# Supplementary material for: Chromosome-scale genome, together with transcriptome and metabolome, provides insights into the evolution and anthocyanin biosynthesis of Rubus rosaefolius Sm. (Rosaceae)
Source: Hortic Res. 2024 Mar 2;11(4):uhae064. doi: 10.1093/hr/uhae064 (PMC11060340; doi:10.1093/hr/uhae064)
Supplement: Web_Material_uhae064 [file web_material_uhae064.zip]

Archive with 11 entries (11 files):
- Dataset 1 Integrated results of functional annotation of the predicted protein-coding genes.xlsx
- Dataset 2 Information on RNA genes and pseudogenes.xlsx
- Dataset 3 Information on all gene families and their members in 10 species.xlsx
- Dataset 4 Information on species-specific gene families.xlsx
- Dataset 5 Information on single-copy gene families.xlsx
- Dataset 6 Information on the expansion and contraction of gene families.xlsx
- Dataset 7 Ks and the expression of duplication gene pairs.xlsx
- Dataset 8 Metabolite profiles of young, coloring and mature berries.xlsx
- Dataset 9 Gene expression profiles of young, coloring and mature berries.xlsx
- Dataset 10 The genes related to anthocyanidin and its expression, family members, and location..xlsx
- Supplemenary information.docx
