# Supplementary material for: Chromosome-scale genome, together with transcriptome and metabolome, provides insights into the evolution and anthocyanin biosynthesis of Rubus rosaefolius Sm. (Rosaceae)
Source: Hortic Res. 2024 Mar 2;11(4):uhae064. doi: 10.1093/hr/uhae064 (PMC11060340; doi:10.1093/hr/uhae064)
Supplement: Web_Material_uhae064 [file web_material_uhae064.zip › Dataset 1 Integrated results of functional annotation of the predicted protein-coding genes.xlsx]

## Sheet: Sheet1
#GeneID	GO_annotation	KEGG_annotation	KOG_class	KOG_class_annotation	Pfam_annotation	Swissprot_annotation	TrEMBL_annotation	eggNOG_class	eggNOG_class_annotation	nr_annotation
Rro01G000010.1	--	--	--	--	--	--	Uncharacterized protein OS=Acer yangbiense OX=1000413 GN=EZV62_024285 PE=4 SV=1	--	--	predicted protein, partial [Micromonas pusilla CCMP1545]
Rro01G000020.1	--	--	--	--	--	--	Uncharacterized protein OS=Acer yangbiense OX=1000413 GN=EZV62_024285 PE=4 SV=1	--	--	predicted protein, partial [Micromonas pusilla CCMP1545]
Rro01G000030.1	--	--	--	--	--	--	Uncharacterized protein OS=Malus domestica OX=3750 GN=DVH24_035139 PE=4 SV=1	L	Replication, recombination and repair	hypothetical protein RCOM_1176900 [Ricinus communis]
Rro01G000040.1	Molecular Function: glyoxylate reductase activity (GO:0047964);; Molecular Function: NADP binding (GO:0050661);; Molecular Function: NAD binding (GO:0051287);;	K18121|1.7e-149|fve:101294441|K18121 glyoxylate/succinic semialdehyde reductase [EC:1.1.1.79 1.1.1.-] | (RefSeq) glyoxylate/succinic semialdehyde reductase 1	[R]	General function prediction only	NAD binding domain of 6-phosphogluconate dehydrogenase	Glyoxylate/succinic semialdehyde reductase 1 OS=Arabidopsis thaliana OX=3702 GN=GLYR1 PE=1 SV=1	Putative glyoxylate reductase OS=Rosa chinensis OX=74649 GN=RchiOBHm_Chr3g0497571 PE=4 SV=1	I	Lipid transport and metabolism	PREDICTED: glyoxylate/succinic semialdehyde reductase 1-like [Fragaria vesca subsp. vesca]
Rro01G000050.1	Molecular Function: SNAP receptor activity (GO:0005484);; Biological Process: intracellular protein transport (GO:0006886);; Cellular Component: integral component of membrane (GO:0016021);; Biological Process: vesicle-mediated transport (GO:0016192);;	K08486|2.1e-139|fve:101304801|K08486 syntaxin 1B/2/3 | (RefSeq) syntaxin-related protein KNOLLE	[U]	Intracellular trafficking, secretion, and vesicular transport	Syntaxin	Syntaxin-related protein KNOLLE OS=Arabidopsis thaliana OX=3702 GN=KN PE=1 SV=1	t-SNARE coiled-coil homology domain-containing protein OS=Rosa chinensis OX=74649 GN=RchiOBHm_Chr1g0329221 PE=3 SV=1	U	Intracellular trafficking, secretion, and vesicular transport	PREDICTED: syntaxin-related protein KNOLLE-like [Fragaria vesca subsp. vesca]
Rro01G000060.1	Molecular Function: channel activity (GO:0015267);; Cellular Component: integral component of membrane (GO:0016021);;	K09875|2.3e-107|fve:101311201|K09875 aquaporin SIP | (RefSeq) aquaporin SIP1-2	[G]	Carbohydrate transport and metabolism	Major intrinsic protein	Aquaporin SIP1-2 OS=Zea mays OX=4577 GN=SIP1-2 PE=2 SV=1	Putative major intrinsic protein OS=Rosa chinensis OX=74649 GN=RchiOBHm_Chr3g0497551 PE=3 SV=1	G	Carbohydrate transport and metabolism	PREDICTED: aquaporin SIP1-2-like [Fragaria vesca subsp. vesca]
Rro01G000070.1	Molecular Function: ATP binding (GO:0005524);; Cellular Component: integral component of membrane (GO:0016021);; Molecular Function: hydrolase activity (GO:0016787);;	K14641|1.3e-223|pxb:103956192|K14641 apyrase [EC:3.6.1.5] | (RefSeq) apyrase 2-like	[F]	Nucleotide transport and metabolism	GDA1/CD39 (nucleoside phosphatase) family	Apyrase 2 OS=Arabidopsis thaliana OX=3702 GN=APY2 PE=1 SV=1	Uncharacterized protein OS=Malus baccata OX=106549 GN=C1H46_043465 PE=3 SV=1	--	--	PREDICTED: apyrase 2-like [Fragaria vesca subsp. vesca]
Rro01G000080.1	Molecular Function: molecular_function (GO:0003674);; Molecular Function: nucleic acid binding (GO:0003676);; Molecular Function: RNA binding (GO:0003723);; Molecular Function: catalytic activity (GO:0003824);; Molecular Function: nuclease activity (GO:0004518);; Molecular Function: endonuclease activity (GO:0004519);; Molecular Function: binding (GO:0005488);; Molecular Function: protein binding…	K17964|1.1e-30|sot:102582022|K17964 leucine-rich PPR motif-containing protein, mitochondrial | (RefSeq) pentatricopeptide repeat-containing protein At5g61990, mitochondrial	[R]	General function prediction only	PPR repeat family	Pentatricopeptide repeat-containing protein At5g15010, mitochondrial OS=Arabidopsis thaliana OX=3702 GN=At5g15010 PE=2 SV=2	Putative pentatricopeptide OS=Rosa chinensis OX=74649 GN=RchiOBHm_Chr3g0497531 PE=4 SV=1	S	Function unknown	PREDICTED: pentatricopeptide repeat-containing protein At5g15010, mitochondrial-like [Fragaria vesca subsp. vesca]
Rro01G000100.1	--	--	--	--	Putative gypsy type transposon	--	PREDICTED: L484_008711 OS=Prunus dulcis OX=3755 GN=ALMOND_2B008687 PE=4 SV=1	S	Function unknown	PREDICTED: uncharacterized protein LOC102619712 [Citrus sinensis]
Rro01G000110.1	Molecular Function: mismatch base pair DNA N-glycosylase activity (GO:0000700);; Cellular Component: chromatin (GO:0000785);; Molecular Function: molecular_function (GO:0003674);; Molecular Function: nucleic acid binding (GO:0003676);; Molecular Function: DNA binding (GO:0003677);; Molecular Function: double-stranded DNA binding (GO:0003690);; Molecular Function: satellite DNA binding (GO:0003696…	K10801|1.7e-158|pmum:103327193|K10801 methyl-CpG-binding domain protein 4 [EC:3.2.2.-] | (RefSeq) glutamic acid-rich protein	--	--	HhH-GPD superfamily base excision DNA repair protein	Methyl-CpG-binding domain protein 4-like protein OS=Arabidopsis thaliana OX=3702 GN=MBD4L PE=1 SV=1	PREDICTED: methyl-CpG-binding domain OS=Prunus dulcis OX=3755 GN=ALMOND_2B015223 PE=4 SV=1	S	Function unknown	PREDICTED: DNA ligase 1 [Prunus mume]
Rro01G000130.1	Molecular Function: nucleic acid binding (GO:0003676);; Molecular Function: RNA-directed DNA polymerase activity (GO:0003964);;	K06228|4.8e-46|eus:EUTSA_v10011182mg|K06228 fused [EC:2.7.11.1] | (RefSeq) hypothetical protein	[R]	General function prediction only	--	Retrovirus-related Pol polyprotein from transposon TNT 1-94 OS=Nicotiana tabacum OX=4097 PE=2 SV=1	Putative RNA-directed DNA polymerase OS=Rosa chinensis OX=74649 GN=RchiOBHm_Chr1g0367381 PE=4 SV=1	L	Replication, recombination and repair	hypothetical protein AMTR_s04311p00004950, partial [Amborella trichopoda]
Rro01G000140.1	Molecular Function: DNA binding (GO:0003677);; Cellular Component: nucleus (GO:0005634);; Biological Process: regulation of transcription, DNA-templated (GO:0006355);;	K00521|3.6e-37|cpep:111802683|K00521 ferric-chelate reductase [EC:1.16.1.7] | (RefSeq) ferric reduction oxidase 7, chloroplastic-like	--	--	No apical meristem (NAM) protein	NAC domain-containing protein 87 OS=Arabidopsis thaliana OX=3702 GN=NAC087 PE=2 SV=1	Putative transcription factor NAM family OS=Rosa chinensis OX=74649 GN=RchiOBHm_Chr3g0497471 PE=4 SV=1	K	Transcription	PREDICTED: uncharacterized protein LOC101297900 [Fragaria vesca subsp. vesca]
Rro01G000160.1	Biological Process: regulation of transcription, DNA-templated (GO:0006355);;	K11294|3.5e-09|nsy:104233377|K11294 nucleolin | (RefSeq) nucleolin 2-like isoform X1	--	--	Protein of unknown function, DUF573	Probable transcription factor At4g00390 OS=Arabidopsis thaliana OX=3702 GN=At4g00390 PE=1 SV=1	PREDICTED: mediator-associated 1 OS=Prunus dulcis OX=3755 GN=ALMOND_2B006945 PE=3 SV=1	--	--	hypothetical protein POPTR_0005s07650g [Populus trichocarpa]
Rro01G000170.1	Biological Process: regulation of transcription, DNA-templated (GO:0006355);;	--	--	--	Protein of unknown function, DUF573	Probable transcription factor At1g61730 OS=Arabidopsis thaliana OX=3702 GN=At1g61730 PE=1 SV=1	Putative transcription factor GeBP family OS=Rosa chinensis OX=74649 GN=RchiOBHm_Chr3g0496791 PE=3 SV=1	S	Function unknown	hypothetical protein CARUB_v10023535mg [Capsella rubella]
Rro01G000180.1	Molecular Function: catalytic activity (GO:0003824);; Biological Process: DNA repair (GO:0006281);; Cellular Component: integral component of membrane (GO:0016021);;	--	--	--	HhH-GPD superfamily base excision DNA repair protein	--	Putative DNA glycosylase OS=Rosa chinensis OX=74649 GN=RchiOBHm_Chr3g0496761 PE=4 SV=1	--	--	PREDICTED: uncharacterized protein LOC103327233 [Prunus mume]
Rro01G000190.1	Biological Process: amino acid transmembrane transport (GO:0003333);; Cellular Component: integral component of membrane (GO:0016021);;	K03834|4.4e-34|pda:103720558|K03834 tyrosine-specific transport protein | (RefSeq) uncharacterized protein LOC103720558 isoform X1	--	--	Tryptophan/tyrosine permease family	Tyrosine-specific transport protein OS=Escherichia coli (strain K12) OX=83333 GN=tyrP PE=1 SV=1	PREDICTED: tyrosine-specific transport OS=Prunus dulcis OX=3755 GN=ALMOND_2B019316 PE=4 SV=1	E	Amino acid transport and metabolism	PREDICTED: uncharacterized protein LOC103338950 isoform X1 [Prunus mume]
Rro01G000200.1	Molecular Function: nucleic acid binding (GO:0003676);; Molecular Function: RNA-DNA hybrid ribonuclease activity (GO:0004523);; Cellular Component: nucleus (GO:0005634);; Biological Process: DNA integration (GO:0015074);; Molecular Function: nucleotidyltransferase activity (GO:0016779);;	K17866|1.3e-10|zju:112490690|K17866 diphthamide biosynthesis protein 2 | (RefSeq) 2-(3-amino-3-carboxypropyl)histidine synthase subunit 2-like	[R]	General function prediction only	--	--	Putative nucleotidyltransferase, Ribonuclease H OS=Rosa chinensis OX=74649 GN=RchiOBHm_Chr4g0401341 PE=4 SV=1	L	Replication, recombination and repair	PREDICTED: uncharacterized protein LOC103503434 [Cucumis melo]
Rro01G000210.1	Molecular Function: cysteine-type peptidase activity (GO:0008234);;	--	--	--	--	--	Putative Ulp1 protease family catalytic domain, putative transposase, Ptta/En/Spm, plant OS=Rosa chinensis OX=74649 GN=RchiOBHm_Chr7g0196691 PE=3 SV=1	S	Function unknown	PREDICTED: uncharacterized protein LOC101213947 [Cucumis sativus]
Rro01G000220.1	Biological Process: proteolysis (GO:0006508);; Molecular Function: cysteine-type peptidase activity (GO:0008234);;	--	--	--	Ulp1 protease family, C-terminal catalytic domain	--	Putative Ulp1 protease family catalytic domain-containing protein OS=Rosa chinensis OX=74649 GN=RchiOBHm_Chr1g0352291 PE=3 SV=1	--	--	PREDICTED: uncharacterized protein LOC101298373 [Fragaria vesca subsp. vesca]
Rro01G000230.1	Molecular Function: monodehydroascorbate reductase (NADH) activity (GO:0016656);;	K15631|2.1e-09|mng:MNEG_8999|K15631 molybdenum cofactor sulfurtransferase [EC:2.8.1.9] | (RefSeq) hypothetical protein	[O]	Posttranslational modification, protein turnover, chaperones	Thioredoxin	Thioredoxin-like 1-1, chloroplastic OS=Arabidopsis thaliana OX=3702 GN=At1g08570 PE=2 SV=1	Putative monodehydroascorbate reductase (NADH) OS=Rosa chinensis OX=74649 GN=RchiOBHm_Chr3g0497211 PE=4 SV=1	O	Posttranslational modification, protein turnover, chaperones	PREDICTED: thioredoxin-like 1-1, chloroplastic isoform X1 [Prunus mume]
Rro01G000250.1	--	K08472|4.3e-06|pxb:103944792|K08472 mlo protein | (RefSeq) MLO-like protein 12	--	--	--	--	Uncharacterized protein OS=Rosa chinensis OX=74649 GN=RchiOBHm_Chr6g0246931 PE=4 SV=1	--	--	hypothetical protein PRUPE_ppa011282mg [Prunus persica]
Rro01G000260.1	Molecular Function: DNA binding (GO:0003677);; Cellular Component: nucleus (GO:0005634);; Molecular Function: methyltransferase activity (GO:0008168);; Molecular Function: oxidoreductase activity (GO:0016491);; Biological Process: methylation (GO:0032259);;	K12580|4.9e-20|aly:110227739|K12580 CCR4-NOT transcription complex subunit 3 | (RefSeq) myb-related protein 1-like isoform X1	--	--	MYB-CC type transfactor, LHEQLE motif	Myb-related protein 2 OS=Arabidopsis thaliana OX=3702 GN=MYR2 PE=1 SV=1	Putative sterol 14-alpha-demethylase transcription factor MYB-HB-like family OS=Rosa chinensis OX=74649 GN=RchiOBHm_Chr3g0497321 PE=3 SV=1	K	Transcription	PREDICTED: uncharacterized protein LOC101304811 [Fragaria vesca subsp. vesca]
Rro01G000270.1	Biological Process: carbohydrate metabolic process (GO:0005975);; Molecular Function: glucan endo-1,3-beta-D-glucosidase activity (GO:0042973);;	K15429|1.7e-154|pvu:PHAVU_003G176600g|K15429 tRNA (guanine37-N1)-methyltransferase [EC:2.1.1.228] | (RefSeq) hypothetical protein	--	--	Glycosyl hydrolases family 17	Glucan endo-1,3-beta-glucosidase 8 OS=Arabidopsis thaliana OX=3702 GN=At1g64760 PE=2 SV=2	(1->3)-beta-glucan endohydrolase OS=Rosa chinensis OX=74649 GN=RchiOBHm_Chr3g0497411 PE=3 SV=1	G	Carbohydrate transport and metabolism	PREDICTED: glucan endo-1,3-beta-glucosidase 8-like isoform 1 [Fragaria vesca subsp. vesca]
Rro01G000280.1	Molecular Function: DNA binding (GO:0003677);; Biological Process: DNA-templated transcription, initiation (GO:0006352);;	K03120|4.7e-106|fve:101304039|K03120 transcription initiation factor TFIID TATA-box-binding protein | (RefSeq) TATA-box-binding protein 1	[K]	Transcription	Transcription factor TFIID (or TATA-binding protein, TBP)	TATA-box-binding protein 1 OS=Zea mays OX=4577 GN=TBP1 PE=2 SV=1	Putative TATA-box binding protein OS=Rosa chinensis OX=74649 GN=RchiOBHm_Chr3g0497421 PE=3 SV=1	K	Transcription	PREDICTED: TATA-box-binding protein 1 [Pyrus x bretschneideri]
Rro01G000290.1	--	--	--	--	--	--	Uncharacterized protein OS=Rosa chinensis OX=74649 GN=RchiOBHm_Chr3g0497431 PE=4 SV=1	T	Signal transduction mechanisms	hypothetical protein CICLE_v10018626mg [Citrus clementina]
Rro01G000300.1	--	K00059|8.0e-114|fve:101296854|K00059 3-oxoacyl-[acyl-carrier protein] reductase [EC:1.1.1.100] | (RefSeq) short-chain type dehydrogenase/reductase	[R]	General function prediction only	Enoyl-(Acyl carrier protein) reductase	NADPH-dependent aldehyde reductase-like protein, chloroplastic OS=Arabidopsis thaliana OX=3702 GN=At3g03980 PE=3 SV=1	Putative short-chain dehydrogenase/reductase SDR OS=Rosa chinensis OX=74649 GN=RchiOBHm_Chr3g0497441 PE=4 SV=1	Q	Secondary metabolites biosynthesis, transport and catabolism	PREDICTED: short-chain type dehydrogenase/reductase-like [Fragaria vesca subsp. vesca]
Rro01G000310.1	Cellular Component: nucleus (GO:0005634);; Biological Process: chromatin organization (GO:0006325);; Molecular Function: metal ion binding (GO:0046872);;	K11346|7.7e-141|pmum:103338980|K11346 inhibitor of growth protein 4 | (RefSeq) PHD finger protein ING2	[B]	Chromatin structure and dynamics	Inhibitor of growth proteins N-terminal histone-binding	PHD finger protein ING2 OS=Arabidopsis thaliana OX=3702 GN=ING2 PE=1 SV=1	PHD finger protein ING OS=Rosa chinensis OX=74649 GN=RchiOBHm_Chr3g0497201 PE=3 SV=1	B	Chromatin structure and dynamics	PREDICTED: PHD finger protein ING2 [Prunus mume]
Rro01G000320.1	--	--	--	--	--	Protein SINE1 OS=Arabidopsis thaliana OX=3702 GN=SINE1 PE=1 SV=1	Uncharacterized protein OS=Rosa chinensis OX=74649 GN=RchiOBHm_Chr3g0497191 PE=4 SV=1	--	--	hypothetical protein PRUPE_ppa020856mg [Prunus persica]
Rro01G000330.1	Molecular Function: catalytic activity (GO:0003824);; Biological Process: carbohydrate metabolic process (GO:0005975);; Molecular Function: carbohydrate binding (GO:0030246);;	K01792|6.4e-06|pavi:110751866|K01792 glucose-6-phosphate 1-epimerase [EC:5.1.3.15] | (RefSeq) putative glucose-6-phosphate 1-epimerase	--	--	--	Protein NDH-DEPENDENT CYCLIC ELECTRON FLOW 5 OS=Arabidopsis thaliana OX=3702 GN=NDF5 PE=2 SV=1	Putative galactose mutarotase-like domain-containing protein OS=Rosa chinensis OX=74649 GN=RchiOBHm_Chr3g0497181 PE=4 SV=1	S	Function unknown	PREDICTED: uncharacterized protein LOC101291375 [Fragaria vesca subsp. vesca]
Rro01G000340.1	Molecular Function: UDP-glucose:hexose-1-phosphate uridylyltransferase activity (GO:0008108);; Molecular Function: zinc ion binding (GO:0008270);; Biological Process: galactose catabolic process via UDP-galactose (GO:0033499);;	K00965|9.3e-155|pmum:103338978|K00965 UDPglucose--hexose-1-phosphate uridylyltransferase [EC:2.7.7.12] | (RefSeq) ADP-glucose phosphorylase	[C]	Energy production and conversion	Galactose-1-phosphate uridyl transferase, N-terminal domain	ADP-glucose phosphorylase OS=Arabidopsis thaliana OX=3702 GN=At5g18200 PE=1 SV=1	Putative UDP-glucose--hexose-1-phosphate uridylyltransferase OS=Rosa chinensis OX=74649 GN=RchiOBHm_Chr3g0497171 PE=3 SV=1	C	Energy production and conversion	PREDICTED: probable galactose-1-phosphate uridyltransferase [Prunus mume]
Rro01G000350.1	Cellular Component: nucleus (GO:0005634);; Biological Process: regulation of transcription, DNA-templated (GO:0006355);; Cellular Component: CCR4-NOT core complex (GO:0030015);; Cellular Component: host cell nucleus (GO:0042025);;	K12580|6.0e-34|pavi:110745899|K12580 CCR4-NOT transcription complex subunit 3 | (RefSeq) CCR4-NOT transcription complex subunit 3	[K]	Transcription	Not1 N-terminal domain, CCR4-Not complex component	--	Uncharacterized protein OS=Prunus persica OX=3760 GN=PRUPE_5G242100 PE=3 SV=1	K	Transcription	PREDICTED: CCR4-NOT transcription complex subunit 3 isoform X3 [Prunus mume]
Rro01G000360.1	--	--	--	--	--	--	Uncharacterized protein OS=Cynara cardunculus var. scolymus OX=59895 GN=Ccrd_020456 PE=4 SV=1	--	--	--
Rro01G000370.1	Molecular Function: transferase activity (GO:0016740);;	--	--	--	--	--	Putative nucleotide-diphospho-sugar transferase OS=Rosa chinensis OX=74649 GN=RchiOBHm_Chr3g0497141 PE=4 SV=1	--	--	hypothetical protein PRUPE_ppa018657mg [Prunus persica]
Rro01G000380.1	Molecular Function: metalloendopeptidase activity (GO:0004222);; Cellular Component: integral component of membrane (GO:0016021);;	--	--	--	Peptidase family M50	Probable zinc metalloprotease EGY1, chloroplastic OS=Arabidopsis thaliana OX=3702 GN=EGY1 PE=2 SV=1	Putative zinc metalloprotease EGY1 chloroplastic OS=Prunus yedoensis var. nudiflora OX=2094558 GN=Pyn_22198 PE=4 SV=1	M	Cell wall/membrane/envelope biogenesis	PREDICTED: probable zinc metalloprotease EGY1, chloroplastic [Prunus mume]
Rro01G000390.1	--	K03283|2.3e-61|jcu:105647790|K03283 heat shock 70kDa protein 1/2/6/8 | (RefSeq) heat shock cognate 70 kDa protein 2	[O]	Posttranslational modification, protein turnover, chaperones	Hsp70 protein	Heat shock cognate 70 kDa protein OS=Petunia hybrida OX=4102 GN=HSP70 PE=2 SV=1	Uncharacterized protein OS=Oryza meyeriana var. granulata OX=110450 GN=E2562_007743 PE=4 SV=1	O	Posttranslational modification, protein turnover, chaperones	hypothetical protein JCGZ_01481 [Jatropha curcas]
Rro01G000400.1	Molecular Function: actin binding (GO:0003779);; Cellular Component: cytoplasm (GO:0005737);; Cellular Component: Arp2/3 protein complex (GO:0005885);; Biological Process: Arp2/3 complex-mediated actin nucleation (GO:0034314);;	K05756|5.7e-92|fve:101314243|K05756 actin related protein 2/3 complex, subunit 3 | (RefSeq) actin-related protein 2/3 complex subunit 3	[Z]	Cytoskeleton	ARP2/3 complex ARPC3 (21 kDa) subunit	Actin-related protein 2/3 complex subunit 3 OS=Arabidopsis thaliana OX=3702 GN=ARPC3 PE=1 SV=1	Actin-related protein 2/3 complex subunit 3 OS=Rosa chinensis OX=74649 GN=RchiOBHm_Chr5g0060671 PE=3 SV=1	Z	Cytoskeleton	PREDICTED: actin-related protein 2/3 complex subunit 3-like [Fragaria vesca subsp. vesca]
Rro01G000410.1	Cellular Component: integral component of membrane (GO:0016021);;	K13863|1.0e-106|osa:4333602|K13863 solute carrier family 7 (cationic amino acid transporter), member 1 | (RefSeq) uncharacterized protein LOC4333602	--	--	NEMP family	--	Putative NEMP family protein OS=Rosa chinensis OX=74649 GN=RchiOBHm_Chr3g0496221 PE=3 SV=1	S	Function unknown	PREDICTED: uncharacterized protein LOC101304036 [Fragaria vesca subsp. vesca]
Rro01G000420.1	Biological Process: response to acid chemical (GO:0001101);; Biological Process: regulation of response to biotic stimulus (GO:0002831);; Biological Process: cell communication (GO:0007154);; Biological Process: signal transduction (GO:0007165);; Biological Process: biological_process (GO:0008150);; Biological Process: response to endogenous stimulus (GO:0009719);; Biological Process: response to…	K21994|4.7e-41|ccav:112529092|K21994 LOB domain-containing protein 18 | (RefSeq) LOB domain-containing protein 30	--	--	Lateral organ boundaries (LOB) domain	LOB domain-containing protein 20 OS=Arabidopsis thaliana OX=3702 GN=LBD20 PE=2 SV=1	Putative transcription factor AS2-LOB family OS=Rosa chinensis OX=74649 GN=RchiOBHm_Chr3g0496241 PE=3 SV=1	S	Function unknown	PREDICTED: LOB domain-containing protein 20-like [Fragaria vesca subsp. vesca]
Rro01G000430.1	Molecular Function: protein kinase activity (GO:0004672);; Molecular Function: ATP binding (GO:0005524);; Cellular Component: integral component of membrane (GO:0016021);;	K20718|1.4e-57|tcc:18605427|K20718 LRR receptor-like serine/threonine-protein kinase ERECTA [EC:2.7.11.1] | (RefSeq) LRR receptor-like serine/threonine-protein kinase ERL1	--	--	Protein tyrosine and serine/threonine kinase	Probable inactive leucine-rich repeat receptor-like protein kinase At3g03770 OS=Arabidopsis thaliana OX=3702 GN=At3g03770 PE=1 SV=1	Protein kinase domain-containing protein OS=Rosa chinensis OX=74649 GN=RchiOBHm_Chr3g0496251 PE=4 SV=1	T	Signal transduction mechanisms	PREDICTED: probable inactive leucine-rich repeat receptor-like protein kinase At3g03770-like [Fragaria vesca subsp. vesca]
Rro01G000450.1	Molecular Function: cysteamine dioxygenase activity (GO:0047800);;	K23953|1.0e-133|fve:101300548|K23953 plant cysteine oxidase [EC:1.13.11.-] | (RefSeq) 2-aminoethanethiol dioxygenase-like	[S]	Function unknown	PCO_ADO	Plant cysteine oxidase 2 OS=Arabidopsis thaliana OX=3702 GN=PCO2 PE=1 SV=1	Cysteine dioxygenase OS=Rosa chinensis OX=74649 GN=RchiOBHm_Chr3g0496281 PE=3 SV=1	S	Function unknown	PREDICTED: 2-aminoethanethiol dioxygenase-like [Fragaria vesca subsp. vesca]
Rro01G000460.1	Molecular Function: nucleotide binding (GO:0000166);; Molecular Function: 3'-5'-exoribonuclease activity (GO:0000175);; Cellular Component: nuclear exosome (RNase complex) (GO:0000176);; Biological Process: exonucleolytic trimming to generate mature 3'-end of 5.8S rRNA from tricistronic rRNA transcript (SSU-rRNA, 5.8S rRNA, LSU-rRNA) (GO:0000467);; Molecular Function: single-stranded RNA binding …	K12591|0.0e+00|fve:101301743|K12591 exosome complex exonuclease RRP6 [EC:3.1.13.-] | (RefSeq) exosome component 10	[J]	Translation, ribosomal structure and biogenesis	3'-5' exonuclease	Protein RRP6-like 2 OS=Arabidopsis thaliana OX=3702 GN=RRP6L2 PE=2 SV=1	HRDC domain-containing protein OS=Prunus persica OX=3760 GN=PRUPE_7G010800 PE=4 SV=1	J	Translation, ribosomal structure and biogenesis	PREDICTED: uncharacterized protein LOC103342295 [Prunus mume]
Rro01G000470.1	--	K15730|3.1e-28|mus:103995753|K15730 cytosolic prostaglandin-E synthase [EC:5.3.99.3] | (RefSeq) uncharacterized protein OsI_027940-like isoform X1	[O]	Posttranslational modification, protein turnover, chaperones	CS domain	Co-chaperone protein p23-2 OS=Arabidopsis thaliana OX=3702 GN=P23-2 PE=1 SV=1	PREDICTED: OsI_027940 OS=Prunus dulcis OX=3755 GN=ALMOND_2B012522 PE=4 SV=1	O	Posttranslational modification, protein turnover, chaperones	PREDICTED: uncharacterized protein At3g03773-like [Fragaria vesca subsp. vesca]
Rro01G000480.1	--	--	--	--	Plant protein of unknown function (DUF639)	--	Uncharacterized protein OS=Prunus persica OX=3760 GN=PRUPE_7G010400 PE=4 SV=1	S	Function unknown	PREDICTED: uncharacterized protein LOC101305991 [Fragaria vesca subsp. vesca]
Rro01G000490.1	Biological Process: protein homooligomerization (GO:0051260);;	K21919|4.6e-147|fve:101305213|K21919 BTB/POZ domain-containing protein KCTD9 | (RefSeq) FH protein interacting protein FIP2	[R]	General function prediction only	Pentapeptide repeats (8 copies)	FH protein interacting protein FIP2 OS=Arabidopsis thaliana OX=3702 GN=FIP2 PE=1 SV=1	Putative chromatin remodeling & transcription regulator BTB-POZ family OS=Rosa chinensis OX=74649 GN=RchiOBHm_Chr3g0496431 PE=4 SV=1	K	Transcription	PREDICTED: FH protein interacting protein FIP2-like [Fragaria vesca subsp. vesca]
Rro01G000500.1	--	--	--	--	--	--	Uncharacterized protein OS=Prunus persica OX=3760 GN=PRUPE_7G009800 PE=4 SV=1	--	--	hypothetical protein PRUPE_ppa014118mg [Prunus persica]
Rro01G000520.1	Molecular Function: protein serine/threonine kinase activity (GO:0004674);;	K16279|1.2e-31|dct:110097909|K16279 E3 ubiquitin-protein ligase KEG [EC:2.7.11.1 2.3.2.27] | (RefSeq) E3 ubiquitin-protein ligase KEG isoform X1	[M]	Cell wall/membrane/envelope biogenesis	Ankyrin repeats (3 copies)	Protein VAPYRIN OS=Petunia hybrida OX=4102 GN=VPY PE=2 SV=1	Putative non-specific serine/threonine protein kinase OS=Rosa chinensis OX=74649 GN=RchiOBHm_Chr3g0496481 PE=4 SV=1	M	Cell wall/membrane/envelope biogenesis	PREDICTED: ankyrin repeat and protein kinase domain-containing protein 1-like [Fragaria vesca subsp. vesca]
Rro01G000530.1	--	K18178|6.4e-34|fve:101312227|K18178 cytochrome c oxidase assembly factor 5 | (RefSeq) cytochrome c oxidase assembly factor 5	[O]	Posttranslational modification, protein turnover, chaperones	Cytochrome c oxidase assembly protein PET191	Cytochrome c oxidase assembly factor 5 OS=Bos taurus OX=9913 GN=COA5 PE=3 SV=1	Putative cytochrome c oxidase assembly protein PET191 OS=Rosa chinensis OX=74649 GN=RchiOBHm_Chr6g0300241 PE=3 SV=1	S	Function unknown	PREDICTED: cytochrome c oxidase assembly factor 5-like [Fragaria vesca subsp. vesca]
Rro01G000540.1	Molecular Function: 5-methyltetrahydropteroyltriglutamate-homocysteine S-methyltransferase activity (GO:0003871);; Molecular Function: zinc ion binding (GO:0008270);; Biological Process: methionine biosynthetic process (GO:0009086);; Biological Process: methylation (GO:0032259);;	K00549|0.0e+00|fve:101303482|K00549 5-methyltetrahydropteroyltriglutamate--homocysteine methyltransferase [EC:2.1.1.14] | (RefSeq) 5-methyltetrahydropteroyltriglutamate--homocysteine methyltransferase	[E]	Amino acid transport and metabolism	Cobalamin-independent synthase, Catalytic domain	5-methyltetrahydropteroyltriglutamate--homocysteine methyltransferase OS=Catharanthus roseus OX=4058 GN=METE PE=2 SV=1	5-methyltetrahydropteroyltriglutamate--homocysteine S-methyltransferase OS=Rosa chinensis OX=74649 GN=RchiOBHm_Chr3g0496511 PE=3 SV=1	E	Amino acid transport and metabolism	PREDICTED: 5-methyltetrahydropteroyltriglutamate--homocysteine methyltransferase-like [Fragaria vesca subsp. vesca]
Rro01G000560.1	Cellular Component: integral component of membrane (GO:0016021);;	K13993|1.8e-06|aly:110227759|K13993 HSP20 family protein | (RefSeq) inactive protein RESTRICTED TEV MOVEMENT 2	[O]	Posttranslational modification, protein turnover, chaperones	Hsp20/alpha crystallin family	Inactive protein RESTRICTED TEV MOVEMENT 2 OS=Arabidopsis thaliana OX=3702 GN=RTM2 PE=3 SV=1	Putative HSP20-like chaperone OS=Rosa chinensis OX=74649 GN=RchiOBHm_Chr3g0496541 PE=3 SV=1	--	--	PREDICTED: inactive protein RESTRICTED TEV MOVEMENT 2-like [Prunus mume]
Rro01G000570.1	Molecular Function: nucleic acid binding (GO:0003676);; Molecular Function: RNA-DNA hybrid ribonuclease activity (GO:0004523);;	K11592|5.2e-10|qsu:112027623|K11592 endoribonuclease Dicer [EC:3.1.26.-] | (RefSeq) endoribonuclease Dicer homolog 3-like	[R]	General function prediction only	zinc-binding in reverse transcriptase	--	Uncharacterized protein OS=Citrus unshiu OX=55188 GN=CUMW_227340 PE=4 SV=1	E	Amino acid transport and metabolism	hypothetical protein OsJ_00596 [Oryza sativa Japonica Group]
Rro01G000580.1	--	--	--	--	--	--	Putative saposin B type domain-containing protein OS=Rosa chinensis OX=74649 GN=RchiOBHm_Chr2g0092951 PE=4 SV=1	--	--	PREDICTED: uncharacterized protein LOC101311604 [Fragaria vesca subsp. vesca]
Rro01G000590.1	Cellular Component: integral component of membrane (GO:0016021);;	--	--	--	Hsp20/alpha crystallin family	--	Putative HSP20-like chaperone OS=Rosa chinensis OX=74649 GN=RchiOBHm_Chr3g0496561 PE=3 SV=1	O	Posttranslational modification, protein turnover, chaperones	PREDICTED: 17.8 kDa class I heat shock protein-like [Fragaria vesca subsp. vesca]
Rro01G000600.1	Molecular Function: calcium ion binding (GO:0005509);; Molecular Function: calcium-dependent phospholipid binding (GO:0005544);;	K17098|2.2e-105|pavi:110761426|K17098 annexin D | (RefSeq) annexin A13-like	[U]	Intracellular trafficking, secretion, and vesicular transport	Annexin	Annexin A13 OS=Homo sapiens OX=9606 GN=ANXA13 PE=1 SV=3	Putative annexin OS=Rosa chinensis OX=74649 GN=RchiOBHm_Chr3g0496581 PE=3 SV=1	U	Intracellular trafficking, secretion, and vesicular transport	hypothetical protein PRUPE_ppa021580mg [Prunus persica]
Rro01G000610.1	--	K14300|5.5e-47|pda:103721930|K14300 nuclear pore complex protein Nup133 | (RefSeq) LOW QUALITY PROTEIN: nuclear pore complex protein NUP133	--	--	Transposase family tnp2	--	Putative Transposase-associated domain-containing protein OS=Rosa chinensis OX=74649 GN=RchiOBHm_Chr2g0127551 PE=4 SV=1	S	Function unknown	PREDICTED: uncharacterized protein LOC101291426 [Fragaria vesca subsp. vesca]
Rro01G000620.1	Molecular Function: RNA binding (GO:0003723);;	--	--	--	RNA recognition motif. (a.k.a. RRM, RBD, or RNP domain)	Binding partner of ACD11 1 OS=Arabidopsis thaliana OX=3702 GN=BPA1 PE=1 SV=1	Putative nucleotide-binding alpha-beta plait domain-containing protein OS=Rosa chinensis OX=74649 GN=RchiOBHm_Chr3g0496611 PE=4 SV=1	A	RNA processing and modification	PREDICTED: uncharacterized protein LOC101310061 [Fragaria vesca subsp. vesca]
Rro01G000630.1	Molecular Function: zinc ion binding (GO:0008270);;	--	--	--	--	--	Mutator-like transposase OS=Rosa rugosa OX=74645 PE=4 SV=1	S	Function unknown	mutator-like transposase [Rosa rugosa]
Rro01G000640.1	--	--	--	--	HAUS augmin-like complex subunit 3	--	--	--	--	--
Rro01G000650.1	--	--	--	--	--	--	PMD domain-containing protein OS=Rosa rugosa OX=74645 PE=4 SV=1	--	--	hypothetical protein [Rosa rugosa]
Rro01G000670.1	--	--	[OK]	--	--	--	Uncharacterized protein OS=Rosa chinensis OX=74649 GN=RchiOBHm_Chr3g0496661 PE=4 SV=1	--	--	hypothetical protein PRUPE_ppa014770mg [Prunus persica]
Rro01G000680.1	Biological Process: carbohydrate transport (GO:0008643);; Cellular Component: integral component of membrane (GO:0016021);;	K15382|1.1e-77|fve:101291169|K15382 solute carrier family 50 (sugar transporter) | (RefSeq) bidirectional sugar transporter SWEET4-like	[R]	General function prediction only	Sugar efflux transporter for intercellular exchange	Bidirectional sugar transporter SWEET4 OS=Arabidopsis thaliana OX=3702 GN=SWEET4 PE=1 SV=1	Bidirectional sugar transporter SWEET OS=Rosa chinensis OX=74649 GN=RchiOBHm_Chr1g0359391 PE=3 SV=1	U	Intracellular trafficking, secretion, and vesicular transport	PREDICTED: bidirectional sugar transporter SWEET6b-like [Fragaria vesca subsp. vesca]
Rro01G000690.1	Molecular Function: protein binding (GO:0005515);;	K10615|6.0e-30|ppp:112282946|K10615 E3 ubiquitin-protein ligase HERC4 [EC:2.3.2.26] | (RefSeq) probable E3 ubiquitin-protein ligase HERC4 isoform X1	[S]	Function unknown	Regulator of chromosome condensation (RCC1) repeat	Inhibitor of Bruton tyrosine kinase OS=Mus musculus OX=10090 GN=Ibtk PE=1 SV=3	Putative regulator of chromosome condensation 1/beta-lactamase-inhibitor protein II OS=Rosa chinensis OX=74649 GN=RchiOBHm_Chr3g0496671 PE=4 SV=1	--	--	PREDICTED: uncharacterized protein LOC101310352 [Fragaria vesca subsp. vesca]
Rro01G000700.1	Molecular Function: glucan exo-1,3-beta-glucosidase activity (GO:0004338);; Biological Process: carbohydrate metabolic process (GO:0005975);;	K05349|0.0e+00|pavi:110757292|K05349 beta-glucosidase [EC:3.2.1.21] | (RefSeq) uncharacterized protein LOC110757292	--	--	Glycosyl hydrolase family 3 N terminal domain	Beta-glucosidase BoGH3B OS=Bacteroides ovatus (strain ATCC 8483 / DSM 1896 / JCM 5824 / NCTC 11153) OX=411476 GN=BACOVA_02659 PE=1 SV=1	Putative glucan 1,3-beta-glucosidase OS=Rosa chinensis OX=74649 GN=RchiOBHm_Chr3g0496681 PE=3 SV=1	G	Carbohydrate transport and metabolism	PREDICTED: lysosomal beta glucosidase-like [Prunus mume]
Rro01G000710.1	Molecular Function: SNAP receptor activity (GO:0005484);; Biological Process: intracellular protein transport (GO:0006886);; Cellular Component: integral component of membrane (GO:0016021);; Biological Process: vesicle-mediated transport (GO:0016192);;	K08486|9.6e-151|fve:101310642|K08486 syntaxin 1B/2/3 | (RefSeq) syntaxin-132	[U]	Intracellular trafficking, secretion, and vesicular transport	Syntaxin	Syntaxin-132 OS=Arabidopsis thaliana OX=3702 GN=SYP132 PE=1 SV=1	t-SNARE coiled-coil homology domain-containing protein OS=Rosa chinensis OX=74649 GN=RchiOBHm_Chr3g0496741 PE=3 SV=1	U	Intracellular trafficking, secretion, and vesicular transport	PREDICTED: putative syntaxin-131-like [Fragaria vesca subsp. vesca]
Rro01G000720.1	--	--	--	--	--	--	Uncharacterized protein OS=Prunus persica OX=3760 GN=PRUPE_7G006500 PE=4 SV=1	--	--	PREDICTED: uncharacterized protein LOC101310934 isoform 1 [Fragaria vesca subsp. vesca]
Rro01G000730.1	Molecular Function: nucleic acid binding (GO:0003676);; Molecular Function: RNA-directed DNA polymerase activity (GO:0003964);; Biological Process: DNA integration (GO:0015074);;	K12447|1.8e-85|thj:104808371|K12447 UDP-sugar pyrophosphorylase [EC:2.7.7.64] | (RefSeq) uncharacterized protein LOC104808371	[R]	General function prediction only	Reverse transcriptase (RNA-dependent DNA polymerase)	Retrovirus-related Pol polyprotein from transposon TNT 1-94 OS=Nicotiana tabacum OX=4097 PE=2 SV=1	Putative RNA-directed DNA polymerase OS=Rosa chinensis OX=74649 GN=RchiOBHm_Chr7g0186831 PE=4 SV=1	L	Replication, recombination and repair	retrotransposon polyprotein [Rosa rugosa]
Rro01G000740.1	Biological Process: fucose metabolic process (GO:0006004);; Molecular Function: transferase activity, transferring glycosyl groups (GO:0016757);;	K23280|5.4e-42|gab:108466956|K23280 rhamnogalacturonan I rhamnosyltransferase [EC:2.4.1.351] | (RefSeq) uncharacterized protein At1g04910	--	--	GDP-fucose protein O-fucosyltransferase	Protein EMBRYO SAC DEVELOPMENT ARREST 30 OS=Arabidopsis thaliana OX=3702 GN=EDA30 PE=2 SV=1	O-fucosyltransferase family protein OS=Rosa chinensis OX=74649 GN=RchiOBHm_Chr3g0496781 PE=3 SV=1	G	Carbohydrate transport and metabolism	hypothetical protein PRUPE_ppa002529mg [Prunus persica]
Rro01G000760.1	Biological Process: protein glycosylation (GO:0006486);; Cellular Component: integral component of membrane (GO:0016021);; Molecular Function: xylogalacturonan beta-1,3-xylosyltransferase activity (GO:0102983);;	K18789|9.8e-53|han:110902949|K18789 xylogalacturonan beta-1,3-xylosyltransferase [EC:2.4.2.41] | (RefSeq) probable glycosyltransferase At5g11130	[GMW]	--	Exostosin family	Probable glycosyltransferase At5g03795 OS=Arabidopsis thaliana OX=3702 GN=At5g03795 PE=3 SV=2	Putative xylogalacturonan beta-1,3-xylosyltransferase OS=Rosa chinensis OX=74649 GN=RchiOBHm_Chr3g0496811 PE=3 SV=1	--	--	PREDICTED: probable glycosyltransferase At5g03795-like [Fragaria vesca subsp. vesca]
Rro01G000770.1	Molecular Function: protein binding (GO:0005515);;	K11843|1.8e-06|aip:110267024|K11843 ubiquitin carboxyl-terminal hydrolase 14 [EC:3.4.19.12] | (RefSeq) FBD-associated F-box protein At4g10400-like	--	--	F-box domain	F-box/FBD/LRR-repeat protein At1g13570 OS=Arabidopsis thaliana OX=3702 GN=At1g13570 PE=2 SV=1	Putative F-box domain, leucine-rich repeat domain, L domain-containing protein OS=Rosa chinensis OX=74649 GN=RchiOBHm_Chr6g0248741 PE=4 SV=1	S	Function unknown	PREDICTED: F-box/FBD/LRR-repeat protein At1g13570-like [Pyrus x bretschneideri]
Rro01G000780.1	Molecular Function: nucleic acid binding (GO:0003676);; Molecular Function: aspartic-type endopeptidase activity (GO:0004190);; Cellular Component: nucleus (GO:0005634);; Biological Process: DNA integration (GO:0015074);;	K17866|1.9e-24|zju:112490690|K17866 diphthamide biosynthesis protein 2 | (RefSeq) 2-(3-amino-3-carboxypropyl)histidine synthase subunit 2-like	[R]	General function prediction only	Integrase zinc binding domain	Transposon Ty3-G Gag-Pol polyprotein OS=Saccharomyces cerevisiae (strain ATCC 204508 / S288c) OX=559292 GN=TY3B-G PE=1 SV=3	Transposon Tf2-2 polyprotein OS=Vitis vinifera OX=29760 GN=Tf2-2_139 PE=4 SV=1	H	Coenzyme transport and metabolism	hypothetical protein VITISV_008296 [Vitis vinifera]
Rro01G000790.1	Molecular Function: nucleic acid binding (GO:0003676);; Molecular Function: aspartic-type endopeptidase activity (GO:0004190);; Biological Process: DNA integration (GO:0015074);;	K01537|3.3e-31|egr:104417668|K01537 P-type Ca2+ transporter type 2C [EC:7.2.2.10] | (RefSeq) calcium-transporting ATPase 12, plasma membrane-type-like	[R]	General function prediction only	RNase H-like domain found in reverse transcriptase	Retrovirus-related Pol polyprotein from transposon 297 OS=Drosophila melanogaster OX=7227 GN=pol PE=4 SV=1	Transposon Tf2-2 polyprotein OS=Vitis vinifera OX=29760 GN=Tf2-2_32 PE=4 SV=1	L	Replication, recombination and repair	hypothetical protein VITISV_040632 [Vitis vinifera]
Rro01G000800.1	Molecular Function: nucleic acid binding (GO:0003676);; Molecular Function: RNA-directed DNA polymerase activity (GO:0003964);; Molecular Function: RNA-DNA hybrid ribonuclease activity (GO:0004523);;	K03283|9.6e-06|pvu:PHAVU_006G170300g|K03283 heat shock 70kDa protein 1/2/6/8 | (RefSeq) hypothetical protein	[R]	General function prediction only	Reverse transcriptase-like	--	Putative ribonuclease H-like domain, reverse transcriptase zinc-binding domain-containing protein OS=Rosa chinensis OX=74649 GN=RchiOBHm_Chr5g0018821 PE=4 SV=1	E	Amino acid transport and metabolism	hypothetical protein PRUPE_ppa014857mg, partial [Prunus persica]
Rro01G000810.1	Molecular Function: nucleic acid binding (GO:0003676);; Molecular Function: RNA-directed DNA polymerase activity (GO:0003964);; Biological Process: DNA integration (GO:0015074);;	K12447|1.1e-88|thj:104808371|K12447 UDP-sugar pyrophosphorylase [EC:2.7.7.64] | (RefSeq) uncharacterized protein LOC104808371	[R]	General function prediction only	Reverse transcriptase (RNA-dependent DNA polymerase)	Retrovirus-related Pol polyprotein from transposon TNT 1-94 OS=Nicotiana tabacum OX=4097 PE=2 SV=1	Putative RNA-directed DNA polymerase OS=Rosa chinensis OX=74649 GN=RchiOBHm_Chr7g0186831 PE=4 SV=1	L	Replication, recombination and repair	retrotransposon polyprotein [Rosa rugosa]
Rro01G000820.1	Molecular Function: DNA binding (GO:0003677);; Molecular Function: DNA-binding transcription factor activity (GO:0003700);; Cellular Component: nucleus (GO:0005634);;	K09286|4.2e-111|fve:101313822|K09286 EREBP-like factor | (RefSeq) ethylene-responsive transcription factor RAP2-11-like	--	--	AP2 domain	Ethylene-responsive transcription factor ERN1 OS=Medicago truncatula OX=3880 GN=ERN1 PE=2 SV=1	Transcription factor ERF41 OS=Fragaria ananassa OX=3747 PE=2 SV=1	K	Transcription	PREDICTED: ethylene-responsive transcription factor RAP2-11-like [Fragaria vesca subsp. vesca]
Rro01G000830.1	Biological Process: protein import into nucleus (GO:0006606);;	K20222|0.0e+00|pavi:110773389|K20222 importin-5 | (RefSeq) importin-5-like	[YU]	--	Importin repeat	Importin-5 OS=Homo sapiens OX=9606 GN=IPO5 PE=1 SV=4	Putative TOG domain-containing protein OS=Rosa chinensis OX=74649 GN=RchiOBHm_Chr3g0496831 PE=4 SV=1	--	--	PREDICTED: importin-5-like [Prunus mume]
Rro01G000840.1	Molecular Function: zinc ion binding (GO:0008270);; Cellular Component: integral component of membrane (GO:0016021);;	--	--	--	GRF zinc finger	--	GRF-type domain-containing protein OS=Eucalyptus grandis OX=71139 GN=EUGRSUZ_L00906 PE=4 SV=1	S	Function unknown	--
Rro01G000850.1	Molecular Function: zinc ion binding (GO:0008270);;	K17086|4.4e-20|fve:101300290|K17086 transmembrane 9 superfamily member 2/4 | (RefSeq) uncharacterized LOC101300290	--	--	SWIM zinc finger	--	Putative transcription factor interactor and regulator CCHC(Zn) family OS=Rosa chinensis OX=74649 GN=RchiOBHm_Chr5g0037961 PE=4 SV=1	--	--	PREDICTED: uncharacterized protein LOC101304582 [Fragaria vesca subsp. vesca]
Rro01G000860.1	--	--	--	--	--	--	Uncharacterized protein OS=Rosa chinensis OX=74649 GN=RchiOBHm_Chr5g0051851 PE=4 SV=1	--	--	--
Rro01G000870.1	--	K04536|1.2e-06|egu:105055855|K04536 guanine nucleotide-binding protein G(I)/G(S)/G(T) subunit beta-1 | (RefSeq) LOW QUALITY PROTEIN: guanine nucleotide-binding protein subunit beta	--	--	gag-polypeptide of LTR copia-type	--	Uncharacterized protein OS=Rosa chinensis OX=74649 GN=RchiOBHm_Chr1g0376911 PE=4 SV=1	S	Function unknown	PREDICTED: uncharacterized protein LOC103401813 [Malus domestica]
Rro01G000880.1	--	--	--	--	--	--	Uncharacterized protein OS=Rosa chinensis OX=74649 GN=RchiOBHm_Chr2g0153511 PE=4 SV=1	--	--	--
Rro01G000890.1	Molecular Function: superoxide dismutase activity (GO:0004784);; Molecular Function: metal ion binding (GO:0046872);;	K04565|2.0e-22|zju:107432691|K04565 superoxide dismutase, Cu-Zn family [EC:1.15.1.1] | (RefSeq) superoxide dismutase [Cu-Zn] 2 isoform X1	[P]	Inorganic ion transport and metabolism	Copper/zinc superoxide dismutase (SODC)	Superoxide dismutase [Cu-Zn] 2 OS=Zea mays OX=4577 GN=SODCC.1 PE=2 SV=2	Superoxide dismutase [Cu-Zn] OS=Rosa chinensis OX=74649 GN=RchiOBHm_Chr3g0496871 PE=3 SV=1	P	Inorganic ion transport and metabolism	cytosolic copper/zinc superoxide dismutase [Hevea brasiliensis]
Rro01G000900.1	Cellular Component: retrotransposon nucleocapsid (GO:0000943);; Molecular Function: molecular_function (GO:0003674);; Molecular Function: nucleic acid binding (GO:0003676);; Molecular Function: RNA binding (GO:0003723);; Molecular Function: catalytic activity (GO:0003824);; Molecular Function: DNA-directed DNA polymerase activity (GO:0003887);; Molecular Function: RNA-directed DNA polymerase acti…	K13457|1.2e-83|pmum:103334684|K13457 disease resistance protein RPM1 | (RefSeq) disease resistance protein RPM1-like	[R]	General function prediction only	Reverse transcriptase (RNA-dependent DNA polymerase)	Transposon Ty3-I Gag-Pol polyprotein OS=Saccharomyces cerevisiae (strain ATCC 204508 / S288c) OX=559292 GN=TY3B-I PE=1 SV=2	Ribonuclease H OS=Malus baccata OX=106549 GN=C1H46_037794 PE=4 SV=1	E	Amino acid transport and metabolism	PREDICTED: uncharacterized protein LOC102607673 [Citrus sinensis]
Rro01G000910.1	Molecular Function: translation initiation factor activity (GO:0003743);; Cellular Component: cytoplasm (GO:0005737);;	K03259|7.2e-119|fve:101312967|K03259 translation initiation factor 4E | (RefSeq) eukaryotic translation initiation factor NCBP	[J]	Translation, ribosomal structure and biogenesis	Eukaryotic initiation factor 4E	Eukaryotic translation initiation factor NCBP OS=Oryza sativa subsp. japonica OX=39947 GN=NCBP PE=2 SV=1	mRNA cap-binding protein OS=Rosa chinensis OX=74649 GN=RchiOBHm_Chr3g0496901 PE=3 SV=1	J	Translation, ribosomal structure and biogenesis	PREDICTED: eukaryotic translation initiation factor NCBP-like [Fragaria vesca subsp. vesca]
Rro01G000920.1	--	--	--	--	--	--	Putative transcription factor MYB-HB-like family OS=Rosa chinensis OX=74649 GN=RchiOBHm_Chr6g0298551 PE=4 SV=1	--	--	--
Rro01G000930.1	Molecular Function: molecular_function (GO:0003674);; Molecular Function: protein disulfide isomerase activity (GO:0003756);; Molecular Function: catalytic activity (GO:0003824);; Cellular Component: cellular_component (GO:0005575);; Cellular Component: intracellular (GO:0005622);; Cellular Component: obsolete cell (GO:0005623);; Cellular Component: cytoplasm (GO:0005737);; Cellular Component: en…	K23870|1.6e-25|sita:101752622|K23870 putative pectin methyltransferase [EC:2.1.1.-] | (RefSeq) probable pectin methyltransferase QUA2	[S]	Function unknown	Thioredoxin	5&apos;-adenylylsulfate reductase-like 5 OS=Arabidopsis thaliana OX=3702 GN=APRL5 PE=2 SV=1	Putative thioredoxin-like protein OS=Rosa chinensis OX=74649 GN=RchiOBHm_Chr3g0496981 PE=4 SV=1	S	Function unknown	PREDICTED: 5&apos;-adenylylsulfate reductase-like 5 [Pyrus x bretschneideri]
Rro01G000950.1	Cellular Component: integral component of membrane (GO:0016021);;	--	--	--	--	--	Uncharacterized protein OS=Rosa chinensis OX=74649 GN=RchiOBHm_Chr3g0497011 PE=4 SV=1	--	--	PREDICTED: uncharacterized protein LOC101313552 [Fragaria vesca subsp. vesca]
Rro01G000970.1	Molecular Function: nucleic acid binding (GO:0003676);; Molecular Function: aspartic-type endopeptidase activity (GO:0004190);; Biological Process: DNA integration (GO:0015074);;	K19525|5.4e-73|dct:110098611|K19525 vacuolar protein sorting-associated protein 13A/C | (RefSeq) uncharacterized protein LOC110098611	[R]	General function prediction only	RNase H-like domain found in reverse transcriptase	Transposon Tf2-12 polyprotein OS=Schizosaccharomyces pombe (strain 972 / ATCC 24843) OX=284812 GN=Tf2-12 PE=3 SV=1	Endonuclease OS=Vitis vinifera OX=29760 GN=TY3B-I_151 PE=4 SV=1	L	Replication, recombination and repair	hypothetical protein VITISV_006047 [Vitis vinifera]
Rro01G000990.1	Cellular Component: ubiquitin ligase complex (GO:0000151);; Molecular Function: ubiquitin-protein transferase activity (GO:0004842);; Molecular Function: zinc ion binding (GO:0008270);; Biological Process: regulation of seed germination (GO:0010029);;	K10632|3.0e-231|fve:101312375|K10632 BRCA1-associated protein [EC:2.3.2.27] | (RefSeq) BRCA1-associated protein	[R]	General function prediction only	BRCA1-associated protein 2	BRAP2 RING ZnF UBP domain-containing protein 1 OS=Arabidopsis thaliana OX=3702 GN=BRIZ1 PE=1 SV=1	Putative transcription factor C2H2 family OS=Rosa chinensis OX=74649 GN=RchiOBHm_Chr2g0087861 PE=4 SV=1	O	Posttranslational modification, protein turnover, chaperones	PREDICTED: BRCA1-associated protein-like [Fragaria vesca subsp. vesca]
Rro01G001010.1	--	K14300|1.7e-74|pda:103721930|K14300 nuclear pore complex protein Nup133 | (RefSeq) LOW QUALITY PROTEIN: nuclear pore complex protein NUP133	--	--	Transposase family tnp2	--	Uncharacterized protein OS=Vitis vinifera OX=29760 GN=CK203_097391 PE=4 SV=1	S	Function unknown	PREDICTED: uncharacterized protein LOC103489782 [Cucumis melo]
Rro01G001020.1	--	--	--	--	Plant transposase (Ptta/En/Spm family)	--	Putative transposase, Ptta/En/Spm, plant OS=Rosa chinensis OX=74649 GN=RchiOBHm_Chr3g0486961 PE=4 SV=1	S	Function unknown	PREDICTED: uncharacterized protein LOC103410979 [Malus domestica]
Rro01G001030.1	--	K22804|2.0e-148|bna:106442438|K22804 structural maintenance of chromosomes protein 6 | (RefSeq) structural maintenance of chromosomes protein 6B-like	[R]	General function prediction only	Reverse transcriptase (RNA-dependent DNA polymerase)	Putative ribonuclease H protein At1g65750 OS=Arabidopsis thaliana OX=3702 GN=At1g65750 PE=3 SV=1	Uncharacterized protein OS=Prunus persica OX=3760 GN=PRUPE_ppa020120mg PE=4 SV=1	L	Replication, recombination and repair	hypothetical protein PRUPE_ppa020120mg [Prunus persica]
Rro01G001040.1	Molecular Function: obsolete cofactor binding (GO:0048037);;	--	--	--	Protein of unknown function (DUF2470)	--	Putative FMN-binding split barrel OS=Rosa chinensis OX=74649 GN=RchiOBHm_Chr3g0497041 PE=4 SV=1	P	Inorganic ion transport and metabolism	PREDICTED: uncharacterized protein LOC101314217 [Fragaria vesca subsp. vesca]
Rro01G001050.1	Molecular Function: nucleic acid binding (GO:0003676);; Biological Process: DNA integration (GO:0015074);;	K00327|4.6e-63|bna:106384810|K00327 NADPH-ferrihemoprotein reductase [EC:1.6.2.4] | (RefSeq) NADPH--cytochrome P450 reductase 2-like	[R]	General function prediction only	Integrase core domain	Retrovirus-related Pol polyprotein from transposon TNT 1-94 OS=Nicotiana tabacum OX=4097 PE=2 SV=1	Disease resistance protein CC-NBS-LRR class family OS=Prunus dulcis OX=3755 GN=Prudu_008265 PE=4 SV=1	M	Cell wall/membrane/envelope biogenesis	hypothetical protein VITISV_006175 [Vitis vinifera]
Rro01G001060.1	--	K02111|1.1e-33|mdm:114822316|K02111 F-type H+/Na+-transporting ATPase subunit alpha [EC:7.1.2.2 7.2.2.1] | (RefSeq) LOW QUALITY PROTEIN: uncharacterized protein LOC114822316	--	--	gag-polypeptide of LTR copia-type	--	Putative transcription factor interactor and regulator CCHC(Zn) family OS=Rosa chinensis OX=74649 GN=RchiOBHm_Chr1g0344341 PE=4 SV=1	S	Function unknown	PREDICTED: keratin, type I cytoskeletal 9-like [Beta vulgaris subsp. vulgaris]
Rro01G001070.1	Cellular Component: ubiquitin ligase complex (GO:0000151);; Molecular Function: ubiquitin-protein transferase activity (GO:0004842);; Molecular Function: zinc ion binding (GO:0008270);; Biological Process: regulation of seed germination (GO:0010029);;	K10632|1.6e-221|fve:101312375|K10632 BRCA1-associated protein [EC:2.3.2.27] | (RefSeq) BRCA1-associated protein	[R]	General function prediction only	BRCA1-associated protein 2	BRAP2 RING ZnF UBP domain-containing protein 1 OS=Arabidopsis thaliana OX=3702 GN=BRIZ1 PE=1 SV=1	Putative transcription factor C2H2 family OS=Rosa chinensis OX=74649 GN=RchiOBHm_Chr2g0087861 PE=4 SV=1	O	Posttranslational modification, protein turnover, chaperones	PREDICTED: BRCA1-associated protein-like [Fragaria vesca subsp. vesca]
Rro01G001080.1	Molecular Function: nucleic acid binding (GO:0003676);; Molecular Function: zinc ion binding (GO:0008270);;	K00924|8.0e-10|cqi:110687152|K00924 kinase [EC:2.7.1.-] | (RefSeq) receptor protein kinase CLAVATA1-like	--	--	gag-polypeptide of LTR copia-type	--	Putative transcription factor interactor and regulator CCHC(Zn) family OS=Rosa chinensis OX=74649 GN=RchiOBHm_Chr3g0463131 PE=4 SV=1	--	--	PREDICTED: uncharacterized protein LOC101310668 [Fragaria vesca subsp. vesca]
Rro01G001090.1	Biological Process: sulfate assimilation (GO:0000103);; Molecular Function: adenylylsulfate kinase activity (GO:0004020);; Molecular Function: ATP binding (GO:0005524);; Biological Process: hydrogen sulfide biosynthetic process (GO:0070814);;	K00860|1.9e-110|pper:18769836|K00860 adenylylsulfate kinase [EC:2.7.1.25] | (RefSeq) adenylyl-sulfate kinase 3	[P]	Inorganic ion transport and metabolism	Adenylylsulphate kinase	Adenylyl-sulfate kinase 3 OS=Arabidopsis thaliana OX=3702 GN=APK3 PE=1 SV=1	Adenylyl-sulfate kinase OS=Rosa chinensis OX=74649 GN=RchiOBHm_Chr3g0497061 PE=3 SV=1	P	Inorganic ion transport and metabolism	hypothetical protein PRUPE_ppa011498mg [Prunus persica]
Rro01G001100.1	Molecular Function: protein serine/threonine kinase activity (GO:0004674);; Molecular Function: ATP binding (GO:0005524);; Cellular Component: integral component of membrane (GO:0016021);; Biological Process: recognition of pollen (GO:0048544);;	K24104|4.5e-75|thj:104799061|K24104 GPN-loop GTPase | (RefSeq) LOW QUALITY PROTEIN: uncharacterized protein LOC104799061	--	--	Protein tyrosine and serine/threonine kinase	G-type lectin S-receptor-like serine/threonine-protein kinase SD1-29 OS=Arabidopsis thaliana OX=3702 GN=SD129 PE=1 SV=1	Receptor-like serine/threonine-protein kinase OS=Rosa chinensis OX=74649 GN=RchiOBHm_Chr4g0408281 PE=3 SV=1	T	Signal transduction mechanisms	PREDICTED: G-type lectin S-receptor-like serine/threonine-protein kinase At1g61550-like [Fragaria vesca subsp. vesca]
Rro01G001110.1	Molecular Function: nucleic acid binding (GO:0003676);; Molecular Function: RNA-directed DNA polymerase activity (GO:0003964);; Molecular Function: RNA-DNA hybrid ribonuclease activity (GO:0004523);;	K03283|4.8e-10|ccaj:109787854|K03283 heat shock 70kDa protein 1/2/6/8 | (RefSeq) heat shock 70 kDa protein-like	[R]	General function prediction only	zinc-binding in reverse transcriptase	Putative ribonuclease H protein At1g65750 OS=Arabidopsis thaliana OX=3702 GN=At1g65750 PE=3 SV=1	Putative ribonuclease H-like domain, reverse transcriptase zinc-binding domain-containing protein OS=Rosa chinensis OX=74649 GN=RchiOBHm_Chr6g0251621 PE=4 SV=1	E	Amino acid transport and metabolism	PREDICTED: putative ribonuclease H protein At1g65750 [Malus domestica]
Rro01G001130.1	Cellular Component: integral component of membrane (GO:0016021);;	--	--	--	--	--	Uncharacterized protein OS=Rosa chinensis OX=74649 GN=RchiOBHm_Chr2g0122091 PE=4 SV=1	--	--	--
Rro01G001140.1	Cellular Component: integral component of membrane (GO:0016021);;	K03686|7.2e-13|rcu:8282362|K03686 molecular chaperone DnaJ | (RefSeq) uncharacterized protein LOC8282362	[O]	Posttranslational modification, protein turnover, chaperones	DnaJ domain	Chaperone protein DnaJ OS=Bacillus cytotoxicus (strain DSM 22905 / CIP 110041 / 391-98 / NVH 391-98) OX=315749 GN=dnaJ PE=3 SV=1	Putative DnaJ domain-containing protein OS=Rosa chinensis OX=74649 GN=RchiOBHm_Chr3g0497071 PE=4 SV=1	O	Posttranslational modification, protein turnover, chaperones	hypothetical protein PRUPE_ppa008460mg [Prunus persica]
Rro01G001150.1	Cellular Component: integral component of membrane (GO:0016021);;	--	--	--	--	--	Uncharacterized protein OS=Prunus yedoensis var. nudiflora OX=2094558 GN=Pyn_16941 PE=4 SV=1	--	--	hypothetical protein PRUPE_ppa023594mg [Prunus persica]
Rro01G001160.1	Molecular Function: nucleotide binding (GO:0000166);; Biological Process: cellular amino acid metabolic process (GO:0006520);; Molecular Function: oxidoreductase activity, acting on the CH-NH2 group of donors, NAD or NADP as acceptor (GO:0016639);;	K00261|1.6e-230|fve:101315278|K00261 glutamate dehydrogenase (NAD(P)+) [EC:1.4.1.3] | (RefSeq) glutamate dehydrogenase 1	[E]	Amino acid transport and metabolism	Glutamate/Leucine/Phenylalanine/Valine dehydrogenase	Glutamate dehydrogenase 1 OS=Arabidopsis thaliana OX=3702 GN=GDH1 PE=1 SV=1	Glutamate dehydrogenase OS=Rosa chinensis OX=74649 GN=RchiOBHm_Chr3g0497101 PE=3 SV=1	E	Amino acid transport and metabolism	PREDICTED: glutamate dehydrogenase 1-like [Fragaria vesca subsp. vesca]
Rro01G001170.1	Biological Process: regulation of transcription, DNA-templated (GO:0006355);;	--	--	--	Protein of unknown function, DUF573	Probable transcription factor At1g61730 OS=Arabidopsis thaliana OX=3702 GN=At1g61730 PE=1 SV=1	PREDICTED: mediator-associated 1 OS=Prunus dulcis OX=3755 GN=ALMOND_2B006945 PE=3 SV=1	--	--	PREDICTED: mediator-associated protein 1-like [Prunus mume]
Rro01G001180.1	Cellular Component: nucleus (GO:0005634);; Biological Process: nucleosome assembly (GO:0006334);;	K11279|4.9e-45|cic:CICLE_v10011807mg|K11279 nucleosome assembly protein 1-like 1 | (RefSeq) hypothetical protein	[BD]	--	Nucleosome assembly protein (NAP)	Nucleosome assembly protein 1;2 OS=Arabidopsis thaliana OX=3702 GN=NAP1;2 PE=1 SV=1	Uncharacterized protein OS=Morella rubra OX=262757 GN=CJ030_MR3G026295 PE=3 SV=1	--	--	hypothetical protein CICLE_v10011807mg [Citrus clementina]
Rro01G001190.1	Biological Process: regulation of transcription, DNA-templated (GO:0006355);; Biological Process: biological_process (GO:0008150);; Biological Process: regulation of biosynthetic process (GO:0009889);; Biological Process: regulation of gene expression (GO:0010468);; Biological Process: regulation of macromolecule biosynthetic process (GO:0010556);; Biological Process: regulation of nucleobase-con…	--	--	--	Protein of unknown function, DUF573	--	Putative transcription factor GeBP family OS=Rosa chinensis OX=74649 GN=RchiOBHm_Chr3g0496791 PE=3 SV=1	K	Transcription	hypothetical protein EUTSA_v10016755mg [Eutrema salsugineum]
Rro01G001200.1	Molecular Function: protein kinase activity (GO:0004672);; Molecular Function: ATP binding (GO:0005524);;	K08959|2.9e-09|aof:109844281|K08959 casein kinase 1, delta [EC:2.7.11.1] | (RefSeq) casein kinase 1-like protein 4 isoform X1	[T]	Signal transduction mechanisms	Protein kinase domain	Casein kinase 1-like protein HD16 OS=Oryza sativa subsp. japonica OX=39947 GN=HD16 PE=1 SV=1	Protein kinase domain-containing protein OS=Malus domestica OX=3750 GN=DVH24_035111 PE=4 SV=1	T	Signal transduction mechanisms	PREDICTED: uncharacterized protein LOC103338977 [Prunus mume]
Rro01G001210.1	Cellular Component: integral component of membrane (GO:0016021);; Molecular Function: transmembrane transporter activity (GO:0022857);;	K13863|0.0e+00|pper:18771617|K13863 solute carrier family 7 (cationic amino acid transporter), member 1 | (RefSeq) cationic amino acid transporter 4, vacuolar	[E]	Amino acid transport and metabolism	Amino acid permease	Cationic amino acid transporter 2, vacuolar OS=Arabidopsis thaliana OX=3702 GN=CAT2 PE=1 SV=1	Cationic amino acid transporter 4 vacuolar OS=Prunus yedoensis var. nudiflora OX=2094558 GN=Pyn_09858 PE=4 SV=1	E	Amino acid transport and metabolism	PREDICTED: cationic amino acid transporter 4, vacuolar [Prunus mume]
Rro01G001230.1	--	K15718|3.1e-13|mus:103989776|K15718 linoleate 9S-lipoxygenase [EC:1.13.11.58] | (RefSeq) probable linoleate 9S-lipoxygenase 4	[R]	General function prediction only	Retrotransposon gag protein	--	PREDICTED: AALP_AAs43812U000200 (Fragment) OS=Prunus dulcis OX=3755 GN=ALMOND_2B011785 PE=4 SV=1	L	Replication, recombination and repair	PREDICTED: uncharacterized protein LOC101311121 [Fragaria vesca subsp. vesca]
Rro01G001240.1	Molecular Function: nucleic acid binding (GO:0003676);; Molecular Function: RNA-DNA hybrid ribonuclease activity (GO:0004523);; Molecular Function: zinc ion binding (GO:0008270);; Biological Process: DNA integration (GO:0015074);; Molecular Function: nucleotidyltransferase activity (GO:0016779);;	K19525|1.3e-75|dct:110098611|K19525 vacuolar protein sorting-associated protein 13A/C | (RefSeq) uncharacterized protein LOC110098611	[R]	General function prediction only	RNase H-like domain found in reverse transcriptase	Transposon Ty3-G Gag-Pol polyprotein OS=Saccharomyces cerevisiae (strain ATCC 204508 / S288c) OX=559292 GN=TY3B-G PE=1 SV=3	Putative nucleotidyltransferase, Ribonuclease H OS=Rosa chinensis OX=74649 GN=RchiOBHm_Chr2g0090701 PE=4 SV=1	H	Coenzyme transport and metabolism	hypothetical protein PRUPE_ppa015000mg [Prunus persica]
Rro01G001250.1	Molecular Function: nucleic acid binding (GO:0003676);; Molecular Function: RNA-DNA hybrid ribonuclease activity (GO:0004523);; Molecular Function: zinc ion binding (GO:0008270);; Biological Process: DNA integration (GO:0015074);; Molecular Function: nucleotidyltransferase activity (GO:0016779);;	K12349|5.5e-66|ccaj:109806181|K12349 neutral ceramidase [EC:3.5.1.23] | (RefSeq) neutral ceramidase-like	[R]	General function prediction only	RNase H-like domain found in reverse transcriptase	Transposon Ty3-G Gag-Pol polyprotein OS=Saccharomyces cerevisiae (strain ATCC 204508 / S288c) OX=559292 GN=TY3B-G PE=1 SV=3	Putative nucleotidyltransferase, Ribonuclease H OS=Rosa chinensis OX=74649 GN=RchiOBHm_Chr2g0090701 PE=4 SV=1	H	Coenzyme transport and metabolism	hypothetical protein PRUPE_ppa021229mg [Prunus persica]
Rro01G001260.1	Cellular Component: integral component of membrane (GO:0016021);; Molecular Function: transmembrane transporter activity (GO:0022857);;	K13863|0.0e+00|pavi:110757882|K13863 solute carrier family 7 (cationic amino acid transporter), member 1 | (RefSeq) cationic amino acid transporter 2, vacuolar-like	[E]	Amino acid transport and metabolism	Amino acid permease	Cationic amino acid transporter 2, vacuolar OS=Arabidopsis thaliana OX=3702 GN=CAT2 PE=1 SV=1	Putative amino acid/polyamine transporter I, cationic amino acid transporter OS=Rosa chinensis OX=74649 GN=RchiOBHm_Chr3g0496211 PE=4 SV=1	E	Amino acid transport and metabolism	hypothetical protein PRUPE_ppa002665mg [Prunus persica]
Rro01G001270.1	Biological Process: response to acid chemical (GO:0001101);; Molecular Function: protein binding (GO:0005515);; Cellular Component: cellular_component (GO:0005575);; Cellular Component: intracellular (GO:0005622);; Cellular Component: obsolete cell (GO:0005623);; Cellular Component: cytoplasm (GO:0005737);; Cellular Component: cytosol (GO:0005829);; Biological Process: response to stress (GO:0006…	K10523|5.6e-221|fve:101304616|K10523 speckle-type POZ protein | (RefSeq) BTB/POZ and MATH domain-containing protein 4-like	[DR]	--	BTB/POZ domain	BTB/POZ and MATH domain-containing protein 4 OS=Arabidopsis thaliana OX=3702 GN=BPM4 PE=1 SV=1	Putative chromatin remodeling & transcription regulator BTB-POZ-MATH family OS=Rosa chinensis OX=74649 GN=RchiOBHm_Chr3g0496191 PE=4 SV=1	D	Cell cycle control, cell division, chromosome partitioning	PREDICTED: BTB/POZ and MATH domain-containing protein 4-like [Fragaria vesca subsp. vesca]
Rro01G001280.1	Molecular Function: aminopeptidase activity (GO:0004177);;	K01076|5.8e-181|pavi:110750505|K01076 abhydrolase domain-containing protein 17 [EC:3.1.2.22] | (RefSeq) protein ABHD17B	[R]	General function prediction only	Serine aminopeptidase, S33	Alpha/beta hydrolase domain-containing protein 17C OS=Danio rerio OX=7955 GN=abhd17c PE=2 SV=1	Putative serine aminopeptidase, S33, alpha/Beta hydrolase OS=Rosa chinensis OX=74649 GN=RchiOBHm_Chr3g0495091 PE=4 SV=1	S	Function unknown	hypothetical protein PRUPE_ppa007848mg [Prunus persica]
Rro01G001290.1	Molecular Function: hydrolase activity, acting on ester bonds (GO:0016788);;	K22503|7.0e-70|lsv:111885850|K22503 aspartyl-tRNA synthetase [EC:6.1.1.12] | (RefSeq) aspartate--tRNA ligase 2, cytoplasmic-like	--	--	Plant transposon protein	Protein ALP1-like OS=Arabidopsis thaliana OX=3702 GN=At3g55350 PE=2 SV=1	Putative harbinger transposase-derived protein OS=Rosa chinensis OX=74649 GN=RchiOBHm_Chr4g0399161 PE=4 SV=1	S	Function unknown	PREDICTED: uncharacterized protein LOC101297279 [Fragaria vesca subsp. vesca]
Rro01G001300.1	Molecular Function: glutathione transferase activity (GO:0004364);;	K02947|1.0e-13|pmum:103319527|K02947 small subunit ribosomal protein S10e | (RefSeq) 40S ribosomal protein S10-like	--	--	No apical meristem-associated C-terminal domain	--	Putative glutathione transferase OS=Rosa chinensis OX=74649 GN=RchiOBHm_Chr4g0392971 PE=4 SV=1	--	--	PREDICTED: pentatricopeptide repeat-containing protein At1g63130, mitochondrial-like [Fragaria vesca subsp. vesca]
Rro01G001310.1	Molecular Function: nucleic acid binding (GO:0003676);; Molecular Function: RNA-directed DNA polymerase activity (GO:0003964);; Biological Process: DNA integration (GO:0015074);;	K12447|3.6e-87|thj:104808371|K12447 UDP-sugar pyrophosphorylase [EC:2.7.7.64] | (RefSeq) uncharacterized protein LOC104808371	[R]	General function prediction only	Reverse transcriptase (RNA-dependent DNA polymerase)	Copia protein OS=Drosophila melanogaster OX=7227 GN=GIP PE=1 SV=3	Putative RNA-directed DNA polymerase OS=Rosa chinensis OX=74649 GN=RchiOBHm_Chr7g0186831 PE=4 SV=1	L	Replication, recombination and repair	retrotransposon polyprotein [Rosa rugosa]
Rro01G001320.1	Molecular Function: DNA binding (GO:0003677);; Molecular Function: transposase activity (GO:0004803);; Biological Process: transposition, DNA-mediated (GO:0006313);;	--	--	--	--	--	Putative transposase, mutator type, transposase, MuDR, plant, MULE transposase OS=Rosa chinensis OX=74649 GN=RchiOBHm_Chr6g0276491 PE=4 SV=1	--	--	PREDICTED: uncharacterized protein LOC103957779 [Pyrus x bretschneideri]
Rro01G001330.1	Molecular Function: nucleic acid binding (GO:0003676);; Molecular Function: zinc ion binding (GO:0008270);;	K17604|5.1e-13|oeu:111409841|K17604 zinc finger SWIM domain-containing protein 3 | (RefSeq) uncharacterized protein LOC111409841	--	--	MULE transposase domain	--	PREDICTED: transposon OS=Prunus dulcis OX=3755 GN=ALMOND_2B026462 PE=4 SV=1	--	--	hypothetical protein PRUPE_ppa026052mg, partial [Prunus persica]
Rro01G001340.1	Molecular Function: zinc ion binding (GO:0008270);; Cellular Component: integral component of membrane (GO:0016021);;	--	--	--	GRF zinc finger	--	GRF zinc finger containing protein OS=Striga asiatica OX=4170 GN=STAS_09223 PE=4 SV=1	S	Function unknown	GRF zinc finger containing protein [Medicago truncatula]
Rro01G001350.1	Biological Process: vacuolar transport (GO:0007034);;	K12198|3.7e-43|pxb:103967647|K12198 charged multivesicular body protein 5 | (RefSeq) charged multivesicular body protein 5-like	[U]	Intracellular trafficking, secretion, and vesicular transport	Snf7	Vacuolar protein sorting-associated protein 60.1 OS=Arabidopsis thaliana OX=3702 GN=VPS60-1 PE=1 SV=1	Charged multivesicular body protein 5-like OS=Pyrus ussuriensis x Pyrus communis OX=2448454 GN=D8674_033376 PE=4 SV=1	U	Intracellular trafficking, secretion, and vesicular transport	PREDICTED: charged multivesicular body protein 5-like isoform X1 [Pyrus x bretschneideri]
Rro01G001360.1	Molecular Function: protein dimerization activity (GO:0046983);;	--	--	--	Protein of unknown function (DUF 659)	--	Putative HAT dimerization domain, ribonuclease H-like domain-containing protein OS=Rosa chinensis OX=74649 GN=RchiOBHm_Chr4g0434271 PE=4 SV=1	S	Function unknown	PREDICTED: uncharacterized protein LOC101293587 [Fragaria vesca subsp. vesca]
Rro01G001370.1	--	K01205|6.5e-08|qsu:112029814|K01205 alpha-N-acetylglucosaminidase [EC:3.2.1.50] | (RefSeq) alpha-N-acetylglucosaminidase-like	--	--	Putative gypsy type transposon	--	PREDICTED: L484_008711 OS=Prunus dulcis OX=3755 GN=ALMOND_2B008687 PE=4 SV=1	--	--	PREDICTED: uncharacterized protein LOC103414243 [Malus domestica]
Rro01G001380.1	Biological Process: RNA modification (GO:0009451);; Cellular Component: intracellular membrane-bounded organelle (GO:0043231);;	K22262|1.7e-94|qsu:112034235|K22262 WD repeat and FYVE domain-containing protein 3 | (RefSeq) protein SPIRRIG	[R]	General function prediction only	PPR repeat	Putative pentatricopeptide repeat-containing protein At5g08490 OS=Arabidopsis thaliana OX=3702 GN=PCMP-E32 PE=3 SV=1	Uncharacterized protein OS=Prunus persica OX=3760 GN=PRUPE_3G127300 PE=4 SV=1	S	Function unknown	PREDICTED: putative pentatricopeptide repeat-containing protein At5g08490-like [Fragaria vesca subsp. vesca]
Rro01G001390.1	Biological Process: GPI anchor biosynthetic process (GO:0006506);; Cellular Component: integral component of membrane (GO:0016021);; Molecular Function: phosphatidylinositol N-acetylglucosaminyltransferase activity (GO:0017176);;	K03859|5.4e-146|fve:101303847|K03859 phosphatidylinositol N-acetylglucosaminyltransferase subunit C | (RefSeq) putative pentatricopeptide repeat-containing protein At5g08490	[I]	Lipid transport and metabolism	Phosphatidylinositol N-acetylglucosaminyltransferase	Phosphatidylinositol N-acetylglucosaminyltransferase subunit C OS=Arabidopsis thaliana OX=3702 GN=PIGC PE=2 SV=1	Phosphatidylinositol N-acetylglucosaminyltransferase OS=Rosa chinensis OX=74649 GN=RchiOBHm_Chr3g0496061 PE=3 SV=1	I	Lipid transport and metabolism	PREDICTED: putative phosphatidylinositol N-acetylglucosaminyltransferase subunit C-like isoform 1 [Fragaria vesca subsp. vesca]
Rro01G001400.1	Cellular Component: integral component of membrane (GO:0016021);;	K08832|4.2e-23|obr:102714169|K08832 serine/threonine-protein kinase SRPK3 [EC:2.7.11.1] | (RefSeq) SRSF protein kinase 2-like	--	--	--	--	Uncharacterized protein OS=Rosa chinensis OX=74649 GN=RchiOBHm_Chr3g0496161 PE=4 SV=1	--	--	PREDICTED: uncharacterized protein LOC103342308 [Prunus mume]
Rro01G001410.1	Molecular Function: DNA binding (GO:0003677);; Biological Process: DNA replication (GO:0006260);;	K10756|6.8e-193|pper:18790720|K10756 replication factor C subunit 3/5 | (RefSeq) replication factor C subunit 3	[DL]	--	DNA polymerase III, delta subunit	Replication factor C subunit 3 OS=Arabidopsis thaliana OX=3702 GN=RFC3 PE=2 SV=1	Putative DNA polymerase III, clamp loader complex, gamma/delta/delta subunit OS=Rosa chinensis OX=74649 GN=RchiOBHm_Chr3g0496081 PE=4 SV=1	L	Replication, recombination and repair	hypothetical protein PRUPE_ppa007842mg [Prunus persica]
Rro01G001430.1	Molecular Function: nucleic acid binding (GO:0003676);; Cellular Component: nucleus (GO:0005634);; Biological Process: DNA integration (GO:0015074);;	K17866|4.0e-19|zju:112490690|K17866 diphthamide biosynthesis protein 2 | (RefSeq) 2-(3-amino-3-carboxypropyl)histidine synthase subunit 2-like	[R]	General function prediction only	Chromo (CHRromatin Organisation MOdifier) domain	--	Uncharacterized protein OS=Vitis vinifera OX=29760 GN=VITISV_008296 PE=4 SV=1	H	Coenzyme transport and metabolism	hypothetical protein VITISV_008296 [Vitis vinifera]
Rro01G001440.1	Molecular Function: RNA binding (GO:0003723);; Molecular Function: polyribonucleotide nucleotidyltransferase activity (GO:0004654);; Biological Process: mRNA catabolic process (GO:0006402);;	K00962|1.2e-143|fve:101304521|K00962 polyribonucleotide nucleotidyltransferase [EC:2.7.7.8] | (RefSeq) probable polyribonucleotide nucleotidyltransferase 1, chloroplastic	[R]	General function prediction only	3' exoribonuclease family, domain 1	Probable polyribonucleotide nucleotidyltransferase 1, chloroplastic OS=Oryza sativa subsp. japonica OX=39947 GN=PNP1 PE=2 SV=1	Polynucleotide phosphorylase 1 OS=Rosa chinensis OX=74649 GN=RchiOBHm_Chr3g0496111 PE=3 SV=1	J	Translation, ribosomal structure and biogenesis	PREDICTED: probable polyribonucleotide nucleotidyltransferase 1, chloroplastic-like [Fragaria vesca subsp. vesca]
Rro01G001450.1	Molecular Function: oxidoreductase activity (GO:0016491);; Molecular Function: flavin adenine dinucleotide binding (GO:0050660);; Molecular Function: NADP binding (GO:0050661);;	K11816|3.3e-177|pavi:110761818|K11816 indole-3-pyruvate monooxygenase [EC:1.14.13.168] | (RefSeq) probable indole-3-pyruvate monooxygenase YUCCA10	[Q]	Secondary metabolites biosynthesis, transport and catabolism	Pyridine nucleotide-disulphide oxidoreductase	Probable indole-3-pyruvate monooxygenase YUCCA10 OS=Arabidopsis thaliana OX=3702 GN=YUC10 PE=2 SV=1	YUC10 OS=Fragaria vesca OX=57918 GN=YUC10 PE=2 SV=1	Q	Secondary metabolites biosynthesis, transport and catabolism	uncharacterized protein LOC101309411 [Fragaria vesca]
Rro01G001460.1	--	--	--	--	--	--	Uncharacterized protein OS=Rosa chinensis OX=74649 GN=RchiOBHm_Chr3g0465021 PE=4 SV=1	--	--	--
Rro01G001470.1	Cellular Component: integral component of membrane (GO:0016021);; Biological Process: transmembrane transport (GO:0055085);;	K13754|5.3e-243|fve:101310023|K13754 solute carrier family 24 (sodium/potassium/calcium exchanger), member 6 | (RefSeq) cation/calcium exchanger 1	[P]	Inorganic ion transport and metabolism	Sodium/calcium exchanger protein	Cation/calcium exchanger 1 OS=Arabidopsis thaliana OX=3702 GN=CCX1 PE=2 SV=1	Putative sodium/calcium exchanger membrane region OS=Rosa chinensis OX=74649 GN=RchiOBHm_Chr3g0496071 PE=4 SV=1	P	Inorganic ion transport and metabolism	hypothetical protein PRUPE_ppa003284mg [Prunus persica]
Rro01G001480.1	Cellular Component: integral component of membrane (GO:0016021);; Biological Process: transmembrane transport (GO:0055085);;	K13754|1.7e-230|fve:101296971|K13754 solute carrier family 24 (sodium/potassium/calcium exchanger), member 6 | (RefSeq) cation/calcium exchanger 2	[P]	Inorganic ion transport and metabolism	Sodium/calcium exchanger protein	Cation/calcium exchanger 2 OS=Arabidopsis thaliana OX=3702 GN=CCX2 PE=3 SV=1	Putative sodium/calcium exchanger membrane region OS=Rosa chinensis OX=74649 GN=RchiOBHm_Chr3g0496041 PE=4 SV=1	P	Inorganic ion transport and metabolism	PREDICTED: cation/calcium exchanger 2-like [Fragaria vesca subsp. vesca]
Rro01G001490.1	Molecular Function: nucleic acid binding (GO:0003676);; Molecular Function: RNA-directed DNA polymerase activity (GO:0003964);; Biological Process: DNA integration (GO:0015074);;	K00327|6.9e-29|bna:106384810|K00327 NADPH-ferrihemoprotein reductase [EC:1.6.2.4] | (RefSeq) NADPH--cytochrome P450 reductase 2-like	[R]	General function prediction only	--	--	Putative RNA-directed DNA polymerase OS=Rosa chinensis OX=74649 GN=RchiOBHm_Chr2g0163801 PE=4 SV=1	M	Cell wall/membrane/envelope biogenesis	retrotransposon polyprotein [Rosa rugosa]
Rro01G001500.1	Molecular Function: nucleic acid binding (GO:0003676);; Molecular Function: zinc ion binding (GO:0008270);; Biological Process: DNA integration (GO:0015074);;	K19525|5.2e-74|dct:110098611|K19525 vacuolar protein sorting-associated protein 13A/C | (RefSeq) uncharacterized protein LOC110098611	[R]	General function prediction only	Retroviral aspartyl protease	Transposon Tf2-12 polyprotein OS=Schizosaccharomyces pombe (strain 972 / ATCC 24843) OX=284812 GN=Tf2-12 PE=3 SV=1	Endonuclease OS=Fagus sylvatica OX=28930 GN=FSB_LOCUS6080 PE=4 SV=1	L	Replication, recombination and repair	hypothetical protein PRUPE_ppa015000mg [Prunus persica]
Rro01G001510.1	--	--	--	--	DnaJ central domain	--	Putative Heat shock protein DnaJ, cysteine-rich OS=Rosa chinensis OX=74649 GN=RchiOBHm_Chr3g0496031 PE=4 SV=1	S	Function unknown	PREDICTED: uncharacterized protein LOC101307729 [Fragaria vesca subsp. vesca]
Rro01G001520.1	Cellular Component: integral component of membrane (GO:0016021);;	--	[I]	Lipid transport and metabolism	Plasma-membrane choline transporter	Protein PNS1 OS=Ustilago maydis (strain 521 / FGSC 9021) OX=237631 GN=PNS1 PE=3 SV=2	Putative choline transporter OS=Rosa chinensis OX=74649 GN=RchiOBHm_Chr3g0496021 PE=3 SV=1	I	Lipid transport and metabolism	hypothetical protein PRUPE_ppa015534mg [Prunus persica]
Rro01G001530.1	Molecular Function: glucuronosyltransferase activity (GO:0015020);; Cellular Component: membrane (GO:0016020);;	K20891|5.2e-128|ppp:112272627|K20891 beta-glucuronosyltransferase [EC:2.4.1.-] | (RefSeq) beta-glucuronosyltransferase GlcAT14B-like	[G]	Carbohydrate transport and metabolism	Core-2/I-Branching enzyme	Beta-glucuronosyltransferase GlcAT14A OS=Arabidopsis thaliana OX=3702 GN=GLCAT14A PE=2 SV=1	Putative glucuronosyltransferase OS=Rosa chinensis OX=74649 GN=RchiOBHm_Chr3g0495981 PE=4 SV=1	G	Carbohydrate transport and metabolism	PREDICTED: xylosyltransferase 1-like isoform 1 [Fragaria vesca subsp. vesca]
Rro01G001540.1	Cellular Component: integral component of membrane (GO:0016021);; Molecular Function: transferase activity, transferring glycosyl groups (GO:0016757);;	--	--	--	Plant phosphoribosyltransferase C-terminal	Protein QUIRKY OS=Arabidopsis thaliana OX=3702 GN=QKY PE=2 SV=1	Putative C2 domain, phosphoribosyltransferase OS=Rosa chinensis OX=74649 GN=RchiOBHm_Chr3g0495971 PE=3 SV=1	S	Function unknown	PREDICTED: uncharacterized protein LOC101308411 [Fragaria vesca subsp. vesca]
Rro01G001560.1	--	--	--	--	--	--	Uncharacterized protein OS=Rosa chinensis OX=74649 GN=RchiOBHm_Chr3g0495961 PE=4 SV=1	--	--	--
Rro01G001570.1	Molecular Function: cysteine-type peptidase activity (GO:0008234);; Molecular Function: transaminase activity (GO:0008483);;	--	--	--	Plant mobile domain	--	Putative Ulp1 protease family catalytic domain, aminotransferase-like, plant mobile OS=Rosa chinensis OX=74649 GN=RchiOBHm_Chr6g0266141 PE=3 SV=1	--	--	PREDICTED: uncharacterized protein LOC101298761 [Fragaria vesca subsp. vesca]
Rro01G001580.1	Molecular Function: peroxidase activity (GO:0004601);; Cellular Component: extracellular region (GO:0005576);; Biological Process: response to oxidative stress (GO:0006979);; Molecular Function: heme binding (GO:0020037);; Biological Process: hydrogen peroxide catabolic process (GO:0042744);; Molecular Function: metal ion binding (GO:0046872);;	K00430|2.8e-161|fve:101310043|K00430 peroxidase [EC:1.11.1.7] | (RefSeq) peroxidase 44	--	--	Peroxidase	Peroxidase 44 OS=Arabidopsis thaliana OX=3702 GN=PER44 PE=2 SV=1	Peroxidase OS=Rosa chinensis OX=74649 GN=RchiOBHm_Chr3g0495941 PE=3 SV=1	Q	Secondary metabolites biosynthesis, transport and catabolism	PREDICTED: peroxidase 44-like [Fragaria vesca subsp. vesca]
Rro01G001590.1	Molecular Function: DNA binding (GO:0003677);; Cellular Component: nucleus (GO:0005634);;	K14292|7.1e-09|cann:107850838|K14292 trimethylguanosine synthase [EC:2.1.1.-] | (RefSeq) uncharacterized LOC107850838	--	--	Homeodomain	WUSCHEL-related homeobox 11 OS=Arabidopsis thaliana OX=3702 GN=WOX11 PE=2 SV=2	Putative transcription factor Homobox-WOX family OS=Rosa chinensis OX=74649 GN=RchiOBHm_Chr3g0495921 PE=4 SV=1	K	Transcription	PREDICTED: WUSCHEL-related homeobox 11-like [Fragaria vesca subsp. vesca]
Rro01G001600.1	Molecular Function: DNA binding (GO:0003677);; Cellular Component: nucleus (GO:0005634);;	K09422|1.2e-118|fve:101309742|K09422 transcription factor MYB, plant | (RefSeq) transcription factor MYB44-like	[K]	Transcription	Myb-like DNA-binding domain	Transcription factor CSA OS=Oryza sativa subsp. japonica OX=39947 GN=CSA PE=2 SV=2	Putative transcription factor MYB-HB-like family OS=Rosa chinensis OX=74649 GN=RchiOBHm_Chr7g0219951 PE=4 SV=1	--	--	PREDICTED: transcription factor MYB44-like [Fragaria vesca subsp. vesca]
Rro01G001610.1	Molecular Function: RNA-directed DNA polymerase activity (GO:0003964);;	K03006|2.6e-95|adu:107466525|K03006 DNA-directed RNA polymerase II subunit RPB1 [EC:2.7.7.6] | (RefSeq) LOW QUALITY PROTEIN: DNA-directed RNA polymerase II subunit 1-like	[R]	General function prediction only	Reverse transcriptase (RNA-dependent DNA polymerase)	Retrovirus-related Pol polyprotein from transposon TNT 1-94 OS=Nicotiana tabacum OX=4097 PE=2 SV=1	Putative RNA-directed DNA polymerase OS=Rosa chinensis OX=74649 GN=RchiOBHm_Chr1g0375591 PE=4 SV=1	L	Replication, recombination and repair	Gag-protease-integrase-RT-RNaseH polyprotein [Glycine max]
Rro01G001620.1	Molecular Function: nucleic acid binding (GO:0003676);; Molecular Function: zinc ion binding (GO:0008270);;	K03097|4.3e-07|hbr:110638242|K03097 casein kinase II subunit alpha [EC:2.7.11.1] | (RefSeq) casein kinase II subunit alpha-4, chloroplastic-like	--	--	gag-polypeptide of LTR copia-type	--	Putative transcription factor interactor and regulator CCHC(Zn) family OS=Rosa chinensis OX=74649 GN=RchiOBHm_Chr1g0324761 PE=4 SV=1	--	--	PREDICTED: uncharacterized protein LOC101313924 [Fragaria vesca subsp. vesca]
Rro01G001630.1	Molecular Function: nucleic acid binding (GO:0003676);; Molecular Function: RNA-directed DNA polymerase activity (GO:0003964);; Biological Process: DNA integration (GO:0015074);;	K03006|3.9e-159|adu:107466525|K03006 DNA-directed RNA polymerase II subunit RPB1 [EC:2.7.7.6] | (RefSeq) LOW QUALITY PROTEIN: DNA-directed RNA polymerase II subunit 1-like	[R]	General function prediction only	Reverse transcriptase (RNA-dependent DNA polymerase)	Retrovirus-related Pol polyprotein from transposon TNT 1-94 OS=Nicotiana tabacum OX=4097 PE=2 SV=1	Putative RNA-directed DNA polymerase OS=Rosa chinensis OX=74649 GN=RchiOBHm_Chr6g0304531 PE=4 SV=1	J	Translation, ribosomal structure and biogenesis	polyprotein [Prunus persica]
Rro01G001640.1	Molecular Function: protein serine/threonine kinase activity (GO:0004674);; Cellular Component: integral component of membrane (GO:0016021);;	K13466|2.9e-124|mdm:103439827|K13466 EIX receptor 1/2 | (RefSeq) receptor-like protein EIX2	[R]	General function prediction only	Leucine rich repeat	Receptor-like protein EIX2 OS=Solanum lycopersicum OX=4081 GN=EIX2 PE=1 SV=2	Putative non-specific serine/threonine protein kinase OS=Rosa chinensis OX=74649 GN=RchiOBHm_Chr2g0175321 PE=4 SV=1	T	Signal transduction mechanisms	PREDICTED: LRR receptor-like serine/threonine-protein kinase GSO2-like [Fragaria vesca subsp. vesca]
Rro01G001650.1	Molecular Function: dihydrolipoyllysine-residue acetyltransferase activity (GO:0004742);; Cellular Component: integral component of membrane (GO:0016021);;	--	[R]	General function prediction only	alpha/beta hydrolase fold	Probable lysophospholipase BODYGUARD 4 OS=Arabidopsis thaliana OX=3702 GN=BDG4 PE=2 SV=1	Putative dihydrolipoyllysine-residue acetyltransferase OS=Rosa chinensis OX=74649 GN=RchiOBHm_Chr3g0495891 PE=4 SV=1	S	Function unknown	PREDICTED: monoacylglycerol lipase abhd6-B-like isoform 1 [Fragaria vesca subsp. vesca]
Rro01G001660.1	Molecular Function: metal ion binding (GO:0046872);;	K02350|1.2e-38|cmax:111493549|K02350 DNA polymerase zeta [EC:2.7.7.7] | (RefSeq) DNA polymerase zeta catalytic subunit	[R]	General function prediction only	Zn-finger in Ran binding protein and others	Zinc finger protein VAR3, chloroplastic OS=Arabidopsis thaliana OX=3702 GN=VAR3 PE=1 SV=2	Putative Zinc finger, RanBP2-type OS=Rosa chinensis OX=74649 GN=RchiOBHm_Chr3g0495901 PE=4 SV=1	S	Function unknown	PREDICTED: zinc finger protein VAR3, chloroplastic-like [Fragaria vesca subsp. vesca]
Rro01G001670.1	Molecular Function: DNA binding (GO:0003677);;	--	[L]	Replication, recombination and repair	Domain of unknown function (DUF4413)	--	BED-type domain-containing protein OS=Prunus persica OX=3760 GN=PRUPE_8G039800 PE=4 SV=1	E	Amino acid transport and metabolism	hypothetical protein PRUPE_ppb020052mg [Prunus persica]
Rro01G001680.1	Molecular Function: zinc ion binding (GO:0008270);;	K17604|2.1e-41|pavi:110770586|K17604 zinc finger SWIM domain-containing protein 3 | (RefSeq) uncharacterized protein LOC110770586	--	--	MULE transposase domain	--	PREDICTED: zinc finger OS=Prunus dulcis OX=3755 GN=ALMOND_2B026656 PE=4 SV=1	S	Function unknown	PREDICTED: uncharacterized protein LOC103403603 [Malus domestica]
Rro01G001690.1	--	--	--	--	--	--	Uncharacterized protein OS=Rosa chinensis OX=74649 GN=RchiOBHm_Chr1g0375551 PE=4 SV=1	--	--	--
Rro01G001700.1	Molecular Function: nucleic acid binding (GO:0003676);; Molecular Function: RNA-DNA hybrid ribonuclease activity (GO:0004523);; Cellular Component: nucleus (GO:0005634);; Biological Process: DNA integration (GO:0015074);; Molecular Function: nucleotidyltransferase activity (GO:0016779);;	K01537|4.8e-16|egr:104417668|K01537 P-type Ca2+ transporter type 2C [EC:7.2.2.10] | (RefSeq) calcium-transporting ATPase 12, plasma membrane-type-like	--	--	Retrotransposon gag protein	--	Putative nucleotidyltransferase, Ribonuclease H OS=Rosa chinensis OX=74649 GN=RchiOBHm_Chr4g0401341 PE=4 SV=1	L	Replication, recombination and repair	PREDICTED: uncharacterized protein LOC105178433 [Sesamum indicum]
Rro01G001710.1	Molecular Function: cytochrome-b5 reductase activity, acting on NAD(P)H (GO:0004128);; Cellular Component: integral component of membrane (GO:0016021);;	K00326|1.1e-153|fve:101314495|K00326 cytochrome-b5 reductase [EC:1.6.2.2] | (RefSeq) NADH--cytochrome b5 reductase 1-like	[HC]	--	Oxidoreductase FAD-binding domain	NADH--cytochrome b5 reductase 1 OS=Arabidopsis thaliana OX=3702 GN=CBR1 PE=1 SV=1	NADH-cytochrome b5 reductase OS=Rosa chinensis OX=74649 GN=RchiOBHm_Chr3g0495881 PE=3 SV=1	--	--	PREDICTED: NADH--cytochrome b5 reductase 1-like [Fragaria vesca subsp. vesca]
Rro01G001720.1	Biological Process: protein glycosylation (GO:0006486);; Molecular Function: xylogalacturonan beta-1,3-xylosyltransferase activity (GO:0102983);;	K22846|9.0e-199|gmx:100816974|K22846 S-sulfo-L-cysteine synthase (O-acetyl-L-serine-dependent) [EC:2.5.1.144] | (RefSeq) BSAS; uncharacterized protein BSAS	[GMW]	--	Exostosin family	Probable arabinosyltransferase ARAD1 OS=Arabidopsis thaliana OX=3702 GN=ARAD1 PE=1 SV=1	Putative xylogalacturonan beta-1,3-xylosyltransferase OS=Rosa chinensis OX=74649 GN=RchiOBHm_Chr3g0495831 PE=3 SV=1	--	--	PREDICTED: xylogalacturonan beta-1,3-xylosyltransferase-like [Fragaria vesca subsp. vesca]
Rro01G001730.1	--	--	--	--	Domain of unknown function (DUF309)	--	Putative TTHA0068-like domain-containing protein OS=Rosa chinensis OX=74649 GN=RchiOBHm_Chr3g0495771 PE=4 SV=1	S	Function unknown	PREDICTED: uncharacterized protein LOC101300857 [Fragaria vesca subsp. vesca]
Rro01G001740.1	Cellular Component: integral component of membrane (GO:0016021);; Molecular Function: transferase activity, transferring glycosyl groups (GO:0016757);;	K02717|1.4e-57|osa:4348816|K02717 photosystem II oxygen-evolving enhancer protein 2 | (RefSeq) uncharacterized protein LOC4348816 isoform X1	--	--	Tetratricopeptide repeat	Tetratricopeptide repeat domain-containing protein PYG7, chloroplastic OS=Arabidopsis thaliana OX=3702 GN=PYG7 PE=1 SV=1	TPR_REGION domain-containing protein OS=Rosa chinensis OX=74649 GN=RchiOBHm_Chr3g0495761 PE=4 SV=1	S	Function unknown	PREDICTED: uncharacterized protein ycf37-like [Fragaria vesca subsp. vesca]
Rro01G001760.1	--	K12447|2.7e-37|csat:109127935|K12447 UDP-sugar pyrophosphorylase [EC:2.7.7.64] | (RefSeq) uncharacterized protein LOC109127935	[R]	General function prediction only	gag-polypeptide of LTR copia-type	--	Retrovirus-related Pol polyprotein from transposon TNT 1-94 OS=Vitis vinifera OX=29760 GN=POLX_2309 PE=4 SV=1	O	Posttranslational modification, protein turnover, chaperones	hypothetical protein VITISV_044218 [Vitis vinifera]
Rro01G001770.1	Cellular Component: integral component of membrane (GO:0016021);;	--	--	--	--	--	Putative Myb/SANT-like domain-containing protein OS=Rosa chinensis OX=74649 GN=RchiOBHm_Chr7g0199281 PE=4 SV=1	--	--	PREDICTED: uncharacterized protein LOC101306572 [Fragaria vesca subsp. vesca]
Rro01G001790.1	Molecular Function: GTPase activator activity (GO:0005096);; Molecular Function: metal ion binding (GO:0046872);;	K15044|1.2e-307|fve:101311120|K15044 Arf-GAP domain and FG repeats-containing protein 1 | (RefSeq) probable ADP-ribosylation factor GTPase-activating protein AGD14	[T]	Signal transduction mechanisms	Putative GTPase activating protein for Arf	Probable ADP-ribosylation factor GTPase-activating protein AGD14 OS=Arabidopsis thaliana OX=3702 GN=AGD14 PE=1 SV=2	Putative Arf GTPase activating protein OS=Rosa chinensis OX=74649 GN=RchiOBHm_Chr3g0495661 PE=4 SV=1	T	Signal transduction mechanisms	PREDICTED: probable ADP-ribosylation factor GTPase-activating protein AGD14-like [Fragaria vesca subsp. vesca]
Rro01G001810.1	Cellular Component: Golgi membrane (GO:0000139);; Molecular Function: aspartic-type endopeptidase activity (GO:0004190);; Cellular Component: endoplasmic reticulum membrane (GO:0005789);; Biological Process: Notch signaling pathway (GO:0007219);; Cellular Component: integral component of membrane (GO:0016021);; Biological Process: protein processing (GO:0016485);;	K04505|2.1e-202|pavi:110766155|K04505 presenilin 1 [EC:3.4.23.-] | (RefSeq) presenilin-like protein At1g08700	[T]	Signal transduction mechanisms	Presenilin	Presenilin-like protein At1g08700 OS=Arabidopsis thaliana OX=3702 GN=At1g08700 PE=1 SV=1	Presenilin OS=Rosa chinensis OX=74649 GN=RchiOBHm_Chr3g0495681 PE=3 SV=1	T	Signal transduction mechanisms	hypothetical protein PRUPE_ppa005461mg [Prunus persica]
Rro01G001820.1	Molecular Function: protein binding (GO:0005515);;	--	--	--	F-box-like	F-box protein SKIP24 OS=Arabidopsis thaliana OX=3702 GN=SKIP24 PE=1 SV=2	Putative F-box domain-containing protein OS=Rosa chinensis OX=74649 GN=RchiOBHm_Chr3g0495701 PE=4 SV=1	S	Function unknown	PREDICTED: F-box protein SKIP24 [Prunus mume]
Rro01G001830.1	Biological Process: reproduction (GO:0000003);; Biological Process: developmental process involved in reproduction (GO:0003006);; Molecular Function: molecular_function (GO:0003674);; Molecular Function: nucleic acid binding (GO:0003676);; Molecular Function: DNA binding (GO:0003677);; Molecular Function: DNA-binding transcription factor activity (GO:0003700);; Molecular Function: binding (GO:000…	K09338|1.7e-30|pavi:110744536|K09338 homeobox-leucine zipper protein | (RefSeq) LOW QUALITY PROTEIN: homeobox-leucine zipper protein ROC2-like	--	--	START domain	Homeobox-leucine zipper protein ROC7 OS=Oryza sativa subsp. japonica OX=39947 GN=ROC7 PE=2 SV=1	Uncharacterized protein OS=Prunus yedoensis var. nudiflora OX=2094558 GN=Pyn_38944 PE=3 SV=1	K	Transcription	PREDICTED: homeobox-leucine zipper protein ROC7-like isoform X1 [Setaria italica]
Rro01G001850.1	Molecular Function: nucleic acid binding (GO:0003676);; Biological Process: DNA integration (GO:0015074);;	K10268|3.1e-66|aof:109825399|K10268 F-box and leucine-rich repeat protein 2/20 | (RefSeq) F-box/LRR-repeat protein 20-like	[R]	General function prediction only	Reverse transcriptase (RNA-dependent DNA polymerase)	Retrovirus-related Pol polyprotein from transposon TNT 1-94 OS=Nicotiana tabacum OX=4097 PE=2 SV=1	Transposable element protein OS=Prunus dulcis OX=3755 GN=Prudu_655S000400 PE=4 SV=1	T	Signal transduction mechanisms	polyprotein [Prunus avium]
Rro01G001860.1	--	K01303|1.1e-45|fve:101311565|K01303 acylaminoacyl-peptidase [EC:3.4.19.1] | (RefSeq) uncharacterized LOC101311565	[R]	General function prediction only	Retrotransposon gag protein	--	Uncharacterized protein OS=Rosa chinensis OX=74649 GN=RchiOBHm_Chr5g0080601 PE=4 SV=1	L	Replication, recombination and repair	PREDICTED: uncharacterized protein LOC103341623 [Prunus mume]
Rro01G001870.1	Biological Process: reproduction (GO:0000003);; Biological Process: developmental process involved in reproduction (GO:0003006);; Molecular Function: molecular_function (GO:0003674);; Molecular Function: nucleic acid binding (GO:0003676);; Molecular Function: DNA binding (GO:0003677);; Molecular Function: DNA-binding transcription factor activity (GO:0003700);; Molecular Function: binding (GO:000…	K09338|4.9e-55|gra:105773786|K09338 homeobox-leucine zipper protein | (RefSeq) homeobox-leucine zipper protein MERISTEM L1-like	--	--	START domain	Homeobox-leucine zipper protein PROTODERMAL FACTOR 2 OS=Arabidopsis thaliana OX=3702 GN=PDF2 PE=1 SV=1	Uncharacterized protein OS=Gossypium raimondii OX=29730 GN=B456_010G177800 PE=3 SV=1	K	Transcription	hypothetical protein MIMGU_mgv1a001886mg [Erythranthe guttata]
Rro01G001880.1	Molecular Function: DNA binding (GO:0003677);; Cellular Component: nucleus (GO:0005634);;	K09422|4.9e-164|fve:105352442|K09422 transcription factor MYB, plant | (RefSeq) myb-related protein 306	[K]	Transcription	Myb-like DNA-binding domain	Transcription factor MYB60 OS=Vitis vinifera OX=29760 GN=MYB60 PE=2 SV=1	Putative transcription factor MYB-HB-like family OS=Rosa chinensis OX=74649 GN=RchiOBHm_Chr3g0495721 PE=4 SV=1	--	--	PREDICTED: myb-related protein 306 [Prunus mume]
Rro01G001890.1	Molecular Function: cysteine synthase activity (GO:0004124);; Biological Process: cysteine biosynthetic process from serine (GO:0006535);;	K22846|8.1e-168|pavi:110769413|K22846 S-sulfo-L-cysteine synthase (O-acetyl-L-serine-dependent) [EC:2.5.1.144] | (RefSeq) probable S-sulfocysteine synthase, chloroplastic	[E]	Amino acid transport and metabolism	Pyridoxal-phosphate dependent enzyme	S-sulfo-L-cysteine synthase (O-acetyl-L-serine-dependent), chloroplastic OS=Arabidopsis thaliana OX=3702 GN=CS26 PE=1 SV=1	Cysteine synthase OS=Rosa chinensis OX=74649 GN=RchiOBHm_Chr3g0495741 PE=3 SV=1	E	Amino acid transport and metabolism	PREDICTED: probable cysteine synthase, chloroplastic-like isoform 1 [Fragaria vesca subsp. vesca]
Rro01G001900.1	--	--	--	--	--	--	Coiled-coil domain-containing protein 86 OS=Malus domestica OX=3750 GN=DVH24_025900 PE=4 SV=1	--	--	PREDICTED: actin cytoskeleton-regulatory complex protein PAN1-like [Malus domestica]
Rro01G001910.1	Molecular Function: nucleic acid binding (GO:0003676);; Molecular Function: RNA-directed DNA polymerase activity (GO:0003964);; Molecular Function: RNA-DNA hybrid ribonuclease activity (GO:0004523);;	--	--	--	zinc-binding in reverse transcriptase	--	Putative ribonuclease H-like domain, reverse transcriptase zinc-binding domain-containing protein OS=Rosa chinensis OX=74649 GN=RchiOBHm_Chr6g0286611 PE=4 SV=1	--	--	--
Rro01G001920.1	Biological Process: signal transduction (GO:0007165);; Cellular Component: integral component of membrane (GO:0016021);; Molecular Function: hydrolase activity (GO:0016787);; Molecular Function: ADP binding (GO:0043531);;	K13459|1.1e-184|fve:101303600|K13459 disease resistance protein RPS2 | (RefSeq) probable disease resistance protein At4g27220	--	--	TIR domain	Disease resistance protein RPV1 OS=Vitis rotundifolia OX=103349 GN=RPV1 PE=1 SV=1	ADP-ribosyl cyclase/cyclic ADP-ribose hydrolase OS=Rosa chinensis OX=74649 GN=RchiOBHm_Chr5g0079811 PE=4 SV=1	T	Signal transduction mechanisms	PREDICTED: disease resistance protein At4g27190-like [Fragaria vesca subsp. vesca]
Rro01G001930.1	Molecular Function: nucleic acid binding (GO:0003676);; Molecular Function: RNA-DNA hybrid ribonuclease activity (GO:0004523);; Biological Process: DNA integration (GO:0015074);;	K02704|1.1e-27|soe:110789024|K02704 photosystem II CP47 chlorophyll apoprotein | (RefSeq) uncharacterized protein LOC110789024	[R]	General function prediction only	Integrase core domain	Pro-Pol polyprotein OS=Simian foamy virus type 1 OX=338478 GN=pol PE=1 SV=3	Ribonuclease H OS=Malus baccata OX=106549 GN=C1H46_030738 PE=4 SV=1	E	Amino acid transport and metabolism	PREDICTED: uncharacterized protein LOC102607673 [Citrus sinensis]
Rro01G001960.1	Molecular Function: adenyl-nucleotide exchange factor activity (GO:0000774);; Cellular Component: mitochondrial matrix (GO:0005759);; Biological Process: protein folding (GO:0006457);; Molecular Function: protein homodimerization activity (GO:0042803);; Molecular Function: chaperone binding (GO:0051087);;	K03687|2.4e-134|pmum:103339126|K03687 molecular chaperone GrpE | (RefSeq) protein GrpE	[O]	Posttranslational modification, protein turnover, chaperones	GrpE	Protein GrpE OS=Thermosynechococcus elongatus (strain BP-1) OX=197221 GN=grpE PE=3 SV=1	GrpE protein homolog OS=Rosa chinensis OX=74649 GN=RchiOBHm_Chr3g0495651 PE=3 SV=1	O	Posttranslational modification, protein turnover, chaperones	PREDICTED: grpE protein homolog, mitochondrial [Prunus mume]
Rro01G001980.1	Molecular Function: antiporter activity (GO:0015297);; Cellular Component: integral component of membrane (GO:0016021);; Molecular Function: xenobiotic transmembrane transporter activity (GO:0042910);;	K03327|3.9e-188|pavi:110751534|K03327 multidrug resistance protein, MATE family | (RefSeq) protein DETOXIFICATION 21-like	[R]	General function prediction only	MatE	Protein DETOXIFICATION 21 OS=Arabidopsis thaliana OX=3702 GN=DTX21 PE=1 SV=1	Protein DETOXIFICATION OS=Rosa chinensis OX=74649 GN=RchiOBHm_Chr3g0495631 PE=3 SV=1	V	Defense mechanisms	hypothetical protein PRUPE_ppa020699mg [Prunus persica]
Rro01G001990.1	Molecular Function: molecular_function (GO:0003674);; Molecular Function: binding (GO:0005488);; Molecular Function: protein binding (GO:0005515);; Cellular Component: cellular_component (GO:0005575);; Cellular Component: intracellular (GO:0005622);; Cellular Component: obsolete cell (GO:0005623);; Cellular Component: cytoplasm (GO:0005737);; Biological Process: movement of cell or subcellular co…	K23538|1.8e-160|pavi:110751552|K23538 ELMO domain-containing protein | (RefSeq) ELMO domain-containing protein A isoform X1	[S]	Function unknown	ELMO/CED-12 family	ELMO domain-containing protein A OS=Dictyostelium discoideum OX=44689 GN=elmoA PE=1 SV=1	Putative ELMO domain-containing protein OS=Rosa chinensis OX=74649 GN=RchiOBHm_Chr3g0495561 PE=4 SV=1	S	Function unknown	PREDICTED: ELMO domain-containing protein A-like [Fragaria vesca subsp. vesca]
Rro01G002000.1	--	K11294|3.5e-16|ini:109185820|K11294 nucleolin | (RefSeq) nucleolin-like	[R]	General function prediction only	Domain of unknown function (DUF4283)	--	DUF4283 domain-containing protein OS=Rosa chinensis OX=74649 GN=RchiOBHm_Chr5g0032121 PE=4 SV=1	E	Amino acid transport and metabolism	PREDICTED: uncharacterized protein LOC104886652 [Beta vulgaris subsp. vulgaris]
Rro01G002010.1	Molecular Function: nucleic acid binding (GO:0003676);; Molecular Function: RNA-DNA hybrid ribonuclease activity (GO:0004523);;	K22804|7.4e-132|bna:106442438|K22804 structural maintenance of chromosomes protein 6 | (RefSeq) structural maintenance of chromosomes protein 6B-like	[R]	General function prediction only	Reverse transcriptase (RNA-dependent DNA polymerase)	Transposon TX1 uncharacterized 149 kDa protein OS=Xenopus laevis OX=8355 PE=4 SV=1	Reverse transcriptase domain-containing protein OS=Prunus persica OX=3760 GN=PRUPE_ppa022115mg PE=4 SV=1	U	Intracellular trafficking, secretion, and vesicular transport	PREDICTED: uncharacterized protein LOC101312896 [Fragaria vesca subsp. vesca]
Rro01G002020.1	Biological Process: tricarboxylic acid cycle (GO:0006099);; Molecular Function: phosphoenolpyruvate carboxylase activity (GO:0008964);; Biological Process: carbon fixation (GO:0015977);;	K01595|0.0e+00|fve:101307132|K01595 phosphoenolpyruvate carboxylase [EC:4.1.1.31] | (RefSeq) phosphoenolpyruvate carboxylase 2	--	--	Phosphoenolpyruvate carboxylase	Phosphoenolpyruvate carboxylase 2 OS=Flaveria trinervia OX=4227 GN=PPCC PE=1 SV=1	Phosphoenolpyruvate carboxylase OS=Rosa chinensis OX=74649 GN=RchiOBHm_Chr2g0129661 PE=3 SV=1	C	Energy production and conversion	PREDICTED: phosphoenolpyruvate carboxylase 2-like [Fragaria vesca subsp. vesca]
Rro01G002030.1	Molecular Function: nucleic acid binding (GO:0003676);; Molecular Function: RNA-directed DNA polymerase activity (GO:0003964);; Biological Process: DNA integration (GO:0015074);;	K06228|1.2e-67|eus:EUTSA_v10011182mg|K06228 fused [EC:2.7.11.1] | (RefSeq) hypothetical protein	[R]	General function prediction only	Reverse transcriptase (RNA-dependent DNA polymerase)	Retrovirus-related Pol polyprotein from transposon RE2 OS=Arabidopsis thaliana OX=3702 GN=RE2 PE=4 SV=1	Putative RNA-directed DNA polymerase OS=Rosa chinensis OX=74649 GN=RchiOBHm_Chr7g0186831 PE=4 SV=1	L	Replication, recombination and repair	retrotransposon polyprotein [Rosa rugosa]
Rro01G002040.1	--	K15559|1.4e-245|fve:101312036|K15559 regulator of Ty1 transposition protein 103 | (RefSeq) regulation of nuclear pre-mRNA domain-containing protein 2-like	[A]	RNA processing and modification	CID domain	Regulation of nuclear pre-mRNA domain-containing protein 1B OS=Homo sapiens OX=9606 GN=RPRD1B PE=1 SV=1	CID domain-containing protein OS=Rosa chinensis OX=74649 GN=RchiOBHm_Chr3g0495551 PE=4 SV=1	A	RNA processing and modification	PREDICTED: uncharacterized protein LOC101312036 [Fragaria vesca subsp. vesca]
Rro01G002050.1	Molecular Function: hydrolase activity, acting on ester bonds (GO:0016788);;	K22503|1.2e-33|lsv:111885850|K22503 aspartyl-tRNA synthetase [EC:6.1.1.12] | (RefSeq) aspartate--tRNA ligase 2, cytoplasmic-like	--	--	Plant transposon protein	--	Putative harbinger transposase-derived protein OS=Rosa chinensis OX=74649 GN=RchiOBHm_Chr3g0476341 PE=4 SV=1	S	Function unknown	PREDICTED: uncharacterized protein LOC101297279 [Fragaria vesca subsp. vesca]
Rro01G002060.1	Biological Process: phosphorelay signal transduction system (GO:0000160);;	K14492|1.3e-30|fve:101297826|K14492 two-component response regulator ARR-A family | (RefSeq) two-component response regulator ARR5	[K]	Transcription	Response regulator receiver domain	Two-component response regulator ARR5 OS=Arabidopsis thaliana OX=3702 GN=ARR5 PE=1 SV=2	Putative response regulator and transcription factor RR-A-type family OS=Rosa chinensis OX=74649 GN=RchiOBHm_Chr4g0444831 PE=4 SV=1	K	Transcription	PREDICTED: two-component response regulator ARR3-like [Fragaria vesca subsp. vesca]
Rro01G002070.1	Molecular Function: protein dimerization activity (GO:0046983);;	K01230|4.5e-14|vvi:100242837|K01230 mannosyl-oligosaccharide alpha-1,2-mannosidase [EC:3.2.1.113] | (RefSeq) mannosyl-oligosaccharide 1,2-alpha-mannosidase MNS1	--	--	hAT family C-terminal dimerisation region	--	Putative HAT dimerization domain, ribonuclease H-like domain-containing protein OS=Rosa chinensis OX=74649 GN=RchiOBHm_Chr7g0205371 PE=4 SV=1	S	Function unknown	PREDICTED: uncharacterized protein LOC101293587 [Fragaria vesca subsp. vesca]
Rro01G002090.1	--	K07466|1.2e-09|pper:18792188|K07466 replication factor A1 | (RefSeq) replication protein A 70 kDa DNA-binding subunit B	--	--	--	--	Putative replication protein A, OB OS=Rosa chinensis OX=74649 GN=RchiOBHm_Chr2g0141711 PE=4 SV=1	L	Replication, recombination and repair	--
Rro01G002100.1	--	K22565|5.5e-27|egu:105049686|K22565 COMM domain containing 9 | (RefSeq) COMM domain-containing protein 9	--	--	--	--	Putative COMM domain-containing protein OS=Rosa chinensis OX=74649 GN=RchiOBHm_Chr3g0495501 PE=4 SV=1	S	Function unknown	PREDICTED: uncharacterized protein LOC101312328 [Fragaria vesca subsp. vesca]
Rro01G002110.1	Cellular Component: integral component of membrane (GO:0016021);;	K00770|8.9e-26|ccav:112518315|K00770 1,4-beta-D-xylan synthase [EC:2.4.2.24] | (RefSeq) cellulose synthase-like protein D5	--	--	--	--	Uncharacterized protein OS=Rosa chinensis OX=74649 GN=RchiOBHm_Chr3g0495491 PE=4 SV=1	--	--	PREDICTED: uncharacterized protein LOC101297131 [Fragaria vesca subsp. vesca]
Rro01G002120.1	--	K14399|7.1e-38|csl:COCSUDRAFT_47181|K14399 polyribonucleotide 5'-hydroxyl-kinase [EC:2.7.1.78] | (RefSeq) Clp1-domain-containing protein	[I]	Lipid transport and metabolism	CRAL/TRIO domain	Phosphatidylinositol transfer protein 3 OS=Dictyostelium discoideum OX=44689 GN=pitC PE=2 SV=1	Putative CRAL-TRIO lipid binding domain, CRAL/TRIO domain-containing protein OS=Rosa chinensis OX=74649 GN=RchiOBHm_Chr3g0495481 PE=4 SV=1	I	Lipid transport and metabolism	PREDICTED: random slug protein 5-like [Prunus mume]
Rro01G002130.1	Molecular Function: transmembrane receptor protein tyrosine kinase activity (GO:0004714);; Molecular Function: ATP binding (GO:0005524);; Cellular Component: integral component of membrane (GO:0016021);;	K01180|2.8e-52|cmax:111487562|K01180 endo-1,3(4)-beta-glucanase [EC:3.2.1.6] | (RefSeq) uncharacterized protein LOC111487562	[T]	Signal transduction mechanisms	Protein tyrosine and serine/threonine kinase	C-type lectin receptor-like tyrosine-protein kinase At1g52310 OS=Arabidopsis thaliana OX=3702 GN=At1g52310 PE=2 SV=1	Putative receptor protein-tyrosine kinase RLK-Pelle-C-LEC family OS=Rosa chinensis OX=74649 GN=RchiOBHm_Chr3g0495371 PE=4 SV=1	T	Signal transduction mechanisms	PREDICTED: C-type lectin receptor-like tyrosine-protein kinase At1g52310-like [Fragaria vesca subsp. vesca]
Rro01G002140.1	Molecular Function: nucleic acid binding (GO:0003676);; Molecular Function: RNA-DNA hybrid ribonuclease activity (GO:0004523);; Molecular Function: zinc ion binding (GO:0008270);; Biological Process: DNA integration (GO:0015074);; Molecular Function: nucleotidyltransferase activity (GO:0016779);;	K12349|1.4e-65|ccaj:109806181|K12349 neutral ceramidase [EC:3.5.1.23] | (RefSeq) neutral ceramidase-like	[R]	General function prediction only	RNase H-like domain found in reverse transcriptase	Transposon Ty3-I Gag-Pol polyprotein OS=Saccharomyces cerevisiae (strain ATCC 204508 / S288c) OX=559292 GN=TY3B-I PE=1 SV=2	Putative nucleotidyltransferase, Ribonuclease H OS=Rosa chinensis OX=74649 GN=RchiOBHm_Chr2g0090701 PE=4 SV=1	H	Coenzyme transport and metabolism	hypothetical protein PRUPE_ppa015000mg [Prunus persica]
Rro01G002150.1	Molecular Function: nucleic acid binding (GO:0003676);; Molecular Function: RNA-DNA hybrid ribonuclease activity (GO:0004523);; Molecular Function: zinc ion binding (GO:0008270);; Biological Process: DNA integration (GO:0015074);; Molecular Function: nucleotidyltransferase activity (GO:0016779);;	K12349|3.2e-66|ccaj:109806181|K12349 neutral ceramidase [EC:3.5.1.23] | (RefSeq) neutral ceramidase-like	[R]	General function prediction only	RNase H-like domain found in reverse transcriptase	Transposon Ty3-G Gag-Pol polyprotein OS=Saccharomyces cerevisiae (strain ATCC 204508 / S288c) OX=559292 GN=TY3B-G PE=1 SV=3	Putative nucleotidyltransferase, Ribonuclease H OS=Rosa chinensis OX=74649 GN=RchiOBHm_Chr2g0090701 PE=4 SV=1	H	Coenzyme transport and metabolism	hypothetical protein PRUPE_ppa015000mg [Prunus persica]
Rro01G002160.1	Cellular Component: integral component of membrane (GO:0016021);;	K17278|1.5e-77|fve:101313467|K17278 membrane-associated progesterone receptor component | (RefSeq) membrane steroid-binding protein 2-like	[R]	General function prediction only	Cytochrome b5-like Heme/Steroid binding domain	Membrane steroid-binding protein 2 OS=Arabidopsis thaliana OX=3702 GN=MSBP2 PE=1 SV=1	Putative cytochrome b5-like heme/steroid binding domain-containing protein OS=Rosa chinensis OX=74649 GN=RchiOBHm_Chr3g0495341 PE=4 SV=1	S	Function unknown	PREDICTED: membrane steroid-binding protein 2-like, partial [Fragaria vesca subsp. vesca]
Rro01G002170.1	Cellular Component: integral component of membrane (GO:0016021);;	K09510|9.8e-10|vra:106769345|K09510 DnaJ homolog subfamily B member 4 | (RefSeq) dnaJ homolog subfamily B member 13	[O]	Posttranslational modification, protein turnover, chaperones	DnaJ domain	Chaperone protein dnaJ 72 OS=Arabidopsis thaliana OX=3702 GN=ATJ72 PE=2 SV=1	Putative DnaJ domain-containing protein OS=Rosa chinensis OX=74649 GN=RchiOBHm_Chr3g0495321 PE=4 SV=1	O	Posttranslational modification, protein turnover, chaperones	PREDICTED: chaperone protein dnaJ 72-like isoform 3 [Fragaria vesca subsp. vesca]
Rro01G002180.1	Molecular Function: hydrolase activity, acting on ester bonds (GO:0016788);;	K22503|9.1e-48|lsv:111885850|K22503 aspartyl-tRNA synthetase [EC:6.1.1.12] | (RefSeq) aspartate--tRNA ligase 2, cytoplasmic-like	--	--	Plant transposon protein	--	Putative harbinger transposase-derived protein OS=Rosa chinensis OX=74649 GN=RchiOBHm_Chr4g0399161 PE=4 SV=1	S	Function unknown	PREDICTED: putative nuclease HARBI1-like [Fragaria vesca subsp. vesca]
Rro01G002190.1	--	K01963|2.2e-07|aof:109823134|K01963 acetyl-CoA carboxylase carboxyl transferase subunit beta [EC:6.4.1.2 2.1.3.15] | (RefSeq) uncharacterized protein LOC109823134	--	--	No apical meristem-associated C-terminal domain	--	Putative No apical meristem-associated domain-containing protein OS=Rosa chinensis OX=74649 GN=RchiOBHm_Chr7g0200361 PE=4 SV=1	--	--	PREDICTED: uncharacterized protein LOC101312677 [Fragaria vesca subsp. vesca]
Rro01G002200.1	Molecular Function: nucleic acid binding (GO:0003676);; Molecular Function: aspartic-type endopeptidase activity (GO:0004190);; Cellular Component: nucleus (GO:0005634);; Biological Process: DNA integration (GO:0015074);;	K05666|7.4e-23|zju:107414524|K05666 ATP-binding cassette, subfamily C (CFTR/MRP), member 2 | (RefSeq) LOW QUALITY PROTEIN: uncharacterized protein LOC107414524	--	--	gag-polyprotein putative aspartyl protease	--	Transposon Tf2-2 polyprotein OS=Vitis vinifera OX=29760 GN=Tf2-2_14 PE=4 SV=1	L	Replication, recombination and repair	hypothetical protein VITISV_040632 [Vitis vinifera]
Rro01G002210.1	Biological Process: reproduction (GO:0000003);; Biological Process: developmental process involved in reproduction (GO:0003006);; Molecular Function: molecular_function (GO:0003674);; Molecular Function: nucleic acid binding (GO:0003676);; Molecular Function: DNA binding (GO:0003677);; Molecular Function: DNA-binding transcription factor activity (GO:0003700);; Molecular Function: binding (GO:000…	K09338|1.7e-58|gra:105773786|K09338 homeobox-leucine zipper protein | (RefSeq) homeobox-leucine zipper protein MERISTEM L1-like	--	--	START domain	Homeobox-leucine zipper protein ROC2 OS=Oryza sativa subsp. japonica OX=39947 GN=ROC2 PE=2 SV=1	Uncharacterized protein OS=Gossypium raimondii OX=29730 GN=B456_010G177800 PE=3 SV=1	K	Transcription	PREDICTED: homeobox-leucine zipper protein PROTODERMAL FACTOR 2-like [Fragaria vesca subsp. vesca]
Rro01G002220.1	--	--	--	--	--	--	Uncharacterized protein OS=Prunus yedoensis var. nudiflora OX=2094558 GN=Pyn_29440 PE=4 SV=1	--	--	--
Rro01G002230.1	Molecular Function: nucleic acid binding (GO:0003676);; Molecular Function: aspartic-type endopeptidase activity (GO:0004190);; Cellular Component: nucleus (GO:0005634);; Biological Process: DNA integration (GO:0015074);;	K01537|1.0e-23|egr:104417668|K01537 P-type Ca2+ transporter type 2C [EC:7.2.2.10] | (RefSeq) calcium-transporting ATPase 12, plasma membrane-type-like	--	--	Retrotransposon gag protein	--	Transposon Tf2-2 polyprotein OS=Vitis vinifera OX=29760 GN=Tf2-2_116 PE=4 SV=1	L	Replication, recombination and repair	PREDICTED: LOW QUALITY PROTEIN: uncharacterized protein LOC103723371 [Phoenix dactylifera]
Rro01G002240.1	Molecular Function: nucleic acid binding (GO:0003676);; Molecular Function: RNA-directed DNA polymerase activity (GO:0003964);;	K13811|4.9e-23|pxb:103964771|K13811 3'-phosphoadenosine 5'-phosphosulfate synthase [EC:2.7.7.4 2.7.1.25] | (RefSeq) ATP sulfurylase 1, chloroplastic-like	[R]	General function prediction only	Reverse transcriptase (RNA-dependent DNA polymerase)	Retrovirus-related Pol polyprotein from transposon TNT 1-94 OS=Nicotiana tabacum OX=4097 PE=2 SV=1	Putative RNA-directed DNA polymerase OS=Rosa chinensis OX=74649 GN=RchiOBHm_Chr1g0367381 PE=4 SV=1	L	Replication, recombination and repair	retrotransposon polyprotein [Rosa rugosa]
Rro01G002260.1	Biological Process: metal ion transport (GO:0030001);; Molecular Function: metal ion binding (GO:0046872);;	K10752|2.3e-12|zju:107427343|K10752 histone-binding protein RBBP4 | (RefSeq) LOW QUALITY PROTEIN: WD-40 repeat-containing protein MSI3	[P]	Inorganic ion transport and metabolism	Heavy-metal-associated domain	Heavy metal-associated isoprenylated plant protein 45 OS=Arabidopsis thaliana OX=3702 GN=HIPP45 PE=3 SV=1	Putative heavy metal-associated domain, HMA OS=Rosa chinensis OX=74649 GN=RchiOBHm_Chr3g0495281 PE=4 SV=1	P	Inorganic ion transport and metabolism	PREDICTED: heavy metal-associated isoprenylated plant protein 26-like [Fragaria vesca subsp. vesca]
Rro01G002270.1	Cellular Component: integral component of membrane (GO:0016021);;	--	--	--	PLAC8 family	Protein PLANT CADMIUM RESISTANCE 10 OS=Arabidopsis thaliana OX=3702 GN=PCR10 PE=2 SV=1	Putative PLAC8 motif-containing protein OS=Rosa chinensis OX=74649 GN=RchiOBHm_Chr3g0495251 PE=4 SV=1	S	Function unknown	PREDICTED: protein PLANT CADMIUM RESISTANCE 10-like isoform 1 [Fragaria vesca subsp. vesca]
Rro01G002280.1	Molecular Function: nucleic acid binding (GO:0003676);; Molecular Function: RNA-DNA hybrid ribonuclease activity (GO:0004523);; Biological Process: DNA integration (GO:0015074);; Molecular Function: nucleotidyltransferase activity (GO:0016779);;	K01303|1.1e-264|fve:101311565|K01303 acylaminoacyl-peptidase [EC:3.4.19.1] | (RefSeq) uncharacterized LOC101311565	[R]	General function prediction only	RNase H-like domain found in reverse transcriptase	Transposon Ty3-I Gag-Pol polyprotein OS=Saccharomyces cerevisiae (strain ATCC 204508 / S288c) OX=559292 GN=TY3B-I PE=1 SV=2	Endonuclease OS=Rosa chinensis OX=74649 GN=RchiOBHm_Chr5g0043631 PE=4 SV=1	L	Replication, recombination and repair	PREDICTED: uncharacterized protein LOC103341623 [Prunus mume]
Rro01G002290.1	Biological Process: reproduction (GO:0000003);; Biological Process: developmental process involved in reproduction (GO:0003006);; Molecular Function: molecular_function (GO:0003674);; Molecular Function: nucleic acid binding (GO:0003676);; Molecular Function: DNA binding (GO:0003677);; Molecular Function: DNA-binding transcription factor activity (GO:0003700);; Molecular Function: binding (GO:000…	K09338|6.8e-107|gra:105773786|K09338 homeobox-leucine zipper protein | (RefSeq) homeobox-leucine zipper protein MERISTEM L1-like	--	--	START domain	Homeobox-leucine zipper protein PROTODERMAL FACTOR 2 OS=Arabidopsis thaliana OX=3702 GN=PDF2 PE=1 SV=1	Uncharacterized protein OS=Gossypium raimondii OX=29730 GN=B456_010G177800 PE=3 SV=1	K	Transcription	BnaC03g30030D [Brassica napus]
Rro01G002300.1	Molecular Function: protein kinase activity (GO:0004672);; Molecular Function: cysteine-type endopeptidase inhibitor activity (GO:0004869);; Molecular Function: ATP binding (GO:0005524);; Cellular Component: integral component of membrane (GO:0016021);;	K13416|3.8e-44|oeu:111394691|K13416 brassinosteroid insensitive 1-associated receptor kinase 1 [EC:2.7.10.1 2.7.11.1] | (RefSeq) BRASSINOSTEROID INSENSITIVE 1-associated receptor kinase 1-like isoform X1	--	--	Protein kinase domain	Probable LRR receptor-like serine/threonine-protein kinase At1g53430 OS=Arabidopsis thaliana OX=3702 GN=At1g53430 PE=1 SV=1	Protein kinase domain-containing protein OS=Rosa chinensis OX=74649 GN=RchiOBHm_Chr5g0001251 PE=4 SV=1	T	Signal transduction mechanisms	PREDICTED: probable LRR receptor-like serine/threonine-protein kinase At1g07650 [Prunus mume]
Rro01G002320.1	Biological Process: defense response (GO:0006952);; Molecular Function: hydrolase activity (GO:0016787);; Molecular Function: ADP binding (GO:0043531);;	K15078|4.4e-81|vvi:100255136|K15078 structure-specific endonuclease subunit SLX1 [EC:3.6.1.-] | (RefSeq) putative disease resistance protein RGA1	[T]	Signal transduction mechanisms	NB-ARC domain	Disease resistance RPP13-like protein 4 OS=Arabidopsis thaliana OX=3702 GN=RPP13L4 PE=1 SV=2	Putative P-loop containing nucleoside triphosphate hydrolase, leucine-rich repeat domain, L OS=Rosa chinensis OX=74649 GN=RchiOBHm_Chr5g0001221 PE=4 SV=1	T	Signal transduction mechanisms	PREDICTED: disease resistance RPP13-like protein 4 [Prunus mume]
Rro01G002330.1	Molecular Function: threonine-type endopeptidase activity (GO:0004298);; Cellular Component: nucleus (GO:0005634);; Cellular Component: cytoplasm (GO:0005737);; Cellular Component: proteasome core complex (GO:0005839);; Biological Process: proteolysis involved in cellular protein catabolic process (GO:0051603);;	K02739|1.8e-145|fve:101313727|K02739 20S proteasome subunit beta 2 [EC:3.4.25.1] | (RefSeq) proteasome subunit beta type-7-A	[O]	Posttranslational modification, protein turnover, chaperones	Proteasome subunit	Proteasome subunit beta type-7-A OS=Arabidopsis thaliana OX=3702 GN=PBB1 PE=1 SV=2	Proteasome subunit beta OS=Rosa chinensis OX=74649 GN=RchiOBHm_Chr2g0173491 PE=3 SV=1	O	Posttranslational modification, protein turnover, chaperones	PREDICTED: proteasome subunit beta type-7-B-like [Fragaria vesca subsp. vesca]
Rro01G002350.1	Cellular Component: integral component of membrane (GO:0016021);;	K23678|8.8e-168|pper:18770329|K23678 solute carrier family 66 (lysosomal lysine-arginine transporter), member 1 | (RefSeq) uncharacterized protein LOC18770329 isoform X1	[S]	Function unknown	PQ loop repeat	Probable vacuolar amino acid transporter YPQ1 OS=Saccharomyces cerevisiae (strain ATCC 204508 / S288c) OX=559292 GN=YPQ1 PE=1 SV=1	Uncharacterized protein OS=Rosa chinensis OX=74649 GN=RchiOBHm_Chr3g0495241 PE=4 SV=1	S	Function unknown	PREDICTED: uncharacterized protein LOC103339143 isoform X1 [Prunus mume]
Rro01G002360.1	Molecular Function: nucleic acid binding (GO:0003676);; Molecular Function: RNA-DNA hybrid ribonuclease activity (GO:0004523);;	K03921|7.4e-17|pxb:103957749|K03921 acyl-[acyl-carrier-protein] desaturase [EC:1.14.19.2 1.14.19.11 1.14.19.26] | (RefSeq) stearoyl-[acyl-carrier-protein] 9-desaturase, chloroplastic-like	--	--	Reverse transcriptase-like	--	RNase H domain-containing protein OS=Corchorus olitorius OX=93759 GN=COLO4_30555 PE=4 SV=1	L	Replication, recombination and repair	PREDICTED: putative ribonuclease H protein At1g65750-like [Fragaria vesca subsp. vesca]
Rro01G002370.1	Molecular Function: nucleic acid binding (GO:0003676);; Molecular Function: RNA-directed DNA polymerase activity (GO:0003964);; Molecular Function: RNA-DNA hybrid ribonuclease activity (GO:0004523);;	K22804|5.6e-67|bna:106442438|K22804 structural maintenance of chromosomes protein 6 | (RefSeq) structural maintenance of chromosomes protein 6B-like	[R]	General function prediction only	Reverse transcriptase (RNA-dependent DNA polymerase)	Transposon TX1 uncharacterized 149 kDa protein OS=Xenopus laevis OX=8355 PE=4 SV=1	Putative RNA-directed DNA polymerase OS=Rosa chinensis OX=74649 GN=RchiOBHm_Chr1g0344541 PE=4 SV=1	L	Replication, recombination and repair	PREDICTED: LOW QUALITY PROTEIN: uncharacterized protein LOC103343662 [Prunus mume]
Rro01G002380.1	Molecular Function: nucleic acid binding (GO:0003676);; Molecular Function: RNA-DNA hybrid ribonuclease activity (GO:0004523);; Molecular Function: zinc ion binding (GO:0008270);; Biological Process: DNA integration (GO:0015074);; Molecular Function: nucleotidyltransferase activity (GO:0016779);;	K19525|3.9e-71|dct:110098611|K19525 vacuolar protein sorting-associated protein 13A/C | (RefSeq) uncharacterized protein LOC110098611	[R]	General function prediction only	RNase H-like domain found in reverse transcriptase	Retrovirus-related Pol polyprotein from transposon 297 OS=Drosophila melanogaster OX=7227 GN=pol PE=4 SV=1	Putative nucleotidyltransferase, Ribonuclease H OS=Rosa chinensis OX=74649 GN=RchiOBHm_Chr2g0090701 PE=4 SV=1	H	Coenzyme transport and metabolism	hypothetical protein PRUPE_ppa022673mg [Prunus persica]
Rro01G002390.1	Molecular Function: nucleic acid binding (GO:0003676);; Molecular Function: RNA-DNA hybrid ribonuclease activity (GO:0004523);; Molecular Function: zinc ion binding (GO:0008270);; Biological Process: DNA integration (GO:0015074);; Molecular Function: nucleotidyltransferase activity (GO:0016779);;	K12349|1.6e-65|ccaj:109806181|K12349 neutral ceramidase [EC:3.5.1.23] | (RefSeq) neutral ceramidase-like	[R]	General function prediction only	Integrase zinc binding domain	Transposon Ty3-G Gag-Pol polyprotein OS=Saccharomyces cerevisiae (strain ATCC 204508 / S288c) OX=559292 GN=TY3B-G PE=1 SV=3	Putative nucleotidyltransferase, Ribonuclease H OS=Rosa chinensis OX=74649 GN=RchiOBHm_Chr2g0090701 PE=4 SV=1	H	Coenzyme transport and metabolism	hypothetical protein PRUPE_ppa015000mg [Prunus persica]
Rro01G002400.1	Molecular Function: nucleic acid binding (GO:0003676);; Molecular Function: zinc ion binding (GO:0008270);;	K04485|1.6e-38|pop:7475108|K04485 DNA repair protein RadA/Sms | (RefSeq) uncharacterized protein LOC7475108	[R]	General function prediction only	Retrotransposon gag protein	--	CCHC-type domain-containing protein OS=Prunus persica OX=3760 GN=PRUPE_ppa017087mg PE=4 SV=1	L	Replication, recombination and repair	PREDICTED: uncharacterized protein LOC101305082 [Fragaria vesca subsp. vesca]
Rro01G002410.1	Cellular Component: retrotransposon nucleocapsid (GO:0000943);; Molecular Function: molecular_function (GO:0003674);; Molecular Function: nucleic acid binding (GO:0003676);; Molecular Function: RNA binding (GO:0003723);; Molecular Function: catalytic activity (GO:0003824);; Molecular Function: DNA-directed DNA polymerase activity (GO:0003887);; Molecular Function: RNA-directed DNA polymerase acti…	K13457|6.1e-58|pmum:103334684|K13457 disease resistance protein RPM1 | (RefSeq) disease resistance protein RPM1-like	[R]	General function prediction only	Reverse transcriptase (RNA-dependent DNA polymerase)	Retrovirus-related Pol polyprotein from transposon 297 OS=Drosophila melanogaster OX=7227 GN=pol PE=4 SV=1	Ribonuclease H OS=Malus baccata OX=106549 GN=C1H46_037794 PE=4 SV=1	E	Amino acid transport and metabolism	PREDICTED: uncharacterized protein LOC102607673 [Citrus sinensis]
Rro01G002430.1	Molecular Function: DNA binding (GO:0003677);; Biological Process: transcription, DNA-templated (GO:0006351);; Cellular Component: transcription repressor complex (GO:0017053);;	--	--	--	--	--	Putative transcription factor MYB/SANT family OS=Rosa chinensis OX=74649 GN=RchiOBHm_Chr4g0421591 PE=4 SV=1	--	--	PREDICTED: uncharacterized protein LOC101307386 [Fragaria vesca subsp. vesca]
Rro01G002450.1	Molecular Function: carbohydrate binding (GO:0030246);;	K03695|1.1e-14|adu:107486671|K03695 ATP-dependent Clp protease ATP-binding subunit ClpB | (RefSeq) LOW QUALITY PROTEIN: chaperone protein ClpB3, chloroplastic-like	--	--	Jacalin-like lectin domain	Jacalin-related lectin 19 OS=Arabidopsis thaliana OX=3702 GN=JAL19 PE=2 SV=1	Putative jacalin-like lectin domain-containing protein OS=Rosa chinensis OX=74649 GN=RchiOBHm_Chr2g0142271 PE=3 SV=1	O	Posttranslational modification, protein turnover, chaperones	PREDICTED: agglutinin-like [Fragaria vesca subsp. vesca]
Rro01G002460.1	--	K10523|3.8e-17|osa:107279274|K10523 speckle-type POZ protein | (RefSeq) uncharacterized protein LOC107279274	[R]	General function prediction only	Retrotransposon gag protein	--	Putative retrotransposon gag domain-containing protein OS=Rosa chinensis OX=74649 GN=RchiOBHm_Chr6g0263201 PE=4 SV=1	S	Function unknown	PREDICTED: uncharacterized protein LOC103321668 [Prunus mume]
Rro01G002470.1	Molecular Function: aspartic-type endopeptidase activity (GO:0004190);;	K12355|1.3e-10|gab:108485106|K12355 coniferyl-aldehyde dehydrogenase [EC:1.2.1.68] | (RefSeq) aldehyde dehydrogenase family 2 member C4-like	[R]	General function prediction only	--	--	Putative aspartic peptidase domain-containing protein OS=Rosa chinensis OX=74649 GN=RchiOBHm_Chr2g0121061 PE=4 SV=1	L	Replication, recombination and repair	PREDICTED: uncharacterized protein LOC101310794 [Fragaria vesca subsp. vesca]
Rro01G002480.1	Biological Process: reproduction (GO:0000003);; Biological Process: developmental process involved in reproduction (GO:0003006);; Molecular Function: molecular_function (GO:0003674);; Molecular Function: nucleic acid binding (GO:0003676);; Molecular Function: DNA binding (GO:0003677);; Molecular Function: DNA-binding transcription factor activity (GO:0003700);; Molecular Function: binding (GO:000…	K09338|3.9e-102|thj:104812923|K09338 homeobox-leucine zipper protein | (RefSeq) homeobox-leucine zipper protein PROTODERMAL FACTOR 2	--	--	START domain	Homeobox-leucine zipper protein MERISTEM L1 OS=Arabidopsis thaliana OX=3702 GN=ATML1 PE=1 SV=1	Uncharacterized protein OS=Spinacia oleracea OX=3562 GN=SOVF_124790 PE=3 SV=1	K	Transcription	PREDICTED: homeobox-leucine zipper protein PROTODERMAL FACTOR 2 [Tarenaya hassleriana]
Rro01G002490.1	Molecular Function: transaminase activity (GO:0008483);;	--	--	--	Plant mobile domain	--	Putative aminotransferase-like, plant mobile domain-containing protein OS=Rosa chinensis OX=74649 GN=RchiOBHm_Chr5g0076791 PE=4 SV=1	--	--	PREDICTED: uncharacterized protein LOC101299591 [Fragaria vesca subsp. vesca]
Rro01G002500.1	Molecular Function: metal ion binding (GO:0046872);;	--	--	--	HIT zinc finger	Box C/D snoRNA protein 1 OS=Mus musculus OX=10090 GN=Znhit6 PE=1 SV=2	Putative Zinc finger, HIT-type OS=Rosa chinensis OX=74649 GN=RchiOBHm_Chr7g0230361 PE=4 SV=1	S	Function unknown	PREDICTED: box C/D snoRNA protein 1-like [Fragaria vesca subsp. vesca]
Rro01G002520.1	Molecular Function: DNA binding (GO:0003677);; Molecular Function: protein dimerization activity (GO:0046983);;	K19984|5.3e-43|psom:113272286|K19984 exocyst complex component 5 | (RefSeq) uncharacterized protein LOC113272286	[L]	Replication, recombination and repair	hAT family C-terminal dimerisation region	Putative AC transposase OS=Zea mays OX=4577 PE=2 SV=2	Putative transcription factor/ chromatin remodeling BED-type(Zn) family OS=Rosa chinensis OX=74649 GN=RchiOBHm_Chr5g0038441 PE=4 SV=1	L	Replication, recombination and repair	hypothetical protein PRUPE_ppa024136mg, partial [Prunus persica]
Rro01G002530.1	Molecular Function: protein binding (GO:0005515);;	--	--	--	Protein of unknown function (DUF1668)	--	Putative galactose oxidase/kelch, beta-propeller, galactose oxidase, beta-propeller OS=Rosa chinensis OX=74649 GN=RchiOBHm_Chr5g0043771 PE=4 SV=1	--	--	PREDICTED: uncharacterized protein LOC101302789 [Fragaria vesca subsp. vesca]
Rro01G002540.1	--	--	--	--	Protein of unknown function (DUF1668)	--	Uncharacterized protein OS=Rosa chinensis OX=74649 GN=RchiOBHm_Chr5g0043831 PE=4 SV=1	--	--	PREDICTED: uncharacterized protein LOC101300478 [Fragaria vesca subsp. vesca]
Rro01G002550.1	--	K14300|6.6e-30|pda:103721930|K14300 nuclear pore complex protein Nup133 | (RefSeq) LOW QUALITY PROTEIN: nuclear pore complex protein NUP133	--	--	Domain of unknown function (DUF4216)	--	Uncharacterized protein OS=Rosa chinensis OX=74649 GN=RchiOBHm_Chr4g0403821 PE=4 SV=1	S	Function unknown	PREDICTED: uncharacterized protein LOC103343196 [Prunus mume]
Rro01G002560.1	--	--	--	--	Plant transposase (Ptta/En/Spm family)	--	Putative transposase, Ptta/En/Spm, plant OS=Rosa chinensis OX=74649 GN=RchiOBHm_Chr5g0070861 PE=4 SV=1	L	Replication, recombination and repair	PREDICTED: uncharacterized protein LOC103328856 [Prunus mume]
Rro01G002570.1	Molecular Function: serine-type endopeptidase inhibitor activity (GO:0004867);; Biological Process: response to wounding (GO:0009611);;	--	--	--	Potato inhibitor I family	--	Uncharacterized protein OS=Rosa chinensis OX=74649 GN=RchiOBHm_Chr4g0390831 PE=3 SV=1	S	Function unknown	PREDICTED: glu S.griseus protease inhibitor-like [Pyrus x bretschneideri]
Rro01G002580.1	--	--	[S]	Function unknown	Protein similar to CwfJ C-terminus 1	CWF19-like protein 2 OS=Mus musculus OX=10090 GN=Cwf19l2 PE=1 SV=1	Putative cwf19-like protein domain-2 OS=Rosa chinensis OX=74649 GN=RchiOBHm_Chr4g0390791 PE=4 SV=1	S	Function unknown	PREDICTED: uncharacterized protein LOC101301530 [Fragaria vesca subsp. vesca]
Rro01G002590.1	Molecular Function: nucleic acid binding (GO:0003676);; Molecular Function: zinc ion binding (GO:0008270);;	K03097|1.5e-12|hbr:110638242|K03097 casein kinase II subunit alpha [EC:2.7.11.1] | (RefSeq) casein kinase II subunit alpha-4, chloroplastic-like	--	--	gag-polypeptide of LTR copia-type	--	Putative transcription factor interactor and regulator CCHC(Zn) family OS=Rosa chinensis OX=74649 GN=RchiOBHm_Chr1g0324761 PE=4 SV=1	--	--	PREDICTED: uncharacterized protein LOC101313924 [Fragaria vesca subsp. vesca]
Rro01G002600.1	Biological Process: cell morphogenesis (GO:0000902);; Biological Process: post-chaperonin tubulin folding pathway (GO:0007023);; Molecular Function: tubulin binding (GO:0015631);;	K21766|1.8e-08|mdm:103436607|K21766 tubulin-specific chaperone C | (RefSeq) tubulin-folding cofactor C-like	--	--	--	--	Tubulin-folding cofactor C OS=Malus domestica OX=3750 GN=DVH24_037883 PE=3 SV=1	O	Posttranslational modification, protein turnover, chaperones	PREDICTED: tubulin-folding cofactor C-like [Malus domestica]
Rro01G002610.1	--	--	--	--	--	--	Putative aspartic peptidase domain-containing protein OS=Rosa chinensis OX=74649 GN=RchiOBHm_Chr6g0263211 PE=4 SV=1	--	--	PREDICTED: flagellar attachment zone protein 1 [Malus domestica]
Rro01G002630.1	Molecular Function: dihydrofolate reductase activity (GO:0004146);;	--	[E]	Amino acid transport and metabolism	Serine hydrolase (FSH1)	Dihydrofolate reductase OS=Schizosaccharomyces pombe (strain 972 / ATCC 24843) OX=284812 GN=dfr1 PE=2 SV=2	Putative dihydrofolate reductase OS=Rosa chinensis OX=74649 GN=RchiOBHm_Chr3g0495211 PE=4 SV=1	E	Amino acid transport and metabolism	PREDICTED: dihydrofolate reductase-like [Fragaria vesca subsp. vesca]
Rro01G002640.1	Molecular Function: ubiquitin activating enzyme activity (GO:0004839);; Molecular Function: ATP binding (GO:0005524);; Molecular Function: transferase activity, transferring acyl groups (GO:0016746);;	K10583|6.6e-135|fve:101310053|K10583 ubiquitin-conjugating enzyme E2 S [EC:2.3.2.23] | (RefSeq) ubiquitin-conjugating enzyme E2 22	[O]	Posttranslational modification, protein turnover, chaperones	Ubiquitin-conjugating enzyme	Ubiquitin-conjugating enzyme E2 22 OS=Arabidopsis thaliana OX=3702 GN=UBC22 PE=1 SV=1	Putative aminoacyltransferase, E1 ubiquitin-activating enzyme OS=Rosa chinensis OX=74649 GN=RchiOBHm_Chr3g0495201 PE=3 SV=1	O	Posttranslational modification, protein turnover, chaperones	PREDICTED: ubiquitin-conjugating enzyme E2 22-like [Fragaria vesca subsp. vesca]
Rro01G002650.1	Molecular Function: nucleic acid binding (GO:0003676);; Molecular Function: RNA-DNA hybrid ribonuclease activity (GO:0004523);; Biological Process: DNA integration (GO:0015074);; Molecular Function: nucleotidyltransferase activity (GO:0016779);;	K01303|6.8e-256|fve:101311565|K01303 acylaminoacyl-peptidase [EC:3.4.19.1] | (RefSeq) uncharacterized LOC101311565	[R]	General function prediction only	RNase H-like domain found in reverse transcriptase	Transposon Ty3-I Gag-Pol polyprotein OS=Saccharomyces cerevisiae (strain ATCC 204508 / S288c) OX=559292 GN=TY3B-I PE=1 SV=2	Endonuclease OS=Rosa chinensis OX=74649 GN=RchiOBHm_Chr5g0043631 PE=4 SV=1	L	Replication, recombination and repair	PREDICTED: uncharacterized protein LOC103341623 [Prunus mume]
Rro01G002660.1	--	K12447|1.6e-06|dzi:111312249|K12447 UDP-sugar pyrophosphorylase [EC:2.7.7.64] | (RefSeq) UDP-sugar pyrophosphorylase-like isoform X1	--	--	gag-polypeptide of LTR copia-type	--	Putative transcription factor interactor and regulator CCHC(Zn) family OS=Rosa chinensis OX=74649 GN=RchiOBHm_Chr2g0138831 PE=4 SV=1	L	Replication, recombination and repair	PREDICTED: uncharacterized protein LOC102626627 [Citrus sinensis]
Rro01G002680.1	Molecular Function: DNA binding (GO:0003677);;	--	--	--	Homeodomain	--	--	--	--	--
Rro01G002690.1	Molecular Function: 2-hydroxyglutarate dehydrogenase activity (GO:0047545);;	K00109|5.9e-207|fve:101311454|K00109 2-hydroxyglutarate dehydrogenase [EC:1.1.99.2] | (RefSeq) L-2-hydroxyglutarate dehydrogenase, mitochondrial	[S]	Function unknown	FAD dependent oxidoreductase	L-2-hydroxyglutarate dehydrogenase, mitochondrial OS=Arabidopsis thaliana OX=3702 GN=L2HGDH PE=1 SV=1	Putative L-2-hydroxyglutarate dehydrogenase OS=Rosa chinensis OX=74649 GN=RchiOBHm_Chr3g0495031 PE=4 SV=1	L	Replication, recombination and repair	PREDICTED: l-2-hydroxyglutarate dehydrogenase, mitochondrial-like [Fragaria vesca subsp. vesca]
Rro01G002700.1	Molecular Function: nucleic acid binding (GO:0003676);; Molecular Function: RNA-DNA hybrid ribonuclease activity (GO:0004523);; Molecular Function: zinc ion binding (GO:0008270);; Biological Process: DNA integration (GO:0015074);; Molecular Function: nucleotidyltransferase activity (GO:0016779);;	K12349|3.2e-66|ccaj:109806181|K12349 neutral ceramidase [EC:3.5.1.23] | (RefSeq) neutral ceramidase-like	[R]	General function prediction only	RNase H-like domain found in reverse transcriptase	Transposon Ty3-G Gag-Pol polyprotein OS=Saccharomyces cerevisiae (strain ATCC 204508 / S288c) OX=559292 GN=TY3B-G PE=1 SV=3	Putative nucleotidyltransferase, Ribonuclease H OS=Rosa chinensis OX=74649 GN=RchiOBHm_Chr2g0090701 PE=4 SV=1	H	Coenzyme transport and metabolism	hypothetical protein PRUPE_ppa015000mg [Prunus persica]
Rro01G002710.1	Cellular Component: integral component of membrane (GO:0016021);;	K13420|3.6e-74|gra:105776945|K13420 LRR receptor-like serine/threonine-protein kinase FLS2 [EC:2.7.11.1] | (RefSeq) LRR receptor-like serine/threonine-protein kinase EFR	--	--	Leucine rich repeat	Tyrosine-sulfated glycopeptide receptor 1 OS=Arabidopsis thaliana OX=3702 GN=PSY1R PE=1 SV=1	Putative leucine-rich repeat-containing, plant-type, leucine-rich repeat domain, L OS=Rosa chinensis OX=74649 GN=RchiOBHm_Chr5g0071241 PE=4 SV=1	T	Signal transduction mechanisms	PREDICTED: tyrosine-sulfated glycopeptide receptor 1-like [Fragaria vesca subsp. vesca]
Rro01G002720.1	Molecular Function: 4-alpha-glucanotransferase activity (GO:0004134);; Molecular Function: starch binding (GO:2001070);;	K00705|0.0e+00|fve:101305814|K00705 4-alpha-glucanotransferase [EC:2.4.1.25] | (RefSeq) 4-alpha-glucanotransferase DPE2	--	--	4-alpha-glucanotransferase	4-alpha-glucanotransferase DPE2 OS=Arabidopsis thaliana OX=3702 GN=DPE2 PE=1 SV=1	Amylomaltase OS=Rosa hybrid cultivar OX=128735 GN=DPE2 PE=2 SV=1	G	Carbohydrate transport and metabolism	PREDICTED: 4-alpha-glucanotransferase DPE2-like [Fragaria vesca subsp. vesca]
Rro01G002730.1	--	K01303|3.1e-50|fve:101311565|K01303 acylaminoacyl-peptidase [EC:3.4.19.1] | (RefSeq) uncharacterized LOC101311565	[R]	General function prediction only	Retrotransposon gag protein	--	Uncharacterized protein OS=Rosa chinensis OX=74649 GN=RchiOBHm_Chr5g0080601 PE=4 SV=1	L	Replication, recombination and repair	PREDICTED: uncharacterized protein LOC103341623 [Prunus mume]
Rro01G002750.1	--	--	--	--	--	--	Putative transcription factor interactor and regulator CCHC(Zn) family OS=Rosa chinensis OX=74649 GN=RchiOBHm_Chr2g0103151 PE=4 SV=1	--	--	PREDICTED: uncharacterized protein LOC101310668 [Fragaria vesca subsp. vesca]
Rro01G002770.1	Cellular Component: integral component of membrane (GO:0016021);;	--	[O]	Posttranslational modification, protein turnover, chaperones	--	--	Uncharacterized protein OS=Prunus persica OX=3760 GN=PRUPE_7G019800 PE=4 SV=1	O	Posttranslational modification, protein turnover, chaperones	PREDICTED: uncharacterized protein LOC101292955 [Fragaria vesca subsp. vesca]
Rro01G002780.1	Molecular Function: translation elongation factor activity (GO:0003746);; Cellular Component: nucleus (GO:0005634);; Biological Process: nucleobase-containing compound metabolic process (GO:0006139);; Molecular Function: ligase activity (GO:0016874);; Biological Process: positive regulation of transcription elongation from RNA polymerase II promoter (GO:0032968);;	K11292|0.0e+00|fve:101294621|K11292 transcription elongation factor SPT6 | (RefSeq) transcription elongation factor SPT6	[A]	RNA processing and modification	SH2 domain	Transcription elongation factor SPT6 homolog OS=Arabidopsis thaliana OX=3702 GN=SPT6 PE=1 SV=1	Transcription elongation factor spt6 OS=Rosa chinensis OX=74649 GN=RchiOBHm_Chr3g0494601 PE=3 SV=1	K	Transcription	PREDICTED: transcription elongation factor SPT6-like [Fragaria vesca subsp. vesca]
Rro01G002790.1	Molecular Function: protein binding (GO:0005515);;	K12865|2.2e-214|pmum:103342258|K12865 polyglutamine-binding protein 1 | (RefSeq) uncharacterized protein LOC103342258	[A]	RNA processing and modification	WW domain	Polyglutamine-binding protein 1 OS=Pongo pygmaeus OX=9600 GN=PQBP1 PE=3 SV=1	Polyglutamine tract-binding protein 1 OS=Rosa chinensis OX=74649 GN=RchiOBHm_Chr3g0494671 PE=4 SV=1	--	--	PREDICTED: uncharacterized protein LOC103342258 [Prunus mume]
Rro01G002800.1	Molecular Function: channel activity (GO:0015267);; Cellular Component: integral component of membrane (GO:0016021);;	K09875|3.4e-108|pavi:110763838|K09875 aquaporin SIP | (RefSeq) probable aquaporin SIP2-1	[G]	Carbohydrate transport and metabolism	Major intrinsic protein	Probable aquaporin SIP2-1 OS=Arabidopsis thaliana OX=3702 GN=SIP2-1 PE=2 SV=1	Putative major intrinsic protein OS=Rosa chinensis OX=74649 GN=RchiOBHm_Chr2g0122531 PE=3 SV=1	G	Carbohydrate transport and metabolism	PREDICTED: probable aquaporin SIP2-1 [Prunus mume]
Rro01G002810.1	Molecular Function: nucleic acid binding (GO:0003676);; Molecular Function: zinc ion binding (GO:0008270);; Biological Process: DNA integration (GO:0015074);;	K11649|2.6e-21|peq:110039585|K11649 SWI/SNF related-matrix-associated actin-dependent regulator of chromatin subfamily C | (RefSeq) SWI/SNF complex subunit SWI3D	[R]	General function prediction only	gag-polypeptide of LTR copia-type	Retrovirus-related Pol polyprotein from transposon TNT 1-94 OS=Nicotiana tabacum OX=4097 PE=2 SV=1	Transposable element protein OS=Prunus dulcis OX=3755 GN=Prudu_000828 PE=4 SV=1	Q	Secondary metabolites biosynthesis, transport and catabolism	unnamed protein product [Coffea canephora]
Rro01G002820.1	Molecular Function: protein dimerization activity (GO:0046983);;	K18757|1.7e-15|nta:107764024|K18757 la-related protein 1 | (RefSeq) la-related protein 1A-like	--	--	Domain of unknown function (DUF4371)	Zinc finger MYM-type protein 1 OS=Homo sapiens OX=9606 GN=ZMYM1 PE=1 SV=1	Putative transcription factor and/or regulators TTF-type(Zn) family OS=Rosa chinensis OX=74649 GN=RchiOBHm_Chr5g0023801 PE=4 SV=1	S	Function unknown	PREDICTED: zinc finger MYM-type protein 1-like [Prunus mume]
Rro01G002840.1	Molecular Function: zinc ion binding (GO:0008270);;	K17604|1.0e-26|pxb:103955850|K17604 zinc finger SWIM domain-containing protein 3 | (RefSeq) uncharacterized protein LOC103955850	--	--	SWIM zinc finger	--	Uncharacterized protein OS=Acer yangbiense OX=1000413 GN=EZV62_006215 PE=4 SV=1	S	Function unknown	PREDICTED: uncharacterized protein LOC101292482 [Fragaria vesca subsp. vesca]
Rro01G002850.1	--	K14300|3.6e-50|pda:103721930|K14300 nuclear pore complex protein Nup133 | (RefSeq) LOW QUALITY PROTEIN: nuclear pore complex protein NUP133	--	--	Transposase family tnp2	--	Uncharacterized protein OS=Rosa chinensis OX=74649 GN=RchiOBHm_Chr4g0436001 PE=4 SV=1	S	Function unknown	PREDICTED: uncharacterized protein LOC103957344 [Pyrus x bretschneideri]
Rro01G002860.1	--	--	--	--	Plant transposase (Ptta/En/Spm family)	--	Uncharacterized protein OS=Prunus dulcis OX=3755 GN=Prudu_1503S000500 PE=4 SV=1	--	--	hypothetical protein PRUPE_ppa024358mg [Prunus persica]
Rro01G002870.1	Molecular Function: nucleic acid binding (GO:0003676);; Molecular Function: RNA-directed DNA polymerase activity (GO:0003964);; Molecular Function: zinc ion binding (GO:0008270);;	--	[R]	General function prediction only	--	--	Putative RNA-directed DNA polymerase OS=Rosa chinensis OX=74649 GN=RchiOBHm_Chr3g0482021 PE=4 SV=1	L	Replication, recombination and repair	PREDICTED: uncharacterized protein LOC101292509 [Fragaria vesca subsp. vesca]
Rro01G002890.1	Molecular Function: 1-phosphatidylinositol 4-kinase activity (GO:0004430);;	K13711|9.2e-56|mpp:MICPUCDRAFT_33176|K13711 phosphatidylinositol 4-kinase type 2 [EC:2.7.1.67] | (RefSeq) hypothetical protein	[T]	Signal transduction mechanisms	Phosphatidylinositol 3- and 4-kinase	Phosphatidylinositol 4-kinase gamma 1 OS=Arabidopsis thaliana OX=3702 GN=PI4KG1 PE=2 SV=1	Putative 1-phosphatidylinositol 4-kinase OS=Rosa chinensis OX=74649 GN=RchiOBHm_Chr3g0494791 PE=4 SV=1	T	Signal transduction mechanisms	PREDICTED: probable phosphatidylinositol 4-kinase type 2-beta At1g26270-like [Fragaria vesca subsp. vesca]
Rro01G002900.1	Cellular Component: integral component of membrane (GO:0016021);; Molecular Function: transmembrane transporter activity (GO:0022857);;	K17500|4.6e-48|nto:104085001|K17500 integrin-linked kinase-associated serine/threonine phosphatase 2C [EC:3.1.3.16] | (RefSeq) WAT1-related protein At3g18200 isoform X1	--	--	EamA-like transporter family	WAT1-related protein At5g07050 OS=Arabidopsis thaliana OX=3702 GN=At5g07050 PE=2 SV=1	WAT1-related protein OS=Rosa chinensis OX=74649 GN=RchiOBHm_Chr3g0494821 PE=3 SV=1	S	Function unknown	PREDICTED: auxin-induced protein 5NG4-like [Fragaria vesca subsp. vesca]
Rro01G002910.1	Molecular Function: magnesium ion binding (GO:0000287);; Molecular Function: RNA binding (GO:0003723);; Molecular Function: phenylalanine-tRNA ligase activity (GO:0004826);; Molecular Function: ATP binding (GO:0005524);; Cellular Component: cytoplasm (GO:0005737);; Biological Process: phenylalanyl-tRNA aminoacylation (GO:0006432);;	K01890|3.2e-09|fve:101300147|K01890 phenylalanyl-tRNA synthetase beta chain [EC:6.1.1.20] | (RefSeq) probable phenylalanine--tRNA ligase beta subunit	[J]	Translation, ribosomal structure and biogenesis	--	Phenylalanine--tRNA ligase beta subunit, cytoplasmic OS=Arabidopsis thaliana OX=3702 GN=At1g72550 PE=2 SV=1	Phenylalanyl-tRNA synthetase beta subunit OS=Rosa chinensis OX=74649 GN=RchiOBHm_Chr7g0184111 PE=3 SV=1	J	Translation, ribosomal structure and biogenesis	PREDICTED: probable phenylalanine--tRNA ligase beta subunit-like [Fragaria vesca subsp. vesca]
Rro01G002920.1	Molecular Function: DNA binding (GO:0003677);; Cellular Component: nucleus (GO:0005634);;	K01940|4.7e-14|smo:SELMODRAFT_405683|K01940 argininosuccinate synthase [EC:6.3.4.5] | (RefSeq) hypothetical protein	--	--	MYB-CC type transfactor, LHEQLE motif	Myb family transcription factor PHL7 OS=Arabidopsis thaliana OX=3702 GN=PHL7 PE=2 SV=1	Putative transcription factor MYB-HB-like family OS=Rosa chinensis OX=74649 GN=RchiOBHm_Chr3g0495021 PE=3 SV=1	K	Transcription	putative MYB transcription factor [Rosa hybrid cultivar]
Rro01G002930.1	Biological Process: phototropism (GO:0009638);;	--	--	--	--	Protein PHYTOCHROME KINASE SUBSTRATE 4 OS=Arabidopsis thaliana OX=3702 GN=PKS4 PE=1 SV=1	Uncharacterized protein OS=Rosa chinensis OX=74649 GN=RchiOBHm_Chr3g0495011 PE=4 SV=1	S	Function unknown	conserved hypothetical protein [Ricinus communis]
Rro01G002940.1	Molecular Function: adenylylsulfatase activity (GO:0047627);;	K13342|9.1e-12|gab:108462847|K13342 peroxin-5 | (RefSeq) uncharacterized protein LOC108462847 isoform X1	[T]	Signal transduction mechanisms	HIT domain	Adenylylsulfatase HINT1 OS=Arabidopsis thaliana OX=3702 GN=HINT1 PE=1 SV=1	Putative adenylylsulfatase OS=Rosa chinensis OX=74649 GN=RchiOBHm_Chr3g0494981 PE=4 SV=1	T	Signal transduction mechanisms	PREDICTED: 14 kDa zinc-binding protein-like isoform 2 [Fragaria vesca subsp. vesca]
Rro01G002950.1	Molecular Function: nucleic acid binding (GO:0003676);; Molecular Function: RNA-DNA hybrid ribonuclease activity (GO:0004523);; Biological Process: DNA integration (GO:0015074);; Molecular Function: nucleotidyltransferase activity (GO:0016779);;	K01303|4.1e-252|fve:101311565|K01303 acylaminoacyl-peptidase [EC:3.4.19.1] | (RefSeq) uncharacterized LOC101311565	[R]	General function prediction only	RNase H-like domain found in reverse transcriptase	Retrovirus-related Pol polyprotein from transposon 17.6 OS=Drosophila melanogaster OX=7227 GN=pol PE=4 SV=1	Endonuclease OS=Rosa chinensis OX=74649 GN=RchiOBHm_Chr5g0043631 PE=4 SV=1	--	--	PREDICTED: uncharacterized protein LOC103341623 [Prunus mume]
Rro01G002960.1	Molecular Function: helicase activity (GO:0004386);;	K15255|2.2e-37|boe:106344436|K15255 ATP-dependent DNA helicase PIF1 [EC:3.6.4.12] | (RefSeq) uncharacterized protein LOC106344436	[D]	Cell cycle control, cell division, chromosome partitioning	Helitron helicase-like domain at N-terminus	--	Putative helitron helicase-like domain-containing protein OS=Rosa chinensis OX=74649 GN=RchiOBHm_Chr5g0066551 PE=4 SV=1	L	Replication, recombination and repair	PREDICTED: uncharacterized protein LOC101302173 [Fragaria vesca subsp. vesca]
Rro01G002970.1	--	--	--	--	Putative gypsy type transposon	--	PREDICTED: L484_008711 OS=Prunus dulcis OX=3755 GN=ALMOND_2B008687 PE=4 SV=1	S	Function unknown	PREDICTED: uncharacterized protein LOC101759474 [Setaria italica]
Rro01G002980.1	Molecular Function: nucleic acid binding (GO:0003676);; Molecular Function: RNA-DNA hybrid ribonuclease activity (GO:0004523);; Biological Process: DNA integration (GO:0015074);;	K02704|1.1e-27|soe:110789024|K02704 photosystem II CP47 chlorophyll apoprotein | (RefSeq) uncharacterized protein LOC110789024	[R]	General function prediction only	Integrase core domain	Pro-Pol polyprotein OS=Simian foamy virus type 1 OX=338478 GN=pol PE=1 SV=3	Ribonuclease H OS=Malus baccata OX=106549 GN=C1H46_030738 PE=4 SV=1	E	Amino acid transport and metabolism	PREDICTED: uncharacterized protein LOC102607673 [Citrus sinensis]
Rro01G002990.1	Molecular Function: cysteine-type endopeptidase inhibitor activity (GO:0004869);;	K13899|1.0e-08|cmax:111498186|K13899 cystatin-C | (RefSeq) cysteine proteinase inhibitor B-like	--	--	Aspartic acid proteinase inhibitor	Cysteine proteinase inhibitor 12 OS=Oryza sativa subsp. japonica OX=39947 GN=Os01g0270100 PE=2 SV=1	Cysteine proteinase inhibitor OS=Rosa chinensis OX=74649 GN=RchiOBHm_Chr3g0494971 PE=3 SV=1	G	Carbohydrate transport and metabolism	PREDICTED: cysteine proteinase inhibitor 6-like [Populus euphratica]
Rro01G003000.1	Molecular Function: monooxygenase activity (GO:0004497);; Molecular Function: iron ion binding (GO:0005506);; Molecular Function: oxidoreductase activity, acting on paired donors, with incorporation or reduction of molecular oxygen (GO:0016705);; Molecular Function: heme binding (GO:0020037);;	K09754|1.3e-280|fve:101310387|K09754 5-O-(4-coumaroyl)-D-quinate 3'-monooxygenase [EC:1.14.14.96] | (RefSeq) cytochrome P450 98A2	[Q]	Secondary metabolites biosynthesis, transport and catabolism	Cytochrome P450	Cytochrome P450 98A2 OS=Glycine max OX=3847 GN=CYP98A2 PE=2 SV=1	Putative cytochrome P450 OS=Rosa chinensis OX=74649 GN=RchiOBHm_Chr3g0494961 PE=3 SV=1	Q	Secondary metabolites biosynthesis, transport and catabolism	PREDICTED: cytochrome P450 98A2-like [Fragaria vesca subsp. vesca]
Rro01G003010.1	Molecular Function: nucleic acid binding (GO:0003676);; Molecular Function: RNA-DNA hybrid ribonuclease activity (GO:0004523);;	--	--	--	Reverse transcriptase-like	--	Putative ribonuclease H-like domain-containing protein OS=Rosa chinensis OX=74649 GN=RchiOBHm_Chr1g0345991 PE=4 SV=1	E	Amino acid transport and metabolism	--
Rro01G003020.1	Molecular Function: nucleic acid binding (GO:0003676);; Molecular Function: RNA-directed DNA polymerase activity (GO:0003964);; Biological Process: DNA integration (GO:0015074);;	K12447|7.4e-32|thj:104808371|K12447 UDP-sugar pyrophosphorylase [EC:2.7.7.64] | (RefSeq) uncharacterized protein LOC104808371	[R]	General function prediction only	Reverse transcriptase (RNA-dependent DNA polymerase)	Retrovirus-related Pol polyprotein from transposon TNT 1-94 OS=Nicotiana tabacum OX=4097 PE=2 SV=1	Putative RNA-directed DNA polymerase OS=Rosa chinensis OX=74649 GN=RchiOBHm_Chr6g0304531 PE=4 SV=1	L	Replication, recombination and repair	hypothetical protein VITISV_020571 [Vitis vinifera]
Rro01G003030.1	Molecular Function: nucleic acid binding (GO:0003676);; Molecular Function: RNA-directed DNA polymerase activity (GO:0003964);; Biological Process: DNA integration (GO:0015074);;	K13691|4.6e-32|qsu:112035458|K13691 pathogen-inducible salicylic acid glucosyltransferase [EC:2.4.1.-] | (RefSeq) UDP-glycosyltransferase 74E2-like	[R]	General function prediction only	--	Retrovirus-related Pol polyprotein from transposon TNT 1-94 OS=Nicotiana tabacum OX=4097 PE=2 SV=1	Putative RNA-directed DNA polymerase OS=Rosa chinensis OX=74649 GN=RchiOBHm_Chr1g0368461 PE=4 SV=1	L	Replication, recombination and repair	polyprotein [Prunus persica]
Rro01G003040.1	Molecular Function: nucleic acid binding (GO:0003676);; Molecular Function: aspartic-type endopeptidase activity (GO:0004190);; Biological Process: DNA integration (GO:0015074);;	K19525|5.4e-77|dct:110098611|K19525 vacuolar protein sorting-associated protein 13A/C | (RefSeq) uncharacterized protein LOC110098611	[R]	General function prediction only	Retroviral aspartyl protease	Transposon Tf2-12 polyprotein OS=Schizosaccharomyces pombe (strain 972 / ATCC 24843) OX=284812 GN=Tf2-12 PE=3 SV=1	Endonuclease OS=Vitis vinifera OX=29760 GN=TY3B-I_151 PE=4 SV=1	L	Replication, recombination and repair	hypothetical protein VITISV_006047 [Vitis vinifera]
Rro01G003050.1	Cellular Component: integral component of membrane (GO:0016021);; Molecular Function: protein-cysteine S-palmitoyltransferase activity (GO:0019706);;	K18932|8.7e-94|brp:103854281|K18932 palmitoyltransferase [EC:2.3.1.225] | (RefSeq) probable protein S-acyltransferase 7	[R]	General function prediction only	DHHC palmitoyltransferase	Probable protein S-acyltransferase 3 OS=Arabidopsis thaliana OX=3702 GN=PAT03 PE=2 SV=1	S-acyltransferase OS=Rosa chinensis OX=74649 GN=RchiOBHm_Chr3g0494561 PE=3 SV=1	U	Intracellular trafficking, secretion, and vesicular transport	PREDICTED: probable protein S-acyltransferase 1 isoform X1 [Prunus mume]
Rro01G003060.1	Molecular Function: thiol-dependent ubiquitin-specific protease activity (GO:0004843);; Biological Process: ubiquitin-dependent protein catabolic process (GO:0006511);; Biological Process: protein deubiquitination (GO:0016579);;	K21343|2.4e-216|nnu:104590795|K21343 ubiquitin carboxyl-terminal hydrolase 15 [EC:3.4.19.12] | (RefSeq) ubiquitin carboxyl-terminal hydrolase 8	[O]	Posttranslational modification, protein turnover, chaperones	Ubiquitin carboxyl-terminal hydrolase	Ubiquitin carboxyl-terminal hydrolase 5 OS=Arabidopsis thaliana OX=3702 GN=UBP5 PE=1 SV=2	Ubiquitin carboxyl-terminal hydrolase OS=Rosa chinensis OX=74649 GN=RchiOBHm_Chr3g0494551 PE=3 SV=1	O	Posttranslational modification, protein turnover, chaperones	PREDICTED: ubiquitin carboxyl-terminal hydrolase 5-like isoform 1 [Fragaria vesca subsp. vesca]
Rro01G003070.1	--	K02111|5.8e-09|mdm:114822316|K02111 F-type H+/Na+-transporting ATPase subunit alpha [EC:7.1.2.2 7.2.2.1] | (RefSeq) LOW QUALITY PROTEIN: uncharacterized protein LOC114822316	--	--	gag-polypeptide of LTR copia-type	--	Uncharacterized protein OS=Cuscuta campestris OX=132261 GN=CCAM_LOCUS3815 PE=4 SV=1	--	--	PREDICTED: uncharacterized protein LOC101310668 [Fragaria vesca subsp. vesca]
Rro01G003080.1	Molecular Function: DNA binding (GO:0003677);; Molecular Function: DNA-binding transcription factor activity (GO:0003700);; Biological Process: DNA-templated transcription, initiation (GO:0006352);; Cellular Component: chloroplast (GO:0009507);; Molecular Function: sigma factor activity (GO:0016987);;	K01872|1.3e-189|pvu:PHAVU_007G142900g|K01872 alanyl-tRNA synthetase [EC:6.1.1.7] | (RefSeq) hypothetical protein	--	--	Sigma-70 region 3	RNA polymerase sigma factor sigB OS=Arabidopsis thaliana OX=3702 GN=SIGB PE=2 SV=2	RNA polymerase sigma factor OS=Rosa chinensis OX=74649 GN=RchiOBHm_Chr3g0494481 PE=3 SV=1	K	Transcription	PREDICTED: RNA polymerase sigma factor sigB-like [Fragaria vesca subsp. vesca]
Rro01G003090.1	Cellular Component: nucleus (GO:0005634);; Cellular Component: chromosome (GO:0005694);; Molecular Function: zinc ion binding (GO:0008270);; Molecular Function: histone-lysine N-methyltransferase activity (GO:0018024);;	K11420|4.4e-279|vvi:100263685|K11420 [histone H3]-lysine9 N-trimethyltransferase EHMT [EC:2.1.1.355] | (RefSeq) histone-lysine N-methyltransferase, H3 lysine-9 specific SUVH1	[BK]	--	SAD/SRA domain	Histone-lysine N-methyltransferase, H3 lysine-9 specific SUVH1 OS=Nicotiana tabacum OX=4097 GN=SUVH1 PE=1 SV=1	Putative histone-lysine N-methyltransferase chromatin remodeling SET family OS=Rosa chinensis OX=74649 GN=RchiOBHm_Chr3g0494471 PE=4 SV=1	B	Chromatin structure and dynamics	PREDICTED: histone-lysine N-methyltransferase, H3 lysine-9 specific SUVH1-like [Prunus mume]
Rro01G003110.1	Molecular Function: ATP binding (GO:0005524);; Biological Process: terpenoid biosynthetic process (GO:0016114);; Molecular Function: 4-(cytidine 5'-diphospho)-2-C-methyl-D-erythritol kinase activity (GO:0050515);;	K00919|2.4e-199|pavi:110755790|K00919 4-diphosphocytidyl-2-C-methyl-D-erythritol kinase [EC:2.7.1.148] | (RefSeq) 4-diphosphocytidyl-2-C-methyl-D-erythritol kinase, chloroplastic	--	--	GHMP kinases N terminal domain	4-diphosphocytidyl-2-C-methyl-D-erythritol kinase, chloroplastic/chromoplastic (Fragment) OS=Solanum lycopersicum OX=4081 GN=ISPE PE=1 SV=1	4-(cytidine-5'-diphospho)-2-C-methyl-D-erythritol kinase OS=Rosa chinensis OX=74649 GN=RchiOBHm_Chr5g0050131 PE=3 SV=1	G	Carbohydrate transport and metabolism	PREDICTED: 4-diphosphocytidyl-2-C-methyl-D-erythritol kinase, chloroplastic [Prunus mume]
Rro01G003120.1	--	K23222|2.2e-38|nsy:104242359|K23222 nuclease HARBI1 [EC:3.1.-.-] | (RefSeq) uncharacterized protein LOC104242359	[L]	Replication, recombination and repair	DDE superfamily endonuclease	--	Uncharacterized protein OS=Prunus persica OX=3760 GN=PRUPE_ppa017281mg PE=3 SV=1	L	Replication, recombination and repair	PREDICTED: putative nuclease HARBI1-like [Fragaria vesca subsp. vesca]
Rro01G003130.1	--	K13484|2.6e-15|pda:103704686|K13484 5-hydroxyisourate hydrolase / 2-oxo-4-hydroxy-4-carboxy-5-ureidoimidazoline decarboxylase [EC:3.5.2.17 4.1.1.97] | (RefSeq) L10-interacting MYB domain-containing protein-like	--	--	Myb/SANT-like DNA-binding domain	L10-interacting MYB domain-containing protein OS=Arabidopsis thaliana OX=3702 GN=LIMYB PE=1 SV=1	Myb_DNA-bind_3 domain-containing protein OS=Prunus persica OX=3760 GN=PRUPE_5G020800 PE=4 SV=1	L	Replication, recombination and repair	PREDICTED: uncharacterized protein LOC103420154 [Malus domestica]
Rro01G003160.1	Biological Process: L-arabinose metabolic process (GO:0046373);; Molecular Function: alpha-L-arabinofuranosidase activity (GO:0046556);;	K01209|0.0e+00|fve:101304981|K01209 alpha-L-arabinofuranosidase [EC:3.2.1.55] | (RefSeq) alpha-L-arabinofuranosidase 1	--	--	Alpha-L-arabinofuranosidase C-terminal domain	Alpha-L-arabinofuranosidase 1 OS=Arabidopsis thaliana OX=3702 GN=ASD1 PE=1 SV=1	Non-reducing end alpha-L-arabinofuranosidase OS=Rosa chinensis OX=74649 GN=RchiOBHm_Chr3g0494401 PE=3 SV=1	G	Carbohydrate transport and metabolism	PREDICTED: alpha-L-arabinofuranosidase 1-like [Fragaria vesca subsp. vesca]
Rro01G003170.1	--	--	--	--	Zinc knuckle	--	DUF4283 domain-containing protein (Fragment) OS=Prunus persica OX=3760 GN=PRUPE_ppa014633mg PE=4 SV=1	E	Amino acid transport and metabolism	hypothetical protein PRUPE_ppa020282mg [Prunus persica]
Rro01G003180.1	Biological Process: reproduction (GO:0000003);; Biological Process: developmental process involved in reproduction (GO:0003006);; Molecular Function: molecular_function (GO:0003674);; Molecular Function: nucleic acid binding (GO:0003676);; Molecular Function: DNA binding (GO:0003677);; Molecular Function: DNA-binding transcription factor activity (GO:0003700);; Molecular Function: binding (GO:000…	K09338|3.9e-65|lang:109331904|K09338 homeobox-leucine zipper protein | (RefSeq) homeobox-leucine zipper protein MERISTEM L1-like	--	--	START domain	Homeobox-leucine zipper protein PROTODERMAL FACTOR 2 OS=Arabidopsis thaliana OX=3702 GN=PDF2 PE=1 SV=1	Uncharacterized protein OS=Lupinus angustifolius OX=3871 GN=TanjilG_22209 PE=3 SV=1	K	Transcription	BnaC09g22500D [Brassica napus]
Rro01G003190.1	Biological Process: pseudouridine synthesis (GO:0001522);; Molecular Function: RNA binding (GO:0003723);; Biological Process: tRNA processing (GO:0008033);; Molecular Function: tRNA pseudouridine synthase activity (GO:0106029);;	K06173|1.9e-171|fve:101313377|K06173 tRNA pseudouridine38-40 synthase [EC:5.4.99.12] | (RefSeq) tRNA pseudouridine synthase-like 1	[AJ]	--	tRNA pseudouridine synthase	tRNA pseudouridine synthase A OS=Parvibaculum lavamentivorans (strain DS-1 / DSM 13023 / NCIMB 13966) OX=402881 GN=truA PE=3 SV=1	tRNA pseudouridine synthase OS=Rosa chinensis OX=74649 GN=RchiOBHm_Chr5g0060601 PE=3 SV=1	J	Translation, ribosomal structure and biogenesis	PREDICTED: tRNA pseudouridine synthase A-like [Fragaria vesca subsp. vesca]
Rro01G003200.1	--	--	--	--	--	--	Uncharacterized protein OS=Rosa chinensis OX=74649 GN=RchiOBHm_Chr7g0198121 PE=4 SV=1	--	--	--
Rro01G003210.1	Biological Process: photosynthesis (GO:0015979);; Biological Process: chlorophyll biosynthetic process (GO:0015995);; Molecular Function: metal ion binding (GO:0046872);; Molecular Function: magnesium-protoporphyrin IX monomethyl ester (oxidative) cyclase activity (GO:0048529);;	K04035|1.3e-213|fve:101306835|K04035 magnesium-protoporphyrin IX monomethyl ester (oxidative) cyclase [EC:1.14.13.81] | (RefSeq) magnesium-protoporphyrin IX monomethyl ester [oxidative] cyclase, chloroplastic	--	--	Rubrerythrin	Magnesium-protoporphyrin IX monomethyl ester [oxidative] cyclase, chloroplastic OS=Gossypium hirsutum OX=3635 GN=CRD1 PE=2 SV=2	Magnesium-protoporphyrin IX monomethyl ester (oxidative) cyclase OS=Rosa chinensis OX=74649 GN=RchiOBHm_Chr3g0494361 PE=3 SV=1	S	Function unknown	PREDICTED: magnesium-protoporphyrin IX monomethyl ester [oxidative] cyclase, chloroplastic-like [Fragaria vesca subsp. vesca]
Rro01G003220.1	--	--	--	--	Replication protein A interacting middle	--	Uncharacterized protein OS=Prunus yedoensis var. nudiflora OX=2094558 GN=Pyn_29856 PE=4 SV=1	S	Function unknown	PREDICTED: uncharacterized protein LOC103334015 isoform X3 [Prunus mume]
Rro01G003230.1	Cellular Component: cytoplasm (GO:0005737);; Cellular Component: integral component of membrane (GO:0016021);;	K13347|3.2e-119|pper:18769596|K13347 peroxisomal membrane protein 2 | (RefSeq) protein sym-1	[R]	General function prediction only	Mpv17 / PMP22 family	Protein sym-1 OS=Neurospora crassa (strain ATCC 24698 / 74-OR23-1A / CBS 708.71 / DSM 1257 / FGSC 987) OX=367110 GN=sym-1 PE=3 SV=2	Uncharacterized protein OS=Prunus persica OX=3760 GN=PRUPE_7G022300 PE=3 SV=1	S	Function unknown	hypothetical protein PRUPE_ppa009030mg [Prunus persica]
Rro01G003240.1	Biological Process: reproduction (GO:0000003);; Biological Process: developmental process involved in reproduction (GO:0003006);; Molecular Function: molecular_function (GO:0003674);; Molecular Function: nucleic acid binding (GO:0003676);; Molecular Function: DNA binding (GO:0003677);; Molecular Function: DNA-binding transcription factor activity (GO:0003700);; Molecular Function: binding (GO:000…	K09338|1.3e-96|pxb:103953984|K09338 homeobox-leucine zipper protein | (RefSeq) homeobox-leucine zipper protein MERISTEM L1-like	--	--	START domain	Homeobox-leucine zipper protein PROTODERMAL FACTOR 2 OS=Arabidopsis thaliana OX=3702 GN=PDF2 PE=1 SV=1	Putative transcription factor & lipid binding Homobox-WOX family OS=Rosa chinensis OX=74649 GN=RchiOBHm_Chr5g0003831 PE=3 SV=1	K	Transcription	PREDICTED: homeobox-leucine zipper protein MERISTEM L1-like [Pyrus x bretschneideri]
Rro01G003250.1	--	--	--	--	Putative gypsy type transposon	--	PREDICTED: L484_008711 OS=Prunus dulcis OX=3755 GN=ALMOND_2B008687 PE=4 SV=1	S	Function unknown	hypothetical protein PRUPE_ppa022177mg, partial [Prunus persica]
Rro01G003260.1	Biological Process: reproduction (GO:0000003);; Biological Process: developmental process involved in reproduction (GO:0003006);; Molecular Function: molecular_function (GO:0003674);; Molecular Function: nucleic acid binding (GO:0003676);; Molecular Function: DNA binding (GO:0003677);; Molecular Function: DNA-binding transcription factor activity (GO:0003700);; Molecular Function: binding (GO:000…	K09338|3.4e-106|ghi:107961971|K09338 homeobox-leucine zipper protein | (RefSeq) homeobox-leucine zipper protein MERISTEM L1-like	--	--	START domain	Homeobox-leucine zipper protein ROC2 OS=Oryza sativa subsp. japonica OX=39947 GN=ROC2 PE=2 SV=1	HD-1A OS=Gossypium hirsutum OX=3635 GN=LOC107961971 PE=3 SV=1	K	Transcription	HD-1A [Gossypium hirsutum]
Rro01G003270.1	Molecular Function: nucleic acid binding (GO:0003676);; Biological Process: DNA integration (GO:0015074);;	K01601|1.5e-20|aip:107627247|K01601 ribulose-bisphosphate carboxylase large chain [EC:4.1.1.39] | (RefSeq) uncharacterized protein LOC107627247	[R]	General function prediction only	Retrotransposon gag protein	--	RNA-directed DNA polymerase OS=Pyrus ussuriensis x Pyrus communis OX=2448454 GN=D8674_006016 PE=4 SV=1	--	--	PREDICTED: uncharacterized protein LOC103410170 [Malus domestica]
Rro01G003280.1	Molecular Function: nucleic acid binding (GO:0003676);; Molecular Function: RNA-DNA hybrid ribonuclease activity (GO:0004523);; Molecular Function: zinc ion binding (GO:0008270);; Biological Process: DNA integration (GO:0015074);; Molecular Function: nucleotidyltransferase activity (GO:0016779);;	K12349|2.0e-65|ccaj:109806181|K12349 neutral ceramidase [EC:3.5.1.23] | (RefSeq) neutral ceramidase-like	[R]	General function prediction only	RNase H-like domain found in reverse transcriptase	Transposon Ty3-G Gag-Pol polyprotein OS=Saccharomyces cerevisiae (strain ATCC 204508 / S288c) OX=559292 GN=TY3B-G PE=1 SV=3	Putative nucleotidyltransferase, Ribonuclease H OS=Rosa chinensis OX=74649 GN=RchiOBHm_Chr2g0090701 PE=4 SV=1	H	Coenzyme transport and metabolism	hypothetical protein PRUPE_ppa015000mg [Prunus persica]
Rro01G003290.1	Molecular Function: nucleic acid binding (GO:0003676);; Biological Process: DNA integration (GO:0015074);;	K01303|4.8e-273|fve:101311565|K01303 acylaminoacyl-peptidase [EC:3.4.19.1] | (RefSeq) uncharacterized LOC101311565	[R]	General function prediction only	RNase H-like domain found in reverse transcriptase	Transposon Ty3-G Gag-Pol polyprotein OS=Saccharomyces cerevisiae (strain ATCC 204508 / S288c) OX=559292 GN=TY3B-G PE=1 SV=3	Endonuclease OS=Malus baccata OX=106549 GN=C1H46_001652 PE=4 SV=1	--	--	PREDICTED: uncharacterized protein LOC103410170 [Malus domestica]
Rro01G003300.1	--	K01303|6.9e-108|fve:101311565|K01303 acylaminoacyl-peptidase [EC:3.4.19.1] | (RefSeq) uncharacterized LOC101311565	[R]	General function prediction only	Aspartyl protease	--	Reverse transcriptase domain-containing protein OS=Malus baccata OX=106549 GN=C1H46_034847 PE=4 SV=1	--	--	PREDICTED: uncharacterized protein LOC103431575 [Malus domestica]
Rro01G003310.1	Molecular Function: nucleic acid binding (GO:0003676);; Biological Process: DNA integration (GO:0015074);;	K01303|2.0e-179|fve:101311565|K01303 acylaminoacyl-peptidase [EC:3.4.19.1] | (RefSeq) uncharacterized LOC101311565	[R]	General function prediction only	RNase H-like domain found in reverse transcriptase	Retrovirus-related Pol polyprotein from transposon 17.6 OS=Drosophila melanogaster OX=7227 GN=pol PE=4 SV=1	Endonuclease OS=Malus baccata OX=106549 GN=C1H46_001652 PE=4 SV=1	--	--	PREDICTED: uncharacterized protein LOC103410170 [Malus domestica]
Rro01G003320.1	Molecular Function: nucleic acid binding (GO:0003676);; Biological Process: DNA integration (GO:0015074);;	K01303|6.6e-210|fve:101311565|K01303 acylaminoacyl-peptidase [EC:3.4.19.1] | (RefSeq) uncharacterized LOC101311565	[R]	General function prediction only	RNase H-like domain found in reverse transcriptase	Retrovirus-related Pol polyprotein from transposon 17.6 OS=Drosophila melanogaster OX=7227 GN=pol PE=4 SV=1	Endonuclease OS=Malus baccata OX=106549 GN=C1H46_001652 PE=4 SV=1	--	--	PREDICTED: uncharacterized protein LOC103410170 [Malus domestica]
Rro01G003330.1	Molecular Function: nucleic acid binding (GO:0003676);; Biological Process: DNA integration (GO:0015074);;	K03070|3.1e-80|mdm:103441922|K03070 preprotein translocase subunit SecA [EC:7.4.2.8] | (RefSeq) LOW QUALITY PROTEIN: protein translocase subunit SECA2, chloroplastic	[R]	General function prediction only	Integrase core domain	Gag-Pol polyprotein OS=AKV murine leukemia virus OX=11791 GN=pol PE=3 SV=3	Integrase catalytic domain-containing protein OS=Malus baccata OX=106549 GN=C1H46_040222 PE=4 SV=1	L	Replication, recombination and repair	PREDICTED: uncharacterized protein LOC103428081 [Malus domestica]
Rro01G003340.1	Molecular Function: nucleic acid binding (GO:0003676);; Molecular Function: RNA-DNA hybrid ribonuclease activity (GO:0004523);; Molecular Function: nucleotidyltransferase activity (GO:0016779);;	K19525|3.6e-77|dct:110098611|K19525 vacuolar protein sorting-associated protein 13A/C | (RefSeq) uncharacterized protein LOC110098611	[R]	General function prediction only	RNase H-like domain found in reverse transcriptase	Transposon Tf2-12 polyprotein OS=Schizosaccharomyces pombe (strain 972 / ATCC 24843) OX=284812 GN=Tf2-12 PE=3 SV=1	Endonuclease OS=Rosa chinensis OX=74649 GN=RchiOBHm_Chr7g0221891 PE=4 SV=1	L	Replication, recombination and repair	hypothetical protein PRUPE_ppa015000mg [Prunus persica]
Rro01G003350.1	Biological Process: reproduction (GO:0000003);; Biological Process: developmental process involved in reproduction (GO:0003006);; Molecular Function: molecular_function (GO:0003674);; Molecular Function: nucleic acid binding (GO:0003676);; Molecular Function: DNA binding (GO:0003677);; Molecular Function: DNA-binding transcription factor activity (GO:0003700);; Molecular Function: binding (GO:000…	K09338|4.3e-34|fve:101311833|K09338 homeobox-leucine zipper protein | (RefSeq) homeobox-leucine zipper protein PROTODERMAL FACTOR 2-like	--	--	START domain	Homeobox-leucine zipper protein ROC7 OS=Oryza sativa subsp. indica OX=39946 GN=ROC7 PE=3 SV=1	Uncharacterized protein OS=Erythranthe guttata OX=4155 GN=MIMGU_mgv1a001886mg PE=3 SV=1	K	Transcription	hypothetical protein MIMGU_mgv1a001886mg [Erythranthe guttata]
Rro01G003360.1	--	K14301|3.0e-19|oeu:111400553|K14301 nuclear pore complex protein Nup107 | (RefSeq) nuclear pore complex protein NUP107	[R]	General function prediction only	--	--	Uncharacterized protein OS=Rosa chinensis OX=74649 GN=RchiOBHm_Chr3g0448801 PE=4 SV=1	L	Replication, recombination and repair	PREDICTED: uncharacterized protein LOC103716475 [Phoenix dactylifera]
Rro01G003370.1	Molecular Function: protein serine/threonine kinase activity (GO:0004674);; Molecular Function: ATP binding (GO:0005524);; Cellular Component: integral component of membrane (GO:0016021);;	K23544|4.2e-56|brp:103842861|K23544 serine incorporator 1/3 | (RefSeq) serine incorporator 3	[T]	Signal transduction mechanisms	Protein tyrosine and serine/threonine kinase	LEAF RUST 10 DISEASE-RESISTANCE LOCUS RECEPTOR-LIKE PROTEIN KINASE-like 1.4 OS=Arabidopsis thaliana OX=3702 GN=LRK10L-1.4 PE=2 SV=2	Protein kinase domain-containing protein OS=Malus baccata OX=106549 GN=C1H46_024819 PE=4 SV=1	T	Signal transduction mechanisms	PREDICTED: probable serine/threonine-protein kinase At1g18390-like isoform 1 [Fragaria vesca subsp. vesca]
Rro01G003380.1	Molecular Function: kinase activity (GO:0016301);; Molecular Function: polysaccharide binding (GO:0030247);;	K00847|7.7e-14|dzi:111310388|K00847 fructokinase [EC:2.7.1.4] | (RefSeq) probable fructokinase-7 isoform X1	[T]	Signal transduction mechanisms	Wall-associated receptor kinase galacturonan-binding	LEAF RUST 10 DISEASE-RESISTANCE LOCUS RECEPTOR-LIKE PROTEIN KINASE-like 2.7 OS=Arabidopsis thaliana OX=3702 GN=LRK10L-2.7 PE=3 SV=3	Receptor-like protein kinase OS=Pyrus ussuriensis x Pyrus communis OX=2448454 GN=D8674_034776 PE=4 SV=1	T	Signal transduction mechanisms	PREDICTED: probable receptor-like protein kinase At1g67000 [Pyrus x bretschneideri]
Rro01G003390.1	Molecular Function: zinc ion binding (GO:0008270);;	K17604|6.0e-28|pop:18098457|K17604 zinc finger SWIM domain-containing protein 3 | (RefSeq) uncharacterized protein LOC18098457	--	--	SWIM zinc finger	--	Mutator-like transposase OS=Rosa rugosa OX=74645 PE=4 SV=1	S	Function unknown	mutator-like transposase [Rosa rugosa]
Rro01G003400.1	Molecular Function: cysteine-type peptidase activity (GO:0008234);;	--	--	--	--	--	Putative Ulp1 protease family catalytic domain-containing protein OS=Rosa chinensis OX=74649 GN=RchiOBHm_Chr1g0327221 PE=3 SV=1	--	--	hypothetical protein [Rosa rugosa]
Rro01G003410.1	--	K01303|9.6e-42|fve:101311565|K01303 acylaminoacyl-peptidase [EC:3.4.19.1] | (RefSeq) uncharacterized LOC101311565	[R]	General function prediction only	--	--	Uncharacterized protein OS=Rosa chinensis OX=74649 GN=RchiOBHm_Chr5g0080601 PE=4 SV=1	L	Replication, recombination and repair	PREDICTED: uncharacterized protein LOC103341623 [Prunus mume]
Rro01G003420.1	Biological Process: reproduction (GO:0000003);; Biological Process: developmental process involved in reproduction (GO:0003006);; Molecular Function: molecular_function (GO:0003674);; Molecular Function: nucleic acid binding (GO:0003676);; Molecular Function: DNA binding (GO:0003677);; Molecular Function: DNA-binding transcription factor activity (GO:0003700);; Molecular Function: binding (GO:000…	K09338|1.5e-87|nsy:104237760|K09338 homeobox-leucine zipper protein | (RefSeq) homeobox-leucine zipper protein MERISTEM L1-like	--	--	START domain	Homeobox-leucine zipper protein PROTODERMAL FACTOR 2 OS=Arabidopsis thaliana OX=3702 GN=PDF2 PE=1 SV=1	homeobox-leucine zipper protein MERISTEM L1-like OS=Nicotiana sylvestris OX=4096 GN=LOC104237760 PE=3 SV=1	K	Transcription	PREDICTED: homeobox-leucine zipper protein MERISTEM L1-like [Nicotiana sylvestris]
Rro01G003430.1	Molecular Function: protein kinase activity (GO:0004672);; Molecular Function: ATP binding (GO:0005524);; Cellular Component: integral component of membrane (GO:0016021);; Molecular Function: polysaccharide binding (GO:0030247);;	K13418|2.1e-54|mesc:110606818|K13418 somatic embryogenesis receptor kinase 1 [EC:2.7.10.1 2.7.11.1] | (RefSeq) somatic embryogenesis receptor kinase 2-like	[T]	Signal transduction mechanisms	Protein kinase domain	LEAF RUST 10 DISEASE-RESISTANCE LOCUS RECEPTOR-LIKE PROTEIN KINASE-like 2.5 OS=Arabidopsis thaliana OX=3702 GN=LRK10L-2.5 PE=3 SV=1	Receptor-like protein kinase OS=Pyrus ussuriensis x Pyrus communis OX=2448454 GN=D8674_019898 PE=4 SV=1	T	Signal transduction mechanisms	PREDICTED: probable receptor-like protein kinase At1g67000-like [Fragaria vesca subsp. vesca]
Rro01G003440.1	Biological Process: glutamine metabolic process (GO:0006541);; Molecular Function: gamma-glutamyl-gamma-aminobutyrate hydrolase activity (GO:0033969);;	--	--	--	Peptidase C26	Putative glutamine amidotransferase GAT1_2.1 OS=Arabidopsis thaliana OX=3702 GN=GAT1_2.1 PE=2 SV=1	Putative gamma-glutamyl-gamma-aminobutyrate hydrolase OS=Rosa chinensis OX=74649 GN=RchiOBHm_Chr2g0105131 PE=4 SV=1	F	Nucleotide transport and metabolism	PREDICTED: putative glutamine amidotransferase-like protein RP404-like [Fragaria vesca subsp. vesca]
Rro01G003450.1	Biological Process: lipid transport (GO:0006869);;	--	--	--	Probable lipid transfer	Probable non-specific lipid-transfer protein AKCS9 OS=Vigna unguiculata OX=3917 PE=2 SV=1	Putative bifunctional inhibitor/plant lipid transfer protein/seed storage helical OS=Rosa chinensis OX=74649 GN=RchiOBHm_Chr3g0490631 PE=3 SV=1	--	--	PREDICTED: non-specific lipid-transfer protein 2-like [Fragaria vesca subsp. vesca]
Rro01G003460.1	Cellular Component: trans-Golgi network (GO:0005802);; Biological Process: intracellular cholesterol transport (GO:0032367);;	--	[T]	Signal transduction mechanisms	HEAT repeat	RAB11-binding protein RELCH homolog OS=Xenopus tropicalis OX=8364 GN=relch PE=2 SV=1	Putative transcription factor interactor and regulator LisH family OS=Rosa chinensis OX=74649 GN=RchiOBHm_Chr3g0494111 PE=4 SV=1	T	Signal transduction mechanisms	PREDICTED: lisH domain and HEAT repeat-containing protein KIAA1468 homolog [Elaeis guineensis]
Rro01G003470.1	Biological Process: reproduction (GO:0000003);; Biological Process: developmental process involved in reproduction (GO:0003006);; Molecular Function: molecular_function (GO:0003674);; Molecular Function: nucleic acid binding (GO:0003676);; Molecular Function: DNA binding (GO:0003677);; Molecular Function: DNA-binding transcription factor activity (GO:0003700);; Molecular Function: binding (GO:000…	K09338|3.8e-108|gra:105773786|K09338 homeobox-leucine zipper protein | (RefSeq) homeobox-leucine zipper protein MERISTEM L1-like	--	--	START domain	Homeobox-leucine zipper protein PROTODERMAL FACTOR 2 OS=Arabidopsis thaliana OX=3702 GN=PDF2 PE=1 SV=1	Uncharacterized protein OS=Gossypium raimondii OX=29730 GN=B456_010G177800 PE=3 SV=1	K	Transcription	BnaC03g30030D [Brassica napus]
Rro01G003480.1	Molecular Function: nucleic acid binding (GO:0003676);; Molecular Function: RNA-DNA hybrid ribonuclease activity (GO:0004523);; Biological Process: DNA integration (GO:0015074);; Molecular Function: nucleotidyltransferase activity (GO:0016779);;	K01303|2.5e-266|fve:101311565|K01303 acylaminoacyl-peptidase [EC:3.4.19.1] | (RefSeq) uncharacterized LOC101311565	[R]	General function prediction only	RNase H-like domain found in reverse transcriptase	Transposon Ty3-I Gag-Pol polyprotein OS=Saccharomyces cerevisiae (strain ATCC 204508 / S288c) OX=559292 GN=TY3B-I PE=1 SV=2	Endonuclease OS=Rosa chinensis OX=74649 GN=RchiOBHm_Chr5g0043631 PE=4 SV=1	L	Replication, recombination and repair	PREDICTED: uncharacterized protein LOC103341623 [Prunus mume]
Rro01G003490.1	--	K13199|2.6e-06|fve:101314953|K13199 plasminogen activator inhibitor 1 RNA-binding protein | (RefSeq) plasminogen activator inhibitor 1 RNA-binding protein-like	--	--	Hyaluronan / mRNA binding family	--	--	--	--	--
Rro01G003510.1	Molecular Function: metal ion binding (GO:0046872);;	K18753|1.7e-86|fve:101297924|K18753 butyrate response factor | (RefSeq) zinc finger CCCH domain-containing protein 14-like	[R]	General function prediction only	Zinc finger C-x8-C-x5-C-x3-H type (and similar)	Zinc finger CCCH domain-containing protein 15 OS=Arabidopsis thaliana OX=3702 GN=At1g68200 PE=2 SV=1	Putative transcription factor C3H family OS=Rosa chinensis OX=74649 GN=RchiOBHm_Chr4g0407541 PE=4 SV=1	S	Function unknown	PREDICTED: zinc finger CCCH domain-containing protein 14-like [Fragaria vesca subsp. vesca]
Rro01G003520.1	Cellular Component: nucleus (GO:0005634);; Molecular Function: protein heterodimerization activity (GO:0046982);;	K08066|5.9e-40|hbr:110659004|K08066 nuclear transcription factor Y, gamma | (RefSeq) nuclear transcription factor Y subunit C-10-like isoform X1	[K]	Transcription	Histone-like transcription factor (CBF/NF-Y) and archaeal histone	Nuclear transcription factor Y subunit C-4 OS=Oryza sativa subsp. japonica OX=39947 GN=NFYC4 PE=1 SV=1	CBFD_NFYB_HMF domain-containing protein OS=Nyssa sinensis OX=561372 GN=F0562_005311 PE=4 SV=1	K	Transcription	Nuclear transcription factor Y subunit C-2 [Morus notabilis]
Rro01G003530.1	Cellular Component: integral component of membrane (GO:0016021);; Molecular Function: transferase activity (GO:0016740);;	K09775|5.7e-10|dzi:111283728|K09775 uncharacterized protein | (RefSeq) uncharacterized protein LOC111283728 isoform X1	--	--	Core-2/I-Branching enzyme	Glycosyltransferase BC10 OS=Oryza sativa subsp. japonica OX=39947 GN=BC10 PE=1 SV=1	Putative glycosyl transferase, family 14 OS=Rosa chinensis OX=74649 GN=RchiOBHm_Chr3g0494101 PE=4 SV=1	S	Function unknown	PREDICTED: uncharacterized protein LOC103937474 [Pyrus x bretschneideri]
Rro01G003540.1	Molecular Function: antiporter activity (GO:0015297);; Cellular Component: integral component of membrane (GO:0016021);; Molecular Function: xenobiotic transmembrane transporter activity (GO:0042910);;	K03327|9.9e-168|pper:18783363|K03327 multidrug resistance protein, MATE family | (RefSeq) protein DETOXIFICATION 8	[R]	General function prediction only	MatE	Protein DETOXIFICATION 3 OS=Arabidopsis thaliana OX=3702 GN=DTX3 PE=3 SV=1	Protein DETOXIFICATION OS=Rosa chinensis OX=74649 GN=RchiOBHm_Chr4g0414801 PE=3 SV=1	V	Defense mechanisms	PREDICTED: MATE efflux family protein DTX1-like [Fragaria vesca subsp. vesca]
Rro01G003550.1	Molecular Function: magnesium ion binding (GO:0000287);; Molecular Function: oxalyl-CoA decarboxylase activity (GO:0008949);; Molecular Function: thiamine pyrophosphate binding (GO:0030976);;	K12261|9.8e-143|fve:101306541|K12261 2-hydroxyacyl-CoA lyase 1 [EC:4.1.-.-] | (RefSeq) 2-hydroxyacyl-CoA lyase	[EH]	--	Thiamine pyrophosphate enzyme, C-terminal TPP binding domain	2-hydroxyacyl-CoA lyase OS=Oryza sativa subsp. japonica OX=39947 GN=Os01g0505400 PE=3 SV=3	Putative oxalyl-CoA decarboxylase OS=Rosa chinensis OX=74649 GN=RchiOBHm_Chr3g0494041 PE=3 SV=1	--	--	PREDICTED: 2-hydroxyacyl-CoA lyase-like [Fragaria vesca subsp. vesca]
Rro01G003560.1	--	K14300|1.6e-41|pda:103721930|K14300 nuclear pore complex protein Nup133 | (RefSeq) LOW QUALITY PROTEIN: nuclear pore complex protein NUP133	--	--	Transposase family tnp2	--	Uncharacterized protein OS=Vitis vinifera OX=29760 GN=CK203_002253 PE=4 SV=1	S	Function unknown	PREDICTED: uncharacterized protein LOC103436169 [Malus domestica]
Rro01G003570.1	Molecular Function: protein dimerization activity (GO:0046983);;	K18757|6.1e-16|nta:107764024|K18757 la-related protein 1 | (RefSeq) la-related protein 1A-like	--	--	Domain of unknown function (DUF4371)	Zinc finger MYM-type protein 1 OS=Homo sapiens OX=9606 GN=ZMYM1 PE=1 SV=1	Putative transcription factor and/or regulators TTF-type(Zn) family OS=Rosa chinensis OX=74649 GN=RchiOBHm_Chr5g0023801 PE=4 SV=1	S	Function unknown	PREDICTED: zinc finger MYM-type protein 1-like [Prunus mume]
Rro01G003590.1	Molecular Function: nucleic acid binding (GO:0003676);; Biological Process: DNA integration (GO:0015074);;	K01303|1.4e-267|fve:101311565|K01303 acylaminoacyl-peptidase [EC:3.4.19.1] | (RefSeq) uncharacterized LOC101311565	[R]	General function prediction only	RNase H-like domain found in reverse transcriptase	Transposon Ty3-G Gag-Pol polyprotein OS=Saccharomyces cerevisiae (strain ATCC 204508 / S288c) OX=559292 GN=TY3B-G PE=1 SV=3	Endonuclease OS=Malus baccata OX=106549 GN=C1H46_001652 PE=4 SV=1	--	--	PREDICTED: uncharacterized protein LOC103410170 [Malus domestica]
Rro01G003600.1	--	--	--	--	Zinc-finger of C2H2 type	--	Putative transcription factor C2H2 family OS=Rosa chinensis OX=74649 GN=RchiOBHm_Chr1g0332591 PE=4 SV=1	A	RNA processing and modification	PREDICTED: uncharacterized protein LOC103328655 [Prunus mume]
Rro01G003610.1	Cellular Component: nucleus (GO:0005634);; Biological Process: chromatin assembly or disassembly (GO:0006333);;	K10753|3.4e-98|pmum:103328656|K10753 histone chaperone ASF1 | (RefSeq) histone chaperone ASF1B	[KB]	--	ASF1 like histone chaperone	Histone chaperone ASF1B OS=Arabidopsis thaliana OX=3702 GN=ASF1B PE=1 SV=1	Histone chaperone ASF1B OS=Prunus yedoensis var. nudiflora OX=2094558 GN=Pyn_07710 PE=3 SV=1	--	--	PREDICTED: histone chaperone ASF1B [Prunus mume]
Rro01G003620.1	Molecular Function: DNA binding (GO:0003677);; Molecular Function: DNA ligase (ATP) activity (GO:0003910);; Molecular Function: ATP binding (GO:0005524);; Biological Process: DNA replication (GO:0006260);; Biological Process: DNA recombination (GO:0006310);; Biological Process: DNA ligation involved in DNA repair (GO:0051103);; Biological Process: DNA biosynthetic process (GO:0071897);;	K10747|0.0e+00|fve:101304313|K10747 DNA ligase 1 [EC:6.5.1.1 6.5.1.6 6.5.1.7] | (RefSeq) uncharacterized LOC101304313	[L]	Replication, recombination and repair	ATP dependent DNA ligase domain	DNA ligase 6 OS=Arabidopsis thaliana OX=3702 GN=LIG6 PE=2 SV=1	DNA ligase OS=Rosa chinensis OX=74649 GN=RchiOBHm_Chr3g0493691 PE=3 SV=1	L	Replication, recombination and repair	PREDICTED: uncharacterized protein LOC101304313 [Fragaria vesca subsp. vesca]
Rro01G003630.1	Molecular Function: hydrolase activity, acting on ester bonds (GO:0016788);;	K22503|8.1e-28|lsv:111885850|K22503 aspartyl-tRNA synthetase [EC:6.1.1.12] | (RefSeq) aspartate--tRNA ligase 2, cytoplasmic-like	--	--	Plant transposon protein	--	Putative harbinger transposase-derived protein OS=Rosa chinensis OX=74649 GN=RchiOBHm_Chr7g0200351 PE=4 SV=1	S	Function unknown	PREDICTED: uncharacterized protein LOC101305368 [Fragaria vesca subsp. vesca]
Rro01G003650.1	--	K03327|7.3e-24|nta:107781954|K03327 multidrug resistance protein, MATE family | (RefSeq) protein DETOXIFICATION 14-like	--	--	Domain of unknown function (DUF4228)	--	Uncharacterized protein OS=Rosa chinensis OX=74649 GN=RchiOBHm_Chr3g0493681 PE=4 SV=1	S	Function unknown	PREDICTED: uncharacterized protein LOC101304025 [Fragaria vesca subsp. vesca]
Rro01G003660.1	Cellular Component: cytoplasm (GO:0005737);; Molecular Function: protein-lysine N-methyltransferase activity (GO:0016279);;	K22856|2.6e-173|fve:101306066|K22856 EEF1A lysine methyltransferase 2 [EC:2.1.1.-] | (RefSeq) methyltransferase-like protein 10	[R]	General function prediction only	Methyltransferase domain	EEF1A lysine methyltransferase 2 OS=Homo sapiens OX=9606 GN=EEF1AKMT2 PE=1 SV=2	Protein-lysine N-methyltransferase RchiOBHm_Chr3g0493661 OS=Rosa chinensis OX=74649 GN=RchiOBHm_Chr3g0493661 PE=3 SV=1	J	Translation, ribosomal structure and biogenesis	PREDICTED: methyltransferase-like protein 10-like isoform 1 [Fragaria vesca subsp. vesca]
Rro01G003670.1	Cellular Component: integral component of membrane (GO:0016021);;	--	--	--	--	--	Uncharacterized protein OS=Malus domestica OX=3750 GN=DVH24_035309 PE=4 SV=1	--	--	PREDICTED: uncharacterized protein LOC103444160 [Malus domestica]
Rro01G003690.1	Molecular Function: tRNA binding (GO:0000049);; Molecular Function: aminoacyl-tRNA editing activity (GO:0002161);; Molecular Function: isoleucine-tRNA ligase activity (GO:0004822);; Molecular Function: ATP binding (GO:0005524);; Biological Process: isoleucyl-tRNA aminoacylation (GO:0006428);;	K01870|5.3e-15|fve:101295034|K01870 isoleucyl-tRNA synthetase [EC:6.1.1.5] | (RefSeq) probable isoleucine--tRNA ligase, cytoplasmic	[J]	Translation, ribosomal structure and biogenesis	Anticodon-binding domain of tRNA ligase	Isoleucine--tRNA ligase, cytoplasmic OS=Arabidopsis thaliana OX=3702 GN=At4g10320 PE=2 SV=1	Isoleucyl-tRNA synthetase OS=Rosa chinensis OX=74649 GN=RchiOBHm_Chr4g0408181 PE=3 SV=1	J	Translation, ribosomal structure and biogenesis	PREDICTED: LOW QUALITY PROTEIN: isoleucine--tRNA ligase, cytoplasmic-like [Fragaria vesca subsp. vesca]
Rro01G003700.1	Molecular Function: nucleic acid binding (GO:0003676);; Biological Process: DNA integration (GO:0015074);;	K01303|7.5e-87|fve:101311565|K01303 acylaminoacyl-peptidase [EC:3.4.19.1] | (RefSeq) uncharacterized LOC101311565	[R]	General function prediction only	Retrotransposon gag protein	--	RNA-directed DNA polymerase OS=Pyrus ussuriensis x Pyrus communis OX=2448454 GN=D8674_006016 PE=4 SV=1	L	Replication, recombination and repair	PREDICTED: uncharacterized protein LOC103434314, partial [Malus domestica]
Rro01G003710.1	Molecular Function: zinc ion binding (GO:0008270);; Cellular Component: integral component of membrane (GO:0016021);;	K10658|1.6e-08|gsl:Gasu_09570|K10658 E3 ubiquitin-protein ligase MARCH3 [EC:2.3.2.27] | (RefSeq) E3 ubiquitin-protein ligase MARCH3	[A]	RNA processing and modification	Protein of unknown function (DUF3675)	E3 ubiquitin-protein ligase MARCHF3 OS=Xenopus laevis OX=8355 GN=marchf3 PE=2 SV=1	Putative transcription factor C2H2 family OS=Rosa chinensis OX=74649 GN=RchiOBHm_Chr3g0493641 PE=4 SV=1	A	RNA processing and modification	hypothetical protein PRUPE_ppa010144mg [Prunus persica]
Rro01G003720.1	Molecular Function: nucleic acid binding (GO:0003676);; Biological Process: DNA integration (GO:0015074);;	K10268|5.4e-66|aof:109825399|K10268 F-box and leucine-rich repeat protein 2/20 | (RefSeq) F-box/LRR-repeat protein 20-like	[R]	General function prediction only	Reverse transcriptase (RNA-dependent DNA polymerase)	Retrovirus-related Pol polyprotein from transposon TNT 1-94 OS=Nicotiana tabacum OX=4097 PE=2 SV=1	Transposable element protein OS=Prunus dulcis OX=3755 GN=Prudu_655S000400 PE=4 SV=1	T	Signal transduction mechanisms	polyprotein [Prunus avium]
Rro01G003730.1	Molecular Function: nucleic acid binding (GO:0003676);; Molecular Function: zinc ion binding (GO:0008270);;	K07304|2.5e-23|cann:107874243|K07304 peptide-methionine (S)-S-oxide reductase [EC:1.8.4.11] | (RefSeq) peptide methionine sulfoxide reductase-like	[R]	General function prediction only	gag-polypeptide of LTR copia-type	Retrovirus-related Pol polyprotein from transposon TNT 1-94 OS=Nicotiana tabacum OX=4097 PE=2 SV=1	CCHC-type domain-containing protein OS=Fagus sylvatica OX=28930 GN=FSB_LOCUS57493 PE=4 SV=1	L	Replication, recombination and repair	retrovirus-related pol polyprotein [Phaseolus vulgaris]
Rro01G003740.1	Molecular Function: protein dimerization activity (GO:0046983);;	--	--	--	Domain of unknown function (DUF4371)	Zinc finger MYM-type protein 1 OS=Homo sapiens OX=9606 GN=ZMYM1 PE=1 SV=1	Uncharacterized protein OS=Populus trichocarpa OX=3694 GN=POPTR_0039s00365g PE=4 SV=1	S	Function unknown	PREDICTED: zinc finger MYM-type protein 1-like [Prunus mume]
Rro01G003750.1	Molecular Function: structural constituent of ribosome (GO:0003735);; Cellular Component: ribosome (GO:0005840);; Biological Process: translation (GO:0006412);; Molecular Function: rRNA binding (GO:0019843);;	K02990|4.7e-61|pper:18771641|K02990 small subunit ribosomal protein S6 | (RefSeq) uncharacterized protein LOC18771641	[J]	Translation, ribosomal structure and biogenesis	Ribosomal protein S6	--	Putative ribosomal protein S6 OS=Rosa chinensis OX=74649 GN=RchiOBHm_Chr2g0086501 PE=3 SV=1	J	Translation, ribosomal structure and biogenesis	hypothetical protein PRUPE_ppa012847mg [Prunus persica]
Rro01G003760.1	Cellular Component: integral component of membrane (GO:0016021);; Biological Process: transmembrane transport (GO:0055085);;	K24139|1.6e-213|fve:101302858|K24139 auxin efflux carrier family protein | (RefSeq) uncharacterized LOC101302858	[S]	Function unknown	Membrane transport protein	Protein PIN-LIKES 2 OS=Arabidopsis thaliana OX=3702 GN=PILS2 PE=2 SV=1	Putative membrane transport protein OS=Rosa chinensis OX=74649 GN=RchiOBHm_Chr3g0493591 PE=4 SV=1	G	Carbohydrate transport and metabolism	PREDICTED: uncharacterized protein LOC101302858 [Fragaria vesca subsp. vesca]
Rro01G003770.1	--	--	--	--	--	--	Uncharacterized protein OS=Rosa chinensis OX=74649 GN=RchiOBHm_Chr3g0493581 PE=4 SV=1	--	--	PREDICTED: uncharacterized protein LOC101313765 [Fragaria vesca subsp. vesca]
Rro01G003780.1	--	--	--	--	--	--	Uncharacterized protein OS=Prunus yedoensis var. nudiflora OX=2094558 GN=Pyn_29440 PE=4 SV=1	--	--	--
Rro01G003800.1	Molecular Function: nucleic acid binding (GO:0003676);; Molecular Function: zinc ion binding (GO:0008270);;	--	--	--	Retroviral aspartyl protease	--	Putative transcription factor interactor and regulator CCHC(Zn) family OS=Rosa chinensis OX=74649 GN=RchiOBHm_Chr6g0271231 PE=4 SV=1	H	Coenzyme transport and metabolism	hypothetical protein PRUPE_ppa022673mg [Prunus persica]
Rro01G003810.1	Molecular Function: nucleic acid binding (GO:0003676);; Molecular Function: RNA-DNA hybrid ribonuclease activity (GO:0004523);; Molecular Function: zinc ion binding (GO:0008270);; Biological Process: DNA integration (GO:0015074);; Molecular Function: nucleotidyltransferase activity (GO:0016779);;	K04125|2.5e-61|boe:106319842|K04125 gibberellin 2beta-dioxygenase [EC:1.14.11.13] | (RefSeq) gibberellin 2-beta-dioxygenase 7	[R]	General function prediction only	Reverse transcriptase (RNA-dependent DNA polymerase)	Transposon Ty3-I Gag-Pol polyprotein OS=Saccharomyces cerevisiae (strain ATCC 204508 / S288c) OX=559292 GN=TY3B-I PE=1 SV=2	Putative nucleotidyltransferase, Ribonuclease H OS=Rosa chinensis OX=74649 GN=RchiOBHm_Chr2g0090701 PE=4 SV=1	H	Coenzyme transport and metabolism	hypothetical protein PRUPE_ppa015000mg [Prunus persica]
Rro01G003820.1	Molecular Function: ubiquitin activating enzyme activity (GO:0004839);; Biological Process: ubiquitin-dependent protein catabolic process (GO:0006511);; Biological Process: multicellular organism development (GO:0007275);; Molecular Function: zinc ion binding (GO:0008270);; Molecular Function: transferase activity, transferring acyl groups (GO:0016746);; Cellular Component: host cell nucleus (GO:…	K04506|5.7e-143|fve:101305776|K04506 E3 ubiquitin-protein ligase SIAH1 [EC:2.3.2.27] | (RefSeq) E3 ubiquitin-protein ligase SINA-like 10	[R]	General function prediction only	Seven in absentia protein family	E3 ubiquitin-protein ligase SINA-like 10 OS=Arabidopsis thaliana OX=3702 GN=At5g37930 PE=2 SV=1	RING-type E3 ubiquitin transferase OS=Rosa chinensis OX=74649 GN=RchiOBHm_Chr3g0493571 PE=3 SV=1	O	Posttranslational modification, protein turnover, chaperones	PREDICTED: E3 ubiquitin-protein ligase SINA-like 10-like [Fragaria vesca subsp. vesca]
Rro01G003830.1	Molecular Function: structural constituent of ribosome (GO:0003735);; Cellular Component: ribosome (GO:0005840);; Biological Process: translation (GO:0006412);;	K02961|3.0e-44|fve:101307825|K02961 small subunit ribosomal protein S17 | (RefSeq) 30S ribosomal protein S17, chloroplastic-like	[J]	Translation, ribosomal structure and biogenesis	Ribosomal protein S17	30S ribosomal protein S17 OS=Syntrophobacter fumaroxidans (strain DSM 10017 / MPOB) OX=335543 GN=rpsQ PE=3 SV=1	30S ribosomal protein S17, chloroplastic OS=Rosa chinensis OX=74649 GN=RchiOBHm_Chr7g0235191 PE=3 SV=1	J	Translation, ribosomal structure and biogenesis	PREDICTED: 30S ribosomal protein S17-like [Fragaria vesca subsp. vesca]
Rro01G003840.1	Molecular Function: protein dimerization activity (GO:0046983);;	--	--	--	Domain of unknown function (DUF4371)	Zinc finger MYM-type protein 1 OS=Homo sapiens OX=9606 GN=ZMYM1 PE=1 SV=1	Zinc finger MYM-type protein 1 OS=Artemisia annua OX=35608 GN=CTI12_AA110390 PE=4 SV=1	S	Function unknown	hypothetical protein PRUPE_ppa026293mg [Prunus persica]
Rro01G003850.1	Molecular Function: DNA binding (GO:0003677);; Molecular Function: protein dimerization activity (GO:0046983);;	K19984|2.5e-53|psom:113272286|K19984 exocyst complex component 5 | (RefSeq) uncharacterized protein LOC113272286	[L]	Replication, recombination and repair	hAT family C-terminal dimerisation region	Putative AC transposase OS=Zea mays OX=4577 PE=2 SV=2	Putative transcription factor/ chromatin remodeling BED-type(Zn) family OS=Rosa chinensis OX=74649 GN=RchiOBHm_Chr2g0102801 PE=4 SV=1	L	Replication, recombination and repair	hypothetical protein PRUPE_ppa020338mg [Prunus persica]
Rro01G003860.1	--	--	--	--	--	--	Uncharacterized protein OS=Rosa chinensis OX=74649 GN=RchiOBHm_Chr1g0348241 PE=4 SV=1	--	--	--
Rro01G003870.1	Molecular Function: DNA binding (GO:0003677);; Cellular Component: nucleus (GO:0005634);; Biological Process: ubiquitin-dependent protein catabolic process (GO:0006511);; Biological Process: multicellular organism development (GO:0007275);; Molecular Function: zinc ion binding (GO:0008270);; Cellular Component: host cell nucleus (GO:0042025);;	K04506|1.2e-48|nnu:104587777|K04506 E3 ubiquitin-protein ligase SIAH1 [EC:2.3.2.27] | (RefSeq) E3 ubiquitin-protein ligase SINA-like 10	[R]	General function prediction only	Seven in absentia protein family	E3 ubiquitin-protein ligase SINA-like 10 OS=Arabidopsis thaliana OX=3702 GN=At5g37930 PE=2 SV=1	RING-type E3 ubiquitin transferase OS=Prunus persica OX=3760 GN=PRUPE_3G152100 PE=3 SV=1	K	Transcription	PREDICTED: uncharacterized protein LOC103328702 [Prunus mume]
Rro01G003880.1	Biological Process: metal ion transport (GO:0030001);; Molecular Function: metal ion binding (GO:0046872);;	K12848|8.6e-07|dzi:111295277|K12848 U4/U6.U5 tri-snRNP component SNU23 | (RefSeq) zinc finger matrin-type protein 2 isoform X1	[P]	Inorganic ion transport and metabolism	Heavy-metal-associated domain	Heavy metal-associated isoprenylated plant protein 37 OS=Arabidopsis thaliana OX=3702 GN=HIPP37 PE=2 SV=1	PREDICTED: heavy OS=Prunus dulcis OX=3755 GN=ALMOND_2B029236 PE=4 SV=1	O	Posttranslational modification, protein turnover, chaperones	PREDICTED: uncharacterized protein LOC103328711 [Prunus mume]
Rro01G003890.1	Biological Process: metal ion transport (GO:0030001);; Molecular Function: metal ion binding (GO:0046872);;	K10752|2.9e-33|zju:107427343|K10752 histone-binding protein RBBP4 | (RefSeq) LOW QUALITY PROTEIN: WD-40 repeat-containing protein MSI3	[P]	Inorganic ion transport and metabolism	Heavy-metal-associated domain	Heavy metal-associated isoprenylated plant protein 21 OS=Arabidopsis thaliana OX=3702 GN=HIPP21 PE=1 SV=1	HMA domain-containing protein OS=Citrus sinensis OX=2711 GN=CISIN_1g032155mg PE=4 SV=1	P	Inorganic ion transport and metabolism	hypothetical protein CICLE_v10013659mg [Citrus clementina]
Rro01G003900.1	Molecular Function: methionyl-tRNA formyltransferase activity (GO:0004479);;	K00604|4.5e-179|fve:101312782|K00604 methionyl-tRNA formyltransferase [EC:2.1.2.9] | (RefSeq) methionyl-tRNA formyltransferase, mitochondrial	[J]	Translation, ribosomal structure and biogenesis	Formyl transferase	Methionyl-tRNA formyltransferase OS=Kosmotoga olearia (strain ATCC BAA-1733 / DSM 21960 / TBF 19.5.1) OX=521045 GN=fmt PE=3 SV=1	Methionyl-tRNA formyltransferase, mitochondrial OS=Rosa chinensis OX=74649 GN=RchiOBHm_Chr3g0493551 PE=3 SV=1	J	Translation, ribosomal structure and biogenesis	PREDICTED: methionyl-tRNA formyltransferase-like [Fragaria vesca subsp. vesca]
Rro01G003910.1	Cellular Component: nucleus (GO:0005634);; Biological Process: regulation of transcription, DNA-templated (GO:0006355);; Molecular Function: zinc ion binding (GO:0008270);;	K17604|3.7e-24|jcu:105634825|K17604 zinc finger SWIM domain-containing protein 3 | (RefSeq) protein FAR1-RELATED SEQUENCE 8	--	--	SWIM zinc finger	Protein FAR1-RELATED SEQUENCE 5 OS=Arabidopsis thaliana OX=3702 GN=FRS5 PE=1 SV=1	Protein FAR1-RELATED SEQUENCE OS=Acer yangbiense OX=1000413 GN=EZV62_022448 PE=3 SV=1	S	Function unknown	PREDICTED: protein FAR1-RELATED SEQUENCE 5-like [Fragaria vesca subsp. vesca]
Rro01G003920.1	--	--	--	--	--	--	Uncharacterized protein OS=Rosa chinensis OX=74649 GN=RchiOBHm_Chr2g0136241 PE=4 SV=1	--	--	--
Rro01G003930.1	Molecular Function: cysteine-type peptidase activity (GO:0008234);;	--	--	--	--	--	Putative Ulp1 peptidase OS=Rosa chinensis OX=74649 GN=RchiOBHm_Chr3g0451001 PE=3 SV=1	--	--	PREDICTED: uncharacterized protein LOC101304812 [Fragaria vesca subsp. vesca]
Rro01G003940.1	Molecular Function: nucleic acid binding (GO:0003676);; Molecular Function: RNA-DNA hybrid ribonuclease activity (GO:0004523);; Biological Process: DNA integration (GO:0015074);; Molecular Function: nucleotidyltransferase activity (GO:0016779);;	K01303|3.9e-153|fve:101311565|K01303 acylaminoacyl-peptidase [EC:3.4.19.1] | (RefSeq) uncharacterized LOC101311565	[R]	General function prediction only	RNase H-like domain found in reverse transcriptase	Retrovirus-related Pol polyprotein from transposon 412 OS=Drosophila melanogaster OX=7227 GN=POL PE=4 SV=1	Endonuclease OS=Rosa chinensis OX=74649 GN=RchiOBHm_Chr5g0043631 PE=4 SV=1	L	Replication, recombination and repair	PREDICTED: uncharacterized protein LOC104899363 [Beta vulgaris subsp. vulgaris]
Rro01G003950.1	Molecular Function: nucleic acid binding (GO:0003676);; Molecular Function: RNA-DNA hybrid ribonuclease activity (GO:0004523);; Biological Process: DNA integration (GO:0015074);; Molecular Function: nucleotidyltransferase activity (GO:0016779);;	K01303|1.3e-100|fve:101311565|K01303 acylaminoacyl-peptidase [EC:3.4.19.1] | (RefSeq) uncharacterized LOC101311565	[R]	General function prediction only	Aspartyl protease	Transposon Ty3-G Gag-Pol polyprotein OS=Saccharomyces cerevisiae (strain ATCC 204508 / S288c) OX=559292 GN=TY3B-G PE=1 SV=3	Endonuclease OS=Rosa chinensis OX=74649 GN=RchiOBHm_Chr5g0043631 PE=4 SV=1	L	Replication, recombination and repair	PREDICTED: uncharacterized protein LOC103326881 [Prunus mume]
Rro01G003960.1	Molecular Function: nucleic acid binding (GO:0003676);; Molecular Function: RNA-directed DNA polymerase activity (GO:0003964);; Biological Process: DNA integration (GO:0015074);;	K23154|6.3e-46|pper:18792255|K23154 2-hydroxyflavanone C-glucosyltransferase [EC:2.4.1.360] | (RefSeq) UDP-glycosyltransferase 13	[R]	General function prediction only	Reverse transcriptase (RNA-dependent DNA polymerase)	Retrovirus-related Pol polyprotein from transposon TNT 1-94 OS=Nicotiana tabacum OX=4097 PE=2 SV=1	Putative RNA-directed DNA polymerase OS=Rosa chinensis OX=74649 GN=RchiOBHm_Chr6g0304531 PE=4 SV=1	L	Replication, recombination and repair	hypothetical protein VITISV_025855 [Vitis vinifera]
Rro01G003970.1	--	K10268|2.1e-41|aof:109825399|K10268 F-box and leucine-rich repeat protein 2/20 | (RefSeq) F-box/LRR-repeat protein 20-like	[R]	General function prediction only	--	Retrovirus-related Pol polyprotein from transposon TNT 1-94 OS=Nicotiana tabacum OX=4097 PE=2 SV=1	Reverse transcriptase Ty1/copia-type domain-containing protein OS=Malus domestica OX=3750 GN=DVH24_036019 PE=4 SV=1	T	Signal transduction mechanisms	putative retrotransposon protein [Phyllostachys edulis]
Rro01G003980.1	--	--	--	--	--	--	Uncharacterized protein OS=Rosa chinensis OX=74649 GN=RchiOBHm_Chr2g0153511 PE=4 SV=1	--	--	--
Rro01G004000.1	--	K04536|1.3e-06|egu:105055855|K04536 guanine nucleotide-binding protein G(I)/G(S)/G(T) subunit beta-1 | (RefSeq) LOW QUALITY PROTEIN: guanine nucleotide-binding protein subunit beta	--	--	--	--	Uncharacterized protein OS=Rosa chinensis OX=74649 GN=RchiOBHm_Chr1g0376911 PE=4 SV=1	S	Function unknown	PREDICTED: uncharacterized protein LOC103401813 [Malus domestica]
Rro01G004010.1	--	--	--	--	--	--	Uncharacterized protein OS=Rosa chinensis OX=74649 GN=RchiOBHm_Chr7g0221661 PE=4 SV=1	--	--	PREDICTED: uncharacterized protein LOC101306083 [Fragaria vesca subsp. vesca]
Rro01G004030.1	Molecular Function: DNA binding (GO:0003677);; Cellular Component: nucleus (GO:0005634);; Biological Process: multidimensional cell growth (GO:0009825);; Biological Process: response to chitin (GO:0010200);; Biological Process: cuticle development (GO:0042335);; Biological Process: negative regulation of transcription, DNA-templated (GO:0045892);; Biological Process: regulation of raffinose metab…	K09422|3.4e-90|pavi:110755156|K09422 transcription factor MYB, plant | (RefSeq) myb-related protein 308-like	[K]	Transcription	Myb-like DNA-binding domain	Transcription repressor MYB6 OS=Arabidopsis thaliana OX=3702 GN=MYB6 PE=1 SV=1	R2R3 MYB transcriptional regulator OS=Prunus avium OX=42229 GN=MYB111 PE=2 SV=1	K	Transcription	PREDICTED: myb-related protein 308-like [Prunus mume]
Rro01G004040.1	Biological Process: polysaccharide catabolic process (GO:0000272);; Molecular Function: molecular_function (GO:0003674);; Molecular Function: catalytic activity (GO:0003824);; Molecular Function: hydrolase activity, hydrolyzing O-glycosyl compounds (GO:0004553);; Molecular Function: beta-mannosidase activity (GO:0004567);; Biological Process: carbohydrate metabolic process (GO:0005975);; Biologic…	K19355|1.0e-97|fve:101294968|K19355 mannan endo-1,4-beta-mannosidase [EC:3.2.1.78] | (RefSeq) mannan endo-1,4-beta-mannosidase 4-like	--	--	--	Mannan endo-1,4-beta-mannosidase 4 OS=Solanum lycopersicum OX=4081 GN=MAN4 PE=1 SV=2	Mannan endo-1,4-beta-mannosidase OS=Pyrus ussuriensis x Pyrus communis OX=2448454 GN=D8674_035485 PE=3 SV=1	G	Carbohydrate transport and metabolism	PREDICTED: mannan endo-1,4-beta-mannosidase 4-like [Fragaria vesca subsp. vesca]
Rro01G004050.1	Cellular Component: cellular_component (GO:0005575);; Cellular Component: obsolete cell (GO:0005623);; Cellular Component: plasma membrane (GO:0005886);; Cellular Component: membrane (GO:0016020);; Cellular Component: obsolete cell part (GO:0044464);; Cellular Component: cell periphery (GO:0071944);;	--	--	--	Domain of unknown function (DUF4228)	Uncharacterized protein At1g66480 OS=Arabidopsis thaliana OX=3702 GN=At1g66480 PE=2 SV=1	Uncharacterized protein OS=Rosa chinensis OX=74649 GN=RchiOBHm_Chr3g0493541 PE=4 SV=1	S	Function unknown	PREDICTED: uncharacterized protein At1g66480 [Malus domestica]
Rro01G004060.1	Cellular Component: integral component of membrane (GO:0016021);;	--	--	--	--	--	Uncharacterized protein OS=Rosa chinensis OX=74649 GN=RchiOBHm_Chr1g0370661 PE=4 SV=1	--	--	PREDICTED: uncharacterized protein LOC101295191 [Fragaria vesca subsp. vesca]
Rro01G004070.1	--	--	--	--	--	--	Uncharacterized protein OS=Rosa chinensis OX=74649 GN=RchiOBHm_Chr6g0246931 PE=4 SV=1	--	--	--
Rro01G004090.1	Cellular Component: integral component of membrane (GO:0016021);;	--	--	--	--	--	Uncharacterized protein OS=Rosa chinensis OX=74649 GN=RchiOBHm_Chr3g0493521 PE=4 SV=1	--	--	hypothetical protein PRUPE_ppb013860mg [Prunus persica]
Rro01G004100.1	Molecular Function: iron ion binding (GO:0005506);; Cellular Component: integral component of membrane (GO:0016021);; Molecular Function: heme binding (GO:0020037);; Molecular Function: abieta-7,13-dien-18-ol hydroxylase activity (GO:0036204);;	K20495|2.2e-104|atr:18422027|K20495 long-chain fatty acid omega-monooxygenase [EC:1.14.14.80] | (RefSeq) cytochrome P450 704B1 isoform X1	[QI]	--	Cytochrome P450	Cytochrome P450 704C1 OS=Pinus taeda OX=3352 GN=CYP704C1 PE=2 SV=1	Putative abieta-7,13-dien-18-ol hydroxylase OS=Rosa chinensis OX=74649 GN=RchiOBHm_Chr1g0375751 PE=3 SV=1	--	--	PREDICTED: cytochrome P450 704C1-like [Fragaria vesca subsp. vesca]
Rro01G004110.1	Molecular Function: iron ion binding (GO:0005506);; Molecular Function: heme binding (GO:0020037);; Molecular Function: abieta-7,13-dien-18-ol hydroxylase activity (GO:0036204);;	K20495|4.0e-27|smo:SELMODRAFT_418431|K20495 long-chain fatty acid omega-monooxygenase [EC:1.14.14.80] | (RefSeq) CYP704H2; hypothetical protein	[QI]	--	Cytochrome P450	Cytochrome P450 704C1 OS=Pinus taeda OX=3352 GN=CYP704C1 PE=2 SV=1	Putative abieta-7,13-dien-18-ol hydroxylase OS=Rosa chinensis OX=74649 GN=RchiOBHm_Chr1g0359961 PE=4 SV=1	--	--	PREDICTED: cytochrome P450 704C1-like [Fragaria vesca subsp. vesca]
Rro01G004120.1	Molecular Function: channel activity (GO:0015267);; Cellular Component: integral component of membrane (GO:0016021);;	K09874|1.5e-68|pop:18106653|K09874 aquaporin NIP | (RefSeq) probable aquaporin NIP-type	[G]	Carbohydrate transport and metabolism	Major intrinsic protein	Probable aquaporin NIP-type OS=Nicotiana alata OX=4087 PE=2 SV=1	Uncharacterized protein OS=Salix brachista OX=2182728 GN=DKX38_027348 PE=3 SV=1	P	Inorganic ion transport and metabolism	hypothetical protein MIMGU_mgv1a011367mg [Erythranthe guttata]
Rro01G004130.1	--	K02111|5.8e-09|mdm:114822316|K02111 F-type H+/Na+-transporting ATPase subunit alpha [EC:7.1.2.2 7.2.2.1] | (RefSeq) LOW QUALITY PROTEIN: uncharacterized protein LOC114822316	--	--	gag-polypeptide of LTR copia-type	--	Uncharacterized protein OS=Cuscuta campestris OX=132261 GN=CCAM_LOCUS3815 PE=4 SV=1	--	--	PREDICTED: uncharacterized protein LOC101310668 [Fragaria vesca subsp. vesca]
Rro01G004140.1	Molecular Function: protein binding (GO:0005515);; Cellular Component: cellular_component (GO:0005575);; Cellular Component: intracellular (GO:0005622);; Cellular Component: obsolete cell (GO:0005623);; Cellular Component: nucleus (GO:0005634);; Cellular Component: organelle (GO:0043226);; Cellular Component: membrane-bounded organelle (GO:0043227);; Cellular Component: intracellular organelle (G…	K08332|6.0e-78|nnu:104588697|K08332 vacuolar protein 8 | (RefSeq) U-box domain-containing protein 4	[S]	Function unknown	Armadillo/beta-catenin-like repeat	U-box domain-containing protein 4 OS=Arabidopsis thaliana OX=3702 GN=PUB4 PE=1 SV=3	U-box domain-containing protein 4 OS=Pyrus ussuriensis x Pyrus communis OX=2448454 GN=D8674_034716 PE=4 SV=1	S	Function unknown	PREDICTED: U-box domain-containing protein 4-like [Malus domestica]
Rro01G004160.1	--	K15803|1.2e-26|pmum:103326375|K15803 (-)-germacrene D synthase [EC:4.2.3.75] | (RefSeq) (-)-alpha-pinene synthase-like	[R]	General function prediction only	gag-polypeptide of LTR copia-type	--	Putative transcription factor interactor and regulator CCHC(Zn) family OS=Rosa chinensis OX=74649 GN=RchiOBHm_Chr2g0117741 PE=4 SV=1	J	Translation, ribosomal structure and biogenesis	retrotransposon polyprotein [Rosa rugosa]
Rro01G004170.1	Molecular Function: metalloendopeptidase activity (GO:0004222);; Molecular Function: ATP binding (GO:0005524);; Molecular Function: zinc ion binding (GO:0008270);; Cellular Component: integral component of membrane (GO:0016021);;	K08956|5.5e-12|fve:101293275|K08956 AFG3 family protein [EC:3.4.24.-] | (RefSeq) ATP-dependent zinc metalloprotease FTSH 10, mitochondrial	--	--	--	--	Putative ATPase, AAA-type, core, peptidase, FtsH, peptidase M41, FtsH extracellular OS=Rosa chinensis OX=74649 GN=RchiOBHm_Chr5g0065851 PE=3 SV=1	O	Posttranslational modification, protein turnover, chaperones	PREDICTED: ATP-dependent zinc metalloprotease FTSH 10, mitochondrial-like [Fragaria vesca subsp. vesca]
Rro01G004180.1	Biological Process: signal transduction (GO:0007165);; Molecular Function: ADP binding (GO:0043531);;	K00695|1.2e-107|mtr:MTR_6g478030|K00695 sucrose synthase [EC:2.4.1.13] | (RefSeq) sucrose synthase	--	--	TIR domain	Disease resistance protein RUN1 OS=Vitis rotundifolia OX=103349 GN=RUN1 PE=1 SV=1	ADP-ribosyl cyclase/cyclic ADP-ribose hydrolase OS=Pyrus ussuriensis x Pyrus communis OX=2448454 GN=D8674_009944 PE=4 SV=1	T	Signal transduction mechanisms	PREDICTED: TMV resistance protein N-like [Prunus mume]
Rro01G004190.1	Molecular Function: ATP binding (GO:0005524);;	K03696|0.0e+00|fve:101313110|K03696 ATP-dependent Clp protease ATP-binding subunit ClpC | (RefSeq) ATP-dependent Clp protease ATP-binding subunit clpA homolog CD4B, chloroplastic	[O]	Posttranslational modification, protein turnover, chaperones	AAA domain (Cdc48 subfamily)	ATP-dependent Clp protease ATP-binding subunit ClpA homolog CD4B, chloroplastic OS=Solanum lycopersicum OX=4081 GN=CD4B PE=3 SV=1	Chaperone protein ClpC chloroplastic OS=Prunus yedoensis var. nudiflora OX=2094558 GN=Pyn_39888 PE=3 SV=1	O	Posttranslational modification, protein turnover, chaperones	PREDICTED: chaperone protein ClpC, chloroplastic-like [Fragaria vesca subsp. vesca]
Rro01G004200.1	--	K17686|3.8e-35|pxb:103932097|K17686 P-type Cu+ transporter [EC:7.2.2.8] | (RefSeq) probable copper-transporting ATPase HMA5	--	--	Plant transposase (Ptta/En/Spm family)	--	PREDICTED: LOC107623553 isoform OS=Prunus dulcis OX=3755 GN=ALMOND_2B004428 PE=4 SV=1	--	--	PREDICTED: uncharacterized protein LOC102629497 isoform X2 [Citrus sinensis]
Rro01G004210.1	Molecular Function: nucleic acid binding (GO:0003676);; Molecular Function: RNA-DNA hybrid ribonuclease activity (GO:0004523);; Cellular Component: integral component of membrane (GO:0016021);;	K14803|1.2e-14|nta:107785680|K14803 protein phosphatase PTC2/3 [EC:3.1.3.16] | (RefSeq) probable protein phosphatase 2C 58	[R]	General function prediction only	Reverse transcriptase-like	--	Putative ribonuclease H-like domain-containing protein OS=Rosa chinensis OX=74649 GN=RchiOBHm_Chr4g0389021 PE=4 SV=1	U	Intracellular trafficking, secretion, and vesicular transport	PREDICTED: uncharacterized protein LOC101312896 [Fragaria vesca subsp. vesca]
Rro01G004220.1	Cellular Component: integral component of membrane (GO:0016021);;	--	--	--	Male gamete fusion factor	Protein HAPLESS 2 OS=Arabidopsis thaliana OX=3702 GN=HAP2 PE=1 SV=1	Putative generative cell specific-1, HAP2-GCS1 OS=Rosa chinensis OX=74649 GN=RchiOBHm_Chr4g0410761 PE=3 SV=1	S	Function unknown	PREDICTED: protein HAPLESS 2-like [Fragaria vesca subsp. vesca]
Rro01G004240.1	Molecular Function: nucleic acid binding (GO:0003676);; Cellular Component: integral component of membrane (GO:0016021);;	K14525|1.6e-08|bdi:100825987|K14525 ribonucleases P/MRP protein subunit RPP25 [EC:3.1.26.5] | (RefSeq) cold and drought-regulated protein CORA	[S]	Function unknown	--	--	Putative DNA/RNA-binding protein Alba OS=Rosa chinensis OX=74649 GN=RchiOBHm_Chr6g0279221 PE=4 SV=1	S	Function unknown	PREDICTED: H/ACA ribonucleoprotein complex subunit 1 isoform X1 [Tarenaya hassleriana]
Rro01G004250.1	Molecular Function: protein dimerization activity (GO:0046983);;	K12126|2.6e-07|jre:109000498|K12126 phytochrome-interacting factor 3 | (RefSeq) transcription factor PIF3-like	--	--	Helix-loop-helix DNA-binding domain	Transcription factor RHD6 OS=Arabidopsis thaliana OX=3702 GN=RHD6 PE=1 SV=1	Putative transcription factor bHLH family OS=Rosa chinensis OX=74649 GN=RchiOBHm_Chr3g0493491 PE=4 SV=1	K	Transcription	PREDICTED: putative transcription factor bHLH086-like [Fragaria vesca subsp. vesca]
Rro01G004260.1	Cellular Component: integral component of membrane (GO:0016021);;	K15336|1.6e-20|vvi:100259391|K15336 tRNA (cytosine38-C5)-methyltransferase [EC:2.1.1.204] | (RefSeq) pentatricopeptide repeat-containing protein At3g54980, mitochondrial	[R]	General function prediction only	PPR repeat family	Pentatricopeptide repeat-containing protein At1g77360, mitochondrial OS=Arabidopsis thaliana OX=3702 GN=At1g77360 PE=2 SV=2	Uncharacterized protein OS=Prunus persica OX=3760 GN=PRUPE_3G160100 PE=4 SV=1	U	Intracellular trafficking, secretion, and vesicular transport	PREDICTED: pentatricopeptide repeat-containing protein At1g77360, mitochondrial-like [Fragaria vesca subsp. vesca]
Rro01G004270.1	Biological Process: snRNA export from nucleus (GO:0006408);;	K14291|8.8e-97|fve:101302612|K14291 phosphorylated adapter RNA export protein | (RefSeq) uncharacterized LOC101302612	[A]	RNA processing and modification	PHAX RNA-binding domain	--	Phosphorylated adapter RNA export protein OS=Prunus dulcis OX=3755 GN=ALMOND_2B031747 PE=3 SV=1	A	RNA processing and modification	PREDICTED: uncharacterized protein LOC101302612 [Fragaria vesca subsp. vesca]
Rro01G004290.1	Molecular Function: nucleic acid binding (GO:0003676);; Molecular Function: RNA-directed DNA polymerase activity (GO:0003964);; Molecular Function: RNA-DNA hybrid ribonuclease activity (GO:0004523);;	K00799|2.6e-11|soe:110786294|K00799 glutathione S-transferase [EC:2.5.1.18] | (RefSeq) uncharacterized protein LOC110786294	[R]	General function prediction only	Reverse transcriptase-like	Putative ribonuclease H protein At1g65750 OS=Arabidopsis thaliana OX=3702 GN=At1g65750 PE=3 SV=1	Putative RNA-directed DNA polymerase OS=Rosa chinensis OX=74649 GN=RchiOBHm_Chr1g0328181 PE=4 SV=1	E	Amino acid transport and metabolism	PREDICTED: putative ribonuclease H protein At1g65750-like [Fragaria vesca subsp. vesca]
Rro01G004300.1	Molecular Function: DNA helicase activity (GO:0003678);; Molecular Function: ATP binding (GO:0005524);;	K10875|0.0e+00|fve:101291094|K10875 DNA repair and recombination protein RAD54 and RAD54-like protein [EC:3.6.4.-] | (RefSeq) SNF2 domain-containing protein CLASSY 1-like	[L]	Replication, recombination and repair	SNF2 family N-terminal domain	SNF2 domain-containing protein CLASSY 1 OS=Arabidopsis thaliana OX=3702 GN=CLSY1 PE=1 SV=1	Putative DNA helicase chromatin remodeling SNF2 family OS=Rosa chinensis OX=74649 GN=RchiOBHm_Chr1g0371111 PE=4 SV=1	L	Replication, recombination and repair	PREDICTED: uncharacterized protein LOC101291094 [Fragaria vesca subsp. vesca]
Rro01G004310.1	Molecular Function: protein kinase activity (GO:0004672);; Molecular Function: ATP binding (GO:0005524);;	K13430|7.8e-52|egr:104415649|K13430 serine/threonine-protein kinase PBS1 [EC:2.7.11.1] | (RefSeq) serine/threonine-protein kinase PBS1 isoform X2	[T]	Signal transduction mechanisms	Protein kinase domain	Proline-rich receptor-like protein kinase PERK13 OS=Arabidopsis thaliana OX=3702 GN=PERK13 PE=1 SV=1	Protein kinase domain-containing protein OS=Rosa chinensis OX=74649 GN=RchiOBHm_Chr3g0493411 PE=4 SV=1	T	Signal transduction mechanisms	PREDICTED: proline-rich receptor-like protein kinase PERK13-like [Fragaria vesca subsp. vesca]
Rro01G004320.1	Molecular Function: calcium ion binding (GO:0005509);;	K13448|8.8e-38|fve:101307708|K13448 calcium-binding protein CML | (RefSeq) polcalcin Nic t 1	[T]	Signal transduction mechanisms	EF hand	Polcalcin Che a 3 OS=Chenopodium album OX=3559 PE=1 SV=1	Putative EF-hand domain pair protein OS=Rosa chinensis OX=74649 GN=RchiOBHm_Chr3g0493401 PE=4 SV=1	T	Signal transduction mechanisms	PREDICTED: polcalcin Nic t 2-like [Fragaria vesca subsp. vesca]
Rro01G004340.1	Molecular Function: kinase activity (GO:0016301);; Molecular Function: phosphotransferase activity, alcohol group as acceptor (GO:0016773);;	K00847|2.8e-192|pavi:110755153|K00847 fructokinase [EC:2.7.1.4] | (RefSeq) probable fructokinase-6, chloroplastic	[G]	Carbohydrate transport and metabolism	pfkB family carbohydrate kinase	Probable fructokinase-6, chloroplastic OS=Arabidopsis thaliana OX=3702 GN=At1g66430 PE=2 SV=1	Putative fructokinase-6 chloroplastic OS=Prunus yedoensis var. nudiflora OX=2094558 GN=Pyn_27037 PE=3 SV=1	G	Carbohydrate transport and metabolism	PREDICTED: probable fructokinase-4 [Prunus mume]
Rro01G004350.1	Molecular Function: DNA binding (GO:0003677);; Molecular Function: protein dimerization activity (GO:0046983);;	K19984|2.3e-65|psom:113272286|K19984 exocyst complex component 5 | (RefSeq) uncharacterized protein LOC113272286	[L]	Replication, recombination and repair	hAT family C-terminal dimerisation region	Zinc finger BED domain-containing protein RICESLEEPER 2 OS=Oryza sativa subsp. japonica OX=39947 GN=Os03g0733400 PE=2 SV=1	Putative transcription factor/ chromatin remodeling BED-type(Zn) family OS=Rosa chinensis OX=74649 GN=RchiOBHm_Chr2g0102801 PE=4 SV=1	L	Replication, recombination and repair	hypothetical protein PRUPE_ppa020338mg [Prunus persica]
Rro01G004360.1	Molecular Function: nucleic acid binding (GO:0003676);; Molecular Function: zinc ion binding (GO:0008270);;	--	--	--	--	--	Putative transcription factor interactor and regulator CCHC(Zn) family OS=Rosa chinensis OX=74649 GN=RchiOBHm_Chr7g0193111 PE=4 SV=1	S	Function unknown	PREDICTED: uncharacterized protein LOC101300598 [Fragaria vesca subsp. vesca]
Rro01G004370.1	Cellular Component: integral component of membrane (GO:0016021);; Biological Process: vacuolar proton-transporting V-type ATPase complex assembly (GO:0070072);;	--	--	--	Endoplasmic reticulum-based factor for assembly of V-ATPase	--	Putative ATPase, vacuolar ER assembly factor, Vma12 OS=Rosa chinensis OX=74649 GN=RchiOBHm_Chr7g0210231 PE=4 SV=1	S	Function unknown	PREDICTED: uncharacterized protein LOC101310803 [Fragaria vesca subsp. vesca]
Rro01G004380.1	Molecular Function: calcium ion binding (GO:0005509);;	K13448|4.9e-68|fve:101299034|K13448 calcium-binding protein CML | (RefSeq) calcium-binding protein CML24-like	[T]	Signal transduction mechanisms	EF hand	Probable calcium-binding protein CML23 OS=Arabidopsis thaliana OX=3702 GN=CML23 PE=2 SV=1	Putative EF-hand domain pair protein OS=Rosa chinensis OX=74649 GN=RchiOBHm_Chr3g0493331 PE=4 SV=1	T	Signal transduction mechanisms	PREDICTED: probable calcium-binding protein CML23-like isoform 1 [Fragaria vesca subsp. vesca]
Rro01G004390.1	Molecular Function: nucleic acid binding (GO:0003676);; Molecular Function: RNA-DNA hybrid ribonuclease activity (GO:0004523);;	--	--	--	Reverse transcriptase-like	--	PREDICTED: Reverse mRNAase zinc-binding domain OS=Prunus dulcis OX=3755 GN=ALMOND_2B027249 PE=4 SV=1	L	Replication, recombination and repair	PREDICTED: uncharacterized protein LOC103344557 [Prunus mume]
Rro01G004400.1	--	K23327|2.1e-100|pavi:110755174|K23327 protein Hikeshi | (RefSeq) protein OPI10 homolog	[S]	Function unknown	Protein of unknown function (DUF775)	--	Putative OPI10 family protein OS=Rosa chinensis OX=74649 GN=RchiOBHm_Chr3g0493321 PE=3 SV=1	S	Function unknown	PREDICTED: protein Hikeshi-like [Fragaria vesca subsp. vesca]
Rro01G004410.1	Molecular Function: RNA binding (GO:0003723);;	K12881|2.6e-126|fve:101293924|K12881 THO complex subunit 4 | (RefSeq) THO complex subunit 4D	[A]	RNA processing and modification	RNA recognition motif. (a.k.a. RRM, RBD, or RNP domain)	THO complex subunit 4D OS=Arabidopsis thaliana OX=3702 GN=ALY4 PE=1 SV=1	PREDICTED: THO complex subunit OS=Prunus dulcis OX=3755 GN=ALMOND_2B032316 PE=4 SV=1	A	RNA processing and modification	PREDICTED: THO complex subunit 4-like [Fragaria vesca subsp. vesca]
Rro01G004420.1	Molecular Function: DNA binding (GO:0003677);; Molecular Function: protein dimerization activity (GO:0046983);;	--	[L]	Replication, recombination and repair	Domain of unknown function (DUF4413)	Putative AC transposase OS=Zea mays OX=4577 PE=2 SV=2	Putative transcription factor/ chromatin remodeling BED-type(Zn) family OS=Rosa chinensis OX=74649 GN=RchiOBHm_Chr3g0484001 PE=4 SV=1	E	Amino acid transport and metabolism	hypothetical protein PRUPE_ppb020052mg [Prunus persica]
Rro01G004430.1	--	K02218|5.9e-23|sbi:8069780|K02218 casein kinase 1 [EC:2.7.11.1] | (RefSeq) uncharacterized protein LOC8069780	[L]	Replication, recombination and repair	DDE superfamily endonuclease	--	Putative harbinger transposase-derived nuclease domain-containing protein OS=Rosa chinensis OX=74649 GN=RchiOBHm_Chr6g0292381 PE=3 SV=1	L	Replication, recombination and repair	hypothetical protein PRUPE_ppa017281mg [Prunus persica]
Rro01G004440.1	Molecular Function: DNA binding (GO:0003677);; Molecular Function: calmodulin binding (GO:0005516);;	K01762|3.2e-31|psom:113293991|K01762 1-aminocyclopropane-1-carboxylate synthase [EC:4.4.1.14] | (RefSeq) 1-aminocyclopropane-1-carboxylate synthase 7-like	--	--	Protein of unknown function (DUF 659)	--	Calmodulin-binding protein OS=Trema orientale OX=63057 GN=TorRG33x02_029120 PE=3 SV=1	--	--	PREDICTED: uncharacterized protein LOC104445137 [Eucalyptus grandis]
Rro01G004450.1	--	--	--	--	--	--	Uncharacterized protein OS=Rosa chinensis OX=74649 GN=RchiOBHm_Chr2g0141621 PE=4 SV=1	--	--	--
Rro01G004460.1	Cellular Component: integral component of membrane (GO:0016021);;	--	--	--	Salt stress response/antifungal	Plasmodesmata-located protein 7 OS=Arabidopsis thaliana OX=3702 GN=PDLP7 PE=1 SV=1	Putative Gnk2-like domain-containing protein OS=Rosa chinensis OX=74649 GN=RchiOBHm_Chr3g0491141 PE=4 SV=1	S	Function unknown	PREDICTED: cysteine-rich repeat secretory protein 60-like [Fragaria vesca subsp. vesca]
Rro01G004470.1	Molecular Function: hydrolase activity (GO:0016787);;	K07766|2.6e-88|fve:101306860|K07766 diphosphoinositol-polyphosphate diphosphatase [EC:3.6.1.52] | (RefSeq) nudix hydrolase 18, mitochondrial-like	[T]	Signal transduction mechanisms	NUDIX domain	Nudix hydrolase 18, mitochondrial OS=Arabidopsis thaliana OX=3702 GN=NUDT18 PE=2 SV=1	Putative hydrolase OS=Rosa chinensis OX=74649 GN=RchiOBHm_Chr3g0491151 PE=4 SV=1	T	Signal transduction mechanisms	PREDICTED: nudix hydrolase 17, mitochondrial-like [Fragaria vesca subsp. vesca]
Rro01G004480.1	Cellular Component: condensin complex (GO:0000796);; Biological Process: mitotic chromosome condensation (GO:0007076);;	K06678|0.0e+00|fve:101309299|K06678 condensin complex subunit 3 | (RefSeq) condensin complex subunit 3	[BD]	--	Nuclear condensing complex subunits, C-term domain	Condensin complex subunit 3 OS=Xenopus laevis OX=8355 GN=ncapg PE=1 SV=1	Putative nuclear condensin complex subunit 3 domain-containing protein OS=Rosa chinensis OX=74649 GN=RchiOBHm_Chr3g0491161 PE=3 SV=1	--	--	PREDICTED: condensin complex subunit 3-like [Fragaria vesca subsp. vesca]
Rro01G004490.1	Molecular Function: glutamate-ammonia ligase activity (GO:0004356);; Molecular Function: ATP binding (GO:0005524);; Biological Process: glutamine biosynthetic process (GO:0006542);;	K01915|1.4e-206|fve:101299235|K01915 glutamine synthetase [EC:6.3.1.2] | (RefSeq) glutamine synthetase nodule isozyme	[E]	Amino acid transport and metabolism	Glutamine synthetase, catalytic domain	Glutamine synthetase nodule isozyme OS=Vigna aconitifolia OX=3918 PE=2 SV=1	Glutamine synthetase OS=Rosa chinensis OX=74649 GN=RchiOBHm_Chr3g0491191 PE=3 SV=1	E	Amino acid transport and metabolism	PREDICTED: glutamine synthetase nodule isozyme-like [Fragaria vesca subsp. vesca]
Rro01G004500.1	Molecular Function: nucleic acid binding (GO:0003676);; Molecular Function: RNA-directed DNA polymerase activity (GO:0003964);; Molecular Function: RNA-DNA hybrid ribonuclease activity (GO:0004523);;	K11650|1.0e-08|mesc:110599822|K11650 SWI/SNF-related matrix-associated actin-dependent regulator of chromatin subfamily D | (RefSeq) SWI/SNF complex component SNF12 homolog	[R]	General function prediction only	--	--	Putative RNA-directed DNA polymerase OS=Rosa chinensis OX=74649 GN=RchiOBHm_Chr5g0016681 PE=4 SV=1	E	Amino acid transport and metabolism	PREDICTED: putative ribonuclease H protein At1g65750-like [Fragaria vesca subsp. vesca]
Rro01G004510.1	Molecular Function: nucleic acid binding (GO:0003676);; Molecular Function: RNA-DNA hybrid ribonuclease activity (GO:0004523);;	--	--	--	--	--	Putative ribonuclease H-like domain-containing protein OS=Rosa chinensis OX=74649 GN=RchiOBHm_Chr5g0072911 PE=4 SV=1	--	--	--
Rro01G004520.1	Molecular Function: serine-type carboxypeptidase activity (GO:0004185);; Biological Process: proteolysis involved in cellular protein catabolic process (GO:0051603);;	K16297|7.8e-20|pmum:103341306|K16297 serine carboxypeptidase-like clade II [EC:3.4.16.-] | (RefSeq) serine carboxypeptidase II-2	[OE]	--	Serine carboxypeptidase	Serine carboxypeptidase-like 29 OS=Arabidopsis thaliana OX=3702 GN=SCPL29 PE=2 SV=1	Carboxypeptidase OS=Prunus persica OX=3760 GN=PRUPE_7G266500 PE=3 SV=1	O	Posttranslational modification, protein turnover, chaperones	hypothetical protein PRUPE_ppa005192mg [Prunus persica]
Rro01G004530.1	Molecular Function: UDP-glycosyltransferase activity (GO:0008194);;	K13691|5.7e-134|qsu:112036409|K13691 pathogen-inducible salicylic acid glucosyltransferase [EC:2.4.1.-] | (RefSeq) UDP-glycosyltransferase 74E1-like	[GC]	--	UDP-glucoronosyl and UDP-glucosyl transferase	UDP-glycosyltransferase 74E1 OS=Arabidopsis thaliana OX=3702 GN=UGT74E1 PE=3 SV=1	Glycosyltransferase OS=Rosa chinensis OX=74649 GN=RchiOBHm_Chr2g0084851 PE=3 SV=1	--	--	PREDICTED: UDP-glycosyltransferase 74E1-like [Fragaria vesca subsp. vesca]
Rro01G004540.1	Molecular Function: ion channel activity (GO:0005216);; Biological Process: ion transport (GO:0006811);; Cellular Component: membrane (GO:0016020);; Cellular Component: integral component of membrane (GO:0016021);; Biological Process: transmembrane transport (GO:0055085);;	K05391|1.3e-129|fve:101293817|K05391 cyclic nucleotide gated channel, plant | (RefSeq) cyclic nucleotide-gated ion channel 1-like	[PT]	--	Ion transport protein	Cyclic nucleotide-gated ion channel 1 OS=Arabidopsis thaliana OX=3702 GN=CNGC1 PE=1 SV=1	Putative cAMP-dependent protein kinase regulatory subunit OS=Rosa chinensis OX=74649 GN=RchiOBHm_Chr1g0356131 PE=4 SV=1	--	--	PREDICTED: cyclic nucleotide-gated ion channel 1-like [Fragaria vesca subsp. vesca]
Rro01G004550.1	--	--	--	--	--	--	Uncharacterized protein OS=Rosa chinensis OX=74649 GN=RchiOBHm_Chr3g0465021 PE=4 SV=1	--	--	--
Rro01G004560.1	Molecular Function: nucleic acid binding (GO:0003676);; Molecular Function: RNA-directed DNA polymerase activity (GO:0003964);;	K06228|8.1e-69|eus:EUTSA_v10011182mg|K06228 fused [EC:2.7.11.1] | (RefSeq) hypothetical protein	[R]	General function prediction only	--	Copia protein OS=Drosophila melanogaster OX=7227 GN=GIP PE=1 SV=3	Putative RNA-directed DNA polymerase OS=Rosa chinensis OX=74649 GN=RchiOBHm_Chr1g0367381 PE=4 SV=1	L	Replication, recombination and repair	hypothetical protein AMTR_s04311p00004950, partial [Amborella trichopoda]
Rro01G004570.1	Molecular Function: nucleic acid binding (GO:0003676);; Molecular Function: RNA-directed DNA polymerase activity (GO:0003964);; Molecular Function: RNA-DNA hybrid ribonuclease activity (GO:0004523);;	--	--	--	Reverse transcriptase-like	--	Putative ribonuclease H-like domain, reverse transcriptase zinc-binding domain-containing protein OS=Rosa chinensis OX=74649 GN=RchiOBHm_Chr3g0486981 PE=4 SV=1	E	Amino acid transport and metabolism	PREDICTED: putative ribonuclease H protein At1g65750-like [Fragaria vesca subsp. vesca]
Rro01G004580.1	Cellular Component: integral component of membrane (GO:0016021);;	--	--	--	--	--	Uncharacterized protein OS=Rosa chinensis OX=74649 GN=RchiOBHm_Chr7g0186891 PE=4 SV=1	--	--	PREDICTED: uncharacterized protein LOC100797786 [Glycine max]
Rro01G004590.1	Molecular Function: protein serine/threonine kinase activity (GO:0004674);; Cellular Component: integral component of membrane (GO:0016021);;	K13466|2.6e-210|pmum:103331134|K13466 EIX receptor 1/2 | (RefSeq) LRR receptor-like serine/threonine-protein kinase GSO2	[R]	General function prediction only	Leucine rich repeat	Receptor-like protein EIX2 OS=Solanum lycopersicum OX=4081 GN=EIX2 PE=1 SV=2	Putative non-specific serine/threonine protein kinase OS=Rosa chinensis OX=74649 GN=RchiOBHm_Chr1g0354701 PE=4 SV=1	P	Inorganic ion transport and metabolism	PREDICTED: LRR receptor-like serine/threonine-protein kinase GSO2 [Prunus mume]
Rro01G004600.1	--	K23288|5.5e-17|gra:105761952|K23288 syndetin | (RefSeq) uncharacterized LOC105761952	--	--	gag-polypeptide of LTR copia-type	--	Putative transcription factor interactor and regulator CCHC(Zn) family OS=Rosa chinensis OX=74649 GN=RchiOBHm_Chr3g0457401 PE=4 SV=1	L	Replication, recombination and repair	PREDICTED: uncharacterized protein LOC103444011 [Malus domestica]
Rro01G004610.1	Molecular Function: protein serine/threonine kinase activity (GO:0004674);; Cellular Component: integral component of membrane (GO:0016021);;	K13466|7.0e-244|pavi:110759321|K13466 EIX receptor 1/2 | (RefSeq) probable LRR receptor-like serine/threonine-protein kinase At4g36180	[R]	General function prediction only	Leucine rich repeat	Receptor-like protein EIX2 OS=Solanum lycopersicum OX=4081 GN=EIX2 PE=1 SV=2	Putative non-specific serine/threonine protein kinase OS=Rosa chinensis OX=74649 GN=RchiOBHm_Chr1g0354881 PE=4 SV=1	S	Function unknown	PREDICTED: probable leucine-rich repeat receptor-like protein kinase At1g35710-like [Fragaria vesca subsp. vesca]
Rro01G004620.1	Molecular Function: damaged DNA binding (GO:0003684);; Cellular Component: nucleus (GO:0005634);; Biological Process: nucleotide-excision repair (GO:0006289);;	K10838|0.0e+00|fve:101302790|K10838 xeroderma pigmentosum group C-complementing protein | (RefSeq) DNA repair protein complementing XP-C cells	[L]	Replication, recombination and repair	Rad4 beta-hairpin domain 3	DNA repair protein RAD4 OS=Arabidopsis thaliana OX=3702 GN=RAD4 PE=1 SV=1	Putative DNA repair protein Rad4 OS=Rosa chinensis OX=74649 GN=RchiOBHm_Chr3g0493161 PE=3 SV=1	L	Replication, recombination and repair	PREDICTED: DNA repair protein complementing XP-C cells homolog [Fragaria vesca subsp. vesca]
Rro01G004630.1	Cellular Component: nucleosome (GO:0000786);; Molecular Function: DNA binding (GO:0003677);; Cellular Component: nucleus (GO:0005634);; Biological Process: nucleosome assembly (GO:0006334);; Biological Process: regulation of transcription, DNA-templated (GO:0006355);; Cellular Component: host cell nucleus (GO:0042025);;	K11275|5.2e-11|zma:541964|K11275 histone H1/5 | (RefSeq) hon102; histone H1-like protein	--	--	linker histone H1 and H5 family	HMG-Y-related protein A OS=Glycine max OX=3847 PE=2 SV=1	Putative High mobility group protein HMGA OS=Rosa chinensis OX=74649 GN=RchiOBHm_Chr3g0493151 PE=4 SV=1	B	Chromatin structure and dynamics	PREDICTED: HMG-Y-related protein A-like [Fragaria vesca subsp. vesca]
Rro01G004640.1	Cellular Component: integral component of membrane (GO:0016021);; Molecular Function: myosin binding (GO:0017022);;	K11844|7.3e-16|cmo:103483482|K11844 ubiquitin carboxyl-terminal hydrolase 16/45 [EC:3.4.19.12] | (RefSeq) ubiquitin carboxyl-terminal hydrolase 2	--	--	Zein-binding	Myosin-binding protein 3 OS=Arabidopsis thaliana OX=3702 GN=MYOB3 PE=1 SV=1	Putative Zein-binding domain-containing protein OS=Rosa chinensis OX=74649 GN=RchiOBHm_Chr3g0493141 PE=4 SV=1	S	Function unknown	PREDICTED: uncharacterized protein LOC103328584 [Prunus mume]
Rro01G004660.1	Cellular Component: trans-Golgi network (GO:0005802);; Biological Process: intracellular cholesterol transport (GO:0032367);;	--	[T]	Signal transduction mechanisms	HEAT repeat	RAB11-binding protein RELCH OS=Homo sapiens OX=9606 GN=RELCH PE=1 SV=2	Uncharacterized protein OS=Prunus persica OX=3760 GN=PRUPE_3G148000 PE=4 SV=1	T	Signal transduction mechanisms	PREDICTED: LOW QUALITY PROTEIN: lisH domain and HEAT repeat-containing protein KIAA1468 homolog [Fragaria vesca subsp. vesca]
Rro01G004670.1	Biological Process: lipid transport (GO:0006869);;	--	--	--	--	Probable non-specific lipid-transfer protein AKCS9 OS=Vigna unguiculata OX=3917 PE=2 SV=1	Putative bifunctional inhibitor/plant lipid transfer protein/seed storage helical OS=Rosa chinensis OX=74649 GN=RchiOBHm_Chr3g0490631 PE=3 SV=1	--	--	PREDICTED: non-specific lipid-transfer protein 2-like [Fragaria vesca subsp. vesca]
Rro01G004680.1	Molecular Function: damaged DNA binding (GO:0003684);; Cellular Component: nucleus (GO:0005634);; Biological Process: nucleotide-excision repair (GO:0006289);;	K10838|5.0e-118|fve:101302790|K10838 xeroderma pigmentosum group C-complementing protein | (RefSeq) DNA repair protein complementing XP-C cells	[L]	Replication, recombination and repair	Rad4 beta-hairpin domain 3	DNA repair protein RAD4 OS=Arabidopsis thaliana OX=3702 GN=RAD4 PE=1 SV=1	Putative DNA repair protein Rad4 OS=Rosa chinensis OX=74649 GN=RchiOBHm_Chr3g0493161 PE=3 SV=1	L	Replication, recombination and repair	PREDICTED: DNA repair protein complementing XP-C cells homolog [Fragaria vesca subsp. vesca]
Rro01G004690.1	Cellular Component: integral component of membrane (GO:0016021);; Molecular Function: myosin binding (GO:0017022);;	K11844|3.6e-16|cmo:103483482|K11844 ubiquitin carboxyl-terminal hydrolase 16/45 [EC:3.4.19.12] | (RefSeq) ubiquitin carboxyl-terminal hydrolase 2	--	--	Zein-binding	Myosin-binding protein 3 OS=Arabidopsis thaliana OX=3702 GN=MYOB3 PE=1 SV=1	Putative Zein-binding domain-containing protein OS=Rosa chinensis OX=74649 GN=RchiOBHm_Chr3g0493141 PE=4 SV=1	S	Function unknown	PREDICTED: uncharacterized protein LOC103328584 [Prunus mume]
Rro01G004700.1	Biological Process: reproduction (GO:0000003);; Biological Process: developmental process involved in reproduction (GO:0003006);; Cellular Component: cellular_component (GO:0005575);; Cellular Component: intracellular (GO:0005622);; Cellular Component: obsolete cell (GO:0005623);; Cellular Component: cytoplasm (GO:0005737);; Biological Process: response to stress (GO:0006950);; Biological Process…	--	--	--	--	Senescence-associated protein SPA15, chloroplastic OS=Ipomoea batatas OX=4120 GN=SPA15 PE=2 SV=1	Uncharacterized protein OS=Rosa chinensis OX=74649 GN=RchiOBHm_Chr3g0493131 PE=4 SV=1	S	Function unknown	PREDICTED: uncharacterized protein LOC101303452 [Fragaria vesca subsp. vesca]
Rro01G004710.1	--	--	--	--	--	--	Putative transcription factor interactor and regulator CCHC(Zn) family OS=Rosa chinensis OX=74649 GN=RchiOBHm_Chr5g0061971 PE=4 SV=1	--	--	PREDICTED: uncharacterized protein LOC101306804 [Fragaria vesca subsp. vesca]
Rro01G004720.1	Molecular Function: monooxygenase activity (GO:0004497);; Molecular Function: iron ion binding (GO:0005506);; Cellular Component: integral component of membrane (GO:0016021);; Molecular Function: oxidoreductase activity, acting on paired donors, with incorporation or reduction of molecular oxygen (GO:0016705);; Molecular Function: heme binding (GO:0020037);;	K20667|1.6e-208|fve:101315239|K20667 beta-amyrin 28-monooxygenase [EC:1.14.14.126] | (RefSeq) beta-amyrin 28-oxidase-like	[QI]	--	Cytochrome P450	Beta-amyrin 28-monooxygenase OS=Vitis vinifera OX=29760 GN=CYP716A17 PE=1 SV=2	Putative cytochrome P450 OS=Rosa chinensis OX=74649 GN=RchiOBHm_Chr7g0177321 PE=3 SV=1	--	--	PREDICTED: cytochrome P450 716B2-like [Fragaria vesca subsp. vesca]
Rro01G004730.1	--	--	--	--	--	--	Putative transcription factor interactor and regulator CCHC(Zn) family OS=Rosa chinensis OX=74649 GN=RchiOBHm_Chr5g0061971 PE=4 SV=1	--	--	PREDICTED: uncharacterized protein LOC101306804 [Fragaria vesca subsp. vesca]
Rro01G004740.1	Biological Process: response to acid chemical (GO:0001101);; Cellular Component: cellular_component (GO:0005575);; Cellular Component: cell-cell junction (GO:0005911);; Biological Process: response to stress (GO:0006950);; Biological Process: biological_process (GO:0008150);; Biological Process: response to temperature stimulus (GO:0009266);; Biological Process: response to heat (GO:0009408);; Ce…	K03860|6.8e-28|nnu:104608881|K03860 phosphatidylinositol N-acetylglucosaminyltransferase subunit Q | (RefSeq) N-acetylglucosaminyl-phosphatidylinositol biosynthetic protein gpi1-like	--	--	Gibberellin regulated protein	Protein RSI-1 OS=Solanum lycopersicum OX=4081 GN=RSI-1 PE=2 SV=1	Putative gibberellin regulated protein OS=Rosa chinensis OX=74649 GN=RchiOBHm_Chr3g0493101 PE=3 SV=1	S	Function unknown	hypothetical protein L484_027195 [Morus notabilis]
Rro01G004750.1	Biological Process: intracellular protein transport (GO:0006886);;	--	--	--	LURP-one-related	Protein LURP-one-related 15 OS=Arabidopsis thaliana OX=3702 GN=At5g01750 PE=1 SV=1	Uncharacterized protein OS=Malus domestica OX=3750 GN=DVH24_036299 PE=3 SV=1	S	Function unknown	PREDICTED: protein LURP-one-related 15-like [Fragaria vesca subsp. vesca]
Rro01G004760.1	Biological Process: response to acid chemical (GO:0001101);; Biological Process: response to stress (GO:0006950);; Biological Process: defense response (GO:0006952);; Biological Process: biological_process (GO:0008150);; Biological Process: response to external stimulus (GO:0009605);; Biological Process: response to biotic stimulus (GO:0009607);; Biological Process: response to fungus (GO:0009620…	K08238|6.4e-20|brp:103847104|K08238 xyloglucan 6-xylosyltransferase [EC:2.4.2.39] | (RefSeq) probable xyloglucan 6-xylosyltransferase 3	--	--	LURP-one-related	Protein LURP-one-related 15 OS=Arabidopsis thaliana OX=3702 GN=At5g01750 PE=1 SV=1	Putative tubby-like domain-containing protein OS=Rosa chinensis OX=74649 GN=RchiOBHm_Chr3g0461181 PE=3 SV=1	S	Function unknown	PREDICTED: protein LURP-one-related 15-like [Fragaria vesca subsp. vesca]
Rro01G004770.1	Cellular Component: integral component of membrane (GO:0016021);;	--	[S]	Function unknown	TMEM214, C-terminal, caspase 4 activator	Transmembrane protein 214 OS=Bos taurus OX=9913 GN=TMEM214 PE=2 SV=1	Putative transmembrane protein OS=Rosa chinensis OX=74649 GN=RchiOBHm_Chr3g0493091 PE=3 SV=1	S	Function unknown	PREDICTED: uncharacterized protein LOC103328581 [Prunus mume]
Rro01G004780.1	Molecular Function: aminoacyl-tRNA editing activity (GO:0002161);; Molecular Function: valine-tRNA ligase activity (GO:0004832);; Molecular Function: ATP binding (GO:0005524);; Cellular Component: cytoplasm (GO:0005737);; Biological Process: valyl-tRNA aminoacylation (GO:0006438);;	K01873|0.0e+00|fve:101312966|K01873 valyl-tRNA synthetase [EC:6.1.1.9] | (RefSeq) valine--tRNA ligase, mitochondrial	[J]	Translation, ribosomal structure and biogenesis	tRNA synthetases class I (I, L, M and V)	Valine--tRNA ligase, chloroplastic/mitochondrial 2 OS=Arabidopsis thaliana OX=3702 GN=EMB2247 PE=3 SV=1	Valyl-tRNA synthetase OS=Rosa chinensis OX=74649 GN=RchiOBHm_Chr1g0328051 PE=3 SV=1	J	Translation, ribosomal structure and biogenesis	PREDICTED: valine--tRNA ligase-like [Fragaria vesca subsp. vesca]
Rro01G004790.1	Cellular Component: proteasome regulatory particle (GO:0005838);; Biological Process: proteolysis (GO:0006508);;	K03031|1.1e-139|fve:101313806|K03031 26S proteasome regulatory subunit N12 | (RefSeq) 26S proteasome non-ATPase regulatory subunit 8 homolog A	[O]	Posttranslational modification, protein turnover, chaperones	CSN8/PSMD8/EIF3K family	26S proteasome non-ATPase regulatory subunit 8 homolog A OS=Arabidopsis thaliana OX=3702 GN=RPN12A PE=1 SV=1	Putative 26S proteasome non-ATPase regulatory subunit Rpn12 OS=Rosa chinensis OX=74649 GN=RchiOBHm_Chr7g0186141 PE=3 SV=1	O	Posttranslational modification, protein turnover, chaperones	PREDICTED: 26S proteasome non-ATPase regulatory subunit RPN12A-like [Fragaria vesca subsp. vesca]
Rro01G004800.1	Molecular Function: nucleic acid binding (GO:0003676);; Molecular Function: RNA-directed DNA polymerase activity (GO:0003964);; Molecular Function: zinc ion binding (GO:0008270);; Biological Process: DNA integration (GO:0015074);;	K01528|2.5e-58|lja:Lj0g3v0199559.2|K01528 dynamin 1/3 [EC:3.6.5.5] | (RefSeq) Lj0g3v0199559.2; -	[R]	General function prediction only	Reverse transcriptase (RNA-dependent DNA polymerase)	Copia protein OS=Drosophila melanogaster OX=7227 GN=GIP PE=1 SV=3	Putative RNA-directed DNA polymerase OS=Rosa chinensis OX=74649 GN=RchiOBHm_Chr3g0456701 PE=4 SV=1	L	Replication, recombination and repair	PREDICTED: LOW QUALITY PROTEIN: uncharacterized protein LOC103934981 [Pyrus x bretschneideri]
Rro01G004810.1	Molecular Function: protein serine/threonine kinase activity (GO:0004674);; Molecular Function: ATP binding (GO:0005524);; Cellular Component: integral component of membrane (GO:0016021);;	K20181|1.2e-258|mtr:MTR_5g026090|K20181 vacuolar protein sorting-associated protein 18 | (RefSeq) vacuolar sorting-associated-like protein	--	--	Protein kinase domain	LRR receptor-like serine/threonine-protein kinase EFR OS=Arabidopsis thaliana OX=3702 GN=EFR PE=1 SV=1	Protein kinase domain-containing protein OS=Rosa chinensis OX=74649 GN=RchiOBHm_Chr1g0370261 PE=3 SV=1	T	Signal transduction mechanisms	PREDICTED: LRR receptor-like serine/threonine-protein kinase EFR-like [Fragaria vesca subsp. vesca]
Rro01G004820.1	Molecular Function: farnesyltranstransferase activity (GO:0004311);; Biological Process: isoprenoid biosynthetic process (GO:0008299);;	K13789|3.7e-157|pavi:110755165|K13789 geranylgeranyl diphosphate synthase, type II [EC:2.5.1.1 2.5.1.10 2.5.1.29] | (RefSeq) geranylgeranyl pyrophosphate synthase 7, chloroplastic-like	[H]	Coenzyme transport and metabolism	Polyprenyl synthetase	Geranylgeranyl pyrophosphate synthase, chloroplastic OS=Hevea brasiliensis OX=3981 GN=GGPS PE=1 SV=1	Putative geranylgeranyl diphosphate synthase OS=Rosa chinensis OX=74649 GN=RchiOBHm_Chr3g0493061 PE=3 SV=1	H	Coenzyme transport and metabolism	hypothetical protein PRUPE_ppa021460mg [Prunus persica]
Rro01G004830.1	Molecular Function: protein binding (GO:0005515);; Molecular Function: hydrolase activity (GO:0016787);; Molecular Function: ADP binding (GO:0043531);;	K13459|2.9e-120|vvi:104880791|K13459 disease resistance protein RPS2 | (RefSeq) probable disease resistance protein At4g27220	[T]	Signal transduction mechanisms	NB-ARC domain	Disease resistance protein At4g27190 OS=Arabidopsis thaliana OX=3702 GN=At4g27190 PE=2 SV=1	Putative P-loop containing nucleoside triphosphate hydrolase, leucine-rich repeat domain, L OS=Rosa chinensis OX=74649 GN=RchiOBHm_Chr7g0203421 PE=4 SV=1	T	Signal transduction mechanisms	PREDICTED: disease resistance protein At4g27190-like [Prunus mume]
Rro01G004840.1	Molecular Function: farnesyltranstransferase activity (GO:0004311);; Biological Process: isoprenoid biosynthetic process (GO:0008299);;	K13789|1.4e-156|pavi:110755165|K13789 geranylgeranyl diphosphate synthase, type II [EC:2.5.1.1 2.5.1.10 2.5.1.29] | (RefSeq) geranylgeranyl pyrophosphate synthase 7, chloroplastic-like	[H]	Coenzyme transport and metabolism	Polyprenyl synthetase	Geranylgeranyl pyrophosphate synthase, chloroplastic OS=Hevea brasiliensis OX=3981 GN=GGPS PE=1 SV=1	Putative geranylgeranyl diphosphate synthase OS=Rosa chinensis OX=74649 GN=RchiOBHm_Chr3g0493061 PE=3 SV=1	H	Coenzyme transport and metabolism	hypothetical protein PRUPE_ppa021460mg [Prunus persica]
Rro01G004850.1	Molecular Function: molecular_function (GO:0003674);; Molecular Function: catalytic activity (GO:0003824);; Molecular Function: glutathione transferase activity (GO:0004364);; Molecular Function: binding (GO:0005488);; Molecular Function: protein binding (GO:0005515);; Cellular Component: cellular_component (GO:0005575);; Cellular Component: intracellular (GO:0005622);; Cellular Component: obsole…	K21888|4.1e-126|mdm:103444197|K21888 glutathione dehydrogenase/transferase [EC:1.8.5.1 2.5.1.18] | (RefSeq) glutathione S-transferase DHAR3, chloroplastic	[P]	Inorganic ion transport and metabolism	Glutathione S-transferase, N-terminal domain	Probable glutathione S-transferase DHAR2, chloroplastic OS=Oryza sativa subsp. japonica OX=39947 GN=DHAR2 PE=2 SV=1	Uncharacterized protein OS=Malus baccata OX=106549 GN=C1H46_020240 PE=4 SV=1	P	Inorganic ion transport and metabolism	glutathione S-transferase DHAR3, chloroplastic [Malus domestica]
Rro01G004860.1	Molecular Function: molecular_function (GO:0003674);; Molecular Function: catalytic activity (GO:0003824);; Molecular Function: glutathione transferase activity (GO:0004364);; Molecular Function: binding (GO:0005488);; Molecular Function: protein binding (GO:0005515);; Cellular Component: cellular_component (GO:0005575);; Cellular Component: intracellular (GO:0005622);; Cellular Component: obsole…	K21888|1.3e-85|mdm:103444197|K21888 glutathione dehydrogenase/transferase [EC:1.8.5.1 2.5.1.18] | (RefSeq) glutathione S-transferase DHAR3, chloroplastic	[P]	Inorganic ion transport and metabolism	Hsp20/alpha crystallin family	Glutathione S-transferase DHAR3, chloroplastic OS=Arabidopsis thaliana OX=3702 GN=DHAR3 PE=1 SV=1	Dehydroascorbate reductase 1 OS=Prunus yedoensis var. nudiflora OX=2094558 GN=Pyn_27052 PE=4 SV=1	P	Inorganic ion transport and metabolism	glutathione S-transferase DHAR3, chloroplastic [Malus domestica]
Rro01G004870.1	Molecular Function: transcription coregulator activity (GO:0003712);; Cellular Component: nucleus (GO:0005634);;	K14494|2.8e-239|pper:18782479|K14494 DELLA protein | (RefSeq) DELLA protein GAI	--	--	GRAS domain family	DELLA protein GAI OS=Gossypium hirsutum OX=3635 GN=GAI PE=2 SV=1	Putative transcription factor GRAS family OS=Rosa chinensis OX=74649 GN=RchiOBHm_Chr3g0493011 PE=3 SV=1	K	Transcription	DELLA protein [Rosa lucieae]
Rro01G004880.1	--	K10406|1.1e-12|ghi:107922068|K10406 kinesin family member C2/C3 | (RefSeq) kinesin KP1-like isoform X1	[R]	General function prediction only	Domain of unknown function (DUF4283)	--	Uncharacterized protein OS=Rosa chinensis OX=74649 GN=RchiOBHm_Chr1g0320861 PE=4 SV=1	E	Amino acid transport and metabolism	PREDICTED: uncharacterized protein LOC102626623 [Citrus sinensis]
Rro01G004890.1	Biological Process: regulation of immune system process (GO:0002682);; Biological Process: positive regulation of immune system process (GO:0002684);; Biological Process: regulation of response to biotic stimulus (GO:0002831);; Biological Process: positive regulation of response to biotic stimulus (GO:0002833);; Molecular Function: molecular_function (GO:0003674);; Molecular Function: GTPase acti…	K01537|1.1e-44|jcu:105638585|K01537 P-type Ca2+ transporter type 2C [EC:7.2.2.10] | (RefSeq) calcium-transporting ATPase 2, plasma membrane-type isoform X1	[R]	General function prediction only	C2 domain	Protein C2-DOMAIN ABA-RELATED 4 OS=Arabidopsis thaliana OX=3702 GN=CAR4 PE=1 SV=1	Putative C2 domain-containing protein OS=Rosa chinensis OX=74649 GN=RchiOBHm_Chr3g0492991 PE=4 SV=1	S	Function unknown	PREDICTED: probable ADP-ribosylation factor GTPase-activating protein AGD11-like [Fragaria vesca subsp. vesca]
Rro01G004900.1	--	--	--	--	--	--	Uncharacterized protein OS=Rosa chinensis OX=74649 GN=RchiOBHm_Chr5g0025151 PE=4 SV=1	--	--	hypothetical protein PRUPE_ppb020644mg [Prunus persica]
Rro01G004910.1	--	K01537|7.7e-46|jcu:105638585|K01537 P-type Ca2+ transporter type 2C [EC:7.2.2.10] | (RefSeq) calcium-transporting ATPase 2, plasma membrane-type isoform X1	[R]	General function prediction only	C2 domain	Protein C2-DOMAIN ABA-RELATED 4 OS=Arabidopsis thaliana OX=3702 GN=CAR4 PE=1 SV=1	C2 domain-containing protein OS=Malus baccata OX=106549 GN=C1H46_023366 PE=4 SV=1	--	--	PREDICTED: probable ADP-ribosylation factor GTPase-activating protein AGD13-like [Fragaria vesca subsp. vesca]
Rro01G004920.1	Molecular Function: RNA-directed DNA polymerase activity (GO:0003964);;	K01265|8.1e-38|bna:106454220|K01265 methionyl aminopeptidase [EC:3.4.11.18] | (RefSeq) methionine aminopeptidase 2B-like	[R]	General function prediction only	Reverse transcriptase (RNA-dependent DNA polymerase)	Retrovirus-related Pol polyprotein from transposon RE1 OS=Arabidopsis thaliana OX=3702 GN=RE1 PE=2 SV=1	Putative RNA-directed DNA polymerase OS=Rosa chinensis OX=74649 GN=RchiOBHm_Chr3g0482011 PE=4 SV=1	K	Transcription	PREDICTED: uncharacterized protein LOC101305369 [Fragaria vesca subsp. vesca]
Rro01G004930.1	Molecular Function: nucleic acid binding (GO:0003676);; Molecular Function: RNA-directed DNA polymerase activity (GO:0003964);; Molecular Function: zinc ion binding (GO:0008270);;	K14503|9.0e-16|mdm:114821340|K14503 brassinosteroid resistant 1/2 | (RefSeq) BES1/BZR1 homolog protein 2-like	[R]	General function prediction only	gag-polypeptide of LTR copia-type	Retrovirus-related Pol polyprotein from transposon RE1 OS=Arabidopsis thaliana OX=3702 GN=RE1 PE=2 SV=1	Putative RNA-directed DNA polymerase OS=Rosa chinensis OX=74649 GN=RchiOBHm_Chr3g0482021 PE=4 SV=1	L	Replication, recombination and repair	PREDICTED: uncharacterized protein LOC101292509 [Fragaria vesca subsp. vesca]
Rro01G004940.1	--	K01537|4.5e-38|jcu:105638585|K01537 P-type Ca2+ transporter type 2C [EC:7.2.2.10] | (RefSeq) calcium-transporting ATPase 2, plasma membrane-type isoform X1	[R]	General function prediction only	C2 domain	Protein C2-DOMAIN ABA-RELATED 5 OS=Arabidopsis thaliana OX=3702 GN=CAR5 PE=2 SV=1	Putative C2 domain-containing protein OS=Rosa chinensis OX=74649 GN=RchiOBHm_Chr3g0492961 PE=4 SV=1	--	--	PREDICTED: probable ADP-ribosylation factor GTPase-activating protein AGD11-like [Fragaria vesca subsp. vesca]
Rro01G004950.1	Cellular Component: integral component of membrane (GO:0016021);;	K05391|2.4e-36|fve:101291075|K05391 cyclic nucleotide gated channel, plant | (RefSeq) cyclic nucleotide-gated ion channel 1-like	[PT]	--	Cyclic nucleotide-binding domain	Cyclic nucleotide-gated ion channel 1 OS=Arabidopsis thaliana OX=3702 GN=CNGC1 PE=1 SV=1	Putative potassium channel, voltage-dependent, EAG/ELK/ERG OS=Rosa chinensis OX=74649 GN=RchiOBHm_Chr3g0466441 PE=4 SV=1	--	--	PREDICTED: cyclic nucleotide-gated ion channel 1-like [Fragaria vesca subsp. vesca]
Rro01G004960.1	--	K02111|1.5e-07|mdm:114822316|K02111 F-type H+/Na+-transporting ATPase subunit alpha [EC:7.1.2.2 7.2.2.1] | (RefSeq) LOW QUALITY PROTEIN: uncharacterized protein LOC114822316	--	--	--	--	Uncharacterized protein OS=Cuscuta campestris OX=132261 GN=CCAM_LOCUS4505 PE=4 SV=1	--	--	PREDICTED: uncharacterized protein LOC101310668 [Fragaria vesca subsp. vesca]
Rro01G004980.1	Molecular Function: nucleic acid binding (GO:0003676);; Molecular Function: RNA-directed DNA polymerase activity (GO:0003964);; Molecular Function: zinc ion binding (GO:0008270);; Biological Process: DNA integration (GO:0015074);;	K12447|2.4e-26|dzi:111312249|K12447 UDP-sugar pyrophosphorylase [EC:2.7.7.64] | (RefSeq) UDP-sugar pyrophosphorylase-like isoform X1	[R]	General function prediction only	gag-polypeptide of LTR copia-type	--	Putative RNA-directed DNA polymerase OS=Rosa chinensis OX=74649 GN=RchiOBHm_Chr1g0339051 PE=4 SV=1	L	Replication, recombination and repair	PREDICTED: uncharacterized protein LOC103966118 [Pyrus x bretschneideri]
Rro01G004990.1	Molecular Function: nucleic acid binding (GO:0003676);; Biological Process: DNA integration (GO:0015074);;	K00284|1.1e-127|oeu:111379166|K00284 glutamate synthase (ferredoxin) [EC:1.4.7.1] | (RefSeq) ferredoxin-dependent glutamate synthase, chloroplastic-like	[R]	General function prediction only	Reverse transcriptase (RNA-dependent DNA polymerase)	Retrovirus-related Pol polyprotein from transposon RE1 OS=Arabidopsis thaliana OX=3702 GN=RE1 PE=2 SV=1	Gag-pol polyprotein OS=Rosa rugosa OX=74645 PE=4 SV=1	G	Carbohydrate transport and metabolism	gag-pol polyprotein [Rosa rugosa]
Rro01G005000.1	Molecular Function: DNA binding (GO:0003677);; Cellular Component: nucleus (GO:0005634);;	K09422|9.5e-72|pmum:103342478|K09422 transcription factor MYB, plant | (RefSeq) transcription factor MYB90-like	[K]	Transcription	Myb-like DNA-binding domain	Transcription factor MYB1 OS=Actinidia chinensis var. chinensis OX=1590841 GN=MYB1 PE=2 SV=1	Putative transcription factor MYB-HB-like family OS=Rosa chinensis OX=74649 GN=RchiOBHm_Chr3g0492711 PE=4 SV=1	--	--	putative MYB transcription factor [Rosa hybrid cultivar]
Rro01G005010.1	Molecular Function: magnesium ion binding (GO:0000287);; Molecular Function: ATP binding (GO:0005524);; Biological Process: phospholipid transport (GO:0015914);; Cellular Component: integral component of membrane (GO:0016021);; Molecular Function: hydrolase activity (GO:0016787);; Molecular Function: ATPase-coupled intramembrane lipid transporter activity (GO:0140326);;	K01530|0.0e+00|fve:101292415|K01530 phospholipid-translocating ATPase [EC:7.6.2.1] | (RefSeq) phospholipid-transporting ATPase 2	[R]	General function prediction only	Phospholipid-translocating P-type ATPase C-terminal	Phospholipid-transporting ATPase 2 OS=Arabidopsis thaliana OX=3702 GN=ALA2 PE=1 SV=1	Phospholipid-transporting ATPase OS=Rosa chinensis OX=74649 GN=RchiOBHm_Chr7g0223111 PE=3 SV=1	P	Inorganic ion transport and metabolism	PREDICTED: phospholipid-transporting ATPase 2-like [Fragaria vesca subsp. vesca]
Rro01G005030.1	Molecular Function: nucleic acid binding (GO:0003676);; Biological Process: DNA integration (GO:0015074);;	K01303|9.1e-273|fve:101311565|K01303 acylaminoacyl-peptidase [EC:3.4.19.1] | (RefSeq) uncharacterized LOC101311565	[R]	General function prediction only	RNase H-like domain found in reverse transcriptase	Transposon Ty3-G Gag-Pol polyprotein OS=Saccharomyces cerevisiae (strain ATCC 204508 / S288c) OX=559292 GN=TY3B-G PE=1 SV=3	Endonuclease OS=Malus baccata OX=106549 GN=C1H46_001652 PE=4 SV=1	--	--	PREDICTED: uncharacterized protein LOC103410170 [Malus domestica]
Rro01G005040.1	Biological Process: reproduction (GO:0000003);; Biological Process: developmental process involved in reproduction (GO:0003006);; Molecular Function: molecular_function (GO:0003674);; Molecular Function: nucleic acid binding (GO:0003676);; Molecular Function: DNA binding (GO:0003677);; Molecular Function: DNA-binding transcription factor activity (GO:0003700);; Molecular Function: binding (GO:000…	K09338|2.1e-108|ghi:107961971|K09338 homeobox-leucine zipper protein | (RefSeq) homeobox-leucine zipper protein MERISTEM L1-like	--	--	START domain	Homeobox-leucine zipper protein ROC2 OS=Oryza sativa subsp. japonica OX=39947 GN=ROC2 PE=2 SV=1	HD-1A OS=Gossypium hirsutum OX=3635 GN=LOC107961971 PE=3 SV=1	K	Transcription	HD-1A [Gossypium hirsutum]
Rro01G005050.1	Biological Process: fatty acid biosynthetic process (GO:0006633);; Cellular Component: integral component of membrane (GO:0016021);; Molecular Function: oxidoreductase activity, acting on paired donors, with oxidation of a pair of donors resulting in the reduction of molecular oxygen to two molecules of water (GO:0016717);;	K20416|1.1e-167|fve:101308020|K20416 palmitoyl-[glycerolipid] 7-desaturase [EC:1.14.19.42] | (RefSeq) palmitoyl-monogalactosyldiacylglycerol delta-7 desaturase, chloroplastic-like	[I]	Lipid transport and metabolism	Fatty acid desaturase	Palmitoyl-monogalactosyldiacylglycerol delta-7 desaturase, chloroplastic OS=Arabidopsis thaliana OX=3702 GN=ADS3 PE=1 SV=2	Putative acyl-CoA desaturase OS=Rosa chinensis OX=74649 GN=RchiOBHm_Chr7g0234431 PE=3 SV=1	I	Lipid transport and metabolism	PREDICTED: palmitoyl-monogalactosyldiacylglycerol delta-7 desaturase, chloroplastic-like [Fragaria vesca subsp. vesca]
Rro01G005060.1	Molecular Function: calcium ion binding (GO:0005509);; Cellular Component: photosystem II oxygen evolving complex (GO:0009654);; Biological Process: photosynthesis (GO:0015979);; Molecular Function: oxidoreductase activity (GO:0016491);; Cellular Component: extrinsic component of membrane (GO:0019898);;	--	--	--	PsbP	PsbP domain-containing protein 6, chloroplastic OS=Arabidopsis thaliana OX=3702 GN=PPD6 PE=1 SV=1	Putative photosystem II OS=Rosa chinensis OX=74649 GN=RchiOBHm_Chr3g0492661 PE=4 SV=1	S	Function unknown	PREDICTED: psbP domain-containing protein 6, chloroplastic-like [Fragaria vesca subsp. vesca]
Rro01G005070.1	Cellular Component: integral component of membrane (GO:0016021);;	--	--	--	--	--	Uncharacterized protein OS=Rosa chinensis OX=74649 GN=RchiOBHm_Chr3g0492651 PE=4 SV=1	--	--	PREDICTED: uncharacterized protein LOC101307435 [Fragaria vesca subsp. vesca]
Rro01G005080.1	--	--	--	--	--	--	Uncharacterized protein OS=Rosa chinensis OX=74649 GN=RchiOBHm_Chr6g0276481 PE=4 SV=1	--	--	PREDICTED: uncharacterized protein LOC101304582 [Fragaria vesca subsp. vesca]
Rro01G005090.1	Biological Process: signal transduction (GO:0007165);; Molecular Function: ADP binding (GO:0043531);;	K00695|2.1e-120|mtr:MTR_6g478030|K00695 sucrose synthase [EC:2.4.1.13] | (RefSeq) sucrose synthase	--	--	TIR domain	Disease resistance protein RPV1 OS=Vitis rotundifolia OX=103349 GN=RPV1 PE=1 SV=1	ADP-ribosyl cyclase/cyclic ADP-ribose hydrolase OS=Prunus dulcis OX=3755 GN=ALMOND_2B003716 PE=4 SV=1	T	Signal transduction mechanisms	PREDICTED: TMV resistance protein N-like [Fragaria vesca subsp. vesca]
Rro01G005100.1	Cellular Component: integral component of membrane (GO:0016021);;	K02218|7.4e-25|sbi:8069780|K02218 casein kinase 1 [EC:2.7.11.1] | (RefSeq) uncharacterized protein LOC8069780	[L]	Replication, recombination and repair	DDE superfamily endonuclease	--	DDE Tnp4 domain-containing protein OS=Vitis vinifera OX=29760 GN=VITISV_027369 PE=3 SV=1	L	Replication, recombination and repair	PREDICTED: uncharacterized protein LOC101314079 [Fragaria vesca subsp. vesca]
Rro01G005110.1	Molecular Function: structural constituent of ribosome (GO:0003735);; Cellular Component: ribosome (GO:0005840);; Biological Process: translation (GO:0006412);;	K02962|5.3e-64|pavi:110744773|K02962 small subunit ribosomal protein S17e | (RefSeq) 40S ribosomal protein S17	[J]	Translation, ribosomal structure and biogenesis	Ribosomal S17	40S ribosomal protein S17 OS=Solanum lycopersicum OX=4081 GN=RPS17 PE=2 SV=3	Putative ribosomal protein S17e OS=Rosa chinensis OX=74649 GN=RchiOBHm_Chr3g0492591 PE=3 SV=1	J	Translation, ribosomal structure and biogenesis	hypothetical protein PRUPE_ppa013076mg [Prunus persica]
Rro01G005120.1	Molecular Function: mannose-6-phosphate isomerase activity (GO:0004476);; Biological Process: carbohydrate metabolic process (GO:0005975);; Molecular Function: zinc ion binding (GO:0008270);; Biological Process: GDP-mannose biosynthetic process (GO:0009298);;	K01809|4.8e-174|fve:101296775|K01809 mannose-6-phosphate isomerase [EC:5.3.1.8] | (RefSeq) mannose-6-phosphate isomerase 2-like	[G]	Carbohydrate transport and metabolism	Phosphomannose isomerase type I	Mannose-6-phosphate isomerase 1 OS=Arabidopsis thaliana OX=3702 GN=PMI1 PE=1 SV=1	Mannose-6-phosphate isomerase OS=Rosa chinensis OX=74649 GN=RchiOBHm_Chr7g0208231 PE=3 SV=1	G	Carbohydrate transport and metabolism	PREDICTED: mannose-6-phosphate isomerase 2-like [Fragaria vesca subsp. vesca]
Rro01G005130.1	Molecular Function: zinc ion binding (GO:0008270);;	K06180|1.9e-124|sind:105165964|K06180 23S rRNA pseudouridine1911/1915/1917 synthase [EC:5.4.99.23] | (RefSeq) pentatricopeptide repeat-containing protein At1g20230 isoform X1	[R]	General function prediction only	PPR repeat	Pentatricopeptide repeat-containing protein At3g14330 OS=Arabidopsis thaliana OX=3702 GN=PCMP-H57 PE=2 SV=2	DYW_deaminase domain-containing protein OS=Malus baccata OX=106549 GN=C1H46_010640 PE=3 SV=1	S	Function unknown	PREDICTED: pentatricopeptide repeat-containing protein At3g14330-like [Fragaria vesca subsp. vesca]
Rro01G005140.1	Cellular Component: nucleosome (GO:0000786);; Molecular Function: DNA binding (GO:0003677);; Cellular Component: nucleus (GO:0005634);; Molecular Function: protein heterodimerization activity (GO:0046982);;	K11253|5.0e-67|adu:107460150|K11253 histone H3 | (RefSeq) histone H3.3	[B]	Chromatin structure and dynamics	Core histone H2A/H2B/H3/H4	Histone H3.3 OS=Arabidopsis thaliana OX=3702 GN=HTR4 PE=1 SV=2	Histone H3 OS=Gossypium darwinii OX=34276 GN=ES288_A02G110500v1 PE=3 SV=1	B	Chromatin structure and dynamics	Histone H3.3 [Arabidopsis thaliana]
Rro01G005150.1	Molecular Function: protein dimerization activity (GO:0046983);;	K18757|7.3e-16|nta:107764024|K18757 la-related protein 1 | (RefSeq) la-related protein 1A-like	--	--	--	--	Putative transcription factor and/or regulators TTF-type(Zn) family OS=Rosa chinensis OX=74649 GN=RchiOBHm_Chr1g0380371 PE=4 SV=1	S	Function unknown	PREDICTED: zinc finger MYM-type protein 1-like [Malus domestica]
Rro01G005160.1	Cellular Component: nucleosome (GO:0000786);; Molecular Function: DNA binding (GO:0003677);; Cellular Component: nucleus (GO:0005634);; Molecular Function: protein heterodimerization activity (GO:0046982);;	K11253|2.7e-59|adu:107460150|K11253 histone H3 | (RefSeq) histone H3.3	[B]	Chromatin structure and dynamics	Core histone H2A/H2B/H3/H4	Histone H3.3 OS=Arabidopsis thaliana OX=3702 GN=HTR4 PE=1 SV=2	Histone H3 OS=Gossypium darwinii OX=34276 GN=ES288_A02G110500v1 PE=3 SV=1	B	Chromatin structure and dynamics	Histone H3.3 [Arabidopsis thaliana]
Rro01G005180.1	Molecular Function: protein binding (GO:0005515);;	--	--	--	Kelch motif	--	Putative galactose oxidase/kelch, beta-propeller, galactose oxidase, beta-propeller OS=Rosa chinensis OX=74649 GN=RchiOBHm_Chr5g0043731 PE=4 SV=1	--	--	PREDICTED: uncharacterized protein LOC101302789 [Fragaria vesca subsp. vesca]
Rro01G005190.1	Molecular Function: D-xylose 1-dehydrogenase (NADP+) activity (GO:0047837);;	K00078|2.6e-14|qsu:112002984|K00078 dihydrodiol dehydrogenase / D-xylose 1-dehydrogenase (NADP) [EC:1.3.1.20 1.1.1.179] | (RefSeq) D-xylose 1-dehydrogenase (NADP(+))-like	[GQ]	--	Oxidoreductase family, NAD-binding Rossmann fold	Uncharacterized oxidoreductase At4g09670 OS=Arabidopsis thaliana OX=3702 GN=At4g09670 PE=1 SV=1	Putative D-xylose 1-dehydrogenase (NADP(+)) OS=Rosa chinensis OX=74649 GN=RchiOBHm_Chr3g0492491 PE=4 SV=1	--	--	PREDICTED: uncharacterized oxidoreductase At4g09670-like [Fragaria vesca subsp. vesca]
Rro01G005200.1	Molecular Function: magnesium ion binding (GO:0000287);; Molecular Function: terpene synthase activity (GO:0010333);;	K15803|8.4e-206|pavi:110746130|K15803 (-)-germacrene D synthase [EC:4.2.3.75] | (RefSeq) (-)-germacrene D synthase-like	--	--	Terpene synthase family, metal binding domain	(-)-germacrene D synthase OS=Vitis vinifera OX=29760 GN=VIT_19s0014g04930 PE=1 SV=1	Putative lyase OS=Rosa chinensis OX=74649 GN=RchiOBHm_Chr5g0037601 PE=4 SV=1	S	Function unknown	PREDICTED: (-)-germacrene D synthase-like [Prunus mume]
Rro01G005210.1	Cellular Component: gamma-tubulin ring complex (GO:0008274);; Biological Process: gamma-tubulin complex localization (GO:0033566);;	K18633|1.1e-22|pavi:110770434|K18633 mitotic-spindle organizing protein 1 | (RefSeq) mitotic-spindle organizing protein 1B-like isoform X1	--	--	Mitotic-spindle organizing gamma-tubulin ring associated	Mitotic-spindle organizing protein 1B OS=Arabidopsis thaliana OX=3702 GN=GIP1 PE=1 SV=1	Uncharacterized protein OS=Malus domestica OX=3750 GN=DVH24_038812 PE=3 SV=1	S	Function unknown	PREDICTED: mitotic-spindle organizing protein 1B-like [Malus domestica]
Rro01G005220.1	Molecular Function: transaminase activity (GO:0008483);;	--	--	--	Plant mobile domain	--	Putative aminotransferase-like, plant mobile domain-containing protein OS=Rosa chinensis OX=74649 GN=RchiOBHm_Chr6g0276621 PE=4 SV=1	--	--	PREDICTED: uncharacterized protein LOC103444988 [Malus domestica]
Rro01G005230.1	Molecular Function: regulatory region nucleic acid binding (GO:0001067);; Molecular Function: molecular_function (GO:0003674);; Molecular Function: nucleic acid binding (GO:0003676);; Molecular Function: DNA binding (GO:0003677);; Molecular Function: DNA-binding transcription factor activity (GO:0003700);; Molecular Function: binding (GO:0005488);; Cellular Component: cellular_component (GO:00055…	--	--	--	--	Zinc finger protein 4 OS=Arabidopsis thaliana OX=3702 GN=ZFP4 PE=2 SV=2	C2H2-type domain-containing protein OS=Prunus persica OX=3760 GN=PRUPE_3G164100 PE=4 SV=1	S	Function unknown	hypothetical protein PRUPE_ppa010261mg [Prunus persica]
Rro01G005240.1	Cellular Component: EKC/KEOPS complex (GO:0000408);; Biological Process: tRNA threonylcarbamoyladenosine modification (GO:0002949);; Cellular Component: nucleus (GO:0005634);; Cellular Component: cytoplasm (GO:0005737);; Molecular Function: metal ion binding (GO:0046872);; Molecular Function: N(6)-L-threonylcarbamoyladenine synthase activity (GO:0061711);;	K01409|4.3e-192|fve:101301758|K01409 N6-L-threonylcarbamoyladenine synthase [EC:2.3.1.234] | (RefSeq) probable tRNA N6-adenosine threonylcarbamoyltransferase	[O]	Posttranslational modification, protein turnover, chaperones	tRNA N6-adenosine threonylcarbamoyltransferase	Probable tRNA N6-adenosine threonylcarbamoyltransferase OS=Nematostella vectensis OX=45351 GN=osgep PE=3 SV=1	Probable tRNA N6-adenosine threonylcarbamoyltransferase OS=Rosa chinensis OX=74649 GN=GCP2 PE=3 SV=1	O	Posttranslational modification, protein turnover, chaperones	PREDICTED: probable tRNA threonylcarbamoyladenosine biosynthesis protein OSGEP-like [Fragaria vesca subsp. vesca]
Rro01G005250.1	Molecular Function: cysteine synthase activity (GO:0004124);; Biological Process: cysteine biosynthetic process from serine (GO:0006535);;	K01738|1.1e-151|fve:101291252|K01738 cysteine synthase [EC:2.5.1.47] | (RefSeq) cysteine synthase	[E]	Amino acid transport and metabolism	Pyridoxal-phosphate dependent enzyme	Cysteine synthase OS=Citrullus lanatus OX=3654 PE=1 SV=1	Cysteine synthase OS=Rosa chinensis OX=74649 GN=RchiOBHm_Chr3g0452361 PE=3 SV=1	E	Amino acid transport and metabolism	PREDICTED: cysteine synthase-like [Fragaria vesca subsp. vesca]
Rro01G005260.1	Molecular Function: protein serine/threonine kinase activity (GO:0004674);; Molecular Function: ATP binding (GO:0005524);; Cellular Component: integral component of membrane (GO:0016021);;	K00924|0.0e+00|mdm:103405839|K00924 kinase [EC:2.7.1.-] | (RefSeq) LOW QUALITY PROTEIN: receptor protein kinase TMK1-like	--	--	Protein kinase domain	Receptor protein kinase TMK1 OS=Arabidopsis thaliana OX=3702 GN=TMK1 PE=1 SV=1	Receptor protein kinase TMK1 OS=Prunus yedoensis var. nudiflora OX=2094558 GN=Pyn_06835 PE=3 SV=1	T	Signal transduction mechanisms	PREDICTED: probable receptor protein kinase TMK1-like [Fragaria vesca subsp. vesca]
Rro01G005270.1	Molecular Function: ubiquitin-protein transferase activity (GO:0004842);; Molecular Function: transferase activity, transferring acyl groups (GO:0016746);; Molecular Function: ligase activity (GO:0016874);;	K10260|1.8e-17|ota:OT_ostta09g00430|K10260 F-box and WD-40 domain protein 7 | (RefSeq) WD40/YVTN repeat-like-containing domain	--	--	U-box domain	U-box domain-containing protein 21 OS=Arabidopsis thaliana OX=3702 GN=PUB21 PE=2 SV=1	RING-type E3 ubiquitin transferase OS=Rosa chinensis OX=74649 GN=RchiOBHm_Chr3g0492391 PE=4 SV=1	H	Coenzyme transport and metabolism	PREDICTED: U-box domain-containing protein 21-like [Fragaria vesca subsp. vesca]
Rro01G005280.1	Biological Process: transcription, DNA-templated (GO:0006351);;	K03022|2.7e-98|fve:101296515|K03022 DNA-directed RNA polymerase III subunit RPC8 | (RefSeq) DNA-directed RNA polymerase III subunit RPC8	[K]	Transcription	RNA polymerase III subunit Rpc25	DNA-directed RNA polymerase III subunit RPC8 OS=Saccharomyces cerevisiae (strain ATCC 204508 / S288c) OX=559292 GN=RPC25 PE=1 SV=1	Putative RNA polymerase Rpb7, nucleic acid-binding, RNA polymerase III, subunit Rpc25 OS=Rosa chinensis OX=74649 GN=RchiOBHm_Chr5g0063451 PE=3 SV=1	K	Transcription	PREDICTED: DNA-directed RNA polymerase III subunit RPC8-like [Fragaria vesca subsp. vesca]
Rro01G005290.1	Molecular Function: tetrahydroberberine oxidase activity (GO:0050328);; Molecular Function: FAD binding (GO:0071949);;	K22395|9.6e-156|gmx:100786800|K22395 cinnamyl-alcohol dehydrogenase [EC:1.1.1.195] | (RefSeq) berberine bridge enzyme-like 13	--	--	FAD binding domain	Berberine bridge enzyme-like 8 OS=Arabidopsis thaliana OX=3702 GN=At1g30700 PE=2 SV=1	Putative tetrahydroberberine oxidase OS=Rosa chinensis OX=74649 GN=RchiOBHm_Chr5g0018231 PE=3 SV=1	C	Energy production and conversion	PREDICTED: reticuline oxidase-like protein-like [Fragaria vesca subsp. vesca]
Rro01G005300.1	--	--	--	--	--	--	Uncharacterized protein OS=Cuscuta campestris OX=132261 GN=CCAM_LOCUS4505 PE=4 SV=1	--	--	PREDICTED: uncharacterized protein LOC101310668 [Fragaria vesca subsp. vesca]
Rro01G005310.1	Molecular Function: hydrolase activity (GO:0016787);;	K10706|2.6e-249|vvi:100262126|K10706 senataxin [EC:3.6.4.-] | (RefSeq) uncharacterized LOC100262126	[A]	RNA processing and modification	AAA domain	Probable helicase MAGATAMA 3 OS=Arabidopsis thaliana OX=3702 GN=MAA3 PE=2 SV=1	Putative P-loop containing nucleoside triphosphate hydrolase OS=Rosa chinensis OX=74649 GN=RchiOBHm_Chr3g0488061 PE=4 SV=1	A	RNA processing and modification	PREDICTED: uncharacterized protein LOC101293470 [Fragaria vesca subsp. vesca]
Rro01G005320.1	Molecular Function: nucleic acid binding (GO:0003676);; Molecular Function: methylmalonate-semialdehyde dehydrogenase (acylating) activity (GO:0004491);; Molecular Function: zinc ion binding (GO:0008270);;	K00140|1.6e-41|mdm:103401538|K00140 malonate-semialdehyde dehydrogenase (acetylating) / methylmalonate-semialdehyde dehydrogenase [EC:1.2.1.18 1.2.1.27] | (RefSeq) uncharacterized protein LOC103401538	--	--	MULE transposase domain	PKS-NRPS hybrid synthetase CHGG_01239 OS=Chaetomium globosum (strain ATCC 6205 / CBS 148.51 / DSM 1962 / NBRC 6347 / NRRL 1970) OX=306901 GN=CHGG_01239 PE=3 SV=1	Putative transcription factor interactor and regulator CCHC(Zn) family OS=Rosa chinensis OX=74649 GN=RchiOBHm_Chr4g0385841 PE=4 SV=1	S	Function unknown	PREDICTED: protein FAR1-RELATED SEQUENCE 5-like [Prunus mume]
Rro01G005360.1	Molecular Function: zinc ion binding (GO:0008270);;	--	--	--	PLATZ transcription factor	--	Putative transcription repressor PLATZ family OS=Rosa chinensis OX=74649 GN=RchiOBHm_Chr3g0492341 PE=4 SV=1	S	Function unknown	PREDICTED: uncharacterized protein LOC101296434 [Fragaria vesca subsp. vesca]
Rro01G005370.1	Molecular Function: metal ion binding (GO:0046872);;	--	[R]	General function prediction only	PHD-finger	PHD finger protein MALE MEIOCYTE DEATH 1 OS=Arabidopsis thaliana OX=3702 GN=MMD1 PE=2 SV=1	Putative chromatin regulator PHD family OS=Rosa chinensis OX=74649 GN=RchiOBHm_Chr3g0492331 PE=4 SV=1	S	Function unknown	PREDICTED: PHD finger protein MALE MEIOCYTE DEATH 1-like [Fragaria vesca subsp. vesca]
Rro01G005380.1	Molecular Function: nucleic acid binding (GO:0003676);; Molecular Function: RNA-directed DNA polymerase activity (GO:0003964);; Biological Process: DNA integration (GO:0015074);;	K12447|1.5e-88|thj:104808371|K12447 UDP-sugar pyrophosphorylase [EC:2.7.7.64] | (RefSeq) uncharacterized protein LOC104808371	[R]	General function prediction only	Reverse transcriptase (RNA-dependent DNA polymerase)	Retrovirus-related Pol polyprotein from transposon TNT 1-94 OS=Nicotiana tabacum OX=4097 PE=2 SV=1	Putative RNA-directed DNA polymerase OS=Rosa chinensis OX=74649 GN=RchiOBHm_Chr7g0186831 PE=4 SV=1	L	Replication, recombination and repair	retrotransposon polyprotein [Rosa rugosa]
Rro01G005390.1	Molecular Function: nucleic acid binding (GO:0003676);; Molecular Function: zinc ion binding (GO:0008270);;	K02111|1.2e-16|mdm:114822316|K02111 F-type H+/Na+-transporting ATPase subunit alpha [EC:7.1.2.2 7.2.2.1] | (RefSeq) LOW QUALITY PROTEIN: uncharacterized protein LOC114822316	--	--	gag-polypeptide of LTR copia-type	--	Putative transcription factor interactor and regulator CCHC(Zn) family OS=Rosa chinensis OX=74649 GN=RchiOBHm_Chr5g0007931 PE=4 SV=1	--	--	PREDICTED: uncharacterized protein LOC104884435 isoform X1 [Beta vulgaris subsp. vulgaris]
Rro01G005400.1	Molecular Function: nucleic acid binding (GO:0003676);; Biological Process: DNA integration (GO:0015074);;	K14288|4.7e-65|oeu:111405033|K14288 exportin-T | (RefSeq) exportin-T-like	[R]	General function prediction only	--	Retrovirus-related Pol polyprotein from transposon TNT 1-94 OS=Nicotiana tabacum OX=4097 PE=2 SV=1	Transposable element protein OS=Prunus dulcis OX=3755 GN=Prudu_655S000400 PE=4 SV=1	T	Signal transduction mechanisms	pol polyprotein [Citrus x paradisi]
Rro01G005410.1	Molecular Function: nucleic acid binding (GO:0003676);;	K15255|1.3e-11|cqi:110727275|K15255 ATP-dependent DNA helicase PIF1 [EC:3.6.4.12] | (RefSeq) uncharacterized protein LOC110727275	[R]	General function prediction only	gag-polypeptide of LTR copia-type	--	Uncharacterized protein OS=Pyrus ussuriensis x Pyrus communis OX=2448454 GN=D8674_022146 PE=4 SV=1	L	Replication, recombination and repair	PREDICTED: uncharacterized protein LOC103447698 [Malus domestica]
Rro01G005420.1	Molecular Function: nucleic acid binding (GO:0003676);; Molecular Function: zinc ion binding (GO:0008270);; Biological Process: DNA integration (GO:0015074);;	K03006|4.2e-229|adu:107466525|K03006 DNA-directed RNA polymerase II subunit RPB1 [EC:2.7.7.6] | (RefSeq) LOW QUALITY PROTEIN: DNA-directed RNA polymerase II subunit 1-like	[R]	General function prediction only	Reverse transcriptase (RNA-dependent DNA polymerase)	Retrovirus-related Pol polyprotein from transposon TNT 1-94 OS=Nicotiana tabacum OX=4097 PE=2 SV=1	Uncharacterized protein OS=Davidia involucrata OX=16924 GN=Din_032727 PE=4 SV=1	O	Posttranslational modification, protein turnover, chaperones	hypothetical protein VITISV_024577 [Vitis vinifera]
Rro01G005430.1	Molecular Function: nucleic acid binding (GO:0003676);; Molecular Function: RNA-DNA hybrid ribonuclease activity (GO:0004523);;	K17541|2.0e-11|nnu:104611621|K17541 SCY1-like protein 2 | (RefSeq) uncharacterized LOC104611621	--	--	Reverse transcriptase-like	Bifunctional protein Rv2228c OS=Mycobacterium tuberculosis (strain ATCC 25618 / H37Rv) OX=83332 GN=Rv2228c PE=1 SV=1	Putative ribonuclease H OS=Rosa chinensis OX=74649 GN=RchiOBHm_Chr6g0245201 PE=4 SV=1	L	Replication, recombination and repair	PREDICTED: uncharacterized protein LOC101312118 [Fragaria vesca subsp. vesca]
Rro01G005440.1	Cellular Component: integral component of membrane (GO:0016021);;	--	--	--	--	--	Uncharacterized protein OS=Rosa chinensis OX=74649 GN=RchiOBHm_Chr3g0492301 PE=4 SV=1	--	--	--
Rro01G005450.1	Cellular Component: exosome (RNase complex) (GO:0000178);; Biological Process: RNA processing (GO:0006396);;	K03678|4.6e-132|fve:101302011|K03678 exosome complex component RRP45 | (RefSeq) protein RRP45A-like	[J]	Translation, ribosomal structure and biogenesis	3' exoribonuclease family, domain 2	Exosome complex component RRP45B OS=Arabidopsis thaliana OX=3702 GN=RRP45B PE=2 SV=1	Putative exosome complex component Rrp42, archaea, PNPase/RNase PH domain-containing protein OS=Rosa chinensis OX=74649 GN=RchiOBHm_Chr3g0492251 PE=3 SV=1	J	Translation, ribosomal structure and biogenesis	PREDICTED: exosome complex component rrp45-like [Fragaria vesca subsp. vesca]
Rro01G005460.1	Biological Process: protein polyubiquitination (GO:0000209);; Molecular Function: molecular_function (GO:0003674);; Molecular Function: catalytic activity (GO:0003824);; Molecular Function: ubiquitin-protein transferase activity (GO:0004842);; Molecular Function: binding (GO:0005488);; Molecular Function: protein binding (GO:0005515);; Biological Process: cellular protein modification process (GO…	K20890|4.9e-60|oeu:111370894|K20890 xylan alpha-glucuronosyltransferase [EC:2.4.1.-] | (RefSeq) UDP-glucuronate:xylan alpha-glucuronosyltransferase 1-like	[R]	General function prediction only	Domain of unknown function	--	ANK_REP_REGION domain-containing protein OS=Prunus persica OX=3760 GN=PRUPE_3G237500 PE=4 SV=1	L	Replication, recombination and repair	PREDICTED: uncharacterized protein LOC103329708 [Prunus mume]
Rro01G005470.1	Molecular Function: anthranilate synthase activity (GO:0004049);; Biological Process: glutamine metabolic process (GO:0006541);;	K01658|2.4e-132|mdm:103423839|K01658 anthranilate synthase component II [EC:4.1.3.27] | (RefSeq) anthranilate synthase beta subunit 1, chloroplastic-like	[E]	Amino acid transport and metabolism	Glutamine amidotransferase class-I	Anthranilate synthase beta subunit 1, chloroplastic OS=Arabidopsis thaliana OX=3702 GN=ASB1 PE=1 SV=1	Putative anthranilate synthase OS=Rosa chinensis OX=74649 GN=RchiOBHm_Chr3g0486701 PE=4 SV=1	E	Amino acid transport and metabolism	PREDICTED: anthranilate synthase beta subunit 1, chloroplastic-like isoform X1 [Prunus mume]
Rro01G005490.1	Biological Process: telomere maintenance (GO:0000723);; Molecular Function: DNA helicase activity (GO:0003678);; Molecular Function: ATP binding (GO:0005524);; Biological Process: DNA repair (GO:0006281);; Biological Process: DNA recombination (GO:0006310);;	K15255|3.4e-150|tcc:108661168|K15255 ATP-dependent DNA helicase PIF1 [EC:3.6.4.12] | (RefSeq) ATP-dependent DNA helicase PIF1-like	[D]	Cell cycle control, cell division, chromosome partitioning	PIF1-like helicase	ATP-dependent DNA helicase pif1 OS=Campylobacter jejuni subsp. jejuni serotype O:2 (strain ATCC 700819 / NCTC 11168) OX=192222 GN=pif1 PE=3 SV=1	ATP-dependent DNA helicase OS=Rosa chinensis OX=74649 GN=RchiOBHm_Chr5g0066561 PE=3 SV=1	D	Cell cycle control, cell division, chromosome partitioning	hypothetical protein PRUPE_ppa026511mg, partial [Prunus persica]
Rro01G005500.1	--	K15255|5.9e-43|boe:106344436|K15255 ATP-dependent DNA helicase PIF1 [EC:3.6.4.12] | (RefSeq) uncharacterized protein LOC106344436	[D]	Cell cycle control, cell division, chromosome partitioning	Helitron helicase-like domain at N-terminus	--	Helitron_like_N domain-containing protein OS=Malus baccata OX=106549 GN=C1H46_016702 PE=4 SV=1	L	Replication, recombination and repair	PREDICTED: uncharacterized protein LOC103421325 [Malus domestica]
Rro01G005510.1	Biological Process: telomere maintenance (GO:0000723);; Molecular Function: DNA helicase activity (GO:0003678);; Molecular Function: ATP binding (GO:0005524);; Biological Process: DNA repair (GO:0006281);; Biological Process: DNA recombination (GO:0006310);;	K15255|4.9e-161|osa:4352165|K15255 ATP-dependent DNA helicase PIF1 [EC:3.6.4.12] | (RefSeq) ATP-dependent DNA helicase PIF1 isoform X1	[D]	Cell cycle control, cell division, chromosome partitioning	PIF1-like helicase	ATP-dependent DNA helicase pif1 OS=Psychrobacter sp. (strain PRwf-1) OX=349106 GN=pif1 PE=3 SV=1	ATP-dependent DNA helicase OS=Rosa chinensis OX=74649 GN=RchiOBHm_Chr5g0066561 PE=3 SV=1	L	Replication, recombination and repair	PREDICTED: uncharacterized protein LOC103962959 [Pyrus x bretschneideri]
Rro01G005520.1	Molecular Function: voltage-gated potassium channel activity (GO:0005249);; Cellular Component: integral component of membrane (GO:0016021);; Biological Process: regulation of ion transmembrane transport (GO:0034765);;	K21867|0.0e+00|fve:101307839|K21867 potassium channel | (RefSeq) potassium channel SKOR	[PT]	--	Ankyrin repeats (3 copies)	Potassium channel SKOR OS=Arabidopsis thaliana OX=3702 GN=SKOR PE=1 SV=1	Putative potassium channel, voltage-dependent, EAG/ELK/ERG, ankyrin repeat-containing OS=Rosa chinensis OX=74649 GN=RchiOBHm_Chr3g0492241 PE=3 SV=1	--	--	PREDICTED: potassium channel SKOR-like [Fragaria vesca subsp. vesca]
Rro01G005530.1	Molecular Function: protein binding (GO:0005515);;	K09527|2.2e-15|sind:105158949|K09527 DnaJ homolog subfamily C member 7 | (RefSeq) TPR repeat-containing thioredoxin TTL4 isoform X1	[R]	General function prediction only	Tetratricopeptide repeat	Tetratricopeptide repeat protein 1 OS=Homo sapiens OX=9606 GN=TTC1 PE=1 SV=1	Putative 43kDa postsynaptic protein OS=Rosa chinensis OX=74649 GN=RchiOBHm_Chr4g0405181 PE=4 SV=1	S	Function unknown	PREDICTED: tetratricopeptide repeat protein 1-like [Fragaria vesca subsp. vesca]
Rro01G005540.1	Molecular Function: structural constituent of ribosome (GO:0003735);; Cellular Component: mitochondrion (GO:0005739);; Biological Process: mitochondrial translation (GO:0032543);;	--	--	--	CHCH-CHCH-like Cx9C, IMS import disulfide relay-system,	--	Putative cysteine alpha-hairpin motif superfamily OS=Rosa chinensis OX=74649 GN=RchiOBHm_Chr5g0006711 PE=4 SV=1	J	Translation, ribosomal structure and biogenesis	PREDICTED: uncharacterized protein LOC101291031 [Fragaria vesca subsp. vesca]
Rro01G005550.1	Biological Process: mRNA splicing, via spliceosome (GO:0000398);; Biological Process: production of miRNAs involved in gene silencing by miRNA (GO:0035196);; Biological Process: regulation of phosphatidate phosphatase activity (GO:1903730);;	--	--	--	--	Protein SICKLE OS=Arabidopsis thaliana OX=3702 GN=SIC PE=1 SV=1	Uncharacterized protein OS=Rosa chinensis OX=74649 GN=RchiOBHm_Chr7g0235791 PE=4 SV=1	S	Function unknown	PREDICTED: uncharacterized protein LOC101291633 [Fragaria vesca subsp. vesca]
Rro01G005560.1	Biological Process: response to hypoxia (GO:0001666);; Cellular Component: cellular_component (GO:0005575);; Cellular Component: intracellular (GO:0005622);; Cellular Component: obsolete cell (GO:0005623);; Cellular Component: nucleus (GO:0005634);; Cellular Component: nucleoplasm (GO:0005654);; Cellular Component: chromatin silencing complex (GO:0005677);; Biological Process: response to stress …	--	--	--	PHD - plant homeodomain finger protein	VIN3-like protein 2 OS=Arabidopsis thaliana OX=3702 GN=VIL2 PE=1 SV=1	Putative oberon, PHD finger domain-containing protein OS=Rosa chinensis OX=74649 GN=RchiOBHm_Chr7g0235781 PE=4 SV=1	S	Function unknown	PREDICTED: protein VERNALIZATION INSENSITIVE 3-like [Fragaria vesca subsp. vesca]
Rro01G005580.1	Biological Process: cytidine to uridine editing (GO:0016554);;	K00655|3.0e-16|sind:105166581|K00655 1-acyl-sn-glycerol-3-phosphate acyltransferase [EC:2.3.1.51] | (RefSeq) uncharacterized protein LOC105166581	--	--	--	Multiple organellar RNA editing factor 1, mitochondrial OS=Arabidopsis thaliana OX=3702 GN=MORF1 PE=1 SV=1	Uncharacterized protein OS=Rosa chinensis OX=74649 GN=RchiOBHm_Chr5g0083371 PE=4 SV=1	S	Function unknown	PREDICTED: uncharacterized protein LOC101314760 [Fragaria vesca subsp. vesca]
Rro01G005590.1	--	--	--	--	--	--	Putative galactose oxidase/kelch, beta-propeller OS=Rosa chinensis OX=74649 GN=RchiOBHm_Chr1g0323581 PE=4 SV=1	--	--	--
Rro01G005600.1	Molecular Function: nucleic acid binding (GO:0003676);; Molecular Function: helicase activity (GO:0004386);; Molecular Function: ATP binding (GO:0005524);;	K14780|0.0e+00|pper:18790654|K14780 ATP-dependent RNA helicase DHX37/DHR1 [EC:3.6.4.13] | (RefSeq) ATP-dependent RNA helicase DEAH13 isoform X1	[AJ]	--	Helicase associated domain (HA2)	ATP-dependent RNA helicase DEAH13 OS=Arabidopsis thaliana OX=3702 GN=FAS4 PE=2 SV=1	RNA helicase OS=Prunus persica OX=3760 GN=PRUPE_1G193500 PE=4 SV=1	A	RNA processing and modification	PREDICTED: putative ATP-dependent RNA helicase PB1A10.06c [Prunus mume]
Rro01G005610.1	Molecular Function: nucleic acid binding (GO:0003676);; Cellular Component: spliceosomal complex (GO:0005681);; Molecular Function: zinc ion binding (GO:0008270);;	K13104|5.3e-125|fve:101301141|K13104 zinc finger protein 830 | (RefSeq) zinc finger protein 830	[S]	Function unknown	Zinc-finger of C2H2 type	Zinc finger protein 830 OS=Mus musculus OX=10090 GN=Znf830 PE=1 SV=1	Coiled-coil domain-containing protein 16 OS=Rosa chinensis OX=74649 GN=RchiOBHm_Chr3g0492111 PE=4 SV=1	A	RNA processing and modification	PREDICTED: zinc finger protein 830-like [Fragaria vesca subsp. vesca]
Rro01G005620.1	--	--	--	--	--	--	Putative galactose oxidase, beta-propeller OS=Rosa chinensis OX=74649 GN=RchiOBHm_Chr7g0219841 PE=4 SV=1	--	--	--
Rro01G005630.1	Molecular Function: protein binding (GO:0005515);; Biological Process: regulation of carbohydrate metabolic process (GO:0006109);; Biological Process: biological_process (GO:0008150);; Biological Process: regulation of biosynthetic process (GO:0009889);; Biological Process: negative regulation of biosynthetic process (GO:0009890);; Biological Process: negative regulation of metabolic process (GO:…	K14564|2.2e-08|dcr:108225321|K14564 nucleolar protein 56 | (RefSeq) uncharacterized protein LOC108225321	--	--	Protein of unknown function (DUF295)	Putative F-box protein At1g65770 OS=Arabidopsis thaliana OX=3702 GN=At1g65770 PE=4 SV=1	DUF295 domain-containing protein OS=Malus baccata OX=106549 GN=C1H46_040045 PE=4 SV=1	S	Function unknown	PREDICTED: F-box protein SKIP23-like [Pyrus x bretschneideri]
Rro01G005640.1	Molecular Function: nucleic acid binding (GO:0003676);; Cellular Component: spliceosomal complex (GO:0005681);; Molecular Function: zinc ion binding (GO:0008270);;	K13104|3.4e-16|fve:101301141|K13104 zinc finger protein 830 | (RefSeq) zinc finger protein 830	[S]	Function unknown	--	--	Coiled-coil domain-containing protein 16 OS=Rosa chinensis OX=74649 GN=RchiOBHm_Chr3g0492111 PE=4 SV=1	A	RNA processing and modification	PREDICTED: zinc finger protein 830-like [Fragaria vesca subsp. vesca]
Rro01G005650.1	Molecular Function: G protein-coupled receptor activity (GO:0004930);; Molecular Function: ligand-gated ion channel activity (GO:0015276);; Cellular Component: integral component of membrane (GO:0016021);;	K05387|3.2e-209|pper:18770477|K05387 glutamate receptor, ionotropic, plant | (RefSeq) glutamate receptor 3.6	[PET]	--	Receptor family ligand binding region	Glutamate receptor 3.6 OS=Arabidopsis thaliana OX=3702 GN=GLR3.6 PE=2 SV=1	Glutamate receptor OS=Rosa chinensis OX=74649 GN=RchiOBHm_Chr2g0096991 PE=3 SV=1	--	--	hypothetical protein PRUPE_ppa000995mg [Prunus persica]
Rro01G005660.1	Cellular Component: integral component of membrane (GO:0016021);;	--	--	--	--	--	Uncharacterized protein OS=Rosa chinensis OX=74649 GN=RchiOBHm_Chr2g0103281 PE=4 SV=1	--	--	--
Rro01G005680.1	Molecular Function: glutathione transferase activity (GO:0004364);;	K02947|9.7e-09|pmum:103319527|K02947 small subunit ribosomal protein S10e | (RefSeq) 40S ribosomal protein S10-like	--	--	No apical meristem-associated C-terminal domain	--	Putative glutathione transferase OS=Rosa chinensis OX=74649 GN=RchiOBHm_Chr4g0392971 PE=4 SV=1	--	--	PREDICTED: pentatricopeptide repeat-containing protein At1g63130, mitochondrial-like [Fragaria vesca subsp. vesca]
Rro01G005690.1	--	K13205|4.9e-200|fve:101308909|K13205 A1 cistron-splicing factor AAR2 | (RefSeq) protein AAR2 homolog	[A]	RNA processing and modification	AAR2 protein	Protein AAR2 homolog OS=Bos taurus OX=9913 GN=AAR2 PE=2 SV=1	Putative A1 cistron-splicing factor, AAR2 OS=Rosa chinensis OX=74649 GN=RchiOBHm_Chr3g0492101 PE=3 SV=1	A	RNA processing and modification	hypothetical protein PRUPE_ppa006770mg [Prunus persica]
Rro01G005700.1	Biological Process: signal transduction (GO:0007165);; Cellular Component: integral component of membrane (GO:0016021);; Molecular Function: ADP binding (GO:0043531);;	K00695|1.9e-117|mtr:MTR_6g478030|K00695 sucrose synthase [EC:2.4.1.13] | (RefSeq) sucrose synthase	--	--	TIR domain	Disease resistance protein RPV1 OS=Vitis rotundifolia OX=103349 GN=RPV1 PE=1 SV=1	ADP-ribosyl cyclase/cyclic ADP-ribose hydrolase OS=Prunus dulcis OX=3755 GN=ALMOND_2B013453 PE=4 SV=1	S	Function unknown	PREDICTED: TMV resistance protein N-like [Prunus mume]
Rro01G005710.1	Molecular Function: glutathione transferase activity (GO:0004364);;	K02947|2.5e-11|pmum:103319527|K02947 small subunit ribosomal protein S10e | (RefSeq) 40S ribosomal protein S10-like	--	--	--	--	Putative glutathione transferase OS=Rosa chinensis OX=74649 GN=RchiOBHm_Chr4g0392971 PE=4 SV=1	--	--	PREDICTED: pentatricopeptide repeat-containing protein At1g63130, mitochondrial-like [Fragaria vesca subsp. vesca]
Rro01G005720.1	Molecular Function: nucleic acid binding (GO:0003676);; Molecular Function: zinc ion binding (GO:0008270);;	K03097|6.3e-15|hbr:110638242|K03097 casein kinase II subunit alpha [EC:2.7.11.1] | (RefSeq) casein kinase II subunit alpha-4, chloroplastic-like	--	--	gag-polypeptide of LTR copia-type	--	Putative transcription factor interactor and regulator CCHC(Zn) family OS=Rosa chinensis OX=74649 GN=RchiOBHm_Chr1g0324761 PE=4 SV=1	--	--	PREDICTED: uncharacterized protein LOC101313924 [Fragaria vesca subsp. vesca]
Rro01G005730.1	Molecular Function: metalloendopeptidase activity (GO:0004222);; Molecular Function: zinc ion binding (GO:0008270);; Cellular Component: extracellular matrix (GO:0031012);;	K07761|3.6e-48|han:110896101|K07761 metalloendoproteinase 5-MMP [EC:3.4.24.-] | (RefSeq) metalloendoproteinase 5-MMP-like	[OW]	--	Matrixin	Metalloendoproteinase 3-MMP OS=Arabidopsis thaliana OX=3702 GN=3MMP PE=1 SV=1	Putative interstitial collagenase OS=Rosa chinensis OX=74649 GN=RchiOBHm_Chr7g0222561 PE=3 SV=1	O	Posttranslational modification, protein turnover, chaperones	PREDICTED: metalloendoproteinase 1-like [Fragaria vesca subsp. vesca]
Rro01G005740.1	Molecular Function: metalloendopeptidase activity (GO:0004222);; Molecular Function: zinc ion binding (GO:0008270);; Cellular Component: extracellular matrix (GO:0031012);;	K07761|3.9e-64|han:110896101|K07761 metalloendoproteinase 5-MMP [EC:3.4.24.-] | (RefSeq) metalloendoproteinase 5-MMP-like	[OW]	--	Matrixin	Metalloendoproteinase 2-MMP OS=Arabidopsis thaliana OX=3702 GN=2MMP PE=1 SV=1	Putative interstitial collagenase OS=Rosa chinensis OX=74649 GN=RchiOBHm_Chr7g0222561 PE=3 SV=1	O	Posttranslational modification, protein turnover, chaperones	PREDICTED: metalloendoproteinase 1-like [Fragaria vesca subsp. vesca]
Rro01G005750.1	--	--	--	--	--	--	Uncharacterized protein OS=Rosa chinensis OX=74649 GN=RchiOBHm_Chr3g0492091 PE=4 SV=1	--	--	PREDICTED: uncharacterized protein LOC101311800 [Fragaria vesca subsp. vesca]
Rro01G005760.1	--	--	--	--	--	--	Uncharacterized protein OS=Rosa chinensis OX=74649 GN=RchiOBHm_Chr5g0043831 PE=4 SV=1	--	--	--
Rro01G005770.1	Cellular Component: integral component of membrane (GO:0016021);; Biological Process: protein processing (GO:0016485);;	--	[TO]	--	Nicastrin	Nicastrin OS=Arabidopsis thaliana OX=3702 GN=At3g52640/At3g52650 PE=2 SV=1	Nicastrin OS=Rosa chinensis OX=74649 GN=RchiOBHm_Chr3g0492061 PE=3 SV=1	--	--	PREDICTED: nicastrin-like [Fragaria vesca subsp. vesca]
Rro01G005780.1	Molecular Function: 3-oxoacyl-[acyl-carrier-protein] synthase activity (GO:0004315);; Molecular Function: oxidoreductase activity (GO:0016491);;	--	--	--	Zinc-binding dehydrogenase	--	Putative beta-ketoacyl-[acyl-carrier-protein] synthase I OS=Rosa chinensis OX=74649 GN=RchiOBHm_Chr5g0003651 PE=4 SV=1	--	--	--
Rro01G005790.1	--	--	--	--	--	--	Uncharacterized protein OS=Rosa chinensis OX=74649 GN=RchiOBHm_Chr6g0262731 PE=4 SV=1	--	--	hypothetical protein PRUPE_ppa023172mg [Prunus persica]
Rro01G005800.1	Biological Process: mRNA splicing, via spliceosome (GO:0000398);;	K12855|0.0e+00|fve:101290826|K12855 pre-mRNA-processing factor 6 | (RefSeq) protein STABILIZED1-like	[A]	RNA processing and modification	PRP1 splicing factor, N-terminal	Protein STABILIZED1 OS=Arabidopsis thaliana OX=3702 GN=STA1 PE=1 SV=1	Putative PRP1 splicing factor, tetratricopeptide-like helical domain-containing protein OS=Rosa chinensis OX=74649 GN=RchiOBHm_Chr5g0050851 PE=4 SV=1	A	RNA processing and modification	PREDICTED: pre-mRNA-processing factor 6-like [Malus domestica]
Rro01G005810.1	--	--	--	--	--	F-box/LRR-repeat protein At3g58980 OS=Arabidopsis thaliana OX=3702 GN=At3g58980 PE=2 SV=1	F-box/LRR-repeat protein OS=Pyrus ussuriensis x Pyrus communis OX=2448454 GN=D8674_005207 PE=4 SV=1	S	Function unknown	PREDICTED: FBD-associated F-box protein At4g10400-like isoform X1 [Pyrus x bretschneideri]
Rro01G005820.1	Molecular Function: ubiquitin-like modifier activating enzyme activity (GO:0008641);; Molecular Function: transferase activity (GO:0016740);;	K22132|2.1e-234|fve:101298366|K22132 tRNA threonylcarbamoyladenosine dehydratase | (RefSeq) tRNA threonylcarbamoyladenosine dehydratase	[O]	Posttranslational modification, protein turnover, chaperones	ThiF family	tRNA threonylcarbamoyladenosine dehydratase OS=Schizosaccharomyces pombe (strain 972 / ATCC 24843) OX=284812 GN=SPAC1A6.10 PE=3 SV=1	Putative transferase OS=Rosa chinensis OX=74649 GN=RchiOBHm_Chr3g0492321 PE=4 SV=1	O	Posttranslational modification, protein turnover, chaperones	PREDICTED: uncharacterized protein C1A6.10-like [Fragaria vesca subsp. vesca]
Rro01G005840.1	Molecular Function: nucleic acid binding (GO:0003676);; Molecular Function: RNA-DNA hybrid ribonuclease activity (GO:0004523);;	--	--	--	--	--	Putative ribonuclease H-like domain-containing protein OS=Rosa chinensis OX=74649 GN=RchiOBHm_Chr2g0115441 PE=4 SV=1	E	Amino acid transport and metabolism	PREDICTED: uncharacterized protein LOC101315365 [Fragaria vesca subsp. vesca]
Rro01G005850.1	Molecular Function: protein serine/threonine kinase activity (GO:0004674);; Molecular Function: ATP binding (GO:0005524);; Cellular Component: integral component of membrane (GO:0016021);;	K20181|1.4e-262|mtr:MTR_5g026090|K20181 vacuolar protein sorting-associated protein 18 | (RefSeq) vacuolar sorting-associated-like protein	--	--	Protein tyrosine and serine/threonine kinase	Probable LRR receptor-like serine/threonine-protein kinase At3g47570 OS=Arabidopsis thaliana OX=3702 GN=At3g47570 PE=2 SV=1	Protein kinase domain-containing protein OS=Rosa chinensis OX=74649 GN=RchiOBHm_Chr1g0346851 PE=3 SV=1	T	Signal transduction mechanisms	PREDICTED: LRR receptor-like serine/threonine-protein kinase EFR-like [Fragaria vesca subsp. vesca]
Rro01G005860.1	Cellular Component: endoplasmic reticulum (GO:0005783);; Cellular Component: Golgi apparatus (GO:0005794);; Biological Process: endoplasmic reticulum to Golgi vesicle-mediated transport (GO:0006888);; Cellular Component: TRAPP complex (GO:0030008);;	K20300|8.6e-84|fve:101303278|K20300 trafficking protein particle complex subunit 1 | (RefSeq) trafficking protein particle complex subunit 1	[U]	Intracellular trafficking, secretion, and vesicular transport	Sybindin-like family	Trafficking protein particle complex subunit 1 OS=Mus musculus OX=10090 GN=Trappc1 PE=1 SV=1	Trafficking protein particle complex subunit OS=Rosa chinensis OX=74649 GN=RchiOBHm_Chr1g0378911 PE=3 SV=1	U	Intracellular trafficking, secretion, and vesicular transport	PREDICTED: trafficking protein particle complex subunit 1-like [Fragaria vesca subsp. vesca]
Rro01G005870.1	Cellular Component: integral component of membrane (GO:0016021);;	K21866|0.0e+00|pper:18788404|K21866 ion channel POLLUX/CASTOR | (RefSeq) ion channel CASTOR isoform X1	--	--	Castor and Pollux, part of voltage-gated ion channel	Ion channel CASTOR OS=Lotus japonicus OX=34305 GN=CASTOR PE=1 SV=1	Ion channel CASTOR-like isoform X1 OS=Prunus yedoensis var. nudiflora OX=2094558 GN=Pyn_14997 PE=3 SV=1	P	Inorganic ion transport and metabolism	PREDICTED: ion channel CASTOR-like isoform X1 [Prunus mume]
Rro01G005880.1	Molecular Function: NADH dehydrogenase (ubiquinone) activity (GO:0008137);; Molecular Function: electron transfer activity (GO:0009055);; Cellular Component: membrane (GO:0016020);; Biological Process: ATP synthesis coupled electron transport (GO:0042773);; Molecular Function: iron-sulfur cluster binding (GO:0051536);;	K03934|0.0e+00|fve:101296235|K03934 NADH dehydrogenase (ubiquinone) Fe-S protein 1 [EC:7.1.1.2] | (RefSeq) NADH dehydrogenase [ubiquinone] iron-sulfur protein 1, mitochondrial	[C]	Energy production and conversion	Molybdopterin oxidoreductase	NADH dehydrogenase [ubiquinone] iron-sulfur protein 1, mitochondrial OS=Solanum tuberosum OX=4113 PE=2 SV=1	Putative oxidoreductase OS=Rosa chinensis OX=74649 GN=RchiOBHm_Chr3g0491991 PE=3 SV=1	C	Energy production and conversion	PREDICTED: NADH dehydrogenase [ubiquinone] iron-sulfur protein 1, mitochondrial-like [Fragaria vesca subsp. vesca]
Rro01G005890.1	Molecular Function: glutathione transferase activity (GO:0004364);; Cellular Component: integral component of membrane (GO:0016021);;	K00799|2.1e-71|fve:101307437|K00799 glutathione S-transferase [EC:2.5.1.18] | (RefSeq) microsomal glutathione S-transferase 3	--	--	MAPEG family	Microsomal glutathione S-transferase 3 OS=Mus musculus OX=10090 GN=Mgst3 PE=1 SV=1	Putative glutathione transferase OS=Rosa chinensis OX=74649 GN=RchiOBHm_Chr3g0491671 PE=4 SV=1	S	Function unknown	PREDICTED: microsomal glutathione S-transferase 3-like [Fragaria vesca subsp. vesca]
Rro01G005900.1	Molecular Function: carbon-sulfur lyase activity (GO:0016846);;	--	[S]	Function unknown	Glutathione-dependent formaldehyde-activating enzyme	Centromere protein V OS=Mus musculus OX=10090 GN=Cenpv PE=1 SV=2	GFA domain-containing protein OS=Rosa chinensis OX=74649 GN=RchiOBHm_Chr3g0491901 PE=3 SV=1	S	Function unknown	PREDICTED: centromere protein V-like [Fragaria vesca subsp. vesca]
Rro01G005910.1	Molecular Function: cyclic-nucleotide phosphodiesterase activity (GO:0004112);; Molecular Function: ligase activity (GO:0016874);;	K04079|1.2e-14|ccaj:109800130|K04079 molecular chaperone HtpG | (RefSeq) F-box/kelch-repeat protein At3g06240-like isoform X1	--	--	F-box domain	Cyclic phosphodiesterase OS=Arabidopsis thaliana OX=3702 GN=At4g18930 PE=1 SV=1	Putative F-box domain, RNA ligase/cyclic nucleotide phosphodiesterase OS=Rosa chinensis OX=74649 GN=RchiOBHm_Chr2g0111631 PE=4 SV=1	--	--	PREDICTED: uncharacterized protein LOC101295378 [Fragaria vesca subsp. vesca]
Rro01G005920.1	Molecular Function: carbon-sulfur lyase activity (GO:0016846);;	--	[S]	Function unknown	Glutathione-dependent formaldehyde-activating enzyme	Centromere protein V OS=Mus musculus OX=10090 GN=Cenpv PE=1 SV=2	GFA domain-containing protein OS=Rosa chinensis OX=74649 GN=RchiOBHm_Chr3g0491661 PE=3 SV=1	S	Function unknown	PREDICTED: centromere protein V-like [Fragaria vesca subsp. vesca]
Rro01G005930.1	Molecular Function: cysteine-type peptidase activity (GO:0008234);;	--	--	--	--	--	Putative Ulp1 protease family catalytic domain, putative transposase, Ptta/En/Spm, plant OS=Rosa chinensis OX=74649 GN=RchiOBHm_Chr7g0191841 PE=3 SV=1	S	Function unknown	PREDICTED: uncharacterized protein LOC101298373 [Fragaria vesca subsp. vesca]
Rro01G005940.1	Molecular Function: nucleic acid binding (GO:0003676);; Biological Process: DNA integration (GO:0015074);;	K14288|2.2e-16|oeu:111405033|K14288 exportin-T | (RefSeq) exportin-T-like	[R]	General function prediction only	--	Retrovirus-related Pol polyprotein from transposon TNT 1-94 OS=Nicotiana tabacum OX=4097 PE=2 SV=1	Transposable element protein OS=Prunus dulcis OX=3755 GN=Prudu_655S000400 PE=4 SV=1	T	Signal transduction mechanisms	PREDICTED: uncharacterized protein LOC103434364 [Malus domestica]
Rro01G005950.1	Molecular Function: ion channel activity (GO:0005216);; Biological Process: ion transport (GO:0006811);; Cellular Component: membrane (GO:0016020);; Cellular Component: integral component of membrane (GO:0016021);; Biological Process: transmembrane transport (GO:0055085);;	K05391|1.1e-161|pavi:110763212|K05391 cyclic nucleotide gated channel, plant | (RefSeq) cyclic nucleotide-gated ion channel 1-like	[PT]	--	Cyclic nucleotide-binding domain	Cyclic nucleotide-gated ion channel 1 OS=Arabidopsis thaliana OX=3702 GN=CNGC1 PE=1 SV=1	Putative Ion transport domain, transcription regulator, NtcA OS=Rosa chinensis OX=74649 GN=RchiOBHm_Chr1g0381221 PE=4 SV=1	--	--	PREDICTED: cyclic nucleotide-gated ion channel 1-like [Fragaria vesca subsp. vesca]
Rro01G005960.1	--	K23288|9.7e-19|gra:105761952|K23288 syndetin | (RefSeq) uncharacterized LOC105761952	[R]	General function prediction only	gag-polypeptide of LTR copia-type	--	Putative gag-polypeptide of LTR copia-type OS=Rosa chinensis OX=74649 GN=RchiOBHm_Chr1g0322851 PE=4 SV=1	L	Replication, recombination and repair	PREDICTED: uncharacterized protein LOC103421737 [Malus domestica]
Rro01G005970.1	Molecular Function: aspartic-type endopeptidase activity (GO:0004190);;	K22683|4.4e-40|egr:104442184|K22683 aspartyl protease family protein [EC:3.4.23.-] | (RefSeq) aspartyl protease family protein 2	[O]	Posttranslational modification, protein turnover, chaperones	Xylanase inhibitor N-terminal	Aspartic proteinase PCS1 OS=Arabidopsis thaliana OX=3702 GN=PCS1 PE=2 SV=1	Putative nepenthesin OS=Rosa chinensis OX=74649 GN=RchiOBHm_Chr3g0491651 PE=3 SV=1	O	Posttranslational modification, protein turnover, chaperones	PREDICTED: aspartic proteinase PCS1-like [Fragaria vesca subsp. vesca]
Rro01G005980.1	Molecular Function: nucleic acid binding (GO:0003676);; Molecular Function: RNA-DNA hybrid ribonuclease activity (GO:0004523);; Biological Process: DNA integration (GO:0015074);; Molecular Function: nucleotidyltransferase activity (GO:0016779);;	K01303|1.9e-263|fve:101311565|K01303 acylaminoacyl-peptidase [EC:3.4.19.1] | (RefSeq) uncharacterized LOC101311565	[R]	General function prediction only	RNase H-like domain found in reverse transcriptase	Transposon Ty3-I Gag-Pol polyprotein OS=Saccharomyces cerevisiae (strain ATCC 204508 / S288c) OX=559292 GN=TY3B-I PE=1 SV=2	Endonuclease OS=Rosa chinensis OX=74649 GN=RchiOBHm_Chr5g0043631 PE=4 SV=1	L	Replication, recombination and repair	PREDICTED: uncharacterized protein LOC103341623 [Prunus mume]
Rro01G006000.1	Molecular Function: nucleic acid binding (GO:0003676);; Molecular Function: RNA-DNA hybrid ribonuclease activity (GO:0004523);;	K10523|5.9e-34|obr:107305228|K10523 speckle-type POZ protein | (RefSeq) uncharacterized LOC107305228	[R]	General function prediction only	Retrotransposon gag protein	--	RNase H domain-containing protein OS=Pyrus ussuriensis x Pyrus communis OX=2448454 GN=D8674_042381 PE=4 SV=1	L	Replication, recombination and repair	PREDICTED: uncharacterized protein LOC101310794 [Fragaria vesca subsp. vesca]
Rro01G006010.1	--	--	--	--	--	--	Uncharacterized protein OS=Rosa chinensis OX=74649 GN=RchiOBHm_Chr6g0291141 PE=4 SV=1	--	--	PREDICTED: uncharacterized protein LOC101313771 [Fragaria vesca subsp. vesca]
Rro01G006020.1	Biological Process: protein transport (GO:0015031);; Cellular Component: integral component of membrane (GO:0016021);;	K10956|3.5e-34|pop:7465997|K10956 protein transport protein SEC61 subunit alpha | (RefSeq) preprotein translocase subunit SCY1, chloroplastic isoform X2	--	--	SecY translocase	Preprotein translocase subunit SCY2, chloroplastic OS=Arabidopsis thaliana OX=3702 GN=SCY2 PE=2 SV=1	Putative SecY/SEC61-alpha family protein OS=Rosa chinensis OX=74649 GN=RchiOBHm_Chr6g0291131 PE=3 SV=1	U	Intracellular trafficking, secretion, and vesicular transport	PREDICTED: preprotein translocase subunit SCY2, chloroplastic-like [Fragaria vesca subsp. vesca]
Rro01G006030.1	Biological Process: maturation of SSU-rRNA from tricistronic rRNA transcript (SSU-rRNA, 5.8S rRNA, LSU-rRNA) (GO:0000462);; Cellular Component: cellular_component (GO:0005575);; Cellular Component: intracellular (GO:0005622);; Cellular Component: obsolete cell (GO:0005623);; Cellular Component: nucleus (GO:0005634);; Cellular Component: nucleolus (GO:0005730);; Biological Process: nucleobase-cont…	K14767|1.1e-268|fve:101314853|K14767 U3 small nucleolar RNA-associated protein 3 | (RefSeq) something about silencing protein 10	[B]	Chromatin structure and dynamics	Sas10 C-terminal domain	Something about silencing protein 10 OS=Drosophila melanogaster OX=7227 GN=Sas10 PE=1 SV=2	Putative sas10 domain-containing protein OS=Rosa chinensis OX=74649 GN=RchiOBHm_Chr7g0219421 PE=3 SV=1	B	Chromatin structure and dynamics	PREDICTED: uncharacterized protein C3B8.09-like [Fragaria vesca subsp. vesca]
Rro01G006040.1	--	--	--	--	Plant self-incompatibility protein S1	--	--	--	--	--
Rro01G006050.1	Molecular Function: molecular_function (GO:0003674);; Molecular Function: nucleic acid binding (GO:0003676);; Molecular Function: RNA binding (GO:0003723);; Molecular Function: catalytic activity (GO:0003824);; Molecular Function: nuclease activity (GO:0004518);; Molecular Function: endonuclease activity (GO:0004519);; Molecular Function: binding (GO:0005488);; Molecular Function: protein binding…	K17710|2.6e-74|aof:109851587|K17710 pentatricopeptide repeat domain-containing protein 1 | (RefSeq) putative pentatricopeptide repeat-containing protein At2g02150 isoform X1	[R]	General function prediction only	PPR repeat family	Putative pentatricopeptide repeat-containing protein At1g09680 OS=Arabidopsis thaliana OX=3702 GN=At1g09680 PE=3 SV=1	Putative tetratricopeptide-like helical domain-containing protein OS=Rosa chinensis OX=74649 GN=RchiOBHm_Chr3g0491601 PE=4 SV=1	S	Function unknown	hypothetical protein PRUPE_ppa024153mg [Prunus persica]
Rro01G006060.1	Molecular Function: protein binding (GO:0005515);;	--	[Z]	Cytoskeleton	Tetratricopeptide repeat	Kinesin light chain 3 OS=Bos taurus OX=9913 GN=KLC3 PE=2 SV=1	Putative 43kDa postsynaptic protein OS=Rosa chinensis OX=74649 GN=RchiOBHm_Chr3g0491391 PE=4 SV=1	Z	Cytoskeleton	PREDICTED: kinesin light chain 3-like [Fragaria vesca subsp. vesca]
Rro01G006070.1	Molecular Function: hydroxymethylglutaryl-CoA lyase activity (GO:0004419);; Cellular Component: mitochondrion (GO:0005739);; Biological Process: ketone body biosynthetic process (GO:0046951);;	K01640|6.4e-162|fve:101302590|K01640 hydroxymethylglutaryl-CoA lyase [EC:4.1.3.4] | (RefSeq) hydroxymethylglutaryl-CoA lyase, mitochondrial-like	[CE]	--	HMGL-like	Hydroxymethylglutaryl-CoA lyase, mitochondrial OS=Arabidopsis thaliana OX=3702 GN=HMGCL PE=1 SV=2	Putative hydroxymethylglutaryl-CoA lyase OS=Rosa chinensis OX=74649 GN=RchiOBHm_Chr3g0491351 PE=4 SV=1	--	--	PREDICTED: hydroxymethylglutaryl-CoA lyase, mitochondrial-like isoform 1 [Fragaria vesca subsp. vesca]
Rro01G006090.1	Molecular Function: hydroxymethylglutaryl-CoA lyase activity (GO:0004419);; Cellular Component: mitochondrion (GO:0005739);; Biological Process: ketone body biosynthetic process (GO:0046951);;	K01640|1.3e-37|fve:101302590|K01640 hydroxymethylglutaryl-CoA lyase [EC:4.1.3.4] | (RefSeq) hydroxymethylglutaryl-CoA lyase, mitochondrial-like	[CE]	--	HMGL-like	Hydroxymethylglutaryl-CoA lyase, mitochondrial OS=Arabidopsis thaliana OX=3702 GN=HMGCL PE=1 SV=2	Putative hydroxymethylglutaryl-CoA lyase OS=Rosa chinensis OX=74649 GN=RchiOBHm_Chr3g0491351 PE=4 SV=1	--	--	PREDICTED: hydroxymethylglutaryl-CoA lyase, mitochondrial-like isoform 1 [Fragaria vesca subsp. vesca]
Rro01G006100.1	--	--	--	--	--	--	Uncharacterized protein OS=Rosa chinensis OX=74649 GN=RchiOBHm_Chr6g0295101 PE=4 SV=1	--	--	--
Rro01G006110.1	Biological Process: intracellular protein transport (GO:0006886);; Molecular Function: P-P-bond-hydrolysis-driven protein transmembrane transporter activity (GO:0015450);; Cellular Component: outer membrane (GO:0019867);;	K07277|2.1e-32|sly:101264572|K07277 outer membrane protein insertion porin family | (RefSeq) outer envelope protein 80, chloroplastic isoform X1	--	--	Omp85 superfamily domain	Protein TOC75-3, chloroplastic OS=Arabidopsis thaliana OX=3702 GN=TOC75-3 PE=1 SV=1	Putative chloroplast envelope protein translocase, IAP75 OS=Rosa chinensis OX=74649 GN=RchiOBHm_Chr7g0222311 PE=4 SV=1	M	Cell wall/membrane/envelope biogenesis	PREDICTED: protein TOC75-3, chloroplastic-like [Fragaria vesca subsp. vesca]
Rro01G006120.1	Molecular Function: protein kinase activity (GO:0004672);; Molecular Function: ATP binding (GO:0005524);; Molecular Function: glycerophosphodiester phosphodiesterase activity (GO:0008889);; Cellular Component: integral component of membrane (GO:0016021);;	K13418|2.4e-53|cmo:103494393|K13418 somatic embryogenesis receptor kinase 1 [EC:2.7.10.1 2.7.11.1] | (RefSeq) somatic embryogenesis receptor kinase 2-like	--	--	Protein kinase domain	PR5-like receptor kinase OS=Arabidopsis thaliana OX=3702 GN=PR5K PE=1 SV=1	Putative glycerophosphodiester phosphodiesterase, protein kinase RLK-Pelle-LRK10L-2 family OS=Rosa chinensis OX=74649 GN=RchiOBHm_Chr4g0434681 PE=4 SV=1	T	Signal transduction mechanisms	PREDICTED: probable receptor-like protein kinase At1g67000 [Malus domestica]
Rro01G006130.1	Biological Process: response to reactive oxygen species (GO:0000302);; Cellular Component: cellular_component (GO:0005575);; Cellular Component: intracellular (GO:0005622);; Cellular Component: obsolete cell (GO:0005623);; Cellular Component: cytoplasm (GO:0005737);; Cellular Component: peroxisome (GO:0005777);; Cellular Component: peroxisomal matrix (GO:0005782);; Biological Process: protein fol…	K13993|1.5e-61|pper:18781679|K13993 HSP20 family protein | (RefSeq) 15.7 kDa heat shock protein, peroxisomal	[O]	Posttranslational modification, protein turnover, chaperones	Hsp20/alpha crystallin family	15.7 kDa heat shock protein, peroxisomal OS=Arabidopsis thaliana OX=3702 GN=HSP15.7 PE=2 SV=1	Putative small heat shock protein HSP20 OS=Rosa chinensis OX=74649 GN=RchiOBHm_Chr3g0491101 PE=3 SV=1	O	Posttranslational modification, protein turnover, chaperones	hypothetical protein PRUPE_ppa013043mg [Prunus persica]
Rro01G006140.1	Molecular Function: protein kinase activity (GO:0004672);; Molecular Function: ATP binding (GO:0005524);; Cellular Component: integral component of membrane (GO:0016021);;	K20359|1.2e-30|eus:EUTSA_v10006389mg|K20359 PRA1 family protein 1 | (RefSeq) hypothetical protein	--	--	Protein kinase domain	Probable inactive receptor kinase RLK902 OS=Arabidopsis thaliana OX=3702 GN=RLK902 PE=1 SV=1	Protein kinase domain-containing protein OS=Rosa chinensis OX=74649 GN=RchiOBHm_Chr3g0491091 PE=4 SV=1	T	Signal transduction mechanisms	PREDICTED: probable inactive receptor kinase At1g48480-like [Fragaria vesca subsp. vesca]
Rro01G006150.1	Biological Process: response to reactive oxygen species (GO:0000302);; Cellular Component: cellular_component (GO:0005575);; Cellular Component: intracellular (GO:0005622);; Cellular Component: obsolete cell (GO:0005623);; Cellular Component: cytoplasm (GO:0005737);; Cellular Component: peroxisome (GO:0005777);; Cellular Component: peroxisomal matrix (GO:0005782);; Biological Process: protein fol…	K13993|2.3e-62|pper:18781679|K13993 HSP20 family protein | (RefSeq) 15.7 kDa heat shock protein, peroxisomal	[O]	Posttranslational modification, protein turnover, chaperones	Hsp20/alpha crystallin family	15.7 kDa heat shock protein, peroxisomal OS=Arabidopsis thaliana OX=3702 GN=HSP15.7 PE=2 SV=1	Putative small heat shock protein HSP20 OS=Rosa chinensis OX=74649 GN=RchiOBHm_Chr3g0491101 PE=3 SV=1	O	Posttranslational modification, protein turnover, chaperones	hypothetical protein PRUPE_ppa013043mg [Prunus persica]
Rro01G006160.1	Molecular Function: ubiquitin activating enzyme activity (GO:0004839);; Molecular Function: ATP binding (GO:0005524);; Molecular Function: transferase activity, transferring acyl groups (GO:0016746);;	K10689|4.1e-89|fve:101307268|K10689 peroxin-4 [EC:2.3.2.23] | (RefSeq) protein PEROXIN-4	[O]	Posttranslational modification, protein turnover, chaperones	Ubiquitin-conjugating enzyme	Protein PEROXIN-4 OS=Arabidopsis thaliana OX=3702 GN=PEX4 PE=1 SV=1	Putative aminoacyltransferase, E1 ubiquitin-activating enzyme OS=Rosa chinensis OX=74649 GN=RchiOBHm_Chr6g0305911 PE=3 SV=1	O	Posttranslational modification, protein turnover, chaperones	PREDICTED: protein PEROXIN-4-like [Fragaria vesca subsp. vesca]
Rro01G006170.1	Cellular Component: extracellular region (GO:0005576);; Biological Process: pathogenesis (GO:0009405);;	--	--	--	Agglutinin domain	--	Uncharacterized protein OS=Nyssa sinensis OX=561372 GN=F0562_019734 PE=3 SV=1	S	Function unknown	amaranthin-like lectin [Linum usitatissimum]
Rro01G006180.1	Molecular Function: protein kinase activity (GO:0004672);; Molecular Function: ATP binding (GO:0005524);; Cellular Component: integral component of membrane (GO:0016021);;	K00924|1.0e-66|smo:SELMODRAFT_165220|K00924 kinase [EC:2.7.1.-] | (RefSeq) hypothetical protein	--	--	Protein kinase domain	Probable inactive receptor kinase At1g48480 OS=Arabidopsis thaliana OX=3702 GN=RKL1 PE=1 SV=1	Protein kinase domain-containing protein OS=Rosa chinensis OX=74649 GN=RchiOBHm_Chr3g0491091 PE=4 SV=1	T	Signal transduction mechanisms	PREDICTED: probable inactive receptor kinase At1g48480-like [Fragaria vesca subsp. vesca]
Rro01G006190.1	Molecular Function: protein binding (GO:0005515);;	K08955|5.9e-08|mtr:MTR_5g074850|K08955 ATP-dependent metalloprotease [EC:3.4.24.-] | (RefSeq) FTSH protease	--	--	F-box domain	F-box protein At5g07610 OS=Arabidopsis thaliana OX=3702 GN=At5g07610 PE=2 SV=1	Putative F-box domain-containing protein OS=Rosa chinensis OX=74649 GN=RchiOBHm_Chr2g0174531 PE=4 SV=1	S	Function unknown	PREDICTED: F-box protein At5g07610-like isoform 1 [Fragaria vesca subsp. vesca]
Rro01G006200.1	Molecular Function: GTP binding (GO:0005525);; Molecular Function: hydrolase activity (GO:0016787);;	K07955|4.6e-100|fve:101305408|K07955 ADP-ribosylation factor-like protein 8 | (RefSeq) ADP-ribosylation factor-like protein 8B	[R]	General function prediction only	ADP-ribosylation factor family	ADP-ribosylation factor-like protein 8c OS=Arabidopsis thaliana OX=3702 GN=ARL8C PE=2 SV=1	Putative small GTPase superfamily, ARF/SAR type, P-loop containing nucleoside triphosphate hydrolase OS=Rosa chinensis OX=74649 GN=RchiOBHm_Chr3g0491081 PE=3 SV=1	U	Intracellular trafficking, secretion, and vesicular transport	PREDICTED: ADP-ribosylation factor-like protein 8B-like [Fragaria vesca subsp. vesca]
Rro01G006210.1	Molecular Function: DNA binding (GO:0003677);; Cellular Component: nucleus (GO:0005634);;	K09422|6.1e-136|fve:101309883|K09422 transcription factor MYB, plant | (RefSeq) protein ODORANT1-like	[K]	Transcription	Myb-like DNA-binding domain	Transcription factor MYB20 OS=Arabidopsis thaliana OX=3702 GN=MYB20 PE=2 SV=1	Putative transcription factor MYB-HB-like family OS=Rosa chinensis OX=74649 GN=RchiOBHm_Chr3g0491061 PE=4 SV=1	--	--	PREDICTED: protein ODORANT1-like [Fragaria vesca subsp. vesca]
Rro01G006230.1	Molecular Function: structural constituent of ribosome (GO:0003735);; Cellular Component: mitochondrion (GO:0005739);; Cellular Component: ribosome (GO:0005840);; Biological Process: mitochondrial translation (GO:0032543);;	K17424|5.2e-63|fve:101305211|K17424 large subunit ribosomal protein L43 | (RefSeq) 54S ribosomal protein L51, mitochondrial-like	[J]	Translation, ribosomal structure and biogenesis	Mitochondrial ribosomal protein L51 / S25 / CI-B8 domain	54S ribosomal protein L51, mitochondrial OS=Schizosaccharomyces pombe (strain 972 / ATCC 24843) OX=284812 GN=mrpl51 PE=3 SV=1	Putative ribosomal protein/NADH dehydrogenase OS=Rosa chinensis OX=74649 GN=RchiOBHm_Chr1g0333831 PE=3 SV=1	J	Translation, ribosomal structure and biogenesis	PREDICTED: 54S ribosomal protein L51, mitochondrial-like isoform 1 [Fragaria vesca subsp. vesca]
Rro01G006240.1	Molecular Function: hydrolase activity (GO:0016787);; Molecular Function: metal ion binding (GO:0046872);;	K07263|3.8e-10|rcu:8259389|K07263 zinc protease [EC:3.4.24.-] | (RefSeq) uncharacterized protein LOC8259389	[O]	Posttranslational modification, protein turnover, chaperones	Peptidase M16 inactive domain	Stromal processing peptidase, chloroplastic OS=Pisum sativum OX=3888 GN=SPP PE=1 SV=2	Putative processing peptidase OS=Rosa chinensis OX=74649 GN=RchiOBHm_Chr3g0491051 PE=4 SV=1	O	Posttranslational modification, protein turnover, chaperones	PREDICTED: uncharacterized protein LOC101308217 [Fragaria vesca subsp. vesca]
Rro01G006250.1	Molecular Function: ubiquitin-protein transferase activity (GO:0004842);; Molecular Function: metal ion binding (GO:0046872);;	K11975|3.5e-28|mesc:110610852|K11975 E3 ubiquitin-protein ligase RNF144 [EC:2.3.2.31] | (RefSeq) E3 ubiquitin-protein ligase RNF144A-like	[O]	Posttranslational modification, protein turnover, chaperones	HMG (high mobility group) box	--	RING-type domain-containing protein OS=Manihot esculenta OX=3983 GN=MANES_03G045200 PE=3 SV=1	O	Posttranslational modification, protein turnover, chaperones	PREDICTED: probable E3 ubiquitin-protein ligase RNF144A-like isoform X1 [Citrus sinensis]
Rro01G006260.1	--	--	--	--	Protein of unknown function (DUF1668)	--	Uncharacterized protein OS=Rosa chinensis OX=74649 GN=RchiOBHm_Chr2g0090631 PE=4 SV=1	--	--	PREDICTED: uncharacterized protein LOC101313410 [Fragaria vesca subsp. vesca]
Rro01G006270.1	--	--	--	--	--	--	Uncharacterized protein OS=Rosa chinensis OX=74649 GN=RchiOBHm_Chr2g0090621 PE=4 SV=1	--	--	PREDICTED: uncharacterized protein LOC101313405 [Fragaria vesca subsp. vesca]
Rro01G006280.1	Molecular Function: DNA binding (GO:0003677);; Molecular Function: chromatin binding (GO:0003682);; Molecular Function: ATP binding (GO:0005524);; Cellular Component: nucleus (GO:0005634);; Biological Process: DNA replication (GO:0006260);; Molecular Function: metal ion binding (GO:0046872);;	K02603|0.0e+00|pper:18779927|K02603 origin recognition complex subunit 1 | (RefSeq) origin of replication complex subunit 1A	[L]	Replication, recombination and repair	ATPase family associated with various cellular activities (AAA)	Origin of replication complex subunit 1A OS=Arabidopsis thaliana OX=3702 GN=ORC1A PE=1 SV=1	Origin recognition complex subunit 1 OS=Rosa chinensis OX=74649 GN=RchiOBHm_Chr3g0490671 PE=3 SV=1	L	Replication, recombination and repair	hypothetical protein PRUPE_ppa016720mg [Prunus persica]
Rro01G006290.1	--	K11294|1.8e-26|ini:109185820|K11294 nucleolin | (RefSeq) nucleolin-like	[R]	General function prediction only	Domain of unknown function (DUF4283)	--	DUF4283 domain-containing protein (Fragment) OS=Prunus persica OX=3760 GN=PRUPE_ppa014633mg PE=4 SV=1	E	Amino acid transport and metabolism	hypothetical protein PRUPE_ppa014633mg, partial [Prunus persica]
Rro01G006300.1	Molecular Function: nucleic acid binding (GO:0003676);; Molecular Function: RNA-directed DNA polymerase activity (GO:0003964);; Molecular Function: RNA-DNA hybrid ribonuclease activity (GO:0004523);;	--	[R]	General function prediction only	--	--	Putative RNA-directed DNA polymerase OS=Rosa chinensis OX=74649 GN=RchiOBHm_Chr1g0328181 PE=4 SV=1	L	Replication, recombination and repair	PREDICTED: uncharacterized protein LOC101301924, partial [Fragaria vesca subsp. vesca]
Rro01G006310.1	Molecular Function: nucleic acid binding (GO:0003676);; Molecular Function: RNA-directed DNA polymerase activity (GO:0003964);; Molecular Function: RNA-DNA hybrid ribonuclease activity (GO:0004523);;	K11650|8.8e-23|mesc:110599822|K11650 SWI/SNF-related matrix-associated actin-dependent regulator of chromatin subfamily D | (RefSeq) SWI/SNF complex component SNF12 homolog	[R]	General function prediction only	Reverse transcriptase-like	Putative ribonuclease H protein At1g65750 OS=Arabidopsis thaliana OX=3702 GN=At1g65750 PE=3 SV=1	Putative RNA-directed DNA polymerase OS=Rosa chinensis OX=74649 GN=RchiOBHm_Chr1g0328181 PE=4 SV=1	L	Replication, recombination and repair	PREDICTED: putative ribonuclease H protein At1g65750-like [Fragaria vesca subsp. vesca]
Rro01G006320.1	Cellular Component: plant-type vacuole (GO:0000325);; Molecular Function: molecular_function (GO:0003674);; Molecular Function: catalytic activity (GO:0003824);; Molecular Function: glutathione transferase activity (GO:0004364);; Molecular Function: binding (GO:0005488);; Molecular Function: protein binding (GO:0005515);; Cellular Component: cellular_component (GO:0005575);; Cellular Component: i…	K00799|8.5e-17|fve:101294111|K00799 glutathione S-transferase [EC:2.5.1.18] | (RefSeq) glutathione S-transferase F11-like	[O]	Posttranslational modification, protein turnover, chaperones	Glutathione S-transferase, N-terminal domain	Glutathione S-transferase F9 OS=Arabidopsis thaliana OX=3702 GN=GSTF9 PE=1 SV=1	Glutathione transferase OS=Rosa chinensis OX=74649 GN=RchiOBHm_Chr3g0488551 PE=3 SV=1	O	Posttranslational modification, protein turnover, chaperones	PREDICTED: glutathione S-transferase F11-like [Fragaria vesca subsp. vesca]
Rro01G006330.1	Molecular Function: nucleic acid binding (GO:0003676);; Molecular Function: RNA-DNA hybrid ribonuclease activity (GO:0004523);; Biological Process: DNA integration (GO:0015074);; Molecular Function: nucleotidyltransferase activity (GO:0016779);;	K08237|1.6e-32|psom:113344578|K08237 hydroquinone glucosyltransferase [EC:2.4.1.218] | (RefSeq) hydroquinone glucosyltransferase-like	[R]	General function prediction only	Chromo (CHRromatin Organisation MOdifier) domain	--	Putative nucleotidyltransferase, Ribonuclease H OS=Rosa chinensis OX=74649 GN=RchiOBHm_Chr3g0473251 PE=4 SV=1	Q	Secondary metabolites biosynthesis, transport and catabolism	PREDICTED: uncharacterized protein LOC101309860 [Fragaria vesca subsp. vesca]
Rro01G006340.1	--	--	--	--	--	--	Uncharacterized protein OS=Cuscuta campestris OX=132261 GN=CCAM_LOCUS3815 PE=4 SV=1	--	--	PREDICTED: uncharacterized protein LOC101310668 [Fragaria vesca subsp. vesca]
Rro01G006360.1	Biological Process: carbohydrate metabolic process (GO:0005975);; Molecular Function: glucan endo-1,3-beta-D-glucosidase activity (GO:0042973);;	K19891|2.9e-261|fve:101299813|K19891 glucan endo-1,3-beta-glucosidase 1/2/3 [EC:3.2.1.39] | (RefSeq) glucan endo-1,3-beta-glucosidase 2	--	--	Glycosyl hydrolases family 17	Glucan endo-1,3-beta-glucosidase 2 OS=Arabidopsis thaliana OX=3702 GN=At1g66250 PE=2 SV=2	(1->3)-beta-glucan endohydrolase OS=Rosa chinensis OX=74649 GN=RchiOBHm_Chr3g0490581 PE=3 SV=1	G	Carbohydrate transport and metabolism	PREDICTED: glucan endo-1,3-beta-glucosidase 2-like [Fragaria vesca subsp. vesca]
Rro01G006370.1	--	--	--	--	--	--	Uncharacterized protein OS=Pyrus ussuriensis x Pyrus communis OX=2448454 GN=D8674_027108 PE=4 SV=1	S	Function unknown	--
Rro01G006380.1	--	--	--	--	--	--	KOW domain-containing protein OS=Hevea brasiliensis OX=3981 GN=GH714_015705 PE=3 SV=1	--	--	--
Rro01G006400.1	Molecular Function: DNA binding (GO:0003677);;	K21625|1.1e-96|nsy:104234855|K21625 cyclin-D-binding Myb-like transcription factor 1 | (RefSeq) uncharacterized protein LOC104234855	[K]	Transcription	Myb-like DNA-binding domain	Cyclin-D-binding Myb-like transcription factor 1 OS=Homo sapiens OX=9606 GN=DMTF1 PE=1 SV=1	Putative transcription factor MYB-HB-like family OS=Rosa chinensis OX=74649 GN=RchiOBHm_Chr5g0058161 PE=4 SV=1	--	--	PREDICTED: uncharacterized protein LOC101296924 [Fragaria vesca subsp. vesca]
Rro01G006430.1	Molecular Function: protein dimerization activity (GO:0046983);;	--	--	--	--	--	Uncharacterized protein OS=Fagus sylvatica OX=28930 GN=FSB_LOCUS44348 PE=4 SV=1	S	Function unknown	PREDICTED: zinc finger MYM-type protein 1-like [Fragaria vesca subsp. vesca]
Rro01G006440.1	--	--	--	--	--	--	TTF-type domain-containing protein OS=Prunus persica OX=3760 GN=PRUPE_ppa014558mg PE=4 SV=1	S	Function unknown	PREDICTED: zinc finger MYM-type protein 1-like [Fragaria vesca subsp. vesca]
Rro01G006450.1	Molecular Function: triglyceride lipase activity (GO:0004806);;	K10691|9.1e-52|ats:109762802|K10691 E3 ubiquitin-protein ligase UBR4 [EC:2.3.2.27] | (RefSeq) LOC109762802; auxin transport protein BIG	--	--	GDSL-like Lipase/Acylhydrolase	GDSL esterase/lipase At5g37690 OS=Arabidopsis thaliana OX=3702 GN=At5g37690 PE=2 SV=1	Putative triacylglycerol lipase OS=Rosa chinensis OX=74649 GN=RchiOBHm_Chr3g0490271 PE=3 SV=1	I	Lipid transport and metabolism	PREDICTED: GDSL esterase/lipase At5g37690-like [Fragaria vesca subsp. vesca]
Rro01G006460.1	Molecular Function: lipoprotein lipase activity (GO:0004465);; Biological Process: lipid catabolic process (GO:0016042);;	K23408|2.0e-11|obr:102713458|K23408 cell division cycle-associated protein 7 | (RefSeq) cell division cycle-associated protein 7-like	[IOT]	--	Lipase (class 3)	Diacylglycerol lipase-alpha OS=Mus musculus OX=10090 GN=Dagla PE=1 SV=2	Putative lipoprotein lipase OS=Rosa chinensis OX=74649 GN=RchiOBHm_Chr3g0490261 PE=4 SV=1	--	--	hypothetical protein PRUPE_ppa005639mg [Prunus persica]
Rro01G006470.1	Molecular Function: lipoprotein lipase activity (GO:0004465);; Biological Process: lipid catabolic process (GO:0016042);;	K23408|2.0e-11|obr:102713458|K23408 cell division cycle-associated protein 7 | (RefSeq) cell division cycle-associated protein 7-like	[IOT]	--	Lipase (class 3)	Diacylglycerol lipase-beta OS=Mus musculus OX=10090 GN=Daglb PE=1 SV=2	Putative lipoprotein lipase OS=Rosa chinensis OX=74649 GN=RchiOBHm_Chr3g0490261 PE=4 SV=1	--	--	PREDICTED: uncharacterized protein LOC101299525 [Fragaria vesca subsp. vesca]
Rro01G006480.1	--	--	--	--	--	--	Putative F-box domain, galactose oxidase/kelch, beta-propeller OS=Rosa chinensis OX=74649 GN=RchiOBHm_Chr6g0254481 PE=4 SV=1	--	--	PREDICTED: putative F-box protein At4g22660-like [Fragaria vesca subsp. vesca]
Rro01G006490.1	Molecular Function: protein binding (GO:0005515);;	K11649|1.3e-20|mtr:MTR_6g053260|K11649 SWI/SNF related-matrix-associated actin-dependent regulator of chromatin subfamily C | (RefSeq) F-box and associated interaction domain protein	--	--	F-box associated	F-box/kelch-repeat protein At3g06240 OS=Arabidopsis thaliana OX=3702 GN=At3g06240 PE=2 SV=1	F-box/kelch-repeat protein OS=Prunus yedoensis var. nudiflora OX=2094558 GN=Pyn_36070 PE=4 SV=1	S	Function unknown	hypothetical protein PRUPE_ppa016317mg [Prunus persica]
Rro01G006500.1	Cellular Component: spindle (GO:0005819);; Cellular Component: microtubule (GO:0005874);; Biological Process: activation of protein kinase activity (GO:0032147);; Biological Process: regulation of mitotic spindle organization (GO:0060236);;	K16812|1.5e-09|atr:18448126|K16812 targeting protein for Xklp2 | (RefSeq) protein TPX2	--	--	Targeting protein for Xklp2 (TPX2) domain	Protein TPX2 OS=Arabidopsis thaliana OX=3702 GN=TPX2 PE=1 SV=1	TPX2 domain-containing protein OS=Prunus persica OX=3760 GN=PRUPE_3G016300 PE=3 SV=1	S	Function unknown	PREDICTED: uncharacterized protein LOC101307155 [Fragaria vesca subsp. vesca]
Rro01G006510.1	--	--	--	--	Universal stress protein family	Universal stress protein PHOS32 OS=Arabidopsis thaliana OX=3702 GN=PHOS32 PE=1 SV=1	Putative universal stress protein A OS=Rosa chinensis OX=74649 GN=RchiOBHm_Chr3g0490231 PE=4 SV=1	S	Function unknown	PREDICTED: universal stress protein A-like protein [Prunus mume]
Rro01G006520.1	Molecular Function: glutamate decarboxylase activity (GO:0004351);; Biological Process: glutamate metabolic process (GO:0006536);; Molecular Function: pyridoxal phosphate binding (GO:0030170);;	K01580|1.5e-281|fve:101297585|K01580 glutamate decarboxylase [EC:4.1.1.15] | (RefSeq) glutamate decarboxylase 1	[E]	Amino acid transport and metabolism	Pyridoxal-dependent decarboxylase conserved domain	Glutamate decarboxylase 1 OS=Arabidopsis thaliana OX=3702 GN=GAD1 PE=1 SV=2	Glutamate decarboxylase OS=Rosa chinensis OX=74649 GN=RchiOBHm_Chr3g0490221 PE=3 SV=1	E	Amino acid transport and metabolism	PREDICTED: glutamate decarboxylase 1 [Prunus mume]
Rro01G006530.1	Molecular Function: GTP binding (GO:0005525);; Cellular Component: nucleolus (GO:0005730);; Biological Process: ribosome biogenesis (GO:0042254);;	K06943|0.0e+00|fve:101297508|K06943 nucleolar GTP-binding protein | (RefSeq) nucleolar GTP-binding protein 1-like	[R]	General function prediction only	NOG1 N-terminal helical domain	Nucleolar GTP-binding protein 1 OS=Arabidopsis thaliana OX=3702 GN=At1g50920 PE=2 SV=1	Nucleolar GTP-binding protein 1 OS=Rosa chinensis OX=74649 GN=RchiOBHm_Chr5g0051831 PE=3 SV=1	S	Function unknown	PREDICTED: nucleolar GTP-binding protein 1-like [Fragaria vesca subsp. vesca]
Rro01G006540.1	Molecular Function: protein kinase activity (GO:0004672);; Molecular Function: ATP binding (GO:0005524);;	K00924|7.0e-47|brp:103874733|K00924 kinase [EC:2.7.1.-] | (RefSeq) probable serine/threonine-protein kinase CST	[T]	Signal transduction mechanisms	Protein tyrosine and serine/threonine kinase	Tyrosine-sulfated glycopeptide receptor 1 OS=Arabidopsis thaliana OX=3702 GN=PSY1R PE=1 SV=1	Protein kinase domain-containing protein OS=Rosa chinensis OX=74649 GN=RchiOBHm_Chr5g0027481 PE=4 SV=1	T	Signal transduction mechanisms	Phytosulfokine receptor 2 [Morus notabilis]
Rro01G006550.1	Biological Process: pseudouridine synthesis (GO:0001522);; Molecular Function: RNA binding (GO:0003723);; Cellular Component: nucleolus (GO:0005730);; Biological Process: rRNA processing (GO:0006364);;	K11128|3.6e-31|fve:101306566|K11128 H/ACA ribonucleoprotein complex subunit 1 | (RefSeq) putative H/ACA ribonucleoprotein complex subunit 1-like protein 1	[J]	Translation, ribosomal structure and biogenesis	Gar1/Naf1 RNA binding region	Putative H/ACA ribonucleoprotein complex subunit 1-like protein 1 OS=Arabidopsis thaliana OX=3702 GN=At3g03920 PE=2 SV=1	H/ACA ribonucleoprotein complex subunit OS=Rosa chinensis OX=74649 GN=RchiOBHm_Chr3g0490211 PE=3 SV=1	J	Translation, ribosomal structure and biogenesis	PREDICTED: putative H/ACA ribonucleoprotein complex subunit 1-like protein 1-like [Fragaria vesca subsp. vesca]
Rro01G006570.1	Molecular Function: protein dimerization activity (GO:0046983);;	K14007|1.2e-07|obr:102710266|K14007 protein transport protein SEC24 | (RefSeq) protein transport protein Sec24-like At3g07100	--	--	Protein of unknown function (DUF 659)	--	Putative HAT dimerization domain, ribonuclease H-like domain-containing protein OS=Rosa chinensis OX=74649 GN=RchiOBHm_Chr2g0102701 PE=4 SV=1	--	--	PREDICTED: uncharacterized protein LOC104728259 [Camelina sativa]
Rro01G006580.1	Molecular Function: hydrolase activity (GO:0016787);;	K08869|1.3e-240|fve:101296808|K08869 aarF domain-containing kinase | (RefSeq) uncharacterized aarF domain-containing protein kinase 1	[R]	General function prediction only	ABC1 family	AarF domain-containing protein kinase 1 OS=Mus musculus OX=10090 GN=Adck1 PE=1 SV=1	Putative cadmium-transporting ATPase OS=Rosa chinensis OX=74649 GN=RchiOBHm_Chr3g0490181 PE=4 SV=1	S	Function unknown	PREDICTED: uncharacterized aarF domain-containing protein kinase 1-like [Fragaria vesca subsp. vesca]
Rro01G006590.1	Molecular Function: nucleic acid binding (GO:0003676);; Molecular Function: zinc ion binding (GO:0008270);; Biological Process: DNA integration (GO:0015074);;	K19525|3.7e-78|dct:110098611|K19525 vacuolar protein sorting-associated protein 13A/C | (RefSeq) uncharacterized protein LOC110098611	[R]	General function prediction only	Reverse transcriptase (RNA-dependent DNA polymerase)	Transposon Ty3-G Gag-Pol polyprotein OS=Saccharomyces cerevisiae (strain ATCC 204508 / S288c) OX=559292 GN=TY3B-G PE=1 SV=3	Endonuclease OS=Microthlaspi erraticum OX=1685480 GN=MERR_LOCUS2198 PE=4 SV=1	L	Replication, recombination and repair	hypothetical protein PRUPE_ppa017790mg [Prunus persica]
Rro01G006600.1	Molecular Function: DNA-binding transcription factor activity (GO:0003700);;	--	--	--	TCP family transcription factor	Transcription factor TCP4 OS=Arabidopsis thaliana OX=3702 GN=TCP4 PE=1 SV=1	Putative transcription factor TCP family OS=Rosa chinensis OX=74649 GN=RchiOBHm_Chr2g0128901 PE=4 SV=1	K	Transcription	PREDICTED: transcription factor TCP4-like [Fragaria vesca subsp. vesca]
Rro01G006610.1	Molecular Function: magnesium ion binding (GO:0000287);; Molecular Function: isocitrate dehydrogenase (NADP+) activity (GO:0004450);; Biological Process: tricarboxylic acid cycle (GO:0006099);; Biological Process: isocitrate metabolic process (GO:0006102);; Molecular Function: NAD binding (GO:0051287);;	K00031|1.4e-237|fve:101295968|K00031 isocitrate dehydrogenase [EC:1.1.1.42] | (RefSeq) isocitrate dehydrogenase [NADP]	[C]	Energy production and conversion	Isocitrate/isopropylmalate dehydrogenase	Isocitrate dehydrogenase [NADP], chloroplastic (Fragment) OS=Medicago sativa OX=3879 PE=2 SV=1	Isocitrate dehydrogenase [NADP] OS=Rosa chinensis OX=74649 GN=RchiOBHm_Chr3g0489051 PE=3 SV=1	C	Energy production and conversion	PREDICTED: isocitrate dehydrogenase [NADP]-like [Fragaria vesca subsp. vesca]
Rro01G006620.1	--	K00850|1.1e-06|brp:103868514|K00850 6-phosphofructokinase 1 [EC:2.7.1.11] | (RefSeq) ATP-dependent 6-phosphofructokinase 5, chloroplastic-like	--	--	Transcriptional activator	--	RAB6-interacting golgin OS=Rosa chinensis OX=74649 GN=RchiOBHm_Chr3g0489011 PE=3 SV=1	S	Function unknown	PREDICTED: uncharacterized protein LOC101299716 [Fragaria vesca subsp. vesca]
Rro01G006630.1	Molecular Function: cyclin-dependent protein serine/threonine kinase activity (GO:0004693);; Molecular Function: ATP binding (GO:0005524);;	K02206|5.7e-169|fve:101303270|K02206 cyclin-dependent kinase 2 [EC:2.7.11.22] | (RefSeq) cell division control protein 2 homolog	[R]	General function prediction only	Protein kinase domain	Cell division control protein 2 homolog OS=Oxybasis rubra OX=3560 GN=CDC2 PE=2 SV=1	Putative cyclin-dependent kinase CMGC-CDK-Pl family OS=Rosa chinensis OX=74649 GN=RchiOBHm_Chr3g0489001 PE=3 SV=1	G	Carbohydrate transport and metabolism	PREDICTED: cell division control protein 2 homolog [Fragaria vesca subsp. vesca]
Rro01G006640.1	Molecular Function: single-stranded DNA binding (GO:0003697);; Molecular Function: ATP binding (GO:0005524);; Biological Process: DNA repair (GO:0006281);; Biological Process: DNA recombination (GO:0006310);; Molecular Function: DNA-dependent ATPase activity (GO:0008094);;	K03553|3.1e-216|fve:101298651|K03553 recombination protein RecA | (RefSeq) DNA repair protein recA homolog 1, chloroplastic	[L]	Replication, recombination and repair	recA bacterial DNA recombination protein	DNA repair protein recA homolog 1, chloroplastic OS=Arabidopsis thaliana OX=3702 GN=RECA PE=2 SV=1	Putative DNA recombination and repair protein RecA OS=Rosa chinensis OX=74649 GN=RchiOBHm_Chr3g0488901 PE=3 SV=1	L	Replication, recombination and repair	PREDICTED: DNA repair protein recA homolog 1, chloroplastic-like [Fragaria vesca subsp. vesca]
Rro01G006650.1	Cellular Component: nucleus (GO:0005634);; Biological Process: regulation of transcription, DNA-templated (GO:0006355);; Molecular Function: lipid binding (GO:0008289);; Molecular Function: sequence-specific DNA binding (GO:0043565);;	K09338|2.2e-292|fve:101301729|K09338 homeobox-leucine zipper protein | (RefSeq) homeobox-leucine zipper protein HDG11-like	--	--	START domain	Homeobox-leucine zipper protein HDG11 OS=Arabidopsis thaliana OX=3702 GN=HDG11 PE=1 SV=1	Putative transcription factor & lipid binding Homobox-WOX family OS=Rosa chinensis OX=74649 GN=RchiOBHm_Chr3g0488861 PE=3 SV=1	K	Transcription	PREDICTED: homeobox-leucine zipper protein HDG11-like [Fragaria vesca subsp. vesca]
Rro01G006660.1	Molecular Function: UTP:glucose-1-phosphate uridylyltransferase activity (GO:0003983);; Biological Process: UDP-glucose metabolic process (GO:0006011);;	K00963|3.3e-259|fve:101297878|K00963 UTP--glucose-1-phosphate uridylyltransferase [EC:2.7.7.9] | (RefSeq) UTP--glucose-1-phosphate uridylyltransferase	[G]	Carbohydrate transport and metabolism	UTP--glucose-1-phosphate uridylyltransferase	UTP--glucose-1-phosphate uridylyltransferase OS=Pyrus pyrifolia OX=3767 PE=2 SV=1	UTP--glucose-1-phosphate uridylyltransferase OS=Rosa chinensis OX=74649 GN=RchiOBHm_Chr3g0488851 PE=3 SV=1	G	Carbohydrate transport and metabolism	PREDICTED: UTP--glucose-1-phosphate uridylyltransferase-like isoform 1 [Fragaria vesca subsp. vesca]
Rro01G006670.1	Molecular Function: RNA binding (GO:0003723);; Molecular Function: metal ion binding (GO:0046872);;	K02737|1.2e-13|dzi:111317985|K02737 20S proteasome subunit beta 5 [EC:3.4.25.1] | (RefSeq) proteasome subunit beta type-5-like	[R]	General function prediction only	Ankyrin repeats (3 copies)	Proteasome subunit beta type-5-B OS=Arabidopsis thaliana OX=3702 GN=PBE2 PE=1 SV=1	Putative transcription factor C3H family OS=Rosa chinensis OX=74649 GN=RchiOBHm_Chr2g0168671 PE=4 SV=1	S	Function unknown	PREDICTED: uncharacterized protein LOC103330216 [Prunus mume]
Rro01G006680.1	--	--	--	--	--	--	Putative transcription factor interactor and regulator CCHC(Zn) family OS=Rosa chinensis OX=74649 GN=RchiOBHm_Chr5g0038581 PE=4 SV=1	--	--	PREDICTED: uncharacterized protein LOC101301009 [Fragaria vesca subsp. vesca]
Rro01G006690.1	--	--	--	--	--	--	Putative transcription factor interactor and regulator CCHC(Zn) family OS=Rosa chinensis OX=74649 GN=RchiOBHm_Chr5g0038581 PE=4 SV=1	--	--	PREDICTED: uncharacterized protein LOC101301009 [Fragaria vesca subsp. vesca]
Rro01G006700.1	--	K11838|1.5e-36|oeu:111383921|K11838 ubiquitin carboxyl-terminal hydrolase 7 [EC:3.4.19.12] | (RefSeq) ubiquitin carboxyl-terminal hydrolase 12-like	[R]	General function prediction only	zinc-binding in reverse transcriptase	--	Ribonuclease H protein OS=Pyrus ussuriensis x Pyrus communis OX=2448454 GN=D8674_025260 PE=4 SV=1	L	Replication, recombination and repair	PREDICTED: putative ribonuclease H protein At1g65750 [Malus domestica]
Rro01G006710.1	Cellular Component: retrotransposon nucleocapsid (GO:0000943);; Molecular Function: molecular_function (GO:0003674);; Molecular Function: nucleic acid binding (GO:0003676);; Molecular Function: RNA binding (GO:0003723);; Molecular Function: catalytic activity (GO:0003824);; Molecular Function: DNA-directed DNA polymerase activity (GO:0003887);; Molecular Function: RNA-directed DNA polymerase acti…	K22686|2.9e-06|ats:109759762|K22686 pro-apoptotic serine protease NMA111 [EC:3.4.21.-] | (RefSeq) LOC109759762; protease Do-like 7	--	--	Retrotransposon gag protein	--	Putative nucleotidyltransferase, Ribonuclease H OS=Rosa chinensis OX=74649 GN=RchiOBHm_Chr6g0250891 PE=4 SV=1	E	Amino acid transport and metabolism	PREDICTED: uncharacterized protein LOC101299658 [Fragaria vesca subsp. vesca]
Rro01G006720.1	Biological Process: reproduction (GO:0000003);; Biological Process: cell cycle checkpoint (GO:0000075);; Biological Process: DNA damage checkpoint (GO:0000077);; Cellular Component: nuclear chromosome (GO:0000228);; Biological Process: mitotic cell cycle (GO:0000278);; Biological Process: nuclear division (GO:0000280);; Biological Process: resolution of meiotic recombination intermediates (GO:000…	K08991|5.6e-41|pavi:110763834|K08991 crossover junction endonuclease MUS81 [EC:3.1.22.-] | (RefSeq) crossover junction endonuclease MUS81-like	[L]	Replication, recombination and repair	ERCC4 domain	Crossover junction endonuclease MUS81 OS=Arabidopsis thaliana OX=3702 GN=MUS81 PE=1 SV=1	Putative DNA repair protein XPF OS=Rosa chinensis OX=74649 GN=RchiOBHm_Chr3g0488831 PE=3 SV=1	L	Replication, recombination and repair	PREDICTED: crossover junction endonuclease MUS81-like [Prunus mume]
Rro01G006730.1	Molecular Function: DNA binding (GO:0003677);; Molecular Function: endonuclease activity (GO:0004519);;	K08991|1.1e-40|zju:107417792|K08991 crossover junction endonuclease MUS81 [EC:3.1.22.-] | (RefSeq) crossover junction endonuclease MUS81 isoform X1	[L]	Replication, recombination and repair	--	Crossover junction endonuclease MUS81 OS=Arabidopsis thaliana OX=3702 GN=MUS81 PE=1 SV=1	Putative ERCC4 domain, restriction endonuclease type II OS=Rosa chinensis OX=74649 GN=RchiOBHm_Chr1g0319541 PE=3 SV=1	L	Replication, recombination and repair	PREDICTED: crossover junction endonuclease MUS81 isoform X1 [Pyrus x bretschneideri]
Rro01G006740.1	Molecular Function: DNA binding (GO:0003677);; Cellular Component: nucleus (GO:0005634);;	K12133|1.2e-35|zju:107423826|K12133 MYB-related transcription factor LHY | (RefSeq) protein LHY isoform X1	[O]	Posttranslational modification, protein turnover, chaperones	Myb-like DNA-binding domain	Protein REVEILLE 1 OS=Arabidopsis thaliana OX=3702 GN=RVE1 PE=1 SV=1	Putative transcription factor MYB-HB-like family OS=Rosa chinensis OX=74649 GN=RchiOBHm_Chr3g0488811 PE=4 SV=1	K	Transcription	PREDICTED: LOW QUALITY PROTEIN: protein REVEILLE 1 [Prunus mume]
Rro01G006750.1	--	--	--	--	IGR protein motif	--	Putative IGR protein OS=Rosa chinensis OX=74649 GN=RchiOBHm_Chr2g0139741 PE=4 SV=1	S	Function unknown	PREDICTED: uncharacterized protein LOC101308885 isoform 1 [Fragaria vesca subsp. vesca]
Rro01G006760.1	Cellular Component: extracellular region (GO:0005576);; Cellular Component: cell wall (GO:0005618);; Biological Process: plant-type cell wall organization (GO:0009664);; Cellular Component: membrane (GO:0016020);;	K20628|5.6e-75|ccaj:109815050|K20628 expansin | (RefSeq) expansin-A10-like	--	--	Expansin C-terminal domain	Expansin-A13 OS=Arabidopsis thaliana OX=3702 GN=EXPA13 PE=2 SV=2	Expansin OS=Rosa chinensis OX=74649 GN=RchiOBHm_Chr3g0488771 PE=3 SV=1	S	Function unknown	hypothetical protein PRUPE_ppa010067mg [Prunus persica]
Rro01G006770.1	Molecular Function: RNA binding (GO:0003723);; Biological Process: RNA processing (GO:0006396);; Molecular Function: CTP:tRNA cytidylyltransferase activity (GO:0052927);; Molecular Function: CTP:3'-cytidine-tRNA cytidylyltransferase activity (GO:0052928);; Molecular Function: ATP:3'-cytidine-cytidine-tRNA adenylyltransferase activity (GO:0052929);;	K00974|2.7e-100|olu:OSTLU_34467|K00974 tRNA nucleotidyltransferase (CCA-adding enzyme) [EC:2.7.7.72 3.1.3.- 3.1.4.-] | (RefSeq) predicted protein	[J]	Translation, ribosomal structure and biogenesis	Poly A polymerase head domain	CCA tRNA nucleotidyltransferase, mitochondrial OS=Saccharomyces cerevisiae (strain ATCC 204508 / S288c) OX=559292 GN=CCA1 PE=1 SV=1	Putative CCA tRNA nucleotidyltransferase OS=Rosa chinensis OX=74649 GN=RchiOBHm_Chr4g0442691 PE=3 SV=1	J	Translation, ribosomal structure and biogenesis	PREDICTED: CCA tRNA nucleotidyltransferase, mitochondrial-like [Fragaria vesca subsp. vesca]
Rro01G006780.1	Cellular Component: integral component of membrane (GO:0016021);;	--	--	--	GDSL/SGNH-like Acyl-Esterase family found in Pmr5 and Cas1p	--	Uncharacterized protein OS=Rosa chinensis OX=74649 GN=RchiOBHm_Chr3g0488741 PE=4 SV=1	--	--	hypothetical protein PRUPE_ppa007406mg [Prunus persica]
Rro01G006790.1	--	K21596|4.7e-43|aof:109847033|K21596 calmodulin-binding transcription activator | (RefSeq) calmodulin-binding transcription activator 6-like	--	--	Transposase family tnp2	--	Putative Transposase-associated domain-containing protein OS=Rosa chinensis OX=74649 GN=RchiOBHm_Chr3g0458241 PE=4 SV=1	S	Function unknown	PREDICTED: uncharacterized protein LOC101306728 [Fragaria vesca subsp. vesca]
Rro01G006800.1	--	--	--	--	--	--	Uncharacterized protein OS=Aquilegia coerulea OX=218851 GN=AQUCO_00100145v1 PE=4 SV=1	S	Function unknown	--
Rro01G006810.1	Molecular Function: DNA binding (GO:0003677);; Cellular Component: nucleus (GO:0005634);; Biological Process: regulation of transcription, DNA-templated (GO:0006355);;	K00521|3.9e-43|cmos:111447866|K00521 ferric-chelate reductase [EC:1.16.1.7] | (RefSeq) ferric reduction oxidase 7, chloroplastic-like	--	--	No apical meristem (NAM) protein	NAC domain-containing protein 86 OS=Arabidopsis thaliana OX=3702 GN=NAC086 PE=2 SV=1	Putative transcription factor NAM family OS=Rosa chinensis OX=74649 GN=RchiOBHm_Chr3g0488761 PE=4 SV=1	K	Transcription	PREDICTED: uncharacterized protein LOC101298842 [Fragaria vesca subsp. vesca]
Rro01G006820.1	--	--	--	--	--	--	Uncharacterized protein OS=Rosa chinensis OX=74649 GN=RchiOBHm_Chr3g0488721 PE=4 SV=1	--	--	PREDICTED: uncharacterized protein LOC101292346 [Fragaria vesca subsp. vesca]
Rro01G006830.1	Cellular Component: integral component of membrane (GO:0016021);;	--	[DKT]	--	LEM3 (ligand-effect modulator 3) family / CDC50 family	ALA-interacting subunit 3 OS=Arabidopsis thaliana OX=3702 GN=ALIS3 PE=1 SV=1	ALA-interacting subunit OS=Rosa chinensis OX=74649 GN=RchiOBHm_Chr3g0488711 PE=3 SV=1	--	--	PREDICTED: ALA-interacting subunit 5-like [Fragaria vesca subsp. vesca]
Rro01G006840.1	Molecular Function: double-stranded DNA binding (GO:0003690);; Biological Process: regulation of transcription, DNA-templated (GO:0006355);;	K15032|1.5e-268|pmum:103336094|K15032 mTERF domain-containing protein, mitochondrial | (RefSeq) uncharacterized protein LOC103336094	[KR]	--	mTERF	Transcription termination factor MTERF4, chloroplastic OS=Arabidopsis thaliana OX=3702 GN=MTERF4 PE=1 SV=1	Putative transcription regulator mTERF family OS=Rosa chinensis OX=74649 GN=RchiOBHm_Chr3g0488701 PE=3 SV=1	K	Transcription	PREDICTED: uncharacterized protein LOC103336094 [Prunus mume]
Rro01G006850.1	Molecular Function: nucleic acid binding (GO:0003676);; Molecular Function: RNA-directed DNA polymerase activity (GO:0003964);; Biological Process: DNA integration (GO:0015074);;	K06228|1.7e-59|eus:EUTSA_v10011182mg|K06228 fused [EC:2.7.11.1] | (RefSeq) hypothetical protein	[R]	General function prediction only	Reverse transcriptase (RNA-dependent DNA polymerase)	Retrovirus-related Pol polyprotein from transposon TNT 1-94 OS=Nicotiana tabacum OX=4097 PE=2 SV=1	Putative RNA-directed DNA polymerase OS=Rosa chinensis OX=74649 GN=RchiOBHm_Chr7g0186831 PE=4 SV=1	L	Replication, recombination and repair	retrotransposon polyprotein [Rosa rugosa]
Rro01G006860.1	--	--	--	--	--	--	Uncharacterized protein OS=Rosa chinensis OX=74649 GN=RchiOBHm_Chr2g0132411 PE=4 SV=1	--	--	--
Rro01G006870.1	Molecular Function: glutathione transferase activity (GO:0004364);;	K00943|4.5e-38|qsu:112021668|K00943 dTMP kinase [EC:2.7.4.9] | (RefSeq) glutathione S-transferase T3-like	--	--	No apical meristem-associated C-terminal domain	Glutathione S-transferase T3 OS=Arabidopsis thaliana OX=3702 GN=GSTT3 PE=2 SV=1	Putative glutathione transferase OS=Rosa chinensis OX=74649 GN=RchiOBHm_Chr2g0105031 PE=4 SV=1	S	Function unknown	PREDICTED: glutathione S-transferase T3-like [Fragaria vesca subsp. vesca]
Rro01G006880.1	Molecular Function: serine-type endopeptidase activity (GO:0004252);;	K15333|1.7e-65|nsy:104224633|K15333 tRNA guanosine-2'-O-methyltransferase [EC:2.1.1.34] | (RefSeq) uncharacterized protein LOC104224633	--	--	Subtilase family	Cucumisin OS=Cucumis melo OX=3656 PE=1 SV=1	Putative cucumisin OS=Rosa chinensis OX=74649 GN=RchiOBHm_Chr1g0369141 PE=3 SV=1	O	Posttranslational modification, protein turnover, chaperones	PREDICTED: cucumisin-like [Fragaria vesca subsp. vesca]
Rro01G006890.1	Molecular Function: serine-type endopeptidase activity (GO:0004252);;	K15333|1.8e-38|nsy:104224633|K15333 tRNA guanosine-2'-O-methyltransferase [EC:2.1.1.34] | (RefSeq) uncharacterized protein LOC104224633	--	--	Fibronectin type-III domain	Cucumisin OS=Cucumis melo OX=3656 PE=1 SV=1	Putative cucumisin OS=Rosa chinensis OX=74649 GN=RchiOBHm_Chr1g0369141 PE=3 SV=1	O	Posttranslational modification, protein turnover, chaperones	PREDICTED: cucumisin-like [Fragaria vesca subsp. vesca]
Rro01G006900.1	Biological Process: reproduction (GO:0000003);; Biological Process: developmental process involved in reproduction (GO:0003006);; Molecular Function: molecular_function (GO:0003674);; Molecular Function: nucleic acid binding (GO:0003676);; Molecular Function: DNA binding (GO:0003677);; Molecular Function: DNA-binding transcription factor activity (GO:0003700);; Molecular Function: binding (GO:000…	K09338|7.3e-109|nta:107766155|K09338 homeobox-leucine zipper protein | (RefSeq) homeobox-leucine zipper protein MERISTEM L1-like	--	--	START domain	Homeobox-leucine zipper protein PROTODERMAL FACTOR 2 OS=Arabidopsis thaliana OX=3702 GN=PDF2 PE=1 SV=1	homeobox-leucine zipper protein MERISTEM L1-like OS=Nicotiana tabacum OX=4097 GN=LOC107766155 PE=3 SV=1	K	Transcription	PREDICTED: homeobox-leucine zipper protein MERISTEM L1-like [Nicotiana sylvestris]
Rro01G006910.1	Molecular Function: nucleic acid binding (GO:0003676);; Molecular Function: RNA-DNA hybrid ribonuclease activity (GO:0004523);; Biological Process: DNA integration (GO:0015074);; Molecular Function: nucleotidyltransferase activity (GO:0016779);;	K01303|2.1e-185|fve:101311565|K01303 acylaminoacyl-peptidase [EC:3.4.19.1] | (RefSeq) uncharacterized LOC101311565	[R]	General function prediction only	RNase H-like domain found in reverse transcriptase	Transposon Ty3-I Gag-Pol polyprotein OS=Saccharomyces cerevisiae (strain ATCC 204508 / S288c) OX=559292 GN=TY3B-I PE=1 SV=2	Endonuclease OS=Rosa chinensis OX=74649 GN=RchiOBHm_Chr5g0043631 PE=4 SV=1	--	--	PREDICTED: uncharacterized protein LOC103410170 [Malus domestica]
Rro01G006920.1	--	K01303|1.4e-53|fve:101311565|K01303 acylaminoacyl-peptidase [EC:3.4.19.1] | (RefSeq) uncharacterized LOC101311565	[R]	General function prediction only	Retrotransposon gag protein	--	Uncharacterized protein OS=Rosa chinensis OX=74649 GN=RchiOBHm_Chr5g0080601 PE=4 SV=1	L	Replication, recombination and repair	PREDICTED: LOW QUALITY PROTEIN: uncharacterized protein LOC103941950 [Pyrus x bretschneideri]
Rro01G006930.1	Molecular Function: serine-type endopeptidase activity (GO:0004252);;	K15333|9.7e-58|nsy:104224633|K15333 tRNA guanosine-2'-O-methyltransferase [EC:2.1.1.34] | (RefSeq) uncharacterized protein LOC104224633	--	--	Subtilase family	Cucumisin OS=Cucumis melo OX=3656 PE=1 SV=1	Putative cucumisin OS=Rosa chinensis OX=74649 GN=RchiOBHm_Chr1g0369661 PE=3 SV=1	O	Posttranslational modification, protein turnover, chaperones	PREDICTED: cucumisin-like [Fragaria vesca subsp. vesca]
Rro01G006940.1	Molecular Function: serine-type endopeptidase activity (GO:0004252);; Cellular Component: cellular_component (GO:0005575);; Cellular Component: extracellular region (GO:0005576);; Biological Process: proteolysis (GO:0006508);;	K15333|1.3e-24|nsy:104224633|K15333 tRNA guanosine-2'-O-methyltransferase [EC:2.1.1.34] | (RefSeq) uncharacterized protein LOC104224633	--	--	Fibronectin type-III domain	Cucumisin OS=Cucumis melo OX=3656 PE=1 SV=1	Putative cucumisin OS=Rosa chinensis OX=74649 GN=RchiOBHm_Chr1g0325961 PE=3 SV=1	O	Posttranslational modification, protein turnover, chaperones	PREDICTED: cucumisin-like [Fragaria vesca subsp. vesca]
Rro01G006950.1	Biological Process: sucrose metabolic process (GO:0005985);; Molecular Function: sucrose synthase activity (GO:0016157);;	K00695|0.0e+00|fve:101299138|K00695 sucrose synthase [EC:2.4.1.13] | (RefSeq) sucrose synthase 7	[M]	Cell wall/membrane/envelope biogenesis	Sucrose synthase	Sucrose synthase 7 OS=Oryza sativa subsp. japonica OX=39947 GN=SUS7 PE=2 SV=2	Sucrose synthase OS=Rosa chinensis OX=74649 GN=RchiOBHm_Chr3g0488651 PE=3 SV=1	M	Cell wall/membrane/envelope biogenesis	PREDICTED: sucrose synthase 6-like [Fragaria vesca subsp. vesca]
Rro01G006960.1	Molecular Function: molecular_function (GO:0003674);; Molecular Function: catalytic activity (GO:0003824);; Cellular Component: cellular_component (GO:0005575);; Cellular Component: intracellular (GO:0005622);; Cellular Component: obsolete cell (GO:0005623);; Cellular Component: cytoplasm (GO:0005737);; Cellular Component: cytosol (GO:0005829);; Biological Process: carbohydrate metabolic process …	K17744|1.2e-33|pmum:103334968|K17744 L-galactose dehydrogenase [EC:1.1.1.316] | (RefSeq) L-galactose dehydrogenase	[C]	Energy production and conversion	Aldo/keto reductase family	L-galactose dehydrogenase OS=Arabidopsis thaliana OX=3702 GN=LGALDH PE=1 SV=1	L-galactose dehydrogenase OS=Prunus persica OX=3760 GN=GDH PE=2 SV=1	C	Energy production and conversion	L-galactose dehydrogenase [Prunus persica]
Rro01G006970.1	Molecular Function: histone-lysine N-methyltransferase activity (GO:0018024);;	K05302|1.9e-15|smo:SELMODRAFT_107696|K05302 N-lysine methyltransferase SETD6 [EC:2.1.1.-] | (RefSeq) hypothetical protein	[R]	General function prediction only	SET domain	Protein SET DOMAIN GROUP 40 OS=Arabidopsis thaliana OX=3702 GN=SDG40 PE=2 SV=1	Putative histone-lysine N-methyltransferase chromatin remodeling SET family OS=Rosa chinensis OX=74649 GN=RchiOBHm_Chr3g0488621 PE=4 SV=1	S	Function unknown	PREDICTED: protein SET DOMAIN GROUP 40-like [Fragaria vesca subsp. vesca]
Rro01G006980.1	Molecular Function: chromatin binding (GO:0003682);; Molecular Function: DNA (cytosine-5-)-methyltransferase activity (GO:0003886);; Cellular Component: nucleus (GO:0005634);;	K00558|1.4e-52|fve:101311972|K00558 DNA (cytosine-5)-methyltransferase 1 [EC:2.1.1.37] | (RefSeq) DNA (cytosine-5)-methyltransferase CMT2	--	--	BAH domain	DNA (cytosine-5)-methyltransferase CMT2 OS=Arabidopsis thaliana OX=3702 GN=CMT2 PE=2 SV=3	Cytosine-specific methyltransferase OS=Rosa chinensis OX=74649 GN=RchiOBHm_Chr7g0212911 PE=3 SV=1	B	Chromatin structure and dynamics	PREDICTED: DNA (cytosine-5)-methyltransferase CMT2-like [Fragaria vesca subsp. vesca]
Rro01G006990.1	Molecular Function: chromatin binding (GO:0003682);; Molecular Function: DNA (cytosine-5-)-methyltransferase activity (GO:0003886);; Cellular Component: nucleus (GO:0005634);;	K00558|4.9e-43|fve:101311972|K00558 DNA (cytosine-5)-methyltransferase 1 [EC:2.1.1.37] | (RefSeq) DNA (cytosine-5)-methyltransferase CMT2	--	--	--	--	Cytosine-specific methyltransferase OS=Rosa chinensis OX=74649 GN=RchiOBHm_Chr7g0212911 PE=3 SV=1	B	Chromatin structure and dynamics	PREDICTED: DNA (cytosine-5)-methyltransferase CMT2-like [Fragaria vesca subsp. vesca]
Rro01G007010.1	Molecular Function: oxidoreductase activity (GO:0016491);;	K17839|2.2e-266|fve:101293234|K17839 polyamine oxidase [EC:1.5.3.17 1.5.3.-] | (RefSeq) probable polyamine oxidase 4	[Q]	Secondary metabolites biosynthesis, transport and catabolism	Flavin containing amine oxidoreductase	Probable polyamine oxidase 4 OS=Arabidopsis thaliana OX=3702 GN=PAO4 PE=1 SV=1	Putative oxidoreductase OS=Rosa chinensis OX=74649 GN=RchiOBHm_Chr3g0488611 PE=4 SV=1	Q	Secondary metabolites biosynthesis, transport and catabolism	PREDICTED: probable polyamine oxidase 4-like [Fragaria vesca subsp. vesca]
Rro01G007030.1	Molecular Function: ligase activity (GO:0016874);;	K23618|3.8e-302|fve:101293821|K23618 acyl-activating enzyme 11/12 [EC:6.2.1.2 6.2.1.-] | (RefSeq) butyrate--CoA ligase AAE11, peroxisomal-like	[I]	Lipid transport and metabolism	AMP-binding enzyme	Butyrate--CoA ligase AAE11, peroxisomal OS=Arabidopsis thaliana OX=3702 GN=AAE11 PE=1 SV=1	CoA ligase OS=Fragaria ananassa OX=3747 GN=CNL PE=2 SV=1	I	Lipid transport and metabolism	PREDICTED: probable acyl-activating enzyme 12, peroxisomal-like [Fragaria vesca subsp. vesca]
Rro01G007040.1	Molecular Function: 4-coumarate-CoA ligase activity (GO:0016207);;	K23618|6.6e-294|fve:101293821|K23618 acyl-activating enzyme 11/12 [EC:6.2.1.2 6.2.1.-] | (RefSeq) butyrate--CoA ligase AAE11, peroxisomal-like	[I]	Lipid transport and metabolism	AMP-binding enzyme	Probable acyl-activating enzyme 12, peroxisomal OS=Arabidopsis thaliana OX=3702 GN=AAE12 PE=2 SV=1	Putative 4-coumarate--CoA ligase OS=Rosa chinensis OX=74649 GN=RchiOBHm_Chr3g0488561 PE=4 SV=1	I	Lipid transport and metabolism	PREDICTED: butyrate--CoA ligase AAE11, peroxisomal-like [Fragaria vesca subsp. vesca]
Rro01G007050.1	Molecular Function: glutathione transferase activity (GO:0004364);;	K00799|1.5e-102|pavi:110765104|K00799 glutathione S-transferase [EC:2.5.1.18] | (RefSeq) glutathione S-transferase F11-like	[O]	Posttranslational modification, protein turnover, chaperones	Glutathione S-transferase, N-terminal domain	Glutathione S-transferase F11 OS=Arabidopsis thaliana OX=3702 GN=GSTF11 PE=2 SV=1	Glutathione transferase OS=Rosa chinensis OX=74649 GN=RchiOBHm_Chr3g0488551 PE=3 SV=1	O	Posttranslational modification, protein turnover, chaperones	PREDICTED: glutathione S-transferase F11-like [Prunus mume]
Rro01G007060.1	--	--	--	--	--	--	Putative F-box domain-containing protein OS=Rosa chinensis OX=74649 GN=RchiOBHm_Chr3g0488541 PE=4 SV=1	--	--	--
Rro01G007070.1	Cellular Component: extracellular region (GO:0005576);; Biological Process: pathogenesis (GO:0009405);;	--	--	--	Agglutinin domain	--	Uncharacterized protein OS=Camellia sinensis var. sinensis OX=542762 GN=TEA_004526 PE=3 SV=1	S	Function unknown	unnamed protein product [Vitis vinifera]
Rro01G007080.1	Cellular Component: extracellular region (GO:0005576);; Biological Process: pathogenesis (GO:0009405);;	--	--	--	Agglutinin domain	--	Uncharacterized protein OS=Camellia sinensis var. sinensis OX=542762 GN=TEA_004526 PE=3 SV=1	S	Function unknown	unnamed protein product [Vitis vinifera]
Rro01G007090.1	Cellular Component: extracellular region (GO:0005576);; Biological Process: pathogenesis (GO:0009405);; Molecular Function: carbohydrate binding (GO:0030246);;	--	--	--	Agglutinin domain	--	Uncharacterized protein OS=Nyssa sinensis OX=561372 GN=F0562_019736 PE=3 SV=1	S	Function unknown	unnamed protein product [Vitis vinifera]
Rro01G007100.1	Cellular Component: extracellular region (GO:0005576);; Biological Process: pathogenesis (GO:0009405);;	--	--	--	Agglutinin domain	--	Uncharacterized protein OS=Nyssa sinensis OX=561372 GN=F0562_019734 PE=3 SV=1	S	Function unknown	amaranthin-like lectin [Linum usitatissimum]
Rro01G007110.1	Cellular Component: extracellular region (GO:0005576);; Biological Process: pathogenesis (GO:0009405);;	--	--	--	Agglutinin domain	--	Uncharacterized protein OS=Nyssa sinensis OX=561372 GN=F0562_019734 PE=3 SV=1	S	Function unknown	amaranthin-like lectin [Linum usitatissimum]
Rro01G007120.1	Cellular Component: extracellular region (GO:0005576);; Biological Process: pathogenesis (GO:0009405);;	--	--	--	Agglutinin domain	--	Uncharacterized protein OS=Camellia sinensis var. sinensis OX=542762 GN=TEA_004526 PE=3 SV=1	S	Function unknown	PREDICTED: uncharacterized protein LOC103950536 [Pyrus x bretschneideri]
Rro01G007130.1	--	--	--	--	gag-polypeptide of LTR copia-type	--	Putative transcription factor interactor and regulator CCHC(Zn) family OS=Rosa chinensis OX=74649 GN=RchiOBHm_Chr2g0140901 PE=4 SV=1	--	--	PREDICTED: uncharacterized protein LOC101306682 [Fragaria vesca subsp. vesca]
Rro01G007140.1	Cellular Component: extracellular region (GO:0005576);; Biological Process: pathogenesis (GO:0009405);;	--	--	--	Agglutinin domain	--	Uncharacterized protein OS=Camellia sinensis var. sinensis OX=542762 GN=TEA_004526 PE=3 SV=1	S	Function unknown	PREDICTED: uncharacterized protein LOC103964769 [Pyrus x bretschneideri]
Rro01G007150.1	Cellular Component: extracellular region (GO:0005576);; Biological Process: pathogenesis (GO:0009405);;	--	--	--	Agglutinin domain	--	Uncharacterized protein OS=Nyssa sinensis OX=561372 GN=F0562_019734 PE=3 SV=1	S	Function unknown	unnamed protein product [Vitis vinifera]
Rro01G007160.1	Cellular Component: extracellular region (GO:0005576);; Biological Process: pathogenesis (GO:0009405);;	--	--	--	Agglutinin domain	--	Uncharacterized protein OS=Camellia sinensis var. sinensis OX=542762 GN=TEA_004526 PE=3 SV=1	S	Function unknown	amaranthin-like lectin [Linum usitatissimum]
Rro01G007170.1	Molecular Function: farnesyl-diphosphate farnesyltransferase activity (GO:0004310);; Biological Process: biosynthetic process (GO:0009058);; Molecular Function: geranylgeranyl-diphosphate geranylgeranyltransferase activity (GO:0016767);; Molecular Function: squalene synthase activity (GO:0051996);;	K02291|2.0e-207|fve:101299429|K02291 15-cis-phytoene synthase [EC:2.5.1.32] | (RefSeq) phytoene synthase 2, chloroplastic	[I]	Lipid transport and metabolism	Squalene/phytoene synthase	Phytoene synthase, chloroplastic OS=Cucumis melo OX=3656 GN=PSY PE=2 SV=1	Putative 15-cis-phytoene synthase OS=Rosa chinensis OX=74649 GN=RchiOBHm_Chr3g0488531 PE=3 SV=1	I	Lipid transport and metabolism	PREDICTED: phytoene synthase, chloroplastic-like [Fragaria vesca subsp. vesca]
Rro01G007180.1	Molecular Function: magnesium ion binding (GO:0000287);; Molecular Function: molecular_function (GO:0003674);; Molecular Function: inorganic diphosphatase activity (GO:0004427);; Molecular Function: protein binding (GO:0005515);; Cellular Component: cellular_component (GO:0005575);; Cellular Component: intracellular (GO:0005622);; Cellular Component: obsolete cell (GO:0005623);; Cellular Componen…	K12160|3.7e-14|dosa:Os01t0918200-01|K12160 small ubiquitin-related modifier | (RefSeq) Os01g0918200; Similar to Ubiquitin-like protein SMT3.	[O]	Posttranslational modification, protein turnover, chaperones	Ubiquitin-2 like Rad60 SUMO-like	Small ubiquitin-related modifier 1 OS=Oryza sativa subsp. japonica OX=39947 GN=SUMO1 PE=1 SV=1	Putative Rad60/SUMO-like domain-containing protein OS=Rosa chinensis OX=74649 GN=RchiOBHm_Chr3g0488501 PE=4 SV=1	O	Posttranslational modification, protein turnover, chaperones	PREDICTED: small ubiquitin-related modifier 2-like [Fragaria vesca subsp. vesca]
Rro01G007190.1	Molecular Function: hydrolase activity (GO:0016787);;	K10706|4.0e-171|vvi:100262126|K10706 senataxin [EC:3.6.4.-] | (RefSeq) uncharacterized LOC100262126	[A]	RNA processing and modification	AAA domain	Probable helicase MAGATAMA 3 OS=Arabidopsis thaliana OX=3702 GN=MAA3 PE=2 SV=1	Putative P-loop containing nucleoside triphosphate hydrolase OS=Rosa chinensis OX=74649 GN=RchiOBHm_Chr3g0488061 PE=4 SV=1	A	RNA processing and modification	PREDICTED: uncharacterized protein LOC101293470 [Fragaria vesca subsp. vesca]
Rro01G007200.1	Molecular Function: hydrolase activity (GO:0016787);;	K10706|2.9e-253|vvi:100262126|K10706 senataxin [EC:3.6.4.-] | (RefSeq) uncharacterized LOC100262126	[A]	RNA processing and modification	AAA domain	Helicase sen1 OS=Schizosaccharomyces pombe (strain 972 / ATCC 24843) OX=284812 GN=sen1 PE=1 SV=1	Putative P-loop containing nucleoside triphosphate hydrolase OS=Rosa chinensis OX=74649 GN=RchiOBHm_Chr3g0488061 PE=4 SV=1	A	RNA processing and modification	PREDICTED: uncharacterized protein LOC101293470 [Fragaria vesca subsp. vesca]
Rro01G007210.1	Molecular Function: hydrolase activity (GO:0016787);;	K10706|2.8e-204|rcu:8277867|K10706 senataxin [EC:3.6.4.-] | (RefSeq) probable helicase senataxin isoform X1	[A]	RNA processing and modification	AAA domain	Probable helicase MAGATAMA 3 OS=Arabidopsis thaliana OX=3702 GN=MAA3 PE=2 SV=1	Putative P-loop containing nucleoside triphosphate hydrolase OS=Rosa chinensis OX=74649 GN=RchiOBHm_Chr3g0488061 PE=4 SV=1	A	RNA processing and modification	PREDICTED: uncharacterized protein LOC101293470 [Fragaria vesca subsp. vesca]
Rro01G007220.1	Molecular Function: DNA binding (GO:0003677);; Molecular Function: protein dimerization activity (GO:0046983);;	K21437|7.7e-17|ccav:112523844|K21437 ankyrin repeat domain-containing protein 13 | (RefSeq) uncharacterized protein LOC112523844	[L]	Replication, recombination and repair	hAT family C-terminal dimerisation region	Zinc finger BED domain-containing protein DAYSLEEPER OS=Arabidopsis thaliana OX=3702 GN=HAT PE=1 SV=1	Putative HAT dimerization domain, ribonuclease H-like domain, hAT-like transposase, RNase-H OS=Rosa chinensis OX=74649 GN=RchiOBHm_Chr1g0330231 PE=4 SV=1	L	Replication, recombination and repair	PREDICTED: zinc finger BED domain-containing protein RICESLEEPER 2-like isoform X2 [Pyrus x bretschneideri]
Rro01G007230.1	--	K12864|4.8e-259|fve:101297089|K12864 beta-catenin-like protein 1 | (RefSeq) beta-catenin-like protein 1	[S]	Function unknown	Catenin-beta-like, Arm-motif containing nuclear	Beta-catenin-like protein 1 OS=Rattus norvegicus OX=10116 GN=Ctnnbl1 PE=1 SV=1	DUF1716 domain-containing protein OS=Rosa chinensis OX=74649 GN=RchiOBHm_Chr3g0487991 PE=4 SV=1	S	Function unknown	PREDICTED: beta-catenin-like protein 1-like isoform 1 [Fragaria vesca subsp. vesca]
Rro01G007240.1	Molecular Function: lactoylglutathione lyase activity (GO:0004462);;	K18881|9.8e-209|fve:101313350|K18881 D-lactate dehydratase [EC:4.2.1.130] | (RefSeq) protein DJ-1 homolog D-like	[RV]	--	DJ-1/PfpI family	Protein DJ-1 homolog D OS=Arabidopsis thaliana OX=3702 GN=DJ1D PE=1 SV=1	Putative lactoylglutathione lyase OS=Rosa chinensis OX=74649 GN=RchiOBHm_Chr3g0487981 PE=3 SV=1	V	Defense mechanisms	PREDICTED: uncharacterized protein LOC101313350 [Fragaria vesca subsp. vesca]
Rro01G007250.1	Molecular Function: aminoacyl-tRNA ligase activity (GO:0004812);; Molecular Function: threonine-tRNA ligase activity (GO:0004829);; Molecular Function: ATP binding (GO:0005524);; Cellular Component: mitochondrion (GO:0005739);; Biological Process: tRNA aminoacylation for protein translation (GO:0006418);; Biological Process: threonyl-tRNA aminoacylation (GO:0006435);; Cellular Component: chloropl…	K01868|1.2e-254|pmum:103335890|K01868 threonyl-tRNA synthetase [EC:6.1.1.3] | (RefSeq) threonine--tRNA ligase, mitochondrial 1-like	[J]	Translation, ribosomal structure and biogenesis	tRNA synthetase class II core domain (G, H, P, S and T)	Threonine--tRNA ligase, mitochondrial 1 OS=Arabidopsis thaliana OX=3702 GN=THRRS PE=1 SV=3	Threonyl-tRNA synthetase OS=Prunus persica OX=3760 GN=PRUPE_8G070800 PE=3 SV=1	J	Translation, ribosomal structure and biogenesis	hypothetical protein PRUPE_ppa002288mg [Prunus persica]
Rro01G007260.1	Molecular Function: salutaridinol 7-O-acetyltransferase activity (GO:0047180);;	K13065|2.9e-73|jcu:105640239|K13065 shikimate O-hydroxycinnamoyltransferase [EC:2.3.1.133] | (RefSeq) vinorine synthase	--	--	Transferase family	BAHD acyltransferase At5g47980 OS=Arabidopsis thaliana OX=3702 GN=BAHD1 PE=2 SV=1	Putative salutaridinol 7-O-acetyltransferase OS=Rosa chinensis OX=74649 GN=RchiOBHm_Chr3g0487961 PE=3 SV=1	S	Function unknown	PREDICTED: vinorine synthase-like [Prunus mume]
Rro01G007270.1	Molecular Function: molecular_function (GO:0003674);; Molecular Function: catalytic activity (GO:0003824);; Biological Process: cellular aldehyde metabolic process (GO:0006081);; Biological Process: organic acid metabolic process (GO:0006082);; Biological Process: lactate metabolic process (GO:0006089);; Biological Process: biological_process (GO:0008150);; Biological Process: metabolic process (…	K18881|1.5e-180|pper:109947823|K18881 D-lactate dehydratase [EC:4.2.1.130] | (RefSeq) protein DJ-1 homolog D-like isoform X1	[RV]	--	DJ-1/PfpI family	Protein DJ-1 homolog D OS=Arabidopsis thaliana OX=3702 GN=DJ1D PE=1 SV=1	PREDICTED: DJ-1 OS=Prunus dulcis OX=3755 GN=ALMOND_2B026022 PE=3 SV=1	V	Defense mechanisms	PREDICTED: protein DJ-1 homolog D-like [Pyrus x bretschneideri]
Rro01G007280.1	Molecular Function: protein kinase activity (GO:0004672);; Molecular Function: ATP binding (GO:0005524);; Cellular Component: integral component of membrane (GO:0016021);;	K01180|1.2e-62|cmax:111487562|K01180 endo-1,3(4)-beta-glucanase [EC:3.2.1.6] | (RefSeq) uncharacterized protein LOC111487562	--	--	Protein kinase domain	Cysteine-rich receptor-like protein kinase 2 OS=Arabidopsis thaliana OX=3702 GN=CRK2 PE=1 SV=1	Uncharacterized protein OS=Rosa chinensis OX=74649 GN=RchiOBHm_Chr3g0487811 PE=4 SV=1	T	Signal transduction mechanisms	PREDICTED: cysteine-rich receptor-like protein kinase 3-like [Fragaria vesca subsp. vesca]
Rro01G007290.1	Molecular Function: nucleic acid binding (GO:0003676);; Molecular Function: RNA-DNA hybrid ribonuclease activity (GO:0004523);; Biological Process: DNA integration (GO:0015074);; Molecular Function: nucleotidyltransferase activity (GO:0016779);;	K08237|9.4e-34|psom:113344578|K08237 hydroquinone glucosyltransferase [EC:2.4.1.218] | (RefSeq) hydroquinone glucosyltransferase-like	[R]	General function prediction only	Chromo (CHRromatin Organisation MOdifier) domain	--	Putative nucleotidyltransferase, Ribonuclease H OS=Rosa chinensis OX=74649 GN=RchiOBHm_Chr3g0451511 PE=4 SV=1	Q	Secondary metabolites biosynthesis, transport and catabolism	PREDICTED: uncharacterized protein LOC101309860 [Fragaria vesca subsp. vesca]
Rro01G007300.1	Molecular Function: calcium ion binding (GO:0005509);; Cellular Component: photosystem II oxygen evolving complex (GO:0009654);; Biological Process: photosynthesis (GO:0015979);; Cellular Component: extrinsic component of membrane (GO:0019898);;	K08901|3.2e-13|nta:107828191|K08901 photosystem II oxygen-evolving enhancer protein 3 | (RefSeq) oxygen-evolving enhancer protein 3-2, chloroplastic-like	--	--	Oxygen evolving enhancer protein 3 (PsbQ)	PsbQ-like protein 3, chloroplastic OS=Arabidopsis thaliana OX=3702 GN=PQL3 PE=2 SV=1	Putative oxygen-evolving enhancer protein OS=Rosa chinensis OX=74649 GN=RchiOBHm_Chr3g0487781 PE=3 SV=1	S	Function unknown	PREDICTED: psbQ-like protein 3, chloroplastic-like [Fragaria vesca subsp. vesca]
Rro01G007310.1	Molecular Function: DNA binding (GO:0003677);; Cellular Component: nucleus (GO:0005634);; Biological Process: regulation of transcription, DNA-templated (GO:0006355);; Biological Process: auxin-activated signaling pathway (GO:0009734);;	K14486|8.7e-170|rcu:8259066|K14486 auxin response factor | (RefSeq) auxin response factor 19	--	--	Auxin response factor	Auxin response factor 8 OS=Arabidopsis thaliana OX=3702 GN=ARF8 PE=1 SV=2	Auxin response factor OS=Rosa chinensis OX=74649 GN=RchiOBHm_Chr3g0487771 PE=3 SV=1	K	Transcription	PREDICTED: auxin response factor 8-like isoform 1 [Fragaria vesca subsp. vesca]
Rro01G007320.1	Cellular Component: protein phosphatase type 2A complex (GO:0000159);; Molecular Function: protein binding (GO:0005515);; Cellular Component: cellular_component (GO:0005575);; Cellular Component: intracellular (GO:0005622);; Cellular Component: obsolete cell (GO:0005623);; Cellular Component: nucleus (GO:0005634);; Cellular Component: nucleolus (GO:0005730);; Cellular Component: cytoplasm (GO:000…	K22651|1.4e-106|mdm:103443441|K22651 E3 ubiquitin-protein ligase RNF4 [EC:2.3.2.27] | (RefSeq) LOW QUALITY PROTEIN: pentatricopeptide repeat-containing protein At1g50270-like	[R]	General function prediction only	PPR repeat family	Pentatricopeptide repeat-containing protein At5g66520 OS=Arabidopsis thaliana OX=3702 GN=PCMP-H61 PE=2 SV=1	Putative pentatricopeptide OS=Rosa chinensis OX=74649 GN=RchiOBHm_Chr3g0487721 PE=4 SV=1	T	Signal transduction mechanisms	PREDICTED: pentatricopeptide repeat-containing protein At5g66520-like [Prunus mume]
Rro01G007330.1	Cellular Component: extracellular region (GO:0005576);; Biological Process: pathogenesis (GO:0009405);;	--	--	--	Agglutinin domain	--	Uncharacterized protein OS=Camellia sinensis var. sinensis OX=542762 GN=TEA_004526 PE=3 SV=1	S	Function unknown	amaranthin-like lectin [Linum usitatissimum]
Rro01G007340.1	Cellular Component: extracellular region (GO:0005576);; Biological Process: pathogenesis (GO:0009405);;	--	--	--	Agglutinin domain	--	Uncharacterized protein OS=Camellia sinensis var. sinensis OX=542762 GN=TEA_004526 PE=3 SV=1	S	Function unknown	unnamed protein product [Vitis vinifera]
Rro01G007350.1	Cellular Component: extracellular region (GO:0005576);; Biological Process: pathogenesis (GO:0009405);;	--	--	--	Agglutinin domain	--	Uncharacterized protein OS=Nyssa sinensis OX=561372 GN=F0562_019734 PE=3 SV=1	S	Function unknown	unnamed protein product [Vitis vinifera]
Rro01G007360.1	Molecular Function: molecular_function (GO:0003674);; Molecular Function: catalytic activity (GO:0003824);; Cellular Component: cellular_component (GO:0005575);; Cellular Component: intracellular (GO:0005622);; Cellular Component: obsolete cell (GO:0005623);; Cellular Component: cytoplasm (GO:0005737);; Cellular Component: cytosol (GO:0005829);; Biological Process: biological_process (GO:0008150)…	K16750|2.0e-48|pavi:110759097|K16750 biogenesis of lysosome-related organelles complex 1 subunit 2 | (RefSeq) biogenesis of lysosome-related organelles complex 1 subunit 2	[H]	Coenzyme transport and metabolism	Biogenesis of lysosome-related organelles complex-1 subunit 2	Biogenesis of lysosome-related organelles complex 1 subunit 2 OS=Arabidopsis thaliana OX=3702 GN=BLOS2 PE=1 SV=1	Uncharacterized protein OS=Rosa chinensis OX=74649 GN=RchiOBHm_Chr2g0164421 PE=3 SV=1	H	Coenzyme transport and metabolism	hypothetical protein PRUPE_ppa013493mg [Prunus persica]
Rro01G007370.1	Cellular Component: integral component of membrane (GO:0016021);;	--	--	--	--	--	PREDICTED: unnamed product OS=Prunus dulcis OX=3755 GN=ALMOND_2B008202 PE=4 SV=1	--	--	hypothetical protein PRUPE_ppa011893mg [Prunus persica]
Rro01G007380.1	Cellular Component: integral component of membrane (GO:0016021);;	--	--	--	--	--	Uncharacterized protein OS=Rosa chinensis OX=74649 GN=RchiOBHm_Chr3g0487701 PE=4 SV=1	--	--	hypothetical protein PRUPE_ppa013818mg [Prunus persica]
Rro01G007390.1	--	K03283|1.9e-59|cann:107854185|K03283 heat shock 70kDa protein 1/2/6/8 | (RefSeq) heat shock cognate 70 kDa protein 2-like	--	--	Lecithin retinol acyltransferase	--	Putative endopeptidase, NLPC/P60 domain, LRAT-like domain-containing protein OS=Rosa chinensis OX=74649 GN=RchiOBHm_Chr3g0487651 PE=4 SV=1	S	Function unknown	PREDICTED: uncharacterized protein LOC101291280 [Fragaria vesca subsp. vesca]
Rro01G007400.1	--	--	--	--	--	--	PREDICTED: LOC103655544 isoform OS=Prunus dulcis OX=3755 GN=ALMOND_2B000964 PE=4 SV=1	--	--	PREDICTED: uncharacterized protein LOC103336159 [Prunus mume]
Rro01G007410.1	Molecular Function: protein kinase activity (GO:0004672);; Molecular Function: ATP binding (GO:0005524);; Cellular Component: integral component of membrane (GO:0016021);;	K13430|5.9e-90|dcr:108199807|K13430 serine/threonine-protein kinase PBS1 [EC:2.7.11.1] | (RefSeq) serine/threonine-protein kinase PBS1-like isoform X1	[T]	Signal transduction mechanisms	Protein kinase domain	Receptor-like serine/threonine-protein kinase ALE2 OS=Arabidopsis thaliana OX=3702 GN=ALE2 PE=1 SV=1	Protein kinase domain-containing protein OS=Rosa chinensis OX=74649 GN=RchiOBHm_Chr3g0487601 PE=4 SV=1	T	Signal transduction mechanisms	PREDICTED: receptor-like serine/threonine-protein kinase ALE2-like [Fragaria vesca subsp. vesca]
Rro01G007420.1	Molecular Function: metal ion binding (GO:0046872);;	K15455|1.3e-30|pper:18768820|K15455 diphthamide biosynthesis protein 3 | (RefSeq) diphthamide biosynthesis protein 3	[S]	Function unknown	CSL zinc finger	DPH3 homolog OS=Caenorhabditis elegans OX=6239 GN=K01H12.1 PE=3 SV=1	DPH-type MB domain-containing protein OS=Malus domestica OX=3750 GN=DVH24_042241 PE=4 SV=1	S	Function unknown	PREDICTED: diphthamide biosynthesis protein 3-like [Malus domestica]
Rro01G007430.1	Molecular Function: molecular_function (GO:0003674);; Molecular Function: nucleic acid binding (GO:0003676);; Molecular Function: RNA binding (GO:0003723);; Molecular Function: catalytic activity (GO:0003824);; Molecular Function: nuclease activity (GO:0004518);; Molecular Function: endonuclease activity (GO:0004519);; Molecular Function: binding (GO:0005488);; Molecular Function: protein binding…	K17964|2.8e-33|cic:CICLE_v10007298mg|K17964 leucine-rich PPR motif-containing protein, mitochondrial | (RefSeq) hypothetical protein	[R]	General function prediction only	PPR repeat family	Pentatricopeptide repeat-containing protein At2g15630, mitochondrial OS=Arabidopsis thaliana OX=3702 GN=At2g15630 PE=3 SV=1	Pentatricopeptide repeat-containing protein OS=Prunus yedoensis var. nudiflora OX=2094558 GN=Pyn_19900 PE=4 SV=1	J	Translation, ribosomal structure and biogenesis	PREDICTED: pentatricopeptide repeat-containing protein At2g15630, mitochondrial [Prunus mume]
Rro01G007440.1	Cellular Component: cytochrome b6f complex (GO:0009512);;	--	--	--	PetM family of cytochrome b6f complex subunit 7	Cytochrome b6-f complex subunit 7 (Fragment) OS=Spinacia oleracea OX=3562 GN=petM PE=1 SV=1	Putative PetM of cytochrome b6/f complex subunit 7 OS=Rosa chinensis OX=74649 GN=RchiOBHm_Chr3g0487591 PE=3 SV=1	S	Function unknown	PREDICTED: uncharacterized protein LOC101314888 [Fragaria vesca subsp. vesca]
Rro01G007450.1	Biological Process: tRNA wobble uridine modification (GO:0002098);; Cellular Component: cytosol (GO:0005829);; Biological Process: protein urmylation (GO:0032447);; Biological Process: tRNA thio-modification (GO:0034227);;	K12161|5.2e-50|fve:101314316|K12161 ubiquitin related modifier 1 | (RefSeq) ubiquitin-related modifier 1 homolog 2	[O]	Posttranslational modification, protein turnover, chaperones	Urm1 (Ubiquitin related modifier)	Ubiquitin-related modifier 1 homolog 2 OS=Arabidopsis thaliana OX=3702 GN=URM1-2 PE=3 SV=1	Ubiquitin-related modifier 1 homolog OS=Rosa chinensis OX=74649 GN=RchiOBHm_Chr3g0487581 PE=3 SV=1	O	Posttranslational modification, protein turnover, chaperones	PREDICTED: ubiquitin-related modifier 1 homolog 2-like isoform 1 [Fragaria vesca subsp. vesca]
Rro01G007460.1	Molecular Function: catalytic activity (GO:0003824);;	K23618|7.7e-159|cpap:110816097|K23618 acyl-activating enzyme 11/12 [EC:6.2.1.2 6.2.1.-] | (RefSeq) butyrate--CoA ligase AAE11, peroxisomal-like	[I]	Lipid transport and metabolism	AMP-binding enzyme	Probable acyl-activating enzyme 5, peroxisomal OS=Arabidopsis thaliana OX=3702 GN=AAE5 PE=1 SV=1	Uncharacterized protein OS=Malus domestica OX=3750 GN=DVH24_030774 PE=4 SV=1	I	Lipid transport and metabolism	PREDICTED: probable acyl-activating enzyme 5, peroxisomal-like [Fragaria vesca subsp. vesca]
Rro01G007470.1	Molecular Function: catalytic activity (GO:0003824);;	K23618|2.4e-146|dosa:Os09t0555800-00|K23618 acyl-activating enzyme 11/12 [EC:6.2.1.2 6.2.1.-] | (RefSeq) Os09g0555800; Similar to AMP-binding protein (Adenosine monophosphate binding protein 6 AMPBP6).	[I]	Lipid transport and metabolism	AMP-binding enzyme	Probable acyl-activating enzyme 5, peroxisomal OS=Arabidopsis thaliana OX=3702 GN=AAE5 PE=1 SV=1	Acyl-activating enzyme 6 OS=Pyrus ussuriensis x Pyrus communis OX=2448454 GN=D8674_019995 PE=4 SV=1	I	Lipid transport and metabolism	PREDICTED: probable acyl-activating enzyme 5, peroxisomal-like [Fragaria vesca subsp. vesca]
Rro01G007480.1	Molecular Function: DNA binding (GO:0003677);;	--	--	--	--	--	Uncharacterized protein OS=Fagus sylvatica OX=28930 GN=FSB_LOCUS45723 PE=4 SV=1	--	--	hypothetical protein L484_023645 [Morus notabilis]
Rro01G007490.1	--	--	--	--	--	--	Putative transposase, Ptta/En/Spm, plant OS=Rosa chinensis OX=74649 GN=RchiOBHm_Chr2g0136581 PE=4 SV=1	--	--	--
Rro01G007500.1	Molecular Function: 4-coumarate-CoA ligase activity (GO:0016207);;	K23618|2.8e-161|cpap:110816097|K23618 acyl-activating enzyme 11/12 [EC:6.2.1.2 6.2.1.-] | (RefSeq) butyrate--CoA ligase AAE11, peroxisomal-like	[I]	Lipid transport and metabolism	AMP-binding enzyme	Probable acyl-activating enzyme 6 OS=Arabidopsis thaliana OX=3702 GN=AAE6 PE=2 SV=1	Putative 4-coumarate--CoA ligase OS=Rosa chinensis OX=74649 GN=RchiOBHm_Chr3g0487511 PE=4 SV=1	I	Lipid transport and metabolism	PREDICTED: probable acyl-activating enzyme 6-like [Fragaria vesca subsp. vesca]
Rro01G007510.1	Molecular Function: nucleic acid binding (GO:0003676);; Molecular Function: RNA helicase activity (GO:0003724);; Molecular Function: ATP binding (GO:0005524);;	K12835|0.0e+00|fve:101305407|K12835 ATP-dependent RNA helicase DDX42 [EC:3.6.4.13] | (RefSeq) DEAD-box ATP-dependent RNA helicase 24	[A]	RNA processing and modification	DEAD/DEAH box helicase	DEAD-box ATP-dependent RNA helicase 24 OS=Arabidopsis thaliana OX=3702 GN=RH24 PE=1 SV=2	Putative RNA helicase OS=Rosa chinensis OX=74649 GN=RchiOBHm_Chr3g0487421 PE=3 SV=1	A	RNA processing and modification	PREDICTED: DEAD-box ATP-dependent RNA helicase 24-like [Fragaria vesca subsp. vesca]
Rro01G007520.1	Molecular Function: isomerase activity (GO:0016853);;	K17911|3.4e-32|pmum:103334180|K17911 beta-carotene isomerase [EC:5.2.1.14] | (RefSeq) beta-carotene isomerase D27, chloroplastic	--	--	Domain of unknown function (DUF4033)	Beta-carotene isomerase D27, chloroplastic OS=Arabidopsis thaliana OX=3702 GN=D27 PE=1 SV=1	Putative beta-carotene isomerase OS=Rosa chinensis OX=74649 GN=RchiOBHm_Chr3g0487411 PE=4 SV=1	S	Function unknown	PREDICTED: uncharacterized protein LOC101314896 [Fragaria vesca subsp. vesca]
Rro01G007530.1	Molecular Function: molecular_function (GO:0003674);; Molecular Function: nucleic acid binding (GO:0003676);; Molecular Function: RNA binding (GO:0003723);; Molecular Function: catalytic activity (GO:0003824);; Molecular Function: nuclease activity (GO:0004518);; Molecular Function: endonuclease activity (GO:0004519);; Molecular Function: binding (GO:0005488);; Molecular Function: protein binding…	K17710|2.2e-11|adu:110272484|K17710 pentatricopeptide repeat domain-containing protein 1 | (RefSeq) pentatricopeptide repeat-containing protein At1g62930, chloroplastic-like isoform X1	[R]	General function prediction only	PPR repeat	Pentatricopeptide repeat-containing protein At1g02370, mitochondrial OS=Arabidopsis thaliana OX=3702 GN=At1g02370 PE=2 SV=1	Putative tetratricopeptide-like helical domain-containing protein OS=Rosa chinensis OX=74649 GN=RchiOBHm_Chr3g0487401 PE=4 SV=1	S	Function unknown	PREDICTED: pentatricopeptide repeat-containing protein At1g02370, mitochondrial [Prunus mume]
Rro01G007540.1	Molecular Function: molecular_function (GO:0003674);; Molecular Function: nucleic acid binding (GO:0003676);; Molecular Function: RNA binding (GO:0003723);; Molecular Function: catalytic activity (GO:0003824);; Molecular Function: nuclease activity (GO:0004518);; Molecular Function: endonuclease activity (GO:0004519);; Molecular Function: binding (GO:0005488);; Molecular Function: protein binding…	K17964|6.1e-14|vvi:100245882|K17964 leucine-rich PPR motif-containing protein, mitochondrial | (RefSeq) pentatricopeptide repeat-containing protein At5g61990, mitochondrial	[R]	General function prediction only	PPR repeat	Pentatricopeptide repeat-containing protein At1g02370, mitochondrial OS=Arabidopsis thaliana OX=3702 GN=At1g02370 PE=2 SV=1	Putative tetratricopeptide-like helical domain-containing protein OS=Rosa chinensis OX=74649 GN=RchiOBHm_Chr3g0487401 PE=4 SV=1	S	Function unknown	PREDICTED: pentatricopeptide repeat-containing protein At1g02370, mitochondrial [Prunus mume]
Rro01G007550.1	Cellular Component: ribonuclease MRP complex (GO:0000172);; Biological Process: tRNA 5'-leader removal (GO:0001682);; Molecular Function: ribonuclease P activity (GO:0004526);; Cellular Component: nucleolar ribonuclease P complex (GO:0005655);;	K01164|0.0e+00|fve:101315187|K01164 ribonuclease P/MRP protein subunit POP1 [EC:3.1.26.5] | (RefSeq) ribonucleases P/MRP protein subunit POP1	[A]	RNA processing and modification	POPLD (NUC188) domain	Ribonucleases P/MRP protein subunit POP1 OS=Homo sapiens OX=9606 GN=POP1 PE=1 SV=2	Putative ribonuclease P OS=Rosa chinensis OX=74649 GN=RchiOBHm_Chr3g0487391 PE=4 SV=1	A	RNA processing and modification	PREDICTED: ribonucleases P/MRP protein subunit POP1-like [Fragaria vesca subsp. vesca]
Rro01G007560.1	Molecular Function: carboxypeptidase activity (GO:0004180);; Cellular Component: integral component of membrane (GO:0016021);; Molecular Function: carbohydrate binding (GO:0030246);;	--	[O]	Posttranslational modification, protein turnover, chaperones	Carboxypeptidase regulatory-like domain	Nodal modulator 2 OS=Homo sapiens OX=9606 GN=NOMO2 PE=1 SV=1	Putative glucoamylase, starch-binding, carboxypeptidase-like, regulatory domain-containing protein OS=Rosa chinensis OX=74649 GN=RchiOBHm_Chr3g0487381 PE=4 SV=1	O	Posttranslational modification, protein turnover, chaperones	PREDICTED: nodal modulator 1-like [Fragaria vesca subsp. vesca]
Rro01G007570.1	Molecular Function: nucleic acid binding (GO:0003676);; Molecular Function: RNA-directed DNA polymerase activity (GO:0003964);; Molecular Function: RNA-DNA hybrid ribonuclease activity (GO:0004523);;	--	--	--	Reverse transcriptase-like	--	Putative ribonuclease H-like domain, reverse transcriptase zinc-binding domain-containing protein OS=Rosa chinensis OX=74649 GN=RchiOBHm_Chr3g0486981 PE=4 SV=1	L	Replication, recombination and repair	PREDICTED: putative ribonuclease H protein At1g65750-like [Fragaria vesca subsp. vesca]
Rro01G007590.1	Molecular Function: molecular_function (GO:0003674);; Molecular Function: nucleic acid binding (GO:0003676);; Molecular Function: DNA binding (GO:0003677);; Molecular Function: RNA binding (GO:0003723);; Molecular Function: catalytic activity (GO:0003824);; Molecular Function: nuclease activity (GO:0004518);; Molecular Function: endonuclease activity (GO:0004519);; Molecular Function: binding (GO…	K17710|1.1e-63|vra:106771960|K17710 pentatricopeptide repeat domain-containing protein 1 | (RefSeq) pentatricopeptide repeat-containing protein At2g18940, chloroplastic	[R]	General function prediction only	PPR repeat family	Pentatricopeptide repeat-containing protein At2g31400, chloroplastic OS=Arabidopsis thaliana OX=3702 GN=At2g31400 PE=2 SV=1	Putative Smr domain, tetratricopeptide-like helical domain-containing protein OS=Rosa chinensis OX=74649 GN=RchiOBHm_Chr3g0487361 PE=3 SV=1	S	Function unknown	PREDICTED: pentatricopeptide repeat-containing protein At2g31400, chloroplastic-like [Pyrus x bretschneideri]
Rro01G007600.1	Molecular Function: structural constituent of ribosome (GO:0003735);; Cellular Component: ribosome (GO:0005840);; Biological Process: translation (GO:0006412);; Molecular Function: metal ion binding (GO:0046872);;	K02978|5.8e-45|pavi:110760211|K02978 small subunit ribosomal protein S27e | (RefSeq) 40S ribosomal protein S27-2	[J]	Translation, ribosomal structure and biogenesis	Ribosomal protein S27	40S ribosomal protein S27-2 OS=Arabidopsis thaliana OX=3702 GN=RPS27B PE=2 SV=2	40S ribosomal protein S27 OS=Rosa chinensis OX=74649 GN=RchiOBHm_Chr3g0487351 PE=3 SV=1	J	Translation, ribosomal structure and biogenesis	hypothetical protein PRUPE_ppa014109mg [Prunus persica]
Rro01G007610.1	Molecular Function: protein serine/threonine kinase activity (GO:0004674);; Molecular Function: ATP binding (GO:0005524);; Cellular Component: integral component of membrane (GO:0016021);; Biological Process: recognition of pollen (GO:0048544);;	K01183|4.8e-51|nsy:104241083|K01183 chitinase [EC:3.2.1.14] | (RefSeq) chitinase-3-like protein 2	--	--	Protein kinase domain	G-type lectin S-receptor-like serine/threonine-protein kinase SD1-29 OS=Arabidopsis thaliana OX=3702 GN=SD129 PE=1 SV=1	Receptor-like serine/threonine-protein kinase OS=Rosa chinensis OX=74649 GN=RchiOBHm_Chr4g0416941 PE=3 SV=1	T	Signal transduction mechanisms	PREDICTED: uncharacterized protein LOC101311743 [Fragaria vesca subsp. vesca]
Rro01G007620.1	Molecular Function: protein serine/threonine kinase activity (GO:0004674);; Molecular Function: ATP binding (GO:0005524);; Cellular Component: integral component of membrane (GO:0016021);; Biological Process: recognition of pollen (GO:0048544);;	--	--	--	S-locus glycoprotein domain	G-type lectin S-receptor-like serine/threonine-protein kinase At1g61390 OS=Arabidopsis thaliana OX=3702 GN=At1g61390 PE=3 SV=1	Receptor-like serine/threonine-protein kinase OS=Rosa chinensis OX=74649 GN=RchiOBHm_Chr5g0005351 PE=3 SV=1	--	--	PREDICTED: G-type lectin S-receptor-like serine/threonine-protein kinase SD1-29-like, partial [Fragaria vesca subsp. vesca]
Rro01G007630.1	Biological Process: mitochondrial respiratory chain complex I assembly (GO:0032981);;	K09008|1.1e-76|pxb:103953124|K09008 NADH dehydrogenase [ubiquinone] 1 alpha subcomplex assembly factor 3 | (RefSeq) NADH dehydrogenase [ubiquinone] 1 alpha subcomplex assembly factor 3-like isoform X1	[S]	Function unknown	Protein of unknown function (DUF498/DUF598)	NADH dehydrogenase [ubiquinone] 1 alpha subcomplex assembly factor 3 OS=Xenopus tropicalis OX=8364 GN=ndufaf3 PE=2 SV=1	NADH dehydrogenase [ubiquinone] 1 alpha subcomplex assembly factor 3 OS=Rosa chinensis OX=74649 GN=RchiOBHm_Chr3g0487321 PE=4 SV=1	S	Function unknown	PREDICTED: NADH dehydrogenase [ubiquinone] 1 alpha subcomplex assembly factor 3-like isoform 2 [Fragaria vesca subsp. vesca]
Rro01G007640.1	Molecular Function: galactinol-raffinose galactosyltransferase activity (GO:0047268);;	K06611|0.0e+00|fve:101307049|K06611 stachyose synthetase [EC:2.4.1.67] | (RefSeq) stachyose synthase	--	--	Raffinose synthase or seed imbibition protein Sip1	Stachyose synthase OS=Pisum sativum OX=3888 GN=STS1 PE=1 SV=1	Putative galactinol--raffinose galactosyltransferase OS=Rosa chinensis OX=74649 GN=RchiOBHm_Chr3g0487291 PE=3 SV=1	S	Function unknown	PREDICTED: stachyose synthase-like [Fragaria vesca subsp. vesca]
Rro01G007650.1	--	--	--	--	--	--	PREDICTED: NAD(P)-dependent oxidoreductase OS=Prunus dulcis OX=3755 GN=ALMOND_2B012417 PE=4 SV=1	--	--	PREDICTED: uncharacterized protein LOC103322925 isoform X1 [Prunus mume]
Rro01G007660.1	Molecular Function: ubiquitin activating enzyme activity (GO:0004839);; Molecular Function: transferase activity, transferring acyl groups (GO:0016746);;	K10581|1.2e-34|lja:Lj0g3v0326929.1|K10581 ubiquitin-conjugating enzyme E2 O [EC:2.3.2.24] | (RefSeq) Lj0g3v0326929.1; -	[O]	Posttranslational modification, protein turnover, chaperones	Ubiquitin-conjugating enzyme	Probable ubiquitin-conjugating enzyme E2 25 OS=Arabidopsis thaliana OX=3702 GN=UBC25 PE=2 SV=1	Putative aminoacyltransferase, E1 ubiquitin-activating enzyme OS=Rosa chinensis OX=74649 GN=RchiOBHm_Chr3g0487241 PE=4 SV=1	O	Posttranslational modification, protein turnover, chaperones	PREDICTED: putative ubiquitin-conjugating enzyme E2 38 [Pyrus x bretschneideri]
Rro01G007670.1	Molecular Function: protein dimerization activity (GO:0046983);;	--	--	--	--	Transcription factor UPBEAT1 OS=Arabidopsis thaliana OX=3702 GN=UPB1 PE=2 SV=1	Putative myc-type, basic helix-loop-helix (BHLH) domain-containing protein OS=Rosa chinensis OX=74649 GN=RchiOBHm_Chr3g0487231 PE=4 SV=1	S	Function unknown	PREDICTED: transcription factor UPBEAT1 [Malus domestica]
Rro01G007680.1	Molecular Function: DNA-binding transcription factor activity (GO:0003700);; Cellular Component: nucleus (GO:0005634);; Molecular Function: sequence-specific DNA binding (GO:0043565);;	K12835|1.4e-40|cmax:111493042|K12835 ATP-dependent RNA helicase DDX42 [EC:3.6.4.13] | (RefSeq) DEAD-box ATP-dependent RNA helicase 24 isoform X1	--	--	WRKY DNA -binding domain	WRKY transcription factor 23 OS=Arabidopsis thaliana OX=3702 GN=WRKY23 PE=2 SV=1	WRKY transcription factor OS=Rosa chinensis OX=74649 GN=RchiOBHm_Chr3g0487201 PE=3 SV=1	K	Transcription	PREDICTED: probable WRKY transcription factor 23-like [Fragaria vesca subsp. vesca]
Rro01G007690.1	Molecular Function: RNA binding (GO:0003723);;	K13207|4.0e-175|fve:101307626|K13207 CUG-BP- and ETR3-like factor | (RefSeq) flowering time control protein FCA	[A]	RNA processing and modification	RNA recognition motif. (a.k.a. RRM, RBD, or RNP domain)	Flowering time control protein FCA OS=Oryza sativa subsp. indica OX=39946 GN=FCA PE=3 SV=2	Putative flowering time control protein FCA OS=Rosa chinensis OX=74649 GN=RchiOBHm_Chr3g0487191 PE=4 SV=1	A	RNA processing and modification	PREDICTED: flowering time control protein FCA-like [Fragaria vesca subsp. vesca]
Rro01G007700.1	Molecular Function: RNA binding (GO:0003723);; Molecular Function: RNA-directed 5'-3' RNA polymerase activity (GO:0003968);; Biological Process: gene silencing by RNA (GO:0031047);;	K11699|0.0e+00|fve:101292403|K11699 RNA-dependent RNA polymerase [EC:2.7.7.48] | (RefSeq) probable RNA-dependent RNA polymerase 1	[A]	RNA processing and modification	RNA dependent RNA polymerase	RNA-dependent RNA polymerase 1 OS=Arabidopsis thaliana OX=3702 GN=RDR1 PE=2 SV=1	RNA-dependent RNA polymerase OS=Rosa chinensis OX=74649 GN=RchiOBHm_Chr2g0166231 PE=3 SV=1	A	RNA processing and modification	PREDICTED: RNA-dependent RNA polymerase 1-like [Fragaria vesca subsp. vesca]
Rro01G007710.1	Molecular Function: nucleic acid binding (GO:0003676);; Molecular Function: zinc ion binding (GO:0008270);;	--	--	--	Zinc knuckle	--	Putative transcription factor interactor and regulator CCHC(Zn) family OS=Rosa chinensis OX=74649 GN=RchiOBHm_Chr3g0487181 PE=4 SV=1	S	Function unknown	PREDICTED: uncharacterized protein LOC103327302 [Prunus mume]
Rro01G007720.1	Molecular Function: nucleic acid binding (GO:0003676);;	--	--	--	3'-5' exonuclease	--	Putative ribonuclease H-like domain-containing protein OS=Rosa chinensis OX=74649 GN=RchiOBHm_Chr5g0013771 PE=4 SV=1	--	--	PREDICTED: LOW QUALITY PROTEIN: Werner Syndrome-like exonuclease [Prunus mume]
Rro01G007730.1	Molecular Function: nucleic acid binding (GO:0003676);; Molecular Function: zinc ion binding (GO:0008270);;	K02111|7.1e-35|mdm:114822316|K02111 F-type H+/Na+-transporting ATPase subunit alpha [EC:7.1.2.2 7.2.2.1] | (RefSeq) LOW QUALITY PROTEIN: uncharacterized protein LOC114822316	--	--	gag-polypeptide of LTR copia-type	--	Putative transcription factor interactor and regulator CCHC(Zn) family OS=Rosa chinensis OX=74649 GN=RchiOBHm_Chr1g0344341 PE=4 SV=1	--	--	hypothetical protein VITISV_006175 [Vitis vinifera]
Rro01G007740.1	Cellular Component: integral component of membrane (GO:0016021);;	--	--	--	--	--	Uncharacterized protein OS=Rosa chinensis OX=74649 GN=RchiOBHm_Chr3g0487151 PE=4 SV=1	--	--	PREDICTED: uncharacterized protein LOC103327301 [Prunus mume]
Rro01G007750.1	Molecular Function: aspartic-type endopeptidase activity (GO:0004190);;	K22683|6.6e-71|nto:104095703|K22683 aspartyl protease family protein [EC:3.4.23.-] | (RefSeq) aspartyl protease family protein 2-like	[O]	Posttranslational modification, protein turnover, chaperones	Xylanase inhibitor N-terminal	Aspartic proteinase nepenthesin-1 OS=Nepenthes gracilis OX=150966 GN=nep1 PE=1 SV=1	Putative nepenthesin OS=Rosa chinensis OX=74649 GN=RchiOBHm_Chr3g0487141 PE=3 SV=1	O	Posttranslational modification, protein turnover, chaperones	PREDICTED: aspartic proteinase nepenthesin-1-like [Fragaria vesca subsp. vesca]
Rro01G007760.1	Molecular Function: glycerol-3-phosphate O-acyltransferase activity (GO:0004366);; Molecular Function: sn-1-glycerol-3-phosphate C16:0-DCA-CoA acyl transferase activity (GO:0102420);;	K13508|7.9e-230|fve:101292461|K13508 glycerol-3-phosphate acyltransferase [EC:2.3.1.15 2.3.1.198] | (RefSeq) probable glycerol-3-phosphate acyltransferase 2	--	--	Acyltransferase	Probable glycerol-3-phosphate acyltransferase 2 OS=Arabidopsis thaliana OX=3702 GN=GPAT2 PE=2 SV=1	Putative glycerol-3-phosphate 1-O-acyltransferase OS=Rosa chinensis OX=74649 GN=RchiOBHm_Chr3g0487121 PE=4 SV=1	I	Lipid transport and metabolism	PREDICTED: probable glycerol-3-phosphate acyltransferase 3-like [Fragaria vesca subsp. vesca]
Rro01G007770.1	--	--	--	--	--	--	Uncharacterized protein OS=Rosa chinensis OX=74649 GN=RchiOBHm_Chr6g0254061 PE=4 SV=1	--	--	--
Rro01G007780.1	Molecular Function: glycerol-3-phosphate O-acyltransferase activity (GO:0004366);; Molecular Function: sn-1-glycerol-3-phosphate C16:0-DCA-CoA acyl transferase activity (GO:0102420);;	K13508|2.4e-242|fve:101292461|K13508 glycerol-3-phosphate acyltransferase [EC:2.3.1.15 2.3.1.198] | (RefSeq) probable glycerol-3-phosphate acyltransferase 2	--	--	Acyltransferase	Probable glycerol-3-phosphate acyltransferase 2 OS=Arabidopsis thaliana OX=3702 GN=GPAT2 PE=2 SV=1	Putative glycerol-3-phosphate 1-O-acyltransferase OS=Rosa chinensis OX=74649 GN=RchiOBHm_Chr3g0487121 PE=4 SV=1	I	Lipid transport and metabolism	PREDICTED: probable glycerol-3-phosphate acyltransferase 3-like [Fragaria vesca subsp. vesca]
Rro01G007790.1	Molecular Function: nucleic acid binding (GO:0003676);; Molecular Function: RNA helicase activity (GO:0003724);; Molecular Function: ATP binding (GO:0005524);;	K12820|0.0e+00|fve:101308806|K12820 pre-mRNA-splicing factor ATP-dependent RNA helicase DHX15/PRP43 [EC:3.6.4.13] | (RefSeq) probable pre-mRNA-splicing factor ATP-dependent RNA helicase	[A]	RNA processing and modification	Helicase associated domain (HA2)	Probable pre-mRNA-splicing factor ATP-dependent RNA helicase DEAH2 OS=Arabidopsis thaliana OX=3702 GN=At3g62310 PE=2 SV=1	RNA helicase OS=Rosa chinensis OX=74649 GN=RchiOBHm_Chr3g0487101 PE=4 SV=1	A	RNA processing and modification	PREDICTED: probable pre-mRNA-splicing factor ATP-dependent RNA helicase-like [Fragaria vesca subsp. vesca]
Rro01G007800.1	Molecular Function: acyl-CoA ligase activity (GO:0003996);; Molecular Function: long-chain fatty acid-CoA ligase activity (GO:0004467);; Molecular Function: decanoate-CoA ligase activity (GO:0102391);;	K01897|2.9e-164|fve:101292749|K01897 long-chain acyl-CoA synthetase [EC:6.2.1.3] | (RefSeq) long chain acyl-CoA synthetase 1-like	[I]	Lipid transport and metabolism	AMP-binding enzyme	Long chain acyl-CoA synthetase 1 OS=Arabidopsis thaliana OX=3702 GN=LACS1 PE=2 SV=1	Putative long-chain-fatty-acid--CoA ligase OS=Rosa chinensis OX=74649 GN=RchiOBHm_Chr3g0487091 PE=4 SV=1	I	Lipid transport and metabolism	PREDICTED: long chain acyl-CoA synthetase 1-like [Fragaria vesca subsp. vesca]
Rro01G007810.1	Molecular Function: acyl-CoA ligase activity (GO:0003996);; Molecular Function: long-chain fatty acid-CoA ligase activity (GO:0004467);; Molecular Function: decanoate-CoA ligase activity (GO:0102391);;	K01897|0.0e+00|fve:101309091|K01897 long-chain acyl-CoA synthetase [EC:6.2.1.3] | (RefSeq) long chain acyl-CoA synthetase 1-like	[I]	Lipid transport and metabolism	AMP-binding enzyme	Long chain acyl-CoA synthetase 1 OS=Arabidopsis thaliana OX=3702 GN=LACS1 PE=2 SV=1	Putative long-chain-fatty-acid--CoA ligase OS=Rosa chinensis OX=74649 GN=RchiOBHm_Chr3g0487031 PE=4 SV=1	I	Lipid transport and metabolism	PREDICTED: long chain acyl-CoA synthetase 1-like [Fragaria vesca subsp. vesca]
Rro01G007820.1	--	K11654|9.7e-06|cre:CHLREDRAFT_173539|K11654 SWI/SNF-related matrix-associated actin-dependent regulator of chromatin subfamily A member 5 [EC:3.6.4.-] | (RefSeq) predicted protein	--	--	Protein of unknown function (DUF724)	DUF724 domain-containing protein 6 OS=Arabidopsis thaliana OX=3702 GN=DUF6 PE=2 SV=1	Putative Agenet-like domain-containing protein OS=Rosa chinensis OX=74649 GN=RchiOBHm_Chr3g0487021 PE=4 SV=1	S	Function unknown	PREDICTED: uncharacterized protein LOC101309389 [Fragaria vesca subsp. vesca]
Rro01G007830.1	Molecular Function: iron ion binding (GO:0005506);; Biological Process: iron-sulfur cluster assembly (GO:0016226);; Molecular Function: iron-sulfur cluster binding (GO:0051536);;	K22074|1.2e-102|pper:18788078|K22074 NFU1 iron-sulfur cluster scaffold homolog, mitochondrial | (RefSeq) nifU-like protein 1, chloroplastic	[O]	Posttranslational modification, protein turnover, chaperones	NifU-like domain	NifU-like protein 1, chloroplastic OS=Arabidopsis thaliana OX=3702 GN=NIFU1 PE=1 SV=1	Putative NIF system FeS cluster assembly, NifU OS=Rosa chinensis OX=74649 GN=RchiOBHm_Chr3g0487011 PE=3 SV=1	O	Posttranslational modification, protein turnover, chaperones	hypothetical protein PRUPE_ppa011214mg [Prunus persica]
Rro01G007840.1	Cellular Component: integral component of membrane (GO:0016021);;	K11324|9.0e-83|cam:101492969|K11324 DNA methyltransferase 1-associated protein 1 | (RefSeq) SWR1-complex protein 4	--	--	Insulin-induced protein (INSIG)	--	Putative insulin-induced protein family OS=Rosa chinensis OX=74649 GN=RchiOBHm_Chr3g0487001 PE=4 SV=1	--	--	PREDICTED: uncharacterized protein LOC101293640 [Fragaria vesca subsp. vesca]
Rro01G007850.1	Molecular Function: DNA binding (GO:0003677);; Biological Process: DNA repair (GO:0006281);; Biological Process: chromatin remodeling (GO:0006338);; Cellular Component: NuA4 histone acetyltransferase complex (GO:0035267);; Biological Process: histone H4 acetylation (GO:0043967);; Biological Process: histone H2A acetylation (GO:0043968);; Biological Process: negative regulation of transcription, D…	K11324|2.9e-225|fve:101309673|K11324 DNA methyltransferase 1-associated protein 1 | (RefSeq) SWR1-complex protein 4	[BK]	--	SANT/Myb-like domain of DAMP1	SWR1-complex protein 4 OS=Arabidopsis thaliana OX=3702 GN=SWC4 PE=1 SV=1	Putative transcription factor MYB-HB-like family OS=Rosa chinensis OX=74649 GN=RchiOBHm_Chr3g0486991 PE=4 SV=1	K	Transcription	PREDICTED: SWR1-complex protein 4-like [Fragaria vesca subsp. vesca]
Rro01G007860.1	Molecular Function: metal ion binding (GO:0046872);; Molecular Function: C-19 gibberellin 2-beta-dioxygenase activity (GO:0052634);;	K04125|3.1e-174|fve:101295656|K04125 gibberellin 2beta-dioxygenase [EC:1.14.11.13] | (RefSeq) gibberellin 2-beta-dioxygenase 2	[QR]	--	2OG-Fe(II) oxygenase superfamily	Gibberellin 2-beta-dioxygenase 2 OS=Pisum sativum OX=3888 GN=GA2OX2 PE=2 SV=1	Putative gibberellin 2-beta-dioxygenase OS=Rosa chinensis OX=74649 GN=RchiOBHm_Chr3g0486971 PE=3 SV=1	Q	Secondary metabolites biosynthesis, transport and catabolism	PREDICTED: gibberellin 2-beta-dioxygenase 2-like [Fragaria vesca subsp. vesca]
Rro01G007870.1	Molecular Function: DNA binding (GO:0003677);;	K09422|3.8e-104|pper:18788093|K09422 transcription factor MYB, plant | (RefSeq) transcription factor MYB108	[K]	Transcription	Myb-like DNA-binding domain	Transcription factor MYB108 OS=Arabidopsis thaliana OX=3702 GN=MYB108 PE=1 SV=1	Putative transcription factor MYB-HB-like family OS=Rosa chinensis OX=74649 GN=RchiOBHm_Chr3g0486901 PE=4 SV=1	--	--	hypothetical protein PRUPE_ppa015973mg [Prunus persica]
Rro01G007880.1	--	--	--	--	Polyketide cyclase / dehydrase and lipid transport	--	Putative START-like domain-containing protein OS=Rosa chinensis OX=74649 GN=RchiOBHm_Chr3g0486891 PE=3 SV=1	S	Function unknown	PREDICTED: uncharacterized protein LOC101297958 isoform 1 [Fragaria vesca subsp. vesca]
Rro01G007890.1	Molecular Function: protein serine/threonine phosphatase activity (GO:0004722);; Molecular Function: metal ion binding (GO:0046872);;	K14803|5.3e-194|fve:101295865|K14803 protein phosphatase PTC2/3 [EC:3.1.3.16] | (RefSeq) probable protein phosphatase 2C 49	[T]	Signal transduction mechanisms	Protein phosphatase 2C	Probable protein phosphatase 2C 49 OS=Arabidopsis thaliana OX=3702 GN=At3g62260 PE=2 SV=1	Protein-serine/threonine phosphatase OS=Rosa chinensis OX=74649 GN=RchiOBHm_Chr3g0486881 PE=3 SV=1	T	Signal transduction mechanisms	PREDICTED: probable protein phosphatase 2C 49-like [Fragaria vesca subsp. vesca]
Rro01G007900.1	Molecular Function: protein serine/threonine kinase activity (GO:0004674);; Molecular Function: ATP binding (GO:0005524);;	K00924|2.8e-230|csv:101203832|K00924 kinase [EC:2.7.1.-] | (RefSeq) glycogen synthase kinase-3 homolog MsK-3	[G]	Carbohydrate transport and metabolism	Protein kinase domain	Glycogen synthase kinase-3 homolog MsK-3 OS=Medicago sativa OX=3879 GN=MSK-3 PE=2 SV=2	Non-specific serine/threonine protein kinase OS=Rosa chinensis OX=74649 GN=RchiOBHm_Chr3g0486861 PE=3 SV=1	T	Signal transduction mechanisms	PREDICTED: glycogen synthase kinase-3 homolog MsK-3 [Prunus mume]
Rro01G007910.1	Molecular Function: polygalacturonase activity (GO:0004650);; Cellular Component: extracellular region (GO:0005576);; Biological Process: carbohydrate metabolic process (GO:0005975);; Biological Process: cell wall organization (GO:0071555);;	K01213|2.0e-152|aip:107645968|K01213 galacturan 1,4-alpha-galacturonidase [EC:3.2.1.67] | (RefSeq) polygalacturonase At1g48100-like	--	--	Glycosyl hydrolases family 28	Polygalacturonase At1g48100 OS=Arabidopsis thaliana OX=3702 GN=At1g48100 PE=2 SV=1	Putative polygalacturonase OS=Rosa chinensis OX=74649 GN=RchiOBHm_Chr3g0486841 PE=3 SV=1	G	Carbohydrate transport and metabolism	PREDICTED: polygalacturonase At1g48100-like [Fragaria vesca subsp. vesca]
Rro01G007920.1	Molecular Function: inorganic anion exchanger activity (GO:0005452);; Cellular Component: integral component of membrane (GO:0016021);;	K24194|0.0e+00|fve:101312385|K24194 boron transporter | (RefSeq) boron transporter 1	[P]	Inorganic ion transport and metabolism	HCO3- transporter family	Boron transporter 1 OS=Arabidopsis thaliana OX=3702 GN=BOR1 PE=1 SV=1	Putative bicarbonate transporter OS=Rosa chinensis OX=74649 GN=RchiOBHm_Chr3g0486761 PE=3 SV=1	P	Inorganic ion transport and metabolism	PREDICTED: boron transporter 1-like [Fragaria vesca subsp. vesca]
Rro01G007930.1	--	--	--	--	Protein of unknown function (DUF952)	--	Uncharacterized protein OS=Malus domestica OX=3750 GN=DVH24_030701 PE=4 SV=1	S	Function unknown	PREDICTED: uncharacterized protein LOC101300390 [Fragaria vesca subsp. vesca]
Rro01G007940.1	Molecular Function: nucleotide binding (GO:0000166);; Molecular Function: magnesium ion binding (GO:0000287);; Biological Process: regulation of glutamine family amino acid metabolic process (GO:0000820);; Biological Process: regulation of arginine metabolic process (GO:0000821);; Molecular Function: molecular_function (GO:0003674);; Molecular Function: binding (GO:0005488);; Molecular Function: …	--	--	--	--	--	Putative nitrogen regulatory protein PII OS=Rosa chinensis OX=74649 GN=RchiOBHm_Chr3g0486731 PE=3 SV=1	K	Transcription	PREDICTED: nitrogen regulatory protein P-II homolog [Fragaria vesca subsp. vesca]
[truncated: 25,453 more rows]
