# Supplementary material for: Chromosome-scale genome, together with transcriptome and metabolome, provides insights into the evolution and anthocyanin biosynthesis of Rubus rosaefolius Sm. (Rosaceae)
Source: Hortic Res. 2024 Mar 2;11(4):uhae064. doi: 10.1093/hr/uhae064 (PMC11060340; doi:10.1093/hr/uhae064)
Supplement: Web_Material_uhae064 [file web_material_uhae064.zip › Dataset 2 Information on RNA genes and pseudogenes.xlsx]

## Sheet: miRNA
Chr01	cm	miRNA	10167025	10167149	91.8	-	.	target=MIR408;class=Gene/miRNA;Rfam_id=RF00690;E=2.5e-25
Chr01	cm	miRNA	10989350	10989459	81.6	+	.	target=mir-166;class=Gene/miRNA;Rfam_id=RF00075;E=1.8e-21
Chr01	cm	miRNA	23589311	23589425	68.2	-	.	target=MIR171_1;class=Gene/miRNA;Rfam_id=RF00643;E=7.9e-14
Chr02	cm	miRNA	232515	232598	62.3	-	.	target=mir-156;class=Gene/miRNA;Rfam_id=RF00073;E=1.1e-13
Chr02	cm	miRNA	1772267	1772372	96.1	+	.	target=MIR394;class=Gene/miRNA;Rfam_id=RF00688;E=2.4e-22
Chr02	cm	miRNA	4427638	4427725	86.6	+	.	target=mir-156;class=Gene/miRNA;Rfam_id=RF00073;E=3.8e-20
Chr02	cm	miRNA	7186858	7186952	68.9	+	.	target=MIR164;class=Gene/miRNA;Rfam_id=RF00647;E=1.4e-18
Chr02	cm	miRNA	7190505	7190606	71.5	+	.	target=MIR164;class=Gene/miRNA;Rfam_id=RF00647;E=2.2e-19
Chr02	cm	miRNA	8668981	8669094	77.7	+	.	target=MIR167_1;class=Gene/miRNA;Rfam_id=RF00640;E=7.9e-20
Chr02	cm	miRNA	8676040	8676146	57.9	+	.	target=MIR167_1;class=Gene/miRNA;Rfam_id=RF00640;E=5.5e-14
Chr02	cm	miRNA	8985054	8985145	74	-	.	target=mir-166;class=Gene/miRNA;Rfam_id=RF00075;E=3.3e-19
Chr02	cm	miRNA	10749643	10749728	60.5	+	.	target=MIR164;class=Gene/miRNA;Rfam_id=RF00647;E=5.8e-16
Chr02	cm	miRNA	11556268	11556368	86.2	-	.	target=MIR535;class=Gene/miRNA;Rfam_id=RF00714;E=1.7e-22
Chr02	cm	miRNA	11556270	11556370	71.5	+	.	target=MIR535;class=Gene/miRNA;Rfam_id=RF00714;E=4.4e-18
Chr02	cm	miRNA	11557965	11558065	82	-	.	target=MIR535;class=Gene/miRNA;Rfam_id=RF00714;E=3.2e-21
Chr02	cm	miRNA	11557967	11558067	71.8	+	.	target=MIR535;class=Gene/miRNA;Rfam_id=RF00714;E=3.5e-18
Chr03	cm	miRNA	5527085	5527172	71.5	+	.	target=mir-160;class=Gene/miRNA;Rfam_id=RF00247;E=8e-17
Chr03	cm	miRNA	25587802	25587925	83.1	-	.	target=mir-172;class=Gene/miRNA;Rfam_id=RF00452;E=7e-20
Chr03	cm	miRNA	28553919	28554019	72.6	+	.	target=mir-172;class=Gene/miRNA;Rfam_id=RF00452;E=2.8e-17
Chr03	cm	miRNA	30752076	30752268	97.8	-	.	target=MIR159;class=Gene/miRNA;Rfam_id=RF00638;E=4e-22
Chr03	cm	miRNA	30752078	30752270	142.4	+	.	target=MIR159;class=Gene/miRNA;Rfam_id=RF00638;E=3.1e-33
Chr04	cm	miRNA	2437012	2437202	76.1	-	.	target=MIR159;class=Gene/miRNA;Rfam_id=RF00638;E=5.2e-17
Chr04	cm	miRNA	6525602	6525765	56.9	+	.	target=MIR169_2;class=Gene/miRNA;Rfam_id=RF00645;E=3.1e-16
Chr04	cm	miRNA	6525602	6525771	63.5	-	.	target=MIR169_5;class=Gene/miRNA;Rfam_id=RF00865;E=3.1e-13
Chr04	cm	miRNA	7921683	7921799	86.5	+	.	target=MIR403;class=Gene/miRNA;Rfam_id=RF00842;E=1.7e-20
Chr04	cm	miRNA	24445632	24445774	55.5	-	.	target=MIR169_2;class=Gene/miRNA;Rfam_id=RF00645;E=1.4e-15
Chr04	cm	miRNA	24445634	24445776	61.8	+	.	target=MIR169_2;class=Gene/miRNA;Rfam_id=RF00645;E=9.9e-18
Chr04	cm	miRNA	28088686	28088777	84.7	+	.	target=mir-166;class=Gene/miRNA;Rfam_id=RF00075;E=2.1e-22
Chr04	cm	miRNA	28670176	28670269	60.5	-	.	target=MIR167_1;class=Gene/miRNA;Rfam_id=RF00640;E=1.4e-14
Chr05	cm	miRNA	852639	852829	122.3	-	.	target=MIR159;class=Gene/miRNA;Rfam_id=RF00638;E=3.2e-28
Chr05	cm	miRNA	2584080	2584169	64.1	+	.	target=MIR162_2;class=Gene/miRNA;Rfam_id=RF00742;E=5.4e-14
Chr05	cm	miRNA	2584081	2584170	92.8	-	.	target=MIR162_2;class=Gene/miRNA;Rfam_id=RF00742;E=1.1e-21
Chr05	cm	miRNA	4394938	4395034	75.2	-	.	target=MIR171_1;class=Gene/miRNA;Rfam_id=RF00643;E=1.5e-15
Chr05	cm	miRNA	4394940	4395036	57.9	+	.	target=MIR171_1;class=Gene/miRNA;Rfam_id=RF00643;E=2.8e-11
Chr05	cm	miRNA	6363138	6363332	79.8	-	.	target=MIR159;class=Gene/miRNA;Rfam_id=RF00638;E=1.2e-17
Chr05	cm	miRNA	6363140	6363334	140.8	+	.	target=MIR159;class=Gene/miRNA;Rfam_id=RF00638;E=8e-33
Chr06	cm	miRNA	2633370	2633532	83.8	+	.	target=MIR169_2;class=Gene/miRNA;Rfam_id=RF00645;E=2.7e-25
Chr06	cm	miRNA	4935275	4935375	77.7	-	.	target=MIR171_1;class=Gene/miRNA;Rfam_id=RF00643;E=3.6e-16
Chr06	cm	miRNA	4935277	4935377	55.9	+	.	target=MIR171_1;class=Gene/miRNA;Rfam_id=RF00643;E=9e-11
Chr06	cm	miRNA	6097569	6097656	49.8	+	.	target=mir-160;class=Gene/miRNA;Rfam_id=RF00247;E=9.7e-11
Chr06	cm	miRNA	31293114	31293216	93.7	+	.	target=MIR390;class=Gene/miRNA;Rfam_id=RF00689;E=4.2e-23
Chr06	cm	miRNA	31499828	31499996	88.3	-	.	target=MIR164;class=Gene/miRNA;Rfam_id=RF00647;E=2.7e-24
Chr06	cm	miRNA	33307260	33307375	66.3	+	.	target=MIR164;class=Gene/miRNA;Rfam_id=RF00647;E=8.8e-18
Chr06	cm	miRNA	33551660	33551850	88.5	+	.	target=MIR159;class=Gene/miRNA;Rfam_id=RF00638;E=6.2e-20
Chr06	cm	miRNA	34792807	34792895	61.8	+	.	target=MIR167_1;class=Gene/miRNA;Rfam_id=RF00640;E=5.6e-15
Chr07	cm	miRNA	3395422	3395641	123.2	-	.	target=MIR159;class=Gene/miRNA;Rfam_id=RF00638;E=1.9e-28
Chr07	cm	miRNA	3395424	3395643	76.5	+	.	target=MIR159;class=Gene/miRNA;Rfam_id=RF00638;E=7.9e-17
Chr07	cm	miRNA	4570647	4570758	88.4	-	.	target=mir-393;class=Gene/miRNA;Rfam_id=RF02516;E=1.3e-21
Chr07	cm	miRNA	6537932	6538018	69.6	+	.	target=mir-160;class=Gene/miRNA;Rfam_id=RF00247;E=2.7e-16
Chr07	cm	miRNA	6905198	6905331	79.3	-	.	target=mir-172;class=Gene/miRNA;Rfam_id=RF00452;E=6.1e-19
Chr07	cm	miRNA	25354091	25354286	102.3	+	.	target=MIR159;class=Gene/miRNA;Rfam_id=RF00638;E=2.2e-23
Chr07	cm	miRNA	25356482	25356677	114.1	+	.	target=MIR159;class=Gene/miRNA;Rfam_id=RF00638;E=3.5e-26
Chr07	cm	miRNA	25360990	25361190	84.9	+	.	target=MIR159;class=Gene/miRNA;Rfam_id=RF00638;E=6.6e-19
Chr07	cm	miRNA	25364691	25364886	108.3	+	.	target=MIR159;class=Gene/miRNA;Rfam_id=RF00638;E=7.3e-25

## Sheet: rRNA
Chr01	barrnap:0.9	rRNA	1550	3355	0	+	.	Name=18S_rRNA;product=18S ribosomal RNA
Chr01	barrnap:0.9	rRNA	3616	7369	0	+	.	Name=28S_rRNA;product=28S ribosomal RNA
Chr01	barrnap:0.9	rRNA	3621	3774	1.2e-29	+	.	Name=5_8S_rRNA;product=5.8S ribosomal RNA
Chr01	barrnap:0.9	rRNA	11672	13477	0	+	.	Name=18S_rRNA;product=18S ribosomal RNA
Chr01	barrnap:0.9	rRNA	13738	17491	0	+	.	Name=28S_rRNA;product=28S ribosomal RNA
Chr01	barrnap:0.9	rRNA	13743	13896	1.2e-29	+	.	Name=5_8S_rRNA;product=5.8S ribosomal RNA
Chr01	barrnap:0.9	rRNA	6242695	6243764	4e-288	+	.	Name=28S_rRNA;product=28S ribosomal RNA (partial);note=aligned only 36 percent of the 28S ribosomal RNA
Chr01	barrnap:0.9	rRNA	9430374	9430443	6e-08	-	.	Name=5S_rRNA;product=5S ribosomal RNA (partial);note=aligned only 58 percent of the 5S ribosomal RNA
Chr02	barrnap:0.9	rRNA	1664382	1664493	1.4e-24	+	.	Name=5S_rRNA;product=5S ribosomal RNA
Chr02	barrnap:0.9	rRNA	6108557	6108669	3.5e-24	+	.	Name=5S_rRNA;product=5S ribosomal RNA
Chr03	barrnap:0.9	rRNA	8843076	8843188	6.6e-15	+	.	Name=5S_rRNA;product=5S ribosomal RNA
Chr03	barrnap:0.9	rRNA	16284648	16284756	9.8e-23	-	.	Name=5S_rRNA;product=5S ribosomal RNA
Chr04	barrnap:0.9	rRNA	5949333	5949444	8.9e-25	+	.	Name=5S_rRNA;product=5S ribosomal RNA
Chr04	barrnap:0.9	rRNA	6792572	6792684	2.6e-12	+	.	Name=5_8S_rRNA;product=5.8S ribosomal RNA (partial);note=aligned only 72 percent of the 5.8S ribosomal RNA
Chr04	barrnap:0.9	rRNA	13232258	13232366	4.3e-11	+	.	Name=5S_rRNA;product=5S ribosomal RNA
Chr04	barrnap:0.9	rRNA	15425040	15425161	2.2e-11	+	.	Name=5_8S_rRNA;product=5.8S ribosomal RNA (partial);note=aligned only 78 percent of the 5.8S ribosomal RNA
Chr05	barrnap:0.9	rRNA	14696520	14696632	1e-26	+	.	Name=5S_rRNA;product=5S ribosomal RNA
Chr05	barrnap:0.9	rRNA	14697025	14697137	1e-26	+	.	Name=5S_rRNA;product=5S ribosomal RNA
Chr05	barrnap:0.9	rRNA	14697530	14697642	1e-26	+	.	Name=5S_rRNA;product=5S ribosomal RNA
Chr05	barrnap:0.9	rRNA	14698035	14698147	1e-26	+	.	Name=5S_rRNA;product=5S ribosomal RNA
Chr05	barrnap:0.9	rRNA	14698540	14698652	1e-26	+	.	Name=5S_rRNA;product=5S ribosomal RNA
Chr05	barrnap:0.9	rRNA	14699045	14699157	1e-26	+	.	Name=5S_rRNA;product=5S ribosomal RNA
Chr05	barrnap:0.9	rRNA	14699550	14699662	1e-26	+	.	Name=5S_rRNA;product=5S ribosomal RNA
Chr05	barrnap:0.9	rRNA	14700055	14700167	1e-26	+	.	Name=5S_rRNA;product=5S ribosomal RNA
Chr05	barrnap:0.9	rRNA	14700560	14700672	1e-26	+	.	Name=5S_rRNA;product=5S ribosomal RNA
Chr05	barrnap:0.9	rRNA	14701065	14701177	1e-26	+	.	Name=5S_rRNA;product=5S ribosomal RNA
Chr05	barrnap:0.9	rRNA	14701570	14701682	1e-26	+	.	Name=5S_rRNA;product=5S ribosomal RNA
Chr05	barrnap:0.9	rRNA	14702075	14702187	1e-26	+	.	Name=5S_rRNA;product=5S ribosomal RNA
Chr05	barrnap:0.9	rRNA	14702580	14702692	1e-26	+	.	Name=5S_rRNA;product=5S ribosomal RNA
Chr05	barrnap:0.9	rRNA	14703085	14703197	1e-26	+	.	Name=5S_rRNA;product=5S ribosomal RNA
Chr05	barrnap:0.9	rRNA	14703590	14703702	1e-26	+	.	Name=5S_rRNA;product=5S ribosomal RNA
Chr05	barrnap:0.9	rRNA	14704095	14704207	1e-26	+	.	Name=5S_rRNA;product=5S ribosomal RNA
Chr05	barrnap:0.9	rRNA	14704600	14704712	1e-26	+	.	Name=5S_rRNA;product=5S ribosomal RNA
Chr05	barrnap:0.9	rRNA	14705105	14705217	1e-26	+	.	Name=5S_rRNA;product=5S ribosomal RNA
Chr05	barrnap:0.9	rRNA	14705610	14705722	1e-26	+	.	Name=5S_rRNA;product=5S ribosomal RNA
Chr05	barrnap:0.9	rRNA	14706115	14706227	1e-26	+	.	Name=5S_rRNA;product=5S ribosomal RNA
Chr05	barrnap:0.9	rRNA	14706620	14706732	1e-26	+	.	Name=5S_rRNA;product=5S ribosomal RNA
Chr05	barrnap:0.9	rRNA	14707125	14707237	1e-26	+	.	Name=5S_rRNA;product=5S ribosomal RNA
Chr05	barrnap:0.9	rRNA	14707630	14707742	1e-26	+	.	Name=5S_rRNA;product=5S ribosomal RNA
Chr05	barrnap:0.9	rRNA	14708135	14708247	1e-26	+	.	Name=5S_rRNA;product=5S ribosomal RNA
Chr05	barrnap:0.9	rRNA	14708640	14708752	1e-26	+	.	Name=5S_rRNA;product=5S ribosomal RNA
Chr05	barrnap:0.9	rRNA	14709145	14709257	1e-26	+	.	Name=5S_rRNA;product=5S ribosomal RNA
Chr05	barrnap:0.9	rRNA	14709650	14709762	1.7e-25	+	.	Name=5S_rRNA;product=5S ribosomal RNA
Chr05	barrnap:0.9	rRNA	14710155	14710267	1e-26	+	.	Name=5S_rRNA;product=5S ribosomal RNA
Chr05	barrnap:0.9	rRNA	14710660	14710772	1e-26	+	.	Name=5S_rRNA;product=5S ribosomal RNA
Chr05	barrnap:0.9	rRNA	14711165	14711277	1e-26	+	.	Name=5S_rRNA;product=5S ribosomal RNA
Chr05	barrnap:0.9	rRNA	14711670	14711782	1e-26	+	.	Name=5S_rRNA;product=5S ribosomal RNA
Chr05	barrnap:0.9	rRNA	14712175	14712287	1.8e-26	+	.	Name=5S_rRNA;product=5S ribosomal RNA
Chr05	barrnap:0.9	rRNA	14712680	14712792	1e-26	+	.	Name=5S_rRNA;product=5S ribosomal RNA
Chr05	barrnap:0.9	rRNA	14713185	14713297	1e-26	+	.	Name=5S_rRNA;product=5S ribosomal RNA
Chr05	barrnap:0.9	rRNA	14713690	14713802	1e-26	+	.	Name=5S_rRNA;product=5S ribosomal RNA
Chr05	barrnap:0.9	rRNA	14714195	14714307	1e-26	+	.	Name=5S_rRNA;product=5S ribosomal RNA
Chr05	barrnap:0.9	rRNA	14714700	14714812	1e-26	+	.	Name=5S_rRNA;product=5S ribosomal RNA
Chr05	barrnap:0.9	rRNA	14715205	14715317	1e-26	+	.	Name=5S_rRNA;product=5S ribosomal RNA
Chr05	barrnap:0.9	rRNA	14715710	14715822	1e-26	+	.	Name=5S_rRNA;product=5S ribosomal RNA
Chr05	barrnap:0.9	rRNA	14716215	14716327	1e-26	+	.	Name=5S_rRNA;product=5S ribosomal RNA
Chr05	barrnap:0.9	rRNA	14716720	14716832	1e-26	+	.	Name=5S_rRNA;product=5S ribosomal RNA
Chr05	barrnap:0.9	rRNA	14717225	14717337	1e-26	+	.	Name=5S_rRNA;product=5S ribosomal RNA
Chr05	barrnap:0.9	rRNA	14717730	14717842	1e-26	+	.	Name=5S_rRNA;product=5S ribosomal RNA
Chr05	barrnap:0.9	rRNA	14718235	14718347	1e-26	+	.	Name=5S_rRNA;product=5S ribosomal RNA
Chr05	barrnap:0.9	rRNA	14718740	14718852	1e-26	+	.	Name=5S_rRNA;product=5S ribosomal RNA
Chr05	barrnap:0.9	rRNA	14719245	14719357	1e-26	+	.	Name=5S_rRNA;product=5S ribosomal RNA
Chr05	barrnap:0.9	rRNA	14719750	14719862	1e-26	+	.	Name=5S_rRNA;product=5S ribosomal RNA
Chr05	barrnap:0.9	rRNA	14720255	14720367	1e-26	+	.	Name=5S_rRNA;product=5S ribosomal RNA
Chr05	barrnap:0.9	rRNA	14720760	14720872	1e-26	+	.	Name=5S_rRNA;product=5S ribosomal RNA
Chr05	barrnap:0.9	rRNA	14721265	14721377	1e-26	+	.	Name=5S_rRNA;product=5S ribosomal RNA
Chr05	barrnap:0.9	rRNA	14721770	14721882	1e-26	+	.	Name=5S_rRNA;product=5S ribosomal RNA
Chr05	barrnap:0.9	rRNA	14722275	14722387	1e-26	+	.	Name=5S_rRNA;product=5S ribosomal RNA
Chr05	barrnap:0.9	rRNA	14722780	14722892	1e-26	+	.	Name=5S_rRNA;product=5S ribosomal RNA
Chr05	barrnap:0.9	rRNA	14723285	14723397	1e-26	+	.	Name=5S_rRNA;product=5S ribosomal RNA
Chr05	barrnap:0.9	rRNA	14723790	14723902	1e-26	+	.	Name=5S_rRNA;product=5S ribosomal RNA
Chr05	barrnap:0.9	rRNA	14724295	14724407	1e-26	+	.	Name=5S_rRNA;product=5S ribosomal RNA
Chr05	barrnap:0.9	rRNA	14724800	14724912	1e-26	+	.	Name=5S_rRNA;product=5S ribosomal RNA
Chr05	barrnap:0.9	rRNA	14725305	14725417	1e-26	+	.	Name=5S_rRNA;product=5S ribosomal RNA
Chr05	barrnap:0.9	rRNA	14725810	14725922	1e-26	+	.	Name=5S_rRNA;product=5S ribosomal RNA
Chr05	barrnap:0.9	rRNA	14726315	14726427	1e-26	+	.	Name=5S_rRNA;product=5S ribosomal RNA
Chr05	barrnap:0.9	rRNA	14726820	14726932	1e-26	+	.	Name=5S_rRNA;product=5S ribosomal RNA
Chr05	barrnap:0.9	rRNA	14727325	14727437	1e-26	+	.	Name=5S_rRNA;product=5S ribosomal RNA
Chr05	barrnap:0.9	rRNA	14727830	14727942	1e-26	+	.	Name=5S_rRNA;product=5S ribosomal RNA
Chr05	barrnap:0.9	rRNA	14728335	14728447	1e-26	+	.	Name=5S_rRNA;product=5S ribosomal RNA
Chr05	barrnap:0.9	rRNA	14728840	14728952	1e-26	+	.	Name=5S_rRNA;product=5S ribosomal RNA
Chr05	barrnap:0.9	rRNA	14729345	14729457	1e-26	+	.	Name=5S_rRNA;product=5S ribosomal RNA
Chr05	barrnap:0.9	rRNA	14729850	14729962	1e-26	+	.	Name=5S_rRNA;product=5S ribosomal RNA
Chr05	barrnap:0.9	rRNA	14730355	14730467	1e-26	+	.	Name=5S_rRNA;product=5S ribosomal RNA
Chr05	barrnap:0.9	rRNA	14730860	14730972	1e-26	+	.	Name=5S_rRNA;product=5S ribosomal RNA
Chr05	barrnap:0.9	rRNA	14731365	14731477	1e-26	+	.	Name=5S_rRNA;product=5S ribosomal RNA
Chr05	barrnap:0.9	rRNA	14731870	14731982	1e-26	+	.	Name=5S_rRNA;product=5S ribosomal RNA
Chr05	barrnap:0.9	rRNA	14732375	14732487	1e-26	+	.	Name=5S_rRNA;product=5S ribosomal RNA
Chr05	barrnap:0.9	rRNA	14732880	14732992	1e-26	+	.	Name=5S_rRNA;product=5S ribosomal RNA
Chr05	barrnap:0.9	rRNA	14733385	14733497	1e-26	+	.	Name=5S_rRNA;product=5S ribosomal RNA
Chr05	barrnap:0.9	rRNA	14733890	14734002	1e-26	+	.	Name=5S_rRNA;product=5S ribosomal RNA
Chr05	barrnap:0.9	rRNA	14734395	14734507	1e-26	+	.	Name=5S_rRNA;product=5S ribosomal RNA
Chr05	barrnap:0.9	rRNA	14734900	14735012	1e-26	+	.	Name=5S_rRNA;product=5S ribosomal RNA
Chr05	barrnap:0.9	rRNA	14735405	14735517	1e-26	+	.	Name=5S_rRNA;product=5S ribosomal RNA
Chr05	barrnap:0.9	rRNA	14735910	14736022	1e-26	+	.	Name=5S_rRNA;product=5S ribosomal RNA
Chr05	barrnap:0.9	rRNA	14736415	14736527	1e-26	+	.	Name=5S_rRNA;product=5S ribosomal RNA
Chr05	barrnap:0.9	rRNA	14737323	14737435	1e-26	+	.	Name=5S_rRNA;product=5S ribosomal RNA
Chr05	barrnap:0.9	rRNA	14737824	14737936	1e-26	+	.	Name=5S_rRNA;product=5S ribosomal RNA
Chr05	barrnap:0.9	rRNA	14738325	14738437	1e-26	+	.	Name=5S_rRNA;product=5S ribosomal RNA
Chr05	barrnap:0.9	rRNA	14738826	14738938	1e-26	+	.	Name=5S_rRNA;product=5S ribosomal RNA
Chr05	barrnap:0.9	rRNA	14739328	14739440	1e-26	+	.	Name=5S_rRNA;product=5S ribosomal RNA
Chr05	barrnap:0.9	rRNA	14739830	14739942	1e-26	+	.	Name=5S_rRNA;product=5S ribosomal RNA
Chr05	barrnap:0.9	rRNA	14740332	14740444	1e-26	+	.	Name=5S_rRNA;product=5S ribosomal RNA
Chr05	barrnap:0.9	rRNA	14740832	14740944	1e-26	+	.	Name=5S_rRNA;product=5S ribosomal RNA
Chr05	barrnap:0.9	rRNA	14741333	14741445	1e-26	+	.	Name=5S_rRNA;product=5S ribosomal RNA
Chr05	barrnap:0.9	rRNA	14741833	14741945	1e-26	+	.	Name=5S_rRNA;product=5S ribosomal RNA
Chr05	barrnap:0.9	rRNA	14742333	14742445	1e-26	+	.	Name=5S_rRNA;product=5S ribosomal RNA
Chr05	barrnap:0.9	rRNA	14742833	14742945	1e-26	+	.	Name=5S_rRNA;product=5S ribosomal RNA
Chr05	barrnap:0.9	rRNA	14743335	14743447	1e-26	+	.	Name=5S_rRNA;product=5S ribosomal RNA
Chr05	barrnap:0.9	rRNA	14743835	14743947	1e-26	+	.	Name=5S_rRNA;product=5S ribosomal RNA
Chr05	barrnap:0.9	rRNA	14744336	14744448	1e-26	+	.	Name=5S_rRNA;product=5S ribosomal RNA
Chr05	barrnap:0.9	rRNA	14744837	14744949	1e-26	+	.	Name=5S_rRNA;product=5S ribosomal RNA
Chr05	barrnap:0.9	rRNA	14745338	14745450	1e-26	+	.	Name=5S_rRNA;product=5S ribosomal RNA
Chr05	barrnap:0.9	rRNA	14745839	14745951	1e-26	+	.	Name=5S_rRNA;product=5S ribosomal RNA
Chr05	barrnap:0.9	rRNA	14746340	14746452	1e-26	+	.	Name=5S_rRNA;product=5S ribosomal RNA
Chr05	barrnap:0.9	rRNA	14746840	14746952	1e-26	+	.	Name=5S_rRNA;product=5S ribosomal RNA
Chr05	barrnap:0.9	rRNA	14747340	14747452	1e-26	+	.	Name=5S_rRNA;product=5S ribosomal RNA
Chr05	barrnap:0.9	rRNA	14747841	14747953	1e-26	+	.	Name=5S_rRNA;product=5S ribosomal RNA
Chr05	barrnap:0.9	rRNA	14748342	14748454	1e-26	+	.	Name=5S_rRNA;product=5S ribosomal RNA
Chr05	barrnap:0.9	rRNA	14748843	14748955	9.6e-26	+	.	Name=5S_rRNA;product=5S ribosomal RNA
Chr05	barrnap:0.9	rRNA	14749344	14749456	1e-26	+	.	Name=5S_rRNA;product=5S ribosomal RNA
Chr05	barrnap:0.9	rRNA	14749845	14749957	1e-26	+	.	Name=5S_rRNA;product=5S ribosomal RNA
Chr05	barrnap:0.9	rRNA	14750346	14750458	1e-26	+	.	Name=5S_rRNA;product=5S ribosomal RNA
Chr05	barrnap:0.9	rRNA	14750847	14750959	1e-26	+	.	Name=5S_rRNA;product=5S ribosomal RNA
Chr05	barrnap:0.9	rRNA	14751348	14751460	1e-26	+	.	Name=5S_rRNA;product=5S ribosomal RNA
Chr05	barrnap:0.9	rRNA	14751848	14751960	1e-26	+	.	Name=5S_rRNA;product=5S ribosomal RNA
Chr05	barrnap:0.9	rRNA	14752348	14752458	2.4e-24	+	.	Name=5S_rRNA;product=5S ribosomal RNA
Chr05	barrnap:0.9	rRNA	14752847	14752959	1e-26	+	.	Name=5S_rRNA;product=5S ribosomal RNA
Chr05	barrnap:0.9	rRNA	14753348	14753460	1e-26	+	.	Name=5S_rRNA;product=5S ribosomal RNA
Chr05	barrnap:0.9	rRNA	14753849	14753961	1e-26	+	.	Name=5S_rRNA;product=5S ribosomal RNA
Chr05	barrnap:0.9	rRNA	14754350	14754462	1e-26	+	.	Name=5S_rRNA;product=5S ribosomal RNA
Chr05	barrnap:0.9	rRNA	14754850	14754962	1e-26	+	.	Name=5S_rRNA;product=5S ribosomal RNA
Chr05	barrnap:0.9	rRNA	14755350	14755460	2.4e-24	+	.	Name=5S_rRNA;product=5S ribosomal RNA
Chr05	barrnap:0.9	rRNA	14755849	14755961	1e-26	+	.	Name=5S_rRNA;product=5S ribosomal RNA
Chr05	barrnap:0.9	rRNA	14756350	14756461	1.3e-26	+	.	Name=5S_rRNA;product=5S ribosomal RNA
Chr05	barrnap:0.9	rRNA	14756851	14756962	1.3e-26	+	.	Name=5S_rRNA;product=5S ribosomal RNA
Chr05	barrnap:0.9	rRNA	14757352	14757464	1e-26	+	.	Name=5S_rRNA;product=5S ribosomal RNA
Chr05	barrnap:0.9	rRNA	14757853	14757965	1e-26	+	.	Name=5S_rRNA;product=5S ribosomal RNA
Chr05	barrnap:0.9	rRNA	14758354	14758466	1e-26	+	.	Name=5S_rRNA;product=5S ribosomal RNA
Chr05	barrnap:0.9	rRNA	14758855	14758967	1e-26	+	.	Name=5S_rRNA;product=5S ribosomal RNA
Chr05	barrnap:0.9	rRNA	14759356	14759468	5.1e-26	+	.	Name=5S_rRNA;product=5S ribosomal RNA
Chr05	barrnap:0.9	rRNA	14759854	14759966	1e-26	+	.	Name=5S_rRNA;product=5S ribosomal RNA
Chr05	barrnap:0.9	rRNA	14760354	14760466	2.5e-25	+	.	Name=5S_rRNA;product=5S ribosomal RNA
Chr05	barrnap:0.9	rRNA	14760854	14760966	1e-26	+	.	Name=5S_rRNA;product=5S ribosomal RNA
Chr05	barrnap:0.9	rRNA	14761353	14761465	1e-26	+	.	Name=5S_rRNA;product=5S ribosomal RNA
Chr05	barrnap:0.9	rRNA	14761854	14761966	1e-26	+	.	Name=5S_rRNA;product=5S ribosomal RNA
Chr05	barrnap:0.9	rRNA	14762354	14762466	1.3e-25	+	.	Name=5S_rRNA;product=5S ribosomal RNA
Chr05	barrnap:0.9	rRNA	14762854	14762966	1e-26	+	.	Name=5S_rRNA;product=5S ribosomal RNA
Chr05	barrnap:0.9	rRNA	14763352	14763464	1e-26	+	.	Name=5S_rRNA;product=5S ribosomal RNA
Chr05	barrnap:0.9	rRNA	14763852	14763964	1e-26	+	.	Name=5S_rRNA;product=5S ribosomal RNA
Chr05	barrnap:0.9	rRNA	14764351	14764463	1e-26	+	.	Name=5S_rRNA;product=5S ribosomal RNA
Chr05	barrnap:0.9	rRNA	14764852	14764964	1e-26	+	.	Name=5S_rRNA;product=5S ribosomal RNA
Chr05	barrnap:0.9	rRNA	14765352	14765464	1.1e-26	+	.	Name=5S_rRNA;product=5S ribosomal RNA
Chr05	barrnap:0.9	rRNA	14765850	14765962	1e-26	+	.	Name=5S_rRNA;product=5S ribosomal RNA
Chr05	barrnap:0.9	rRNA	14766349	14766461	1e-26	+	.	Name=5S_rRNA;product=5S ribosomal RNA
Chr05	barrnap:0.9	rRNA	14766848	14766960	1e-26	+	.	Name=5S_rRNA;product=5S ribosomal RNA
Chr05	barrnap:0.9	rRNA	14767347	14767459	1e-26	+	.	Name=5S_rRNA;product=5S ribosomal RNA
Chr05	barrnap:0.9	rRNA	14767848	14767960	1e-26	+	.	Name=5S_rRNA;product=5S ribosomal RNA
Chr05	barrnap:0.9	rRNA	14768347	14768459	1e-26	+	.	Name=5S_rRNA;product=5S ribosomal RNA
Chr05	barrnap:0.9	rRNA	14768848	14768960	1e-26	+	.	Name=5S_rRNA;product=5S ribosomal RNA
Chr05	barrnap:0.9	rRNA	14769346	14769458	1e-26	+	.	Name=5S_rRNA;product=5S ribosomal RNA
Chr05	barrnap:0.9	rRNA	14769845	14769957	1e-26	+	.	Name=5S_rRNA;product=5S ribosomal RNA
Chr05	barrnap:0.9	rRNA	14770344	14770456	1e-26	+	.	Name=5S_rRNA;product=5S ribosomal RNA
Chr05	barrnap:0.9	rRNA	14770844	14770956	1e-26	+	.	Name=5S_rRNA;product=5S ribosomal RNA
Chr05	barrnap:0.9	rRNA	14771343	14771455	1e-26	+	.	Name=5S_rRNA;product=5S ribosomal RNA
Chr05	barrnap:0.9	rRNA	14771842	14771954	1e-26	+	.	Name=5S_rRNA;product=5S ribosomal RNA
Chr05	barrnap:0.9	rRNA	14772342	14772453	4.1e-26	+	.	Name=5S_rRNA;product=5S ribosomal RNA
Chr05	barrnap:0.9	rRNA	14772841	14772953	1e-26	+	.	Name=5S_rRNA;product=5S ribosomal RNA
Chr05	barrnap:0.9	rRNA	14773341	14773453	1e-26	+	.	Name=5S_rRNA;product=5S ribosomal RNA
Chr05	barrnap:0.9	rRNA	14773841	14773953	1e-26	+	.	Name=5S_rRNA;product=5S ribosomal RNA
Chr05	barrnap:0.9	rRNA	14774340	14774452	1e-26	+	.	Name=5S_rRNA;product=5S ribosomal RNA
Chr05	barrnap:0.9	rRNA	14774840	14774952	3.5e-26	+	.	Name=5S_rRNA;product=5S ribosomal RNA
Chr05	barrnap:0.9	rRNA	14775340	14775451	1.1e-26	+	.	Name=5S_rRNA;product=5S ribosomal RNA
Chr05	barrnap:0.9	rRNA	14775840	14775952	1e-26	+	.	Name=5S_rRNA;product=5S ribosomal RNA
Chr05	barrnap:0.9	rRNA	14776338	14776450	1e-26	+	.	Name=5S_rRNA;product=5S ribosomal RNA
Chr05	barrnap:0.9	rRNA	14776840	14776952	1e-26	+	.	Name=5S_rRNA;product=5S ribosomal RNA
Chr05	barrnap:0.9	rRNA	14777341	14777453	1.8e-25	+	.	Name=5S_rRNA;product=5S ribosomal RNA
Chr05	barrnap:0.9	rRNA	14777841	14777953	1e-26	+	.	Name=5S_rRNA;product=5S ribosomal RNA
Chr05	barrnap:0.9	rRNA	14778343	14778455	1e-26	+	.	Name=5S_rRNA;product=5S ribosomal RNA
Chr05	barrnap:0.9	rRNA	14778843	14778955	2.4e-26	+	.	Name=5S_rRNA;product=5S ribosomal RNA
Chr05	barrnap:0.9	rRNA	14779344	14779456	1e-26	+	.	Name=5S_rRNA;product=5S ribosomal RNA
Chr05	barrnap:0.9	rRNA	14779844	14779956	1e-26	+	.	Name=5S_rRNA;product=5S ribosomal RNA
Chr05	barrnap:0.9	rRNA	14780344	14780456	1e-26	+	.	Name=5S_rRNA;product=5S ribosomal RNA
Chr05	barrnap:0.9	rRNA	14780845	14780957	1e-26	+	.	Name=5S_rRNA;product=5S ribosomal RNA
Chr05	barrnap:0.9	rRNA	14781345	14781457	4.8e-26	+	.	Name=5S_rRNA;product=5S ribosomal RNA
Chr05	barrnap:0.9	rRNA	14781844	14781956	1e-26	+	.	Name=5S_rRNA;product=5S ribosomal RNA
Chr05	barrnap:0.9	rRNA	14782345	14782457	1e-26	+	.	Name=5S_rRNA;product=5S ribosomal RNA
Chr05	barrnap:0.9	rRNA	14782845	14782957	1e-26	+	.	Name=5S_rRNA;product=5S ribosomal RNA
Chr05	barrnap:0.9	rRNA	14783346	14783458	1e-24	+	.	Name=5S_rRNA;product=5S ribosomal RNA
Chr05	barrnap:0.9	rRNA	14783845	14783957	4.8e-26	+	.	Name=5S_rRNA;product=5S ribosomal RNA
Chr05	barrnap:0.9	rRNA	14784346	14784458	2.5e-25	+	.	Name=5S_rRNA;product=5S ribosomal RNA
Chr05	barrnap:0.9	rRNA	14784846	14784958	1e-26	+	.	Name=5S_rRNA;product=5S ribosomal RNA
Chr05	barrnap:0.9	rRNA	14785346	14785458	2.1e-26	+	.	Name=5S_rRNA;product=5S ribosomal RNA
Chr05	barrnap:0.9	rRNA	14785845	14785957	1.5e-26	+	.	Name=5S_rRNA;product=5S ribosomal RNA
Chr05	barrnap:0.9	rRNA	14786345	14786457	1e-26	+	.	Name=5S_rRNA;product=5S ribosomal RNA
Chr05	barrnap:0.9	rRNA	14786845	14786957	1e-26	+	.	Name=5S_rRNA;product=5S ribosomal RNA
Chr05	barrnap:0.9	rRNA	14787344	14787456	1e-26	+	.	Name=5S_rRNA;product=5S ribosomal RNA
Chr05	barrnap:0.9	rRNA	14787844	14787956	2.5e-25	+	.	Name=5S_rRNA;product=5S ribosomal RNA
Chr05	barrnap:0.9	rRNA	14788345	14788457	1e-26	+	.	Name=5S_rRNA;product=5S ribosomal RNA
Chr05	barrnap:0.9	rRNA	14788846	14788958	4.9e-25	+	.	Name=5S_rRNA;product=5S ribosomal RNA
Chr05	barrnap:0.9	rRNA	14789347	14789459	1.8e-26	+	.	Name=5S_rRNA;product=5S ribosomal RNA
Chr05	barrnap:0.9	rRNA	14789848	14789960	1e-26	+	.	Name=5S_rRNA;product=5S ribosomal RNA
Chr05	barrnap:0.9	rRNA	14790348	14790460	1e-26	+	.	Name=5S_rRNA;product=5S ribosomal RNA
Chr05	barrnap:0.9	rRNA	14790849	14790961	1e-26	+	.	Name=5S_rRNA;product=5S ribosomal RNA
Chr05	barrnap:0.9	rRNA	14791349	14791461	1e-26	+	.	Name=5S_rRNA;product=5S ribosomal RNA
Chr05	barrnap:0.9	rRNA	14791849	14791961	1e-26	+	.	Name=5S_rRNA;product=5S ribosomal RNA
Chr05	barrnap:0.9	rRNA	14792350	14792462	1e-26	+	.	Name=5S_rRNA;product=5S ribosomal RNA
Chr05	barrnap:0.9	rRNA	14792850	14792962	1e-26	+	.	Name=5S_rRNA;product=5S ribosomal RNA
Chr05	barrnap:0.9	rRNA	14793351	14793463	2.5e-25	+	.	Name=5S_rRNA;product=5S ribosomal RNA
Chr05	barrnap:0.9	rRNA	14793852	14793964	1e-26	+	.	Name=5S_rRNA;product=5S ribosomal RNA
Chr05	barrnap:0.9	rRNA	14794353	14794465	2.6e-26	+	.	Name=5S_rRNA;product=5S ribosomal RNA
Chr05	barrnap:0.9	rRNA	14794854	14794966	2.6e-26	+	.	Name=5S_rRNA;product=5S ribosomal RNA
Chr05	barrnap:0.9	rRNA	14795355	14795467	1e-26	+	.	Name=5S_rRNA;product=5S ribosomal RNA
Chr05	barrnap:0.9	rRNA	14795855	14795966	1.8e-26	+	.	Name=5S_rRNA;product=5S ribosomal RNA
Chr05	barrnap:0.9	rRNA	14796355	14796467	1e-26	+	.	Name=5S_rRNA;product=5S ribosomal RNA
Chr05	barrnap:0.9	rRNA	14796854	14796966	1e-26	+	.	Name=5S_rRNA;product=5S ribosomal RNA
Chr05	barrnap:0.9	rRNA	14797354	14797466	2.2e-26	+	.	Name=5S_rRNA;product=5S ribosomal RNA
Chr05	barrnap:0.9	rRNA	14797852	14797964	1e-26	+	.	Name=5S_rRNA;product=5S ribosomal RNA
Chr05	barrnap:0.9	rRNA	14798353	14798465	1e-26	+	.	Name=5S_rRNA;product=5S ribosomal RNA
Chr05	barrnap:0.9	rRNA	14798852	14798964	2.2e-26	+	.	Name=5S_rRNA;product=5S ribosomal RNA
Chr05	barrnap:0.9	rRNA	14799350	14799462	1e-26	+	.	Name=5S_rRNA;product=5S ribosomal RNA
Chr05	barrnap:0.9	rRNA	14799850	14799962	1e-26	+	.	Name=5S_rRNA;product=5S ribosomal RNA
Chr05	barrnap:0.9	rRNA	14800350	14800462	1e-26	+	.	Name=5S_rRNA;product=5S ribosomal RNA
Chr05	barrnap:0.9	rRNA	14800850	14800962	1e-26	+	.	Name=5S_rRNA;product=5S ribosomal RNA
Chr05	barrnap:0.9	rRNA	14801350	14801462	1e-26	+	.	Name=5S_rRNA;product=5S ribosomal RNA
Chr05	barrnap:0.9	rRNA	14801850	14801962	1e-26	+	.	Name=5S_rRNA;product=5S ribosomal RNA
Chr05	barrnap:0.9	rRNA	14802351	14802463	1e-26	+	.	Name=5S_rRNA;product=5S ribosomal RNA
Chr05	barrnap:0.9	rRNA	14802850	14802962	2.2e-26	+	.	Name=5S_rRNA;product=5S ribosomal RNA
Chr05	barrnap:0.9	rRNA	14803348	14803460	1e-26	+	.	Name=5S_rRNA;product=5S ribosomal RNA
Chr05	barrnap:0.9	rRNA	14803848	14803960	1e-26	+	.	Name=5S_rRNA;product=5S ribosomal RNA
Chr05	barrnap:0.9	rRNA	14804348	14804460	1e-26	+	.	Name=5S_rRNA;product=5S ribosomal RNA
Chr05	barrnap:0.9	rRNA	14804848	14804960	1e-26	+	.	Name=5S_rRNA;product=5S ribosomal RNA
Chr05	barrnap:0.9	rRNA	14805348	14805460	1e-26	+	.	Name=5S_rRNA;product=5S ribosomal RNA
Chr05	barrnap:0.9	rRNA	14805848	14805959	1.1e-26	+	.	Name=5S_rRNA;product=5S ribosomal RNA
Chr05	barrnap:0.9	rRNA	14806347	14806459	1e-26	+	.	Name=5S_rRNA;product=5S ribosomal RNA
Chr05	barrnap:0.9	rRNA	14806845	14806957	1.6e-26	+	.	Name=5S_rRNA;product=5S ribosomal RNA
Chr05	barrnap:0.9	rRNA	14807339	14807451	1e-26	+	.	Name=5S_rRNA;product=5S ribosomal RNA
Chr05	barrnap:0.9	rRNA	14807831	14807943	1e-26	+	.	Name=5S_rRNA;product=5S ribosomal RNA
Chr05	barrnap:0.9	rRNA	14808331	14808443	1e-26	+	.	Name=5S_rRNA;product=5S ribosomal RNA
Chr05	barrnap:0.9	rRNA	14808832	14808944	1e-26	+	.	Name=5S_rRNA;product=5S ribosomal RNA
Chr05	barrnap:0.9	rRNA	14809330	14809442	1.6e-26	+	.	Name=5S_rRNA;product=5S ribosomal RNA
Chr05	barrnap:0.9	rRNA	14809821	14809933	1e-26	+	.	Name=5S_rRNA;product=5S ribosomal RNA
Chr05	barrnap:0.9	rRNA	14810315	14810427	1e-26	+	.	Name=5S_rRNA;product=5S ribosomal RNA
Chr05	barrnap:0.9	rRNA	14810815	14810927	1e-26	+	.	Name=5S_rRNA;product=5S ribosomal RNA
Chr05	barrnap:0.9	rRNA	14811316	14811427	6.1e-26	+	.	Name=5S_rRNA;product=5S ribosomal RNA
Chr05	barrnap:0.9	rRNA	14811813	14811925	1e-26	+	.	Name=5S_rRNA;product=5S ribosomal RNA
Chr05	barrnap:0.9	rRNA	14812312	14812424	7.9e-26	+	.	Name=5S_rRNA;product=5S ribosomal RNA
Chr05	barrnap:0.9	rRNA	14812812	14812924	1e-26	+	.	Name=5S_rRNA;product=5S ribosomal RNA
Chr05	barrnap:0.9	rRNA	14813312	14813424	1e-26	+	.	Name=5S_rRNA;product=5S ribosomal RNA
Chr05	barrnap:0.9	rRNA	14813814	14813926	7.9e-26	+	.	Name=5S_rRNA;product=5S ribosomal RNA
Chr05	barrnap:0.9	rRNA	14814314	14814426	1.1e-25	+	.	Name=5S_rRNA;product=5S ribosomal RNA
Chr05	barrnap:0.9	rRNA	14814813	14814925	2.1e-26	+	.	Name=5S_rRNA;product=5S ribosomal RNA
Chr05	barrnap:0.9	rRNA	14815314	14815425	1.8e-26	+	.	Name=5S_rRNA;product=5S ribosomal RNA
Chr05	barrnap:0.9	rRNA	14815814	14815926	1e-26	+	.	Name=5S_rRNA;product=5S ribosomal RNA
Chr05	barrnap:0.9	rRNA	14816316	14816428	7.9e-26	+	.	Name=5S_rRNA;product=5S ribosomal RNA
Chr05	barrnap:0.9	rRNA	14816816	14816927	1.8e-26	+	.	Name=5S_rRNA;product=5S ribosomal RNA
Chr05	barrnap:0.9	rRNA	14817316	14817428	2.1e-26	+	.	Name=5S_rRNA;product=5S ribosomal RNA
Chr05	barrnap:0.9	rRNA	14817816	14817928	1e-26	+	.	Name=5S_rRNA;product=5S ribosomal RNA
Chr05	barrnap:0.9	rRNA	14818316	14818429	6.2e-27	+	.	Name=5S_rRNA;product=5S ribosomal RNA
Chr05	barrnap:0.9	rRNA	14818816	14818928	3.4e-26	+	.	Name=5S_rRNA;product=5S ribosomal RNA
Chr05	barrnap:0.9	rRNA	14819317	14819428	8.3e-26	+	.	Name=5S_rRNA;product=5S ribosomal RNA
Chr05	barrnap:0.9	rRNA	14819818	14819930	2.1e-26	+	.	Name=5S_rRNA;product=5S ribosomal RNA
Chr05	barrnap:0.9	rRNA	14820319	14820430	7.7e-26	+	.	Name=5S_rRNA;product=5S ribosomal RNA
Chr05	barrnap:0.9	rRNA	14820819	14820932	6.4e-27	+	.	Name=5S_rRNA;product=5S ribosomal RNA
Chr05	barrnap:0.9	rRNA	14821320	14821432	1e-26	+	.	Name=5S_rRNA;product=5S ribosomal RNA
Chr05	barrnap:0.9	rRNA	14821821	14821933	1e-26	+	.	Name=5S_rRNA;product=5S ribosomal RNA
Chr05	barrnap:0.9	rRNA	14822320	14822433	6.2e-27	+	.	Name=5S_rRNA;product=5S ribosomal RNA
Chr05	barrnap:0.9	rRNA	14822820	14822932	2e-25	+	.	Name=5S_rRNA;product=5S ribosomal RNA
Chr05	barrnap:0.9	rRNA	14823321	14823433	9.6e-26	+	.	Name=5S_rRNA;product=5S ribosomal RNA
Chr05	barrnap:0.9	rRNA	14823820	14823931	1.6e-25	+	.	Name=5S_rRNA;product=5S ribosomal RNA
Chr05	barrnap:0.9	rRNA	14824319	14824432	8.3e-27	+	.	Name=5S_rRNA;product=5S ribosomal RNA
Chr05	barrnap:0.9	rRNA	14824819	14824930	5.6e-26	+	.	Name=5S_rRNA;product=5S ribosomal RNA
Chr05	barrnap:0.9	rRNA	14825318	14825431	6.2e-27	+	.	Name=5S_rRNA;product=5S ribosomal RNA
Chr05	barrnap:0.9	rRNA	14825819	14825931	1e-26	+	.	Name=5S_rRNA;product=5S ribosomal RNA
Chr05	barrnap:0.9	rRNA	14826320	14826432	1e-26	+	.	Name=5S_rRNA;product=5S ribosomal RNA
Chr05	barrnap:0.9	rRNA	14826820	14826932	1e-26	+	.	Name=5S_rRNA;product=5S ribosomal RNA
Chr05	barrnap:0.9	rRNA	14827319	14827432	6.2e-27	+	.	Name=5S_rRNA;product=5S ribosomal RNA
Chr05	barrnap:0.9	rRNA	14827818	14827930	1e-26	+	.	Name=5S_rRNA;product=5S ribosomal RNA
Chr05	barrnap:0.9	rRNA	14828311	14828423	1e-26	+	.	Name=5S_rRNA;product=5S ribosomal RNA
Chr05	barrnap:0.9	rRNA	14828811	14828923	1e-26	+	.	Name=5S_rRNA;product=5S ribosomal RNA
Chr05	barrnap:0.9	rRNA	14829311	14829423	9.6e-26	+	.	Name=5S_rRNA;product=5S ribosomal RNA
Chr05	barrnap:0.9	rRNA	14829810	14829922	1e-26	+	.	Name=5S_rRNA;product=5S ribosomal RNA
Chr05	barrnap:0.9	rRNA	14830312	14830424	1e-26	+	.	Name=5S_rRNA;product=5S ribosomal RNA
Chr05	barrnap:0.9	rRNA	14830813	14830925	1.5e-26	+	.	Name=5S_rRNA;product=5S ribosomal RNA
Chr05	barrnap:0.9	rRNA	14831315	14831426	1e-23	+	.	Name=5S_rRNA;product=5S ribosomal RNA
Chr05	barrnap:0.9	rRNA	14831815	14831927	1e-26	+	.	Name=5S_rRNA;product=5S ribosomal RNA
Chr05	barrnap:0.9	rRNA	14832315	14832427	7e-26	+	.	Name=5S_rRNA;product=5S ribosomal RNA
Chr05	barrnap:0.9	rRNA	14832817	14832928	5.9e-26	+	.	Name=5S_rRNA;product=5S ribosomal RNA
Chr05	barrnap:0.9	rRNA	14833317	14833428	1.6e-26	+	.	Name=5S_rRNA;product=5S ribosomal RNA
Chr05	barrnap:0.9	rRNA	14833818	14833929	1.3e-26	+	.	Name=5S_rRNA;product=5S ribosomal RNA
Chr05	barrnap:0.9	rRNA	14834319	14834431	2.2e-26	+	.	Name=5S_rRNA;product=5S ribosomal RNA
Chr05	barrnap:0.9	rRNA	14834813	14834925	1e-26	+	.	Name=5S_rRNA;product=5S ribosomal RNA
Chr05	barrnap:0.9	rRNA	14835313	14835425	1e-26	+	.	Name=5S_rRNA;product=5S ribosomal RNA
Chr05	barrnap:0.9	rRNA	14835814	14835926	1e-26	+	.	Name=5S_rRNA;product=5S ribosomal RNA
Chr05	barrnap:0.9	rRNA	14836315	14836427	1e-26	+	.	Name=5S_rRNA;product=5S ribosomal RNA
Chr05	barrnap:0.9	rRNA	14836816	14836928	1e-26	+	.	Name=5S_rRNA;product=5S ribosomal RNA
Chr05	barrnap:0.9	rRNA	14837320	14837432	1e-26	+	.	Name=5S_rRNA;product=5S ribosomal RNA
Chr05	barrnap:0.9	rRNA	14837820	14837932	1e-26	+	.	Name=5S_rRNA;product=5S ribosomal RNA
Chr05	barrnap:0.9	rRNA	14838321	14838433	1e-26	+	.	Name=5S_rRNA;product=5S ribosomal RNA
Chr05	barrnap:0.9	rRNA	14838822	14838934	1e-26	+	.	Name=5S_rRNA;product=5S ribosomal RNA
Chr05	barrnap:0.9	rRNA	14839325	14839437	1e-26	+	.	Name=5S_rRNA;product=5S ribosomal RNA
Chr05	barrnap:0.9	rRNA	14839829	14839941	1.7e-26	+	.	Name=5S_rRNA;product=5S ribosomal RNA
Chr05	barrnap:0.9	rRNA	14840330	14840441	1.2e-26	+	.	Name=5S_rRNA;product=5S ribosomal RNA
Chr05	barrnap:0.9	rRNA	14840831	14840943	1e-26	+	.	Name=5S_rRNA;product=5S ribosomal RNA
Chr05	barrnap:0.9	rRNA	14841333	14841445	1e-26	+	.	Name=5S_rRNA;product=5S ribosomal RNA
Chr05	barrnap:0.9	rRNA	14841834	14841946	1e-26	+	.	Name=5S_rRNA;product=5S ribosomal RNA
Chr05	barrnap:0.9	rRNA	14842335	14842447	1e-26	+	.	Name=5S_rRNA;product=5S ribosomal RNA
Chr05	barrnap:0.9	rRNA	14842838	14842950	1e-26	+	.	Name=5S_rRNA;product=5S ribosomal RNA
Chr05	barrnap:0.9	rRNA	14843342	14843454	1e-26	+	.	Name=5S_rRNA;product=5S ribosomal RNA
Chr05	barrnap:0.9	rRNA	14843845	14843957	1e-26	+	.	Name=5S_rRNA;product=5S ribosomal RNA
Chr05	barrnap:0.9	rRNA	14844349	14844461	1e-26	+	.	Name=5S_rRNA;product=5S ribosomal RNA
Chr05	barrnap:0.9	rRNA	14844852	14844964	1e-26	+	.	Name=5S_rRNA;product=5S ribosomal RNA
Chr05	barrnap:0.9	rRNA	14845356	14845468	1e-26	+	.	Name=5S_rRNA;product=5S ribosomal RNA
Chr05	barrnap:0.9	rRNA	14845859	14845971	1e-26	+	.	Name=5S_rRNA;product=5S ribosomal RNA
Chr05	barrnap:0.9	rRNA	14846364	14846476	1e-26	+	.	Name=5S_rRNA;product=5S ribosomal RNA
Chr05	barrnap:0.9	rRNA	14846865	14846977	2.1e-26	+	.	Name=5S_rRNA;product=5S ribosomal RNA
Chr05	barrnap:0.9	rRNA	14847367	14847479	1e-26	+	.	Name=5S_rRNA;product=5S ribosomal RNA
Chr05	barrnap:0.9	rRNA	14847869	14847981	1.5e-26	+	.	Name=5S_rRNA;product=5S ribosomal RNA
Chr05	barrnap:0.9	rRNA	14848370	14848482	1e-26	+	.	Name=5S_rRNA;product=5S ribosomal RNA
Chr05	barrnap:0.9	rRNA	14848871	14848983	1e-26	+	.	Name=5S_rRNA;product=5S ribosomal RNA
Chr05	barrnap:0.9	rRNA	14849372	14849484	1e-26	+	.	Name=5S_rRNA;product=5S ribosomal RNA
Chr05	barrnap:0.9	rRNA	14849874	14849986	1e-26	+	.	Name=5S_rRNA;product=5S ribosomal RNA
Chr05	barrnap:0.9	rRNA	14850373	14850485	1e-26	+	.	Name=5S_rRNA;product=5S ribosomal RNA
Chr05	barrnap:0.9	rRNA	14850874	14850986	1e-26	+	.	Name=5S_rRNA;product=5S ribosomal RNA
Chr05	barrnap:0.9	rRNA	14851373	14851485	1e-26	+	.	Name=5S_rRNA;product=5S ribosomal RNA
Chr05	barrnap:0.9	rRNA	14851874	14851986	9.5e-26	+	.	Name=5S_rRNA;product=5S ribosomal RNA
Chr05	barrnap:0.9	rRNA	14852375	14852487	1e-26	+	.	Name=5S_rRNA;product=5S ribosomal RNA
Chr05	barrnap:0.9	rRNA	14852875	14852987	1e-26	+	.	Name=5S_rRNA;product=5S ribosomal RNA
Chr05	barrnap:0.9	rRNA	14853376	14853488	1e-26	+	.	Name=5S_rRNA;product=5S ribosomal RNA
Chr05	barrnap:0.9	rRNA	14853875	14853987	1e-26	+	.	Name=5S_rRNA;product=5S ribosomal RNA
Chr05	barrnap:0.9	rRNA	14854376	14854488	1e-26	+	.	Name=5S_rRNA;product=5S ribosomal RNA
Chr05	barrnap:0.9	rRNA	14854875	14854987	1e-26	+	.	Name=5S_rRNA;product=5S ribosomal RNA
Chr05	barrnap:0.9	rRNA	14855376	14855488	9.5e-26	+	.	Name=5S_rRNA;product=5S ribosomal RNA
Chr05	barrnap:0.9	rRNA	14855877	14855989	1e-26	+	.	Name=5S_rRNA;product=5S ribosomal RNA
Chr05	barrnap:0.9	rRNA	14856381	14856493	2.1e-26	+	.	Name=5S_rRNA;product=5S ribosomal RNA
Chr05	barrnap:0.9	rRNA	14856884	14856996	7e-26	+	.	Name=5S_rRNA;product=5S ribosomal RNA
Chr05	barrnap:0.9	rRNA	14857388	14857500	1e-26	+	.	Name=5S_rRNA;product=5S ribosomal RNA
Chr05	barrnap:0.9	rRNA	14857893	14858005	1e-26	+	.	Name=5S_rRNA;product=5S ribosomal RNA
Chr05	barrnap:0.9	rRNA	14858394	14858506	2.1e-26	+	.	Name=5S_rRNA;product=5S ribosomal RNA
Chr05	barrnap:0.9	rRNA	14858896	14859008	1e-26	+	.	Name=5S_rRNA;product=5S ribosomal RNA
Chr05	barrnap:0.9	rRNA	14859398	14859510	1.5e-26	+	.	Name=5S_rRNA;product=5S ribosomal RNA
Chr05	barrnap:0.9	rRNA	14859900	14860012	1e-26	+	.	Name=5S_rRNA;product=5S ribosomal RNA
Chr05	barrnap:0.9	rRNA	14860402	14860514	1.5e-26	+	.	Name=5S_rRNA;product=5S ribosomal RNA
Chr05	barrnap:0.9	rRNA	14860903	14861015	1e-26	+	.	Name=5S_rRNA;product=5S ribosomal RNA
Chr05	barrnap:0.9	rRNA	14861403	14861515	1e-26	+	.	Name=5S_rRNA;product=5S ribosomal RNA
Chr05	barrnap:0.9	rRNA	14861903	14862015	1e-26	+	.	Name=5S_rRNA;product=5S ribosomal RNA
Chr05	barrnap:0.9	rRNA	14862403	14862515	2.4e-26	+	.	Name=5S_rRNA;product=5S ribosomal RNA
Chr05	barrnap:0.9	rRNA	14862904	14863016	1e-26	+	.	Name=5S_rRNA;product=5S ribosomal RNA
Chr05	barrnap:0.9	rRNA	14863403	14863515	1e-26	+	.	Name=5S_rRNA;product=5S ribosomal RNA
Chr05	barrnap:0.9	rRNA	14863903	14864015	1e-26	+	.	Name=5S_rRNA;product=5S ribosomal RNA
Chr05	barrnap:0.9	rRNA	14864404	14864515	1.1e-25	+	.	Name=5S_rRNA;product=5S ribosomal RNA
Chr05	barrnap:0.9	rRNA	14864903	14865015	3.1e-26	+	.	Name=5S_rRNA;product=5S ribosomal RNA
Chr05	barrnap:0.9	rRNA	14865402	14865514	8e-27	+	.	Name=5S_rRNA;product=5S ribosomal RNA
Chr05	barrnap:0.9	rRNA	14865904	14866016	8e-27	+	.	Name=5S_rRNA;product=5S ribosomal RNA
Chr05	barrnap:0.9	rRNA	14866405	14866517	1e-26	+	.	Name=5S_rRNA;product=5S ribosomal RNA
Chr05	barrnap:0.9	rRNA	14866906	14867018	8e-27	+	.	Name=5S_rRNA;product=5S ribosomal RNA
Chr05	barrnap:0.9	rRNA	14867408	14867520	1e-26	+	.	Name=5S_rRNA;product=5S ribosomal RNA
Chr05	barrnap:0.9	rRNA	14867908	14868020	8e-27	+	.	Name=5S_rRNA;product=5S ribosomal RNA
Chr05	barrnap:0.9	rRNA	14868409	14868521	9.7e-26	+	.	Name=5S_rRNA;product=5S ribosomal RNA
Chr05	barrnap:0.9	rRNA	14868909	14869021	1e-26	+	.	Name=5S_rRNA;product=5S ribosomal RNA
Chr05	barrnap:0.9	rRNA	14869410	14869522	1e-26	+	.	Name=5S_rRNA;product=5S ribosomal RNA
Chr05	barrnap:0.9	rRNA	14869910	14870022	2.3e-26	+	.	Name=5S_rRNA;product=5S ribosomal RNA
Chr05	barrnap:0.9	rRNA	14870410	14870522	1e-26	+	.	Name=5S_rRNA;product=5S ribosomal RNA
Chr05	barrnap:0.9	rRNA	14870912	14871024	1e-26	+	.	Name=5S_rRNA;product=5S ribosomal RNA
Chr05	barrnap:0.9	rRNA	14871411	14871523	2.4e-26	+	.	Name=5S_rRNA;product=5S ribosomal RNA
Chr05	barrnap:0.9	rRNA	14871909	14872021	1e-26	+	.	Name=5S_rRNA;product=5S ribosomal RNA
Chr05	barrnap:0.9	rRNA	14872407	14872519	9.2e-26	+	.	Name=5S_rRNA;product=5S ribosomal RNA
Chr05	barrnap:0.9	rRNA	14872908	14873020	1e-25	+	.	Name=5S_rRNA;product=5S ribosomal RNA
Chr05	barrnap:0.9	rRNA	14873411	14873522	1.1e-25	+	.	Name=5S_rRNA;product=5S ribosomal RNA
Chr05	barrnap:0.9	rRNA	14873913	14874024	1.6e-24	+	.	Name=5S_rRNA;product=5S ribosomal RNA
Chr05	barrnap:0.9	rRNA	14874414	14874526	8e-27	+	.	Name=5S_rRNA;product=5S ribosomal RNA
Chr05	barrnap:0.9	rRNA	14874913	14875025	1e-26	+	.	Name=5S_rRNA;product=5S ribosomal RNA
Chr05	barrnap:0.9	rRNA	14875406	14875518	1e-26	+	.	Name=5S_rRNA;product=5S ribosomal RNA
Chr05	barrnap:0.9	rRNA	14875906	14876018	9.2e-26	+	.	Name=5S_rRNA;product=5S ribosomal RNA
Chr05	barrnap:0.9	rRNA	14876405	14876517	1.4e-23	+	.	Name=5S_rRNA;product=5S ribosomal RNA
Chr05	barrnap:0.9	rRNA	14876904	14877016	2.2e-26	+	.	Name=5S_rRNA;product=5S ribosomal RNA
Chr05	barrnap:0.9	rRNA	14877399	14877510	4.3e-25	+	.	Name=5S_rRNA;product=5S ribosomal RNA
Chr05	barrnap:0.9	rRNA	14877900	14878012	2.3e-26	+	.	Name=5S_rRNA;product=5S ribosomal RNA
Chr05	barrnap:0.9	rRNA	14878400	14878511	1.1e-25	+	.	Name=5S_rRNA;product=5S ribosomal RNA
Chr05	barrnap:0.9	rRNA	14878901	14879012	6.7e-27	+	.	Name=5S_rRNA;product=5S ribosomal RNA
Chr05	barrnap:0.9	rRNA	14879402	14879513	1.1e-25	+	.	Name=5S_rRNA;product=5S ribosomal RNA
Chr05	barrnap:0.9	rRNA	14879903	14880015	6.3e-27	+	.	Name=5S_rRNA;product=5S ribosomal RNA
Chr05	barrnap:0.9	rRNA	14880402	14880514	1e-26	+	.	Name=5S_rRNA;product=5S ribosomal RNA
Chr05	barrnap:0.9	rRNA	14880903	14881015	1e-26	+	.	Name=5S_rRNA;product=5S ribosomal RNA
Chr05	barrnap:0.9	rRNA	14881405	14881517	1e-26	+	.	Name=5S_rRNA;product=5S ribosomal RNA
Chr05	barrnap:0.9	rRNA	14881908	14882020	1e-26	+	.	Name=5S_rRNA;product=5S ribosomal RNA
Chr05	barrnap:0.9	rRNA	14882410	14882522	1e-26	+	.	Name=5S_rRNA;product=5S ribosomal RNA
Chr05	barrnap:0.9	rRNA	14882911	14883023	1.3e-25	+	.	Name=5S_rRNA;product=5S ribosomal RNA
Chr05	barrnap:0.9	rRNA	14883412	14883524	1e-26	+	.	Name=5S_rRNA;product=5S ribosomal RNA
Chr05	barrnap:0.9	rRNA	14883912	14884024	1e-26	+	.	Name=5S_rRNA;product=5S ribosomal RNA
Chr05	barrnap:0.9	rRNA	14884412	14884524	1e-26	+	.	Name=5S_rRNA;product=5S ribosomal RNA
Chr05	barrnap:0.9	rRNA	14884915	14885027	1e-26	+	.	Name=5S_rRNA;product=5S ribosomal RNA
Chr05	barrnap:0.9	rRNA	14885414	14885526	1e-26	+	.	Name=5S_rRNA;product=5S ribosomal RNA
Chr05	barrnap:0.9	rRNA	14885915	14886027	1e-26	+	.	Name=5S_rRNA;product=5S ribosomal RNA
Chr05	barrnap:0.9	rRNA	14886416	14886528	3.5e-26	+	.	Name=5S_rRNA;product=5S ribosomal RNA
Chr05	barrnap:0.9	rRNA	14886916	14887028	1e-26	+	.	Name=5S_rRNA;product=5S ribosomal RNA
Chr05	barrnap:0.9	rRNA	14887416	14887528	1e-26	+	.	Name=5S_rRNA;product=5S ribosomal RNA
Chr05	barrnap:0.9	rRNA	14887916	14888028	1e-26	+	.	Name=5S_rRNA;product=5S ribosomal RNA
Chr05	barrnap:0.9	rRNA	14888418	14888530	1e-26	+	.	Name=5S_rRNA;product=5S ribosomal RNA
Chr05	barrnap:0.9	rRNA	14888918	14889030	1e-26	+	.	Name=5S_rRNA;product=5S ribosomal RNA
Chr05	barrnap:0.9	rRNA	14889418	14889530	6.4e-26	+	.	Name=5S_rRNA;product=5S ribosomal RNA
Chr05	barrnap:0.9	rRNA	14889918	14890030	7.9e-26	+	.	Name=5S_rRNA;product=5S ribosomal RNA
Chr05	barrnap:0.9	rRNA	14890418	14890530	1e-26	+	.	Name=5S_rRNA;product=5S ribosomal RNA
Chr05	barrnap:0.9	rRNA	14890915	14891027	4.2e-26	+	.	Name=5S_rRNA;product=5S ribosomal RNA
Chr05	barrnap:0.9	rRNA	14891416	14891528	1e-26	+	.	Name=5S_rRNA;product=5S ribosomal RNA
Chr05	barrnap:0.9	rRNA	14891916	14892028	1e-26	+	.	Name=5S_rRNA;product=5S ribosomal RNA
Chr05	barrnap:0.9	rRNA	14892416	14892528	1e-26	+	.	Name=5S_rRNA;product=5S ribosomal RNA
Chr05	barrnap:0.9	rRNA	14892916	14893028	9.6e-26	+	.	Name=5S_rRNA;product=5S ribosomal RNA
Chr05	barrnap:0.9	rRNA	14893417	14893529	1e-26	+	.	Name=5S_rRNA;product=5S ribosomal RNA
Chr05	barrnap:0.9	rRNA	14893918	14894030	1e-26	+	.	Name=5S_rRNA;product=5S ribosomal RNA
Chr05	barrnap:0.9	rRNA	14894419	14894531	3.5e-26	+	.	Name=5S_rRNA;product=5S ribosomal RNA
Chr05	barrnap:0.9	rRNA	14894919	14895031	1.6e-26	+	.	Name=5S_rRNA;product=5S ribosomal RNA
Chr05	barrnap:0.9	rRNA	14895419	14895531	1e-26	+	.	Name=5S_rRNA;product=5S ribosomal RNA
Chr05	barrnap:0.9	rRNA	14895919	14896031	1e-26	+	.	Name=5S_rRNA;product=5S ribosomal RNA
Chr05	barrnap:0.9	rRNA	14896419	14896531	1e-26	+	.	Name=5S_rRNA;product=5S ribosomal RNA
Chr05	barrnap:0.9	rRNA	14896919	14897031	9.6e-26	+	.	Name=5S_rRNA;product=5S ribosomal RNA
Chr05	barrnap:0.9	rRNA	14897420	14897532	7.7e-26	+	.	Name=5S_rRNA;product=5S ribosomal RNA
Chr05	barrnap:0.9	rRNA	14897921	14898033	1e-26	+	.	Name=5S_rRNA;product=5S ribosomal RNA
Chr05	barrnap:0.9	rRNA	14898421	14898533	3.5e-26	+	.	Name=5S_rRNA;product=5S ribosomal RNA
Chr05	barrnap:0.9	rRNA	14898921	14899033	1e-26	+	.	Name=5S_rRNA;product=5S ribosomal RNA
Chr05	barrnap:0.9	rRNA	14899419	14899531	1e-26	+	.	Name=5S_rRNA;product=5S ribosomal RNA
Chr05	barrnap:0.9	rRNA	14899919	14900031	1e-26	+	.	Name=5S_rRNA;product=5S ribosomal RNA
Chr05	barrnap:0.9	rRNA	14900419	14900531	1.3e-25	+	.	Name=5S_rRNA;product=5S ribosomal RNA
Chr05	barrnap:0.9	rRNA	14900918	14901030	9.6e-26	+	.	Name=5S_rRNA;product=5S ribosomal RNA
Chr05	barrnap:0.9	rRNA	14901418	14901530	1e-26	+	.	Name=5S_rRNA;product=5S ribosomal RNA
Chr05	barrnap:0.9	rRNA	14901918	14902030	1e-26	+	.	Name=5S_rRNA;product=5S ribosomal RNA
Chr05	barrnap:0.9	rRNA	14902418	14902530	1e-26	+	.	Name=5S_rRNA;product=5S ribosomal RNA
Chr05	barrnap:0.9	rRNA	14902917	14903029	9.6e-26	+	.	Name=5S_rRNA;product=5S ribosomal RNA
Chr05	barrnap:0.9	rRNA	14903418	14903530	1e-26	+	.	Name=5S_rRNA;product=5S ribosomal RNA
Chr05	barrnap:0.9	rRNA	14903916	14904028	1e-26	+	.	Name=5S_rRNA;product=5S ribosomal RNA
Chr05	barrnap:0.9	rRNA	14904417	14904529	1.4e-25	+	.	Name=5S_rRNA;product=5S ribosomal RNA
Chr05	barrnap:0.9	rRNA	14904916	14905028	9.6e-26	+	.	Name=5S_rRNA;product=5S ribosomal RNA
Chr05	barrnap:0.9	rRNA	14905417	14905529	1e-26	+	.	Name=5S_rRNA;product=5S ribosomal RNA
Chr05	barrnap:0.9	rRNA	14905914	14906026	4.2e-26	+	.	Name=5S_rRNA;product=5S ribosomal RNA
Chr05	barrnap:0.9	rRNA	14906415	14906527	1e-26	+	.	Name=5S_rRNA;product=5S ribosomal RNA
Chr05	barrnap:0.9	rRNA	14906915	14907028	9e-26	+	.	Name=5S_rRNA;product=5S ribosomal RNA
Chr05	barrnap:0.9	rRNA	14907415	14907527	1e-26	+	.	Name=5S_rRNA;product=5S ribosomal RNA
Chr05	barrnap:0.9	rRNA	14907915	14908027	1.3e-25	+	.	Name=5S_rRNA;product=5S ribosomal RNA
Chr05	barrnap:0.9	rRNA	14908415	14908527	1.4e-24	+	.	Name=5S_rRNA;product=5S ribosomal RNA
Chr05	barrnap:0.9	rRNA	14908905	14909017	1e-26	+	.	Name=5S_rRNA;product=5S ribosomal RNA
Chr05	barrnap:0.9	rRNA	14909396	14909507	2.1e-26	+	.	Name=5S_rRNA;product=5S ribosomal RNA
Chr05	barrnap:0.9	rRNA	14909893	14910005	1.4e-24	+	.	Name=5S_rRNA;product=5S ribosomal RNA
Chr05	barrnap:0.9	rRNA	14910383	14910495	1e-26	+	.	Name=5S_rRNA;product=5S ribosomal RNA
Chr05	barrnap:0.9	rRNA	14910874	14910985	2.1e-26	+	.	Name=5S_rRNA;product=5S ribosomal RNA
Chr05	barrnap:0.9	rRNA	14911371	14911483	1.4e-25	+	.	Name=5S_rRNA;product=5S ribosomal RNA
Chr05	barrnap:0.9	rRNA	14911868	14911980	1e-26	+	.	Name=5S_rRNA;product=5S ribosomal RNA
Chr05	barrnap:0.9	rRNA	14912364	14912476	1.3e-25	+	.	Name=5S_rRNA;product=5S ribosomal RNA
Chr05	barrnap:0.9	rRNA	14912865	14912977	6.8e-24	+	.	Name=5S_rRNA;product=5S ribosomal RNA
Chr05	barrnap:0.9	rRNA	14913355	14913467	6.5e-26	+	.	Name=5S_rRNA;product=5S ribosomal RNA
Chr05	barrnap:0.9	rRNA	29980097	29980208	3.1e-25	+	.	Name=5S_rRNA;product=5S ribosomal RNA
Chr06	barrnap:0.9	rRNA	11941191	11941297	9.6e-16	-	.	Name=5S_rRNA;product=5S ribosomal RNA
Chr07	barrnap:0.9	rRNA	4761844	4761956	7.2e-23	+	.	Name=5S_rRNA;product=5S ribosomal RNA
Chr07	barrnap:0.9	rRNA	4808431	4808545	2.4e-17	+	.	Name=5S_rRNA;product=5S ribosomal RNA
Chr07	barrnap:0.9	rRNA	6829870	6829976	4.7e-23	-	.	Name=5S_rRNA;product=5S ribosomal RNA
Chr07	barrnap:0.9	rRNA	8177725	8177828	2.8e-07	+	.	Name=5S_rRNA;product=5S ribosomal RNA
Chr07	barrnap:0.9	rRNA	23350557	23350669	1.4e-19	-	.	Name=5S_rRNA;product=5S ribosomal RNA
Chr07	barrnap:0.9	rRNA	24146143	24146247	3.6e-20	+	.	Name=5S_rRNA;product=5S ribosomal RNA
ptg000006l	barrnap:0.9	rRNA	454	4207	0	-	.	Name=28S_rRNA;product=28S ribosomal RNA
ptg000006l	barrnap:0.9	rRNA	4049	4202	1.2e-29	-	.	Name=5_8S_rRNA;product=5.8S ribosomal RNA
ptg000006l	barrnap:0.9	rRNA	4468	6273	0	-	.	Name=18S_rRNA;product=18S ribosomal RNA
ptg000006l	barrnap:0.9	rRNA	10490	14243	0	-	.	Name=28S_rRNA;product=28S ribosomal RNA
ptg000006l	barrnap:0.9	rRNA	14085	14238	1.2e-29	-	.	Name=5_8S_rRNA;product=5.8S ribosomal RNA
ptg000006l	barrnap:0.9	rRNA	14504	16309	0	-	.	Name=18S_rRNA;product=18S ribosomal RNA
ptg000006l	barrnap:0.9	rRNA	20526	24279	0	-	.	Name=28S_rRNA;product=28S ribosomal RNA
ptg000006l	barrnap:0.9	rRNA	24121	24274	1.2e-29	-	.	Name=5_8S_rRNA;product=5.8S ribosomal RNA
ptg000006l	barrnap:0.9	rRNA	24540	26345	0	-	.	Name=18S_rRNA;product=18S ribosomal RNA
ptg000006l	barrnap:0.9	rRNA	42064	45817	0	-	.	Name=28S_rRNA;product=28S ribosomal RNA
ptg000006l	barrnap:0.9	rRNA	45659	45812	1.2e-29	-	.	Name=5_8S_rRNA;product=5.8S ribosomal RNA
ptg000006l	barrnap:0.9	rRNA	46078	47883	0	-	.	Name=18S_rRNA;product=18S ribosomal RNA
ptg000006l	barrnap:0.9	rRNA	52100	55853	0	-	.	Name=28S_rRNA;product=28S ribosomal RNA
ptg000006l	barrnap:0.9	rRNA	55695	55848	1.2e-29	-	.	Name=5_8S_rRNA;product=5.8S ribosomal RNA
ptg000006l	barrnap:0.9	rRNA	56114	57919	0	-	.	Name=18S_rRNA;product=18S ribosomal RNA
ptg000006l	barrnap:0.9	rRNA	62136	65889	0	-	.	Name=28S_rRNA;product=28S ribosomal RNA
ptg000006l	barrnap:0.9	rRNA	65731	65884	1.2e-29	-	.	Name=5_8S_rRNA;product=5.8S ribosomal RNA
ptg000006l	barrnap:0.9	rRNA	66150	67955	0	-	.	Name=18S_rRNA;product=18S ribosomal RNA
ptg000006l	barrnap:0.9	rRNA	72172	75925	0	-	.	Name=28S_rRNA;product=28S ribosomal RNA
ptg000006l	barrnap:0.9	rRNA	75767	75920	1.2e-29	-	.	Name=5_8S_rRNA;product=5.8S ribosomal RNA
ptg000006l	barrnap:0.9	rRNA	76186	77991	0	-	.	Name=18S_rRNA;product=18S ribosomal RNA
ptg000006l	barrnap:0.9	rRNA	82208	85961	0	-	.	Name=28S_rRNA;product=28S ribosomal RNA
ptg000006l	barrnap:0.9	rRNA	85803	85956	1.2e-29	-	.	Name=5_8S_rRNA;product=5.8S ribosomal RNA
ptg000006l	barrnap:0.9	rRNA	86222	87688	0	-	.	Name=18S_rRNA;product=18S ribosomal RNA (partial);note=aligned only 78 percent of the 18S ribosomal RNA
ptg000006l	barrnap:0.9	rRNA	96819	100572	0	-	.	Name=28S_rRNA;product=28S ribosomal RNA
ptg000006l	barrnap:0.9	rRNA	100414	100567	1.2e-29	-	.	Name=5_8S_rRNA;product=5.8S ribosomal RNA
ptg000006l	barrnap:0.9	rRNA	100833	102638	0	-	.	Name=18S_rRNA;product=18S ribosomal RNA
ptg000006l	barrnap:0.9	rRNA	106855	110609	0	-	.	Name=28S_rRNA;product=28S ribosomal RNA
ptg000006l	barrnap:0.9	rRNA	110451	110604	1.2e-29	-	.	Name=5_8S_rRNA;product=5.8S ribosomal RNA
ptg000006l	barrnap:0.9	rRNA	110870	112675	0	-	.	Name=18S_rRNA;product=18S ribosomal RNA
ptg000006l	barrnap:0.9	rRNA	116892	120645	0	-	.	Name=28S_rRNA;product=28S ribosomal RNA
ptg000006l	barrnap:0.9	rRNA	120487	120640	1.2e-29	-	.	Name=5_8S_rRNA;product=5.8S ribosomal RNA
ptg000006l	barrnap:0.9	rRNA	120906	122711	0	-	.	Name=18S_rRNA;product=18S ribosomal RNA
ptg000012l	barrnap:0.9	rRNA	3515336	3516002	3.1e-163	-	.	Name=18S_rRNA;product=18S ribosomal RNA (partial);note=aligned only 35 percent of the 18S ribosomal RNA
ptg000012l	barrnap:0.9	rRNA	4786279	4786399	1.2e-11	-	.	Name=5_8S_rRNA;product=5.8S ribosomal RNA (partial);note=aligned only 77 percent of the 5.8S ribosomal RNA
ptg000041l	barrnap:0.9	rRNA	1	1693	0	-	.	Name=28S_rRNA;product=28S ribosomal RNA (partial);note=aligned only 58 percent of the 28S ribosomal RNA
ptg000041l	barrnap:0.9	rRNA	1535	1688	1.2e-29	-	.	Name=5_8S_rRNA;product=5.8S ribosomal RNA
ptg000041l	barrnap:0.9	rRNA	1954	3759	0	-	.	Name=18S_rRNA;product=18S ribosomal RNA
ptg000041l	barrnap:0.9	rRNA	8062	11815	0	-	.	Name=28S_rRNA;product=28S ribosomal RNA
ptg000041l	barrnap:0.9	rRNA	11657	11810	1.2e-29	-	.	Name=5_8S_rRNA;product=5.8S ribosomal RNA
ptg000041l	barrnap:0.9	rRNA	12076	13881	0	-	.	Name=18S_rRNA;product=18S ribosomal RNA
ptg000041l	barrnap:0.9	rRNA	18184	21937	0	-	.	Name=28S_rRNA;product=28S ribosomal RNA
ptg000041l	barrnap:0.9	rRNA	21779	21932	1.2e-29	-	.	Name=5_8S_rRNA;product=5.8S ribosomal RNA
ptg000041l	barrnap:0.9	rRNA	22199	24004	0	-	.	Name=18S_rRNA;product=18S ribosomal RNA
ptg000041l	barrnap:0.9	rRNA	28307	32060	0	-	.	Name=28S_rRNA;product=28S ribosomal RNA
ptg000041l	barrnap:0.9	rRNA	31902	32055	1.2e-29	-	.	Name=5_8S_rRNA;product=5.8S ribosomal RNA
ptg000041l	barrnap:0.9	rRNA	32321	34126	0	-	.	Name=18S_rRNA;product=18S ribosomal RNA
ptg000041l	barrnap:0.9	rRNA	38429	42182	0	-	.	Name=28S_rRNA;product=28S ribosomal RNA
ptg000041l	barrnap:0.9	rRNA	42024	42177	1.2e-29	-	.	Name=5_8S_rRNA;product=5.8S ribosomal RNA
ptg000041l	barrnap:0.9	rRNA	42443	44248	0	-	.	Name=18S_rRNA;product=18S ribosomal RNA
ptg000041l	barrnap:0.9	rRNA	48551	52304	0	-	.	Name=28S_rRNA;product=28S ribosomal RNA
ptg000041l	barrnap:0.9	rRNA	52146	52299	1.2e-29	-	.	Name=5_8S_rRNA;product=5.8S ribosomal RNA
ptg000041l	barrnap:0.9	rRNA	52565	54031	0	-	.	Name=18S_rRNA;product=18S ribosomal RNA (partial);note=aligned only 78 percent of the 18S ribosomal RNA
ptg000041l	barrnap:0.9	rRNA	72176	75929	0	-	.	Name=28S_rRNA;product=28S ribosomal RNA
ptg000041l	barrnap:0.9	rRNA	75771	75924	1.2e-29	-	.	Name=5_8S_rRNA;product=5.8S ribosomal RNA
ptg000041l	barrnap:0.9	rRNA	76190	77995	0	-	.	Name=18S_rRNA;product=18S ribosomal RNA
ptg000041l	barrnap:0.9	rRNA	82298	86051	0	-	.	Name=28S_rRNA;product=28S ribosomal RNA
ptg000041l	barrnap:0.9	rRNA	85893	86046	1.2e-29	-	.	Name=5_8S_rRNA;product=5.8S ribosomal RNA
ptg000041l	barrnap:0.9	rRNA	86312	87658	0	-	.	Name=18S_rRNA;product=18S ribosomal RNA (partial);note=aligned only 72 percent of the 18S ribosomal RNA
ptg000044l	barrnap:0.9	rRNA	3358	7111	0	-	.	Name=28S_rRNA;product=28S ribosomal RNA
ptg000044l	barrnap:0.9	rRNA	6953	7106	1.2e-29	-	.	Name=5_8S_rRNA;product=5.8S ribosomal RNA
ptg000044l	barrnap:0.9	rRNA	7372	9177	0	-	.	Name=18S_rRNA;product=18S ribosomal RNA
ptg000044l	barrnap:0.9	rRNA	13394	17147	0	-	.	Name=28S_rRNA;product=28S ribosomal RNA
ptg000044l	barrnap:0.9	rRNA	16989	17142	1.2e-29	-	.	Name=5_8S_rRNA;product=5.8S ribosomal RNA
ptg000044l	barrnap:0.9	rRNA	17408	18874	0	-	.	Name=18S_rRNA;product=18S ribosomal RNA (partial);note=aligned only 78 percent of the 18S ribosomal RNA
ptg000044l	barrnap:0.9	rRNA	29383	33136	0	-	.	Name=28S_rRNA;product=28S ribosomal RNA
ptg000044l	barrnap:0.9	rRNA	32978	33131	1.2e-29	-	.	Name=5_8S_rRNA;product=5.8S ribosomal RNA
ptg000044l	barrnap:0.9	rRNA	33397	35202	0	-	.	Name=18S_rRNA;product=18S ribosomal RNA
ptg000044l	barrnap:0.9	rRNA	39419	43172	0	-	.	Name=28S_rRNA;product=28S ribosomal RNA
ptg000044l	barrnap:0.9	rRNA	43014	43167	1.4e-29	-	.	Name=5_8S_rRNA;product=5.8S ribosomal RNA
ptg000044l	barrnap:0.9	rRNA	43433	45238	0	-	.	Name=18S_rRNA;product=18S ribosomal RNA
ptg000044l	barrnap:0.9	rRNA	49455	53208	0	-	.	Name=28S_rRNA;product=28S ribosomal RNA
ptg000044l	barrnap:0.9	rRNA	53050	53203	1.2e-29	-	.	Name=5_8S_rRNA;product=5.8S ribosomal RNA
ptg000044l	barrnap:0.9	rRNA	53469	55274	0	-	.	Name=18S_rRNA;product=18S ribosomal RNA
ptg000046l	barrnap:0.9	rRNA	66910	67877	8.4e-18	+	.	Name=28S_rRNA;product=28S ribosomal RNA (partial);note=aligned only 33 percent of the 28S ribosomal RNA
ptg000046l	barrnap:0.9	rRNA	71583	72128	2.6e-20	+	.	Name=18S_rRNA;product=18S ribosomal RNA (partial);note=aligned only 29 percent of the 18S ribosomal RNA
ptg000049l	barrnap:0.9	rRNA	1	3113	0	-	.	Name=28S_rRNA;product=28S ribosomal RNA
ptg000049l	barrnap:0.9	rRNA	2955	3108	1.2e-29	-	.	Name=5_8S_rRNA;product=5.8S ribosomal RNA
ptg000049l	barrnap:0.9	rRNA	3374	5179	0	-	.	Name=18S_rRNA;product=18S ribosomal RNA
ptg000049l	barrnap:0.9	rRNA	9396	13149	0	-	.	Name=28S_rRNA;product=28S ribosomal RNA
ptg000049l	barrnap:0.9	rRNA	12991	13144	1.2e-29	-	.	Name=5_8S_rRNA;product=5.8S ribosomal RNA
ptg000049l	barrnap:0.9	rRNA	13410	15215	0	-	.	Name=18S_rRNA;product=18S ribosomal RNA
ptg000049l	barrnap:0.9	rRNA	19432	23185	0	-	.	Name=28S_rRNA;product=28S ribosomal RNA
ptg000049l	barrnap:0.9	rRNA	23027	23180	1.2e-29	-	.	Name=5_8S_rRNA;product=5.8S ribosomal RNA
ptg000049l	barrnap:0.9	rRNA	23446	25251	0	-	.	Name=18S_rRNA;product=18S ribosomal RNA
ptg000049l	barrnap:0.9	rRNA	29468	33221	0	-	.	Name=28S_rRNA;product=28S ribosomal RNA
ptg000049l	barrnap:0.9	rRNA	33063	33216	1.2e-29	-	.	Name=5_8S_rRNA;product=5.8S ribosomal RNA
ptg000049l	barrnap:0.9	rRNA	33482	35287	0	-	.	Name=18S_rRNA;product=18S ribosomal RNA
ptg000049l	barrnap:0.9	rRNA	39503	43257	0	-	.	Name=28S_rRNA;product=28S ribosomal RNA
ptg000049l	barrnap:0.9	rRNA	43099	43252	1.2e-29	-	.	Name=5_8S_rRNA;product=5.8S ribosomal RNA
ptg000049l	barrnap:0.9	rRNA	43518	45323	0	-	.	Name=18S_rRNA;product=18S ribosomal RNA
ptg000049l	barrnap:0.9	rRNA	49540	53293	0	-	.	Name=28S_rRNA;product=28S ribosomal RNA
ptg000049l	barrnap:0.9	rRNA	53135	53288	1.2e-29	-	.	Name=5_8S_rRNA;product=5.8S ribosomal RNA
ptg000049l	barrnap:0.9	rRNA	53554	55359	0	-	.	Name=18S_rRNA;product=18S ribosomal RNA
ptg000051l	barrnap:0.9	rRNA	21826	22463	1.4e-14	+	.	Name=18S_rRNA;product=18S ribosomal RNA (partial);note=aligned only 34 percent of the 18S ribosomal RNA
ptg000081l	barrnap:0.9	rRNA	2014	5767	0	-	.	Name=28S_rRNA;product=28S ribosomal RNA
ptg000081l	barrnap:0.9	rRNA	5609	5762	1.2e-29	-	.	Name=5_8S_rRNA;product=5.8S ribosomal RNA
ptg000081l	barrnap:0.9	rRNA	6028	7833	0	-	.	Name=18S_rRNA;product=18S ribosomal RNA
ptg000081l	barrnap:0.9	rRNA	12136	15890	0	-	.	Name=28S_rRNA;product=28S ribosomal RNA
ptg000081l	barrnap:0.9	rRNA	15732	15885	1.2e-29	-	.	Name=5_8S_rRNA;product=5.8S ribosomal RNA
ptg000081l	barrnap:0.9	rRNA	16151	17956	0	-	.	Name=18S_rRNA;product=18S ribosomal RNA
ptg000081l	barrnap:0.9	rRNA	22259	26012	0	-	.	Name=28S_rRNA;product=28S ribosomal RNA
ptg000081l	barrnap:0.9	rRNA	25854	26007	1.2e-29	-	.	Name=5_8S_rRNA;product=5.8S ribosomal RNA
ptg000081l	barrnap:0.9	rRNA	27270	31023	0	-	.	Name=28S_rRNA;product=28S ribosomal RNA
ptg000081l	barrnap:0.9	rRNA	30865	31018	1.2e-29	-	.	Name=5_8S_rRNA;product=5.8S ribosomal RNA
ptg000081l	barrnap:0.9	rRNA	31284	33089	0	-	.	Name=18S_rRNA;product=18S ribosomal RNA
ptg000081l	barrnap:0.9	rRNA	37392	41145	0	-	.	Name=28S_rRNA;product=28S ribosomal RNA
ptg000081l	barrnap:0.9	rRNA	40987	41140	1.2e-29	-	.	Name=5_8S_rRNA;product=5.8S ribosomal RNA
ptg000081l	barrnap:0.9	rRNA	41406	43211	0	-	.	Name=18S_rRNA;product=18S ribosomal RNA
ptg000081l	barrnap:0.9	rRNA	47428	51181	0	-	.	Name=28S_rRNA;product=28S ribosomal RNA
ptg000081l	barrnap:0.9	rRNA	51023	51176	1.2e-29	-	.	Name=5_8S_rRNA;product=5.8S ribosomal RNA
ptg000081l	barrnap:0.9	rRNA	51442	53247	0	-	.	Name=18S_rRNA;product=18S ribosomal RNA
ptg000081l	barrnap:0.9	rRNA	57371	61124	0	-	.	Name=28S_rRNA;product=28S ribosomal RNA
ptg000081l	barrnap:0.9	rRNA	60966	61119	1.2e-29	-	.	Name=5_8S_rRNA;product=5.8S ribosomal RNA
ptg000081l	barrnap:0.9	rRNA	61385	63190	0	-	.	Name=18S_rRNA;product=18S ribosomal RNA
ptg000081l	barrnap:0.9	rRNA	67407	71160	0	-	.	Name=28S_rRNA;product=28S ribosomal RNA
ptg000081l	barrnap:0.9	rRNA	71002	71155	1.2e-29	-	.	Name=5_8S_rRNA;product=5.8S ribosomal RNA
ptg000081l	barrnap:0.9	rRNA	71421	73226	0	-	.	Name=18S_rRNA;product=18S ribosomal RNA
ptg000081l	barrnap:0.9	rRNA	77446	81196	0	-	.	Name=28S_rRNA;product=28S ribosomal RNA
ptg000081l	barrnap:0.9	rRNA	81038	81191	1.2e-29	-	.	Name=5_8S_rRNA;product=5.8S ribosomal RNA
ptg000081l	barrnap:0.9	rRNA	81457	83262	0	-	.	Name=18S_rRNA;product=18S ribosomal RNA
ptg000081l	barrnap:0.9	rRNA	87479	91232	0	-	.	Name=28S_rRNA;product=28S ribosomal RNA
ptg000081l	barrnap:0.9	rRNA	91074	91227	1.2e-29	-	.	Name=5_8S_rRNA;product=5.8S ribosomal RNA
ptg000081l	barrnap:0.9	rRNA	91494	93299	0	-	.	Name=18S_rRNA;product=18S ribosomal RNA
ptg000081l	barrnap:0.9	rRNA	97516	100905	0	-	.	Name=28S_rRNA;product=28S ribosomal RNA
ptg000085l	barrnap:0.9	rRNA	1	1787	0	+	.	Name=18S_rRNA;product=18S ribosomal RNA
ptg000085l	barrnap:0.9	rRNA	2048	5801	0	+	.	Name=28S_rRNA;product=28S ribosomal RNA
ptg000085l	barrnap:0.9	rRNA	2053	2206	1.2e-29	+	.	Name=5_8S_rRNA;product=5.8S ribosomal RNA
ptg000085l	barrnap:0.9	rRNA	10104	11909	0	+	.	Name=18S_rRNA;product=18S ribosomal RNA
ptg000085l	barrnap:0.9	rRNA	12170	15923	0	+	.	Name=28S_rRNA;product=28S ribosomal RNA
ptg000085l	barrnap:0.9	rRNA	12175	12328	1.2e-29	+	.	Name=5_8S_rRNA;product=5.8S ribosomal RNA
ptg000085l	barrnap:0.9	rRNA	20226	22031	0	+	.	Name=18S_rRNA;product=18S ribosomal RNA
ptg000085l	barrnap:0.9	rRNA	22292	26045	0	+	.	Name=28S_rRNA;product=28S ribosomal RNA
ptg000085l	barrnap:0.9	rRNA	22297	22450	1.2e-29	+	.	Name=5_8S_rRNA;product=5.8S ribosomal RNA
ptg000085l	barrnap:0.9	rRNA	30505	32310	0	+	.	Name=18S_rRNA;product=18S ribosomal RNA
ptg000085l	barrnap:0.9	rRNA	32571	36324	0	+	.	Name=28S_rRNA;product=28S ribosomal RNA
ptg000085l	barrnap:0.9	rRNA	32576	32729	1.2e-29	+	.	Name=5_8S_rRNA;product=5.8S ribosomal RNA
ptg000085l	barrnap:0.9	rRNA	40627	42432	0	+	.	Name=18S_rRNA;product=18S ribosomal RNA
ptg000085l	barrnap:0.9	rRNA	42693	46446	0	+	.	Name=28S_rRNA;product=28S ribosomal RNA
ptg000085l	barrnap:0.9	rRNA	42698	42851	1.2e-29	+	.	Name=5_8S_rRNA;product=5.8S ribosomal RNA
ptg000086l	barrnap:0.9	rRNA	3865	5670	0	+	.	Name=18S_rRNA;product=18S ribosomal RNA
ptg000086l	barrnap:0.9	rRNA	5931	9684	0	+	.	Name=28S_rRNA;product=28S ribosomal RNA
ptg000086l	barrnap:0.9	rRNA	5936	6089	1.2e-29	+	.	Name=5_8S_rRNA;product=5.8S ribosomal RNA
ptg000086l	barrnap:0.9	rRNA	13987	15792	0	+	.	Name=18S_rRNA;product=18S ribosomal RNA
ptg000086l	barrnap:0.9	rRNA	16053	19804	0	+	.	Name=28S_rRNA;product=28S ribosomal RNA
ptg000086l	barrnap:0.9	rRNA	16058	16211	1.2e-29	+	.	Name=5_8S_rRNA;product=5.8S ribosomal RNA
ptg000086l	barrnap:0.9	rRNA	24107	25913	0	+	.	Name=18S_rRNA;product=18S ribosomal RNA
ptg000086l	barrnap:0.9	rRNA	26174	29927	0	+	.	Name=28S_rRNA;product=28S ribosomal RNA
ptg000086l	barrnap:0.9	rRNA	26179	26332	1.2e-29	+	.	Name=5_8S_rRNA;product=5.8S ribosomal RNA
ptg000086l	barrnap:0.9	rRNA	34230	36035	0	+	.	Name=18S_rRNA;product=18S ribosomal RNA
ptg000086l	barrnap:0.9	rRNA	36296	40049	0	+	.	Name=28S_rRNA;product=28S ribosomal RNA
ptg000086l	barrnap:0.9	rRNA	36301	36454	6.6e-30	+	.	Name=5_8S_rRNA;product=5.8S ribosomal RNA
ptg000086l	barrnap:0.9	rRNA	44352	46157	0	+	.	Name=18S_rRNA;product=18S ribosomal RNA
ptg000086l	barrnap:0.9	rRNA	46418	50171	0	+	.	Name=28S_rRNA;product=28S ribosomal RNA
ptg000086l	barrnap:0.9	rRNA	46423	46576	1.2e-29	+	.	Name=5_8S_rRNA;product=5.8S ribosomal RNA
ptg000086l	barrnap:0.9	rRNA	54474	56279	0	+	.	Name=18S_rRNA;product=18S ribosomal RNA
ptg000086l	barrnap:0.9	rRNA	56539	59132	0	+	.	Name=28S_rRNA;product=28S ribosomal RNA
ptg000086l	barrnap:0.9	rRNA	56544	56697	1.2e-29	+	.	Name=5_8S_rRNA;product=5.8S ribosomal RNA
ptg000094l	barrnap:0.9	rRNA	697	4450	0	-	.	Name=28S_rRNA;product=28S ribosomal RNA
ptg000094l	barrnap:0.9	rRNA	4292	4445	1.2e-29	-	.	Name=5_8S_rRNA;product=5.8S ribosomal RNA
ptg000094l	barrnap:0.9	rRNA	4711	6516	0	-	.	Name=18S_rRNA;product=18S ribosomal RNA
ptg000094l	barrnap:0.9	rRNA	10819	14572	0	-	.	Name=28S_rRNA;product=28S ribosomal RNA
ptg000094l	barrnap:0.9	rRNA	14414	14567	1.2e-29	-	.	Name=5_8S_rRNA;product=5.8S ribosomal RNA
ptg000094l	barrnap:0.9	rRNA	14833	16638	0	-	.	Name=18S_rRNA;product=18S ribosomal RNA
ptg000094l	barrnap:0.9	rRNA	20941	24694	0	-	.	Name=28S_rRNA;product=28S ribosomal RNA
ptg000094l	barrnap:0.9	rRNA	24536	24689	1.2e-29	-	.	Name=5_8S_rRNA;product=5.8S ribosomal RNA
ptg000094l	barrnap:0.9	rRNA	24955	26760	0	-	.	Name=18S_rRNA;product=18S ribosomal RNA
ptg000094l	barrnap:0.9	rRNA	31063	34815	0	-	.	Name=28S_rRNA;product=28S ribosomal RNA
ptg000094l	barrnap:0.9	rRNA	34657	34810	1.2e-29	-	.	Name=5_8S_rRNA;product=5.8S ribosomal RNA
ptg000094l	barrnap:0.9	rRNA	35076	36542	0	-	.	Name=18S_rRNA;product=18S ribosomal RNA (partial);note=aligned only 78 percent of the 18S ribosomal RNA
ptg000094l	barrnap:0.9	rRNA	45922	49675	0	-	.	Name=28S_rRNA;product=28S ribosomal RNA
ptg000094l	barrnap:0.9	rRNA	49517	49670	1.2e-29	-	.	Name=5_8S_rRNA;product=5.8S ribosomal RNA
ptg000094l	barrnap:0.9	rRNA	49936	51741	0	-	.	Name=18S_rRNA;product=18S ribosomal RNA
ptg000094l	barrnap:0.9	rRNA	56044	59797	0	-	.	Name=28S_rRNA;product=28S ribosomal RNA
ptg000094l	barrnap:0.9	rRNA	59639	59792	1.2e-29	-	.	Name=5_8S_rRNA;product=5.8S ribosomal RNA
ptg000094l	barrnap:0.9	rRNA	60058	61863	0	-	.	Name=18S_rRNA;product=18S ribosomal RNA
ptg000115l	barrnap:0.9	rRNA	2442	4247	0	+	.	Name=18S_rRNA;product=18S ribosomal RNA
ptg000115l	barrnap:0.9	rRNA	4508	8262	0	+	.	Name=28S_rRNA;product=28S ribosomal RNA
ptg000115l	barrnap:0.9	rRNA	4513	4666	1.2e-29	+	.	Name=5_8S_rRNA;product=5.8S ribosomal RNA
ptg000115l	barrnap:0.9	rRNA	12479	14284	0	+	.	Name=18S_rRNA;product=18S ribosomal RNA
ptg000115l	barrnap:0.9	rRNA	14545	18298	0	+	.	Name=28S_rRNA;product=28S ribosomal RNA
ptg000115l	barrnap:0.9	rRNA	14550	14703	1.2e-29	+	.	Name=5_8S_rRNA;product=5.8S ribosomal RNA
ptg000115l	barrnap:0.9	rRNA	22515	24320	0	+	.	Name=18S_rRNA;product=18S ribosomal RNA
ptg000115l	barrnap:0.9	rRNA	24581	28334	0	+	.	Name=28S_rRNA;product=28S ribosomal RNA
ptg000115l	barrnap:0.9	rRNA	24586	24739	1.2e-29	+	.	Name=5_8S_rRNA;product=5.8S ribosomal RNA
ptg000115l	barrnap:0.9	rRNA	32551	33207	2.5e-168	+	.	Name=18S_rRNA;product=18S ribosomal RNA (partial);note=aligned only 35 percent of the 18S ribosomal RNA
ptg000138l	barrnap:0.9	rRNA	431	4184	0	-	.	Name=28S_rRNA;product=28S ribosomal RNA
ptg000138l	barrnap:0.9	rRNA	4026	4179	1.2e-29	-	.	Name=5_8S_rRNA;product=5.8S ribosomal RNA
ptg000138l	barrnap:0.9	rRNA	4444	6249	0	-	.	Name=18S_rRNA;product=18S ribosomal RNA
ptg000138l	barrnap:0.9	rRNA	10634	14387	0	-	.	Name=28S_rRNA;product=28S ribosomal RNA
ptg000138l	barrnap:0.9	rRNA	14229	14382	1.2e-29	-	.	Name=5_8S_rRNA;product=5.8S ribosomal RNA
ptg000138l	barrnap:0.9	rRNA	14647	16452	0	-	.	Name=18S_rRNA;product=18S ribosomal RNA
ptg000138l	barrnap:0.9	rRNA	20877	24630	0	-	.	Name=28S_rRNA;product=28S ribosomal RNA
ptg000138l	barrnap:0.9	rRNA	24472	24625	1.2e-29	-	.	Name=5_8S_rRNA;product=5.8S ribosomal RNA
ptg000138l	barrnap:0.9	rRNA	24890	26695	0	-	.	Name=18S_rRNA;product=18S ribosomal RNA
ptg000138l	barrnap:0.9	rRNA	31107	34860	0	-	.	Name=28S_rRNA;product=28S ribosomal RNA
ptg000138l	barrnap:0.9	rRNA	34702	34855	1.2e-29	-	.	Name=5_8S_rRNA;product=5.8S ribosomal RNA
ptg000138l	barrnap:0.9	rRNA	35120	36925	0	-	.	Name=18S_rRNA;product=18S ribosomal RNA
ptg000138l	barrnap:0.9	rRNA	46730	50483	0	-	.	Name=28S_rRNA;product=28S ribosomal RNA
ptg000138l	barrnap:0.9	rRNA	50325	50478	1.2e-29	-	.	Name=5_8S_rRNA;product=5.8S ribosomal RNA
ptg000138l	barrnap:0.9	rRNA	50743	52548	0	-	.	Name=18S_rRNA;product=18S ribosomal RNA
ptg000138l	barrnap:0.9	rRNA	56960	60707	0	-	.	Name=28S_rRNA;product=28S ribosomal RNA
ptg000138l	barrnap:0.9	rRNA	60549	60702	1.2e-29	-	.	Name=5_8S_rRNA;product=5.8S ribosomal RNA
ptg000141l	barrnap:0.9	rRNA	325	4078	0	-	.	Name=28S_rRNA;product=28S ribosomal RNA
ptg000141l	barrnap:0.9	rRNA	3920	4073	1.2e-29	-	.	Name=5_8S_rRNA;product=5.8S ribosomal RNA
ptg000141l	barrnap:0.9	rRNA	4339	6144	0	-	.	Name=18S_rRNA;product=18S ribosomal RNA
ptg000141l	barrnap:0.9	rRNA	10447	14201	0	-	.	Name=28S_rRNA;product=28S ribosomal RNA
ptg000141l	barrnap:0.9	rRNA	14043	14196	1.2e-29	-	.	Name=5_8S_rRNA;product=5.8S ribosomal RNA
ptg000141l	barrnap:0.9	rRNA	14462	16267	0	-	.	Name=18S_rRNA;product=18S ribosomal RNA
ptg000141l	barrnap:0.9	rRNA	20571	21875	0	-	.	Name=28S_rRNA;product=28S ribosomal RNA (partial);note=aligned only 44 percent of the 28S ribosomal RNA
ptg000147l	barrnap:0.9	rRNA	2	1608	0	+	.	Name=18S_rRNA;product=18S ribosomal RNA
ptg000147l	barrnap:0.9	rRNA	1868	5621	0	+	.	Name=28S_rRNA;product=28S ribosomal RNA
ptg000147l	barrnap:0.9	rRNA	1873	2026	1.2e-29	+	.	Name=5_8S_rRNA;product=5.8S ribosomal RNA
ptg000147l	barrnap:0.9	rRNA	14902	16368	0	+	.	Name=18S_rRNA;product=18S ribosomal RNA (partial);note=aligned only 78 percent of the 18S ribosomal RNA
ptg000147l	barrnap:0.9	rRNA	16628	20381	0	+	.	Name=28S_rRNA;product=28S ribosomal RNA
ptg000147l	barrnap:0.9	rRNA	16633	16786	1.2e-29	+	.	Name=5_8S_rRNA;product=5.8S ribosomal RNA
ptg000147l	barrnap:0.9	rRNA	24766	26571	0	+	.	Name=18S_rRNA;product=18S ribosomal RNA
ptg000147l	barrnap:0.9	rRNA	26831	30584	0	+	.	Name=28S_rRNA;product=28S ribosomal RNA
ptg000147l	barrnap:0.9	rRNA	26836	26989	1.2e-29	+	.	Name=5_8S_rRNA;product=5.8S ribosomal RNA
ptg000147l	barrnap:0.9	rRNA	34996	36801	0	+	.	Name=18S_rRNA;product=18S ribosomal RNA
ptg000147l	barrnap:0.9	rRNA	37061	40814	0	+	.	Name=28S_rRNA;product=28S ribosomal RNA
ptg000147l	barrnap:0.9	rRNA	37066	37219	1.2e-29	+	.	Name=5_8S_rRNA;product=5.8S ribosomal RNA
ptg000147l	barrnap:0.9	rRNA	45199	47004	0	+	.	Name=18S_rRNA;product=18S ribosomal RNA
ptg000147l	barrnap:0.9	rRNA	47264	50267	0	+	.	Name=28S_rRNA;product=28S ribosomal RNA
ptg000147l	barrnap:0.9	rRNA	47269	47422	1.2e-29	+	.	Name=5_8S_rRNA;product=5.8S ribosomal RNA
ptg000156l	barrnap:0.9	rRNA	61054	61927	4.3e-86	+	.	Name=18S_rRNA;product=18S ribosomal RNA (partial);note=aligned only 46 percent of the 18S ribosomal RNA
ptg000156l	barrnap:0.9	rRNA	65039	66109	8.9e-24	+	.	Name=28S_rRNA;product=28S ribosomal RNA (partial);note=aligned only 36 percent of the 28S ribosomal RNA
ptg000156l	barrnap:0.9	rRNA	66141	67155	8.6e-55	+	.	Name=28S_rRNA;product=28S ribosomal RNA (partial);note=aligned only 34 percent of the 28S ribosomal RNA
ptg000156l	barrnap:0.9	rRNA	91579	92595	7.3e-55	-	.	Name=28S_rRNA;product=28S ribosomal RNA (partial);note=aligned only 34 percent of the 28S ribosomal RNA
ptg000156l	barrnap:0.9	rRNA	92629	93698	9.9e-24	-	.	Name=28S_rRNA;product=28S ribosomal RNA (partial);note=aligned only 36 percent of the 28S ribosomal RNA
ptg000156l	barrnap:0.9	rRNA	96816	97693	4.2e-89	-	.	Name=18S_rRNA;product=18S ribosomal RNA (partial);note=aligned only 46 percent of the 18S ribosomal RNA
ptg000167l	barrnap:0.9	rRNA	159	965	7.3e-114	-	.	Name=28S_rRNA;product=28S ribosomal RNA (partial);note=aligned only 27 percent of the 28S ribosomal RNA
ptg000167l	barrnap:0.9	rRNA	807	960	1.2e-29	-	.	Name=5_8S_rRNA;product=5.8S ribosomal RNA
ptg000167l	barrnap:0.9	rRNA	1226	3031	0	-	.	Name=18S_rRNA;product=18S ribosomal RNA
ptg000167l	barrnap:0.9	rRNA	7248	11001	0	-	.	Name=28S_rRNA;product=28S ribosomal RNA
ptg000167l	barrnap:0.9	rRNA	10843	10996	1.2e-29	-	.	Name=5_8S_rRNA;product=5.8S ribosomal RNA
ptg000167l	barrnap:0.9	rRNA	11262	13067	0	-	.	Name=18S_rRNA;product=18S ribosomal RNA
ptg000167l	barrnap:0.9	rRNA	17284	21037	0	-	.	Name=28S_rRNA;product=28S ribosomal RNA
ptg000167l	barrnap:0.9	rRNA	20879	21032	1.2e-29	-	.	Name=5_8S_rRNA;product=5.8S ribosomal RNA
ptg000167l	barrnap:0.9	rRNA	21298	22915	0	-	.	Name=18S_rRNA;product=18S ribosomal RNA
ptg000167l	barrnap:0.9	rRNA	33118	34923	0	+	.	Name=18S_rRNA;product=18S ribosomal RNA
ptg000167l	barrnap:0.9	rRNA	35184	38937	0	+	.	Name=28S_rRNA;product=28S ribosomal RNA
ptg000167l	barrnap:0.9	rRNA	35189	35342	1.2e-29	+	.	Name=5_8S_rRNA;product=5.8S ribosomal RNA
ptg000167l	barrnap:0.9	rRNA	43154	44959	0	+	.	Name=18S_rRNA;product=18S ribosomal RNA
ptg000167l	barrnap:0.9	rRNA	45220	48974	0	+	.	Name=28S_rRNA;product=28S ribosomal RNA
ptg000167l	barrnap:0.9	rRNA	45225	45378	1.2e-29	+	.	Name=5_8S_rRNA;product=5.8S ribosomal RNA
ptg000189l	barrnap:0.9	rRNA	238	2043	0	+	.	Name=18S_rRNA;product=18S ribosomal RNA
ptg000189l	barrnap:0.9	rRNA	2303	6056	0	+	.	Name=28S_rRNA;product=28S ribosomal RNA
ptg000189l	barrnap:0.9	rRNA	2308	2461	1.2e-29	+	.	Name=5_8S_rRNA;product=5.8S ribosomal RNA
ptg000189l	barrnap:0.9	rRNA	10468	12273	0	+	.	Name=18S_rRNA;product=18S ribosomal RNA
ptg000189l	barrnap:0.9	rRNA	12533	13340	7e-114	+	.	Name=28S_rRNA;product=28S ribosomal RNA (partial);note=aligned only 27 percent of the 28S ribosomal RNA
ptg000189l	barrnap:0.9	rRNA	12538	12691	1.2e-29	+	.	Name=5_8S_rRNA;product=5.8S ribosomal RNA
ptg000189l	barrnap:0.9	rRNA	18468	20273	0	+	.	Name=18S_rRNA;product=18S ribosomal RNA
ptg000189l	barrnap:0.9	rRNA	20533	24286	0	+	.	Name=28S_rRNA;product=28S ribosomal RNA
ptg000189l	barrnap:0.9	rRNA	20538	20691	1.2e-29	+	.	Name=5_8S_rRNA;product=5.8S ribosomal RNA
ptg000189l	barrnap:0.9	rRNA	28698	29520	2.2e-182	+	.	Name=18S_rRNA;product=18S ribosomal RNA (partial);note=aligned only 44 percent of the 18S ribosomal RNA
ptg000193l	barrnap:0.9	rRNA	1	2505	0	-	.	Name=28S_rRNA;product=28S ribosomal RNA
ptg000193l	barrnap:0.9	rRNA	2347	2500	1.2e-29	-	.	Name=5_8S_rRNA;product=5.8S ribosomal RNA
ptg000193l	barrnap:0.9	rRNA	2765	4570	0	-	.	Name=18S_rRNA;product=18S ribosomal RNA
ptg000193l	barrnap:0.9	rRNA	8982	12735	0	-	.	Name=28S_rRNA;product=28S ribosomal RNA
ptg000193l	barrnap:0.9	rRNA	12577	12730	1.2e-29	-	.	Name=5_8S_rRNA;product=5.8S ribosomal RNA
ptg000193l	barrnap:0.9	rRNA	12995	14461	0	-	.	Name=18S_rRNA;product=18S ribosomal RNA (partial);note=aligned only 78 percent of the 18S ribosomal RNA
ptg000193l	barrnap:0.9	rRNA	30720	34473	0	-	.	Name=28S_rRNA;product=28S ribosomal RNA
ptg000193l	barrnap:0.9	rRNA	34315	34468	1.2e-29	-	.	Name=5_8S_rRNA;product=5.8S ribosomal RNA
ptg000193l	barrnap:0.9	rRNA	34733	36199	0	-	.	Name=18S_rRNA;product=18S ribosomal RNA (partial);note=aligned only 78 percent of the 18S ribosomal RNA
ptg000193l	barrnap:0.9	rRNA	45481	49234	0	-	.	Name=28S_rRNA;product=28S ribosomal RNA
ptg000193l	barrnap:0.9	rRNA	49076	49229	1.2e-29	-	.	Name=5_8S_rRNA;product=5.8S ribosomal RNA
ptg000193l	barrnap:0.9	rRNA	49494	51299	0	-	.	Name=18S_rRNA;product=18S ribosomal RNA
ptg000193l	barrnap:0.9	rRNA	55684	59437	0	-	.	Name=28S_rRNA;product=28S ribosomal RNA
ptg000193l	barrnap:0.9	rRNA	59279	59432	1.2e-29	-	.	Name=5_8S_rRNA;product=5.8S ribosomal RNA
ptg000193l	barrnap:0.9	rRNA	59697	61502	0	-	.	Name=18S_rRNA;product=18S ribosomal RNA
ptg000193l	barrnap:0.9	rRNA	65889	69643	0	-	.	Name=28S_rRNA;product=28S ribosomal RNA
ptg000193l	barrnap:0.9	rRNA	69486	69638	1.2e-27	-	.	Name=5_8S_rRNA;product=5.8S ribosomal RNA
ptg000197l	barrnap:0.9	rRNA	45	3585	0	-	.	Name=28S_rRNA;product=28S ribosomal RNA
ptg000197l	barrnap:0.9	rRNA	3427	3580	1.2e-29	-	.	Name=5_8S_rRNA;product=5.8S ribosomal RNA
ptg000197l	barrnap:0.9	rRNA	3846	5651	0	-	.	Name=18S_rRNA;product=18S ribosomal RNA
ptg000197l	barrnap:0.9	rRNA	9868	13621	0	-	.	Name=28S_rRNA;product=28S ribosomal RNA
ptg000197l	barrnap:0.9	rRNA	13463	13616	1.2e-29	-	.	Name=5_8S_rRNA;product=5.8S ribosomal RNA
ptg000197l	barrnap:0.9	rRNA	13882	15687	0	-	.	Name=18S_rRNA;product=18S ribosomal RNA
ptg000197l	barrnap:0.9	rRNA	19841	23594	0	-	.	Name=28S_rRNA;product=28S ribosomal RNA
ptg000197l	barrnap:0.9	rRNA	23436	23589	1.2e-29	-	.	Name=5_8S_rRNA;product=5.8S ribosomal RNA
ptg000197l	barrnap:0.9	rRNA	23855	25660	0	-	.	Name=18S_rRNA;product=18S ribosomal RNA
ptg000197l	barrnap:0.9	rRNA	29877	33631	0	-	.	Name=28S_rRNA;product=28S ribosomal RNA
ptg000197l	barrnap:0.9	rRNA	33473	33626	1.2e-29	-	.	Name=5_8S_rRNA;product=5.8S ribosomal RNA
ptg000197l	barrnap:0.9	rRNA	33892	35697	0	-	.	Name=18S_rRNA;product=18S ribosomal RNA
ptg000201l	barrnap:0.9	rRNA	129546	130300	3.7e-14	+	.	Name=28S_rRNA;product=28S ribosomal RNA (partial);note=aligned only 25 percent of the 28S ribosomal RNA
ptg000201l	barrnap:0.9	rRNA	130682	131696	3.9e-71	+	.	Name=28S_rRNA;product=28S ribosomal RNA (partial);note=aligned only 34 percent of the 28S ribosomal RNA
ptg000201l	barrnap:0.9	rRNA	162192	163093	1.9e-101	+	.	Name=18S_rRNA;product=18S ribosomal RNA (partial);note=aligned only 48 percent of the 18S ribosomal RNA
ptg000206l	barrnap:0.9	rRNA	4955	5860	7.2e-46	-	.	Name=18S_rRNA;product=18S ribosomal RNA (partial);note=aligned only 48 percent of the 18S ribosomal RNA
ptg000220l	barrnap:0.9	rRNA	44197	45074	4.2e-89	+	.	Name=18S_rRNA;product=18S ribosomal RNA (partial);note=aligned only 46 percent of the 18S ribosomal RNA
ptg000220l	barrnap:0.9	rRNA	48190	49259	2e-23	+	.	Name=28S_rRNA;product=28S ribosomal RNA (partial);note=aligned only 36 percent of the 28S ribosomal RNA
ptg000220l	barrnap:0.9	rRNA	49293	50307	8.6e-55	+	.	Name=28S_rRNA;product=28S ribosomal RNA (partial);note=aligned only 34 percent of the 28S ribosomal RNA
ptg000238l	barrnap:0.9	rRNA	2	1729	1.3e-291	-	.	Name=18S_rRNA;product=18S ribosomal RNA
ptg000238l	barrnap:0.9	rRNA	4694	6703	2.6e-187	-	.	Name=28S_rRNA;product=28S ribosomal RNA (partial);note=aligned only 69 percent of the 28S ribosomal RNA
ptg000238l	barrnap:0.9	rRNA	7704	10075	0	-	.	Name=28S_rRNA;product=28S ribosomal RNA
ptg000238l	barrnap:0.9	rRNA	10783	10887	4.5e-11	-	.	Name=5_8S_rRNA;product=5.8S ribosomal RNA (partial);note=aligned only 67 percent of the 5.8S ribosomal RNA
ptg000238l	barrnap:0.9	rRNA	11581	13505	0	-	.	Name=18S_rRNA;product=18S ribosomal RNA
ptg000238l	barrnap:0.9	rRNA	16470	18479	2.6e-187	-	.	Name=28S_rRNA;product=28S ribosomal RNA (partial);note=aligned only 69 percent of the 28S ribosomal RNA
ptg000238l	barrnap:0.9	rRNA	19478	21850	0	-	.	Name=28S_rRNA;product=28S ribosomal RNA
ptg000238l	barrnap:0.9	rRNA	22558	22662	4.5e-11	-	.	Name=5_8S_rRNA;product=5.8S ribosomal RNA (partial);note=aligned only 67 percent of the 5.8S ribosomal RNA
ptg000238l	barrnap:0.9	rRNA	23356	25280	0	-	.	Name=18S_rRNA;product=18S ribosomal RNA
ptg000288c	barrnap:0.9	rRNA	6	2349	0	-	.	Name=28S_rRNA;product=28S ribosomal RNA
ptg000288c	barrnap:0.9	rRNA	2191	2344	1.2e-29	-	.	Name=5_8S_rRNA;product=5.8S ribosomal RNA
ptg000288c	barrnap:0.9	rRNA	2610	4415	0	-	.	Name=18S_rRNA;product=18S ribosomal RNA
ptg000288c	barrnap:0.9	rRNA	8718	12471	0	-	.	Name=28S_rRNA;product=28S ribosomal RNA
ptg000288c	barrnap:0.9	rRNA	12313	12466	1.2e-29	-	.	Name=5_8S_rRNA;product=5.8S ribosomal RNA
ptg000288c	barrnap:0.9	rRNA	12732	14537	0	-	.	Name=18S_rRNA;product=18S ribosomal RNA
ptg000288c	barrnap:0.9	rRNA	18853	22595	0	-	.	Name=28S_rRNA;product=28S ribosomal RNA
ptg000288c	barrnap:0.9	rRNA	22437	22590	1.2e-29	-	.	Name=5_8S_rRNA;product=5.8S ribosomal RNA
ptg000288c	barrnap:0.9	rRNA	22856	24661	0	-	.	Name=18S_rRNA;product=18S ribosomal RNA
ptg000288c	barrnap:0.9	rRNA	28964	31174	0	-	.	Name=28S_rRNA;product=28S ribosomal RNA (partial);note=aligned only 75 percent of the 28S ribosomal RNA
ptg000288c	barrnap:0.9	rRNA	31169	32383	7.6e-159	-	.	Name=28S_rRNA;product=28S ribosomal RNA (partial);note=aligned only 41 percent of the 28S ribosomal RNA
ptg000288c	barrnap:0.9	rRNA	32225	32378	1.2e-29	-	.	Name=5_8S_rRNA;product=5.8S ribosomal RNA
ptg000288c	barrnap:0.9	rRNA	32644	34449	0	-	.	Name=18S_rRNA;product=18S ribosomal RNA
ptg000288c	barrnap:0.9	rRNA	38765	40096	0	-	.	Name=28S_rRNA;product=28S ribosomal RNA (partial);note=aligned only 45 percent of the 28S ribosomal RNA
ptg000292l	barrnap:0.9	rRNA	21748	22762	8.4e-55	-	.	Name=28S_rRNA;product=28S ribosomal RNA (partial);note=aligned only 34 percent of the 28S ribosomal RNA
ptg000298l	barrnap:0.9	rRNA	39829	40678	2.3e-09	+	.	Name=28S_rRNA;product=28S ribosomal RNA (partial);note=aligned only 29 percent of the 28S ribosomal RNA
ptg000298l	barrnap:0.9	rRNA	40696	41715	1.6e-69	+	.	Name=28S_rRNA;product=28S ribosomal RNA (partial);note=aligned only 35 percent of the 28S ribosomal RNA
ptg000298l	barrnap:0.9	rRNA	45748	46681	2.8e-90	-	.	Name=18S_rRNA;product=18S ribosomal RNA (partial);note=aligned only 49 percent of the 18S ribosomal RNA
ptg000336l	barrnap:0.9	rRNA	956	4709	0	-	.	Name=28S_rRNA;product=28S ribosomal RNA
ptg000336l	barrnap:0.9	rRNA	4551	4704	1.2e-29	-	.	Name=5_8S_rRNA;product=5.8S ribosomal RNA
ptg000336l	barrnap:0.9	rRNA	4969	6774	0	-	.	Name=18S_rRNA;product=18S ribosomal RNA
ptg000336l	barrnap:0.9	rRNA	11186	14939	0	-	.	Name=28S_rRNA;product=28S ribosomal RNA
ptg000336l	barrnap:0.9	rRNA	14781	14934	1.2e-29	-	.	Name=5_8S_rRNA;product=5.8S ribosomal RNA
ptg000336l	barrnap:0.9	rRNA	15199	17004	0	-	.	Name=18S_rRNA;product=18S ribosomal RNA
ptg000336l	barrnap:0.9	rRNA	21389	25142	0	-	.	Name=28S_rRNA;product=28S ribosomal RNA
ptg000336l	barrnap:0.9	rRNA	24984	25137	1.2e-29	-	.	Name=5_8S_rRNA;product=5.8S ribosomal RNA
ptg000336l	barrnap:0.9	rRNA	25402	27207	0	-	.	Name=18S_rRNA;product=18S ribosomal RNA
ptg000336l	barrnap:0.9	rRNA	31619	35372	0	-	.	Name=28S_rRNA;product=28S ribosomal RNA
ptg000336l	barrnap:0.9	rRNA	35214	35367	1.2e-29	-	.	Name=5_8S_rRNA;product=5.8S ribosomal RNA
ptg000336l	barrnap:0.9	rRNA	35632	37437	0	-	.	Name=18S_rRNA;product=18S ribosomal RNA
ptg000362l	barrnap:0.9	rRNA	738	1615	4.5e-89	-	.	Name=18S_rRNA;product=18S ribosomal RNA (partial);note=aligned only 46 percent of the 18S ribosomal RNA
ptg000368l	barrnap:0.9	rRNA	323	4076	0	-	.	Name=28S_rRNA;product=28S ribosomal RNA
ptg000368l	barrnap:0.9	rRNA	3918	4071	1.2e-29	-	.	Name=5_8S_rRNA;product=5.8S ribosomal RNA
ptg000368l	barrnap:0.9	rRNA	4336	6141	0	-	.	Name=18S_rRNA;product=18S ribosomal RNA
ptg000368l	barrnap:0.9	rRNA	10523	14276	0	-	.	Name=28S_rRNA;product=28S ribosomal RNA
ptg000368l	barrnap:0.9	rRNA	14118	14271	1.2e-29	-	.	Name=5_8S_rRNA;product=5.8S ribosomal RNA
ptg000368l	barrnap:0.9	rRNA	14536	16341	0	-	.	Name=18S_rRNA;product=18S ribosomal RNA
ptg000368l	barrnap:0.9	rRNA	20726	24479	0	-	.	Name=28S_rRNA;product=28S ribosomal RNA
ptg000368l	barrnap:0.9	rRNA	24321	24474	1.2e-29	-	.	Name=5_8S_rRNA;product=5.8S ribosomal RNA
ptg000368l	barrnap:0.9	rRNA	24739	26544	0	-	.	Name=18S_rRNA;product=18S ribosomal RNA
ptg000368l	barrnap:0.9	rRNA	30926	33601	0	-	.	Name=28S_rRNA;product=28S ribosomal RNA
ptg000376l	barrnap:0.9	rRNA	10948	11825	4.2e-89	+	.	Name=18S_rRNA;product=18S ribosomal RNA (partial);note=aligned only 46 percent of the 18S ribosomal RNA
ptg000376l	barrnap:0.9	rRNA	14943	16012	9.9e-24	+	.	Name=28S_rRNA;product=28S ribosomal RNA (partial);note=aligned only 36 percent of the 28S ribosomal RNA
ptg000376l	barrnap:0.9	rRNA	16046	17061	8.3e-55	+	.	Name=28S_rRNA;product=28S ribosomal RNA (partial);note=aligned only 34 percent of the 28S ribosomal RNA
ptg000377l	barrnap:0.9	rRNA	7687	8563	7.2e-90	+	.	Name=18S_rRNA;product=18S ribosomal RNA (partial);note=aligned only 46 percent of the 18S ribosomal RNA
ptg000377l	barrnap:0.9	rRNA	9836	10865	2.3e-19	+	.	Name=28S_rRNA;product=28S ribosomal RNA (partial);note=aligned only 35 percent of the 28S ribosomal RNA
ptg000377l	barrnap:0.9	rRNA	10924	11917	1.7e-72	+	.	Name=28S_rRNA;product=28S ribosomal RNA (partial);note=aligned only 34 percent of the 28S ribosomal RNA
ptg000377l	barrnap:0.9	rRNA	12178	12284	5.9e-07	+	.	Name=5S_rRNA;product=5S ribosomal RNA
ptg000385l	barrnap:0.9	rRNA	115	1920	0	+	.	Name=18S_rRNA;product=18S ribosomal RNA
ptg000385l	barrnap:0.9	rRNA	2181	5934	0	+	.	Name=28S_rRNA;product=28S ribosomal RNA
ptg000385l	barrnap:0.9	rRNA	2186	2339	1.2e-29	+	.	Name=5_8S_rRNA;product=5.8S ribosomal RNA
ptg000385l	barrnap:0.9	rRNA	10151	11956	0	+	.	Name=18S_rRNA;product=18S ribosomal RNA
ptg000385l	barrnap:0.9	rRNA	12217	15971	0	+	.	Name=28S_rRNA;product=28S ribosomal RNA
ptg000385l	barrnap:0.9	rRNA	12222	12375	1.2e-29	+	.	Name=5_8S_rRNA;product=5.8S ribosomal RNA
ptg000385l	barrnap:0.9	rRNA	20274	22079	0	+	.	Name=18S_rRNA;product=18S ribosomal RNA
ptg000385l	barrnap:0.9	rRNA	22340	26093	0	+	.	Name=28S_rRNA;product=28S ribosomal RNA
ptg000385l	barrnap:0.9	rRNA	22345	22498	1.2e-29	+	.	Name=5_8S_rRNA;product=5.8S ribosomal RNA
ptg000393l	barrnap:0.9	rRNA	7900	8777	4.2e-89	+	.	Name=18S_rRNA;product=18S ribosomal RNA (partial);note=aligned only 46 percent of the 18S ribosomal RNA
ptg000393l	barrnap:0.9	rRNA	11892	12961	9.9e-24	+	.	Name=28S_rRNA;product=28S ribosomal RNA (partial);note=aligned only 36 percent of the 28S ribosomal RNA
ptg000393l	barrnap:0.9	rRNA	12995	14010	8.3e-55	+	.	Name=28S_rRNA;product=28S ribosomal RNA (partial);note=aligned only 34 percent of the 28S ribosomal RNA
ptg000398l	barrnap:0.9	rRNA	152	305	1.2e-29	-	.	Name=5_8S_rRNA;product=5.8S ribosomal RNA
ptg000398l	barrnap:0.9	rRNA	572	2377	0	-	.	Name=18S_rRNA;product=18S ribosomal RNA
ptg000398l	barrnap:0.9	rRNA	6594	10347	0	-	.	Name=28S_rRNA;product=28S ribosomal RNA
ptg000398l	barrnap:0.9	rRNA	10189	10342	1.2e-29	-	.	Name=5_8S_rRNA;product=5.8S ribosomal RNA
ptg000398l	barrnap:0.9	rRNA	10608	12413	0	-	.	Name=18S_rRNA;product=18S ribosomal RNA
ptg000398l	barrnap:0.9	rRNA	16632	18305	0	-	.	Name=28S_rRNA;product=28S ribosomal RNA (partial);note=aligned only 57 percent of the 28S ribosomal RNA
ptg000408l	barrnap:0.9	rRNA	491	1560	7.8e-24	+	.	Name=28S_rRNA;product=28S ribosomal RNA (partial);note=aligned only 36 percent of the 28S ribosomal RNA
ptg000408l	barrnap:0.9	rRNA	1594	2608	8.4e-55	+	.	Name=28S_rRNA;product=28S ribosomal RNA (partial);note=aligned only 34 percent of the 28S ribosomal RNA
ptg000420l	barrnap:0.9	rRNA	1	1449	0	+	.	Name=18S_rRNA;product=18S ribosomal RNA (partial);note=aligned only 77 percent of the 18S ribosomal RNA
ptg000420l	barrnap:0.9	rRNA	1710	5463	0	+	.	Name=28S_rRNA;product=28S ribosomal RNA
ptg000420l	barrnap:0.9	rRNA	1715	1868	1.2e-29	+	.	Name=5_8S_rRNA;product=5.8S ribosomal RNA
ptg000420l	barrnap:0.9	rRNA	9680	11485	0	+	.	Name=18S_rRNA;product=18S ribosomal RNA
ptg000420l	barrnap:0.9	rRNA	11746	15499	0	+	.	Name=28S_rRNA;product=28S ribosomal RNA
ptg000420l	barrnap:0.9	rRNA	11751	11904	1.2e-29	+	.	Name=5_8S_rRNA;product=5.8S ribosomal RNA
ptg000420l	barrnap:0.9	rRNA	19717	21522	0	+	.	Name=18S_rRNA;product=18S ribosomal RNA
ptg000420l	barrnap:0.9	rRNA	21783	25282	0	+	.	Name=28S_rRNA;product=28S ribosomal RNA
ptg000420l	barrnap:0.9	rRNA	21788	21941	1.2e-29	+	.	Name=5_8S_rRNA;product=5.8S ribosomal RNA
ptg000436l	barrnap:0.9	rRNA	10792	11669	4.2e-89	+	.	Name=18S_rRNA;product=18S ribosomal RNA (partial);note=aligned only 46 percent of the 18S ribosomal RNA
ptg000436l	barrnap:0.9	rRNA	14787	15856	9.9e-24	+	.	Name=28S_rRNA;product=28S ribosomal RNA (partial);note=aligned only 36 percent of the 28S ribosomal RNA
ptg000436l	barrnap:0.9	rRNA	15890	16905	8.3e-55	+	.	Name=28S_rRNA;product=28S ribosomal RNA (partial);note=aligned only 34 percent of the 28S ribosomal RNA
ptg000509l	barrnap:0.9	rRNA	4523	8276	0	-	.	Name=28S_rRNA;product=28S ribosomal RNA
ptg000509l	barrnap:0.9	rRNA	8118	8271	1.2e-29	-	.	Name=5_8S_rRNA;product=5.8S ribosomal RNA
ptg000509l	barrnap:0.9	rRNA	8536	10341	0	-	.	Name=18S_rRNA;product=18S ribosomal RNA
ptg000509l	barrnap:0.9	rRNA	14726	18479	0	-	.	Name=28S_rRNA;product=28S ribosomal RNA
ptg000509l	barrnap:0.9	rRNA	18321	18474	1.2e-29	-	.	Name=5_8S_rRNA;product=5.8S ribosomal RNA
ptg000509l	barrnap:0.9	rRNA	18739	20544	0	-	.	Name=18S_rRNA;product=18S ribosomal RNA
ptg000537l	barrnap:0.9	rRNA	1827	5580	0	-	.	Name=28S_rRNA;product=28S ribosomal RNA
ptg000537l	barrnap:0.9	rRNA	5422	5575	1.2e-29	-	.	Name=5_8S_rRNA;product=5.8S ribosomal RNA
ptg000537l	barrnap:0.9	rRNA	5840	7646	0	-	.	Name=18S_rRNA;product=18S ribosomal RNA
ptg000537l	barrnap:0.9	rRNA	12031	15784	0	-	.	Name=28S_rRNA;product=28S ribosomal RNA
ptg000537l	barrnap:0.9	rRNA	15626	15779	1.2e-29	-	.	Name=5_8S_rRNA;product=5.8S ribosomal RNA
ptg000537l	barrnap:0.9	rRNA	16044	17850	0	-	.	Name=18S_rRNA;product=18S ribosomal RNA
ptg000537l	barrnap:0.9	rRNA	22236	24073	0	-	.	Name=28S_rRNA;product=28S ribosomal RNA (partial);note=aligned only 63 percent of the 28S ribosomal RNA

## Sheet: snoRNA
Chr01	cm	CD-box	8633703	8633787	57.4	+	.	target=snoZ103;class=Gene/snRNA/snoRNA/CD-box;Rfam_id=RF00149;E=4.6e-12
Chr01	cm	CD-box	8633863	8633966	74.9	+	.	target=snoZ103;class=Gene/snRNA/snoRNA/CD-box;Rfam_id=RF00149;E=2.1e-16
Chr01	cm	CD-box	8634059	8634181	94.7	+	.	target=SNORD14;class=Gene/snRNA/snoRNA/CD-box;Rfam_id=RF00016;E=8.1e-23
Chr01	cm	CD-box	8932066	8932188	100.1	-	.	target=SNORD14;class=Gene/snRNA/snoRNA/CD-box;Rfam_id=RF00016;E=2.7e-24
Chr01	cm	CD-box	8932281	8932383	73.8	-	.	target=snoZ103;class=Gene/snRNA/snoRNA/CD-box;Rfam_id=RF00149;E=3.9e-16
Chr01	cm	CD-box	8932459	8932543	57	-	.	target=snoZ103;class=Gene/snRNA/snoRNA/CD-box;Rfam_id=RF00149;E=9.1e-12
Chr01	cm	CD-box	11953916	11953996	48.8	+	.	target=snoJ33;class=Gene/snRNA/snoRNA/CD-box;Rfam_id=RF00315;E=1.4e-10
Chr01	cm	CD-box	12663296	12663420	90.8	+	.	target=SNORD14;class=Gene/snRNA/snoRNA/CD-box;Rfam_id=RF00016;E=1.2e-21
Chr01	cm	HACA-box	12663529	12663598	46.5	+	.	target=snoR99;class=Gene/snRNA/snoRNA/HACA-box;Rfam_id=RF01208;E=4.8e-07
Chr01	cm	CD-box	12663759	12663894	75.2	+	.	target=SNORD14;class=Gene/snRNA/snoRNA/CD-box;Rfam_id=RF00016;E=1.8e-17
Chr01	cm	CD-box	12664052	12664150	81.8	+	.	target=snoZ103;class=Gene/snRNA/snoRNA/CD-box;Rfam_id=RF00149;E=3.4e-18
Chr01	cm	CD-box	12664258	12664381	79.7	+	.	target=SNORD14;class=Gene/snRNA/snoRNA/CD-box;Rfam_id=RF00016;E=1e-18
Chr01	cm	CD-box	14821227	14821315	64.6	+	.	target=snoR128;class=Gene/snRNA/snoRNA/CD-box;Rfam_id=RF01428;E=4.4e-11
Chr01	cm	CD-box	14821442	14821532	70.1	+	.	target=snoR128;class=Gene/snRNA/snoRNA/CD-box;Rfam_id=RF01428;E=2.7e-12
Chr01	cm	CD-box	18256075	18256158	84.6	+	.	target=SNOR75;class=Gene/snRNA/snoRNA/CD-box;Rfam_id=RF02539;E=5e-20
Chr01	cm	CD-box	18256240	18256325	82.4	+	.	target=SNOR75;class=Gene/snRNA/snoRNA/CD-box;Rfam_id=RF02539;E=2.1e-19
Chr01	cm	CD-box	18256390	18256458	46.6	+	.	target=snoZ105;class=Gene/snRNA/snoRNA/CD-box;Rfam_id=RF00145;E=1.4e-07
Chr01	cm	HACA-box	18537836	18537963	122	-	.	target=snoR86;class=Gene/snRNA/snoRNA/HACA-box;Rfam_id=RF00303;E=1.1e-25
Chr01	cm	HACA-box	18538086	18538213	106	-	.	target=snoR86;class=Gene/snRNA/snoRNA/HACA-box;Rfam_id=RF00303;E=6.9e-22
Chr01	cm	HACA-box	18538350	18538477	109.5	-	.	target=snoR86;class=Gene/snRNA/snoRNA/HACA-box;Rfam_id=RF00303;E=8e-23
Chr01	cm	CD-box	21837560	21837651	72.8	+	.	target=snoR24;class=Gene/snRNA/snoRNA/CD-box;Rfam_id=RF00132;E=2.3e-15
Chr01	cm	CD-box	22818922	22819017	92.2	+	.	target=snoZ43;class=Gene/snRNA/snoRNA/CD-box;Rfam_id=RF00330;E=2.3e-22
Chr01	cm	CD-box	22819185	22819268	67.4	+	.	target=snoU83;class=Gene/snRNA/snoRNA/CD-box;Rfam_id=RF01179;E=1.7e-12
Chr01	cm	CD-box	22819340	22819427	69.6	+	.	target=snosnR60_Z15;class=Gene/snRNA/snoRNA/CD-box;Rfam_id=RF00309;E=9.4e-13
Chr01	cm	CD-box	22819646	22819740	73.8	+	.	target=snoZ43;class=Gene/snRNA/snoRNA/CD-box;Rfam_id=RF00330;E=2.8e-17
Chr01	cm	HACA-box	24424343	24424446	87.5	-	.	target=snoR103;class=Gene/snRNA/snoRNA/HACA-box;Rfam_id=RF01213;E=4.1e-15
Chr02	cm	CD-box	695146	695230	58.4	+	.	target=snoR16;class=Gene/snRNA/snoRNA/CD-box;Rfam_id=RF00296;E=6.5e-11
Chr02	cm	CD-box	1246842	1246931	62.2	-	.	target=snoR20a;class=Gene/snRNA/snoRNA/CD-box;Rfam_id=RF01193;E=2.8e-11
Chr02	cm	HACA-box	2339471	2339592	108.5	+	.	target=snoR77;class=Gene/snRNA/snoRNA/HACA-box;Rfam_id=RF01230;E=3.7e-21
Chr02	cm	CD-box	6977584	6977674	45	-	.	target=SNORD36;class=Gene/snRNA/snoRNA/CD-box;Rfam_id=RF00049;E=4.9e-07
Chr02	cm	HACA-box	6978059	6978206	141.2	-	.	target=snoR135;class=Gene/snRNA/snoRNA/HACA-box;Rfam_id=RF01431;E=6.6e-32
Chr02	cm	CD-box	7475280	7475373	64.6	+	.	target=snoR41;class=Gene/snRNA/snoRNA/CD-box;Rfam_id=RF00205;E=9.1e-13
Chr02	cm	CD-box	7475443	7475518	49.8	+	.	target=snoZ155;class=Gene/snRNA/snoRNA/CD-box;Rfam_id=RF00326;E=5.4e-08
Chr02	cm	CD-box	9165079	9165167	74.9	+	.	target=snoZ102_R77;class=Gene/snRNA/snoRNA/CD-box;Rfam_id=RF00359;E=4.9e-14
Chr02	cm	CD-box	9165244	9165331	96.3	+	.	target=snoZ102_R77;class=Gene/snRNA/snoRNA/CD-box;Rfam_id=RF00359;E=5.4e-19
Chr02	cm	CD-box	11501863	11501942	58.4	+	.	target=snoR53Y;class=Gene/snRNA/snoRNA/CD-box;Rfam_id=RF01279;E=1.7e-11
Chr02	cm	HACA-box	25539967	25540098	91.5	-	.	target=snoR83;class=Gene/snRNA/snoRNA/HACA-box;Rfam_id=RF01227;E=2.1e-19
Chr02	cm	CD-box	29239803	29239890	80.1	+	.	target=snoR69Y;class=Gene/snRNA/snoRNA/CD-box;Rfam_id=RF01198;E=9.7e-17
Chr03	cm	CD-box	3553894	3554106	186.8	-	.	target=Plant_U3;class=Gene/snRNA/snoRNA/CD-box;Rfam_id=RF01847;E=1.1e-54
Chr03	cm	CD-box	3553895	3554106	72.9	-	.	target=U3;class=Gene/snRNA/snoRNA/CD-box;Rfam_id=RF00012;E=5.6e-17
Chr03	cm	CD-box	26629503	26629587	72.2	-	.	target=SNORD25;class=Gene/snRNA/snoRNA/CD-box;Rfam_id=RF00054;E=5.9e-17
Chr03	cm	CD-box	27697397	27697611	181.4	-	.	target=Plant_U3;class=Gene/snRNA/snoRNA/CD-box;Rfam_id=RF01847;E=4.9e-53
Chr03	cm	CD-box	27697398	27697611	71.5	-	.	target=U3;class=Gene/snRNA/snoRNA/CD-box;Rfam_id=RF00012;E=1.3e-16
Chr03	cm	HACA-box	29639375	29639511	71.4	+	.	target=snoR136;class=Gene/snRNA/snoRNA/HACA-box;Rfam_id=RF02410;E=2.9e-13
Chr03	cm	CD-box	29864739	29864951	76.3	+	.	target=U3;class=Gene/snRNA/snoRNA/CD-box;Rfam_id=RF00012;E=7e-18
Chr03	cm	CD-box	29864739	29864952	182.7	+	.	target=Plant_U3;class=Gene/snRNA/snoRNA/CD-box;Rfam_id=RF01847;E=2e-53
Chr04	cm	HACA-box	2840912	2841046	114.2	-	.	target=snoR137;class=Gene/snRNA/snoRNA/HACA-box;Rfam_id=RF01433;E=5.1e-23
Chr04	cm	CD-box	3786573	3786648	62.5	+	.	target=snoR160;class=Gene/snRNA/snoRNA/CD-box;Rfam_id=RF00203;E=2.9e-11
Chr04	cm	CD-box	5490359	5490444	80.1	-	.	target=snoR11;class=Gene/snRNA/snoRNA/CD-box;Rfam_id=RF00349;E=6.2e-17
Chr04	cm	HACA-box	5490608	5490750	115.4	-	.	target=snoR137;class=Gene/snRNA/snoRNA/HACA-box;Rfam_id=RF01433;E=2.8e-23
Chr04	cm	CD-box	6564259	6564349	45.5	-	.	target=SNORD36;class=Gene/snRNA/snoRNA/CD-box;Rfam_id=RF00049;E=3.8e-07
Chr04	cm	CD-box	7926594	7926666	70.2	+	.	target=snoR66;class=Gene/snRNA/snoRNA/CD-box;Rfam_id=RF00202;E=3.4e-16
Chr04	cm	CD-box	8954939	8955151	69.5	+	.	target=U3;class=Gene/snRNA/snoRNA/CD-box;Rfam_id=RF00012;E=4e-16
Chr04	cm	CD-box	8954939	8955152	189.4	+	.	target=Plant_U3;class=Gene/snRNA/snoRNA/CD-box;Rfam_id=RF01847;E=1.9e-55
Chr04	cm	HACA-box	21440552	21440677	119.8	-	.	target=snoR86;class=Gene/snRNA/snoRNA/HACA-box;Rfam_id=RF00303;E=3.5e-25
Chr05	cm	CD-box	629399	629497	75.6	-	.	target=snoR113;class=Gene/snRNA/snoRNA/CD-box;Rfam_id=RF01420;E=5.1e-18
Chr05	cm	CD-box	1777561	1777635	57.6	+	.	target=snoZ267;class=Gene/snRNA/snoRNA/CD-box;Rfam_id=RF00344;E=4.4e-12
Chr05	cm	CD-box	8948827	8948909	69.7	-	.	target=snoZ159;class=Gene/snRNA/snoRNA/CD-box;Rfam_id=RF00160;E=1.2e-14
Chr05	cm	CD-box	8949013	8949095	67.7	-	.	target=snoZ159;class=Gene/snRNA/snoRNA/CD-box;Rfam_id=RF00160;E=3.8e-14
Chr05	cm	CD-box	8949464	8949554	67.5	-	.	target=snoZ159;class=Gene/snRNA/snoRNA/CD-box;Rfam_id=RF00160;E=4.4e-14
Chr05	cm	CD-box	10731500	10731583	67	-	.	target=snoR14;class=Gene/snRNA/snoRNA/CD-box;Rfam_id=RF01280;E=9.7e-15
Chr05	cm	CD-box	10731663	10731754	79.8	-	.	target=snoU61;class=Gene/snRNA/snoRNA/CD-box;Rfam_id=RF01170;E=3.7e-20
Chr06	cm	CD-box	1456218	1456314	99.2	+	.	target=snoR1;class=Gene/snRNA/snoRNA/CD-box;Rfam_id=RF00345;E=6.9e-24
Chr06	cm	CD-box	2082722	2082814	63.3	+	.	target=snoZ199;class=Gene/snRNA/snoRNA/CD-box;Rfam_id=RF00200;E=1.2e-11
Chr06	cm	CD-box	2083035	2083097	43.6	+	.	target=U54;class=Gene/snRNA/snoRNA/CD-box;Rfam_id=RF00206;E=6.4e-08
Chr06	cm	HACA-box	4266216	4266359	123.5	+	.	target=snoR134;class=Gene/snRNA/snoRNA/HACA-box;Rfam_id=RF01430;E=6.7e-29
Chr06	cm	CD-box	4266571	4266659	95.2	+	.	target=snoU36a;class=Gene/snRNA/snoRNA/CD-box;Rfam_id=RF01302;E=2.2e-22
Chr06	cm	CD-box	4266698	4266789	69.1	+	.	target=snoZ223;class=Gene/snRNA/snoRNA/CD-box;Rfam_id=RF00135;E=2.8e-15
Chr06	cm	CD-box	4735194	4735303	76	-	.	target=snoZ152;class=Gene/snRNA/snoRNA/CD-box;Rfam_id=RF00350;E=1.2e-15
Chr06	cm	CD-box	4735356	4735442	86.5	-	.	target=snoR11;class=Gene/snRNA/snoRNA/CD-box;Rfam_id=RF00349;E=2.5e-18
Chr06	cm	CD-box	4735509	4735597	58.3	-	.	target=snoZ157;class=Gene/snRNA/snoRNA/CD-box;Rfam_id=RF00333;E=7.5e-13
Chr06	cm	CD-box	4735509	4735605	67.8	-	.	target=snoZ157;class=Gene/snRNA/snoRNA/CD-box;Rfam_id=RF00333;E=9.1e-16
Chr06	cm	HACA-box	5223997	5224115	61.4	-	.	target=snoR74;class=Gene/snRNA/snoRNA/HACA-box;Rfam_id=RF01231;E=6.8e-10
Chr06	cm	HACA-box	5224396	5224544	129.3	-	.	target=snoR2;class=Gene/snRNA/snoRNA/HACA-box;Rfam_id=RF01292;E=9e-28
Chr06	cm	CD-box	5224699	5224765	62.2	-	.	target=snoU49;class=Gene/snRNA/snoRNA/CD-box;Rfam_id=RF01300;E=9.1e-14
Chr06	cm	CD-box	7096225	7096316	66.2	+	.	target=snoR69Y;class=Gene/snRNA/snoRNA/CD-box;Rfam_id=RF01198;E=2.5e-13
Chr06	cm	CD-box	7096448	7096544	61.6	+	.	target=snoR69Y;class=Gene/snRNA/snoRNA/CD-box;Rfam_id=RF01198;E=3.4e-12
Chr06	cm	CD-box	7096633	7096697	46.1	+	.	target=snoR69Y;class=Gene/snRNA/snoRNA/CD-box;Rfam_id=RF01198;E=2.2e-08
Chr06	cm	CD-box	7096636	7096725	60	+	.	target=snoR69Y;class=Gene/snRNA/snoRNA/CD-box;Rfam_id=RF01198;E=8.4e-12
Chr06	cm	CD-box	26258816	26258912	77.2	+	.	target=snoZ266;class=Gene/snRNA/snoRNA/CD-box;Rfam_id=RF00332;E=1.3e-16
Chr06	cm	CD-box	26259062	26259159	81.3	+	.	target=snoZ266;class=Gene/snRNA/snoRNA/CD-box;Rfam_id=RF00332;E=1.6e-17
Chr06	cm	CD-box	26259252	26259350	74.4	+	.	target=snoZ266;class=Gene/snRNA/snoRNA/CD-box;Rfam_id=RF00332;E=9.3e-16
Chr06	cm	CD-box	26259481	26259578	81.6	+	.	target=snoZ266;class=Gene/snRNA/snoRNA/CD-box;Rfam_id=RF00332;E=9.9e-18
Chr06	cm	HACA-box	26316878	26317026	107.3	+	.	target=snoR145;class=Gene/snRNA/snoRNA/HACA-box;Rfam_id=RF02413;E=3.5e-20
Chr06	cm	CD-box	29602683	29602782	78.4	-	.	target=snoR30;class=Gene/snRNA/snoRNA/CD-box;Rfam_id=RF00046;E=4.6e-19
Chr06	cm	CD-box	29602891	29602993	84	-	.	target=snoZ107_R87;class=Gene/snRNA/snoRNA/CD-box;Rfam_id=RF00360;E=8.2e-20
Chr06	cm	CD-box	33180974	33181066	62.2	-	.	target=snoR69Y;class=Gene/snRNA/snoRNA/CD-box;Rfam_id=RF01198;E=2.4e-12
Chr06	cm	CD-box	33379881	33380072	44.1	-	.	target=snoR127;class=Gene/snRNA/snoRNA/CD-box;Rfam_id=RF01427;E=5.1e-08
Chr07	cm	CD-box	1762179	1762248	73.1	-	.	target=snoR60;class=Gene/snRNA/snoRNA/CD-box;Rfam_id=RF00339;E=4.1e-17
Chr07	cm	CD-box	1762432	1762504	81.7	-	.	target=snoR60;class=Gene/snRNA/snoRNA/CD-box;Rfam_id=RF00339;E=1.7e-19
Chr07	cm	CD-box	3232668	3232764	50	-	.	target=snoR31_Z110_Z27;class=Gene/snRNA/snoRNA/CD-box;Rfam_id=RF00353;E=1.7e-07
Chr07	cm	CD-box	3232825	3232917	73.8	-	.	target=snoR31;class=Gene/snRNA/snoRNA/CD-box;Rfam_id=RF01288;E=1.5e-13
Chr07	cm	CD-box	3233012	3233109	80.8	-	.	target=snoR30;class=Gene/snRNA/snoRNA/CD-box;Rfam_id=RF00046;E=1.3e-19
Chr07	cm	CD-box	3233172	3233278	93.6	-	.	target=snoZ107_R87;class=Gene/snRNA/snoRNA/CD-box;Rfam_id=RF00360;E=2.8e-22
Chr07	cm	HACA-box	5216500	5216685	55.4	-	.	target=snoR143;class=Gene/snRNA/snoRNA/HACA-box;Rfam_id=RF01432;E=1.8e-10

## Sheet: snRNA
Chr01	cm	splicing	1615253	1615367	68.3	-	.	target=U5;class=Gene/snRNA/splicing;Rfam_id=RF00020;E=1.1e-11
Chr01	cm	splicing	2500347	2500464	70	-	.	target=U5;class=Gene/snRNA/splicing;Rfam_id=RF00020;E=4.7e-12
Chr01	cm	splicing	7382450	7382611	135.7	-	.	target=U1;class=Gene/snRNA/splicing;Rfam_id=RF00003;E=2.4e-37
Chr01	cm	splicing	7394307	7394468	133.5	+	.	target=U1;class=Gene/snRNA/splicing;Rfam_id=RF00003;E=7.8e-37
Chr01	cm	splicing	7571494	7571647	96.9	-	.	target=U1;class=Gene/snRNA/splicing;Rfam_id=RF00003;E=5.4e-26
Chr01	cm	CD-box	8634059	8634181	94.7	+	.	target=SNORD14;class=Gene/snRNA/snoRNA/CD-box;Rfam_id=RF00016;E=1.7e-22
Chr01	cm	CD-box	8932066	8932188	100.1	-	.	target=SNORD14;class=Gene/snRNA/snoRNA/CD-box;Rfam_id=RF00016;E=5.6e-24
Chr01	cm	splicing	11306460	11306555	61.5	-	.	target=U6;class=Gene/snRNA/splicing;Rfam_id=RF00026;E=5.5e-15
Chr01	cm	splicing	12523217	12523319	110.9	+	.	target=U6;class=Gene/snRNA/splicing;Rfam_id=RF00026;E=2.5e-29
Chr01	cm	CD-box	12663296	12663420	90.8	+	.	target=SNORD14;class=Gene/snRNA/snoRNA/CD-box;Rfam_id=RF00016;E=2.5e-21
Chr01	cm	HACA-box	12663529	12663598	46.5	+	.	target=snoR99;class=Gene/snRNA/snoRNA/HACA-box;Rfam_id=RF01208;E=9.8e-07
Chr01	cm	CD-box	12663759	12663894	75.2	+	.	target=SNORD14;class=Gene/snRNA/snoRNA/CD-box;Rfam_id=RF00016;E=3.7e-17
Chr01	cm	CD-box	12664258	12664381	79.7	+	.	target=SNORD14;class=Gene/snRNA/snoRNA/CD-box;Rfam_id=RF00016;E=2.1e-18
Chr01	cm	HACA-box	18537836	18537963	122	-	.	target=snoR86;class=Gene/snRNA/snoRNA/HACA-box;Rfam_id=RF00303;E=2.2e-25
Chr02	cm	splicing	82226	82376	69.5	-	.	target=U4;class=Gene/snRNA/splicing;Rfam_id=RF00015;E=1.3e-15
Chr02	cm	splicing	8483627	8483788	141.1	-	.	target=U1;class=Gene/snRNA/splicing;Rfam_id=RF00003;E=6.4e-39
Chr02	cm	splicing	9193099	9193293	172.5	-	.	target=U2;class=Gene/snRNA/splicing;Rfam_id=RF00004;E=6.3e-39
Chr02	cm	splicing	12667064	12667215	100.1	+	.	target=U4;class=Gene/snRNA/splicing;Rfam_id=RF00015;E=1.2e-23
Chr02	cm	splicing	12687519	12687670	92.9	+	.	target=U4;class=Gene/snRNA/splicing;Rfam_id=RF00015;E=1.1e-21
Chr02	cm	splicing	26017729	26017871	99.3	-	.	target=U4;class=Gene/snRNA/splicing;Rfam_id=RF00015;E=2.5e-23
Chr02	cm	splicing	26021222	26021417	174.7	-	.	target=U2;class=Gene/snRNA/splicing;Rfam_id=RF00004;E=1.8e-39
Chr02	cm	splicing	26025530	26025681	102.1	-	.	target=U4;class=Gene/snRNA/splicing;Rfam_id=RF00015;E=4.7e-24
Chr02	cm	splicing	26047116	26047310	174.5	-	.	target=U2;class=Gene/snRNA/splicing;Rfam_id=RF00004;E=2e-39
Chr02	cm	splicing	26071597	26071791	171.4	-	.	target=U2;class=Gene/snRNA/splicing;Rfam_id=RF00004;E=1.1e-38
Chr03	cm	CD-box	3553894	3554106	186.8	-	.	target=Plant_U3;class=Gene/snRNA/snoRNA/CD-box;Rfam_id=RF01847;E=2.3e-54
Chr03	cm	CD-box	3553895	3554106	72.9	-	.	target=U3;class=Gene/snRNA/snoRNA/CD-box;Rfam_id=RF00012;E=1.1e-16
Chr03	cm	splicing	25975826	25975977	91.9	-	.	target=U4;class=Gene/snRNA/splicing;Rfam_id=RF00015;E=1.6e-21
Chr03	cm	CD-box	27697397	27697611	181.4	-	.	target=Plant_U3;class=Gene/snRNA/snoRNA/CD-box;Rfam_id=RF01847;E=1e-52
Chr03	cm	CD-box	27697398	27697611	71.5	-	.	target=U3;class=Gene/snRNA/snoRNA/CD-box;Rfam_id=RF00012;E=2.6e-16
Chr03	cm	splicing	29105480	29105631	102.2	+	.	target=U4;class=Gene/snRNA/splicing;Rfam_id=RF00015;E=4.5e-24
Chr03	cm	splicing	29108104	29108298	172.9	+	.	target=U2;class=Gene/snRNA/splicing;Rfam_id=RF00004;E=5.1e-39
Chr03	cm	splicing	29109906	29110065	129.6	+	.	target=U1;class=Gene/snRNA/splicing;Rfam_id=RF00003;E=1.5e-35
Chr03	cm	splicing	29113347	29113541	178.3	+	.	target=U2;class=Gene/snRNA/splicing;Rfam_id=RF00004;E=2.5e-40
Chr03	cm	splicing	29115907	29116058	101.8	+	.	target=U4;class=Gene/snRNA/splicing;Rfam_id=RF00015;E=5.8e-24
Chr03	cm	CD-box	29864739	29864951	76.3	+	.	target=U3;class=Gene/snRNA/snoRNA/CD-box;Rfam_id=RF00012;E=1.4e-17
Chr03	cm	CD-box	29864739	29864952	182.7	+	.	target=Plant_U3;class=Gene/snRNA/snoRNA/CD-box;Rfam_id=RF01847;E=4.1e-53
Chr04	cm	splicing	8036110	8036311	151	+	.	target=U2;class=Gene/snRNA/splicing;Rfam_id=RF00004;E=8.9e-34
Chr04	cm	splicing	8041113	8041307	176.4	+	.	target=U2;class=Gene/snRNA/splicing;Rfam_id=RF00004;E=7.1e-40
Chr04	cm	splicing	8047554	8047748	177.3	-	.	target=U2;class=Gene/snRNA/splicing;Rfam_id=RF00004;E=4.4e-40
Chr04	cm	splicing	8368713	8368907	173	+	.	target=U2;class=Gene/snRNA/splicing;Rfam_id=RF00004;E=4.7e-39
Chr04	cm	splicing	8537439	8537634	175.1	+	.	target=U2;class=Gene/snRNA/splicing;Rfam_id=RF00004;E=1.5e-39
Chr04	cm	splicing	8539178	8539337	135.4	+	.	target=U1;class=Gene/snRNA/splicing;Rfam_id=RF00003;E=3e-37
Chr04	cm	splicing	8545647	8545805	130.5	+	.	target=U1;class=Gene/snRNA/splicing;Rfam_id=RF00003;E=8.1e-36
Chr04	cm	splicing	8934356	8934551	176.4	-	.	target=U2;class=Gene/snRNA/splicing;Rfam_id=RF00004;E=5.5e-40
Chr04	cm	CD-box	8954939	8955151	69.5	+	.	target=U3;class=Gene/snRNA/snoRNA/CD-box;Rfam_id=RF00012;E=8.2e-16
Chr04	cm	CD-box	8954939	8955152	189.4	+	.	target=Plant_U3;class=Gene/snRNA/snoRNA/CD-box;Rfam_id=RF01847;E=3.9e-55
Chr04	cm	splicing	8980128	8980323	172.5	+	.	target=U2;class=Gene/snRNA/splicing;Rfam_id=RF00004;E=6e-39
Chr04	cm	splicing	8982330	8982525	177.2	+	.	target=U2;class=Gene/snRNA/splicing;Rfam_id=RF00004;E=4.7e-40
Chr04	cm	splicing	25010605	25010814	153.3	+	.	target=U2;class=Gene/snRNA/splicing;Rfam_id=RF00004;E=2.5e-34
Chr04	cm	splicing	26486464	26486566	110.9	-	.	target=U6;class=Gene/snRNA/splicing;Rfam_id=RF00026;E=2.5e-29
Chr04	cm	splicing	27821067	27821194	68.6	+	.	target=U11;class=Gene/snRNA/splicing;Rfam_id=RF00548;E=1.3e-12
Chr04	cm	splicing	27888427	27888587	138.5	-	.	target=U1;class=Gene/snRNA/splicing;Rfam_id=RF00003;E=2.8e-38
Chr05	cm	CD-box	629399	629497	75.6	-	.	target=snoR113;class=Gene/snRNA/snoRNA/CD-box;Rfam_id=RF01420;E=1e-17
Chr05	cm	splicing	824012	824173	140.8	-	.	target=U1;class=Gene/snRNA/splicing;Rfam_id=RF00003;E=6.1e-39
Chr05	cm	splicing	10854948	10855077	100.8	-	.	target=U6atac;class=Gene/snRNA/splicing;Rfam_id=RF00619;E=3e-26
Chr05	cm	splicing	11447116	11447218	90.9	+	.	target=U6;class=Gene/snRNA/splicing;Rfam_id=RF00026;E=1.7e-23
Chr05	cm	splicing	11463651	11463753	110.9	+	.	target=U6;class=Gene/snRNA/splicing;Rfam_id=RF00026;E=2.5e-29
Chr05	cm	splicing	11511521	11511623	110.9	+	.	target=U6;class=Gene/snRNA/splicing;Rfam_id=RF00026;E=2.5e-29
Chr05	cm	splicing	14511487	14511589	103.6	-	.	target=U6;class=Gene/snRNA/splicing;Rfam_id=RF00026;E=3.4e-27
Chr06	cm	CD-box	1456218	1456314	99.2	+	.	target=snoR1;class=Gene/snRNA/snoRNA/CD-box;Rfam_id=RF00345;E=1.4e-23
Chr06	cm	splicing	3771735	3771886	101.9	-	.	target=U4;class=Gene/snRNA/splicing;Rfam_id=RF00015;E=4.2e-24
Chr06	cm	HACA-box	4266216	4266359	123.5	+	.	target=snoR134;class=Gene/snRNA/snoRNA/HACA-box;Rfam_id=RF01430;E=1.4e-28
Chr06	cm	CD-box	4735509	4735605	67.8	-	.	target=snoZ157;class=Gene/snRNA/snoRNA/CD-box;Rfam_id=RF00333;E=1.9e-15
Chr06	cm	HACA-box	5224396	5224544	129.3	-	.	target=snoR2;class=Gene/snRNA/snoRNA/HACA-box;Rfam_id=RF01292;E=1.8e-27
Chr06	cm	splicing	10283873	10283989	72.4	-	.	target=U5;class=Gene/snRNA/splicing;Rfam_id=RF00020;E=1.4e-12
Chr06	cm	splicing	11560630	11560732	110.9	-	.	target=U6;class=Gene/snRNA/splicing;Rfam_id=RF00026;E=2.6e-29
Chr06	cm	HACA-box	26316878	26317026	107.3	+	.	target=snoR145;class=Gene/snRNA/snoRNA/HACA-box;Rfam_id=RF02413;E=7.2e-20
Chr06	cm	splicing	33611345	33611506	126.6	-	.	target=U1;class=Gene/snRNA/splicing;Rfam_id=RF00003;E=1.1e-34
Chr06	cm	splicing	34530613	34530770	111.6	+	.	target=U1;class=Gene/snRNA/splicing;Rfam_id=RF00003;E=2.6e-30
Chr06	cm	splicing	34532566	34532727	141.8	+	.	target=U1;class=Gene/snRNA/splicing;Rfam_id=RF00003;E=3e-39
Chr06	cm	splicing	34534159	34534319	133.9	+	.	target=U1;class=Gene/snRNA/splicing;Rfam_id=RF00003;E=5.9e-37
Chr06	cm	splicing	34536649	34536843	180.4	+	.	target=U2;class=Gene/snRNA/splicing;Rfam_id=RF00004;E=8e-41
Chr06	cm	splicing	34541641	34541835	175.5	+	.	target=U2;class=Gene/snRNA/splicing;Rfam_id=RF00004;E=1.2e-39
Chr07	cm	splicing	3609037	3609234	156.1	-	.	target=U2;class=Gene/snRNA/splicing;Rfam_id=RF00004;E=5.4e-35
Chr07	cm	splicing	5169832	5169983	102.8	+	.	target=U4;class=Gene/snRNA/splicing;Rfam_id=RF00015;E=2.5e-24
Chr07	cm	splicing	5807077	5807232	99.1	+	.	target=U12;class=Gene/snRNA/splicing;Rfam_id=RF00007;E=1.4e-21
Chr07	cm	splicing	19065028	19065130	110.3	+	.	target=U6;class=Gene/snRNA/splicing;Rfam_id=RF00026;E=4e-29
Chr07	cm	splicing	19199397	19199499	90.8	-	.	target=U6;class=Gene/snRNA/splicing;Rfam_id=RF00026;E=1.8e-23

## Sheet: tRNA
Chr01	tRNAscan-SE	tRNA	9734915	9734987	63.37	-	.	ID=tRNA_0031; Type=Ala; Anti-codon=AGC; structure=">>>>>>>..>>>>........<<<<.>>>>>.......<<<<<.....>.>>>.......<<<.<<<<<<<<.";
Chr01	tRNAscan-SE	tRNA	10109750	10109822	64.11	-	.	ID=tRNA_0030; Type=Ala; Anti-codon=TGC; structure=">>>>>>>..>>>>........<<<<.>>>>>.......<<<<<.....>>>>>.......<<<<<<<<<<<<.";
Chr01	tRNAscan-SE	tRNA	10276982	10277053	20.05	+	.	ID=tRNA_0032; Type=Pseudo; Anti-codon=CTC; structure=">>>.>....>>...........<<.>.>>.........<<.<.....>.>>>.......<<<.<..<.<<<.";
Chr01	tRNAscan-SE	tRNA	12286338	12286428	75.53	-	.	ID=tRNA_0029; Type=Tyr; Anti-codon=GTA; structure=">>>>>>>..>>>>........<<<<.>>>>>.........................<<<<<.....>>>>>.......<<<<<<<<<<<<.";
Chr01	tRNAscan-SE	tRNA	12492807	12492879	84.38	+	.	ID=tRNA_0033; Type=Lys; Anti-codon=CTT; structure=">>>>>>>..>>>>........<<<<.>>>>>.......<<<<<.....>>>>>.......<<<<<<<<<<<<.";
Chr01	tRNAscan-SE	tRNA	12804553	12804623	68.5	-	.	ID=tRNA_0028; Type=Gly; Anti-codon=CCC; structure=">>>>>>>..>>>.........<<<.>>>>>.......<<<<<....>>>>>.......<<<<<<<<<<<<.";
Chr01	tRNAscan-SE	tRNA	12892130	12892200	71.56	+	.	ID=tRNA_0034; Type=Gly; Anti-codon=GCC; structure=">>>>>>>..>>.>.......<.<<.>>>>>.......<<<<<....>>>>>.......<<<<<<<<<<<<.";
Chr01	tRNAscan-SE	tRNA	13309026	13309106	67.07	+	.	ID=tRNA_0035; Type=Leu; Anti-codon=AAG; structure=">>>>>>>..>>>............<<<.>>>>>.......<<<<<.>>....<<..>>>>>.......<<<<<<<<<<<<.";
Chr01	tRNAscan-SE	tRNA	13586511	13586584	81.96	+	.	ID=tRNA_0037; Type=Val; Anti-codon=CAC; structure=">>>>>>>..>>>...........<<<.>>>>>.......<<<<<.....>>>>>.......<<<<<<<<<<<<.";
Chr01	tRNAscan-SE	tRNA	13591544	13591617	81.96	+	.	ID=tRNA_0038; Type=Val; Anti-codon=CAC; structure=">>>>>>>..>>>...........<<<.>>>>>.......<<<<<.....>>>>>.......<<<<<<<<<<<<.";
Chr01	tRNAscan-SE	tRNA	13916533	13916602	21.36	-	.	ID=tRNA_0027; Type=Val; Anti-codon=TAC; structure=".>>>>.>>>>>.......<<<<..>>>>.......<<<<......>>>>>......<<<<<.<.<<<<..";
Chr01	tRNAscan-SE	tRNA	14081787	14081876	61.99	+	.	ID=tRNA_0039; Type=Met; Anti-codon=CAT; structure=">>>>>>>..>>>>.........<<<<.>>>>.........................<<<<.....>>>>>.......<<<<<<<<<<<<.";
Chr01	tRNAscan-SE	tRNA	14138039	14138111	73.6	-	.	ID=tRNA_0026; Type=Arg; Anti-codon=ACG; structure=">>>>>>>..>>>..........<<<.>>>>>.......<<<<<.....>>>>>.......<<<<<<<<<<<<.";
Chr01	tRNAscan-SE	tRNA	14358387	14358477	76.44	-	.	ID=tRNA_0024; Type=Tyr; Anti-codon=GTA; structure=">>>>>>>..>>>>........<<<<.>>>>>.........................<<<<<.....>>>>>.......<<<<<<<<<<<<.";
Chr01	tRNAscan-SE	tRNA	14846054	14846135	77.62	-	.	ID=tRNA_0023; Type=Ser; Anti-codon=GCT; structure=">>>>>>>..>>>..........<<<.>>>>>.......<<<<<.>>>>...<<<<..>>>>>.......<<<<<<<<<<<<.";
Chr01	tRNAscan-SE	tRNA	14968286	14968358	76.93	-	.	ID=tRNA_0022; Type=Val; Anti-codon=TAC; structure=">>>>>>>..>>>..........<<<.>>>>>.......<<<<<.....>>>>>.......<<<<<<<<<<<<.";
Chr01	tRNAscan-SE	tRNA	14994542	14994614	76.93	-	.	ID=tRNA_0021; Type=Val; Anti-codon=TAC; structure=">>>>>>>..>>>..........<<<.>>>>>.......<<<<<.....>>>>>.......<<<<<<<<<<<<.";
Chr01	tRNAscan-SE	tRNA	15356096	15356168	77.43	+	.	ID=tRNA_0040; Type=Phe; Anti-codon=GAA; structure=">>>>.>>..>>>>........<<<<.>>>>>.......<<<<<.....>>>>>.......<<<<<<<.<<<<.";
Chr01	tRNAscan-SE	tRNA	15357152	15357225	79.65	-	.	ID=tRNA_0020; Type=Asn; Anti-codon=GTT; structure=">>>>>>>..>>>>.........<<<<.>>>>>.......<<<<<.....>>>>>.......<<<<<<<<<<<<.";
Chr01	tRNAscan-SE	tRNA	15381363	15381443	69.68	-	.	ID=tRNA_0019; Type=Leu; Anti-codon=AAG; structure=">>>>>>>..>>>............<<<.>>>>>.......<<<<<.>>....<<..>>>>>.......<<<<<<<<<<<<.";
Chr01	tRNAscan-SE	tRNA	16416386	16416459	74.28	+	.	ID=tRNA_0041; Type=Thr; Anti-codon=AGT; structure=">>>>>>>..>>>>.........<<<<.>>>>>.......<<<<<.....>>>>>.......<<<<<<<<<<<<.";
Chr01	tRNAscan-SE	tRNA	17042718	17042793	24.59	+	.	ID=tRNA_0042; Type=Ala; Anti-codon=TGC; structure=">>>>>>>..>>>>............<<<<.>..>>.......<<..<....>>>>>.......<<<<<<<<<<<<.";
Chr01	tRNAscan-SE	tRNA	17069855	17069926	36.82	-	.	ID=tRNA_0018; Type=Ala; Anti-codon=TGC; structure=">>>>>>>..>>>>........<<<<.>>>>>.......<<<<<....>..>>.......<<..<<<<<<<<.";
Chr01	tRNAscan-SE	tRNA	17070008	17070079	38.56	-	.	ID=tRNA_0017; Type=Ala; Anti-codon=TGC; structure=">>>>>>>..>>>>........<<<<.>>>>>.......<<<<<....>..>>.......<<..<<<<<<<<.";
Chr01	tRNAscan-SE	tRNA	17070156	17070227	36.82	-	.	ID=tRNA_0016; Type=Ala; Anti-codon=TGC; structure=">>>>>>>..>>>>........<<<<.>>>>>.......<<<<<....>..>>.......<<..<<<<<<<<.";
Chr01	tRNAscan-SE	tRNA	17070307	17070378	32.86	-	.	ID=tRNA_0015; Type=Ala; Anti-codon=TGC; structure=">>>>>>>..>>>>........<<<<.>>>>>.......<<<<<.......>>.......<<...<<<<<<<.";
Chr01	tRNAscan-SE	tRNA	17070457	17070528	35.1	-	.	ID=tRNA_0013; Type=Ala; Anti-codon=TGC; structure=">>>>>>>..>>>>........<<<<.>>>>>.......<<<<<....>..>>.......<<..<<<<<<<<.";
Chr01	tRNAscan-SE	tRNA	17072474	17072545	38.56	-	.	ID=tRNA_0012; Type=Ala; Anti-codon=TGC; structure=">>>>>>>..>>>>........<<<<.>>>>>.......<<<<<....>..>>.......<<..<<<<<<<<.";
Chr01	tRNAscan-SE	tRNA	17072630	17072701	30.64	-	.	ID=tRNA_0011; Type=Ala; Anti-codon=TGC; structure=">>>>>>>..>>>>........<<<<.>>>>>.......<<<<<....>..>>.......<<..<<<<<<<<.";
Chr01	tRNAscan-SE	tRNA	17072784	17072855	38.56	-	.	ID=tRNA_0010; Type=Ala; Anti-codon=TGC; structure=">>>>>>>..>>>>........<<<<.>>>>>.......<<<<<....>..>>.......<<..<<<<<<<<.";
Chr01	tRNAscan-SE	tRNA	17072939	17073010	34.93	-	.	ID=tRNA_0009; Type=Ala; Anti-codon=TGC; structure=">>>>>>>..>>>>........<<<<.>>>>>.......<<<<<....>..>>.......<<..<<<<<<<<.";
Chr01	tRNAscan-SE	tRNA	17592846	17592926	69.68	-	.	ID=tRNA_0008; Type=Leu; Anti-codon=AAG; structure=">>>>>>>..>>>............<<<.>>>>>.......<<<<<.>>....<<..>>>>>.......<<<<<<<<<<<<.";
Chr01	tRNAscan-SE	tRNA	17828528	17828600	87.57	-	.	ID=tRNA_0007; Type=Lys; Anti-codon=TTT; structure=">>>>>>>..>>>>........<<<<.>>>>>.......<<<<<.....>>>>>.......<<<<<<<<<<<<.";
Chr01	tRNAscan-SE	tRNA	18077324	18077396	77.31	-	.	ID=tRNA_0006; Type=Glu; Anti-codon=CTC; structure=">>>>>>>..>>>>.........<<<<.>>>>>.......<<<<<....>>>>>.......<<<<<<<<<<<<.";
Chr01	tRNAscan-SE	tRNA	18227290	18227361	69.46	+	.	ID=tRNA_0043; Type=Asp; Anti-codon=GTC; structure=">>>>>>>..>>>>........<<<<.>>>>>.......<<<<<....>>>>>.......<<<<<<<<<<<<.";
Chr01	tRNAscan-SE	tRNA	18725285	18725356	72.6	+	.	ID=tRNA_0044; Type=Glu; Anti-codon=TTC; structure=">>>>>>>..>>>>........<<<<.>>>>>.......<<<<<....>>>>>.......<<<<<<<<<<<<.";
Chr01	tRNAscan-SE	tRNA	18751864	18751945	20.39	+	.	ID=tRNA_0045; Type=Pseudo; Anti-codon=???; structure=">>>>>>>...>>>>..........<<<<.>>>>>.............<<<<<.....>>>>>.......<<<<<<<<<<<<.";
Chr01	tRNAscan-SE	tRNA	18765727	18765800	85.4	+	.	ID=tRNA_0046; Type=Ile; Anti-codon=TAT; structure=">>>>>>>..>>>>.........<<<<.>>>>>.......<<<<<.....>>>>>.......<<<<<<<<<<<<.";
Chr01	tRNAscan-SE	tRNA	18864350	18864423	81.35	+	.	ID=tRNA_0048; Type=Asn; Anti-codon=GTT; structure=">>>>>>>..>>>>.........<<<<.>>>>>.......<<<<<.....>>>>>.......<<<<<<<<<<<<.";
Chr01	tRNAscan-SE	tRNA	19260348	19260419	33.43	+	.	ID=tRNA_0049; Type=Ala; Anti-codon=TGC; structure=">>>>>>>..>>>>........<<<<.>.>>>.......<<<.<....>..>>.......<<..<<<<<<<<.";
Chr01	tRNAscan-SE	tRNA	19260495	19260566	32.8	+	.	ID=tRNA_0050; Type=Ala; Anti-codon=TGC; structure=">>>>>>>..>>>>........<<<<.>.>>>.......<<<.<....>..>>.......<<..<<<<<<<<.";
Chr01	tRNAscan-SE	tRNA	19328948	19329018	71.56	+	.	ID=tRNA_0051; Type=Gly; Anti-codon=GCC; structure=">>>>>>>..>>.>.......<.<<.>>>>>.......<<<<<....>>>>>.......<<<<<<<<<<<<.";
Chr01	tRNAscan-SE	tRNA	19397614	19397686	77.31	-	.	ID=tRNA_0005; Type=Glu; Anti-codon=CTC; structure=">>>>>>>..>>>>.........<<<<.>>>>>.......<<<<<....>>>>>.......<<<<<<<<<<<<.";
Chr01	tRNAscan-SE	tRNA	19716464	19716537	77.66	-	.	ID=tRNA_0004; Type=Ile; Anti-codon=AAT; structure=">>>>>>>..>>>>.........<<<<.>>>>>.......<<<<<.....>>>>>.......<<<<<<<<<<<<.";
Chr01	tRNAscan-SE	tRNA	19740095	19740176	83.72	+	.	ID=tRNA_0052; Type=Ser; Anti-codon=AGA; structure=">>>>>>>..>>>>........<<<<.>>>>>.......<<<<<.>>>>...<<<<..>>>>>.......<<<<<<<<<<<<.";
Chr01	tRNAscan-SE	tRNA	19781656	19781740	40.76	-	.	ID=tRNA_0061; Type=Gln; Anti-codon=CTG; structure=">>>>>>>..>>>...........<<<.>>>>>..........<<<<<.>>>....<<<..>>>>>.......<<<<<<<<<<<<.";
Chr01	tRNAscan-SE	tRNA	19836109	19836180	72.67	-	.	ID=tRNA_0060; Type=Glu; Anti-codon=TTC; structure=">>>>>>>..>>>>........<<<<.>>>>>.......<<<<<....>>>>>.......<<<<<<<<<<<<.";
Chr01	tRNAscan-SE	tRNA	20372359	20372431	87.57	-	.	ID=tRNA_0059; Type=Lys; Anti-codon=TTT; structure=">>>>>>>..>>>>........<<<<.>>>>>.......<<<<<.....>>>>>.......<<<<<<<<<<<<.";
Chr01	tRNAscan-SE	tRNA	20482278	20482351	79.65	-	.	ID=tRNA_0058; Type=Asn; Anti-codon=GTT; structure=">>>>>>>..>>>>.........<<<<.>>>>>.......<<<<<.....>>>>>.......<<<<<<<<<<<<.";
Chr01	tRNAscan-SE	tRNA	21267661	21267733	77.31	+	.	ID=tRNA_0053; Type=Glu; Anti-codon=CTC; structure=">>>>>>>..>>>>.........<<<<.>>>>>.......<<<<<....>>>>>.......<<<<<<<<<<<<.";
Chr01	tRNAscan-SE	tRNA	21836612	21836683	68.7	-	.	ID=tRNA_0047; Type=Pro; Anti-codon=TGG; structure=">>>>>>>..>>>.........<<<.>>>>>.......<<<<<.....>>>>>.......<<<<<<<<<<<<.";
Chr01	tRNAscan-SE	tRNA	22036990	22037062	84.38	+	.	ID=tRNA_0054; Type=Lys; Anti-codon=CTT; structure=">>>>>>>..>>>>........<<<<.>>>>>.......<<<<<.....>>>>>.......<<<<<<<<<<<<.";
Chr01	tRNAscan-SE	tRNA	22664578	22664658	68.09	-	.	ID=tRNA_0036; Type=Leu; Anti-codon=AAG; structure=">>>>>>>..>>>............<<<.>>>>>.......<<<<<.>>....<<..>>>>>.......<<<<<<<<<<<<.";
Chr01	tRNAscan-SE	tRNA	23220565	23220636	49.16	-	.	ID=tRNA_0025; Type=Arg; Anti-codon=TCT; structure=">>>>>>>..>>>>........<<<<.>>>>>.......<<<<<....>>>>>.......<<<<<<<<<<<<.";
Chr01	tRNAscan-SE	tRNA	23253452	23253533	84.2	+	.	ID=tRNA_0055; Type=Ser; Anti-codon=AGA; structure=">>>>>>>..>>>>........<<<<.>>>>>.......<<<<<.>>>>...<<<<..>>>>>.......<<<<<<<<<<<<.";
Chr01	tRNAscan-SE	tRNA	23263460	23263541	84.2	+	.	ID=tRNA_0056; Type=Ser; Anti-codon=AGA; structure=">>>>>>>..>>>>........<<<<.>>>>>.......<<<<<.>>>>...<<<<..>>>>>.......<<<<<<<<<<<<.";
Chr01	tRNAscan-SE	tRNA	23328138	23328210	72.63	-	.	ID=tRNA_0014; Type=Arg; Anti-codon=CCT; structure=">>>>>.>..>>>>........<<<<.>>>>>.......<<<<<.....>>>>>.......<<<<<<.<<<<<.";
Chr01	tRNAscan-SE	tRNA	23331948	23332029	77.62	+	.	ID=tRNA_0057; Type=Ser; Anti-codon=GCT; structure=">>>>>>>..>>>..........<<<.>>>>>.......<<<<<.>>>>...<<<<..>>>>>.......<<<<<<<<<<<<.";
Chr01	tRNAscan-SE	tRNA	23896652	23896742	76.59	-	.	ID=tRNA_0003; Type=Tyr; Anti-codon=GTA; structure=">>>>>>>..>>>>........<<<<.>>>>>.........................<<<<<.....>>>>>.......<<<<<<<<<<<<.";
Chr02	tRNAscan-SE	tRNA	228232	228315	72.26	-	.	ID=tRNA_0069; Type=Leu; Anti-codon=CAA; structure=">>>>>>>..>>>...........<<<.>>>>>.......<<<<<.>>>>....<<<<..>>>>>.......<<<<<<<<<<<<.";
Chr02	tRNAscan-SE	tRNA	274790	274862	77.43	+	.	ID=tRNA_0070; Type=Phe; Anti-codon=GAA; structure=">>>>.>>..>>>>........<<<<.>>>>>.......<<<<<.....>>>>>.......<<<<<<<.<<<<.";
Chr02	tRNAscan-SE	tRNA	583963	584034	69.46	+	.	ID=tRNA_0071; Type=Asp; Anti-codon=GTC; structure=">>>>>>>..>>>>........<<<<.>>>>>.......<<<<<....>>>>>.......<<<<<<<<<<<<.";
Chr02	tRNAscan-SE	tRNA	719856	719927	72.6	-	.	ID=tRNA_0068; Type=Glu; Anti-codon=TTC; structure=">>>>>>>..>>>>........<<<<.>>>>>.......<<<<<....>>>>>.......<<<<<<<<<<<<.";
Chr02	tRNAscan-SE	tRNA	727834	727907	75.17	-	.	ID=tRNA_0067; Type=Thr; Anti-codon=AGT; structure=">>>>>>>..>>>>.........<<<<.>>>>>.......<<<<<.....>>>>>.......<<<<<<<<<<<<.";
Chr02	tRNAscan-SE	tRNA	830984	831056	68.12	+	.	ID=tRNA_0073; Type=Ala; Anti-codon=AGC; structure=">>>>>>>..>>>>........<<<<.>>>>>.......<<<<<.....>>>>>.......<<<<<<<<<<<<.";
Chr02	tRNAscan-SE	tRNA	1065378	1065450	77.31	+	.	ID=tRNA_0074; Type=Glu; Anti-codon=CTC; structure=">>>>>>>..>>>>.........<<<<.>>>>>.......<<<<<....>>>>>.......<<<<<<<<<<<<.";
Chr02	tRNAscan-SE	tRNA	1206656	1206728	65.3	+	.	ID=tRNA_0075; Type=Glu; Anti-codon=CTC; structure=">>>>>>>..>>>>.........<<<<.>>.>.........<.<<....>>>>>.......<<<<<<<<<<<<.";
Chr02	tRNAscan-SE	tRNA	1523230	1523313	70.52	-	.	ID=tRNA_0066; Type=Leu; Anti-codon=CAA; structure=">>>>>>>..>>>...........<<<.>>>>>.......<<<<<.>>>>....<<<<..>>>>>.......<<<<<<<<<<<<.";
Chr02	tRNAscan-SE	tRNA	1695006	1695078	54.82	-	.	ID=tRNA_0065; Type=Val; Anti-codon=AAC; structure=">>>>>>>..>>.............<<...>>>.......<<<......>>>>>.......<<<<<<<<<<<<.";
Chr02	tRNAscan-SE	tRNA	1755432	1755503	73.73	+	.	ID=tRNA_0076; Type=Pro; Anti-codon=TGG; structure=">>>>>>>..>>>.........<<<.>>>>>.......<<<<<.....>>>>>.......<<<<<<<<<<<<.";
Chr02	tRNAscan-SE	tRNA	2470609	2470681	72.95	-	.	ID=tRNA_0064; Type=Phe; Anti-codon=GAA; structure=">>>>.>>..>>>>........<<<<.>>>>>.......<<<<<.....>>>>>.......<<<<<<<.<<<<.";
Chr02	tRNAscan-SE	tRNA	3220099	3220171	84.38	-	.	ID=tRNA_0063; Type=Lys; Anti-codon=CTT; structure=">>>>>>>..>>>>........<<<<.>>>>>.......<<<<<.....>>>>>.......<<<<<<<<<<<<.";
Chr02	tRNAscan-SE	tRNA	3687253	3687325	65.14	-	.	ID=tRNA_0062; Type=Ala; Anti-codon=CGC; structure=">>>>>>>..>>>>........<<<<.>>>>>.......<<<<<.....>>>>>.......<<<<<<<<<<<<.";
Chr02	tRNAscan-SE	tRNA	3793784	3793857	76.9	+	.	ID=tRNA_0077; Type=Thr; Anti-codon=AGT; structure=">>>>>>>..>>>>.........<<<<.>>>>>.......<<<<<.....>>>>>.......<<<<<<<<<<<<.";
Chr02	tRNAscan-SE	tRNA	3825652	3825723	73.73	-	.	ID=tRNA_0105; Type=Pro; Anti-codon=TGG; structure=">>>>>>>..>>>.........<<<.>>>>>.......<<<<<.....>>>>>.......<<<<<<<<<<<<.";
Chr02	tRNAscan-SE	tRNA	3917328	3917399	69.46	-	.	ID=tRNA_0104; Type=Asp; Anti-codon=GTC; structure=">>>>>>>..>>>>........<<<<.>>>>>.......<<<<<....>>>>>.......<<<<<<<<<<<<.";
Chr02	tRNAscan-SE	tRNA	4606442	4606513	69.46	-	.	ID=tRNA_0103; Type=Asp; Anti-codon=GTC; structure=">>>>>>>..>>>>........<<<<.>>>>>.......<<<<<....>>>>>.......<<<<<<<<<<<<.";
Chr02	tRNAscan-SE	tRNA	5629555	5629626	73.38	+	.	ID=tRNA_0078; Type=Gly; Anti-codon=TCC; structure=">>>>>>>..>>>>........<<<<.>>>>>.......<<<<<....>>>>>.......<<<<<<<<<<<<.";
Chr02	tRNAscan-SE	tRNA	5659355	5659427	75.45	+	.	ID=tRNA_0079; Type=Arg; Anti-codon=ACG; structure=">>>>>>>..>>>..........<<<.>>>>>.......<<<<<.....>>>>>.......<<<<<<<<<<<<.";
Chr02	tRNAscan-SE	tRNA	5742592	5742664	70.6	+	.	ID=tRNA_0080; Type=Arg; Anti-codon=CCG; structure=">>>>>>>..>>>>........<<<<.>>>>>.......<<<<<.....>>>>>.......<<<<<<<<<<<<.";
Chr02	tRNAscan-SE	tRNA	6304106	6304179	79.79	-	.	ID=tRNA_0102; Type=Ile; Anti-codon=AAT; structure=">>>>>>>..>>>>.........<<<<.>>>>>.......<<<<<.....>>>>>.......<<<<<<<<<<<<.";
Chr02	tRNAscan-SE	tRNA	6580190	6580261	74.09	+	.	ID=tRNA_0081; Type=Gln; Anti-codon=TTG; structure=">>>>>>>..>>>>........<<<<.>>>>>.......<<<<<....>>>>>.......<<<<<<<<<<<<.";
Chr02	tRNAscan-SE	tRNA	6580328	6580412	63.88	+	.	ID=tRNA_0082; Type=Met; Anti-codon=CAT; structure=">>>>>>>..>>>>.........<<<<.>>>>....................<<<<.....>>>>>.......<<<<<<<<<<<<.";
Chr02	tRNAscan-SE	tRNA	6884703	6884787	60.65	+	.	ID=tRNA_0084; Type=Met; Anti-codon=CAT; structure=">>>>>>>..>>>>.........<<<<.>>>>....................<<<<.....>>>>>.......<<<<<<<<<<<<.";
Chr02	tRNAscan-SE	tRNA	7029089	7029168	68.72	+	.	ID=tRNA_0085; Type=Leu; Anti-codon=TAG; structure=">>>>>>>..>>>...........<<<.>>>>>.......<<<<<.>>....<<..>>>>>.......<<<<<<<<<<<<.";
Chr02	tRNAscan-SE	tRNA	7417012	7417082	68.5	+	.	ID=tRNA_0086; Type=Gly; Anti-codon=CCC; structure=">>>>>>>..>>>.........<<<.>>>>>.......<<<<<....>>>>>.......<<<<<<<<<<<<.";
Chr02	tRNAscan-SE	tRNA	7426482	7426553	63.51	-	.	ID=tRNA_0101; Type=Asp; Anti-codon=GTC; structure=">>>>>>>..>>>>........<<<<.>>.>>.......<<.<<....>>>>>.......<<<<<<<<<<<<.";
Chr02	tRNAscan-SE	tRNA	7521683	7521755	68.12	-	.	ID=tRNA_0094; Type=Ala; Anti-codon=AGC; structure=">>>>>>>..>>>>........<<<<.>>>>>.......<<<<<.....>>>>>.......<<<<<<<<<<<<.";
Chr02	tRNAscan-SE	tRNA	7553022	7553094	74.2	+	.	ID=tRNA_0087; Type=Arg; Anti-codon=ACG; structure=">>>>>>>..>>>..........<<<.>>>>>.......<<<<<.....>>>>>.......<<<<<<<<<<<<.";
Chr02	tRNAscan-SE	tRNA	7662833	7662913	68.09	+	.	ID=tRNA_0088; Type=Leu; Anti-codon=AAG; structure=">>>>>>>..>>>............<<<.>>>>>.......<<<<<.>>....<<..>>>>>.......<<<<<<<<<<<<.";
Chr02	tRNAscan-SE	tRNA	7666000	7666080	68.09	+	.	ID=tRNA_0089; Type=Leu; Anti-codon=AAG; structure=">>>>>>>..>>>............<<<.>>>>>.......<<<<<.>>....<<..>>>>>.......<<<<<<<<<<<<.";
Chr02	tRNAscan-SE	tRNA	7698968	7699039	71.75	-	.	ID=tRNA_0083; Type=Pro; Anti-codon=AGG; structure=">>>>>>>..>>>.........<<<.>>>>>.......<<<<<.....>>>>>.......<<<<<<<<<<<<.";
Chr02	tRNAscan-SE	tRNA	7886920	7887001	83.28	-	.	ID=tRNA_0072; Type=Ser; Anti-codon=TGA; structure=">>>>>>>..>>>..........<<<.>>>>>.......<<<<<.>>>>...<<<<..>>>>>.......<<<<<<<<<<<<.";
Chr02	tRNAscan-SE	tRNA	9352368	9352440	70.82	+	.	ID=tRNA_0090; Type=Arg; Anti-codon=CCT; structure=">>>>>.>..>>>>........<<<<.>>>>>.......<<<<<.....>>>>>.......<<<<<<.<<<<<.";
Chr02	tRNAscan-SE	tRNA	10547465	10547549	60.65	-	.	ID=tRNA_0061; Type=Met; Anti-codon=CAT; structure=">>>>>>>..>>>>.........<<<<.>>>>....................<<<<.....>>>>>.......<<<<<<<<<<<<.";
Chr02	tRNAscan-SE	tRNA	10836661	10836733	80.32	+	.	ID=tRNA_0091; Type=Lys; Anti-codon=TTT; structure=">>>>>>>..>.>>........<<.<.>>>>>.......<<<<<.....>>>>>.......<<<<<<<<<<<<.";
Chr02	tRNAscan-SE	tRNA	11351189	11351262	29.66	+	.	ID=tRNA_0092; Type=Ala; Anti-codon=TGC; structure=">>>>>>>..>>>>........<<<<.>...>>.......<<.<......>>>>>.......<<<<<<<<<<<<.";
Chr02	tRNAscan-SE	tRNA	11407968	11408040	88.06	+	.	ID=tRNA_0093; Type=Lys; Anti-codon=TTT; structure=">>>>>>>..>>>>........<<<<.>>>>>.......<<<<<.....>>>>>.......<<<<<<<<<<<<.";
Chr02	tRNAscan-SE	tRNA	13545828	13545900	32.99	+	.	ID=tRNA_0095; Type=Ala; Anti-codon=TGC; structure=">>>>>>>..>>>>........<<<<.>.>>>.......<<<.<.....>>>>.........<<<<<<<<<<<.";
Chr02	tRNAscan-SE	tRNA	13546416	13546488	47.88	+	.	ID=tRNA_0096; Type=Ala; Anti-codon=TGC; structure=">>>>>>>..>>>>........<<<<.>>>>>.......<<<<<.....>>.>>.......<<.<<<<<<<<<.";
Chr02	tRNAscan-SE	tRNA	13546702	13546774	26.87	+	.	ID=tRNA_0097; Type=Pseudo; Anti-codon=TGC; structure=">.>>>>...>.>>........<<.<.>>>>>.......<<<<<.....>>>>>.......<<<<<.<<<<.<.";
Chr02	tRNAscan-SE	tRNA	13546977	13547049	42.39	+	.	ID=tRNA_0098; Type=Val; Anti-codon=TAC; structure=">>>>>>>..>>>..........<<<.>>>>>.......<<<<<.....>>.>>.......<<.<<<<<<<<<.";
Chr02	tRNAscan-SE	tRNA	13547262	13547334	43.46	+	.	ID=tRNA_0099; Type=Ala; Anti-codon=TGC; structure=">>>>>>>..>>>>........<<<<.>>>>>.......<<<<<.....>>>>>.......<<<<<<<<<<<<.";
Chr02	tRNAscan-SE	tRNA	14878284	14878355	37.29	+	.	ID=tRNA_0100; Type=His; Anti-codon=GTG; structure=">>>>>>>..>>>>........<<<<.>.>>>.......<<<.<....>.>>>.......<<<.<<<<<<<<.";
Chr02	tRNAscan-SE	tRNA	20410871	20410942	54.49	-	.	ID=tRNA_0013; Type=Arg; Anti-codon=TCT; structure=">>>>>>>..>>>>........<<<<.>>>>>.......<<<<<....>>>>>.......<<<<<<<<<<<<.";
Chr02	tRNAscan-SE	tRNA	21096959	21097030	46.06	+	.	ID=tRNA_0001; Type=Arg; Anti-codon=TCT; structure=">>>>>>>..>>>>........<<<<.>>>>>.......<<<<<....>>>>>.......<<<<<<<<<<<<.";
Chr02	tRNAscan-SE	tRNA	23264804	23264873	25.43	+	.	ID=tRNA_0012; Type=Pseudo; Anti-codon=ACG; structure=">>>.>....>>>.........<<<.>>>>>.......<<<<<.......>.>.......<.<..<.<<<.";
Chr02	tRNAscan-SE	tRNA	23841577	23841649	77.7	+	.	ID=tRNA_0014; Type=Glu; Anti-codon=CTC; structure=">>>>>>>..>>>>.........<<<<.>>>>>.......<<<<<....>>>>>.......<<<<<<<<<<<<.";
Chr02	tRNAscan-SE	tRNA	24368915	24368987	84.38	-	.	ID=tRNA_0011; Type=Lys; Anti-codon=CTT; structure=">>>>>>>..>>>>........<<<<.>>>>>.......<<<<<.....>>>>>.......<<<<<<<<<<<<.";
Chr02	tRNAscan-SE	tRNA	25911859	25911932	77.66	-	.	ID=tRNA_0010; Type=Ile; Anti-codon=AAT; structure=">>>>>>>..>>>>.........<<<<.>>>>>.......<<<<<.....>>>>>.......<<<<<<<<<<<<.";
Chr02	tRNAscan-SE	tRNA	26186492	26186563	69.46	+	.	ID=tRNA_0015; Type=Asp; Anti-codon=GTC; structure=">>>>>>>..>>>>........<<<<.>>>>>.......<<<<<....>>>>>.......<<<<<<<<<<<<.";
Chr02	tRNAscan-SE	tRNA	26437581	26437654	79.79	-	.	ID=tRNA_0009; Type=Ile; Anti-codon=AAT; structure=">>>>>>>..>>>>.........<<<<.>>>>>.......<<<<<.....>>>>>.......<<<<<<<<<<<<.";
Chr02	tRNAscan-SE	tRNA	26779999	26780070	73.23	-	.	ID=tRNA_0008; Type=Thr; Anti-codon=TGT; structure=">.>>>>>..>>>>.......<<<<.>>>>>.......<<<<<.....>>>>>.......<<<<<<<<<<.<.";
Chr02	tRNAscan-SE	tRNA	26874825	26874897	75.05	+	.	ID=tRNA_0016; Type=Arg; Anti-codon=ACG; structure=">>>>>>>..>>>..........<<<.>>>>>.......<<<<<.....>>>>>.......<<<<<<<<<<<<.";
Chr02	tRNAscan-SE	tRNA	26897159	26897231	72.63	+	.	ID=tRNA_0017; Type=Arg; Anti-codon=CCT; structure=">>>>>.>..>>>>........<<<<.>>>>>.......<<<<<.....>>>>>.......<<<<<<.<<<<<.";
Chr02	tRNAscan-SE	tRNA	27008363	27008435	77.31	+	.	ID=tRNA_0018; Type=Glu; Anti-codon=CTC; structure=">>>>>>>..>>>>.........<<<<.>>>>>.......<<<<<....>>>>>.......<<<<<<<<<<<<.";
Chr02	tRNAscan-SE	tRNA	27016974	27017046	73.56	+	.	ID=tRNA_0019; Type=Arg; Anti-codon=TCT; structure=">>>>>>>..>>>>........<<<<.>>>>>.......<<<<<.....>>>>>.......<<<<<<<<<<<<.";
Chr02	tRNAscan-SE	tRNA	27980966	27981037	68.28	+	.	ID=tRNA_0020; Type=Asp; Anti-codon=GTC; structure=">>>>>>>..>>>>........<<<<.>>>>>.......<<<<<....>>>>>.......<<<<<<<<<<<<.";
Chr02	tRNAscan-SE	tRNA	28135015	28135086	73.73	-	.	ID=tRNA_0007; Type=Pro; Anti-codon=TGG; structure=">>>>>>>..>>>.........<<<.>>>>>.......<<<<<.....>>>>>.......<<<<<<<<<<<<.";
Chr02	tRNAscan-SE	tRNA	28135434	28135505	73.73	-	.	ID=tRNA_0006; Type=Pro; Anti-codon=TGG; structure=">>>>>>>..>>>.........<<<.>>>>>.......<<<<<.....>>>>>.......<<<<<<<<<<<<.";
Chr02	tRNAscan-SE	tRNA	28277234	28277308	28.91	-	.	ID=tRNA_0005; Type=Pseudo; Anti-codon=TGG; structure=">>>>>>>..>>>>........<<<<.>>>.>>.......<<.<<<....>.>>>........<<<.<<<<<<<<.";
Chr02	tRNAscan-SE	tRNA	28277717	28277790	33.74	-	.	ID=tRNA_0004; Type=Ala; Anti-codon=TGC; structure=">>>>>.>..>>>>........<<<<.>>>.>>.......<<.<<<....>.>>>.......<<<.<<.<<<<<.";
Chr02	tRNAscan-SE	tRNA	28984730	28984803	77.22	-	.	ID=tRNA_0003; Type=Val; Anti-codon=AAC; structure=">>>>>>>..>>>...........<<<.>>>>>.......<<<<<.....>>>>>.......<<<<<<<<<<<<.";
Chr02	tRNAscan-SE	tRNA	29366679	29366751	77.31	+	.	ID=tRNA_0002; Type=Glu; Anti-codon=CTC; structure=">>>>>>>..>>>>.........<<<<.>>>>>.......<<<<<....>>>>>.......<<<<<<<<<<<<.";
Chr03	tRNAscan-SE	tRNA	193146	193217	82.42	+	.	ID=tRNA_0146; Type=Thr; Anti-codon=CGT; structure=">>>>>>>..>>>>.......<<<<.>>>>>.......<<<<<.....>>>>>.......<<<<<<<<<<<<.";
Chr03	tRNAscan-SE	tRNA	285176	285247	68.81	-	.	ID=tRNA_0145; Type=Met; Anti-codon=CAT; structure=">>>>>>>..>>>>.......<<<<.>>>>>.......<<<<<.....>>>>>.......<<<<<<<<<<<<.";
Chr03	tRNAscan-SE	tRNA	336461	336541	68.57	+	.	ID=tRNA_0147; Type=Leu; Anti-codon=CAG; structure=">>>>>>>..>>>............<<<.>>>>>.......<<<<<.>>....<<..>>>>>.......<<<<<<<<<<<<.";
Chr03	tRNAscan-SE	tRNA	750630	750709	68.72	-	.	ID=tRNA_0144; Type=Leu; Anti-codon=TAG; structure=">>>>>>>..>>>...........<<<.>>>>>.......<<<<<.>>....<<..>>>>>.......<<<<<<<<<<<<.";
Chr03	tRNAscan-SE	tRNA	829544	829617	81.86	-	.	ID=tRNA_0143; Type=Arg; Anti-codon=TCG; structure=">>>>>>>..>>>>.........<<<<.>>>>>.......<<<<<.....>>>>>.......<<<<<<<<<<<<.";
Chr03	tRNAscan-SE	tRNA	850043	850115	72.95	+	.	ID=tRNA_0148; Type=Phe; Anti-codon=GAA; structure=">>>>.>>..>>>>........<<<<.>>>>>.......<<<<<.....>>>>>.......<<<<<<<.<<<<.";
Chr03	tRNAscan-SE	tRNA	1011404	1011475	69.46	+	.	ID=tRNA_0149; Type=Asp; Anti-codon=GTC; structure=">>>>>>>..>>>>........<<<<.>>>>>.......<<<<<....>>>>>.......<<<<<<<<<<<<.";
Chr03	tRNAscan-SE	tRNA	1092885	1092956	77.63	+	.	ID=tRNA_0150; Type=Trp; Anti-codon=CCA; structure=">>>>>>>..>>>>.......<<<<.>>>>>.......<<<<<.....>>>>>.......<<<<<<<<<<<<.";
Chr03	tRNAscan-SE	tRNA	1240965	1241034	24.46	+	.	ID=tRNA_0152; Type=Pseudo; Anti-codon=TAT; structure=".>>>>...>>>........<<<..>>>>.......<<<.<.....>>>>>.......<<<<<<..<<<..";
Chr03	tRNAscan-SE	tRNA	1544495	1544568	74.28	-	.	ID=tRNA_0142; Type=Thr; Anti-codon=AGT; structure=">>>>>>>..>>>>.........<<<<.>>>>>.......<<<<<.....>>>>>.......<<<<<<<<<<<<.";
Chr03	tRNAscan-SE	tRNA	1639194	1639277	73.59	-	.	ID=tRNA_0141; Type=Leu; Anti-codon=CAA; structure=">>>>>>>..>>>...........<<<.>>>>>.......<<<<<.>>>>....<<<<..>>>>>.......<<<<<<<<<<<<.";
Chr03	tRNAscan-SE	tRNA	2160473	2160545	76.67	+	.	ID=tRNA_0153; Type=Val; Anti-codon=TAC; structure=">>>>>>>..>>>..........<<<.>>>>>.......<<<<<.....>>>>>.......<<<<<<<<<<<<.";
Chr03	tRNAscan-SE	tRNA	2554867	2554938	33.07	+	.	ID=tRNA_0154; Type=Pseudo; Anti-codon=GTC; structure=">>>>>>>..>>>>........<<<<..>>>.........<<<.....>.>>>.......<<<.<<<<<<<<.";
Chr03	tRNAscan-SE	tRNA	2591212	2591287	23.38	+	.	ID=tRNA_0155; Type=Pseudo; Anti-codon=TTC; structure=">.>>>.>..>>>>.........<<..<<..>>>>.......<<<<......>>>>>.......<<<<<<.<<<.<.";
Chr03	tRNAscan-SE	tRNA	2751526	2751598	77.31	+	.	ID=tRNA_0156; Type=Glu; Anti-codon=CTC; structure=">>>>>>>..>>>>.........<<<<.>>>>>.......<<<<<....>>>>>.......<<<<<<<<<<<<.";
Chr03	tRNAscan-SE	tRNA	2768306	2768376	71.56	+	.	ID=tRNA_0157; Type=Gly; Anti-codon=GCC; structure=">>>>>>>..>>.>.......<.<<.>>>>>.......<<<<<....>>>>>.......<<<<<<<<<<<<.";
Chr03	tRNAscan-SE	tRNA	2781259	2781329	71.56	-	.	ID=tRNA_0139; Type=Gly; Anti-codon=GCC; structure=">>>>>>>..>>.>.......<.<<.>>>>>.......<<<<<....>>>>>.......<<<<<<<<<<<<.";
Chr03	tRNAscan-SE	tRNA	2819745	2819818	82.72	+	.	ID=tRNA_0158; Type=Ile; Anti-codon=TAT; structure=">>>>>>>..>>>>.........<<<<.>>>>>.......<<<<<.....>>>>>.......<<<<<<<<<<<<.";
Chr03	tRNAscan-SE	tRNA	2894336	2894407	74.11	-	.	ID=tRNA_0138; Type=Pro; Anti-codon=CGG; structure=">>>>>>>..>>>.........<<<.>>>>>.......<<<<<.....>>>>>.......<<<<<<<<<<<<.";
Chr03	tRNAscan-SE	tRNA	2904114	2904186	68.12	-	.	ID=tRNA_0137; Type=Ala; Anti-codon=AGC; structure=">>>>>>>..>>>>........<<<<.>>>>>.......<<<<<.....>>>>>.......<<<<<<<<<<<<.";
Chr03	tRNAscan-SE	tRNA	2928161	2928233	69.65	-	.	ID=tRNA_0136; Type=Ala; Anti-codon=TGC; structure=">>>>>>>..>>>>........<<<<.>>>>>.......<<<<<.....>>>>>.......<<<<<<<<<<<<.";
Chr03	tRNAscan-SE	tRNA	2957717	2957789	68.18	+	.	ID=tRNA_0159; Type=Ala; Anti-codon=TGC; structure=">>>>>>>..>>>>........<<<<.>>>>>.......<<<<<.....>>>>>.......<<<<<<<<<<<<.";
Chr03	tRNAscan-SE	tRNA	2961655	2961726	74.33	-	.	ID=tRNA_0135; Type=Gly; Anti-codon=TCC; structure=">>>>>>>..>>>>........<<<<.>>>>>.......<<<<<....>>>>>.......<<<<<<<<<<<<.";
Chr03	tRNAscan-SE	tRNA	3296492	3296565	77.66	+	.	ID=tRNA_0160; Type=Ile; Anti-codon=AAT; structure=">>>>>>>..>>>>.........<<<<.>>>>>.......<<<<<.....>>>>>.......<<<<<<<<<<<<.";
Chr03	tRNAscan-SE	tRNA	3506529	3506600	44.17	-	.	ID=tRNA_0134; Type=Pseudo; Anti-codon=GCC; structure=">>>>>>>..>>>>........<<<<.>>.>.........<.<<....>>>>>.......<<<<<<<<<<<<.";
Chr03	tRNAscan-SE	tRNA	4017334	4017406	75.05	+	.	ID=tRNA_0161; Type=Arg; Anti-codon=ACG; structure=">>>>>>>..>>>..........<<<.>>>>>.......<<<<<.....>>>>>.......<<<<<<<<<<<<.";
Chr03	tRNAscan-SE	tRNA	4017482	4017565	70.52	+	.	ID=tRNA_0163; Type=Leu; Anti-codon=CAA; structure=">>>>>>>..>>>...........<<<.>>>>>.......<<<<<.>>>>....<<<<..>>>>>.......<<<<<<<<<<<<.";
Chr03	tRNAscan-SE	tRNA	4876555	4876645	71.22	-	.	ID=tRNA_0133; Type=Tyr; Anti-codon=GTA; structure=">>>>>>>..>>>>........<<<<.>>>>>.........................<<<<<.....>>>>>.......<<<<<<<<<<<<.";
Chr03	tRNAscan-SE	tRNA	5280800	5280870	71.56	+	.	ID=tRNA_0164; Type=Gly; Anti-codon=GCC; structure=">>>>>>>..>>.>.......<.<<.>>>>>.......<<<<<....>>>>>.......<<<<<<<<<<<<.";
Chr03	tRNAscan-SE	tRNA	7324777	7324849	71.97	-	.	ID=tRNA_0132; Type=Arg; Anti-codon=CCG; structure=">>>>>>>..>>>>........<<<<.>>>>>.......<<<<<.....>>>>>.......<<<<<<<<<<<<.";
Chr03	tRNAscan-SE	tRNA	8686090	8686163	34.81	+	.	ID=tRNA_0165; Type=Pseudo; Anti-codon=TCT; structure=">>>>>.>..>>>>........<<<<.>>.>>.......<<.<.<.....>>>>>.......<<<<<<.<<<<<.";
Chr03	tRNAscan-SE	tRNA	9886861	9886934	85.4	-	.	ID=tRNA_0131; Type=Ile; Anti-codon=TAT; structure=">>>>>>>..>>>>.........<<<<.>>>>>.......<<<<<.....>>>>>.......<<<<<<<<<<<<.";
Chr03	tRNAscan-SE	tRNA	10958425	10958495	71.56	+	.	ID=tRNA_0166; Type=Gly; Anti-codon=GCC; structure=">>>>>>>..>>.>.......<.<<.>>>>>.......<<<<<....>>>>>.......<<<<<<<<<<<<.";
Chr03	tRNAscan-SE	tRNA	11159607	11159678	74.02	-	.	ID=tRNA_0130; Type=Gln; Anti-codon=CTG; structure=">>>>>>>..>>>>........<<<<.>>>>>.......<<<<<....>>>>>.......<<<<<<<<<<<<.";
Chr03	tRNAscan-SE	tRNA	11313232	11313304	72.95	-	.	ID=tRNA_0128; Type=Phe; Anti-codon=GAA; structure=">>>>.>>..>>>>........<<<<.>>>>>.......<<<<<.....>>>>>.......<<<<<<<.<<<<.";
Chr03	tRNAscan-SE	tRNA	11495176	11495247	71.93	-	.	ID=tRNA_0127; Type=Gln; Anti-codon=CTG; structure=">>>>>>>..>>>>........<<<<.>>>>>.......<<<<<....>>>>>.......<<<<<<<<<<<<.";
Chr03	tRNAscan-SE	tRNA	11847645	11847716	77.63	+	.	ID=tRNA_0167; Type=Trp; Anti-codon=CCA; structure=">>>>>>>..>>>>.......<<<<.>>>>>.......<<<<<.....>>>>>.......<<<<<<<<<<<<.";
Chr03	tRNAscan-SE	tRNA	12259822	12259892	68.5	+	.	ID=tRNA_0168; Type=Gly; Anti-codon=CCC; structure=">>>>>>>..>>>.........<<<.>>>>>.......<<<<<....>>>>>.......<<<<<<<<<<<<.";
Chr03	tRNAscan-SE	tRNA	12930352	12930441	61.71	-	.	ID=tRNA_0126; Type=Met; Anti-codon=CAT; structure=">>>>>>>..>>>>.........<<<<.>>>>.........................<<<<.....>>>>>.......<<<<<<<<<<<<.";
Chr03	tRNAscan-SE	tRNA	14114453	14114524	20.2	+	.	ID=tRNA_0169; Type=Pseudo; Anti-codon=TGC; structure=">..>>.>..>>>>.......<<<<.>>>>>.......<<<<<......>>>>.......<<<<.<.<<..<.";
Chr03	tRNAscan-SE	tRNA	15964308	15964379	68.33	-	.	ID=tRNA_0125; Type=Gln; Anti-codon=CTG; structure=">>>>>>>..>>>>........<<<<.>>>>>.......<<<<<....>>>>>.......<<<<<<<<<<<<.";
Chr03	tRNAscan-SE	tRNA	22723694	22723767	75.17	+	.	ID=tRNA_0170; Type=Thr; Anti-codon=AGT; structure=">>>>>>>..>>>>.........<<<<.>>>>>.......<<<<<.....>>>>>.......<<<<<<<<<<<<.";
Chr03	tRNAscan-SE	tRNA	24110098	24110169	54.49	+	.	ID=tRNA_0171; Type=Arg; Anti-codon=TCT; structure=">>>>>>>..>>>>........<<<<.>>>>>.......<<<<<....>>>>>.......<<<<<<<<<<<<.";
Chr03	tRNAscan-SE	tRNA	24612192	24612264	70.17	+	.	ID=tRNA_0172; Type=Arg; Anti-codon=TCT; structure=">>>>>>>..>>>>........<<<<.>>>>>.......<<<<<.....>>>>>.......<<<<<<<<<<<<.";
Chr03	tRNAscan-SE	tRNA	25107093	25107165	76.93	-	.	ID=tRNA_0124; Type=Val; Anti-codon=TAC; structure=">>>>>>>..>>>..........<<<.>>>>>.......<<<<<.....>>>>>.......<<<<<<<<<<<<.";
Chr03	tRNAscan-SE	tRNA	25303541	25303614	82.78	-	.	ID=tRNA_0123; Type=Asn; Anti-codon=GTT; structure=">>>>>>>..>>>>.........<<<<.>>>>>.......<<<<<.....>>>>>.......<<<<<<<<<<<<.";
Chr03	tRNAscan-SE	tRNA	25628644	25628715	22.3	+	.	ID=tRNA_0174; Type=Pseudo; Anti-codon=TGC; structure=">..>>.>..>>>>.......<<<<.>>>>>.......<<<<<......>>>>.......<<<<.<.<<..<.";
Chr03	tRNAscan-SE	tRNA	26473162	26473233	71.75	-	.	ID=tRNA_0122; Type=Pro; Anti-codon=AGG; structure=">>>>>>>..>>>.........<<<.>>>>>.......<<<<<.....>>>>>.......<<<<<<<<<<<<.";
Chr03	tRNAscan-SE	tRNA	26513998	26514070	84.38	+	.	ID=tRNA_0175; Type=Lys; Anti-codon=CTT; structure=">>>>>>>..>>>>........<<<<.>>>>>.......<<<<<.....>>>>>.......<<<<<<<<<<<<.";
Chr03	tRNAscan-SE	tRNA	27266092	27266164	87.57	+	.	ID=tRNA_0176; Type=Lys; Anti-codon=TTT; structure=">>>>>>>..>>>>........<<<<.>>>>>.......<<<<<.....>>>>>.......<<<<<<<<<<<<.";
Chr03	tRNAscan-SE	tRNA	27290391	27290462	68.81	-	.	ID=tRNA_0121; Type=Met; Anti-codon=CAT; structure=">>>>>>>..>>>>.......<<<<.>>>>>.......<<<<<.....>>>>>.......<<<<<<<<<<<<.";
Chr03	tRNAscan-SE	tRNA	27330514	27330587	77.66	+	.	ID=tRNA_0177; Type=Ile; Anti-codon=AAT; structure=">>>>>>>..>>>>.........<<<<.>>>>>.......<<<<<.....>>>>>.......<<<<<<<<<<<<.";
Chr03	tRNAscan-SE	tRNA	27434571	27434644	82.11	+	.	ID=tRNA_0178; Type=Arg; Anti-codon=TCG; structure=">>>>>>>..>>>>.........<<<<.>>>>>.......<<<<<.....>>>>>.......<<<<<<<<<<<<.";
Chr03	tRNAscan-SE	tRNA	27491269	27491340	63.7	-	.	ID=tRNA_0120; Type=His; Anti-codon=GTG; structure=">>>>>>>..>>>>........<<<<.>>>>>.......<<<<<....>>>>>.......<<<<<<<<<<<<.";
Chr03	tRNAscan-SE	tRNA	27665385	27665456	76.29	+	.	ID=tRNA_0179; Type=Cys; Anti-codon=GCA; structure=">>>>>>>..>>>>.......<<<<.>>>>>.......<<<<<.....>>>>>.......<<<<<<<<<<<<.";
Chr03	tRNAscan-SE	tRNA	27749603	27749676	77.22	-	.	ID=tRNA_0119; Type=Val; Anti-codon=AAC; structure=">>>>>>>..>>>...........<<<.>>>>>.......<<<<<.....>>>>>.......<<<<<<<<<<<<.";
Chr03	tRNAscan-SE	tRNA	28054284	28054355	74.33	-	.	ID=tRNA_0198; Type=Gly; Anti-codon=TCC; structure=">>>>>>>..>>>>........<<<<.>>>>>.......<<<<<....>>>>>.......<<<<<<<<<<<<.";
Chr03	tRNAscan-SE	tRNA	28115351	28115424	82	-	.	ID=tRNA_0195; Type=Asn; Anti-codon=GTT; structure=">>>>>>>..>>>>.........<<<<.>>>>>.......<<<<<.....>>>>>.......<<<<<<<<<<<<.";
Chr03	tRNAscan-SE	tRNA	28375763	28375834	73.14	+	.	ID=tRNA_0180; Type=Gly; Anti-codon=TCC; structure=">>>>>>>..>>>>........<<<<.>>>>>.......<<<<<....>>>>>.......<<<<<<<<<<<<.";
Chr03	tRNAscan-SE	tRNA	28804633	28804704	69.46	-	.	ID=tRNA_0184; Type=Asp; Anti-codon=GTC; structure=">>>>>>>..>>>>........<<<<.>>>>>.......<<<<<....>>>>>.......<<<<<<<<<<<<.";
Chr03	tRNAscan-SE	tRNA	29081947	29082018	73.14	-	.	ID=tRNA_0173; Type=Gly; Anti-codon=TCC; structure=">>>>>>>..>>>>........<<<<.>>>>>.......<<<<<....>>>>>.......<<<<<<<<<<<<.";
Chr03	tRNAscan-SE	tRNA	29207777	29207848	63.61	-	.	ID=tRNA_0162; Type=Undet; Anti-codon=???; structure=">>>>.>>..>>>>........<<<<.>>>>>......<<<<<.....>>>>>.......<<<<<<<.<<<<.";
Chr03	tRNAscan-SE	tRNA	29509341	29509412	52.33	+	.	ID=tRNA_0181; Type=Gln; Anti-codon=TTG; structure=">>>>>>>...>>>........<<<..>>>.>.......<.<<<....>>>>>.......<<<<<<<<<<<<.";
Chr03	tRNAscan-SE	tRNA	29509918	29509989	72.74	+	.	ID=tRNA_0182; Type=Gln; Anti-codon=TTG; structure=">>>>>>>..>>>>........<<<<.>>>>>.......<<<<<....>>>>>.......<<<<<<<<<<<<.";
Chr03	tRNAscan-SE	tRNA	29510498	29510569	58.37	+	.	ID=tRNA_0183; Type=Sup; Anti-codon=CTA; structure=">>>>.>>..>>>>........<<<<.>>>.>.......<.<<<....>>>>>.......<<<<<<<.<<<<.";
Chr03	tRNAscan-SE	tRNA	29511979	29512050	72.35	+	.	ID=tRNA_0185; Type=Gln; Anti-codon=TTG; structure=">>>>>>>..>>>>........<<<<.>>>>>.......<<<<<....>>>>>.......<<<<<<<<<<<<.";
Chr03	tRNAscan-SE	tRNA	29512746	29512817	71.99	+	.	ID=tRNA_0186; Type=Gln; Anti-codon=CTG; structure=">>>>>>>..>>>>........<<<<.>>>>>.......<<<<<....>>>>>.......<<<<<<<<<<<<.";
Chr03	tRNAscan-SE	tRNA	29513576	29513647	71.92	+	.	ID=tRNA_0187; Type=Gln; Anti-codon=TTG; structure=">>>>>>>..>>>>........<<<<.>>>>>.......<<<<<....>>>>>.......<<<<<<<<<<<<.";
Chr03	tRNAscan-SE	tRNA	29514580	29514651	72.35	+	.	ID=tRNA_0188; Type=Gln; Anti-codon=TTG; structure=">>>>>>>..>>>>........<<<<.>>>>>.......<<<<<....>>>>>.......<<<<<<<<<<<<.";
Chr03	tRNAscan-SE	tRNA	29515374	29515445	72.38	+	.	ID=tRNA_0189; Type=Gln; Anti-codon=TTG; structure=">>>>>>>..>>>>........<<<<.>>>>>.......<<<<<....>>>>>.......<<<<<<<<<<<<.";
Chr03	tRNAscan-SE	tRNA	29515934	29516005	65.29	+	.	ID=tRNA_0190; Type=Gln; Anti-codon=CTG; structure=">>>>>>>..>>>>........<<<<.>>>>>.......<<<<<....>>.>>.......<<.<<<<<<<<<.";
Chr03	tRNAscan-SE	tRNA	29519865	29519936	70.84	+	.	ID=tRNA_0191; Type=Gln; Anti-codon=TTG; structure=">>>>>>>..>>>>........<<<<.>>>>>.......<<<<<....>>>>>.......<<<<<<<<<<<<.";
Chr03	tRNAscan-SE	tRNA	29520402	29520473	74.09	+	.	ID=tRNA_0192; Type=Gln; Anti-codon=TTG; structure=">>>>>>>..>>>>........<<<<.>>>>>.......<<<<<....>>>>>.......<<<<<<<<<<<<.";
Chr03	tRNAscan-SE	tRNA	29615149	29615220	62.38	-	.	ID=tRNA_0151; Type=His; Anti-codon=GTG; structure=">>>>>>>..>>>>........<<<<.>>>>>.......<<<<<....>>>>>.......<<<<<<<<<<<<.";
Chr03	tRNAscan-SE	tRNA	29697295	29697368	85.4	-	.	ID=tRNA_0140; Type=Ile; Anti-codon=TAT; structure=">>>>>>>..>>>>.........<<<<.>>>>>.......<<<<<.....>>>>>.......<<<<<<<<<<<<.";
Chr03	tRNAscan-SE	tRNA	29759905	29759976	72.67	-	.	ID=tRNA_0129; Type=Glu; Anti-codon=TTC; structure=">>>>>>>..>>>>........<<<<.>>>>>.......<<<<<....>>>>>.......<<<<<<<<<<<<.";
Chr03	tRNAscan-SE	tRNA	29901830	29901901	58.86	+	.	ID=tRNA_0193; Type=Pro; Anti-codon=AGG; structure=">.>>>>>..>>>.........<<<.>>>>>.......<<<<<.....>>>>>.......<<<<<<<<<<.<.";
Chr03	tRNAscan-SE	tRNA	30041449	30041519	71.56	+	.	ID=tRNA_0194; Type=Gly; Anti-codon=GCC; structure=">>>>>>>..>>.>.......<.<<.>>>>>.......<<<<<....>>>>>.......<<<<<<<<<<<<.";
Chr03	tRNAscan-SE	tRNA	30471172	30471242	71.56	-	.	ID=tRNA_0118; Type=Gly; Anti-codon=GCC; structure=">>>>>>>..>>.>.......<.<<.>>>>>.......<<<<<....>>>>>.......<<<<<<<<<<<<.";
Chr03	tRNAscan-SE	tRNA	30620307	30620380	49.33	+	.	ID=tRNA_0196; Type=Arg; Anti-codon=CCT; structure=">>>...>..>>>>........<<<<.>>>>>.......<<<<<.....>>>>>........<<<<<<...<<<.";
Chr03	tRNAscan-SE	tRNA	32267694	32267775	81.28	+	.	ID=tRNA_0197; Type=Ser; Anti-codon=CGA; structure=">>>>>>>..>>>..........<<<.>>>>>.......<<<<<.>>>>...<<<<..>>>>>.......<<<<<<<<<<<<.";
Chr03	tRNAscan-SE	tRNA	33190788	33190859	68.19	+	.	ID=tRNA_0083; Type=Met; Anti-codon=CAT; structure=">>>>>>>..>>>>.......<<<<.>>>>>.......<<<<<.....>>>>>.......<<<<<<<<<<<<.";
Chr03	tRNAscan-SE	tRNA	33224532	33224603	74.33	-	.	ID=tRNA_0082; Type=Gly; Anti-codon=TCC; structure=">>>>>>>..>>>>........<<<<.>>>>>.......<<<<<....>>>>>.......<<<<<<<<<<<<.";
Chr04	tRNAscan-SE	tRNA	229651	229722	78.52	+	.	ID=tRNA_0084; Type=Thr; Anti-codon=TGT; structure=">>>>>>>..>>>>.......<<<<.>>>>>.......<<<<<.....>>>>>.......<<<<<<<<<<<<.";
Chr04	tRNAscan-SE	tRNA	289479	289551	68.12	+	.	ID=tRNA_0095; Type=Ala; Anti-codon=AGC; structure=">>>>>>>..>>>>........<<<<.>>>>>.......<<<<<.....>>>>>.......<<<<<<<<<<<<.";
Chr04	tRNAscan-SE	tRNA	891921	891998	30.21	-	.	ID=tRNA_0112; Type=Undet; Anti-codon=???; structure=">>>>>>>..>>>>.............<<<<.>>>>..........<<<<....>>>>>.......<<<<<<<<<<<<.";
Chr04	tRNAscan-SE	tRNA	902538	902608	71.56	-	.	ID=tRNA_0111; Type=Gly; Anti-codon=GCC; structure=">>>>>>>..>>.>.......<.<<.>>>>>.......<<<<<....>>>>>.......<<<<<<<<<<<<.";
Chr04	tRNAscan-SE	tRNA	1195907	1195980	75.56	+	.	ID=tRNA_0106; Type=Val; Anti-codon=AAC; structure=">>>>>>>..>>>...........<<<.>>>>>.......<<<<<.....>>>>>.......<<<<<<<<<<<<.";
Chr04	tRNAscan-SE	tRNA	1801968	1802040	87.57	-	.	ID=tRNA_0110; Type=Lys; Anti-codon=TTT; structure=">>>>>>>..>>>>........<<<<.>>>>>.......<<<<<.....>>>>>.......<<<<<<<<<<<<.";
Chr04	tRNAscan-SE	tRNA	1889509	1889581	84.38	-	.	ID=tRNA_0109; Type=Lys; Anti-codon=CTT; structure=">>>>>>>..>>>>........<<<<.>>>>>.......<<<<<.....>>>>>.......<<<<<<<<<<<<.";
Chr04	tRNAscan-SE	tRNA	2174032	2174103	62.38	+	.	ID=tRNA_0113; Type=His; Anti-codon=GTG; structure=">>>>>>>..>>>>........<<<<.>>>>>.......<<<<<....>>>>>.......<<<<<<<<<<<<.";
Chr04	tRNAscan-SE	tRNA	2191414	2191484	71.56	-	.	ID=tRNA_0108; Type=Gly; Anti-codon=GCC; structure=">>>>>>>..>>.>.......<.<<.>>>>>.......<<<<<....>>>>>.......<<<<<<<<<<<<.";
Chr04	tRNAscan-SE	tRNA	2202865	2202946	84.2	+	.	ID=tRNA_0114; Type=Ser; Anti-codon=AGA; structure=">>>>>>>..>>>>........<<<<.>>>>>.......<<<<<.>>>>...<<<<..>>>>>.......<<<<<<<<<<<<.";
Chr04	tRNAscan-SE	tRNA	2440239	2440321	66.08	+	.	ID=tRNA_0115; Type=Leu; Anti-codon=TAA; structure=">>>>>>>..>>>..........<<<.>>>>>.......<<<<<.>>>>....<<<<..>>>>>.......<<<<<<<<<<<<.";
Chr04	tRNAscan-SE	tRNA	3156497	3156568	77.63	+	.	ID=tRNA_0116; Type=Trp; Anti-codon=CCA; structure=">>>>>>>..>>>>.......<<<<.>>>>>.......<<<<<.....>>>>>.......<<<<<<<<<<<<.";
Chr04	tRNAscan-SE	tRNA	3178169	3178242	80.35	+	.	ID=tRNA_0117; Type=Asn; Anti-codon=GTT; structure=">>>>>>>..>>>>.........<<<<.>>>>>.......<<<<<.....>>>>>.......<<<<<<<<<<<<.";
Chr04	tRNAscan-SE	tRNA	3229492	3229565	75.17	-	.	ID=tRNA_0107; Type=Thr; Anti-codon=AGT; structure=">>>>>>>..>>>>.........<<<<.>>>>>.......<<<<<.....>>>>>.......<<<<<<<<<<<<.";
Chr04	tRNAscan-SE	tRNA	3345857	3345930	82.78	-	.	ID=tRNA_0105; Type=Asn; Anti-codon=GTT; structure=">>>>>>>..>>>>.........<<<<.>>>>>.......<<<<<.....>>>>>.......<<<<<<<<<<<<.";
Chr04	tRNAscan-SE	tRNA	3474775	3474846	69.46	-	.	ID=tRNA_0104; Type=Asp; Anti-codon=GTC; structure=">>>>>>>..>>>>........<<<<.>>>>>.......<<<<<....>>>>>.......<<<<<<<<<<<<.";
Chr04	tRNAscan-SE	tRNA	3551827	3551898	69.46	-	.	ID=tRNA_0103; Type=Asp; Anti-codon=GTC; structure=">>>>>>>..>>>>........<<<<.>>>>>.......<<<<<....>>>>>.......<<<<<<<<<<<<.";
Chr04	tRNAscan-SE	tRNA	3594355	3594427	84.38	+	.	ID=tRNA_0118; Type=Lys; Anti-codon=CTT; structure=">>>>>>>..>>>>........<<<<.>>>>>.......<<<<<.....>>>>>.......<<<<<<<<<<<<.";
Chr04	tRNAscan-SE	tRNA	5084585	5084657	73.6	+	.	ID=tRNA_0085; Type=Arg; Anti-codon=ACG; structure=">>>>>>>..>>>..........<<<.>>>>>.......<<<<<.....>>>>>.......<<<<<<<<<<<<.";
Chr04	tRNAscan-SE	tRNA	5208370	5208442	87.57	+	.	ID=tRNA_0086; Type=Lys; Anti-codon=TTT; structure=">>>>>>>..>>>>........<<<<.>>>>>.......<<<<<.....>>>>>.......<<<<<<<<<<<<.";
Chr04	tRNAscan-SE	tRNA	5491490	5491561	78.52	-	.	ID=tRNA_0102; Type=Thr; Anti-codon=TGT; structure=">>>>>>>..>>>>.......<<<<.>>>>>.......<<<<<.....>>>>>.......<<<<<<<<<<<<.";
Chr04	tRNAscan-SE	tRNA	5605622	5605693	72.67	+	.	ID=tRNA_0087; Type=Glu; Anti-codon=TTC; structure=">>>>>>>..>>>>........<<<<.>>>>>.......<<<<<....>>>>>.......<<<<<<<<<<<<.";
Chr04	tRNAscan-SE	tRNA	5978924	5979006	65.82	+	.	ID=tRNA_0088; Type=Leu; Anti-codon=TAA; structure=">>>>>>>..>>>..........<<<.>>>>>.......<<<<<.>>>>....<<<<..>>>>>.......<<<<<<<<<<<<.";
Chr04	tRNAscan-SE	tRNA	6163652	6163732	69.68	+	.	ID=tRNA_0089; Type=Leu; Anti-codon=AAG; structure=">>>>>>>..>>>............<<<.>>>>>.......<<<<<.>>....<<..>>>>>.......<<<<<<<<<<<<.";
Chr04	tRNAscan-SE	tRNA	6194923	6194995	69.9	+	.	ID=tRNA_0090; Type=Ala; Anti-codon=TGC; structure=">>>>>>>..>>>>........<<<<.>>>>>.......<<<<<.....>>>>>.......<<<<<<<<<<<<.";
Chr04	tRNAscan-SE	tRNA	6470154	6470225	74.09	+	.	ID=tRNA_0091; Type=Gln; Anti-codon=TTG; structure=">>>>>>>..>>>>........<<<<.>>>>>.......<<<<<....>>>>>.......<<<<<<<<<<<<.";
Chr04	tRNAscan-SE	tRNA	6492057	6492136	68.65	-	.	ID=tRNA_0101; Type=Leu; Anti-codon=TAG; structure=">>>>>>>..>>>...........<<<.>>>>>.......<<<<<.>>....<<..>>>>>.......<<<<<<<<<<<<.";
Chr04	tRNAscan-SE	tRNA	6611219	6611291	84.38	+	.	ID=tRNA_0092; Type=Lys; Anti-codon=CTT; structure=">>>>>>>..>>>>........<<<<.>>>>>.......<<<<<.....>>>>>.......<<<<<<<<<<<<.";
Chr04	tRNAscan-SE	tRNA	6759334	6759414	68.09	-	.	ID=tRNA_0100; Type=Leu; Anti-codon=AAG; structure=">>>>>>>..>>>............<<<.>>>>>.......<<<<<.>>....<<..>>>>>.......<<<<<<<<<<<<.";
Chr04	tRNAscan-SE	tRNA	6895248	6895338	74.32	-	.	ID=tRNA_0099; Type=Tyr; Anti-codon=GTA; structure=">>>>>>>..>>>>........<<<<.>>>>>.........................<<<<<.....>>>>>.......<<<<<<<<<<<<.";
Chr04	tRNAscan-SE	tRNA	7488691	7488763	72.95	-	.	ID=tRNA_0098; Type=Phe; Anti-codon=GAA; structure=">>>>.>>..>>>>........<<<<.>>>>>.......<<<<<.....>>>>>.......<<<<<<<.<<<<.";
Chr04	tRNAscan-SE	tRNA	7490487	7490559	64.11	+	.	ID=tRNA_0093; Type=Ala; Anti-codon=TGC; structure=">>>>>>>..>>>>........<<<<.>>>>>.......<<<<<.....>>>>>.......<<<<<<<<<<<<.";
Chr04	tRNAscan-SE	tRNA	7504154	7504251	25.09	-	.	ID=tRNA_0097; Type=Pseudo; Anti-codon=TGT; structure=">>>>>>>..>>>>.........<<<<.>>>.>...............................<.<<<.....>>>>>.......<<<<<<<<<<<<.";
Chr04	tRNAscan-SE	tRNA	7681138	7681208	71.56	-	.	ID=tRNA_0096; Type=Gly; Anti-codon=GCC; structure=">>>>>>>..>>.>.......<.<<.>>>>>.......<<<<<....>>>>>.......<<<<<<<<<<<<.";
Chr04	tRNAscan-SE	tRNA	8403236	8403309	75.17	-	.	ID=tRNA_0094; Type=Thr; Anti-codon=AGT; structure=">>>>>>>..>>>>.........<<<<.>>>>>.......<<<<<.....>>>>>.......<<<<<<<<<<<<.";
Chr04	tRNAscan-SE	tRNA	9656412	9656483	73.73	+	.	ID=tRNA_0161; Type=Pro; Anti-codon=TGG; structure=">>>>>>>..>>>.........<<<.>>>>>.......<<<<<.....>>>>>.......<<<<<<<<<<<<.";
Chr04	tRNAscan-SE	tRNA	10125893	10125966	81.83	+	.	ID=tRNA_0162; Type=Asn; Anti-codon=GTT; structure=">>>>>>>..>>>>.........<<<<.>>>>>.......<<<<<.....>>>>>.......<<<<<<<<<<<<.";
Chr04	tRNAscan-SE	tRNA	11774239	11774329	76.44	+	.	ID=tRNA_0163; Type=Tyr; Anti-codon=GTA; structure=">>>>>>>..>>>>........<<<<.>>>>>.........................<<<<<.....>>>>>.......<<<<<<<<<<<<.";
Chr04	tRNAscan-SE	tRNA	17837130	17837201	81.19	-	.	ID=tRNA_0116; Type=Thr; Anti-codon=TGT; structure=">>>>>>>..>>>>.......<<<<.>>>>>.......<<<<<.....>>>>>.......<<<<<<<<<<<<.";
Chr04	tRNAscan-SE	tRNA	21160737	21160808	20.19	+	.	ID=tRNA_0117; Type=Pseudo; Anti-codon=TGC; structure=">..>>.>..>.>>........<<.<>>>>>.......<<<<<......>>>>.......<<<<.<.<<..<.";
Chr04	tRNAscan-SE	tRNA	23045361	23045432	72.08	-	.	ID=tRNA_0115; Type=Pro; Anti-codon=AGG; structure=">>>>>>>..>>>>.......<<<<..>>>>.......<<<<......>>>>>.......<<<<<<<<<<<<.";
Chr04	tRNAscan-SE	tRNA	23047612	23047683	64.97	-	.	ID=tRNA_0114; Type=Pro; Anti-codon=AGG; structure=">>>>>>>..>>>>.......<<<<..>>>>.......<<<<......>.>>>.......<<<.<<<<<<<<.";
Chr04	tRNAscan-SE	tRNA	24236339	24236411	84.38	-	.	ID=tRNA_0113; Type=Lys; Anti-codon=CTT; structure=">>>>>>>..>>>>........<<<<.>>>>>.......<<<<<.....>>>>>.......<<<<<<<<<<<<.";
Chr04	tRNAscan-SE	tRNA	24237065	24237137	84.38	-	.	ID=tRNA_0112; Type=Lys; Anti-codon=CTT; structure=">>>>>>>..>>>>........<<<<.>>>>>.......<<<<<.....>>>>>.......<<<<<<<<<<<<.";
Chr04	tRNAscan-SE	tRNA	25437988	25438059	68.81	+	.	ID=tRNA_0107; Type=Met; Anti-codon=CAT; structure=">>>>>>>..>>>>.......<<<<.>>>>>.......<<<<<.....>>>>>.......<<<<<<<<<<<<.";
Chr04	tRNAscan-SE	tRNA	25536000	25536089	61.99	+	.	ID=tRNA_0108; Type=Met; Anti-codon=CAT; structure=">>>>>>>..>>>>.........<<<<.>>>>.........................<<<<.....>>>>>.......<<<<<<<<<<<<.";
Chr04	tRNAscan-SE	tRNA	25756350	25756421	71.75	-	.	ID=tRNA_0111; Type=Pro; Anti-codon=AGG; structure=">>>>>>>..>>>.........<<<.>>>>>.......<<<<<.....>>>>>.......<<<<<<<<<<<<.";
Chr04	tRNAscan-SE	tRNA	26531893	26531965	84.38	-	.	ID=tRNA_0110; Type=Lys; Anti-codon=CTT; structure=">>>>>>>..>>>>........<<<<.>>>>>.......<<<<<.....>>>>>.......<<<<<<<<<<<<.";
Chr04	tRNAscan-SE	tRNA	26618404	26618485	83.63	-	.	ID=tRNA_0106; Type=Ser; Anti-codon=AGA; structure=">>>>>>>..>>>>........<<<<.>>>>>.......<<<<<.>>>>...<<<<..>>>>>.......<<<<<<<<<<<<.";
Chr04	tRNAscan-SE	tRNA	27886005	27886075	31.06	+	.	ID=tRNA_0109; Type=Pro; Anti-codon=AGG; structure=">>>>.>...>>>.........<<<.>>.>>.......<<.<<....>>>>>.......<<<<<.<.<<<<.";
Chr05	tRNAscan-SE	tRNA	162221	162293	77.43	+	.	ID=tRNA_0273; Type=Phe; Anti-codon=GAA; structure=">>>>.>>..>>>>........<<<<.>>>>>.......<<<<<.....>>>>>.......<<<<<<<.<<<<.";
Chr05	tRNAscan-SE	tRNA	703493	703564	74.33	-	.	ID=tRNA_0272; Type=Gly; Anti-codon=TCC; structure=">>>>>>>..>>>>........<<<<.>>>>>.......<<<<<....>>>>>.......<<<<<<<<<<<<.";
Chr05	tRNAscan-SE	tRNA	989054	989134	68.57	-	.	ID=tRNA_0271; Type=Leu; Anti-codon=CAG; structure=">>>>>>>..>>>............<<<.>>>>>.......<<<<<.>>....<<..>>>>>.......<<<<<<<<<<<<.";
Chr05	tRNAscan-SE	tRNA	1199669	1199750	84.12	-	.	ID=tRNA_0270; Type=Ser; Anti-codon=AGA; structure=">>>>>>>..>>>>........<<<<.>>>>>.......<<<<<.>>>>...<<<<..>>>>>.......<<<<<<<<<<<<.";
Chr05	tRNAscan-SE	tRNA	1660915	1660995	60.66	+	.	ID=tRNA_0275; Type=Leu; Anti-codon=CAG; structure=">>>>>>>..>>>............<<<.>>>>>.......<<<<<.>>....<<..>>>>>.......<<<<<<<<<<<<.";
Chr05	tRNAscan-SE	tRNA	1765608	1765682	38.23	+	.	ID=tRNA_0276; Type=Ile; Anti-codon=AAT; structure=">>>>>.>>..>>.>.........<.<<.>.>>>.......<<<.<......>>.>.......<.<<.<<<<<<<.";
Chr05	tRNAscan-SE	tRNA	1790707	1790780	84.87	+	.	ID=tRNA_0277; Type=Ile; Anti-codon=AAT; structure=">>>>>>>..>>>>.........<<<<.>>>>>.......<<<<<.....>>>>>.......<<<<<<<<<<<<.";
Chr05	tRNAscan-SE	tRNA	2256816	2256887	84.43	-	.	ID=tRNA_0269; Type=Thr; Anti-codon=CGT; structure=">>>>>>>..>>>>.......<<<<.>>>>>.......<<<<<.....>>>>>.......<<<<<<<<<<<<.";
Chr05	tRNAscan-SE	tRNA	2410556	2410629	53.68	+	.	ID=tRNA_0278; Type=Ile; Anti-codon=AAT; structure=">>>.>>>..>>>>.........<<<<.>>.>>.......<<.<<.....>>>>>.......<<<<<<<<.<<<.";
Chr05	tRNAscan-SE	tRNA	2676399	2676470	56.06	+	.	ID=tRNA_0279; Type=Phe; Anti-codon=GAA; structure=">>>>.>>..>>>>........<<<<.>>>>>.......<<<<<....>>>>>.......<<<<<<<.<<<<.";
Chr05	tRNAscan-SE	tRNA	2782136	2782208	65.78	-	.	ID=tRNA_0268; Type=Ala; Anti-codon=CGC; structure=">>>>>>>..>>>>........<<<<.>>>>>.......<<<<<.....>>>>>.......<<<<<<<<<<<<.";
Chr05	tRNAscan-SE	tRNA	3079229	3079302	77.22	-	.	ID=tRNA_0267; Type=Val; Anti-codon=AAC; structure=">>>>>>>..>>>...........<<<.>>>>>.......<<<<<.....>>>>>.......<<<<<<<<<<<<.";
Chr05	tRNAscan-SE	tRNA	3181273	3181346	73.59	-	.	ID=tRNA_0266; Type=Val; Anti-codon=AAC; structure=">>>>>>>..>>>...........<<<.>>>>>.......<<<<<.....>>>>>.......<<<<<<<<<<<<.";
Chr05	tRNAscan-SE	tRNA	3215145	3215215	68.5	-	.	ID=tRNA_0265; Type=Gly; Anti-codon=CCC; structure=">>>>>>>..>>>.........<<<.>>>>>.......<<<<<....>>>>>.......<<<<<<<<<<<<.";
Chr05	tRNAscan-SE	tRNA	3311802	3311875	77.22	-	.	ID=tRNA_0264; Type=Val; Anti-codon=AAC; structure=">>>>>>>..>>>...........<<<.>>>>>.......<<<<<.....>>>>>.......<<<<<<<<<<<<.";
Chr05	tRNAscan-SE	tRNA	3888438	3888519	84.12	+	.	ID=tRNA_0280; Type=Ser; Anti-codon=AGA; structure=">>>>>>>..>>>>........<<<<.>>>>>.......<<<<<.>>>>...<<<<..>>>>>.......<<<<<<<<<<<<.";
Chr05	tRNAscan-SE	tRNA	4240125	4240196	74.09	-	.	ID=tRNA_0262; Type=Gln; Anti-codon=TTG; structure=">>>>>>>..>>>>........<<<<.>>>>>.......<<<<<....>>>>>.......<<<<<<<<<<<<.";
Chr05	tRNAscan-SE	tRNA	4446002	4446083	83.28	-	.	ID=tRNA_0261; Type=Ser; Anti-codon=TGA; structure=">>>>>>>..>>>..........<<<.>>>>>.......<<<<<.>>>>...<<<<..>>>>>.......<<<<<<<<<<<<.";
Chr05	tRNAscan-SE	tRNA	4489862	4489942	69.68	-	.	ID=tRNA_0260; Type=Leu; Anti-codon=AAG; structure=">>>>>>>..>>>............<<<.>>>>>.......<<<<<.>>....<<..>>>>>.......<<<<<<<<<<<<.";
Chr05	tRNAscan-SE	tRNA	4507525	4507597	68.12	-	.	ID=tRNA_0259; Type=Ala; Anti-codon=AGC; structure=">>>>>>>..>>>>........<<<<.>>>>>.......<<<<<.....>>>>>.......<<<<<<<<<<<<.";
Chr05	tRNAscan-SE	tRNA	4993707	4993788	83.72	+	.	ID=tRNA_0281; Type=Ser; Anti-codon=AGA; structure=">>>>>>>..>>>>........<<<<.>>>>>.......<<<<<.>>>>...<<<<..>>>>>.......<<<<<<<<<<<<.";
Chr05	tRNAscan-SE	tRNA	5648055	5648134	68.72	-	.	ID=tRNA_0258; Type=Leu; Anti-codon=TAG; structure=">>>>>>>..>>>...........<<<.>>>>>.......<<<<<.>>....<<..>>>>>.......<<<<<<<<<<<<.";
Chr05	tRNAscan-SE	tRNA	5650407	5650486	68.72	-	.	ID=tRNA_0257; Type=Leu; Anti-codon=TAG; structure=">>>>>>>..>>>...........<<<.>>>>>.......<<<<<.>>....<<..>>>>>.......<<<<<<<<<<<<.";
Chr05	tRNAscan-SE	tRNA	5803498	5803569	78.18	+	.	ID=tRNA_0282; Type=Cys; Anti-codon=GCA; structure=">>>>>>>..>>>>.......<<<<.>>>>>.......<<<<<.....>>>>>.......<<<<<<<<<<<<.";
Chr05	tRNAscan-SE	tRNA	5815190	5815261	70.19	-	.	ID=tRNA_0256; Type=Gln; Anti-codon=CTG; structure=">>>>>>>..>>>>........<<<<.>>>>>.......<<<<<....>>>>>.......<<<<<<<<<<<<.";
Chr05	tRNAscan-SE	tRNA	6080148	6080229	79.53	-	.	ID=tRNA_0255; Type=Ser; Anti-codon=GCT; structure=">>>>>>>..>>>..........<<<.>>>>>.......<<<<<.>>>>...<<<<..>>>>>.......<<<<<<<<<<<<.";
Chr05	tRNAscan-SE	tRNA	6248789	6248860	67.87	+	.	ID=tRNA_0283; Type=Met; Anti-codon=CAT; structure=">>>>>>>..>>>>.......<<<<.>>>>>.......<<<<<.....>>>>>.......<<<<<<<<<<<<.";
Chr05	tRNAscan-SE	tRNA	6475270	6475353	73.59	+	.	ID=tRNA_0284; Type=Leu; Anti-codon=CAA; structure=">>>>>>>..>>>...........<<<.>>>>>.......<<<<<.>>>>....<<<<..>>>>>.......<<<<<<<<<<<<.";
Chr05	tRNAscan-SE	tRNA	6804429	6804500	77.63	-	.	ID=tRNA_0254; Type=Trp; Anti-codon=CCA; structure=">>>>>>>..>>>>.......<<<<.>>>>>.......<<<<<.....>>>>>.......<<<<<<<<<<<<.";
Chr05	tRNAscan-SE	tRNA	6805366	6805438	68.12	-	.	ID=tRNA_0253; Type=Ala; Anti-codon=AGC; structure=">>>>>>>..>>>>........<<<<.>>>>>.......<<<<<.....>>>>>.......<<<<<<<<<<<<.";
Chr05	tRNAscan-SE	tRNA	6898158	6898229	81.19	+	.	ID=tRNA_0286; Type=Thr; Anti-codon=TGT; structure=">>>>>>>..>>>>.......<<<<.>>>>>.......<<<<<.....>>>>>.......<<<<<<<<<<<<.";
Chr05	tRNAscan-SE	tRNA	7077038	7077111	79.79	+	.	ID=tRNA_0287; Type=Ile; Anti-codon=AAT; structure=">>>>>>>..>>>>.........<<<<.>>>>>.......<<<<<.....>>>>>.......<<<<<<<<<<<<.";
Chr05	tRNAscan-SE	tRNA	7123213	7123284	69.46	+	.	ID=tRNA_0288; Type=Asp; Anti-codon=GTC; structure=">>>>>>>..>>>>........<<<<.>>>>>.......<<<<<....>>>>>.......<<<<<<<<<<<<.";
Chr05	tRNAscan-SE	tRNA	7184677	7184749	72.95	-	.	ID=tRNA_0309; Type=Phe; Anti-codon=GAA; structure=">>>>.>>..>>>>........<<<<.>>>>>.......<<<<<.....>>>>>.......<<<<<<<.<<<<.";
Chr05	tRNAscan-SE	tRNA	7185840	7185911	72.63	+	.	ID=tRNA_0289; Type=Cys; Anti-codon=GCA; structure=">>>>>>>..>>>>.......<<<<.>>>>>.......<<<<<.....>>>>>.......<<<<<<<<<<<<.";
Chr05	tRNAscan-SE	tRNA	7784179	7784250	73.14	+	.	ID=tRNA_0290; Type=Gly; Anti-codon=TCC; structure=">>>>>>>..>>>>........<<<<.>>>>>.......<<<<<....>>>>>.......<<<<<<<<<<<<.";
Chr05	tRNAscan-SE	tRNA	8288036	8288108	84.38	+	.	ID=tRNA_0291; Type=Lys; Anti-codon=CTT; structure=">>>>>>>..>>>>........<<<<.>>>>>.......<<<<<.....>>>>>.......<<<<<<<<<<<<.";
Chr05	tRNAscan-SE	tRNA	8432674	8432747	77.22	-	.	ID=tRNA_0308; Type=Val; Anti-codon=AAC; structure=">>>>>>>..>>>...........<<<.>>>>>.......<<<<<.....>>>>>.......<<<<<<<<<<<<.";
Chr05	tRNAscan-SE	tRNA	8667222	8667293	71.75	+	.	ID=tRNA_0292; Type=Pro; Anti-codon=AGG; structure=">>>>>>>..>>>.........<<<.>>>>>.......<<<<<.....>>>>>.......<<<<<<<<<<<<.";
Chr05	tRNAscan-SE	tRNA	8812301	8812374	76.95	-	.	ID=tRNA_0307; Type=Ile; Anti-codon=AAT; structure=">>>.>>>..>>>>.........<<<<.>>>>>.......<<<<<.....>>>>>.......<<<<<<<<.<<<.";
Chr05	tRNAscan-SE	tRNA	8836376	8836448	67.82	-	.	ID=tRNA_0306; Type=Arg; Anti-codon=CCG; structure=">>>>>>>..>>>>........<<<<.>>>>>.......<<<<<.....>>>>>.......<<<<<<<<<<<<.";
Chr05	tRNAscan-SE	tRNA	9382816	9382905	64.08	-	.	ID=tRNA_0296; Type=Met; Anti-codon=CAT; structure=">>>>>>>..>>>>.........<<<<.>>>>.........................<<<<.....>>>>>.......<<<<<<<<<<<<.";
Chr05	tRNAscan-SE	tRNA	9563655	9563727	77.31	+	.	ID=tRNA_0293; Type=Glu; Anti-codon=CTC; structure=">>>>>>>..>>>>.........<<<<.>>>>>.......<<<<<....>>>>>.......<<<<<<<<<<<<.";
Chr05	tRNAscan-SE	tRNA	9585502	9585574	20.82	+	.	ID=tRNA_0294; Type=Pseudo; Anti-codon=GGA; structure="..>>>.>..>>>>........<.<<<..>.>>.......<<.<......>>>>.......<<<<.<.<<<...";
Chr05	tRNAscan-SE	tRNA	9674897	9674969	84.38	+	.	ID=tRNA_0295; Type=Lys; Anti-codon=CTT; structure=">>>>>>>..>>>>........<<<<.>>>>>.......<<<<<.....>>>>>.......<<<<<<<<<<<<.";
Chr05	tRNAscan-SE	tRNA	9861287	9861358	76.38	-	.	ID=tRNA_0285; Type=Trp; Anti-codon=CCA; structure=">>>>>>>..>>>>.......<<<<.>>>>>.......<<<<<.....>>>>>.......<<<<<<<<<<<<.";
Chr05	tRNAscan-SE	tRNA	9876317	9876388	73.14	-	.	ID=tRNA_0274; Type=Gly; Anti-codon=TCC; structure=">>>>>>>..>>>>........<<<<.>>>>>.......<<<<<....>>>>>.......<<<<<<<<<<<<.";
Chr05	tRNAscan-SE	tRNA	10119261	10119333	72.25	+	.	ID=tRNA_0297; Type=Glu; Anti-codon=CTC; structure=">>>>>>>..>>>>.........<<<<.>>>>>.......<<<<<....>>>>>.......<<<<<<<<<<<<.";
Chr05	tRNAscan-SE	tRNA	10490644	10490715	72.67	+	.	ID=tRNA_0298; Type=Glu; Anti-codon=TTC; structure=">>>>>>>..>>>>........<<<<.>>>>>.......<<<<<....>>>>>.......<<<<<<<<<<<<.";
Chr05	tRNAscan-SE	tRNA	10877822	10877893	79.11	+	.	ID=tRNA_0299; Type=Cys; Anti-codon=GCA; structure=">>>>>>>..>>>>.......<<<<.>>>>>.......<<<<<.....>>>>>.......<<<<<<<<<<<<.";
Chr05	tRNAscan-SE	tRNA	11507491	11507562	77.63	+	.	ID=tRNA_0300; Type=Trp; Anti-codon=CCA; structure=">>>>>>>..>>>>.......<<<<.>>>>>.......<<<<<.....>>>>>.......<<<<<<<<<<<<.";
Chr05	tRNAscan-SE	tRNA	12657474	12657545	71.75	+	.	ID=tRNA_0301; Type=Pro; Anti-codon=AGG; structure=">>>>>>>..>>>.........<<<.>>>>>.......<<<<<.....>>>>>.......<<<<<<<<<<<<.";
Chr05	tRNAscan-SE	tRNA	13681200	13681272	52.27	+	.	ID=tRNA_0302; Type=Ala; Anti-codon=AGC; structure=">>>>>>>..>>>>........<<<<.>.>>>.......<<<.<......>>>>.......<<<<.<<<<<<<.";
Chr05	tRNAscan-SE	tRNA	13826993	13827064	78.18	+	.	ID=tRNA_0303; Type=Cys; Anti-codon=GCA; structure=">>>>>>>..>>>>.......<<<<.>>>>>.......<<<<<.....>>>>>.......<<<<<<<<<<<<.";
Chr05	tRNAscan-SE	tRNA	14177669	14177740	54.49	-	.	ID=tRNA_0263; Type=Arg; Anti-codon=TCT; structure=">>>>>>>..>>>>........<<<<.>>>>>.......<<<<<....>>>>>.......<<<<<<<<<<<<.";
Chr05	tRNAscan-SE	tRNA	14212046	14212117	71.79	+	.	ID=tRNA_0304; Type=Trp; Anti-codon=CCA; structure=">>>>>>>..>>>>.......<<<<.>>>>>.......<<<<<.....>>>>>.......<<<<<<<<<<<<.";
Chr05	tRNAscan-SE	tRNA	14235255	14235326	76.38	+	.	ID=tRNA_0305; Type=Trp; Anti-codon=CCA; structure=">>>>>>>..>>>>.......<<<<.>>>>>.......<<<<<.....>>>>>.......<<<<<<<<<<<<.";
Chr05	tRNAscan-SE	tRNA	14319415	14319504	61.86	-	.	ID=tRNA_0252; Type=Met; Anti-codon=CAT; structure=">>>>>>>..>>>>.........<<<<.>>>>.........................<<<<.....>>>>>.......<<<<<<<<<<<<.";
Chr05	tRNAscan-SE	tRNA	14994872	14994943	69.46	+	.	ID=tRNA_0062; Type=Asp; Anti-codon=GTC; structure=">>>>>>>..>>>>........<<<<.>>>>>.......<<<<<....>>>>>.......<<<<<<<<<<<<.";
Chr05	tRNAscan-SE	tRNA	16327293	16327365	77	+	.	ID=tRNA_0068; Type=Val; Anti-codon=TAC; structure=">>>>>>>..>>>..........<<<.>>>>>.......<<<<<.....>>>>>.......<<<<<<<<<<<<.";
Chr05	tRNAscan-SE	tRNA	20669444	20669517	81.86	-	.	ID=tRNA_0067; Type=Arg; Anti-codon=TCG; structure=">>>>>>>..>>>>.........<<<<.>>>>>.......<<<<<.....>>>>>.......<<<<<<<<<<<<.";
Chr05	tRNAscan-SE	tRNA	20770225	20770297	65.81	+	.	ID=tRNA_0069; Type=Ala; Anti-codon=TGC; structure=">>>>>>>..>>>>........<<<<.>>>>>.......<<<<<.....>>>>>.......<<<<<<<<<<<<.";
Chr05	tRNAscan-SE	tRNA	23143231	23143302	75.35	+	.	ID=tRNA_0070; Type=Gln; Anti-codon=TTG; structure=">>>>>>>..>>>>........<<<<.>>>>>.......<<<<<....>>>>>.......<<<<<<<<<<<<.";
Chr05	tRNAscan-SE	tRNA	24935462	24935533	70.78	+	.	ID=tRNA_0071; Type=Asp; Anti-codon=GTC; structure=">>>>>>>..>>>>........<<<<.>>>>>.......<<<<<....>>>>>.......<<<<<<<<<<<<.";
Chr05	tRNAscan-SE	tRNA	26942263	26942334	76.38	+	.	ID=tRNA_0072; Type=Trp; Anti-codon=CCA; structure=">>>>>>>..>>>>.......<<<<.>>>>>.......<<<<<.....>>>>>.......<<<<<<<<<<<<.";
Chr05	tRNAscan-SE	tRNA	27477950	27478022	33.58	-	.	ID=tRNA_0066; Type=Glu; Anti-codon=TTC; structure=">>>>>>>..>>>>.........<<<<..>>>>.......<<<<.....>>>>>.......<<<<<<<<<<<<.";
Chr05	tRNAscan-SE	tRNA	27837932	27838013	79.53	+	.	ID=tRNA_0073; Type=Ser; Anti-codon=GCT; structure=">>>>>>>..>>>..........<<<.>>>>>.......<<<<<.>>>>...<<<<..>>>>>.......<<<<<<<<<<<<.";
Chr05	tRNAscan-SE	tRNA	27986637	27986709	21.08	+	.	ID=tRNA_0074; Type=Pseudo; Anti-codon=CAT; structure=">.>>>>>..>>>>........<<<<.>>.>>........<<.<<....>.>>>.......<<<.<<<<<<.<.";
Chr05	tRNAscan-SE	tRNA	28659141	28659212	54.73	-	.	ID=tRNA_0065; Type=Trp; Anti-codon=CCA; structure=">>>>>>>..>>>>.......<<<<.>>>>>.......<<<<<.....>>>>>.......<<<<<<<<<<<<.";
Chr05	tRNAscan-SE	tRNA	28768065	28768149	60.65	+	.	ID=tRNA_0075; Type=Met; Anti-codon=CAT; structure=">>>>>>>..>>>>.........<<<<.>>>>....................<<<<.....>>>>>.......<<<<<<<<<<<<.";
Chr05	tRNAscan-SE	tRNA	29500137	29500217	32.22	-	.	ID=tRNA_0064; Type=Phe; Anti-codon=AAA; structure=".>>.>>>..>>>............<<<.>>>>>.......<<<<<.>>....<<..>>>>.........<<<<<<<.<<..";
Chr05	tRNAscan-SE	tRNA	29548014	29548086	70.17	+	.	ID=tRNA_0063; Type=Arg; Anti-codon=TCT; structure=">>>>>>>..>>>>........<<<<.>>>>>.......<<<<<.....>>>>>.......<<<<<<<<<<<<.";
Chr06	tRNAscan-SE	tRNA	230885	230973	41.44	-	.	ID=tRNA_0225; Type=Lys; Anti-codon=CTT; structure=">>>>>>>..>>>..........<<<.................>.>>>.......<<<.<.....>>>>>.......<<<<<<<<<<<<.";
Chr06	tRNAscan-SE	tRNA	328942	329013	74.09	+	.	ID=tRNA_0226; Type=Gln; Anti-codon=TTG; structure=">>>>>>>..>>>>........<<<<.>>>>>.......<<<<<....>>>>>.......<<<<<<<<<<<<.";
Chr06	tRNAscan-SE	tRNA	468885	468966	80.82	-	.	ID=tRNA_0224; Type=Ser; Anti-codon=TGA; structure=">>>>>>>..>>>..........<<<.>>>>>.......<<<<<.>>>>...<<<<..>>>>>.......<<<<<<<<<<<<.";
Chr06	tRNAscan-SE	tRNA	492497	492568	69.91	+	.	ID=tRNA_0227; Type=Gln; Anti-codon=CTG; structure=">>>>>>>..>>>>........<<<<.>>>>>.......<<<<<....>>>>>.......<<<<<<<<<<<<.";
Chr06	tRNAscan-SE	tRNA	560828	560899	62.38	-	.	ID=tRNA_0223; Type=His; Anti-codon=GTG; structure=">>>>>>>..>>>>........<<<<.>>>>>.......<<<<<....>>>>>.......<<<<<<<<<<<<.";
Chr06	tRNAscan-SE	tRNA	922688	922759	72.67	-	.	ID=tRNA_0222; Type=Glu; Anti-codon=TTC; structure=">>>>>>>..>>>>........<<<<.>>>>>.......<<<<<....>>>>>.......<<<<<<<<<<<<.";
Chr06	tRNAscan-SE	tRNA	1441315	1441386	73.73	+	.	ID=tRNA_0228; Type=Pro; Anti-codon=TGG; structure=">>>>>>>..>>>.........<<<.>>>>>.......<<<<<.....>>>>>.......<<<<<<<<<<<<.";
Chr06	tRNAscan-SE	tRNA	1822152	1822224	72.63	+	.	ID=tRNA_0229; Type=Arg; Anti-codon=CCT; structure=">>>>>.>..>>>>........<<<<.>>>>>.......<<<<<.....>>>>>.......<<<<<<.<<<<<.";
Chr06	tRNAscan-SE	tRNA	1896225	1896298	82.78	+	.	ID=tRNA_0230; Type=Asn; Anti-codon=GTT; structure=">>>>>>>..>>>>.........<<<<.>>>>>.......<<<<<.....>>>>>.......<<<<<<<<<<<<.";
Chr06	tRNAscan-SE	tRNA	2188360	2188432	68.12	+	.	ID=tRNA_0231; Type=Ala; Anti-codon=AGC; structure=">>>>>>>..>>>>........<<<<.>>>>>.......<<<<<.....>>>>>.......<<<<<<<<<<<<.";
Chr06	tRNAscan-SE	tRNA	3061252	3061324	69.65	+	.	ID=tRNA_0233; Type=Ala; Anti-codon=TGC; structure=">>>>>>>..>>>>........<<<<.>>>>>.......<<<<<.....>>>>>.......<<<<<<<<<<<<.";
Chr06	tRNAscan-SE	tRNA	3308691	3308763	77.31	+	.	ID=tRNA_0234; Type=Glu; Anti-codon=CTC; structure=">>>>>>>..>>>>.........<<<<.>>>>>.......<<<<<....>>>>>.......<<<<<<<<<<<<.";
Chr06	tRNAscan-SE	tRNA	3337718	3337791	79.79	-	.	ID=tRNA_0220; Type=Ile; Anti-codon=AAT; structure=">>>>>>>..>>>>.........<<<<.>>>>>.......<<<<<.....>>>>>.......<<<<<<<<<<<<.";
Chr06	tRNAscan-SE	tRNA	3637178	3637251	79.79	-	.	ID=tRNA_0219; Type=Ile; Anti-codon=AAT; structure=">>>>>>>..>>>>.........<<<<.>>>>>.......<<<<<.....>>>>>.......<<<<<<<<<<<<.";
Chr06	tRNAscan-SE	tRNA	3882125	3882195	68.5	-	.	ID=tRNA_0218; Type=Gly; Anti-codon=CCC; structure=">>>>>>>..>>>.........<<<.>>>>>.......<<<<<....>>>>>.......<<<<<<<<<<<<.";
Chr06	tRNAscan-SE	tRNA	4082364	4082435	72.67	+	.	ID=tRNA_0235; Type=Glu; Anti-codon=TTC; structure=">>>>>>>..>>>>........<<<<.>>>>>.......<<<<<....>>>>>.......<<<<<<<<<<<<.";
Chr06	tRNAscan-SE	tRNA	4174247	4174318	74.02	-	.	ID=tRNA_0217; Type=Gln; Anti-codon=CTG; structure=">>>>>>>..>>>>........<<<<.>>>>>.......<<<<<....>>>>>.......<<<<<<<<<<<<.";
Chr06	tRNAscan-SE	tRNA	4252311	4252382	69.46	-	.	ID=tRNA_0216; Type=Asp; Anti-codon=GTC; structure=">>>>>>>..>>>>........<<<<.>>>>>.......<<<<<....>>>>>.......<<<<<<<<<<<<.";
Chr06	tRNAscan-SE	tRNA	4577417	4577503	76.58	+	.	ID=tRNA_0236; Type=Tyr; Anti-codon=GTA; structure=">>>>>>>..>>>>........<<<<.>>>>>.....................<<<<<.....>>>>>.......<<<<<<<<<<<<.";
Chr06	tRNAscan-SE	tRNA	4660778	4660850	68.12	-	.	ID=tRNA_0215; Type=Ala; Anti-codon=AGC; structure=">>>>>>>..>>>>........<<<<.>>>>>.......<<<<<.....>>>>>.......<<<<<<<<<<<<.";
Chr06	tRNAscan-SE	tRNA	4915959	4916032	82.78	-	.	ID=tRNA_0214; Type=Asn; Anti-codon=GTT; structure=">>>>>>>..>>>>.........<<<<.>>>>>.......<<<<<.....>>>>>.......<<<<<<<<<<<<.";
Chr06	tRNAscan-SE	tRNA	4942808	4942881	82.78	+	.	ID=tRNA_0237; Type=Asn; Anti-codon=GTT; structure=">>>>>>>..>>>>.........<<<<.>>>>>.......<<<<<.....>>>>>.......<<<<<<<<<<<<.";
Chr06	tRNAscan-SE	tRNA	5178272	5178343	63.7	-	.	ID=tRNA_0213; Type=His; Anti-codon=GTG; structure=">>>>>>>..>>>>........<<<<.>>>>>.......<<<<<....>>>>>.......<<<<<<<<<<<<.";
Chr06	tRNAscan-SE	tRNA	5616236	5616316	68.57	-	.	ID=tRNA_0212; Type=Leu; Anti-codon=CAG; structure=">>>>>>>..>>>............<<<.>>>>>.......<<<<<.>>....<<..>>>>>.......<<<<<<<<<<<<.";
Chr06	tRNAscan-SE	tRNA	5857047	5857118	62.38	-	.	ID=tRNA_0211; Type=His; Anti-codon=GTG; structure=">>>>>>>..>>>>........<<<<.>>>>>.......<<<<<....>>>>>.......<<<<<<<<<<<<.";
Chr06	tRNAscan-SE	tRNA	6992598	6992679	77.62	-	.	ID=tRNA_0251; Type=Ser; Anti-codon=GCT; structure=">>>>>>>..>>>..........<<<.>>>>>.......<<<<<.>>>>...<<<<..>>>>>.......<<<<<<<<<<<<.";
Chr06	tRNAscan-SE	tRNA	7745278	7745350	87.57	-	.	ID=tRNA_0250; Type=Lys; Anti-codon=TTT; structure=">>>>>>>..>>>>........<<<<.>>>>>.......<<<<<.....>>>>>.......<<<<<<<<<<<<.";
Chr06	tRNAscan-SE	tRNA	7967694	7967766	77.31	+	.	ID=tRNA_0238; Type=Glu; Anti-codon=CTC; structure=">>>>>>>..>>>>.........<<<<.>>>>>.......<<<<<....>>>>>.......<<<<<<<<<<<<.";
Chr06	tRNAscan-SE	tRNA	9101464	9101545	77.62	+	.	ID=tRNA_0239; Type=Ser; Anti-codon=GCT; structure=">>>>>>>..>>>..........<<<.>>>>>.......<<<<<.>>>>...<<<<..>>>>>.......<<<<<<<<<<<<.";
Chr06	tRNAscan-SE	tRNA	9113172	9113253	77.62	+	.	ID=tRNA_0240; Type=Ser; Anti-codon=GCT; structure=">>>>>>>..>>>..........<<<.>>>>>.......<<<<<.>>>>...<<<<..>>>>>.......<<<<<<<<<<<<.";
Chr06	tRNAscan-SE	tRNA	11155478	11155550	73.6	-	.	ID=tRNA_0249; Type=Arg; Anti-codon=TCT; structure=">>>>>>>..>>>>........<<<<.>>>>>.......<<<<<.....>>>>>.......<<<<<<<<<<<<.";
Chr06	tRNAscan-SE	tRNA	11206950	11207023	82.78	+	.	ID=tRNA_0241; Type=Asn; Anti-codon=GTT; structure=">>>>>>>..>>>>.........<<<<.>>>>>.......<<<<<.....>>>>>.......<<<<<<<<<<<<.";
Chr06	tRNAscan-SE	tRNA	11225622	11225694	77.31	+	.	ID=tRNA_0242; Type=Glu; Anti-codon=CTC; structure=">>>>>>>..>>>>.........<<<<.>>>>>.......<<<<<....>>>>>.......<<<<<<<<<<<<.";
Chr06	tRNAscan-SE	tRNA	11243043	11243124	78.47	+	.	ID=tRNA_0244; Type=Ser; Anti-codon=CGA; structure=">>>>>>>..>>>..........<<<.>>>>>.......<<<<<.>>>>...<<<<..>>>>>.......<<<<<<<<<<<<.";
Chr06	tRNAscan-SE	tRNA	11390140	11390213	74.28	-	.	ID=tRNA_0248; Type=Thr; Anti-codon=AGT; structure=">>>>>>>..>>>>.........<<<<.>>>>>.......<<<<<.....>>>>>.......<<<<<<<<<<<<.";
Chr06	tRNAscan-SE	tRNA	11727914	11727987	82.11	-	.	ID=tRNA_0247; Type=Arg; Anti-codon=TCG; structure=">>>>>>>..>>>>.........<<<<.>>>>>.......<<<<<.....>>>>>.......<<<<<<<<<<<<.";
Chr06	tRNAscan-SE	tRNA	12964304	12964375	69.43	-	.	ID=tRNA_0243; Type=Gln; Anti-codon=CTG; structure=">>>>>>>..>>>>........<<<<.>>>>>.......<<<<<....>>>>>.......<<<<<<<<<<<<.";
Chr06	tRNAscan-SE	tRNA	14628306	14628377	21.79	+	.	ID=tRNA_0245; Type=Pseudo; Anti-codon=TGC; structure=">..>>.>..>>>>.......<<<<.>>>>>.......<<<<<......>>>>.......<<<<.<.<<..<.";
Chr06	tRNAscan-SE	tRNA	17334336	17334407	64.56	-	.	ID=tRNA_0232; Type=Gly; Anti-codon=GCC; structure=">>>>>>>..>>.>.......<.<<.>>>>>.......<<<<<.....>>>>>.......<<<<<<<<<<<<.";
Chr06	tRNAscan-SE	tRNA	19877199	19877272	21.38	+	.	ID=tRNA_0246; Type=Pseudo; Anti-codon=TGC; structure=">.>>>>>..>>>>.......<<<<.>>>>>.......<<<<<......>>>>.......<<<<...<<<<<.<.";
Chr06	tRNAscan-SE	tRNA	20877850	20877921	20.74	-	.	ID=tRNA_0221; Type=Pseudo; Anti-codon=CTC; structure=">>>.>.>..>>...........<<.>.>>.........<<.<.....>.>>>.......<<<.<<.<.<<<.";
Chr06	tRNAscan-SE	tRNA	22073041	22073114	34.22	-	.	ID=tRNA_0210; Type=Ala; Anti-codon=TGC; structure=".>.>>>>..>>............<<..>>>>.......<<<<......>>.>>>.......<<<<<<<<<.<..";
Chr06	tRNAscan-SE	tRNA	23770929	23771000	29.2	-	.	ID=tRNA_0129; Type=Arg; Anti-codon=TCT; structure="...>>>>..>>>>........<<<<.>>>.>.......<.<<<....>>>>>.......<<<<<<<<<....";
Chr06	tRNAscan-SE	tRNA	23893031	23893103	64.11	-	.	ID=tRNA_0128; Type=Ala; Anti-codon=TGC; structure=">>>>>>>..>>>>........<<<<.>>>>>.......<<<<<.....>>>>>.......<<<<<<<<<<<<.";
Chr06	tRNAscan-SE	tRNA	24014754	24014835	83.12	+	.	ID=tRNA_0131; Type=Ser; Anti-codon=TGA; structure=">>>>>>>..>>>..........<<<.>>>>>.......<<<<<.>>>>...<<<<..>>>>>.......<<<<<<<<<<<<.";
Chr06	tRNAscan-SE	tRNA	24519349	24519420	74.33	+	.	ID=tRNA_0132; Type=Gly; Anti-codon=TCC; structure=">>>>>>>..>>>>........<<<<.>>>>>.......<<<<<....>>>>>.......<<<<<<<<<<<<.";
Chr06	tRNAscan-SE	tRNA	24615962	24616033	68.81	+	.	ID=tRNA_0133; Type=Met; Anti-codon=CAT; structure=">>>>>>>..>>>>.......<<<<.>>>>>.......<<<<<.....>>>>>.......<<<<<<<<<<<<.";
Chr06	tRNAscan-SE	tRNA	24679853	24679925	64.11	-	.	ID=tRNA_0127; Type=Ala; Anti-codon=TGC; structure=">>>>>>>..>>>>........<<<<.>>>>>.......<<<<<.....>>>>>.......<<<<<<<<<<<<.";
Chr06	tRNAscan-SE	tRNA	24829450	24829522	67.17	+	.	ID=tRNA_0134; Type=Arg; Anti-codon=CCT; structure=">>>>>.>..>>>>........<<<<..>>>>.......<<<<......>>>>>.......<<<<<<.<<<<<.";
Chr06	tRNAscan-SE	tRNA	25134217	25134285	27.55	-	.	ID=tRNA_0126; Type=Arg; Anti-codon=TCT; structure=">..>....>>>>........<<<<.>>>>>.......<<<<<.....>>>>>.......<<<<<<..<.";
Chr06	tRNAscan-SE	tRNA	25466792	25466865	20.75	+	.	ID=tRNA_0135; Type=Ala; Anti-codon=TGC; structure=">>>>>>...>>>.........<<<.>>>>>.......<<<<<......>>>>.......<<<<....<<<<<<.";
Chr06	tRNAscan-SE	tRNA	26308631	26308710	69.72	+	.	ID=tRNA_0136; Type=Leu; Anti-codon=TAG; structure=">>>>>>>..>>>...........<<<.>>>>>.......<<<<<.>>....<<..>>>>>.......<<<<<<<<<<<<.";
Chr06	tRNAscan-SE	tRNA	26397833	26397904	74.11	+	.	ID=tRNA_0137; Type=Pro; Anti-codon=CGG; structure=">>>>>>>..>>>.........<<<.>>>>>.......<<<<<.....>>>>>.......<<<<<<<<<<<<.";
Chr06	tRNAscan-SE	tRNA	27171411	27171491	69.68	-	.	ID=tRNA_0125; Type=Leu; Anti-codon=AAG; structure=">>>>>>>..>>>............<<<.>>>>>.......<<<<<.>>....<<..>>>>>.......<<<<<<<<<<<<.";
Chr06	tRNAscan-SE	tRNA	27266000	27266082	66.46	+	.	ID=tRNA_0138; Type=Leu; Anti-codon=TAA; structure=">>>>>>>..>>>..........<<<.>>>>>.......<<<<<.>>>>....<<<<..>>>>>.......<<<<<<<<<<<<.";
Chr06	tRNAscan-SE	tRNA	27888030	27888101	44.62	+	.	ID=tRNA_0139; Type=His; Anti-codon=GTG; structure=">>>>>>>..>>>>........<<<<..>>>>.......<<<<.....>>>>>.......<<<<<<<<<<<<.";
Chr06	tRNAscan-SE	tRNA	28032713	28032786	79.79	-	.	ID=tRNA_0124; Type=Ile; Anti-codon=AAT; structure=">>>>>>>..>>>>.........<<<<.>>>>>.......<<<<<.....>>>>>.......<<<<<<<<<<<<.";
Chr06	tRNAscan-SE	tRNA	28046215	28046305	76.59	-	.	ID=tRNA_0123; Type=Tyr; Anti-codon=GTA; structure=">>>>>>>..>>>>........<<<<.>>>>>.........................<<<<<.....>>>>>.......<<<<<<<<<<<<.";
Chr06	tRNAscan-SE	tRNA	28071591	28071662	69.46	+	.	ID=tRNA_0140; Type=Asp; Anti-codon=GTC; structure=">>>>>>>..>>>>........<<<<.>>>>>.......<<<<<....>>>>>.......<<<<<<<<<<<<.";
Chr06	tRNAscan-SE	tRNA	28756122	28756193	71.75	-	.	ID=tRNA_0122; Type=Pro; Anti-codon=AGG; structure=">>>>>>>..>>>.........<<<.>>>>>.......<<<<<.....>>>>>.......<<<<<<<<<<<<.";
Chr06	tRNAscan-SE	tRNA	29243700	29243773	70.67	+	.	ID=tRNA_0142; Type=Arg; Anti-codon=TCG; structure=">>.>>>>..>>>>.........<<<<.>>>>>.......<<<<<.....>>>>>.......<<<<<<<<<.<<.";
Chr06	tRNAscan-SE	tRNA	29543666	29543737	62.38	+	.	ID=tRNA_0143; Type=His; Anti-codon=GTG; structure=">>>>>>>..>>>>........<<<<.>>>>>.......<<<<<....>>>>>.......<<<<<<<<<<<<.";
Chr06	tRNAscan-SE	tRNA	29582493	29582563	68.5	-	.	ID=tRNA_0121; Type=Gly; Anti-codon=CCC; structure=">>>>>>>..>>>.........<<<.>>>>>.......<<<<<....>>>>>.......<<<<<<<<<<<<.";
Chr06	tRNAscan-SE	tRNA	29586160	29586233	77.22	-	.	ID=tRNA_0120; Type=Val; Anti-codon=AAC; structure=">>>>>>>..>>>...........<<<.>>>>>.......<<<<<.....>>>>>.......<<<<<<<<<<<<.";
Chr06	tRNAscan-SE	tRNA	29759241	29759313	87.57	+	.	ID=tRNA_0144; Type=Lys; Anti-codon=TTT; structure=">>>>>>>..>>>>........<<<<.>>>>>.......<<<<<.....>>>>>.......<<<<<<<<<<<<.";
Chr06	tRNAscan-SE	tRNA	30161690	30161763	85.69	-	.	ID=tRNA_0160; Type=Val; Anti-codon=CAC; structure=">>>>>>>..>>>...........<<<.>>>>>.......<<<<<.....>>>>>.......<<<<<<<<<<<<.";
Chr06	tRNAscan-SE	tRNA	30255032	30255102	71.56	+	.	ID=tRNA_0145; Type=Gly; Anti-codon=GCC; structure=">>>>>>>..>>.>.......<.<<.>>>>>.......<<<<<....>>>>>.......<<<<<<<<<<<<.";
Chr06	tRNAscan-SE	tRNA	30282309	30282380	71.75	+	.	ID=tRNA_0146; Type=Pro; Anti-codon=AGG; structure=">>>>>>>..>>>.........<<<.>>>>>.......<<<<<.....>>>>>.......<<<<<<<<<<<<.";
Chr06	tRNAscan-SE	tRNA	30444778	30444850	77.31	-	.	ID=tRNA_0159; Type=Glu; Anti-codon=CTC; structure=">>>>>>>..>>>>.........<<<<.>>>>>.......<<<<<....>>>>>.......<<<<<<<<<<<<.";
Chr06	tRNAscan-SE	tRNA	31187109	31187190	78.47	-	.	ID=tRNA_0158; Type=Ser; Anti-codon=CGA; structure=">>>>>>>..>>>..........<<<.>>>>>.......<<<<<.>>>>...<<<<..>>>>>.......<<<<<<<<<<<<.";
Chr06	tRNAscan-SE	tRNA	31374856	31374927	74.09	+	.	ID=tRNA_0147; Type=Gln; Anti-codon=TTG; structure=">>>>>>>..>>>>........<<<<.>>>>>.......<<<<<....>>>>>.......<<<<<<<<<<<<.";
Chr06	tRNAscan-SE	tRNA	31624576	31624669	72.28	+	.	ID=tRNA_0148; Type=Tyr; Anti-codon=GTA; structure=">>>>>>>..>>>>........<<<<.>>>>>............................<<<<<.....>>>>>.......<<<<<<<<<<<<.";
Chr06	tRNAscan-SE	tRNA	31863128	31863199	62.38	+	.	ID=tRNA_0149; Type=His; Anti-codon=GTG; structure=">>>>>>>..>>>>........<<<<.>>>>>.......<<<<<....>>>>>.......<<<<<<<<<<<<.";
Chr06	tRNAscan-SE	tRNA	32591771	32591843	72.95	-	.	ID=tRNA_0157; Type=Phe; Anti-codon=GAA; structure=">>>>.>>..>>>>........<<<<.>>>>>.......<<<<<.....>>>>>.......<<<<<<<.<<<<.";
Chr06	tRNAscan-SE	tRNA	32986926	32986997	74.11	+	.	ID=tRNA_0150; Type=Pro; Anti-codon=CGG; structure=">>>>>>>..>>>.........<<<.>>>>>.......<<<<<.....>>>>>.......<<<<<<<<<<<<.";
Chr06	tRNAscan-SE	tRNA	34037982	34038054	65.78	-	.	ID=tRNA_0156; Type=Ala; Anti-codon=CGC; structure=">>>>>>>..>>>>........<<<<.>>>>>.......<<<<<.....>>>>>.......<<<<<<<<<<<<.";
Chr06	tRNAscan-SE	tRNA	34038490	34038571	83.28	+	.	ID=tRNA_0151; Type=Ser; Anti-codon=TGA; structure=">>>>>>>..>>>..........<<<.>>>>>.......<<<<<.>>>>...<<<<..>>>>>.......<<<<<<<<<<<<.";
Chr06	tRNAscan-SE	tRNA	34209366	34209437	73.73	+	.	ID=tRNA_0153; Type=Pro; Anti-codon=TGG; structure=">>>>>>>..>>>.........<<<.>>>>>.......<<<<<.....>>>>>.......<<<<<<<<<<<<.";
Chr06	tRNAscan-SE	tRNA	34623494	34623566	90.3	-	.	ID=tRNA_0152; Type=Lys; Anti-codon=TTT; structure=">>>>>>>..>>>>........<<<<.>>>>>.......<<<<<.....>>>>>.......<<<<<<<<<<<<.";
Chr06	tRNAscan-SE	tRNA	34704627	34704699	72.95	-	.	ID=tRNA_0141; Type=Phe; Anti-codon=GAA; structure=">>>>.>>..>>>>........<<<<.>>>>>.......<<<<<.....>>>>>.......<<<<<<<.<<<<.";
Chr06	tRNAscan-SE	tRNA	34779774	34779844	71.56	-	.	ID=tRNA_0130; Type=Gly; Anti-codon=GCC; structure=">>>>>>>..>>.>.......<.<<.>>>>>.......<<<<<....>>>>>.......<<<<<<<<<<<<.";
Chr06	tRNAscan-SE	tRNA	35163837	35163918	77.85	+	.	ID=tRNA_0154; Type=Ser; Anti-codon=TGA; structure=">>>>>>>..>>>..........<<<.>>>>>.......<<<<<.>>>>...<<<<..>>>>>.......<<<<<<<<<<<<.";
Chr06	tRNAscan-SE	tRNA	35471255	35471326	68.81	+	.	ID=tRNA_0155; Type=Met; Anti-codon=CAT; structure=">>>>>>>..>>>>.......<<<<.>>>>>.......<<<<<.....>>>>>.......<<<<<<<<<<<<.";
Chr06	tRNAscan-SE	tRNA	35562918	35562990	74.2	-	.	ID=tRNA_0119; Type=Arg; Anti-codon=ACG; structure=">>>>>>>..>>>..........<<<.>>>>>.......<<<<<.....>>>>>.......<<<<<<<<<<<<.";
Chr07	tRNAscan-SE	tRNA	643435	643506	74.33	+	.	ID=tRNA_0021; Type=Gly; Anti-codon=TCC; structure=">>>>>>>..>>>>........<<<<.>>>>>.......<<<<<....>>>>>.......<<<<<<<<<<<<.";
Chr07	tRNAscan-SE	tRNA	694739	694818	68.72	+	.	ID=tRNA_0032; Type=Leu; Anti-codon=TAG; structure=">>>>>>>..>>>...........<<<.>>>>>.......<<<<<.>>....<<..>>>>>.......<<<<<<<<<<<<.";
Chr07	tRNAscan-SE	tRNA	814122	814193	77.63	+	.	ID=tRNA_0043; Type=Trp; Anti-codon=CCA; structure=">>>>>>>..>>>>.......<<<<.>>>>>.......<<<<<.....>>>>>.......<<<<<<<<<<<<.";
Chr07	tRNAscan-SE	tRNA	1068118	1068190	64.88	+	.	ID=tRNA_0054; Type=Ala; Anti-codon=CGC; structure=">>>>>>>..>>>>........<<<<.>>>>>.......<<<<<.....>>>>>.......<<<<<<<<<<<<.";
Chr07	tRNAscan-SE	tRNA	1155894	1155965	67.74	-	.	ID=tRNA_0055; Type=Gln; Anti-codon=CTG; structure=">>>>>>>..>>>>........<<<<.>>>>>.......<<<<<....>>>>>.......<<<<<<<<<<<<.";
Chr07	tRNAscan-SE	tRNA	1587884	1587955	76.38	+	.	ID=tRNA_0056; Type=Trp; Anti-codon=CCA; structure=">>>>>>>..>>>>.......<<<<.>>>>>.......<<<<<.....>>>>>.......<<<<<<<<<<<<.";
Chr07	tRNAscan-SE	tRNA	1760022	1760105	70.52	+	.	ID=tRNA_0057; Type=Leu; Anti-codon=CAA; structure=">>>>>>>..>>>...........<<<.>>>>>.......<<<<<.>>>>....<<<<..>>>>>.......<<<<<<<<<<<<.";
Chr07	tRNAscan-SE	tRNA	2132614	2132687	77.22	-	.	ID=tRNA_0053; Type=Val; Anti-codon=AAC; structure=">>>>>>>..>>>...........<<<.>>>>>.......<<<<<.....>>>>>.......<<<<<<<<<<<<.";
Chr07	tRNAscan-SE	tRNA	3334563	3334636	85.69	-	.	ID=tRNA_0052; Type=Val; Anti-codon=CAC; structure=">>>>>>>..>>>...........<<<.>>>>>.......<<<<<.....>>>>>.......<<<<<<<<<<<<.";
Chr07	tRNAscan-SE	tRNA	3334708	3334779	68.28	-	.	ID=tRNA_0051; Type=Asp; Anti-codon=GTC; structure=">>>>>>>..>>>>........<<<<.>>>>>.......<<<<<....>>>>>.......<<<<<<<<<<<<.";
Chr07	tRNAscan-SE	tRNA	3937352	3937424	69.65	-	.	ID=tRNA_0050; Type=Ala; Anti-codon=TGC; structure=">>>>>>>..>>>>........<<<<.>>>>>.......<<<<<.....>>>>>.......<<<<<<<<<<<<.";
Chr07	tRNAscan-SE	tRNA	4275421	4275492	73.73	+	.	ID=tRNA_0058; Type=Pro; Anti-codon=TGG; structure=">>>>>>>..>>>.........<<<.>>>>>.......<<<<<.....>>>>>.......<<<<<<<<<<<<.";
Chr07	tRNAscan-SE	tRNA	4482356	4482428	76.26	+	.	ID=tRNA_0059; Type=Arg; Anti-codon=CCT; structure=">>>>>.>..>>>>........<<<<.>>>>>.......<<<<<.....>>>>>.......<<<<<<.<<<<<.";
Chr07	tRNAscan-SE	tRNA	4578191	4578263	77.7	+	.	ID=tRNA_0060; Type=Glu; Anti-codon=CTC; structure=">>>>>>>..>>>>.........<<<<.>>>>>.......<<<<<....>>>>>.......<<<<<<<<<<<<.";
Chr07	tRNAscan-SE	tRNA	4601778	4601850	70	-	.	ID=tRNA_0049; Type=Arg; Anti-codon=TCT; structure=">>>>>>>..>>>>........<<<<.>>>>>.......<<<<<.....>>>>>.......<<<<<<<<<<<<.";
Chr07	tRNAscan-SE	tRNA	4671287	4671358	78.18	-	.	ID=tRNA_0048; Type=Cys; Anti-codon=GCA; structure=">>>>>>>..>>>>.......<<<<.>>>>>.......<<<<<.....>>>>>.......<<<<<<<<<<<<.";
Chr07	tRNAscan-SE	tRNA	4688510	4688581	69.46	+	.	ID=tRNA_0022; Type=Asp; Anti-codon=GTC; structure=">>>>>>>..>>>>........<<<<.>>>>>.......<<<<<....>>>>>.......<<<<<<<<<<<<.";
Chr07	tRNAscan-SE	tRNA	4895204	4895277	85.69	+	.	ID=tRNA_0023; Type=Val; Anti-codon=CAC; structure=">>>>>>>..>>>...........<<<.>>>>>.......<<<<<.....>>>>>.......<<<<<<<<<<<<.";
Chr07	tRNAscan-SE	tRNA	5348222	5348294	84.38	-	.	ID=tRNA_0047; Type=Lys; Anti-codon=CTT; structure=">>>>>>>..>>>>........<<<<.>>>>>.......<<<<<.....>>>>>.......<<<<<<<<<<<<.";
Chr07	tRNAscan-SE	tRNA	5503573	5503645	83.09	-	.	ID=tRNA_0046; Type=Arg; Anti-codon=CCG; structure=">>>>>>>..>>>>........<<<<.>>>>>.......<<<<<.....>>>>>.......<<<<<<<<<<<<.";
Chr07	tRNAscan-SE	tRNA	5504706	5504777	63.7	-	.	ID=tRNA_0045; Type=His; Anti-codon=GTG; structure=">>>>>>>..>>>>........<<<<.>>>>>.......<<<<<....>>>>>.......<<<<<<<<<<<<.";
Chr07	tRNAscan-SE	tRNA	5562927	5562998	79.11	-	.	ID=tRNA_0044; Type=Cys; Anti-codon=GCA; structure=">>>>>>>..>>>>.......<<<<.>>>>>.......<<<<<.....>>>>>.......<<<<<<<<<<<<.";
Chr07	tRNAscan-SE	tRNA	6401734	6401805	71.75	+	.	ID=tRNA_0024; Type=Pro; Anti-codon=AGG; structure=">>>>>>>..>>>.........<<<.>>>>>.......<<<<<.....>>>>>.......<<<<<<<<<<<<.";
Chr07	tRNAscan-SE	tRNA	7300643	7300724	77.62	-	.	ID=tRNA_0042; Type=Ser; Anti-codon=GCT; structure=">>>>>>>..>>>..........<<<.>>>>>.......<<<<<.>>>>...<<<<..>>>>>.......<<<<<<<<<<<<.";
Chr07	tRNAscan-SE	tRNA	8257791	8257863	68.12	+	.	ID=tRNA_0025; Type=Ala; Anti-codon=AGC; structure=">>>>>>>..>>>>........<<<<.>>>>>.......<<<<<.....>>>>>.......<<<<<<<<<<<<.";
Chr07	tRNAscan-SE	tRNA	9641766	9641839	82.78	+	.	ID=tRNA_0026; Type=Asn; Anti-codon=GTT; structure=">>>>>>>..>>>>.........<<<<.>>>>>.......<<<<<.....>>>>>.......<<<<<<<<<<<<.";
Chr07	tRNAscan-SE	tRNA	15562297	15562364	42.43	+	.	ID=tRNA_0027; Type=Asp; Anti-codon=GTC; structure=">>.>...>>>>........<<<<.>>>>>.......<<<<<....>>>>>.......<<<<<.<.<<.";
Chr07	tRNAscan-SE	tRNA	22921481	22921554	20.48	+	.	ID=tRNA_0028; Type=Pseudo; Anti-codon=TGC; structure=">.>>>.>....>>>.......<<<...>>>.........<<<.......>>>>>.......<<<<<<.<<<.<.";
Chr07	tRNAscan-SE	tRNA	24087862	24087933	68.81	+	.	ID=tRNA_0029; Type=Met; Anti-codon=CAT; structure=">>>>>>>..>>>>.......<<<<.>>>>>.......<<<<<.....>>>>>.......<<<<<<<<<<<<.";
Chr07	tRNAscan-SE	tRNA	24497999	24498072	85.69	-	.	ID=tRNA_0041; Type=Val; Anti-codon=CAC; structure=">>>>>>>..>>>...........<<<.>>>>>.......<<<<<.....>>>>>.......<<<<<<<<<<<<.";
Chr07	tRNAscan-SE	tRNA	24837749	24837836	75.28	+	.	ID=tRNA_0030; Type=Tyr; Anti-codon=GTA; structure=">>>>>>>..>>>>........<<<<.>>>>>......................<<<<<.....>>>>>.......<<<<<<<<<<<<.";
Chr07	tRNAscan-SE	tRNA	25215538	25215610	68.12	+	.	ID=tRNA_0031; Type=Ala; Anti-codon=AGC; structure=">>>>>>>..>>>>........<<<<.>>>>>.......<<<<<.....>>>>>.......<<<<<<<<<<<<.";
Chr07	tRNAscan-SE	tRNA	25252718	25252801	70.52	+	.	ID=tRNA_0033; Type=Leu; Anti-codon=CAA; structure=">>>>>>>..>>>...........<<<.>>>>>.......<<<<<.>>>>....<<<<..>>>>>.......<<<<<<<<<<<<.";
Chr07	tRNAscan-SE	tRNA	25397035	25397106	68.81	+	.	ID=tRNA_0034; Type=Met; Anti-codon=CAT; structure=">>>>>>>..>>>>.......<<<<.>>>>>.......<<<<<.....>>>>>.......<<<<<<<<<<<<.";
Chr07	tRNAscan-SE	tRNA	25535571	25535642	25.9	-	.	ID=tRNA_0040; Type=Leu; Anti-codon=GAG; structure=".>>>..>..>>>...........<<<...>>>.......<<<.....>>>>>.......<<<<<<..<<<..";
Chr07	tRNAscan-SE	tRNA	25963981	25964052	72.67	+	.	ID=tRNA_0035; Type=Glu; Anti-codon=TTC; structure=">>>>>>>..>>>>........<<<<.>>>>>.......<<<<<....>>>>>.......<<<<<<<<<<<<.";
Chr07	tRNAscan-SE	tRNA	26034413	26034486	77.22	-	.	ID=tRNA_0039; Type=Val; Anti-codon=AAC; structure=">>>>>>>..>>>...........<<<.>>>>>.......<<<<<.....>>>>>.......<<<<<<<<<<<<.";
Chr07	tRNAscan-SE	tRNA	26354650	26354721	78.18	+	.	ID=tRNA_0036; Type=Cys; Anti-codon=GCA; structure=">>>>>>>..>>>>.......<<<<.>>>>>.......<<<<<.....>>>>>.......<<<<<<<<<<<<.";
Chr07	tRNAscan-SE	tRNA	26545332	26545421	61.86	+	.	ID=tRNA_0037; Type=Met; Anti-codon=CAT; structure=">>>>>>>..>>>>.........<<<<.>>>>.........................<<<<.....>>>>>.......<<<<<<<<<<<<.";
Chr07	tRNAscan-SE	tRNA	26639954	26640026	70	-	.	ID=tRNA_0038; Type=Arg; Anti-codon=TCT; structure=">>>>>>>..>>>>........<<<<.>>>>>.......<<<<<.....>>>>>.......<<<<<<<<<<<<.";
ptg000012l	tRNAscan-SE	tRNA	3649976	3650047	81.19	+	.	ID=tRNA_0001; Type=Thr; Anti-codon=TGT; structure=">>>>>>>..>>>>.......<<<<.>>>>>.......<<<<<.....>>>>>.......<<<<<<<<<<<<.";
ptg000012l	tRNAscan-SE	tRNA	4434626	4434698	22.78	+	.	ID=tRNA_0002; Type=Pseudo; Anti-codon=CTT; structure=">.>>>>>...>>>..........<<<.>..>.........<..<....>.>>>.......<<<.<<<<<<.<.";
ptg000039l	tRNAscan-SE	tRNA	17599	17679	44.34	-	.	ID=tRNA_0168; Type=Ile; Anti-codon=TAT; structure=">>>>>>>..>>>..........<<<.>>>...............<<<.........>>>>>.......<<<<<<<<<<<<.";
ptg000039l	tRNAscan-SE	tRNA	21086	21157	25.53	+	.	ID=tRNA_0164; Type=Pseudo; Anti-codon=TCT; structure=">>>>>>>...>>>>........<<<<.>>>>>.......<<<<<...>>>>>.......<<<<<<<<<<<<.";
ptg000039l	tRNAscan-SE	tRNA	27306	27380	54.34	-	.	ID=tRNA_0167; Type=Pro; Anti-codon=TGG; structure=">>>>>>>..>>>>..........<<<<.>>>>>.......<<<<<.....>>>>>.......<<<<<<<<<<<<.";
ptg000039l	tRNAscan-SE	tRNA	27591	27664	69.26	-	.	ID=tRNA_0166; Type=Phe; Anti-codon=GAA; structure=">>>>>>>..>>>>.........<<<<.>>>>>.......<<<<<.....>>>>>.......<<<<<<<<<<<<.";
ptg000039l	tRNAscan-SE	tRNA	32938	33011	62.47	-	.	ID=tRNA_0165; Type=Met; Anti-codon=CAT; structure=">>>>>>>..>>>..........<<<..>>>>.......<<<<.......>>>>>.......<<<<<<<<<<<<.";
ptg000046l	tRNAscan-SE	tRNA	50923	50992	44.62	+	.	ID=tRNA_0001; Type=Met; Anti-codon=CAT; structure=">>>>>>>..>>>>.......<<<<..>.>>.......<<<.....>>>>>.......<<<<<<<<<<<<.";
ptg000046l	tRNAscan-SE	tRNA	50997	51065	48.18	+	.	ID=tRNA_0002; Type=Glu; Anti-codon=TTC; structure=">>>>>>>.>>>>.......<<<<.>>>>>.......<<<<<....>>>>>......<<<<<<<<<<<<.";
ptg000046l	tRNAscan-SE	tRNA	72242	72311	47.54	+	.	ID=tRNA_0003; Type=Undet; Anti-codon=???; structure=">>>>>>>..>>>>.......<<<<.>>>>........<<<<....>>>>>.......<<<<<<<<<<<<.";
ptg000046l	tRNAscan-SE	tRNA	72321	72392	31.22	+	.	ID=tRNA_0004; Type=Pseudo; Anti-codon=???; structure=">>>>>>...>>>>........<<<<.>>>>........<<<<.....>>>>>.......<<<<<.<<<<<<.";
ptg000046l	tRNAscan-SE	tRNA	72403	72474	45.45	+	.	ID=tRNA_0005; Type=Undet; Anti-codon=???; structure=">>>>>.>..>>>>........<<<<.>>>>........<<<<.....>>>>>.......<<<<<<.<<<<<.";
ptg000050l	tRNAscan-SE	tRNA	10820	10892	55.75	-	.	ID=tRNA_0007; Type=Met; Anti-codon=CAT; structure=">>>>>>>..>>>>........<<<<.>>>>>.......<<<<<.....>>>>>.......<<<<<<<<<<<<.";
ptg000050l	tRNAscan-SE	tRNA	14763	14835	63.33	-	.	ID=tRNA_0015; Type=Phe; Anti-codon=GAA; structure=">>>>>>>..>>>>........<<<<.>>>>>.......<<<<<.....>>>>>.......<<<<<<<<<<<<.";
ptg000050l	tRNAscan-SE	tRNA	17091	17163	71.03	+	.	ID=tRNA_0006; Type=Thr; Anti-codon=TGT; structure=">>>.>>>..>>>>........<<<<.>>>>>.......<<<<<.....>>>>>.......<<<<<<<<.<<<.";
ptg000050l	tRNAscan-SE	tRNA	18458	18544	56.08	-	.	ID=tRNA_0014; Type=Ser; Anti-codon=GGA; structure=">>>>>>>..>>>...........<<<.>>>>>.......<<<<<...>>>>....<<<<...>>>>>.......<<<<<<<<<<<<.";
ptg000050l	tRNAscan-SE	tRNA	27248	27321	63.88	+	.	ID=tRNA_0008; Type=Met; Anti-codon=CAT; structure=".>>>>>>..>>>>.........<<<<.>>>>>.......<<<<<.....>>>>>.......<<<<<<<<<<<..";
ptg000050l	tRNAscan-SE	tRNA	27502	27572	63.85	-	.	ID=tRNA_0013; Type=Gly; Anti-codon=GCC; structure=">>>>>>>..>>>.........<<<.>>>>>.......<<<<<....>>>>>.......<<<<<<<<<<<<.";
ptg000050l	tRNAscan-SE	tRNA	28508	28600	39.69	+	.	ID=tRNA_0009; Type=Ser; Anti-codon=TGA; structure=">>>>>>>..>>.>.........<.<<.>>>>>.......<<<<<...>>>>>........<<<<<...>>>>>.......<<<<<<<<<<<<.";
ptg000050l	tRNAscan-SE	tRNA	32632	32703	59.05	-	.	ID=tRNA_0012; Type=Thr; Anti-codon=GGT; structure=">>>>>>>..>>>>.......<<<<.>>>>>.......<<<<<.....>>>>>.......<<<<<<<<<<<<.";
ptg000050l	tRNAscan-SE	tRNA	33204	33276	52.15	+	.	ID=tRNA_0010; Type=Glu; Anti-codon=TTC; structure=">>>>>>>..>>>>.........<<<<.>>>>>.......<<<<<....>>>>>.......<<<<<<<<<<<<.";
ptg000050l	tRNAscan-SE	tRNA	33336	33419	53.74	+	.	ID=tRNA_0011; Type=Tyr; Anti-codon=GTA; structure=">>>>>>>..>>>>.........<<<<.>>>>>.......<<<<<..>.>.....<.<..>>>>>.......<<<<<<<<<<<<.";
ptg000051l	tRNAscan-SE	tRNA	415	486	33.75	+	.	ID=tRNA_0016; Type=Pseudo; Anti-codon=TGC; structure=".>>>>>>..>>>>........<<<<.>>>>>.......<<<<<....>>>>>.......<<<<<<<<<<<..";
ptg000051l	tRNAscan-SE	tRNA	720	792	44.56	+	.	ID=tRNA_0027; Type=Phe; Anti-codon=GAA; structure=">>>>>>...>>>>........<<<<.>>>>>.......<<<<<.....>>>>>.......<<<<<.<<<<<<.";
ptg000051l	tRNAscan-SE	tRNA	826	909	33.54	+	.	ID=tRNA_0030; Type=Pseudo; Anti-codon=TAG; structure=">>>>>>>..>>>............<<<.>>>>>.......<<<<<..>>>...<<<...>>>>>.......<<<<<<<<<<<<.";
ptg000051l	tRNAscan-SE	tRNA	1015	1086	31.3	+	.	ID=tRNA_0031; Type=Pseudo; Anti-codon=ACG; structure=">>.>>>>..>>>>........<<<<..>>>>.......<<<<.....>>>>>.......<<<<<<<<<.<<.";
ptg000051l	tRNAscan-SE	tRNA	4676	4747	57.8	+	.	ID=tRNA_0032; Type=Asn; Anti-codon=GTT; structure=">>>>>>>..>>>>.......<<<<.>>>>>.......<<<<<.....>>>>>.......<<<<<<<<<<<<.";
ptg000051l	tRNAscan-SE	tRNA	7785	7855	35.19	+	.	ID=tRNA_0033; Type=Pseudo; Anti-codon=GTG; structure=">>>>>>>..>>>>.......<<<<.>>>>>.......<<<<<....>>>>>.......<<<<<<<<<<<<.";
ptg000051l	tRNAscan-SE	tRNA	18700	18770	31.25	+	.	ID=tRNA_0034; Type=Pseudo; Anti-codon=TGT; structure=">>>>>>>..>>>>.......<<<<.>>>>.........<<<<....>>>>>.......<<<<<<<<<<<<.";
ptg000051l	tRNAscan-SE	tRNA	18803	18876	54.44	+	.	ID=tRNA_0035; Type=Glu; Anti-codon=TTC; structure=">>>>>>>..>>>............<<<.>>>>>.......<<<<<....>>>>>.......<<<<<<<<<<<<.";
ptg000051l	tRNAscan-SE	tRNA	18908	18980	49.3	+	.	ID=tRNA_0036; Type=Val; Anti-codon=TAC; structure=">>>>>>>..>>>>........<<<<..>>>>.......<<<<......>>>>>.......<<<<<<<<<<<<.";
ptg000051l	tRNAscan-SE	tRNA	19009	19079	45.52	+	.	ID=tRNA_0017; Type=Met; Anti-codon=CAT; structure=">>>>>>>..>>>>.......<<<<.>>>>>.......<<<<<....>>>>>.......<<<<<<<<<<<<.";
ptg000051l	tRNAscan-SE	tRNA	23473	23544	40.03	+	.	ID=tRNA_0018; Type=Lys; Anti-codon=TTT; structure=">>>>>>>..>>>>.......<<<<.>>>>>.......<<<<.<....>>>>>.......<<<<<<<<<<<<.";
ptg000051l	tRNAscan-SE	tRNA	23649	23719	48.36	+	.	ID=tRNA_0019; Type=Pseudo; Anti-codon=TCT; structure=">>>>>>>..>>>>.......<<<<.>>>>>.......<<<<<....>>>>>.......<<<<<<<<<<<<.";
ptg000051l	tRNAscan-SE	tRNA	23756	23828	42.83	+	.	ID=tRNA_0020; Type=Pseudo; Anti-codon=CAT; structure=">>>.>>>..>>>>.........<<<<.>>>>>.......<<<<<....>>>>>.......<<<<<<<<.<<<.";
ptg000051l	tRNAscan-SE	tRNA	23940	24011	37.21	+	.	ID=tRNA_0021; Type=Pseudo; Anti-codon=TCC; structure=">>>>>>>..>>>>........<<<<..>>>>.......<<<<.....>>>>>.......<<<<<<<<<<<<.";
ptg000051l	tRNAscan-SE	tRNA	24303	24373	41.2	+	.	ID=tRNA_0022; Type=SeC; Anti-codon=TCA; structure=">>>>>>>..>>>>.......<<<<..>>>>.......<<<<.....>>>>>.......<<<<<<<<<<<<.";
ptg000051l	tRNAscan-SE	tRNA	25163	25234	40.67	+	.	ID=tRNA_0023; Type=Ile; Anti-codon=GAT; structure=">>>>>>>..>>>>........<<<<.>>>>>.......<<<<<....>>>>>.......<<<<<<<<<<<<.";
ptg000051l	tRNAscan-SE	tRNA	25241	25326	34.77	+	.	ID=tRNA_0024; Type=Pseudo; Anti-codon=TGA; structure=">>>>>>>..>>>...........<<<.>>>>>.......<<<<<..>>>.......<<<..>>>>>.......<<<<<<<<<<<<.";
ptg000051l	tRNAscan-SE	tRNA	27660	27732	34.79	+	.	ID=tRNA_0025; Type=Pseudo; Anti-codon=CAT; structure=">>>>>>>..>>>>........<<<<.>>>>>.......<<<<<.....>>>>>.......<<<<<<<<<<<<.";
ptg000051l	tRNAscan-SE	tRNA	27792	27873	41.88	+	.	ID=tRNA_0026; Type=Pseudo; Anti-codon=TAA; structure=">>>>>>>..>>>...........<<<.>>>>>.......<<<<<..>>.><.<<...>>>>>.......<<<<<<<<<<<<.";
ptg000051l	tRNAscan-SE	tRNA	28626	28697	27.72	+	.	ID=tRNA_0028; Type=Pseudo; Anti-codon=ACC; structure=">>>>>>>..>>>>........<<<<.>>>>>.......<<<<<....>>.>>.......<<.<<<<<<<<<.";
ptg000051l	tRNAscan-SE	tRNA	32204	32276	30.89	+	.	ID=tRNA_0029; Type=Pseudo; Anti-codon=CGC; structure=">>>>>>>..>>.>.........<.<<.>>>>>.......<<<<<....>>>>>.......<<<<<<<<<<<<.";
ptg000053l	tRNAscan-SE	tRNA	10362	10433	62.51	-	.	ID=tRNA_0041; Type=Arg; Anti-codon=TCT; structure=">>>>>>>..>>>>........<<<<.>>>>>.......<<<<<....>>>>>.......<<<<<<<<<<<<.";
ptg000053l	tRNAscan-SE	tRNA	12032	12119	56.93	+	.	ID=tRNA_0037; Type=Ser; Anti-codon=GCT; structure=">>>>>>>..>>>...........<<<..>>>>.......<<<<...>>>>>>...<<<<<<..>>>>>.......<<<<<<<<<<<<.";
ptg000053l	tRNAscan-SE	tRNA	13214	13285	55.28	+	.	ID=tRNA_0038; Type=Gln; Anti-codon=TTG; structure=">>>>>>>..>>>.........<<<..>>>>.......<<<<......>>>>>.......<<<<<<<<<<<<.";
ptg000053l	tRNAscan-SE	tRNA	20487	20560	52.1	+	.	ID=tRNA_0039; Type=His; Anti-codon=GTG; structure=">>>>>>>..>>>...........<<<.>>>>>.......<<<<<.....>>>>>.......<<<<<<<<<<<<.";
ptg000053l	tRNAscan-SE	tRNA	22572	22645	62.47	-	.	ID=tRNA_0040; Type=Met; Anti-codon=CAT; structure=">>>>>>>..>>>..........<<<..>>>>.......<<<<.......>>>>>.......<<<<<<<<<<<<.";
ptg000076l	tRNAscan-SE	tRNA	17322	17394	65.15	-	.	ID=tRNA_0043; Type=His; Anti-codon=GTG; structure=">>>>>>>..>>>>........<<<<.>>>>>.......<<<<<.....>>>>>.......<<<<<<<<<<<<.";
ptg000076l	tRNAscan-SE	tRNA	19416	19488	77.14	-	.	ID=tRNA_0042; Type=Val; Anti-codon=TAC; structure=">>>>>>>..>>>>........<<<<.>>>>>.......<<<<<.....>>>>>.......<<<<<<<<<<<<.";
ptg000091l	tRNAscan-SE	tRNA	25683	25766	48.63	-	.	ID=tRNA_0001; Type=Leu; Anti-codon=GAG; structure=">>>>>>>..>>>...........<<<.>>>>>.......<<<<<.>>>>....<<<<..>>>>>.......<<<<<<<<<<<<.";
ptg000093l	tRNAscan-SE	tRNA	24573	24654	77.73	-	.	ID=tRNA_0002; Type=Ser; Anti-codon=GCT; structure=">>>>>>>..>>>..........<<<.>>>>>.......<<<<<.>>>>...<<<<..>>>>>.......<<<<<<<<<<<<.";
ptg000107l	tRNAscan-SE	tRNA	4252	4326	55.36	+	.	ID=tRNA_0003; Type=Pro; Anti-codon=TGG; structure=">>>>>>>....>>>>.........<<<<.>>>>>.......<<<<<....>>>>>.......<<<<<<<<<<<<.";
ptg000129l	tRNAscan-SE	tRNA	15776	15847	77.17	-	.	ID=tRNA_0002; Type=Val; Anti-codon=CAC; structure=">>>>>>>..>>>>.......<<<<.>>>>>.......<<<<<.....>>>>>.......<<<<<<<<<<<<.";
ptg000129l	tRNAscan-SE	tRNA	28749	28830	48.12	-	.	ID=tRNA_0001; Type=Leu; Anti-codon=TAG; structure=">>>>>>>..>>>...........<<<.>>>>>.......<<<<<.>>>....<<<..>>>>>.......<<<<<<<<<<<<.";
ptg000144l	tRNAscan-SE	tRNA	2040	2126	56.08	+	.	ID=tRNA_0003; Type=Ser; Anti-codon=GGA; structure=">>>>>>>..>>>...........<<<.>>>>>.......<<<<<...>>>>....<<<<...>>>>>.......<<<<<<<<<<<<.";
ptg000144l	tRNAscan-SE	tRNA	3421	3493	71.03	-	.	ID=tRNA_0008; Type=Thr; Anti-codon=TGT; structure=">>>.>>>..>>>>........<<<<.>>>>>.......<<<<<.....>>>>>.......<<<<<<<<.<<<.";
ptg000144l	tRNAscan-SE	tRNA	5749	5821	63.33	+	.	ID=tRNA_0004; Type=Phe; Anti-codon=GAA; structure=">>>>>>>..>>>>........<<<<.>>>>>.......<<<<<.....>>>>>.......<<<<<<<<<<<<.";
ptg000144l	tRNAscan-SE	tRNA	9691	9763	55.75	+	.	ID=tRNA_0005; Type=Met; Anti-codon=CAT; structure=">>>>>>>..>>>>........<<<<.>>>>>.......<<<<<.....>>>>>.......<<<<<<<<<<<<.";
ptg000144l	tRNAscan-SE	tRNA	23380	23453	64.59	-	.	ID=tRNA_0007; Type=Trp; Anti-codon=CCA; structure=">>>>>>>..>>>>.........<<<<.>>>>>.......<<<<<.....>>>>>.......<<<<<<<<<<<<.";
ptg000144l	tRNAscan-SE	tRNA	23628	23701	54.91	-	.	ID=tRNA_0006; Type=Pro; Anti-codon=TGG; structure=">>>>>>>..>>>>.........<<<<.>>>>>.......<<<<<.....>>>>>.......<<<<<<<<<<<<.";
ptg000146l	tRNAscan-SE	tRNA	13041	13111	58.87	+	.	ID=tRNA_0009; Type=Cys; Anti-codon=GCA; structure=">>>>>>>..>>>.........<<<.>>>>>.......<<<<<....>>>.>.......<.<<<<<<<<<<.";
ptg000146l	tRNAscan-SE	tRNA	16306	16379	61.37	-	.	ID=tRNA_0011; Type=Asp; Anti-codon=GTC; structure=">>>>>>>..>>>>.........<<<<.>>>>>.......<<<<<.....>>>>>.......<<<<<<<<<<<<.";
ptg000146l	tRNAscan-SE	tRNA	16831	16914	53.74	-	.	ID=tRNA_0010; Type=Tyr; Anti-codon=GTA; structure=">>>>>>>..>>>>.........<<<<.>>>>>.......<<<<<..>.>.....<.<..>>>>>.......<<<<<<<<<<<<.";
ptg000146l	tRNAscan-SE	tRNA	16974	17046	52.15	-	.	ID=tRNA_0019; Type=Glu; Anti-codon=TTC; structure=">>>>>>>..>>>>.........<<<<.>>>>>.......<<<<<....>>>>>.......<<<<<<<<<<<<.";
ptg000146l	tRNAscan-SE	tRNA	17547	17618	59.05	+	.	ID=tRNA_0012; Type=Thr; Anti-codon=GGT; structure=">>>>>>>..>>>>.......<<<<.>>>>>.......<<<<<.....>>>>>.......<<<<<<<<<<<<.";
ptg000146l	tRNAscan-SE	tRNA	21652	21744	39.69	-	.	ID=tRNA_0018; Type=Ser; Anti-codon=TGA; structure=">>>>>>>..>>.>.........<.<<.>>>>>.......<<<<<...>>>>>........<<<<<...>>>>>.......<<<<<<<<<<<<.";
ptg000146l	tRNAscan-SE	tRNA	22680	22750	63.85	+	.	ID=tRNA_0013; Type=Gly; Anti-codon=GCC; structure=">>>>>>>..>>>.........<<<.>>>>>.......<<<<<....>>>>>.......<<<<<<<<<<<<.";
ptg000146l	tRNAscan-SE	tRNA	22931	23004	63.88	-	.	ID=tRNA_0017; Type=Met; Anti-codon=CAT; structure=".>>>>>>..>>>>.........<<<<.>>>>>.......<<<<<.....>>>>>.......<<<<<<<<<<<..";
ptg000146l	tRNAscan-SE	tRNA	31707	31793	56.08	+	.	ID=tRNA_0014; Type=Ser; Anti-codon=GGA; structure=">>>>>>>..>>>...........<<<.>>>>>.......<<<<<...>>>>....<<<<...>>>>>.......<<<<<<<<<<<<.";
ptg000146l	tRNAscan-SE	tRNA	33088	33160	71.03	-	.	ID=tRNA_0016; Type=Thr; Anti-codon=TGT; structure=">>>.>>>..>>>>........<<<<.>>>>>.......<<<<<.....>>>>>.......<<<<<<<<.<<<.";
ptg000146l	tRNAscan-SE	tRNA	35416	35488	63.33	+	.	ID=tRNA_0015; Type=Phe; Anti-codon=GAA; structure=">>>>>>>..>>>>........<<<<.>>>>>.......<<<<<.....>>>>>.......<<<<<<<<<<<<.";
ptg000150l	tRNAscan-SE	tRNA	4060	4133	62.47	+	.	ID=tRNA_0020; Type=Met; Anti-codon=CAT; structure=">>>>>>>..>>>..........<<<..>>>>.......<<<<.......>>>>>.......<<<<<<<<<<<<.";
ptg000150l	tRNAscan-SE	tRNA	6145	6218	52.1	-	.	ID=tRNA_0026; Type=His; Anti-codon=GTG; structure=">>>>>>>..>>>...........<<<.>>>>>.......<<<<<.....>>>>>.......<<<<<<<<<<<<.";
ptg000150l	tRNAscan-SE	tRNA	13421	13492	55.28	-	.	ID=tRNA_0025; Type=Gln; Anti-codon=TTG; structure=">>>>>>>..>>>.........<<<..>>>>.......<<<<......>>>>>.......<<<<<<<<<<<<.";
ptg000150l	tRNAscan-SE	tRNA	14587	14674	56.93	-	.	ID=tRNA_0024; Type=Ser; Anti-codon=GCT; structure=">>>>>>>..>>>...........<<<..>>>>.......<<<<...>>>>>>...<<<<<<..>>>>>.......<<<<<<<<<<<<.";
ptg000150l	tRNAscan-SE	tRNA	16273	16344	62.51	+	.	ID=tRNA_0027; Type=Arg; Anti-codon=TCT; structure=">>>>>>>..>>>>........<<<<.>>>>>.......<<<<<....>>>>>.......<<<<<<<<<<<<.";
ptg000150l	tRNAscan-SE	tRNA	33643	33713	58.87	+	.	ID=tRNA_0028; Type=Cys; Anti-codon=GCA; structure=">>>>>>>..>>>.........<<<.>>>>>.......<<<<<....>>>.>.......<.<<<<<<<<<<.";
ptg000150l	tRNAscan-SE	tRNA	36908	36981	61.37	-	.	ID=tRNA_0023; Type=Asp; Anti-codon=GTC; structure=">>>>>>>..>>>>.........<<<<.>>>>>.......<<<<<.....>>>>>.......<<<<<<<<<<<<.";
ptg000150l	tRNAscan-SE	tRNA	37575	37647	52.15	-	.	ID=tRNA_0022; Type=Glu; Anti-codon=TTC; structure=">>>>>>>..>>>>.........<<<<.>>>>>.......<<<<<....>>>>>.......<<<<<<<<<<<<.";
ptg000150l	tRNAscan-SE	tRNA	38148	38219	59.05	+	.	ID=tRNA_0029; Type=Thr; Anti-codon=GGT; structure=">>>>>>>..>>>>.......<<<<.>>>>>.......<<<<<.....>>>>>.......<<<<<<<<<<<<.";
ptg000150l	tRNAscan-SE	tRNA	42250	42342	39.69	-	.	ID=tRNA_0021; Type=Ser; Anti-codon=TGA; structure=">>>>>>>..>>.>.........<.<<.>>>>>.......<<<<<...>>>>>........<<<<<...>>>>>.......<<<<<<<<<<<<.";
ptg000150l	tRNAscan-SE	tRNA	43278	43348	63.85	+	.	ID=tRNA_0030; Type=Gly; Anti-codon=GCC; structure=">>>>>>>..>>>.........<<<.>>>>>.......<<<<<....>>>>>.......<<<<<<<<<<<<.";
ptg000150l	tRNAscan-SE	tRNA	43529	43602	63.88	-	.	ID=tRNA_0034; Type=Met; Anti-codon=CAT; structure=".>>>>>>..>>>>.........<<<<.>>>>>.......<<<<<.....>>>>>.......<<<<<<<<<<<..";
ptg000150l	tRNAscan-SE	tRNA	52305	52391	56.08	+	.	ID=tRNA_0031; Type=Ser; Anti-codon=GGA; structure=">>>>>>>..>>>...........<<<.>>>>>.......<<<<<...>>>>....<<<<...>>>>>.......<<<<<<<<<<<<.";
ptg000150l	tRNAscan-SE	tRNA	53686	53758	71.03	-	.	ID=tRNA_0033; Type=Thr; Anti-codon=TGT; structure=">>>.>>>..>>>>........<<<<.>>>>>.......<<<<<.....>>>>>.......<<<<<<<<.<<<.";
ptg000150l	tRNAscan-SE	tRNA	56014	56086	63.33	+	.	ID=tRNA_0032; Type=Phe; Anti-codon=GAA; structure=">>>>>>>..>>>>........<<<<.>>>>>.......<<<<<.....>>>>>.......<<<<<<<<<<<<.";
ptg000151l	tRNAscan-SE	tRNA	5062	5130	38.8	+	.	ID=tRNA_0001; Type=Met; Anti-codon=CAT; structure=">>>>>>>..>>>>.......<<<<..>.>>.......<<<.....>.>>>.......<<<<<<<<<<<.";
ptg000151l	tRNAscan-SE	tRNA	5137	5205	46.46	+	.	ID=tRNA_0002; Type=Glu; Anti-codon=TTC; structure=">>>>>>>.>>>>.......<<<<.>>>>>.......<<<<<....>>>>>......<<<<<<<<<<<<.";
ptg000151l	tRNAscan-SE	tRNA	103956	104025	25.77	+	.	ID=tRNA_0003; Type=Pseudo; Anti-codon=???; structure=">>>>>>>..>>>>.......<<<<..>>>........<<<.....>>>>>.......<<<<<<<<<<<<.";
ptg000151l	tRNAscan-SE	tRNA	104078	104148	21.13	+	.	ID=tRNA_0004; Type=Pseudo; Anti-codon=TTT; structure=">>>>>>..>>>>.........<<<<.>>>>.......<<.<<.....>>>>........<<<<<.<<<<<.";
ptg000151l	tRNAscan-SE	tRNA	104167	104239	48.07	+	.	ID=tRNA_0005; Type=Undet; Anti-codon=???; structure=">>>>>>>..>>>>........<<<<.>>>>........<<<<......>>>>.......<<<<.<.<<<<<<.";
ptg000151l	tRNAscan-SE	tRNA	115281	115349	38.8	+	.	ID=tRNA_0006; Type=Met; Anti-codon=CAT; structure=">>>>>>>..>>>>.......<<<<..>.>>.......<<<.....>.>>>.......<<<<<<<<<<<.";
ptg000151l	tRNAscan-SE	tRNA	115356	115424	46.46	+	.	ID=tRNA_0007; Type=Glu; Anti-codon=TTC; structure=">>>>>>>.>>>>.......<<<<.>>>>>.......<<<<<....>>>>>......<<<<<<<<<<<<.";
ptg000156l	tRNAscan-SE	tRNA	4601	4687	56.08	+	.	ID=tRNA_0008; Type=Ser; Anti-codon=GGA; structure=">>>>>>>..>>>...........<<<.>>>>>.......<<<<<...>>>>....<<<<...>>>>>.......<<<<<<<<<<<<.";
ptg000156l	tRNAscan-SE	tRNA	5982	6054	71.03	-	.	ID=tRNA_0015; Type=Thr; Anti-codon=TGT; structure=">>>.>>>..>>>>........<<<<.>>>>>.......<<<<<.....>>>>>.......<<<<<<<<.<<<.";
ptg000156l	tRNAscan-SE	tRNA	8310	8382	63.33	+	.	ID=tRNA_0016; Type=Phe; Anti-codon=GAA; structure=">>>>>>>..>>>>........<<<<.>>>>>.......<<<<<.....>>>>>.......<<<<<<<<<<<<.";
ptg000156l	tRNAscan-SE	tRNA	12250	12322	55.75	+	.	ID=tRNA_0017; Type=Met; Anti-codon=CAT; structure=">>>>>>>..>>>>........<<<<.>>>>>.......<<<<<.....>>>>>.......<<<<<<<<<<<<.";
ptg000156l	tRNAscan-SE	tRNA	25941	26014	64.59	-	.	ID=tRNA_0014; Type=Trp; Anti-codon=CCA; structure=">>>>>>>..>>>>.........<<<<.>>>>>.......<<<<<.....>>>>>.......<<<<<<<<<<<<.";
ptg000156l	tRNAscan-SE	tRNA	26189	26262	54.91	-	.	ID=tRNA_0013; Type=Pro; Anti-codon=TGG; structure=">>>>>>>..>>>>.........<<<<.>>>>>.......<<<<<.....>>>>>.......<<<<<<<<<<<<.";
ptg000156l	tRNAscan-SE	tRNA	46238	46311	62.47	-	.	ID=tRNA_0012; Type=Met; Anti-codon=CAT; structure=">>>>>>>..>>>..........<<<..>>>>.......<<<<.......>>>>>.......<<<<<<<<<<<<.";
ptg000156l	tRNAscan-SE	tRNA	54184	54263	46.49	-	.	ID=tRNA_0011; Type=Leu; Anti-codon=CAA; structure=">>>>>>>..>>>..........<<<.>>>>>.......<<<<<..>>....<<...>>>>.......<<<<.<<<<<<<.";
ptg000156l	tRNAscan-SE	tRNA	60150	60221	51.67	+	.	ID=tRNA_0018; Type=Val; Anti-codon=GAC; structure=">>>>>>>..>>>>.......<<<<.>>>>>.......<<<<<.....>>>>>.......<<<<<<<<<<<<.";
ptg000156l	tRNAscan-SE	tRNA	67993	68066	61.16	+	.	ID=tRNA_0019; Type=Arg; Anti-codon=ACG; structure=">>>>..>..>>>>.........<<<<.>>>>>.......<<<<<.....>>>>>.......<<<<<<..<<<<.";
ptg000156l	tRNAscan-SE	tRNA	68521	68592	81.74	-	.	ID=tRNA_0010; Type=Asn; Anti-codon=GTT; structure=">>>>>>>..>>>>.......<<<<.>>>>>.......<<<<<.....>>>>>.......<<<<<<<<<<<<.";
ptg000156l	tRNAscan-SE	tRNA	84418	84497	53.73	-	.	ID=tRNA_0009; Type=Leu; Anti-codon=TAG; structure=">>>>>>>..>>>...........<<<.>>>>>.......<<<<<.>>>..<<<..>>>>>.......<<<<<<<<<<<<.";
ptg000156l	tRNAscan-SE	tRNA	90142	90213	81.74	+	.	ID=tRNA_0020; Type=Asn; Anti-codon=GTT; structure=">>>>>>>..>>>>.......<<<<.>>>>>.......<<<<<.....>>>>>.......<<<<<<<<<<<<.";
ptg000156l	tRNAscan-SE	tRNA	90668	90741	61.16	-	.	ID=tRNA_0023; Type=Arg; Anti-codon=ACG; structure=">>>>..>..>>>>.........<<<<.>>>>>.......<<<<<.....>>>>>.......<<<<<<..<<<<.";
ptg000156l	tRNAscan-SE	tRNA	98526	98597	51.67	-	.	ID=tRNA_0022; Type=Val; Anti-codon=GAC; structure=">>>>>>>..>>>>.......<<<<.>>>>>.......<<<<<.....>>>>>.......<<<<<<<<<<<<.";
ptg000156l	tRNAscan-SE	tRNA	104451	104531	52.25	+	.	ID=tRNA_0021; Type=Leu; Anti-codon=CAA; structure=">>>>>>>..>>>..........<<<.>>>>>.......<<<<<.>>>....<<<..>>>>>.......<<<<<<<<<<<<.";
ptg000162l	tRNAscan-SE	tRNA	6490	6563	62.47	+	.	ID=tRNA_0024; Type=Met; Anti-codon=CAT; structure=">>>>>>>..>>>..........<<<..>>>>.......<<<<.......>>>>>.......<<<<<<<<<<<<.";
ptg000162l	tRNAscan-SE	tRNA	8577	8650	52.1	-	.	ID=tRNA_0026; Type=His; Anti-codon=GTG; structure=">>>>>>>..>>>...........<<<.>>>>>.......<<<<<.....>>>>>.......<<<<<<<<<<<<.";
ptg000162l	tRNAscan-SE	tRNA	15853	15924	55.28	-	.	ID=tRNA_0025; Type=Gln; Anti-codon=TTG; structure=">>>>>>>..>>>.........<<<..>>>>.......<<<<......>>>>>.......<<<<<<<<<<<<.";
ptg000162l	tRNAscan-SE	tRNA	17019	17106	56.93	-	.	ID=tRNA_0034; Type=Ser; Anti-codon=GCT; structure=">>>>>>>..>>>...........<<<..>>>>.......<<<<...>>>>>>...<<<<<<..>>>>>.......<<<<<<<<<<<<.";
ptg000162l	tRNAscan-SE	tRNA	18705	18776	62.51	+	.	ID=tRNA_0027; Type=Arg; Anti-codon=TCT; structure=">>>>>>>..>>>>........<<<<.>>>>>.......<<<<<....>>>>>.......<<<<<<<<<<<<.";
ptg000162l	tRNAscan-SE	tRNA	36079	36149	58.87	+	.	ID=tRNA_0028; Type=Cys; Anti-codon=GCA; structure=">>>>>>>..>>>.........<<<.>>>>>.......<<<<<....>>>.>.......<.<<<<<<<<<<.";
ptg000162l	tRNAscan-SE	tRNA	39344	39417	61.37	-	.	ID=tRNA_0033; Type=Asp; Anti-codon=GTC; structure=">>>>>>>..>>>>.........<<<<.>>>>>.......<<<<<.....>>>>>.......<<<<<<<<<<<<.";
ptg000162l	tRNAscan-SE	tRNA	39869	39952	53.74	-	.	ID=tRNA_0032; Type=Tyr; Anti-codon=GTA; structure=">>>>>>>..>>>>.........<<<<.>>>>>.......<<<<<..>.>.....<.<..>>>>>.......<<<<<<<<<<<<.";
ptg000162l	tRNAscan-SE	tRNA	40012	40084	52.15	-	.	ID=tRNA_0031; Type=Glu; Anti-codon=TTC; structure=">>>>>>>..>>>>.........<<<<.>>>>>.......<<<<<....>>>>>.......<<<<<<<<<<<<.";
ptg000162l	tRNAscan-SE	tRNA	40585	40656	59.05	+	.	ID=tRNA_0029; Type=Thr; Anti-codon=GGT; structure=">>>>>>>..>>>>.......<<<<.>>>>>.......<<<<<.....>>>>>.......<<<<<<<<<<<<.";
ptg000162l	tRNAscan-SE	tRNA	44689	44781	39.69	-	.	ID=tRNA_0030; Type=Ser; Anti-codon=TGA; structure=">>>>>>>..>>.>.........<.<<.>>>>>.......<<<<<...>>>>>........<<<<<...>>>>>.......<<<<<<<<<<<<.";
ptg000175l	tRNAscan-SE	tRNA	15559	15629	58.87	+	.	ID=tRNA_0035; Type=Cys; Anti-codon=GCA; structure=">>>>>>>..>>>.........<<<.>>>>>.......<<<<<....>>>.>.......<.<<<<<<<<<<.";
ptg000175l	tRNAscan-SE	tRNA	18826	18899	61.37	-	.	ID=tRNA_0042; Type=Asp; Anti-codon=GTC; structure=">>>>>>>..>>>>.........<<<<.>>>>>.......<<<<<.....>>>>>.......<<<<<<<<<<<<.";
ptg000175l	tRNAscan-SE	tRNA	19351	19434	53.74	-	.	ID=tRNA_0041; Type=Tyr; Anti-codon=GTA; structure=">>>>>>>..>>>>.........<<<<.>>>>>.......<<<<<..>.>.....<.<..>>>>>.......<<<<<<<<<<<<.";
ptg000175l	tRNAscan-SE	tRNA	19494	19566	52.15	-	.	ID=tRNA_0040; Type=Glu; Anti-codon=TTC; structure=">>>>>>>..>>>>.........<<<<.>>>>>.......<<<<<....>>>>>.......<<<<<<<<<<<<.";
ptg000175l	tRNAscan-SE	tRNA	20067	20138	59.05	+	.	ID=tRNA_0036; Type=Thr; Anti-codon=GGT; structure=">>>>>>>..>>>>.......<<<<.>>>>>.......<<<<<.....>>>>>.......<<<<<<<<<<<<.";
ptg000175l	tRNAscan-SE	tRNA	24170	24262	39.69	-	.	ID=tRNA_0039; Type=Ser; Anti-codon=TGA; structure=">>>>>>>..>>.>.........<.<<.>>>>>.......<<<<<...>>>>>........<<<<<...>>>>>.......<<<<<<<<<<<<.";
ptg000175l	tRNAscan-SE	tRNA	25198	25268	63.85	+	.	ID=tRNA_0037; Type=Gly; Anti-codon=GCC; structure=">>>>>>>..>>>.........<<<.>>>>>.......<<<<<....>>>>>.......<<<<<<<<<<<<.";
ptg000175l	tRNAscan-SE	tRNA	25449	25522	63.88	-	.	ID=tRNA_0038; Type=Met; Anti-codon=CAT; structure=".>>>>>>..>>>>.........<<<<.>>>>>.......<<<<<.....>>>>>.......<<<<<<<<<<<..";
ptg000191l	tRNAscan-SE	tRNA	1757	1831	54.34	-	.	ID=tRNA_0046; Type=Pro; Anti-codon=TGG; structure=">>>>>>>..>>>>..........<<<<.>>>>>.......<<<<<.....>>>>>.......<<<<<<<<<<<<.";
ptg000191l	tRNAscan-SE	tRNA	2042	2115	69.26	-	.	ID=tRNA_0045; Type=Phe; Anti-codon=GAA; structure=">>>>>>>..>>>>.........<<<<.>>>>>.......<<<<<.....>>>>>.......<<<<<<<<<<<<.";
ptg000191l	tRNAscan-SE	tRNA	7389	7462	62.47	-	.	ID=tRNA_0044; Type=Met; Anti-codon=CAT; structure=">>>>>>>..>>>..........<<<..>>>>.......<<<<.......>>>>>.......<<<<<<<<<<<<.";
ptg000191l	tRNAscan-SE	tRNA	33387	33459	59.47	+	.	ID=tRNA_0043; Type=Met; Anti-codon=CAT; structure=">>>>>>>..>>>>........<<<<.>>>>>.......<<<<<.....>>>>>.......<<<<<<<<<<<<.";
ptg000199l	tRNAscan-SE	tRNA	15217	15289	59.47	+	.	ID=tRNA_0001; Type=Met; Anti-codon=CAT; structure=">>>>>>>..>>>>........<<<<.>>>>>.......<<<<<.....>>>>>.......<<<<<<<<<<<<.";
ptg000199l	tRNAscan-SE	tRNA	20665	20738	64.59	+	.	ID=tRNA_0002; Type=Trp; Anti-codon=CCA; structure=">>>>>>>..>>>>.........<<<<.>>>>>.......<<<<<.....>>>>>.......<<<<<<<<<<<<.";
ptg000201l	tRNAscan-SE	tRNA	15026	15099	69.47	+	.	ID=tRNA_0003; Type=Pro; Anti-codon=TGG; structure=">>>>>>>..>>>>.........<<<<.>>>>>.......<<<<<.....>>>>>.......<<<<<<<<<<<<.";
ptg000201l	tRNAscan-SE	tRNA	15146	15220	48.46	+	.	ID=tRNA_0014; Type=Trp; Anti-codon=CCA; structure=">>>>>>>..>>>>........<<<<...>>>>>.......<<<<<.....>>>>>.......<<<<<<<<<<<<.";
ptg000201l	tRNAscan-SE	tRNA	16936	17008	44.84	-	.	ID=tRNA_0022; Type=Glu; Anti-codon=TTC; structure=">>>>>>>..>>>>.........<<<<.>>>>>.......<<<<<....>>>>>.......<<<<<<<<<<<<.";
ptg000201l	tRNAscan-SE	tRNA	17073	17146	66.28	-	.	ID=tRNA_0021; Type=Met; Anti-codon=CAT; structure=".>>>>>>..>>>>.........<<<<.>>>>>.......<<<<<.....>>>>>.......<<<<<<<<<<<..";
ptg000201l	tRNAscan-SE	tRNA	21180	21253	65.51	-	.	ID=tRNA_0020; Type=Asp; Anti-codon=GTC; structure=">>>>>>>..>>>>.........<<<<.>>>>>.......<<<<<.....>>>>>.......<<<<<<<<<<<<.";
ptg000201l	tRNAscan-SE	tRNA	24213	24285	64.71	-	.	ID=tRNA_0019; Type=Val; Anti-codon=TAC; structure=">>>>>>>..>>>>........<<<<.>>>>>.......<<<<<.....>.>>>.......<<<.<<<<<<<<.";
ptg000201l	tRNAscan-SE	tRNA	33055	33136	50.13	-	.	ID=tRNA_0018; Type=Leu; Anti-codon=TAG; structure=">>>>>>>..>>>...........<<<.>>>>>.......<<<<<.>>>....<<<..>>>>>.......<<<<<<<<<<<<.";
ptg000201l	tRNAscan-SE	tRNA	33225	33297	70.24	-	.	ID=tRNA_0017; Type=Met; Anti-codon=CAT; structure=">>>>>>>..>>>>........<<<<.>>>>>.......<<<<<.....>>>>>.......<<<<<<<<<<<<.";
ptg000201l	tRNAscan-SE	tRNA	50549	50619	64	+	.	ID=tRNA_0023; Type=Cys; Anti-codon=GCA; structure=">>>>>>>..>>>.........<<<.>>>>>.......<<<<<....>>>>>.......<<<<<<<<<<<<.";
ptg000201l	tRNAscan-SE	tRNA	51961	52048	45.91	-	.	ID=tRNA_0016; Type=Ser; Anti-codon=TGA; structure=">>>>>>>..>>>...........<<<.>>>>>.......<<<<<..>>>>>.....<<<<<..>>>>>.......<<<<<<<<<<<<.";
ptg000201l	tRNAscan-SE	tRNA	52267	52338	68.66	-	.	ID=tRNA_0015; Type=Gly; Anti-codon=GCC; structure=">>>>>>>..>>>>.......<<<<.>>>>>.......<<<<<.....>>>>>.......<<<<<<<<<<<<.";
ptg000201l	tRNAscan-SE	tRNA	62828	62899	63.54	-	.	ID=tRNA_0013; Type=Lys; Anti-codon=TTT; structure=">>>>>>>..>>>>.......<<<<..>>>>.......<<<<......>>>>>.......<<<<<<<<<<<<.";
ptg000201l	tRNAscan-SE	tRNA	64174	64246	59.93	-	.	ID=tRNA_0012; Type=Gly; Anti-codon=TCC; structure=">>>>>>>..>>>>........<<<<.>>>.>.......<.<<<.....>>>>>.......<<<<<<<<<<<<.";
ptg000201l	tRNAscan-SE	tRNA	65515	65587	69.13	-	.	ID=tRNA_0011; Type=His; Anti-codon=GTG; structure=">>>>>>>..>>>..........<<<.>>>>>.......<<<<<.....>>>>>.......<<<<<<<<<<<<.";
ptg000201l	tRNAscan-SE	tRNA	68219	68302	49.27	+	.	ID=tRNA_0024; Type=Leu; Anti-codon=CAA; structure=">>>>>>>..>>>...........<<<.>>>>>.......<<<<<.>>>>....<<<<..>>>>>.......<<<<<<<<<<<<.";
ptg000201l	tRNAscan-SE	tRNA	70965	71037	69.83	-	.	ID=tRNA_0010; Type=Phe; Anti-codon=GAA; structure=">>>>>>>..>>>>........<<<<.>>>>>.......<<<<<.....>>>>>.......<<<<<<<<<<<<.";
ptg000201l	tRNAscan-SE	tRNA	72104	72175	47.37	-	.	ID=tRNA_0009; Type=Gln; Anti-codon=TTG; structure=">>>>>>>..>>>.........<<<.>>>>>.......<<<<<.....>.>>>.......<<<.<<<<<<<<.";
ptg000201l	tRNAscan-SE	tRNA	83053	83140	44.47	-	.	ID=tRNA_0008; Type=Ser; Anti-codon=GCT; structure=">>>>>>>..>>>...........<<<.>>>>>.......<<<<<...................>>>>>.......<<<<<<<<<<<<.";
ptg000201l	tRNAscan-SE	tRNA	84886	84969	59.63	+	.	ID=tRNA_0025; Type=Met; Anti-codon=CAT; structure=">>>>>>>..>>>>.........<<<<.>>>>>.......<<<<<..>........<...>>>>>.......<<<<<<<<<<<<.";
ptg000201l	tRNAscan-SE	tRNA	97337	97408	78.6	+	.	ID=tRNA_0026; Type=Asn; Anti-codon=GTT; structure=">>>>>>>..>>>>.......<<<<.>>>>>.......<<<<<.....>>>>>.......<<<<<<<<<<<<.";
ptg000201l	tRNAscan-SE	tRNA	103546	103618	56.7	-	.	ID=tRNA_0007; Type=Thr; Anti-codon=TGT; structure=">>>>>>>..>>>>........<<<<.>>>.>.......<.<<<.....>>>>>.......<<<<<<<<<<<<.";
ptg000201l	tRNAscan-SE	tRNA	104090	104163	66.48	+	.	ID=tRNA_0027; Type=Arg; Anti-codon=ACG; structure=">>>>>.>..>>>>.........<<<<.>>>>>.......<<<<<.....>>>>>.......<<<<<<.<<<<<.";
ptg000201l	tRNAscan-SE	tRNA	125852	125925	79.81	+	.	ID=tRNA_0028; Type=Ile; Anti-codon=GAT; structure=">>>>>>>..>>>>.........<<<<.>>>>>.......<<<<<.....>>>>>.......<<<<<<<<<<<<.";
ptg000201l	tRNAscan-SE	tRNA	128509	128581	65.59	+	.	ID=tRNA_0029; Type=Ala; Anti-codon=TGC; structure=">>>>>>>..>>>>........<<<<.>>>>>.......<<<<<.....>>>>>.......<<<<<<<<<<<<.";
ptg000201l	tRNAscan-SE	tRNA	164696	164779	52.18	-	.	ID=tRNA_0006; Type=Leu; Anti-codon=TAA; structure=">>>>>>>..>>>...........<<<.>>>>>.......<<<<<.>>>>....<<<<..>>>>>.......<<<<<<<<<<<<.";
ptg000201l	tRNAscan-SE	tRNA	165037	165119	55.5	+	.	ID=tRNA_0004; Type=Tyr; Anti-codon=GTA; structure=">>>>>>>..>>>>.........<<<<.>>>>>.......<<<<<..>.>>..<<.<..>>>>>.......<<<<<<<<<<<<.";
ptg000201l	tRNAscan-SE	tRNA	165421	165492	58.23	+	.	ID=tRNA_0005; Type=Arg; Anti-codon=TCT; structure=">>>>>>>..>>>>........<<<<.>>>>>.......<<<<<....>>>>>.......<<<<<<<<<<<<.";
ptg000206l	tRNAscan-SE	tRNA	236	305	38.13	-	.	ID=tRNA_0038; Type=Pseudo; Anti-codon=CAT; structure=">>>>>>..>>>>........<<<<.>>>>>.......<<<<<....>>>>>.......<<<<<<<<<<<.";
ptg000206l	tRNAscan-SE	tRNA	317	389	48.68	-	.	ID=tRNA_0037; Type=Glu; Anti-codon=TTC; structure=">>>>>>>..>>>...........<<<.>>>>>.......<<<<<....>>>>>.......<<<<<<<<<<<<.";
ptg000206l	tRNAscan-SE	tRNA	744	816	46.48	-	.	ID=tRNA_0036; Type=Thr; Anti-codon=TGT; structure=">>>>>>>..>>>>........<<<<.>>>>>.......<<<<<.....>>>.>.......<.<<<<<<<<<<.";
ptg000206l	tRNAscan-SE	tRNA	922	993	46.96	-	.	ID=tRNA_0035; Type=Lys; Anti-codon=TTT; structure=".>>>>>>..>>>>.......<<<<.>>>>>.......<<<<<.....>>>>>.......<<<<<<<<<<<..";
ptg000206l	tRNAscan-SE	tRNA	1181	1253	39.67	-	.	ID=tRNA_0034; Type=Met; Anti-codon=CAT; structure=">>>>>.>..>>>>.........<<<<.>>>>>.......<<<<<....>.>>>.......<<<.<<.<<<<<.";
ptg000206l	tRNAscan-SE	tRNA	1475	1545	41.55	-	.	ID=tRNA_0033; Type=His; Anti-codon=GTG; structure=">>>>>.>..>>>>.......<<<<.>>.>>.......<<.<<....>>>>>.......<<<<<<.<<<<<.";
ptg000206l	tRNAscan-SE	tRNA	4683	4753	61.23	-	.	ID=tRNA_0032; Type=Asn; Anti-codon=GTT; structure=">>>>>>>..>>>>.......<<<<.>>>>>.......<<<<<....>>>>>.......<<<<<<<<<<<<.";
ptg000206l	tRNAscan-SE	tRNA	18172	18244	66.32	-	.	ID=tRNA_0031; Type=Val; Anti-codon=TAC; structure=">>>>>>>..>>>>........<<<<.>>>>>.......<<<<<.....>>>>>.......<<<<<<<<<<<<.";
ptg000206l	tRNAscan-SE	tRNA	22334	22405	41.94	-	.	ID=tRNA_0046; Type=Pseudo; Anti-codon=TCC; structure=">>>>>>>..>>>>........<<<<.>>>>>.......<<<<<....>>>>>.......<<<<<<<<<<<<.";
ptg000206l	tRNAscan-SE	tRNA	22604	22676	54.32	-	.	ID=tRNA_0045; Type=Arg; Anti-codon=TCG; structure=">>>>>>>..>>>..........<<<..>>>>.......<<<<......>>>>>.......<<<<<<<<<<<<.";
ptg000206l	tRNAscan-SE	tRNA	22759	22841	28.46	-	.	ID=tRNA_0044; Type=Pseudo; Anti-codon=TAG; structure=">>>>>>>..>>>............<<<.>>>>>.......<<<<<.>>>.><.<<<..>>>>>.......<<<<<<<<<<<<.";
ptg000206l	tRNAscan-SE	tRNA	22951	23021	55.96	-	.	ID=tRNA_0043; Type=Phe; Anti-codon=GAA; structure=">>>>>>>..>>>>.......<<<<.>>>>.........<<<<....>>>>>.......<<<<<<<<<<<<.";
ptg000206l	tRNAscan-SE	tRNA	23144	23215	53.93	-	.	ID=tRNA_0042; Type=Ala; Anti-codon=TGC; structure=">>>>>>>..>>>>........<<<<.>>>>>.......<<<<<....>>>>>.......<<<<<<<<<<<<.";
ptg000206l	tRNAscan-SE	tRNA	23367	23452	63.71	-	.	ID=tRNA_0041; Type=Ser; Anti-codon=TGA; structure=">>>>>>>..>>>>...........<<<<.>>>>>.......<<<<<..>>.>...<.<<..>>>>>.......<<<<<<<<<<<<.";
ptg000206l	tRNAscan-SE	tRNA	23872	23943	44.53	-	.	ID=tRNA_0040; Type=Ile; Anti-codon=GAT; structure=">>>>>>>..>>>>........<<<<.>>>>>.......<<<<<....>..>>.......<<..<<<<<<<<.";
ptg000206l	tRNAscan-SE	tRNA	24084	24154	44.54	-	.	ID=tRNA_0039; Type=Trp; Anti-codon=CCA; structure=">>>>>>>..>>>>.......<<<<.>>>>>.......<<<<<....>>>>>.......<<<<<<<<<<<<.";
ptg000206l	tRNAscan-SE	tRNA	24482	24553	49.14	-	.	ID=tRNA_0030; Type=Arg; Anti-codon=TCT; structure=">>>>>>>..>>>>........<<<<..>>>>.......<<<<.....>>>>>.......<<<<<<<<<<<<.";
ptg000220l	tRNAscan-SE	tRNA	17152	17224	54.09	-	.	ID=tRNA_0055; Type=Arg; Anti-codon=TCT; structure=">>>>>>>..>>>>.........<<<<.>>>>>.......<<<<<....>>>>>.......<<<<<<<<<<<<.";
ptg000220l	tRNAscan-SE	tRNA	18826	18913	56.93	+	.	ID=tRNA_0047; Type=Ser; Anti-codon=GCT; structure=">>>>>>>..>>>...........<<<..>>>>.......<<<<...>>>>>>...<<<<<<..>>>>>.......<<<<<<<<<<<<.";
ptg000220l	tRNAscan-SE	tRNA	20008	20079	55.28	+	.	ID=tRNA_0048; Type=Gln; Anti-codon=TTG; structure=">>>>>>>..>>>.........<<<..>>>>.......<<<<......>>>>>.......<<<<<<<<<<<<.";
ptg000220l	tRNAscan-SE	tRNA	27285	27358	48.1	+	.	ID=tRNA_0049; Type=His; Anti-codon=GTG; structure=">>>>.>>..>>>...........<<<.>>>>>.......<<<<<.....>>>>>.......<<<<<<<.<<<<.";
ptg000220l	tRNAscan-SE	tRNA	29380	29453	62.47	-	.	ID=tRNA_0054; Type=Met; Anti-codon=CAT; structure=">>>>>>>..>>>..........<<<..>>>>.......<<<<.......>>>>>.......<<<<<<<<<<<<.";
ptg000220l	tRNAscan-SE	tRNA	37358	37438	52.25	-	.	ID=tRNA_0053; Type=Leu; Anti-codon=CAA; structure=">>>>>>>..>>>..........<<<.>>>>>.......<<<<<.>>>....<<<..>>>>>.......<<<<<<<<<<<<.";
ptg000220l	tRNAscan-SE	tRNA	43293	43364	51.67	+	.	ID=tRNA_0050; Type=Val; Anti-codon=GAC; structure=">>>>>>>..>>>>.......<<<<.>>>>>.......<<<<<.....>>>>>.......<<<<<<<<<<<<.";
ptg000220l	tRNAscan-SE	tRNA	51146	51219	61.16	+	.	ID=tRNA_0051; Type=Arg; Anti-codon=ACG; structure=">>>>..>..>>>>.........<<<<.>>>>>.......<<<<<.....>>>>>.......<<<<<<..<<<<.";
ptg000220l	tRNAscan-SE	tRNA	51673	51744	81.74	-	.	ID=tRNA_0052; Type=Asn; Anti-codon=GTT; structure=">>>>>>>..>>>>.......<<<<.>>>>>.......<<<<<.....>>>>>.......<<<<<<<<<<<<.";
ptg000231l	tRNAscan-SE	tRNA	472	543	62.51	+	.	ID=tRNA_0056; Type=Arg; Anti-codon=TCT; structure=">>>>>>>..>>>>........<<<<.>>>>>.......<<<<<....>>>>>.......<<<<<<<<<<<<.";
ptg000231l	tRNAscan-SE	tRNA	17845	17915	58.87	+	.	ID=tRNA_0057; Type=Cys; Anti-codon=GCA; structure=">>>>>>>..>>>.........<<<.>>>>>.......<<<<<....>>>.>.......<.<<<<<<<<<<.";
ptg000231l	tRNAscan-SE	tRNA	21110	21183	61.37	-	.	ID=tRNA_0064; Type=Asp; Anti-codon=GTC; structure=">>>>>>>..>>>>.........<<<<.>>>>>.......<<<<<.....>>>>>.......<<<<<<<<<<<<.";
ptg000231l	tRNAscan-SE	tRNA	21635	21718	53.74	-	.	ID=tRNA_0063; Type=Tyr; Anti-codon=GTA; structure=">>>>>>>..>>>>.........<<<<.>>>>>.......<<<<<..>.>.....<.<..>>>>>.......<<<<<<<<<<<<.";
ptg000231l	tRNAscan-SE	tRNA	21778	21850	52.15	-	.	ID=tRNA_0062; Type=Glu; Anti-codon=TTC; structure=">>>>>>>..>>>>.........<<<<.>>>>>.......<<<<<....>>>>>.......<<<<<<<<<<<<.";
ptg000231l	tRNAscan-SE	tRNA	22351	22422	59.05	+	.	ID=tRNA_0058; Type=Thr; Anti-codon=GGT; structure=">>>>>>>..>>>>.......<<<<.>>>>>.......<<<<<.....>>>>>.......<<<<<<<<<<<<.";
ptg000231l	tRNAscan-SE	tRNA	26454	26546	39.69	-	.	ID=tRNA_0061; Type=Ser; Anti-codon=TGA; structure=">>>>>>>..>>.>.........<.<<.>>>>>.......<<<<<...>>>>>........<<<<<...>>>>>.......<<<<<<<<<<<<.";
ptg000231l	tRNAscan-SE	tRNA	27482	27552	63.85	+	.	ID=tRNA_0059; Type=Gly; Anti-codon=GCC; structure=">>>>>>>..>>>.........<<<.>>>>>.......<<<<<....>>>>>.......<<<<<<<<<<<<.";
ptg000231l	tRNAscan-SE	tRNA	27733	27806	63.88	-	.	ID=tRNA_0060; Type=Met; Anti-codon=CAT; structure=".>>>>>>..>>>>.........<<<<.>>>>>.......<<<<<.....>>>>>.......<<<<<<<<<<<..";
ptg000241l	tRNAscan-SE	tRNA	3868	3948	52.25	+	.	ID=tRNA_0001; Type=Leu; Anti-codon=CAA; structure=">>>>>>>..>>>..........<<<.>>>>>.......<<<<<.>>>....<<<..>>>>>.......<<<<<<<<<<<<.";
ptg000241l	tRNAscan-SE	tRNA	11821	11894	62.47	+	.	ID=tRNA_0002; Type=Met; Anti-codon=CAT; structure=">>>>>>>..>>>..........<<<..>>>>.......<<<<.......>>>>>.......<<<<<<<<<<<<.";
ptg000241l	tRNAscan-SE	tRNA	13906	13979	52.1	-	.	ID=tRNA_0006; Type=His; Anti-codon=GTG; structure=">>>>>>>..>>>...........<<<.>>>>>.......<<<<<.....>>>>>.......<<<<<<<<<<<<.";
ptg000241l	tRNAscan-SE	tRNA	21182	21253	55.28	-	.	ID=tRNA_0005; Type=Gln; Anti-codon=TTG; structure=">>>>>>>..>>>.........<<<..>>>>.......<<<<......>>>>>.......<<<<<<<<<<<<.";
ptg000241l	tRNAscan-SE	tRNA	22348	22435	56.93	-	.	ID=tRNA_0004; Type=Ser; Anti-codon=GCT; structure=">>>>>>>..>>>...........<<<..>>>>.......<<<<...>>>>>>...<<<<<<..>>>>>.......<<<<<<<<<<<<.";
ptg000241l	tRNAscan-SE	tRNA	24034	24105	62.51	+	.	ID=tRNA_0003; Type=Arg; Anti-codon=TCT; structure=">>>>>>>..>>>>........<<<<.>>>>>.......<<<<<....>>>>>.......<<<<<<<<<<<<.";
ptg000244l	tRNAscan-SE	tRNA	33624	33696	68.02	-	.	ID=tRNA_0010; Type=Trp; Anti-codon=CCA; structure=">>>>>>>..>>>>........<<<<.>>>>>.......<<<<<.....>.>>>.......<<<.<<<<<<<<.";
ptg000244l	tRNAscan-SE	tRNA	44670	44743	81.57	-	.	ID=tRNA_0009; Type=Met; Anti-codon=CAT; structure=">>>>>>>..>>>>.........<<<<.>>>>>.......<<<<<.....>>>>>.......<<<<<<<<<<<<.";
ptg000244l	tRNAscan-SE	tRNA	44776	44847	74.71	-	.	ID=tRNA_0008; Type=Thr; Anti-codon=GGT; structure=">>>>>>>..>>>>.......<<<<.>>>>>.......<<<<<.....>>>>>.......<<<<<<<<<<<<.";
ptg000244l	tRNAscan-SE	tRNA	44969	45050	42.69	-	.	ID=tRNA_0007; Type=Tyr; Anti-codon=GTA; structure=">>>>>>>..>>>...........<<<.>>>>>.......<<<<<.>>>...<<<...>.>>>.......<<<.<<<<<<<<.";
ptg000267l	tRNAscan-SE	tRNA	16808	16894	60.23	+	.	ID=tRNA_0011; Type=Ser; Anti-codon=TGA; structure=">>>>>>>..>>>...........<<<.>>>>>.......<<<<<..>>>>>....<<<<<..>>>>>.......<<<<<<<<<<<<.";
ptg000292l	tRNAscan-SE	tRNA	4407	4486	53.73	+	.	ID=tRNA_0001; Type=Leu; Anti-codon=TAG; structure=">>>>>>>..>>>...........<<<.>>>>>.......<<<<<.>>>..<<<..>>>>>.......<<<<<<<<<<<<.";
ptg000292l	tRNAscan-SE	tRNA	20311	20382	81.74	+	.	ID=tRNA_0002; Type=Asn; Anti-codon=GTT; structure=">>>>>>>..>>>>.......<<<<.>>>>>.......<<<<<.....>>>>>.......<<<<<<<<<<<<.";
ptg000292l	tRNAscan-SE	tRNA	20837	20910	61.16	-	.	ID=tRNA_0003; Type=Arg; Anti-codon=ACG; structure=">>>>..>..>>>>.........<<<<.>>>>>.......<<<<<.....>>>>>.......<<<<<<..<<<<.";
ptg000298l	tRNAscan-SE	tRNA	14237	14307	59.9	-	.	ID=tRNA_0007; Type=Cys; Anti-codon=GCA; structure=">>>>>>>..>>>.........<<<..>>>>.......<<<<.....>>>>>.......<<<<<<<<<<<<.";
ptg000298l	tRNAscan-SE	tRNA	37629	37715	49.88	+	.	ID=tRNA_0004; Type=Ser; Anti-codon=GCT; structure=">>>>>>>..>>>...........<<<.>>>>>.......<<<<<.>>>>>>....<<<<<<.>>>>>.......<<<<<<<<<<<<.";
ptg000298l	tRNAscan-SE	tRNA	38392	38464	73.37	+	.	ID=tRNA_0005; Type=Ala; Anti-codon=TGC; structure=">>>>>>>..>>>>........<<<<.>>>>>.......<<<<<.....>>>>>.......<<<<<<<<<<<<.";
ptg000298l	tRNAscan-SE	tRNA	44226	44300	70.75	-	.	ID=tRNA_0006; Type=Undet; Anti-codon=???; structure=">>>>>>>..>>>>.........<<<<.>>>>>........<<<<<.....>>>>>.......<<<<<<<<<<<<.";
ptg000306l	tRNAscan-SE	tRNA	24402	24474	59.47	+	.	ID=tRNA_0008; Type=Met; Anti-codon=CAT; structure=">>>>>>>..>>>>........<<<<.>>>>>.......<<<<<.....>>>>>.......<<<<<<<<<<<<.";
ptg000312l	tRNAscan-SE	tRNA	5160	5231	59.57	+	.	ID=tRNA_0001; Type=Ala; Anti-codon=GGC; structure=">>>>>>>..>>>>........<<<<.>>>>>.......<<<<<.....>>>>.......<<<.<<<<<<<<.";
ptg000330l	tRNAscan-SE	tRNA	52871	52944	75.53	-	.	ID=tRNA_0002; Type=Met; Anti-codon=CAT; structure=">>>>>>>..>>>>.........<<<<..>>>>.......<<<<......>>>>>.......<<<<<<<<<<<<.";
ptg000355l	tRNAscan-SE	tRNA	271	357	56.08	+	.	ID=tRNA_0003; Type=Ser; Anti-codon=GGA; structure=">>>>>>>..>>>...........<<<.>>>>>.......<<<<<...>>>>....<<<<...>>>>>.......<<<<<<<<<<<<.";
ptg000355l	tRNAscan-SE	tRNA	1652	1724	71.03	-	.	ID=tRNA_0008; Type=Thr; Anti-codon=TGT; structure=">>>.>>>..>>>>........<<<<.>>>>>.......<<<<<.....>>>>>.......<<<<<<<<.<<<.";
ptg000355l	tRNAscan-SE	tRNA	3980	4052	63.33	+	.	ID=tRNA_0004; Type=Phe; Anti-codon=GAA; structure=">>>>>>>..>>>>........<<<<.>>>>>.......<<<<<.....>>>>>.......<<<<<<<<<<<<.";
ptg000355l	tRNAscan-SE	tRNA	7922	7994	55.75	+	.	ID=tRNA_0005; Type=Met; Anti-codon=CAT; structure=">>>>>>>..>>>>........<<<<.>>>>>.......<<<<<.....>>>>>.......<<<<<<<<<<<<.";
ptg000355l	tRNAscan-SE	tRNA	21611	21684	64.59	-	.	ID=tRNA_0007; Type=Trp; Anti-codon=CCA; structure=">>>>>>>..>>>>.........<<<<.>>>>>.......<<<<<.....>>>>>.......<<<<<<<<<<<<.";
ptg000355l	tRNAscan-SE	tRNA	21859	21932	54.91	-	.	ID=tRNA_0006; Type=Pro; Anti-codon=TGG; structure=">>>>>>>..>>>>.........<<<<.>>>>>.......<<<<<.....>>>>>.......<<<<<<<<<<<<.";
ptg000362l	tRNAscan-SE	tRNA	2448	2519	51.67	-	.	ID=tRNA_0007; Type=Val; Anti-codon=GAC; structure=">>>>>>>..>>>>.......<<<<.>>>>>.......<<<<<.....>>>>>.......<<<<<<<<<<<<.";
ptg000362l	tRNAscan-SE	tRNA	8373	8453	52.25	+	.	ID=tRNA_0001; Type=Leu; Anti-codon=CAA; structure=">>>>>>>..>>>..........<<<.>>>>>.......<<<<<.>>>....<<<..>>>>>.......<<<<<<<<<<<<.";
ptg000362l	tRNAscan-SE	tRNA	16325	16398	62.47	+	.	ID=tRNA_0002; Type=Met; Anti-codon=CAT; structure=">>>>>>>..>>>..........<<<..>>>>.......<<<<.......>>>>>.......<<<<<<<<<<<<.";
ptg000362l	tRNAscan-SE	tRNA	18412	18485	52.1	-	.	ID=tRNA_0006; Type=His; Anti-codon=GTG; structure=">>>>>>>..>>>...........<<<.>>>>>.......<<<<<.....>>>>>.......<<<<<<<<<<<<.";
ptg000362l	tRNAscan-SE	tRNA	25688	25759	55.28	-	.	ID=tRNA_0005; Type=Gln; Anti-codon=TTG; structure=">>>>>>>..>>>.........<<<..>>>>.......<<<<......>>>>>.......<<<<<<<<<<<<.";
ptg000362l	tRNAscan-SE	tRNA	26854	26941	56.93	-	.	ID=tRNA_0004; Type=Ser; Anti-codon=GCT; structure=">>>>>>>..>>>...........<<<..>>>>.......<<<<...>>>>>>...<<<<<<..>>>>>.......<<<<<<<<<<<<.";
ptg000362l	tRNAscan-SE	tRNA	28540	28611	62.51	+	.	ID=tRNA_0003; Type=Arg; Anti-codon=TCT; structure=">>>>>>>..>>>>........<<<<.>>>>>.......<<<<<....>>>>>.......<<<<<<<<<<<<.";
ptg000370l	tRNAscan-SE	tRNA	6941	7014	52.1	+	.	ID=tRNA_0008; Type=His; Anti-codon=GTG; structure=">>>>>>>..>>>...........<<<.>>>>>.......<<<<<.....>>>>>.......<<<<<<<<<<<<.";
ptg000370l	tRNAscan-SE	tRNA	9026	9099	62.47	-	.	ID=tRNA_0011; Type=Met; Anti-codon=CAT; structure=">>>>>>>..>>>..........<<<..>>>>.......<<<<.......>>>>>.......<<<<<<<<<<<<.";
ptg000370l	tRNAscan-SE	tRNA	16973	17053	52.25	-	.	ID=tRNA_0010; Type=Leu; Anti-codon=CAA; structure=">>>>>>>..>>>..........<<<.>>>>>.......<<<<<.>>>....<<<..>>>>>.......<<<<<<<<<<<<.";
ptg000370l	tRNAscan-SE	tRNA	22907	22978	51.67	+	.	ID=tRNA_0009; Type=Val; Anti-codon=GAC; structure=">>>>>>>..>>>>.......<<<<.>>>>>.......<<<<<.....>>>>>.......<<<<<<<<<<<<.";
ptg000376l	tRNAscan-SE	tRNA	4105	4185	52.25	-	.	ID=tRNA_0015; Type=Leu; Anti-codon=CAA; structure=">>>>>>>..>>>..........<<<.>>>>>.......<<<<<.>>>....<<<..>>>>>.......<<<<<<<<<<<<.";
ptg000376l	tRNAscan-SE	tRNA	10044	10115	51.67	+	.	ID=tRNA_0012; Type=Val; Anti-codon=GAC; structure=">>>>>>>..>>>>.......<<<<.>>>>>.......<<<<<.....>>>>>.......<<<<<<<<<<<<.";
ptg000376l	tRNAscan-SE	tRNA	17898	17971	61.16	+	.	ID=tRNA_0013; Type=Arg; Anti-codon=ACG; structure=">>>>..>..>>>>.........<<<<.>>>>>.......<<<<<.....>>>>>.......<<<<<<..<<<<.";
ptg000376l	tRNAscan-SE	tRNA	18426	18497	81.74	-	.	ID=tRNA_0014; Type=Asn; Anti-codon=GTT; structure=">>>>>>>..>>>>.......<<<<.>>>>>.......<<<<<.....>>>>>.......<<<<<<<<<<<<.";
ptg000377l	tRNAscan-SE	tRNA	8670	8743	75.15	+	.	ID=tRNA_0016; Type=Ile; Anti-codon=GAT; structure=">>>>>>>..>>>>.........<<<<.>>>>>.......<<<<<.....>>>>>.......<<<<<<<<<<<<.";
ptg000377l	tRNAscan-SE	tRNA	8768	8840	63.57	+	.	ID=tRNA_0017; Type=Ala; Anti-codon=TGC; structure=">>>>>>>..>>>>........<<<<.>>>>>.......<<<<<.....>>>>>.......<<<<<<<<<<<<.";
ptg000382l	tRNAscan-SE	tRNA	2192	2264	75.59	+	.	ID=tRNA_0018; Type=Thr; Anti-codon=TGT; structure=">>>>>>>..>>>>........<<<<..>>>>.......<<<<......>>>.>.......<.<<<<<<<<<<.";
ptg000382l	tRNAscan-SE	tRNA	26790	26862	48.24	-	.	ID=tRNA_0019; Type=Arg; Anti-codon=CCT; structure=">>>>>>>..>.>>>........<<<<.>>>>>.......<<<<<....>>>>>.......<<<<<<<<<<<<.";
ptg000393l	tRNAscan-SE	tRNA	1059	1139	52.25	-	.	ID=tRNA_0024; Type=Leu; Anti-codon=CAA; structure=">>>>>>>..>>>..........<<<.>>>>>.......<<<<<.>>>....<<<..>>>>>.......<<<<<<<<<<<<.";
ptg000393l	tRNAscan-SE	tRNA	6996	7067	51.67	+	.	ID=tRNA_0020; Type=Val; Anti-codon=GAC; structure=">>>>>>>..>>>>.......<<<<.>>>>>.......<<<<<.....>>>>>.......<<<<<<<<<<<<.";
ptg000393l	tRNAscan-SE	tRNA	14847	14920	61.16	+	.	ID=tRNA_0021; Type=Arg; Anti-codon=ACG; structure=">>>>..>..>>>>.........<<<<.>>>>>.......<<<<<.....>>>>>.......<<<<<<..<<<<.";
ptg000393l	tRNAscan-SE	tRNA	15375	15446	81.74	-	.	ID=tRNA_0023; Type=Asn; Anti-codon=GTT; structure=">>>>>>>..>>>>.......<<<<.>>>>>.......<<<<<.....>>>>>.......<<<<<<<<<<<<.";
ptg000393l	tRNAscan-SE	tRNA	31271	31350	53.73	-	.	ID=tRNA_0022; Type=Leu; Anti-codon=TAG; structure=">>>>>>>..>>>...........<<<.>>>>>.......<<<<<.>>>..<<<..>>>>>.......<<<<<<<<<<<<.";
ptg000404l	tRNAscan-SE	tRNA	22090	22161	65.48	+	.	ID=tRNA_0001; Type=Arg; Anti-codon=TCT; structure=">>>>>>>..>>>>.......<<<<.>>>>.........<<<<.....>>>>>.......<<<<<<<<<<<<.";
ptg000408l	tRNAscan-SE	tRNA	3446	3519	61.16	+	.	ID=tRNA_0002; Type=Arg; Anti-codon=ACG; structure=">>>>..>..>>>>.........<<<<.>>>>>.......<<<<<.....>>>>>.......<<<<<<..<<<<.";
ptg000408l	tRNAscan-SE	tRNA	3974	4045	81.74	-	.	ID=tRNA_0006; Type=Asn; Anti-codon=GTT; structure=">>>>>>>..>>>>.......<<<<.>>>>>.......<<<<<.....>>>>>.......<<<<<<<<<<<<.";
ptg000408l	tRNAscan-SE	tRNA	19869	19948	53.73	-	.	ID=tRNA_0005; Type=Leu; Anti-codon=TAG; structure=">>>>>>>..>>>...........<<<.>>>>>.......<<<<<.>>>..<<<..>>>>>.......<<<<<<<<<<<<.";
ptg000408l	tRNAscan-SE	tRNA	25595	25666	81.74	+	.	ID=tRNA_0003; Type=Asn; Anti-codon=GTT; structure=">>>>>>>..>>>>.......<<<<.>>>>>.......<<<<<.....>>>>>.......<<<<<<<<<<<<.";
ptg000408l	tRNAscan-SE	tRNA	26121	26194	61.16	-	.	ID=tRNA_0004; Type=Arg; Anti-codon=ACG; structure=">>>>..>..>>>>.........<<<<.>>>>>.......<<<<<.....>>>>>.......<<<<<<..<<<<.";
ptg000436l	tRNAscan-SE	tRNA	3954	4034	52.25	-	.	ID=tRNA_0009; Type=Leu; Anti-codon=CAA; structure=">>>>>>>..>>>..........<<<.>>>>>.......<<<<<.>>>....<<<..>>>>>.......<<<<<<<<<<<<.";
ptg000436l	tRNAscan-SE	tRNA	9888	9959	51.67	+	.	ID=tRNA_0007; Type=Val; Anti-codon=GAC; structure=">>>>>>>..>>>>.......<<<<.>>>>>.......<<<<<.....>>>>>.......<<<<<<<<<<<<.";
ptg000436l	tRNAscan-SE	tRNA	17742	17815	61.16	+	.	ID=tRNA_0008; Type=Arg; Anti-codon=ACG; structure=">>>>..>..>>>>.........<<<<.>>>>>.......<<<<<.....>>>>>.......<<<<<<..<<<<.";

## Sheet: pseudogene
Chr01	GeneWise	PseudoGene	4709009	4710985	.	-	.	ID=RroPse_Rro02G027990.1;Homolog=Rroptg000001lG001960.1;Model=premature stop codons;
Chr01	GeneWise	PseudoGene	6211116	6212416	.	-	.	ID=RroPse_Rro06G021140.1;Homolog=Rroptg000010lG007330.1;Model=framesift;
Chr01	GeneWise	PseudoGene	6536690	6540204	.	+	.	ID=RroPse_Rro02G031440.1;Homolog=Rroptg000001lG005410.1;Model=framesift and premature stop codons;
Chr01	GeneWise	PseudoGene	15036531	15039308	.	+	.	ID=RroPse_Rro02G015280.1;Homolog=Rroptg000003lG010760.1;Model=premature stop codons;
Chr01	GeneWise	PseudoGene	24196424	24197975	.	-	.	ID=RroPse_Rro06G048250.1;Homolog=Rroptg000023lG000880.1;Model=framesift;
Chr02	GeneWise	PseudoGene	13626406	13627840	.	+	.	ID=RroPse_Rro03G031060.1;Homolog=Rroptg000007lG009850.1;Model=framesift;
Chr02	GeneWise	PseudoGene	24597504	24600158	.	+	.	ID=RroPse_Rro06G026120.1;Homolog=Rroptg000010lG002350.1;Model=premature stop codons;
Chr02	GeneWise	PseudoGene	27961257	27962473	.	+	.	ID=RroPse_Rro06G031360.1;Homolog=Rroptg000023lG017770.1;Model=framesift;
Chr03	GeneWise	PseudoGene	15885372	15887347	.	-	.	ID=RroPse_Rro06G031100.1;Homolog=Rroptg000023lG018030.1;Model=framesift;
Chr03	GeneWise	PseudoGene	18519360	18520704	.	+	.	ID=RroPse_Rro07G022520.1;Homolog=Rroptg000002lG022520.1;Model=framesift and premature stop codons;
Chr03	GeneWise	PseudoGene	18936078	18936965	.	+	.	ID=RroPse_Rro01G001490.1;Homolog=Rroptg000004lG001490.1;Model=premature stop codons;
Chr03	GeneWise	PseudoGene	18937422	18938567	.	+	.	ID=RroPse_Rro02G038080.1;Homolog=Rroptg000001lG012050.1;Model=premature stop codons;
Chr03	GeneWise	PseudoGene	22288734	22289880	.	-	.	ID=RroPse_Rro07G015110.1;Homolog=Rroptg000002lG015110.1;Model=premature stop codons;
Chr03	GeneWise	PseudoGene	28297321	28298341	.	+	.	ID=RroPse_Rro04G029860.1;Homolog=Rroptg000005lG006340.1;Model=framesift;
Chr03	GeneWise	PseudoGene	29798159	29798565	.	+	.	ID=RroPse_Rro02G002480.1;Homolog=Rroptg000003lG023560.1;Model=framesift;
Chr03	GeneWise	PseudoGene	32640247	32641321	.	-	.	ID=RroPse_Rro05G035790.1;Homolog=Rroptg000014lG012850.1;Model=framesift;
Chr03	GeneWise	PseudoGene	32676434	32676799	.	-	.	ID=RroPse_Rro03G040790.1;Homolog=Rroptg000007lG000120.1;Model=premature stop codons;
Chr04	GeneWise	PseudoGene	3200325	3200775	.	+	.	ID=RroPse_Rro02G035380.1;Homolog=Rroptg000001lG009350.1;Model=framesift;
Chr04	GeneWise	PseudoGene	3630923	3634515	.	-	.	ID=RroPse_Rro05G026800.1;Homolog=Rroptg000014lG003860.1;Model=framesift and premature stop codons;
Chr04	GeneWise	PseudoGene	15771222	15773039	.	-	.	ID=RroPse_Rroptg000012lG001900.1;Homolog=Rroptg000012lG001900.1;Model=framesift;
Chr04	GeneWise	PseudoGene	16010602	16011775	.	+	.	ID=RroPse_Rro04G024250.1;Homolog=Rroptg000027lG000730.1;Model=premature stop codons;
Chr04	GeneWise	PseudoGene	16505940	16506905	.	-	.	ID=RroPse_Rro04G024610.1;Homolog=Rroptg000027lG000370.1;Model=premature stop codons;
Chr04	GeneWise	PseudoGene	16739320	16741623	.	-	.	ID=RroPse_Rro04G024490.1;Homolog=Rroptg000027lG000490.1;Model=framesift and premature stop codons;
Chr04	GeneWise	PseudoGene	28937114	28943326	.	+	.	ID=RroPse_Rro03G014280.1;Homolog=Rroptg000007lG026630.1;Model=premature stop codons;
Chr05	GeneWise	PseudoGene	11992967	11996952	.	-	.	ID=RroPse_Rro06G027640.1;Homolog=Rroptg000010lG000830.1;Model=framesift and premature stop codons;
Chr05	GeneWise	PseudoGene	23095597	23096898	.	-	.	ID=RroPse_Rro06G016740.1;Homolog=Rroptg000010lG011730.1;Model=premature stop codons;
Chr05	GeneWise	PseudoGene	25456776	25457036	.	-	.	ID=RroPse_Rro07G029350.1;Homolog=Rroptg000002lG029350.1;Model=premature stop codons;
Chr06	GeneWise	PseudoGene	10744312	10745124	.	-	.	ID=RroPse_Rro05G027400.1;Homolog=Rroptg000014lG004460.1;Model=premature stop codons;
Chr06	GeneWise	PseudoGene	15461918	15462582	.	-	.	ID=RroPse_Rro07G020620.1;Homolog=Rroptg000002lG020620.1;Model=framesift;
Chr06	GeneWise	PseudoGene	15507290	15508577	.	+	.	ID=RroPse_Rro03G022270.1;Homolog=Rroptg000007lG018640.1;Model=framesift;
Chr06	GeneWise	PseudoGene	17356952	17358284	.	+	.	ID=RroPse_Rro04G025110.1;Homolog=Rroptg000005lG011090.1;Model=framesift;
Chr06	GeneWise	PseudoGene	24714875	24715717	.	-	.	ID=RroPse_Rro06G030940.1;Homolog=Rroptg000023lG018190.1;Model=framesift;
Chr07	GeneWise	PseudoGene	2901662	2903409	.	+	.	ID=RroPse_Rro06G032670.1;Homolog=Rroptg000023lG016460.1;Model=premature stop codons;
Chr07	GeneWise	PseudoGene	11289991	11291640	.	-	.	ID=RroPse_Rro07G017500.1;Homolog=Rroptg000002lG017500.1;Model=premature stop codons;
Chr07	GeneWise	PseudoGene	12067639	12068425	.	-	.	ID=RroPse_Rro04G028680.1;Homolog=Rroptg000005lG007520.1;Model=framesift and premature stop codons;
Chr07	GeneWise	PseudoGene	15437058	15438497	.	-	.	ID=RroPse_Rro07G019710.1;Homolog=Rroptg000002lG019710.1;Model=premature stop codons;
Chr07	GeneWise	PseudoGene	17501557	17501908	.	-	.	ID=RroPse_Rro01G001460.1;Homolog=Rroptg000004lG001460.1;Model=premature stop codons;
Chr07	GeneWise	PseudoGene	19500868	19502163	.	-	.	ID=RroPse_Rro01G002980.1;Homolog=Rroptg000004lG002980.1;Model=premature stop codons;
Chr07	GeneWise	PseudoGene	19538039	19538710	.	-	.	ID=RroPse_Rro03G033670.1;Homolog=Rroptg000007lG007240.1;Model=premature stop codons;
ptg000012l	GeneWise	PseudoGene	147816	150595	.	-	.	ID=RroPse_Rro02G028650.1;Homolog=Rroptg000001lG002620.1;Model=framesift and premature stop codons;
ptg000012l	GeneWise	PseudoGene	2925101	2929516	.	+	.	ID=RroPse_Rro05G026170.1;Homolog=Rroptg000014lG003230.1;Model=premature stop codons;
ptg000012l	GeneWise	PseudoGene	3192838	3194090	.	-	.	ID=RroPse_Rro02G032380.1;Homolog=Rroptg000001lG006350.1;Model=framesift and premature stop codons;
ptg000012l	GeneWise	PseudoGene	3541827	3544576	.	-	.	ID=RroPse_Rro04G025490.1;Homolog=Rroptg000005lG010710.1;Model=framesift and premature stop codons;
ptg000012l	GeneWise	PseudoGene	3703492	3705771	.	+	.	ID=RroPse_Rro04G025340.1;Homolog=Rroptg000005lG010860.1;Model=framesift and premature stop codons;
ptg000012l	GeneWise	PseudoGene	4064138	4065225	.	-	.	ID=RroPse_Rro02G028040.1;Homolog=Rroptg000001lG002010.1;Model=framesift;
ptg000012l	GeneWise	PseudoGene	4098347	4103819	.	+	.	ID=RroPse_Rro03G040080.1;Homolog=Rroptg000007lG000830.1;Model=framesift;
ptg000041l	GeneWise	PseudoGene	3	899	.	-	.	ID=RroPse_Rroptg000138lG000010.1;Homolog=Rroptg000138lG000010.1;Model=framesift;
ptg000094l	GeneWise	PseudoGene	1477	2391	.	+	.	ID=RroPse_Rro01G000010.1;Homolog=Rroptg000004lG000010.1;Model=framesift;
ptg000156l	GeneWise	PseudoGene	46400	49746	.	+	.	ID=RroPse_Rroptg000370lG000040.1;Homolog=Rroptg000370lG000040.1;Model=framesift;
ptg000167l	GeneWise	PseudoGene	16548	44337	.	-	.	ID=RroPse_Rroptg000167lG000030.1;Homolog=Rroptg000167lG000030.1;Model=framesift;
ptg000220l	GeneWise	PseudoGene	14957	16484	.	+	.	ID=RroPse_Rroptg000053lG000060.1;Homolog=Rroptg000053lG000060.1;Model=framesift and premature stop codons;
