# Supplementary material for: Chromosome-scale genome, together with transcriptome and metabolome, provides insights into the evolution and anthocyanin biosynthesis of Rubus rosaefolius Sm. (Rosaceae)
Source: Hortic Res. 2024 Mar 2;11(4):uhae064. doi: 10.1093/hr/uhae064 (PMC11060340; doi:10.1093/hr/uhae064)
Supplement: Web_Material_uhae064 [file web_material_uhae064.zip › Dataset 3 Information on all gene families and their members in 10 species.xlsx]

## Sheet: Sheet1
Orthogroup	Arabidopsis thaliana	Coptis chinensis	Fragaria vesca	Liriodendron chinense	Oryze sativa	Pyunus persica	Rosa chinensis	Rubus ching	Rubus occidentalis	Rubus rosaefolius
OG0000000				gene_Lchi00368,gene_Lchi00485,gene_Lchi00502,gene_Lchi00513,gene_Lchi00598,gene_Lchi00849,gene_Lchi00915,gene_Lchi01017,gene_Lchi01054,gene_Lchi01326,gene_Lchi01528,gene_Lchi01760,gene_Lchi01799,gene_Lchi01841,gene_Lchi01893,gene_Lchi02223,gene_Lchi02334,gene_Lchi02347,gene_Lchi02398,gene_Lchi02410,gene_Lchi02444,gene_Lchi02687,gene_Lchi02851,gene_Lchi03131,gene_Lchi03174,gene_Lchi03247,gene_Lchi…
OG0000001				gene_Lchi00189,gene_Lchi00243,gene_Lchi00385,gene_Lchi00403,gene_Lchi00404,gene_Lchi00406,gene_Lchi00412,gene_Lchi00517,gene_Lchi00520,gene_Lchi00551,gene_Lchi00767,gene_Lchi01042,gene_Lchi01070,gene_Lchi01718,gene_Lchi01813,gene_Lchi02074,gene_Lchi02700,gene_Lchi02819,gene_Lchi02850,gene_Lchi03000,gene_Lchi03117,gene_Lchi03127,gene_Lchi03144,gene_Lchi03146,gene_Lchi03150,gene_Lchi03253,gene_Lchi…
OG0000002				gene_Lchi00290,gene_Lchi01905,gene_Lchi02006,gene_Lchi02373,gene_Lchi02677,gene_Lchi02927,gene_Lchi03710,gene_Lchi04384,gene_Lchi05716,gene_Lchi05848,gene_Lchi06527,gene_Lchi06537,gene_Lchi06661,gene_Lchi06663,gene_Lchi06764,gene_Lchi07643,gene_Lchi07650,gene_Lchi07715,gene_Lchi07722,gene_Lchi07760,gene_Lchi07810,gene_Lchi07885,gene_Lchi08987,gene_Lchi08993,gene_Lchi09274,gene_Lchi09453,gene_Lchi…						Rro01G001370
OG0000003		gene-IFM89_001459,gene-IFM89_010184	FvH4_1g05400,FvH4_3g01590,FvH4_3g21390,FvH4_3g21391,FvH4_3g21490,FvH4_3g21560,FvH4_3g22162,FvH4_4g27790,FvH4_4g27860,FvH4_4g27870,FvH4_4g27940,FvH4_4g27943,FvH4_4g27950,FvH4_4g27952,FvH4_5g35700,FvH4_5g35711,FvH4_6g06540,FvH4_6g11440,FvH4_6g19050,FvH4_7g03620,FvH4_7g33640,FvH4_7g33750	gene_Lchi00735,gene_Lchi12906,gene_Lchi13416,gene_Lchi13417,gene_Lchi21906,gene_Lchi24760,gene_Lchi26814,gene_Lchi27237,gene_Lchi27241,gene_Lchi27243,gene_Lchi28995,gene_Lchi29001,gene_Lchi29758,gene_Lchi29759,gene_Lchi29760,gene_Lchi29762,gene_Lchi30655,gene_Lchi32250,gene_Lchi32745,gene_Lchi33397,gene_Lchi33639,gene_Lchi33640,gene_Lchi34657		Prupe.4G190700_v2.0.a1,Prupe.4G190800_v2.0.a1,Prupe.4G191000_v2.0.a1,Prupe.4G194300_v2.0.a1,Prupe.4G194500_v2.0.a1,Prupe.4G197900_v2.0.a1,Prupe.4G199200_v2.0.a1	RcHm_v2.0_Chr1g0313881.gene,RcHm_v2.0_Chr1g0326011.gene,RcHm_v2.0_Chr1g0326051.gene,RcHm_v2.0_Chr1g0326061.gene,RcHm_v2.0_Chr1g0326071.gene,RcHm_v2.0_Chr1g0326251.gene,RcHm_v2.0_Chr1g0326331.gene,RcHm_v2.0_Chr1g0326351.gene,RcHm_v2.0_Chr1g0326391.gene,RcHm_v2.0_Chr3g0474411.gene,RcHm_v2.0_Chr3g0474441.gene,RcHm_v2.0_Chr3g0474501.gene,RcHm_v2.0_Chr3g0474541.gene,RcHm_v2.0_Chr3g0475221.gene,RcHm_v2…	LG02.3724-gene,LG02.3726-gene,LG02.3727-gene,LG02.3730-gene,LG03.2163-gene,LG03.2204-gene,LG03.2214-gene,LG03.2237-gene,LG03.2304-gene,LG03.2313-gene,LG03.2381-gene,LG03.4048-gene,LG06.3763-gene,LG06.3764-gene,LG06.3765-gene,LG06.3799-gene	maker-Ro01-snap-gene-209.38,maker-Ro01-snap-gene-212.38,maker-Ro01-snap-gene-212.39,maker-Ro02-snap-gene-190.48,maker-Ro02-snap-gene-329.30,maker-Ro02-snap-gene-329.33,maker-Ro02-snap-gene-330.38,maker-Ro02-snap-gene-330.39,maker-Ro03-snap-gene-300.59,maker-Ro03-snap-gene-300.62,maker-Ro03-snap-gene-300.63,maker-Ro03-snap-gene-89.52,maker-Ro03-snap-gene-89.53,maker-Ro04-snap-gene-130.58,maker-Ro0…	Rro01G007980,Rro01G008030,Rro02G018990,Rro02G025330,Rro02G025590,Rro02G032190,Rro03G011770,Rro03G017790,Rro03G018000,Rro03G018020,Rro03G018430,Rro03G019190,Rro04G019340,Rro04G019350,Rro04G019540,Rro06G032550,Rro06G032560,Rro06G032570,Rro06G032900,Rro06G033040
OG0000004				gene_Lchi00516,gene_Lchi01056,gene_Lchi02328,gene_Lchi03261,gene_Lchi03813,gene_Lchi04395,gene_Lchi04458,gene_Lchi04497,gene_Lchi04706,gene_Lchi05818,gene_Lchi05866,gene_Lchi06504,gene_Lchi06540,gene_Lchi06587,gene_Lchi06887,gene_Lchi07738,gene_Lchi07927,gene_Lchi08006,gene_Lchi08676,gene_Lchi08774,gene_Lchi09425,gene_Lchi09474,gene_Lchi09991,gene_Lchi10066,gene_Lchi10073,gene_Lchi10097,gene_Lchi…
OG0000005				gene_Lchi02148,gene_Lchi04160,gene_Lchi04388,gene_Lchi06590,gene_Lchi06627,gene_Lchi07639,gene_Lchi07755,gene_Lchi07812,gene_Lchi07813,gene_Lchi08268,gene_Lchi09289,gene_Lchi09441,gene_Lchi09463,gene_Lchi09967,gene_Lchi10730,gene_Lchi10939,gene_Lchi10963,gene_Lchi11552,gene_Lchi11560,gene_Lchi11565,gene_Lchi12041,gene_Lchi12197,gene_Lchi12577,gene_Lchi13969,gene_Lchi14445,gene_Lchi14841,gene_Lchi…
OG0000006	AT2G21200	gene-IFM89_001102,gene-IFM89_004877,gene-IFM89_032412,gene-IFM89_035498,gene-IFM89_035499,gene-IFM89_036769,gene-IFM89_036771	FvH4_2g10810,FvH4_2g10850,FvH4_2g10870,FvH4_3g13730,FvH4_5g22660,FvH4_5g22780,FvH4_5g22790,FvH4_5g24600,FvH4_5g24720			Prupe.8G078900_v2.0.a1,Prupe.8G079000_v2.0.a1,Prupe.8G079100_v2.0.a1,Prupe.8G079200_v2.0.a1,Prupe.8G079300_v2.0.a1,Prupe.8G079400_v2.0.a1,Prupe.8G079500_v2.0.a1,Prupe.8G079600_v2.0.a1,Prupe.8G079700_v2.0.a1,Prupe.8G079900_v2.0.a1,Prupe.8G080000_v2.0.a1,Prupe.8G080100_v2.0.a1,Prupe.8G080300_v2.0.a1,Prupe.8G080500_v2.0.a1,Prupe.8G080600_v2.0.a1,Prupe.8G080700_v2.0.a1,Prupe.8G080800_v2.0.a1,Prupe.8G…	RcHm_v2.0_Chr0c32g0501561.gene,RcHm_v2.0_Chr2g0124401.gene,RcHm_v2.0_Chr2g0124451.gene,RcHm_v2.0_Chr2g0124461.gene,RcHm_v2.0_Chr2g0124531.gene,RcHm_v2.0_Chr2g0124561.gene,RcHm_v2.0_Chr3g0483671.gene,RcHm_v2.0_Chr3g0483711.gene,RcHm_v2.0_Chr5g0056801.gene,RcHm_v2.0_Chr5g0056821.gene,RcHm_v2.0_Chr5g0056831.gene,RcHm_v2.0_Chr5g0059921.gene,RcHm_v2.0_Chr6g0268901.gene,RcHm_v2.0_Chr6g0268951.gene,RcHm…	LG02.3488-gene,LG02.3490-gene,LG02.3491-gene,LG02.3495-gene,LG02.3496-gene,LG02.3497-gene,LG02.3498-gene,LG02.3499-gene,LG02.3500-gene,LG02.3504-gene,LG02.3506-gene,LG02.3528-gene,LG02.3529-gene,LG02.3530-gene,LG02.3531-gene,LG02.3533-gene,LG02.3534-gene,LG02.3535-gene,LG02.3536-gene,LG02.3537-gene,LG02.3538-gene,LG02.3539-gene,LG02.3546-gene,LG02.3547-gene,LG02.3548-gene,LG02.3552-gene,LG05.2012…	maker-Ro02-exonerate_protein2genome-gene-307.30,maker-Ro02-exonerate_protein2genome-gene-307.34,maker-Ro02-exonerate_protein2genome-gene-308.13,maker-Ro02-exonerate_protein2genome-gene-308.24,maker-Ro02-exonerate_protein2genome-gene-308.39,maker-Ro02-exonerate_protein2genome-gene-308.46,maker-Ro02-exonerate_protein2genome-gene-309.26,maker-Ro02-exonerate_protein2genome-gene-309.92,maker-Ro02-snap…	Rro02G030560,Rro02G030570,Rro02G030600,Rro02G030610,Rro02G030620,Rro02G030640,Rro02G030650,Rro05G019020
OG0000007	AT5G07900	gene-IFM89_003582,gene-IFM89_004143,gene-IFM89_004146,gene-IFM89_004148,gene-IFM89_004634,gene-IFM89_007531,gene-IFM89_022264,gene-IFM89_031026	FvH4_1g08280,FvH4_2g24551,FvH4_2g24560,FvH4_2g25031,FvH4_2g25040,FvH4_2g25050,FvH4_3g16800,FvH4_4g00540,FvH4_4g20540,FvH4_6g26110,FvH4_6g33880,FvH4_6g33900,FvH4_6g34011,FvH4_6g34030,FvH4_6g34040,FvH4_6g34070,FvH4_6g36580,FvH4_7g03240,FvH4_7g03270,FvH4_7g12830	gene_Lchi27870,gene_Lchi27881,gene_Lchi27883,gene_Lchi28466,gene_Lchi28467,gene_Lchi28468,gene_Lchi28469,gene_Lchi28470,gene_Lchi28471,gene_Lchi28473	gene15431,gene19857	Prupe.1G005300_v2.0.a1,Prupe.1G005800_v2.0.a1,Prupe.1G005900_v2.0.a1,Prupe.1G006000_v2.0.a1,Prupe.2G037000_v2.0.a1,Prupe.2G037400_v2.0.a1,Prupe.2G040200_v2.0.a1,Prupe.2G040300_v2.0.a1,Prupe.2G040400_v2.0.a1,Prupe.2G041000_v2.0.a1,Prupe.2G041100_v2.0.a1,Prupe.2G060700_v2.0.a1,Prupe.8G255200_v2.0.a1	RcHm_v2.0_Chr1g0351891.gene,RcHm_v2.0_Chr2g0130871.gene,RcHm_v2.0_Chr2g0143771.gene,RcHm_v2.0_Chr2g0143861.gene,RcHm_v2.0_Chr2g0143881.gene,RcHm_v2.0_Chr2g0143941.gene,RcHm_v2.0_Chr2g0143951.gene,RcHm_v2.0_Chr2g0144091.gene,RcHm_v2.0_Chr2g0144211.gene,RcHm_v2.0_Chr2g0144241.gene,RcHm_v2.0_Chr2g0144291.gene,RcHm_v2.0_Chr2g0144311.gene,RcHm_v2.0_Chr2g0144331.gene,RcHm_v2.0_Chr2g0144341.gene,RcHm_v2…	LG04.1725-gene,LG04.4216-gene,LG06.1761-gene,LG06.1763-gene,LG06.1764-gene,LG06.1766-gene,LG06.1767-gene,LG06.1768-gene,LG06.1775-gene,LG06.1776-gene,LG07.1764-gene,LG07.1767-gene,LG07.1769-gene,LG07.1771-gene,LG07.1779-gene,LG07.1798-gene,LG07.1934-gene,LG07.3644-gene	maker-Ro02-snap-gene-79.79,maker-Ro04-snap-gene-100.72,maker-Ro04-snap-gene-100.74,maker-Ro07-snap-gene-277.26,maker-Ro07-snap-gene-286.64,maker-Ro07-snap-gene-286.67,maker-Ro07-snap-gene-288.38,maker-Ro07-snap-gene-289.46,maker-Ro07-snap-gene-292.35,snap_masked-Ro02-processed-gene-79.12,snap_masked-Ro07-processed-gene-288.9	Rro02G013450,Rro02G023580,Rro04G015910,Rro04G035730,Rro06G015840,Rro06G015850,Rro06G015910,Rro06G015940,Rro07G015340,Rro07G015360,Rro07G015370,Rro07G015380,Rro07G015560,Rro07G015580,Rro07G015590,Rro07G016290,Rro07G028940
OG0000008				gene_Lchi03264,gene_Lchi03793,gene_Lchi04162,gene_Lchi04853,gene_Lchi05044,gene_Lchi06493,gene_Lchi06542,gene_Lchi06562,gene_Lchi06654,gene_Lchi07392,gene_Lchi07729,gene_Lchi07762,gene_Lchi08163,gene_Lchi08255,gene_Lchi08675,gene_Lchi08720,gene_Lchi08726,gene_Lchi08786,gene_Lchi09209,gene_Lchi09371,gene_Lchi09476,gene_Lchi09532,gene_Lchi10071,gene_Lchi10216,gene_Lchi10589,gene_Lchi11291,gene_Lchi…
OG0000009			FvH4_3g31590,FvH4_3g37481,FvH4_3g38020,FvH4_3g38070,FvH4_3g38590,FvH4_3g38931,FvH4_3g39940,FvH4_3g40100,FvH4_3g40940,FvH4_3g41340,FvH4_3g43330,FvH4_3g44300,FvH4_4g22280	gene_Lchi29372,gene_Lchi29374,gene_Lchi29376		Prupe.3G114600_v2.0.a1,Prupe.3G114700_v2.0.a1,Prupe.6G080500_v2.0.a1,Prupe.6G086000_v2.0.a1,Prupe.6G087400_v2.0.a1,Prupe.6G087600_v2.0.a1,Prupe.6G090500_v2.0.a1,Prupe.6G090600_v2.0.a1,Prupe.6G091000_v2.0.a1,Prupe.6G091200_v2.0.a1,Prupe.6G091500_v2.0.a1,Prupe.6G093300_v2.0.a1,Prupe.6G106300_v2.0.a1,Prupe.6G195600_v2.0.a1,Prupe.7G006700_v2.0.a1,Prupe.8G027800_v2.0.a1,Prupe.8G078200_v2.0.a1	RcHm_v2.0_Chr5g0061141.gene,RcHm_v2.0_Chr5g0062311.gene,RcHm_v2.0_Chr5g0069221.gene,RcHm_v2.0_Chr5g0069241.gene,RcHm_v2.0_Chr5g0069321.gene,RcHm_v2.0_Chr5g0069341.gene,RcHm_v2.0_Chr5g0069581.gene,RcHm_v2.0_Chr5g0069591.gene,RcHm_v2.0_Chr5g0069601.gene,RcHm_v2.0_Chr5g0070751.gene,RcHm_v2.0_Chr5g0071931.gene,RcHm_v2.0_Chr5g0072771.gene,RcHm_v2.0_Chr5g0072861.gene,RcHm_v2.0_Chr5g0072901.gene,RcHm_v2…	LG02.3674-gene,LG02.3708-gene,LG02.3709-gene,LG02.3711-gene,LG02.3716-gene,LG03.3037-gene,LG03.4244-gene,LG03.4318-gene,LG03.4704-gene,LG03.4716-gene,LG03.5065-gene,LG03.5066-gene,LG04.2654-gene,LG04.2656-gene,LG04.2678-gene,LG04.2685-gene,LG04.2714-gene,LG04.2716-gene,LG04.2717-gene,LG04.2718-gene,LG04.2719-gene,LG04.2721-gene,LG04.2727-gene,LG05.2696-gene,LG05.3172-gene,LG05.3258-gene,LG07.1919…	maker-Ro02-snap-gene-327.26,maker-Ro02-snap-gene-327.31,maker-Ro02-snap-gene-327.33,maker-Ro03-snap-gene-73.66,maker-Ro03-snap-gene-73.67,maker-Ro03-snap-gene-79.43,maker-Ro04-snap-gene-172.53,snap_masked-Ro03-processed-gene-73.18	Rro02G031720,Rro02G032030,Rro02G032040,Rro02G032050,Rro02G032060,Rro02G032070,Rro02G032080,Rro03G016080,Rro03G032310,Rro03G035880,Rro04G023030,Rro04G023050,Rro04G023360,Rro04G023380,Rro04G023430,Rro04G023470,Rro05G024230,Rro05G028820,Rro07G017500,Rro07G017530,Rro07G017560,Rro07G017570
OG0000010			FvH4_1g04040,FvH4_1g04460,FvH4_1g08281,FvH4_1g26450,FvH4_3g16521,FvH4_3g16840,FvH4_3g16850,FvH4_3g16860,FvH4_3g18860,FvH4_3g18870,FvH4_3g18910,FvH4_3g18911,FvH4_3g18920,FvH4_3g18950,FvH4_3g18960,FvH4_3g18970,FvH4_3g18971,FvH4_3g18972,FvH4_3g33911,FvH4_3g39320,FvH4_3g39330,FvH4_3g41891,FvH4_3g41900,FvH4_3g42380,FvH4_3g42390,FvH4_5g11821,FvH4_5g11823,FvH4_5g11830,FvH4_5g15943,FvH4_5g29450,FvH4_5g35…			Prupe.3G110400_v2.0.a1,Prupe.3G110600_v2.0.a1,Prupe.4G150700_v2.0.a1,Prupe.4G151000_v2.0.a1,Prupe.4G151100_v2.0.a1,Prupe.4G156000_v2.0.a1,Prupe.4G190200_v2.0.a1,Prupe.4G221400_v2.0.a1,Prupe.5G081800_v2.0.a1,Prupe.5G081900_v2.0.a1,Prupe.6G096300_v2.0.a1,Prupe.6G287700_v2.0.a1,Prupe.6G294100_v2.0.a1,Prupe.8G211600_v2.0.a1,Prupe.8G211700_v2.0.a1	RcHm_v2.0_Chr1g0348511.gene,RcHm_v2.0_Chr1g0350191.gene,RcHm_v2.0_Chr2g0131271.gene,RcHm_v2.0_Chr2g0131321.gene,RcHm_v2.0_Chr2g0131341.gene,RcHm_v2.0_Chr3g0482231.gene,RcHm_v2.0_Chr3g0482251.gene,RcHm_v2.0_Chr5g0028051.gene,RcHm_v2.0_Chr5g0031731.gene,RcHm_v2.0_Chr5g0031741.gene,RcHm_v2.0_Chr5g0031751.gene,RcHm_v2.0_Chr5g0031771.gene,RcHm_v2.0_Chr5g0031801.gene,RcHm_v2.0_Chr5g0054431.gene,RcHm_v2…	LG02.3270-gene,LG02.3271-gene,LG03.1676-gene,LG03.1959-gene,LG03.1960-gene,LG03.1961-gene,LG03.1962-gene,LG03.2414-gene,LG03.4778-gene,LG03.4973-gene,LG06.2565-gene,LG07.3521-gene,LG07.3535-gene,LG07.3536-gene	maker-Ro02-snap-gene-280.14,maker-Ro02-snap-gene-280.15,maker-Ro02-snap-gene-280.16,maker-Ro03-exonerate_est2genome-gene-287.2,maker-Ro03-exonerate_est2genome-gene-287.4,maker-Ro03-snap-gene-77.44,maker-Ro07-snap-gene-49.60,maker-Ro07-snap-gene-49.63,maker-Ro07-snap-gene-49.65,snap_masked-Ro03-processed-gene-320.7,snap_masked-Ro03-processed-gene-42.22,snap_masked-Ro07-processed-gene-49.27,snap_ma…	Rro01G024270,Rro02G019560,Rro02G029050,Rro02G029060,Rro03G016010,Rro03G016020,Rro03G016030,Rro03G019420,Rro03G019440,Rro03G035830,Rro03G036640,Rro03G038410,Rro06G022690,Rro07G027660,Rro07G027770,Rro07G027790,Rro07G027800
OG0000011			FvH4_1g00491,FvH4_1g00492,FvH4_1g00493,FvH4_1g01451,FvH4_1g01511,FvH4_1g01512,FvH4_1g05792,FvH4_1g06811,FvH4_1g09702,FvH4_1g09703,FvH4_1g09704,FvH4_1g09705,FvH4_1g09707,FvH4_1g09711,FvH4_1g09712,FvH4_1g09713,FvH4_1g09714,FvH4_1g09715,FvH4_2g30001,FvH4_2g32181,FvH4_2g32182,FvH4_2g32183,FvH4_2g35542,FvH4_2g35571,FvH4_2g35572,FvH4_2g35582,FvH4_2g37371,FvH4_2g37372,FvH4_2g37373,FvH4_2g37374,FvH4_2g37…
OG0000012		gene-IFM89_004317,gene-IFM89_004318,gene-IFM89_004319,gene-IFM89_037224	FvH4_2g11260,FvH4_2g11280,FvH4_2g11310,FvH4_2g11331,FvH4_2g11340,FvH4_2g11350,FvH4_2g31980,FvH4_2g31990,FvH4_2g37130,FvH4_2g37160,FvH4_2g37161,FvH4_2g37163,FvH4_2g37170,FvH4_2g37181,FvH4_2g37191,FvH4_3g22781,FvH4_3g22790,FvH4_3g22810,FvH4_5g13460,FvH4_7g28010	gene_Lchi03183,gene_Lchi03644,gene_Lchi03645,gene_Lchi03647,gene_Lchi03649,gene_Lchi03652		Prupe.1G399500_v2.0.a1,Prupe.1G399600_v2.0.a1,Prupe.1G399700_v2.0.a1,Prupe.1G399800_v2.0.a1,Prupe.1G399900_v2.0.a1,Prupe.1G400000_v2.0.a1,Prupe.1G400300_v2.0.a1,Prupe.1G400400_v2.0.a1,Prupe.1G400600_v2.0.a1,Prupe.1G412700_v2.0.a1,Prupe.1G412800_v2.0.a1,Prupe.2G043500_v2.0.a1	RcHm_v2.0_Chr1g0345071.gene,RcHm_v2.0_Chr1g0345081.gene,RcHm_v2.0_Chr1g0345171.gene,RcHm_v2.0_Chr3g0480811.gene,RcHm_v2.0_Chr5g0020871.gene,RcHm_v2.0_Chr5g0039801.gene,RcHm_v2.0_Chr5g0039811.gene,RcHm_v2.0_Chr5g0039861.gene,RcHm_v2.0_Chr5g0039911.gene,RcHm_v2.0_Chr5g0039941.gene,RcHm_v2.0_Chr5g0039951.gene,RcHm_v2.0_Chr5g0040011.gene,RcHm_v2.0_Chr6g0269601.gene,RcHm_v2.0_Chr6g0269621.gene,RcHm_v2…	LG02.3365-gene,LG02.3367-gene,LG02.3368-gene,LG02.3369-gene,LG02.3370-gene,LG02.3373-gene,LG02.3374-gene,LG02.3375-gene,LG02.3376-gene,LG02.3395-gene,LG02.3899-gene,LG02.3901-gene,LG02.3904-gene,LG02.407-gene,LG02.413-gene,LG02.414-gene,LG02.415-gene,LG02.416-gene,LG02.417-gene,LG02.418-gene,LG02.419-gene,LG02.420-gene,LG03.2472-gene,LG03.2473-gene,LG03.2475-gene,LG03.2476-gene,LG03.2477-gene,LG0…	maker-Ro02-snap-gene-295.45,maker-Ro02-snap-gene-296.41,maker-Ro02-snap-gene-298.67,maker-Ro02-snap-gene-44.84,maker-Ro02-snap-gene-45.115,maker-Ro03-snap-gene-282.64,maker-Ro05-snap-gene-25.104	Rro02G008120,Rro02G029860,Rro02G029870,Rro02G029880,Rro02G029890,Rro02G029950,Rro02G034010,Rro03G019940,Rro05G004380,Rro06G029180
OG0000013				gene_Lchi00370,gene_Lchi00409,gene_Lchi00456,gene_Lchi00792,gene_Lchi00824,gene_Lchi00829,gene_Lchi00923,gene_Lchi00986,gene_Lchi01625,gene_Lchi01716,gene_Lchi01950,gene_Lchi02682,gene_Lchi02699,gene_Lchi03063,gene_Lchi03152,gene_Lchi03169,gene_Lchi03511,gene_Lchi03979,gene_Lchi04379,gene_Lchi04439,gene_Lchi04667,gene_Lchi04747,gene_Lchi04751,gene_Lchi05494,gene_Lchi05660,gene_Lchi06509,gene_Lchi…
OG0000014		gene-IFM89_003810,gene-IFM89_034794,gene-IFM89_038877	FvH4_1g18562,FvH4_2g00771,FvH4_2g11631,FvH4_2g12641,FvH4_2g17721,FvH4_2g19001,FvH4_2g21141,FvH4_2g33371,FvH4_3g05211,FvH4_3g14411,FvH4_3g24081,FvH4_3g28252,FvH4_4g03801,FvH4_4g13392,FvH4_4g17203,FvH4_4g27942,FvH4_5g15581,FvH4_5g15582,FvH4_5g16792,FvH4_5g19160,FvH4_5g23942,FvH4_5g24522,FvH4_5g30301,FvH4_5g32912,FvH4_5g35301,FvH4_5g35851,FvH4_6g16961,FvH4_6g18361,FvH4_6g19462,FvH4_6g21761,FvH4_6g25…			Prupe.1G168800_v2.0.a1,Prupe.1G189700_v2.0.a1,Prupe.1G509200_v2.0.a1,Prupe.2G140300_v2.0.a1,Prupe.3G103800_v2.0.a1,Prupe.4G245300_v2.0.a1,Prupe.6G308300_v2.0.a1,Prupe.7G010700_v2.0.a1,Prupe.8G128400_v2.0.a1	RcHm_v2.0_Chr1g0334811.gene,RcHm_v2.0_Chr1g0356971.gene,RcHm_v2.0_Chr3g0495871.gene,RcHm_v2.0_Chr4g0393821.gene,RcHm_v2.0_Chr4g0404581.gene,RcHm_v2.0_Chr4g0422501.gene	LG02.1597-gene,LG03.2009-gene,LG03.2314-gene,LG03.2750-gene,LG03.3005-gene,LG03.3413-gene,LG03.3816-gene,LG05.1291-gene,LG05.2668-gene,LG05.3251-gene,LG05.3895-gene,LG06.2212-gene,LG06.3972-gene,LG07.1752-gene,LG07.1921-gene,LG07.2866-gene,LG07.3557-gene,LG07.4198-gene	maker-Ro02-exonerate_protein2genome-gene-204.8,maker-Ro02-exonerate_protein2genome-gene-380.27,maker-Ro02-snap-gene-343.28,maker-Ro03-exonerate_est2genome-gene-106.3,maker-Ro03-exonerate_protein2genome-gene-296.17,maker-Ro04-exonerate_protein2genome-gene-101.53,maker-Ro04-exonerate_protein2genome-gene-308.40,maker-Ro04-snap-gene-256.47,maker-Ro05-exonerate_est2genome-gene-143.10,maker-Ro05-exoner…	Rro01G009310,Rro02G024170,Rro02G026670,Rro02G029680,Rro03G035320,Rro04G023490,Rro04G025770,Rro04G031030,Rro04G034130,Rro05G004500,Rro05G004550,Rro05G026270,Rro05G029430,Rro06G000020,Rro06G007110,Rro06G025320,Rro06G036550,Rro06G037640,Rro06G037950,Rro07G019950,Rro07G022220,Rro07G033080,Rroptg000012lG000950
OG0000015	AT1G13570	gene-IFM89_003329,gene-IFM89_013857,gene-IFM89_015743	FvH4_2g03461,FvH4_2g03490,FvH4_2g03500,FvH4_2g03510,FvH4_2g03521,FvH4_2g27100,FvH4_2g27130,FvH4_2g27150,FvH4_2g40420,FvH4_3g20160,FvH4_3g33042,FvH4_4g18592,FvH4_5g01320,FvH4_5g01330,FvH4_5g09540,FvH4_5g09550,FvH4_5g09560,FvH4_5g10110,FvH4_5g10120,FvH4_5g14273,FvH4_5g20540,FvH4_6g18730,FvH4_6g18740	gene_Lchi12223,gene_Lchi12224,gene_Lchi12429		Prupe.1G384700_v2.0.a1,Prupe.8G148700_v2.0.a1,Prupe.8G148900_v2.0.a1,Prupe.8G149000_v2.0.a1	RcHm_v2.0_Chr3g0455511.gene,RcHm_v2.0_Chr3g0473701.gene,RcHm_v2.0_Chr5g0033951.gene,RcHm_v2.0_Chr5g0033971.gene,RcHm_v2.0_Chr5g0049261.gene,RcHm_v2.0_Chr6g0248651.gene,RcHm_v2.0_Chr6g0248671.gene,RcHm_v2.0_Chr6g0248681.gene,RcHm_v2.0_Chr6g0248741.gene,RcHm_v2.0_Chr6g0248771.gene,RcHm_v2.0_Chr6g0248791.gene,RcHm_v2.0_Chr6g0248851.gene,RcHm_v2.0_Chr6g0248871.gene,RcHm_v2.0_Chr6g0248881.gene,RcHm_v2…	LG01.120-gene,LG01.121-gene,LG01.122-gene,LG01.123-gene,LG01.124-gene,LG02.1258-gene,LG02.4419-gene,LG02.4423-gene,LG02.4424-gene,LG02.4428-gene,LG02.4434-gene,LG02.92-gene,LG02.93-gene,LG02.94-gene,LG03.2088-gene,LG03.3089-gene,LG05.1441-gene,LG05.1768-gene,LG05.1769-gene,LG05.1770-gene,LG05.1771-gene,LG05.1774-gene,LG05.1775-gene,LG05.1776-gene,LG05.1777-gene,LG05.1778-gene,LG05.1780-gene,LG05.…	maker-Ro03-snap-gene-217.31,maker-Ro03-snap-gene-308.85,maker-Ro05-snap-gene-86.73,snap_masked-Ro05-processed-gene-111.23	Rro01G000770,Rro02G000970,Rro02G011750,Rro02G037790,Rro02G037810,Rro02G037840,Rro02G037850,Rro02G037860,Rro02G037870,Rro02G037880,Rro03G017150,Rro03G024980,Rro05G007200,Rro05G013860,Rro05G016930,Rro05G016960,Rro05G016970,Rro05G016980,Rro06G033260,Rro06G046910
OG0000016				gene_Lchi01047,gene_Lchi03301,gene_Lchi03916,gene_Lchi03917,gene_Lchi04581,gene_Lchi05731,gene_Lchi05741,gene_Lchi06544,gene_Lchi07408,gene_Lchi07663,gene_Lchi08756,gene_Lchi08759,gene_Lchi08822,gene_Lchi09562,gene_Lchi10067,gene_Lchi10525,gene_Lchi10674,gene_Lchi10954,gene_Lchi11544,gene_Lchi12272,gene_Lchi12440,gene_Lchi12910,gene_Lchi13290,gene_Lchi13546,gene_Lchi13576,gene_Lchi13642,gene_Lchi…
OG0000017		gene-IFM89_012273,gene-IFM89_026604	FvH4_4g13590,FvH4_6g10800,FvH4_6g11080,FvH4_6g11081,FvH4_6g11660,FvH4_6g21370,FvH4_6g21371,FvH4_6g21373,FvH4_6g21374,FvH4_6g21375,FvH4_7g13570	gene_Lchi26750,gene_Lchi27139,gene_Lchi27144,gene_Lchi28497,gene_Lchi32701		Prupe.6G281000_v2.0.a1,Prupe.6G281100_v2.0.a1,Prupe.6G281200_v2.0.a1,Prupe.6G281300_v2.0.a1,Prupe.6G281400_v2.0.a1,Prupe.6G281500_v2.0.a1,Prupe.7G088700_v2.0.a1,Prupe.8G054300_v2.0.a1,Prupe.8G054400_v2.0.a1	RcHm_v2.0_Chr0c32g0501511.gene,RcHm_v2.0_Chr0c39g0503201.gene,RcHm_v2.0_Chr0c39g0503261.gene,RcHm_v2.0_Chr1g0316151.gene,RcHm_v2.0_Chr1g0316251.gene,RcHm_v2.0_Chr1g0316291.gene,RcHm_v2.0_Chr1g0351861.gene,RcHm_v2.0_Chr1g0351911.gene,RcHm_v2.0_Chr1g0353121.gene,RcHm_v2.0_Chr1g0353161.gene,RcHm_v2.0_Chr1g0353251.gene,RcHm_v2.0_Chr1g0353291.gene,RcHm_v2.0_Chr1g0353341.gene,RcHm_v2.0_Chr1g0353361.gen…	LG03.2470-gene,LG04.1813-gene,LG04.1818-gene,LG04.1825-gene,LG05.3091-gene,LG06.3535-gene,LG06.3538-gene,LG06.3539-gene,LG06.3542-gene,LG06.3544-gene,LG06.3546-gene,LG06.3565-gene,LG06.3596-gene,LG06.3635-gene,LG06.3638-gene,LG06.3644-gene,LG06.3657-gene,LG06.4628-gene	maker-Ro04-snap-gene-105.74,maker-Ro05-snap-gene-168.24,maker-Ro05-snap-gene-321.30,maker-Ro06-snap-gene-298.76,maker-Ro06-snap-gene-375.44,snap_masked-Ro04-processed-gene-105.25	Rro04G016670,Rro04G016680,Rro04G016730,Rro04G016770,Rro04G020170,Rro05G022170,Rro06G030790,Rro06G030810,Rro06G030870,Rro06G031050,Rro06G031440,Rro06G031570,Rro06G040010,Rro06G040020,Rro06G040040,Rro06G040280
OG0000018			FvH4_1g00860,FvH4_1g01500,FvH4_2g37070,FvH4_3g17060,FvH4_3g17061,FvH4_3g17062,FvH4_3g17080,FvH4_3g17130,FvH4_3g17160,FvH4_3g17190,FvH4_3g17580,FvH4_3g17581,FvH4_3g21190,FvH4_3g33400,FvH4_4g14841,FvH4_5g02210,FvH4_5g02220,FvH4_5g02221,FvH4_5g02230,FvH4_5g02280,FvH4_5g02290,FvH4_6g07500,FvH4_6g10000,FvH4_7g28000,FvH4_7g28011			Prupe.4G151700_v2.0.a1,Prupe.4G158700_v2.0.a1,Prupe.4G158800_v2.0.a1,Prupe.4G158900_v2.0.a1,Prupe.4G160900_v2.0.a1,Prupe.4G161200_v2.0.a1	RcHm_v2.0_Chr2g0115721.gene,RcHm_v2.0_Chr3g0458571.gene,RcHm_v2.0_Chr4g0417361.gene,RcHm_v2.0_Chr4g0417391.gene,RcHm_v2.0_Chr4g0417401.gene,RcHm_v2.0_Chr4g0417411.gene,RcHm_v2.0_Chr4g0417471.gene,RcHm_v2.0_Chr5g0028241.gene,RcHm_v2.0_Chr5g0028261.gene,RcHm_v2.0_Chr5g0028391.gene,RcHm_v2.0_Chr5g0028401.gene,RcHm_v2.0_Chr5g0028411.gene,RcHm_v2.0_Chr5g0028431.gene,RcHm_v2.0_Chr5g0028451.gene,RcHm_v2…	LG03.1688-gene,LG03.1692-gene,LG03.1702-gene,LG03.1710-gene,LG03.1847-gene,LG03.4192-gene,LG03.4224-gene,LG04.1943-gene,LG05.3912-gene,LG06.3879-gene,LG06.4845-gene	maker-Ro01-snap-gene-165.40,maker-Ro01-snap-gene-165.41,maker-Ro03-snap-gene-337.80,maker-Ro03-snap-gene-337.82,maker-Ro03-snap-gene-337.84,maker-Ro03-snap-gene-337.85,maker-Ro03-snap-gene-81.62,maker-Ro03-snap-gene-84.37,maker-Ro03-snap-gene-85.61,maker-Ro03-snap-gene-85.63,maker-Ro05-snap-gene-79.64,maker-Ro05-snap-gene-79.65,maker-Ro06-snap-gene-350.31,snap_masked-Ro04-processed-gene-119.19	Rro03G008500,Rro03G013950,Rro03G013980,Rro03G014110,Rro03G014130,Rro03G014180,Rro03G014190,Rro03G014200,Rro03G014210,Rro03G014700,Rro03G015030,Rro03G029550,Rro03G031820,Rro03G031830,Rro03G031840,Rro03G031870,Rro03G031880,Rro03G032180,Rro04G017890,Rro04G017920,Rro05G033800,Rro06G033570,Rro06G042550,Rro06G042560
OG0000019		gene-IFM89_000021,gene-IFM89_020830,gene-IFM89_037899	FvH4_3g05260,FvH4_3g05270,FvH4_3g06260,FvH4_3g09690,FvH4_3g12570,FvH4_3g33270,FvH4_3g38380,FvH4_3g39340,FvH4_4g13771,FvH4_4g13850,FvH4_4g13861,FvH4_4g13862,FvH4_4g13890,FvH4_4g13901,FvH4_5g24920,FvH4_5g30520,FvH4_6g07600,FvH4_6g07650,FvH4_6g09400,FvH4_6g09680,FvH4_6g09681,FvH4_6g09690,FvH4_7g19271,FvH4_7g19272,FvH4_7g19290	gene_Lchi32248,gene_Lchi32249		Prupe.1G009600_v2.0.a1,Prupe.1G010100_v2.0.a1,Prupe.1G010600_v2.0.a1,Prupe.1G012400_v2.0.a1,Prupe.1G012600_v2.0.a1,Prupe.1G012700_v2.0.a1,Prupe.1G157200_v2.0.a1,Prupe.1G157300_v2.0.a1,Prupe.1G157400_v2.0.a1,Prupe.1G157500_v2.0.a1,Prupe.1G157600_v2.0.a1,Prupe.1G157700_v2.0.a1,Prupe.1G157900_v2.0.a1,Prupe.1G158000_v2.0.a1,Prupe.1G158100_v2.0.a1,Prupe.1G158200_v2.0.a1,Prupe.5G001500_v2.0.a1,Prupe.6G…	RcHm_v2.0_Chr1g0363121.gene,RcHm_v2.0_Chr1g0363131.gene,RcHm_v2.0_Chr1g0363141.gene,RcHm_v2.0_Chr1g0363161.gene,RcHm_v2.0_Chr3g0459831.gene,RcHm_v2.0_Chr3g0460331.gene,RcHm_v2.0_Chr3g0476661.gene,RcHm_v2.0_Chr4g0385781.gene,RcHm_v2.0_Chr4g0385921.gene,RcHm_v2.0_Chr4g0414631.gene,RcHm_v2.0_Chr4g0414641.gene,RcHm_v2.0_Chr4g0414691.gene,RcHm_v2.0_Chr4g0415011.gene,RcHm_v2.0_Chr4g0415031.gene,RcHm_v2…	LG02.1713-gene,LG02.3748-gene,LG02.3750-gene,LG03.714-gene,LG04.2110-gene,LG04.2112-gene,LG04.2122-gene,LG04.2129-gene,LG04.2133-gene,LG04.2138-gene,LG06.4723-gene,LG06.4725-gene,LG06.4750-gene,LG07.1327-gene,LG07.1330-gene	maker-Ro03-snap-gene-399.83,maker-Ro04-snap-gene-130.61,maker-Ro04-snap-gene-131.60,maker-Ro04-snap-gene-131.61,maker-Ro04-snap-gene-131.63,maker-Ro04-snap-gene-222.57,maker-Ro06-snap-gene-290.81,maker-Ro07-exonerate_protein2genome-gene-331.32,maker-Ro07-snap-gene-331.46,maker-Ro07-snap-gene-331.47	Rro02G016010,Rro02G032330,Rro03G006230,Rro04G019470,Rro04G019490,Rro04G019530,Rro04G019560,Rro04G019650,Rro04G019680,Rro07G011800,Rro07G011820,Rro07G011830,Rro07G011840
OG0000020				gene_Lchi00462,gene_Lchi03142,gene_Lchi04215,gene_Lchi04390,gene_Lchi04394,gene_Lchi04472,gene_Lchi04521,gene_Lchi05062,gene_Lchi05101,gene_Lchi07082,gene_Lchi07370,gene_Lchi07472,gene_Lchi08144,gene_Lchi08238,gene_Lchi08887,gene_Lchi09369,gene_Lchi09439,gene_Lchi09498,gene_Lchi09749,gene_Lchi10453,gene_Lchi12323,gene_Lchi12379,gene_Lchi12617,gene_Lchi13333,gene_Lchi13462,gene_Lchi13627,gene_Lchi…
OG0000021		gene-IFM89_017772,gene-IFM89_027325	FvH4_1g17740,FvH4_3g35820,FvH4_3g35890,FvH4_3g38670,FvH4_3g42940,FvH4_3g43860,FvH4_3g43880,FvH4_3g43890,FvH4_3g43940,FvH4_3g43950,FvH4_3g43960,FvH4_3g43991,FvH4_3g44030,FvH4_3g44070,FvH4_3g44561,FvH4_3g44570,FvH4_3g44670,FvH4_3g44680,FvH4_3g45170,FvH4_3g45631,FvH4_3g45643,FvH4_3g45680,FvH4_3g45690,FvH4_3g45700,FvH4_3g45730,FvH4_5g01271,FvH4_5g27640,FvH4_6g01282,FvH4_6g52372,FvH4_7g06680,FvH4_7g12…	gene_Lchi26728			RcHm_v2.0_Chr3g0473291.gene,RcHm_v2.0_Chr3g0473341.gene,RcHm_v2.0_Chr3g0473441.gene,RcHm_v2.0_Chr3g0473481.gene,RcHm_v2.0_Chr3g0473531.gene,RcHm_v2.0_Chr3g0473561.gene,RcHm_v2.0_Chr3g0473571.gene,RcHm_v2.0_Chr3g0483491.gene,RcHm_v2.0_Chr5g0059311.gene,RcHm_v2.0_Chr5g0061331.gene,RcHm_v2.0_Chr5g0064111.gene,RcHm_v2.0_Chr5g0076771.gene,RcHm_v2.0_Chr5g0078251.gene,RcHm_v2.0_Chr5g0078301.gene,RcHm_v2…	LG01.251-gene,LG01.7-gene,LG02.2725-gene,LG02.2727-gene,LG02.4105-gene,LG02.4110-gene,LG03.2102-gene,LG03.3524-gene,LG03.3558-gene,LG03.4425-gene,LG03.4772-gene,LG03.4774-gene,LG03.5173-gene,LG04.2514-gene,LG04.2544-gene,LG04.2729-gene,LG04.4255-gene,LG05.2428-gene,LG07.1891-gene,LG07.2976-gene,LG07.2978-gene,LG07.2979-gene	maker-Ro05-snap-gene-132.56,maker-Ro07-snap-gene-99.31	Rro02G024410,Rro02G024420,Rro02G024430,Rro02G024440,Rro02G024450,Rro03G017270,Rro03G027670,Rro03G028210,Rro03G032380,Rro03G033740,Rro03G033760,Rro03G036570,Rro03G040240,Rro03G040250,Rro05G019450,Rro05G023120,Rro05G033300,Rro07G016110,Rro07G020310,Rro07G023770
OG0000022	AT5G04730	gene-IFM89_001084,gene-IFM89_001640,gene-IFM89_001641	FvH4_1g26570,FvH4_5g19270,FvH4_5g36340,FvH4_5g36630,FvH4_5g37182,FvH4_5g37260,FvH4_6g44571,FvH4_6g44610,FvH4_6g44660,FvH4_6g45152,FvH4_6g51440,FvH4_7g08090			Prupe.2G033900_v2.0.a1,Prupe.2G080300_v2.0.a1,Prupe.2G080700_v2.0.a1,Prupe.2G080900_v2.0.a1,Prupe.2G081100_v2.0.a1,Prupe.2G081200_v2.0.a1,Prupe.2G082000_v2.0.a1,Prupe.2G082300_v2.0.a1,Prupe.2G082700_v2.0.a1,Prupe.2G082800_v2.0.a1,Prupe.2G082900_v2.0.a1,Prupe.3G235600_v2.0.a1,Prupe.3G236300_v2.0.a1,Prupe.3G236600_v2.0.a1,Prupe.3G236700_v2.0.a1,Prupe.3G236800_v2.0.a1,Prupe.3G237100_v2.0.a1,Prupe.3G…	RcHm_v2.0_Chr1g0332901.gene,RcHm_v2.0_Chr1g0338991.gene,RcHm_v2.0_Chr1g0341201.gene,RcHm_v2.0_Chr1g0341211.gene,RcHm_v2.0_Chr1g0342721.gene,RcHm_v2.0_Chr1g0343191.gene,RcHm_v2.0_Chr2g0146761.gene,RcHm_v2.0_Chr2g0161791.gene,RcHm_v2.0_Chr2g0161841.gene,RcHm_v2.0_Chr2g0162041.gene,RcHm_v2.0_Chr2g0162651.gene,RcHm_v2.0_Chr4g0416391.gene,RcHm_v2.0_Chr5g0075981.gene,RcHm_v2.0_Chr6g0276101.gene,RcHm_v2…	LG03.3537-gene,LG03.3572-gene,LG04.2372-gene,LG05.4082-gene,LG06.3090-gene,LG06.3091-gene,LG06.3092-gene,LG06.3093-gene,LG06.781-gene	maker-Ro01-snap-gene-132.39,maker-Ro01-snap-gene-132.42,maker-Ro01-snap-gene-211.37,maker-Ro01-snap-gene-211.39,maker-Ro02-snap-gene-347.38,maker-Ro05-snap-gene-151.66,maker-Ro05-snap-gene-386.18,maker-Ro07-snap-gene-104.93,maker-Ro07-snap-gene-23.65,maker-Ro07-snap-gene-27.105,maker-Ro07-snap-gene-28.21,maker-Ro07-snap-gene-28.22,maker-Ro07-snap-gene-29.49,maker-Ro07-snap-gene-96.44,snap_masked-…	Rro01G005460,Rro01G007990,Rro05G034710,Rro05G034970,Rro06G007270,Rro06G007280,Rro06G026730,Rro07G018950,Rro07G023460,Rro07G030520,Rro07G030530
OG0000023		gene-IFM89_029755	FvH4_1g03331,FvH4_4g34420,FvH4_6g01480,FvH4_6g23840,FvH4_6g52680,FvH4_7g06000,FvH4_7g06020	gene_Lchi16701,gene_Lchi16705,gene_Lchi16709,gene_Lchi26683,gene_Lchi29043		Prupe.2G047400_v2.0.a1,Prupe.2G067000_v2.0.a1,Prupe.2G087200_v2.0.a1,Prupe.2G087300_v2.0.a1,Prupe.2G087900_v2.0.a1,Prupe.2G088200_v2.0.a1,Prupe.2G088400_v2.0.a1,Prupe.2G088900_v2.0.a1,Prupe.2G089000_v2.0.a1,Prupe.2G103400_v2.0.a1,Prupe.2G104000_v2.0.a1,Prupe.2G312100_v2.0.a1,Prupe.6G137900_v2.0.a1,Prupe.6G142200_v2.0.a1	RcHm_v2.0_Chr1g0324371.gene,RcHm_v2.0_Chr1g0324431.gene,RcHm_v2.0_Chr1g0328351.gene,RcHm_v2.0_Chr1g0328391.gene,RcHm_v2.0_Chr1g0329541.gene,RcHm_v2.0_Chr1g0333301.gene,RcHm_v2.0_Chr1g0333431.gene,RcHm_v2.0_Chr1g0333471.gene,RcHm_v2.0_Chr1g0333541.gene,RcHm_v2.0_Chr1g0334291.gene,RcHm_v2.0_Chr1g0334781.gene,RcHm_v2.0_Chr1g0334821.gene,RcHm_v2.0_Chr3g0449111.gene,RcHm_v2.0_Chr3g0449121.gene,RcHm_v2…	LG02.2124-gene,LG06.5385-gene,LG07.1784-gene,LG07.2038-gene,LG07.2039-gene,LG07.2040-gene,LG07.2041-gene,LG07.2048-gene,LG07.2049-gene,LG07.2056-gene,LG07.2057-gene,LG07.2666-gene,LG07.2669-gene,LG07.2672-gene,LG07.2681-gene,LG07.2684-gene,LG07.2691-gene,LG07.2707-gene	maker-Ro06-snap-gene-252.122,maker-Ro06-snap-gene-432.72,maker-Ro06-snap-gene-88.70,maker-Ro07-exonerate_protein2genome-gene-289.18,maker-Ro07-snap-gene-147.110,maker-Ro07-snap-gene-147.113,maker-Ro07-snap-gene-148.109,maker-Ro07-snap-gene-148.110,maker-Ro07-snap-gene-266.43,snap_masked-Ro02-processed-gene-123.12	Rro02G019800,Rro03G023840,Rro03G023960,Rro06G021970,Rro06G028140,Rro06G047750,Rro07G015400,Rro07G015450,Rro07G015460,Rro07G017030,Rro07G017090,Rro07G021200,Rro07G021220,Rro07G021280,Rro07G021350,Rro07G021390,Rro07G021420,Rro07G021460,Rro07G021490,Rro07G021520
OG0000024				gene_Lchi06498,gene_Lchi06662,gene_Lchi06683,gene_Lchi07656,gene_Lchi07817,gene_Lchi08038,gene_Lchi08161,gene_Lchi08644,gene_Lchi09395,gene_Lchi09416,gene_Lchi09440,gene_Lchi09451,gene_Lchi09675,gene_Lchi10624,gene_Lchi11245,gene_Lchi11532,gene_Lchi11549,gene_Lchi12121,gene_Lchi13600,gene_Lchi13952,gene_Lchi14468,gene_Lchi14627,gene_Lchi14854,gene_Lchi15366,gene_Lchi16117,gene_Lchi16930,gene_Lchi…
OG0000025				gene_Lchi01844,gene_Lchi02113,gene_Lchi02453,gene_Lchi03358,gene_Lchi05012,gene_Lchi06571,gene_Lchi06667,gene_Lchi07416,gene_Lchi07661,gene_Lchi07693,gene_Lchi09394,gene_Lchi09414,gene_Lchi09677,gene_Lchi09997,gene_Lchi09998,gene_Lchi10032,gene_Lchi10623,gene_Lchi10899,gene_Lchi10985,gene_Lchi11555,gene_Lchi11613,gene_Lchi13941,gene_Lchi14844,gene_Lchi15038,gene_Lchi15660,gene_Lchi16917,gene_Lchi…
OG0000026	AT2G34930	gene-IFM89_009975	FvH4_3g12670,FvH4_3g12740,FvH4_3g12770,FvH4_3g13435,FvH4_3g13600,FvH4_3g13620,FvH4_5g08430,FvH4_5g08450	gene_Lchi31784		Prupe.1G100100_v2.0.a1,Prupe.3G124000_v2.0.a1,Prupe.4G116800_v2.0.a1,Prupe.4G116900_v2.0.a1,Prupe.4G121800_v2.0.a1,Prupe.4G121900_v2.0.a1,Prupe.4G122000_v2.0.a1,Prupe.4G122100_v2.0.a1,Prupe.4G122300_v2.0.a1,Prupe.4G122600_v2.0.a1,Prupe.4G122800_v2.0.a1,Prupe.4G122900_v2.0.a1,Prupe.4G123000_v2.0.a1,Prupe.4G123100_v2.0.a1,Prupe.4G131500_v2.0.a1,Prupe.4G131600_v2.0.a1,Prupe.7G059200_v2.0.a1	RcHm_v2.0_Chr1g0315071.gene,RcHm_v2.0_Chr1g0315161.gene,RcHm_v2.0_Chr1g0315211.gene,RcHm_v2.0_Chr1g0315251.gene,RcHm_v2.0_Chr1g0315321.gene,RcHm_v2.0_Chr1g0315391.gene,RcHm_v2.0_Chr1g0315451.gene,RcHm_v2.0_Chr1g0315481.gene,RcHm_v2.0_Chr1g0315551.gene,RcHm_v2.0_Chr1g0315601.gene,RcHm_v2.0_Chr1g0315621.gene,RcHm_v2.0_Chr3g0480881.gene,RcHm_v2.0_Chr5g0020741.gene,RcHm_v2.0_Chr5g0020901.gene,RcHm_v2…	LG02.3433-gene,LG03.1208-gene,LG03.1218-gene,LG03.1232-gene,LG03.1234-gene,LG03.1240-gene,LG03.1246-gene,LG03.1250-gene,LG03.1280-gene,LG03.1281-gene,LG03.1567-gene,LG05.2074-gene,LG06.3355-gene	maker-Ro03-exonerate_protein2genome-gene-364.47,maker-Ro03-snap-gene-345.53,maker-Ro03-snap-gene-360.70,maker-Ro03-snap-gene-362.86,maker-Ro03-snap-gene-363.78,maker-Ro03-snap-gene-364.60,maker-Ro06-exonerate_protein2genome-gene-419.15,snap_masked-Ro01-processed-gene-213.34,snap_masked-Ro03-processed-gene-362.25	Rro01G008210,Rro02G030140,Rro03G010320,Rro03G010660,Rro03G010740,Rro03G010910,Rro03G011250,Rro03G011260,Rro03G011270,Rro03G011300,Rro03G011310,Rro04G017850,Rro04G017860,Rro06G029150
OG0000027	AT4G31980,AT5G11290	gene-IFM89_006302,gene-IFM89_009565,gene-IFM89_011561,gene-IFM89_015166,gene-IFM89_016032,gene-IFM89_016036,gene-IFM89_018331,gene-IFM89_019775,gene-IFM89_033870,gene-IFM89_033873,gene-IFM89_036511	FvH4_2g29230,FvH4_2g29320,FvH4_2g29352,FvH4_2g29362,FvH4_2g29370,FvH4_2g29461,FvH4_2g29470,FvH4_2g29490,FvH4_2g29500,FvH4_2g29520,FvH4_2g33600,FvH4_5g20260,FvH4_7g25070	gene_Lchi00184,gene_Lchi00188,gene_Lchi00201,gene_Lchi06432,gene_Lchi31801		Prupe.1G474700_v2.0.a1,Prupe.1G474800_v2.0.a1,Prupe.1G476400_v2.0.a1,Prupe.1G477100_v2.0.a1,Prupe.1G477500_v2.0.a1,Prupe.1G477600_v2.0.a1,Prupe.1G477900_v2.0.a1,Prupe.1G478000_v2.0.a1,Prupe.7G095900_v2.0.a1,Prupe.7G096100_v2.0.a1,Prupe.7G096200_v2.0.a1,Prupe.7G096400_v2.0.a1,Prupe.8G015000_v2.0.a1	RcHm_v2.0_Chr1g0321791.gene,RcHm_v2.0_Chr3g0475821.gene,RcHm_v2.0_Chr4g0410021.gene,RcHm_v2.0_Chr4g0412191.gene,RcHm_v2.0_Chr4g0415271.gene,RcHm_v2.0_Chr6g0244001.gene,RcHm_v2.0_Chr6g0252301.gene,RcHm_v2.0_Chr6g0252341.gene,RcHm_v2.0_Chr6g0267401.gene,RcHm_v2.0_Chr6g0297251.gene,RcHm_v2.0_Chr6g0298131.gene,RcHm_v2.0_Chr6g0298151.gene,RcHm_v2.0_Chr6g0298161.gene,RcHm_v2.0_Chr6g0298261.gene,RcHm_v2…	LG02.1075-gene,LG02.1076-gene,LG02.1077-gene,LG02.1078-gene,LG02.1079-gene,LG02.1081-gene,LG02.1082-gene,LG02.2839-gene,LG02.2869-gene,LG02.2871-gene	maker-Ro02-snap-gene-195.68,maker-Ro02-snap-gene-58.79,maker-Ro05-snap-gene-318.58,maker-Ro06-snap-gene-365.44,maker-Ro07-exonerate_est2genome-gene-284.3,snap_masked-Ro02-processed-gene-58.19	Rro02G010110,Rro02G010120,Rro02G010130,Rro02G010140,Rro02G010150,Rro02G010160,Rro02G010180,Rro02G025360,Rro02G025780,Rro05G028940,Rro05G028990,Rro05G029040,Rro06G028440,Rro06G031990
OG0000028			FvH4_1g13810,FvH4_3g07490,FvH4_3g07510,FvH4_3g07541,FvH4_3g10100,FvH4_3g37722,FvH4_7g09050			Prupe.2G044400_v2.0.a1,Prupe.2G048900_v2.0.a1,Prupe.4G057800_v2.0.a1,Prupe.4G063200_v2.0.a1,Prupe.4G063300_v2.0.a1,Prupe.4G063400_v2.0.a1,Prupe.4G063600_v2.0.a1,Prupe.4G064200_v2.0.a1,Prupe.6G160800_v2.0.a1,Prupe.6G294300_v2.0.a1,Prupe.7G141600_v2.0.a1	RcHm_v2.0_Chr1g0336221.gene,RcHm_v2.0_Chr2g0113611.gene,RcHm_v2.0_Chr2g0113631.gene,RcHm_v2.0_Chr2g0113661.gene,RcHm_v2.0_Chr2g0113761.gene,RcHm_v2.0_Chr2g0113861.gene,RcHm_v2.0_Chr2g0113871.gene,RcHm_v2.0_Chr2g0113951.gene,RcHm_v2.0_Chr2g0114021.gene,RcHm_v2.0_Chr2g0114121.gene,RcHm_v2.0_Chr2g0114161.gene,RcHm_v2.0_Chr2g0114221.gene,RcHm_v2.0_Chr2g0114281.gene,RcHm_v2.0_Chr2g0114381.gene,RcHm_v2…	LG03.2283-gene,LG03.2711-gene,LG03.3777-gene,LG03.3778-gene,LG03.3779-gene,LG03.3780-gene,LG03.3782-gene,LG03.3784-gene,LG03.3785-gene,LG03.3786-gene,LG03.3787-gene,LG03.3788-gene,LG03.3789-gene,LG03.3792-gene,LG03.3793-gene,LG03.3794-gene,LG03.3819-gene,LG03.673-gene,LG03.995-gene,LG05.2452-gene,LG05.2453-gene,LG05.2454-gene,LG05.2455-gene,LG05.2456-gene,LG05.2457-gene,LG06.2092-gene,LG06.2093-g…	maker-Ro01-snap-gene-230.54,maker-Ro03-snap-gene-107.55,maker-Ro05-snap-gene-143.96,maker-Ro06-exonerate_protein2genome-gene-406.22,maker-Ro06-snap-gene-134.48,maker-Ro07-snap-gene-140.56,maker-Ro07-snap-gene-261.78	Rro03G005890,Rro03G021690,Rro03G029160,Rro06G030080,Rro07G021960
OG0000029										Rro01G001830,Rro01G001870,Rro01G002210,Rro01G002290,Rro01G003240,Rro01G003350,Rro01G003420,Rro01G003470,Rro01G006900,Rro01G025230,Rro02G017130,Rro02G025510,Rro02G026700,Rro02G026720,Rro02G027330,Rro02G027400,Rro02G027960,Rro02G028080,Rro02G028090,Rro02G028170,Rro03G014270,Rro03G023900,Rro03G023910,Rro03G023930,Rro03G025700,Rro03G025720,Rro03G026060,Rro03G026110,Rro03G026440,Rro03G027350,Rro03G027…
OG0000030			FvH4_3g20130,FvH4_3g38570,FvH4_3g39440,FvH4_3g39490,FvH4_3g44120,FvH4_3g45010,FvH4_3g45260,FvH4_3g45620,FvH4_5g12510		gene4663	Prupe.2G076700_v2.0.a1,Prupe.2G098400_v2.0.a1,Prupe.2G104600_v2.0.a1,Prupe.4G161800_v2.0.a1,Prupe.4G162000_v2.0.a1,Prupe.4G162600_v2.0.a1,Prupe.4G162700_v2.0.a1,Prupe.4G162800_v2.0.a1,Prupe.4G162900_v2.0.a1,Prupe.4G163000_v2.0.a1,Prupe.4G163100_v2.0.a1,Prupe.4G163500_v2.0.a1,Prupe.4G163700_v2.0.a1,Prupe.4G163800_v2.0.a1,Prupe.4G168700_v2.0.a1,Prupe.4G169300_v2.0.a1,Prupe.4G169500_v2.0.a1,Prupe.4G…	RcHm_v2.0_Chr1g0319001.gene,RcHm_v2.0_Chr1g0324181.gene,RcHm_v2.0_Chr1g0337581.gene,RcHm_v2.0_Chr3g0460851.gene,RcHm_v2.0_Chr4g0401291.gene,RcHm_v2.0_Chr5g0061041.gene,RcHm_v2.0_Chr5g0070981.gene,RcHm_v2.0_Chr5g0071011.gene,RcHm_v2.0_Chr5g0071071.gene,RcHm_v2.0_Chr5g0071241.gene,RcHm_v2.0_Chr5g0081651.gene,RcHm_v2.0_Chr5g0081721.gene,RcHm_v2.0_Chr5g0081771.gene,RcHm_v2.0_Chr5g0081871.gene,RcHm_v2…	LG03.4787-gene,LG03.4789-gene,LG03.4790-gene,LG04.3271-gene,LG04.3467-gene,LG05.3445-gene,LG06.2190-gene,LG06.2368-gene,LG06.3216-gene,LG07.1811-gene,LG07.1866-gene,LG07.1960-gene	maker-Ro01-exonerate_protein2genome-gene-219.23,maker-Ro01-exonerate_protein2genome-gene-219.26,maker-Ro01-exonerate_protein2genome-gene-220.12,maker-Ro01-exonerate_protein2genome-gene-221.27,maker-Ro03-snap-gene-3.67,maker-Ro03-snap-gene-41.50,maker-Ro03-snap-gene-41.51,maker-Ro03-snap-gene-41.53,maker-Ro03-snap-gene-41.55	Rro01G008630,Rro01G008710,Rro01G008720,Rro01G008750,Rro01G008760,Rro01G008790,Rro01G008800,Rro03G036670,Rro03G036740,Rro03G036750,Rro03G036760,Rro06G020710,Rro07G015770
OG0000031	AT1G50180		FvH4_4g22931,FvH4_4g22940,FvH4_6g49940,FvH4_7g08100,FvH4_7g08870,FvH4_7g15190,FvH4_7g15200,FvH4_7g15240,FvH4_7g33440			Prupe.1G041300_v2.0.a1,Prupe.1G043100_v2.0.a1,Prupe.1G043700_v2.0.a1,Prupe.1G046700_v2.0.a1,Prupe.1G047700_v2.0.a1,Prupe.1G047900_v2.0.a1,Prupe.1G048000_v2.0.a1,Prupe.1G048500_v2.0.a1,Prupe.1G049900_v2.0.a1,Prupe.1G051800_v2.0.a1,Prupe.1G052200_v2.0.a1,Prupe.1G195100_v2.0.a1,Prupe.1G217800_v2.0.a1,Prupe.1G217900_v2.0.a1,Prupe.2G117200_v2.0.a1,Prupe.2G117300_v2.0.a1,Prupe.2G117400_v2.0.a1,Prupe.2G…	RcHm_v2.0_Chr1g0341231.gene,RcHm_v2.0_Chr1g0344091.gene,RcHm_v2.0_Chr1g0344161.gene,RcHm_v2.0_Chr1g0345391.gene,RcHm_v2.0_Chr1g0345571.gene,RcHm_v2.0_Chr1g0345661.gene,RcHm_v2.0_Chr1g0345691.gene,RcHm_v2.0_Chr1g0345821.gene,RcHm_v2.0_Chr1g0345911.gene,RcHm_v2.0_Chr1g0345941.gene,RcHm_v2.0_Chr1g0357611.gene,RcHm_v2.0_Chr1g0357911.gene,RcHm_v2.0_Chr1g0357971.gene,RcHm_v2.0_Chr1g0358121.gene,RcHm_v2…	LG04.2070-gene,LG04.2433-gene,LG04.2723-gene,LG04.3794-gene,LG04.3906-gene,LG04.3922-gene,LG04.3923-gene,LG04.3949-gene,LG04.3951-gene,LG04.3952-gene,LG07.3002-gene,LG07.3113-gene,LG07.3143-gene,LG07.3146-gene,LG07.3176-gene,LG07.3177-gene,LG07.3217-gene	maker-Ro04-snap-gene-247.48,maker-Ro04-snap-gene-259.70,maker-Ro05-snap-gene-342.48,maker-Ro07-snap-gene-73.61,maker-Ro07-snap-gene-86.27	Rro04G023390,Rro04G032160,Rro04G032190,Rro04G033210,Rro04G033320,Rro04G033340,Rro04G033560,Rro04G033580,Rro07G024810,Rro07G024820,Rro07G024840,Rro07G025020,Rro07G025540,Rro07G025960,Rroptg000012lG001980
OG0000032		gene-IFM89_021422,gene-IFM89_024442	FvH4_1g04270,FvH4_1g04271,FvH4_1g04280,FvH4_1g15880,FvH4_1g15890,FvH4_6g01230,FvH4_6g01240,FvH4_6g01850,FvH4_6g01970,FvH4_6g30411,FvH4_6g43901,FvH4_7g08150			Prupe.1G269300_v2.0.a1,Prupe.1G404400_v2.0.a1,Prupe.1G404600_v2.0.a1,Prupe.5G083600_v2.0.a1,Prupe.5G181600_v2.0.a1,Prupe.5G213700_v2.0.a1,Prupe.6G354300_v2.0.a1,Prupe.6G354500_v2.0.a1,Prupe.7G069200_v2.0.a1,Prupe.7G069300_v2.0.a1,Prupe.7G247200_v2.0.a1,Prupe.8G038200_v2.0.a1,Prupe.8G159200_v2.0.a1,Prupe.8G213700_v2.0.a1,Prupe.I001500_v2.0.a1	RcHm_v2.0_Chr1g0330451.gene,RcHm_v2.0_Chr1g0360451.gene,RcHm_v2.0_Chr2g0105201.gene,RcHm_v2.0_Chr2g0105211.gene,RcHm_v2.0_Chr2g0160681.gene,RcHm_v2.0_Chr3g0449531.gene,RcHm_v2.0_Chr3g0449551.gene,RcHm_v2.0_Chr3g0449571.gene,RcHm_v2.0_Chr3g0449591.gene,RcHm_v2.0_Chr3g0449821.gene,RcHm_v2.0_Chr3g0471621.gene,RcHm_v2.0_Chr3g0480841.gene,RcHm_v2.0_Chr7g0184471.gene,RcHm_v2.0_Chr7g0184481.gene,RcHm_v2…	LG02.2770-gene,LG03.1587-gene,LG03.3965-gene,LG03.3967-gene,LG03.3971-gene,LG04.1069-gene,LG05.1325-gene,LG05.4171-gene,LG06.3356-gene,LG06.5340-gene,LG06.5343-gene,LG06.5357-gene,LG06.5398-gene,LG07.3034-gene	maker-Ro02-snap-gene-175.56,maker-Ro02-snap-gene-176.23,maker-Ro05-snap-gene-399.60,maker-Ro06-snap-gene-250.47,maker-Ro06-snap-gene-251.53,maker-Ro06-snap-gene-252.118,maker-Ro06-snap-gene-252.119,maker-Ro06-snap-gene-252.120,maker-Ro06-snap-gene-255.108,maker-Ro06-snap-gene-395.39,maker-Ro06-snap-gene-396.52,maker-Ro06-snap-gene-418.66,maker-Ro07-snap-gene-93.76,snap_masked-Ro04-processed-gene-…	Rro01G019940,Rro02G024690,Rro03G013180,Rro03G030270,Rro03G030290,Rro03G030320,Rro05G012750,Rro05G035630,Rro06G029160,Rro06G047310,Rro06G047470,Rro06G047660,Rro06G047900,Rro06G047940,Rro07G024220
OG0000033				gene_Lchi00442,gene_Lchi04030,gene_Lchi04099,gene_Lchi04113,gene_Lchi04608,gene_Lchi04745,gene_Lchi05285,gene_Lchi05436,gene_Lchi05443,gene_Lchi06108,gene_Lchi07815,gene_Lchi08285,gene_Lchi08642,gene_Lchi08773,gene_Lchi10242,gene_Lchi10461,gene_Lchi10874,gene_Lchi10900,gene_Lchi10967,gene_Lchi11013,gene_Lchi11023,gene_Lchi13084,gene_Lchi13299,gene_Lchi13317,gene_Lchi13549,gene_Lchi14470,gene_Lchi…
OG0000034	AT3G14460	gene-IFM89_018460,gene-IFM89_018465,gene-IFM89_021491,gene-IFM89_021499,gene-IFM89_022896	FvH4_1g01230,FvH4_4g25750,FvH4_4g29310,FvH4_4g29930,FvH4_5g16110,FvH4_5g34680,FvH4_6g39860,FvH4_7g11380	gene_Lchi19554,gene_Lchi23057,gene_Lchi31899,gene_Lchi32864,gene_Lchi33864	gene11451,gene1226,gene18296,gene9756	Prupe.2G040500_v2.0.a1,Prupe.2G040700_v2.0.a1,Prupe.2G043000_v2.0.a1,Prupe.2G046000_v2.0.a1,Prupe.2G046700_v2.0.a1,Prupe.2G053600_v2.0.a1,Prupe.2G053700_v2.0.a1,Prupe.6G129800_v2.0.a1,Prupe.6G130000_v2.0.a1,Prupe.8G012100_v2.0.a1	RcHm_v2.0_Chr1g0318901.gene,RcHm_v2.0_Chr1g0318931.gene,RcHm_v2.0_Chr1g0327301.gene,RcHm_v2.0_Chr1g0328491.gene,RcHm_v2.0_Chr1g0336761.gene,RcHm_v2.0_Chr1g0336831.gene,RcHm_v2.0_Chr1g0340721.gene,RcHm_v2.0_Chr1g0346131.gene,RcHm_v2.0_Chr1g0346211.gene,RcHm_v2.0_Chr1g0346241.gene,RcHm_v2.0_Chr1g0346471.gene,RcHm_v2.0_Chr1g0346501.gene,RcHm_v2.0_Chr1g0347701.gene,RcHm_v2.0_Chr1g0347791.gene,RcHm_v2…	LG03.2729-gene,LG03.2775-gene,LG04.1016-gene,LG07.1595-gene,LG07.3330-gene	maker-Ro07-snap-gene-312.106,maker-Ro07-snap-gene-68.29	Rro03G022120,Rro03G022260,Rro03G022370,Rro03G027890,Rro04G009300,Rro05G019590,Rro05G033160,Rro07G013710,Rro07G013720,Rro07G013740,Rro07G013750,Rro07G016200,Rro07G017820,Rro07G017840,Rro07G024260,Rro07G026360
OG0000035				gene_Lchi04309,gene_Lchi04311,gene_Lchi04312,gene_Lchi04314,gene_Lchi07336,gene_Lchi08566,gene_Lchi08567,gene_Lchi08897,gene_Lchi15331,gene_Lchi15793,gene_Lchi15841,gene_Lchi16111,gene_Lchi16118,gene_Lchi17154,gene_Lchi21414,gene_Lchi21928,gene_Lchi21962,gene_Lchi21963,gene_Lchi21967,gene_Lchi21968,gene_Lchi21971,gene_Lchi21972,gene_Lchi23188,gene_Lchi23452,gene_Lchi23454,gene_Lchi25185,gene_Lchi…
OG0000036							RcHm_v2.0_Chr0c19g0499991.gene,RcHm_v2.0_Chr0c19g0500021.gene,RcHm_v2.0_Chr0c19g0500131.gene,RcHm_v2.0_Chr0c31g0501321.gene,RcHm_v2.0_Chr0c31g0501441.gene,RcHm_v2.0_Chr1g0365611.gene,RcHm_v2.0_Chr1g0366061.gene,RcHm_v2.0_Chr1g0377271.gene,RcHm_v2.0_Chr1g0383551.gene,RcHm_v2.0_Chr2g0120951.gene,RcHm_v2.0_Chr2g0121321.gene,RcHm_v2.0_Chr2g0121801.gene,RcHm_v2.0_Chr2g0121861.gene,RcHm_v2.0_Chr2g01222…
OG0000037							RcHm_v2.0_Chr0c31g0501281.gene,RcHm_v2.0_Chr0c31g0501361.gene,RcHm_v2.0_Chr1g0366571.gene,RcHm_v2.0_Chr1g0368811.gene,RcHm_v2.0_Chr2g0121351.gene,RcHm_v2.0_Chr2g0121651.gene,RcHm_v2.0_Chr2g0121971.gene,RcHm_v2.0_Chr2g0122291.gene,RcHm_v2.0_Chr2g0122411.gene,RcHm_v2.0_Chr2g0124731.gene,RcHm_v2.0_Chr2g0124741.gene,RcHm_v2.0_Chr2g0125141.gene,RcHm_v2.0_Chr2g0125201.gene,RcHm_v2.0_Chr2g0125231.gene,R…
OG0000038		gene-IFM89_001442,gene-IFM89_001445,gene-IFM89_001447,gene-IFM89_007940,gene-IFM89_007960,gene-IFM89_007962,gene-IFM89_007968,gene-IFM89_007969,gene-IFM89_007970,gene-IFM89_017423,gene-IFM89_017424,gene-IFM89_020692	FvH4_1g23580,FvH4_2g17070,FvH4_3g40500,FvH4_6g27320,FvH4_6g33300,FvH4_6g33310,FvH4_7g09480,FvH4_7g13000,FvH4_7g13320,FvH4_7g13600	gene_Lchi14614,gene_Lchi14615,gene_Lchi14616,gene_Lchi14617,gene_Lchi26991,gene_Lchi26996,gene_Lchi26997,gene_Lchi26999,gene_Lchi27000,gene_Lchi27004,gene_Lchi27005,gene_Lchi27007,gene_Lchi27009,gene_Lchi27014,gene_Lchi27016,gene_Lchi27017		Prupe.1G072300_v2.0.a1,Prupe.1G072400_v2.0.a1,Prupe.3G122700_v2.0.a1	RcHm_v2.0_Chr1g0352141.gene,RcHm_v2.0_Chr1g0352581.gene,RcHm_v2.0_Chr1g0352621.gene,RcHm_v2.0_Chr1g0352631.gene,RcHm_v2.0_Chr2g0129401.gene,RcHm_v2.0_Chr2g0129421.gene,RcHm_v2.0_Chr2g0129431.gene,RcHm_v2.0_Chr3g0457341.gene,RcHm_v2.0_Chr6g0281281.gene,RcHm_v2.0_Chr6g0281311.gene	LG06.1828-gene,LG06.1829-gene,LG06.1830-gene,LG06.2460-gene,LG06.2461-gene,LG06.2462-gene,LG06.2647-gene,LG06.2648-gene,LG06.2649-gene,LG06.2652-gene,LG06.2653-gene,LG06.2654-gene,LG06.2716-gene,LG06.2717-gene,LG06.2718-gene,LG07.3661-gene,LG07.3662-gene,LG07.3663-gene,LG07.3664-gene,LG07.3689-gene,LG07.3690-gene,LG07.3691-gene	maker-Ro06-snap-gene-149.51,maker-Ro06-snap-gene-60.24,maker-Ro07-exonerate_protein2genome-gene-41.47,maker-Ro07-snap-gene-39.65	Rro06G016320,Rro06G021620,Rro06G024050,Rro07G029100,Rro07G029440
OG0000039			FvH4_7g06520,FvH4_7g06550,FvH4_7g07340,FvH4_7g14380,FvH4_7g14382,FvH4_7g14384,FvH4_7g14410,FvH4_7g14700	gene_Lchi25199,gene_Lchi25200		Prupe.1G459200_v2.0.a1,Prupe.2G115800_v2.0.a1,Prupe.6G074700_v2.0.a1,Prupe.6G074800_v2.0.a1,Prupe.6G075000_v2.0.a1,Prupe.6G075300_v2.0.a1,Prupe.8G139600_v2.0.a1	RcHm_v2.0_Chr0c29g0501091.gene,RcHm_v2.0_Chr1g0325541.gene,RcHm_v2.0_Chr1g0326131.gene,RcHm_v2.0_Chr1g0331671.gene,RcHm_v2.0_Chr1g0334911.gene,RcHm_v2.0_Chr1g0335031.gene,RcHm_v2.0_Chr1g0336031.gene,RcHm_v2.0_Chr1g0341681.gene,RcHm_v2.0_Chr1g0355381.gene,RcHm_v2.0_Chr1g0355461.gene,RcHm_v2.0_Chr1g0355501.gene,RcHm_v2.0_Chr1g0355681.gene,RcHm_v2.0_Chr1g0355941.gene,RcHm_v2.0_Chr1g0356251.gene,RcHm…	LG03.2704-gene,LG04.2668-gene,LG07.2044-gene,LG07.2614-gene,LG07.3833-gene,LG07.3855-gene,LG07.3856-gene,LG07.3857-gene,LG07.3859-gene,LG07.3860-gene,LG07.3861-gene,LG07.3862-gene,LG07.3863-gene,LG07.3864-gene,LG07.3873-gene,LG07.3874-gene,LG07.3875-gene,LG07.3878-gene,LG07.3879-gene,LG07.3880-gene,LG07.3881-gene,LG07.3882-gene,LG07.3883-gene,LG07.3884-gene	maker-Ro04-exonerate_protein2genome-gene-175.15,maker-Ro04-snap-gene-174.35,maker-Ro07-snap-gene-166.35,maker-Ro07-snap-gene-27.102	Rro04G020040,Rro04G022900,Rro04G022910,Rro04G022940,Rro07G015480,Rro07G030400,Rro07G030410,Rro07G030420,Rro07G030570,Rro07G030640
OG0000040			FvH4_4g18381,FvH4_5g03331,FvH4_5g03332,FvH4_5g03333,FvH4_5g03334,FvH4_5g03340,FvH4_5g03341,FvH4_5g03342,FvH4_5g03343,FvH4_5g03344,FvH4_5g03370,FvH4_5g03390,FvH4_5g03391			Prupe.5G108800_v2.0.a1	RcHm_v2.0_Chr5g0019191.gene,RcHm_v2.0_Chr7g0196321.gene,RcHm_v2.0_Chr7g0196331.gene,RcHm_v2.0_Chr7g0196341.gene,RcHm_v2.0_Chr7g0196381.gene,RcHm_v2.0_Chr7g0196391.gene,RcHm_v2.0_Chr7g0196401.gene,RcHm_v2.0_Chr7g0196411.gene,RcHm_v2.0_Chr7g0196421.gene,RcHm_v2.0_Chr7g0196431.gene,RcHm_v2.0_Chr7g0196441.gene,RcHm_v2.0_Chr7g0209531.gene,RcHm_v2.0_Chr7g0209541.gene,RcHm_v2.0_Chr7g0209551.gene,RcHm_v2…	LG05.1223-gene,LG05.1224-gene,LG05.1225-gene,LG05.1226-gene,LG05.1227-gene,LG05.1228-gene,LG05.1229-gene,LG05.1230-gene,LG05.1231-gene,LG05.1232-gene,LG05.1233-gene,LG05.1234-gene,LG05.1958-gene,LG07.3007-gene,LG07.3008-gene,LG07.3009-gene,LG07.3010-gene,LG07.3011-gene	maker-Ro05-snap-gene-72.56,maker-Ro05-snap-gene-72.61,maker-Ro05-snap-gene-72.63,maker-Ro05-snap-gene-72.65,maker-Ro05-snap-gene-72.67,maker-Ro05-snap-gene-72.70,maker-Ro05-snap-gene-72.72	Rro05G011840,Rro05G011850,Rro05G011860,Rro05G011870,Rro05G011880,Rro05G011890,Rro05G011900,Rro05G011910,Rro05G011920,Rro05G011930,Rro05G018480,Rro07G024100,Rro07G024110,Rro07G024130,Rro07G024140
OG0000041	AT1G09200,AT1G13370,AT1G75600,AT3G27360,AT4G40040,AT5G10390,AT5G10400,AT5G10980,AT5G65350,AT5G65360	gene-IFM89_001021,gene-IFM89_001028,gene-IFM89_014372,gene-IFM89_017250,gene-IFM89_017260,gene-IFM89_028629	FvH4_1g20270,FvH4_1g28601,FvH4_1g29790,FvH4_2g39151,FvH4_3g08401,FvH4_3g35371,FvH4_3g39201,FvH4_3g43404,FvH4_5g38881,FvH4_6g43231	gene_Lchi06189,gene_Lchi06201,gene_Lchi06842,gene_Lchi06844,gene_Lchi09698,gene_Lchi13742,gene_Lchi30444	gene12342,gene15557,gene16688,gene16887,gene16891,gene16892,gene26999,gene3524,gene9499	Prupe.1G369600_v2.0.a1,Prupe.1G522300_v2.0.a1,Prupe.4G054300_v2.0.a1,Prupe.6G016200_v2.0.a1,Prupe.6G021100_v2.0.a1,Prupe.6G021700_v2.0.a1,Prupe.6G192700_v2.0.a1	RcHm_v2.0_Chr2g0112411.gene,RcHm_v2.0_Chr2g0159531.gene,RcHm_v2.0_Chr3g0495821.gene,RcHm_v2.0_Chr5g0009481.gene,RcHm_v2.0_Chr5g0063481.gene,RcHm_v2.0_Chr5g0070661.gene,RcHm_v2.0_Chr5g0077691.gene,RcHm_v2.0_Chr5g0077731.gene,RcHm_v2.0_Chr5g0077781.gene,RcHm_v2.0_Chr5g0077851.gene,RcHm_v2.0_Chr6g0302291.gene,RcHm_v2.0_Chr6g0302361.gene,RcHm_v2.0_Chr7g0242651.gene	LG02.248-gene,LG03.4965-gene,LG04.2141-gene	maker-Ro01-exonerate_protein2genome-gene-174.45,maker-Ro03-exonerate_est2genome-gene-67.11,snap_masked-Ro01-processed-gene-174.16,snap_masked-Ro02-processed-gene-12.38,snap_masked-Ro05-processed-gene-388.13	Rro01G005140,Rro01G014150,Rro02G002480,Rro03G004960,Rro03G033410,Rro04G023370,Rro05G034580
OG0000042	AT5G07610		FvH4_2g35920,FvH4_2g35930,FvH4_2g35940,FvH4_2g35950,FvH4_3g32490,FvH4_3g43790,FvH4_4g06300,FvH4_4g06310,FvH4_4g06320,FvH4_4g06360,FvH4_6g52062,FvH4_6g52080,FvH4_6g52610,FvH4_6g52830,FvH4_6g52861,FvH4_6g52862,FvH4_6g52871,FvH4_6g52880,FvH4_6g52931,FvH4_6g52941,FvH4_6g52942,FvH4_6g53001,FvH4_6g53021,FvH4_6g53072,FvH4_6g53610,FvH4_6g53620,FvH4_6g53660	gene_Lchi05098,gene_Lchi05172,gene_Lchi08343,gene_Lchi15456,gene_Lchi19097,gene_Lchi28821,gene_Lchi31981		Prupe.1G066300_v2.0.a1,Prupe.1G066400_v2.0.a1	RcHm_v2.0_Chr2g0174451.gene,RcHm_v2.0_Chr2g0174531.gene,RcHm_v2.0_Chr2g0174881.gene,RcHm_v2.0_Chr2g0174951.gene,RcHm_v2.0_Chr4g0396041.gene,RcHm_v2.0_Chr4g0398041.gene,RcHm_v2.0_Chr4g0398061.gene,RcHm_v2.0_Chr4g0398071.gene,RcHm_v2.0_Chr4g0398091.gene,RcHm_v2.0_Chr5g0059531.gene,RcHm_v2.0_Chr6g0264241.gene	LG03.4021-gene,LG03.4022-gene,LG04.3672-gene,LG04.3675-gene,LG04.3676-gene,LG06.142-gene,LG06.150-gene,LG06.153-gene,LG07.1664-gene,LG07.1666-gene	maker-Ro04-snap-gene-271.73,maker-Ro06-exonerate_protein2genome-gene-17.52,maker-Ro06-snap-gene-17.101,maker-Ro07-exonerate_est2genome-gene-305.3,snap_masked-Ro04-processed-gene-272.14	Rro01G006190,Rro02G026200,Rro03G031580,Rro03G031590,Rro04G030970,Rro04G030990,Rro06G001390,Rro07G014250
OG0000043				gene_Lchi00300,gene_Lchi04111,gene_Lchi06619,gene_Lchi07775,gene_Lchi07822,gene_Lchi07955,gene_Lchi09053,gene_Lchi09422,gene_Lchi12139,gene_Lchi12456,gene_Lchi13250,gene_Lchi14479,gene_Lchi16934,gene_Lchi17692,gene_Lchi17928,gene_Lchi18122,gene_Lchi18159,gene_Lchi18465,gene_Lchi18661,gene_Lchi18705,gene_Lchi19358,gene_Lchi19421,gene_Lchi20286,gene_Lchi20324,gene_Lchi20339,gene_Lchi20347,gene_Lchi…
OG0000044				gene_Lchi00277,gene_Lchi00753,gene_Lchi01050,gene_Lchi02484,gene_Lchi02663,gene_Lchi03111,gene_Lchi03335,gene_Lchi04696,gene_Lchi05232,gene_Lchi05385,gene_Lchi05391,gene_Lchi05923,gene_Lchi06898,gene_Lchi06901,gene_Lchi07063,gene_Lchi08028,gene_Lchi08195,gene_Lchi09322,gene_Lchi10081,gene_Lchi10112,gene_Lchi10418,gene_Lchi10497,gene_Lchi10817,gene_Lchi11042,gene_Lchi11050,gene_Lchi11631,gene_Lchi…
OG0000045	AT4G27300	gene-IFM89_014450,gene-IFM89_014458,gene-IFM89_020543,gene-IFM89_020547,gene-IFM89_039136	FvH4_3g03420,FvH4_3g15690,FvH4_3g21270	gene_Lchi23217,gene_Lchi23533,gene_Lchi25803,gene_Lchi25805,gene_Lchi33424		Prupe.4G139500_v2.0.a1,Prupe.4G193200_v2.0.a1,Prupe.4G193300_v2.0.a1,Prupe.4G193600_v2.0.a1	RcHm_v2.0_Chr5g0005201.gene,RcHm_v2.0_Chr5g0026351.gene,RcHm_v2.0_Chr5g0026371.gene,RcHm_v2.0_Chr5g0026381.gene,RcHm_v2.0_Chr5g0026411.gene,RcHm_v2.0_Chr5g0036211.gene,RcHm_v2.0_Chr5g0036331.gene,RcHm_v2.0_Chr5g0036341.gene,RcHm_v2.0_Chr5g0059581.gene	LG03.1489-gene,LG03.1490-gene,LG03.1491-gene,LG03.1492-gene,LG03.1493-gene,LG03.1495-gene,LG03.1505-gene,LG03.1513-gene,LG03.1516-gene,LG03.1544-gene,LG03.1545-gene,LG03.1546-gene,LG03.1549-gene,LG03.1550-gene,LG03.1553-gene,LG03.1554-gene,LG03.1555-gene,LG03.1559-gene,LG03.1560-gene,LG03.1563-gene,LG03.1564-gene,LG03.2257-gene,LG07.2502-gene	maker-Ro03-snap-gene-299.81,maker-Ro03-snap-gene-299.88,maker-Ro03-snap-gene-346.53,maker-Ro03-snap-gene-346.54,maker-Ro03-snap-gene-347.76,maker-Ro03-snap-gene-347.77,maker-Ro03-snap-gene-347.78,maker-Ro03-snap-gene-87.61	Rro03G012930,Rro03G012950,Rro03G012960,Rro03G018180,Rro03G018190,Rro03G018200,Rro03G018220,Rro03G018230,Rro03G018250,Rro03G031610,Rro05G021750
OG0000046				gene_Lchi00134,gene_Lchi00479,gene_Lchi00830,gene_Lchi02036,gene_Lchi02966,gene_Lchi03324,gene_Lchi03341,gene_Lchi03622,gene_Lchi03747,gene_Lchi03990,gene_Lchi05417,gene_Lchi05476,gene_Lchi05481,gene_Lchi06153,gene_Lchi06224,gene_Lchi09789,gene_Lchi09851,gene_Lchi10386,gene_Lchi10706,gene_Lchi10838,gene_Lchi10903,gene_Lchi10987,gene_Lchi11371,gene_Lchi11623,gene_Lchi11730,gene_Lchi12267,gene_Lchi…
OG0000047			FvH4_1g29494,FvH4_4g09161,FvH4_4g14130,FvH4_4g14302,FvH4_6g18062,FvH4_6g48511	gene_Lchi11242,gene_Lchi11533,gene_Lchi14448,gene_Lchi29770,gene_Lchi29776,gene_Lchi35355			RcHm_v2.0_Chr1g0320831.gene,RcHm_v2.0_Chr1g0344611.gene,RcHm_v2.0_Chr5g0043631.gene		maker-Ro01-exonerate_protein2genome-gene-324.2,maker-Ro05-exonerate_protein2genome-gene-240.1	Rro01G003290,Rro01G003590,Rro01G005030,Rro01G008390,Rro02G026880,Rro02G027830,Rro02G027950,Rro02G027970,Rro02G028010,Rro02G028030,Rro03G026080,Rro03G026170,Rro04G025660,Rro04G026060,Rro04G026520,Rro05G025170,Rro05G025510,Rro05G025670,Rro05G025730,Rro05G025800,Rro05G025860,Rro05G026720,Rro05G029160,Rro05G029900,Rro06G025290,Rro06G025380,Rro06G025630,Rro06G025660,Rro06G025670,Rro06G025750,Rro06G026…
OG0000048	AT3G07040	gene-IFM89_007260,gene-IFM89_012111	FvH4_2g00960,FvH4_2g14930,FvH4_3g11470,FvH4_3g11503,FvH4_3g11504,FvH4_3g11505,FvH4_6g29690	gene_Lchi31683,gene_Lchi34381,gene_Lchi35276	gene11481,gene19392,gene23529,gene24394,gene29207,gene29603	Prupe.6G146200_v2.0.a1,Prupe.6G194900_v2.0.a1,Prupe.6G199100_v2.0.a1,Prupe.6G199200_v2.0.a1,Prupe.6G199400_v2.0.a1,Prupe.6G199700_v2.0.a1,Prupe.6G199800_v2.0.a1,Prupe.6G200200_v2.0.a1,Prupe.6G200400_v2.0.a1,Prupe.6G200900_v2.0.a1,Prupe.6G201100_v2.0.a1,Prupe.8G007600_v2.0.a1,Prupe.8G008600_v2.0.a1,Prupe.8G008900_v2.0.a1,Prupe.8G009300_v2.0.a1,Prupe.8G010000_v2.0.a1,Prupe.8G010200_v2.0.a1,Prupe.8G…	RcHm_v2.0_Chr1g0348041.gene,RcHm_v2.0_Chr2g0101661.gene,RcHm_v2.0_Chr2g0135281.gene,RcHm_v2.0_Chr5g0018401.gene,RcHm_v2.0_Chr5g0018431.gene,RcHm_v2.0_Chr5g0018461.gene,RcHm_v2.0_Chr5g0052641.gene,RcHm_v2.0_Chr5g0052661.gene,RcHm_v2.0_Chr5g0052681.gene,RcHm_v2.0_Chr5g0052691.gene,RcHm_v2.0_Chr5g0052731.gene,RcHm_v2.0_Chr6g0274421.gene,RcHm_v2.0_Chr6g0278191.gene,RcHm_v2.0_Chr6g0278241.gene	LG02.2497-gene,LG02.2498-gene,LG02.2829-gene,LG03.2672-gene,LG03.2694-gene,LG06.2560-gene		Rro02G022650,Rro02G022660,Rro02G023070,Rro03G021230,Rro03G021530,Rro03G021540,Rro03G021590,Rro03G021620,Rro06G022600
OG0000049				gene_Lchi01898,gene_Lchi06079,gene_Lchi07718,gene_Lchi07732,gene_Lchi07757,gene_Lchi07806,gene_Lchi07852,gene_Lchi08648,gene_Lchi08650,gene_Lchi08764,gene_Lchi09390,gene_Lchi09460,gene_Lchi10895,gene_Lchi10927,gene_Lchi11335,gene_Lchi11574,gene_Lchi12126,gene_Lchi12565,gene_Lchi14473,gene_Lchi14836,gene_Lchi15675,gene_Lchi16988,gene_Lchi17149,gene_Lchi17228,gene_Lchi17285,gene_Lchi17441,gene_Lchi…
OG0000050				gene_Lchi03810,gene_Lchi04498,gene_Lchi04705,gene_Lchi05506,gene_Lchi05775,gene_Lchi05791,gene_Lchi07769,gene_Lchi08692,gene_Lchi09340,gene_Lchi10057,gene_Lchi10147,gene_Lchi10393,gene_Lchi10618,gene_Lchi11290,gene_Lchi12640,gene_Lchi12813,gene_Lchi14204,gene_Lchi15065,gene_Lchi15139,gene_Lchi15185,gene_Lchi15726,gene_Lchi16927,gene_Lchi17829,gene_Lchi18162,gene_Lchi18462,gene_Lchi18635,gene_Lchi…
OG0000051				gene_Lchi02452,gene_Lchi03536,gene_Lchi03682,gene_Lchi04385,gene_Lchi07657,gene_Lchi07774,gene_Lchi07956,gene_Lchi08196,gene_Lchi10535,gene_Lchi10669,gene_Lchi11553,gene_Lchi12677,gene_Lchi12914,gene_Lchi13603,gene_Lchi13832,gene_Lchi13942,gene_Lchi14857,gene_Lchi15716,gene_Lchi15959,gene_Lchi17579,gene_Lchi18134,gene_Lchi18135,gene_Lchi18640,gene_Lchi18734,gene_Lchi18901,gene_Lchi18950,gene_Lchi…
OG0000052						Prupe.1G028600_v2.0.a1,Prupe.1G036300_v2.0.a1,Prupe.1G055100_v2.0.a1,Prupe.1G091800_v2.0.a1,Prupe.1G130900_v2.0.a1,Prupe.1G173700_v2.0.a1,Prupe.1G174000_v2.0.a1,Prupe.1G183700_v2.0.a1,Prupe.1G184100_v2.0.a1,Prupe.1G185000_v2.0.a1,Prupe.1G192500_v2.0.a1,Prupe.1G193900_v2.0.a1,Prupe.1G199400_v2.0.a1,Prupe.1G201000_v2.0.a1,Prupe.1G202700_v2.0.a1,Prupe.1G204500_v2.0.a1,Prupe.1G237300_v2.0.a1,Prupe.1G…
OG0000053			FvH4_1g09021,FvH4_1g17540,FvH4_1g17550,FvH4_1g17560,FvH4_1g17570,FvH4_1g18391,FvH4_1g18430,FvH4_1g18470,FvH4_2g36701,FvH4_2g36710,FvH4_3g14940,FvH4_3g14941,FvH4_3g14952,FvH4_3g14954,FvH4_3g15782,FvH4_3g32350,FvH4_3g44650,FvH4_3g45161,FvH4_4g30361,FvH4_6g14790,FvH4_6g14900,FvH4_6g14972,FvH4_6g14980,FvH4_6g14981,FvH4_6g14991,FvH4_6g14993,FvH4_6g14994,FvH4_6g15010,FvH4_6g19961			Prupe.6G214900_v2.0.a1	RcHm_v2.0_Chr1g0378141.gene,RcHm_v2.0_Chr2g0101031.gene,RcHm_v2.0_Chr2g0107781.gene,RcHm_v2.0_Chr2g0107801.gene,RcHm_v2.0_Chr2g0107811.gene,RcHm_v2.0_Chr2g0107821.gene,RcHm_v2.0_Chr2g0107841.gene,RcHm_v2.0_Chr2g0107851.gene,RcHm_v2.0_Chr2g0107881.gene,RcHm_v2.0_Chr2g0107891.gene,RcHm_v2.0_Chr3g0468171.gene,RcHm_v2.0_Chr3g0468191.gene,RcHm_v2.0_Chr3g0475411.gene,RcHm_v2.0_Chr5g0053901.gene,RcHm_v2…	LG03.4026-gene,LG04.3183-gene	maker-Ro03-snap-gene-87.72,maker-Ro03-snap-gene-87.75,maker-Ro04-exonerate_protein2genome-gene-346.14,snap_masked-Ro03-processed-gene-87.23	Rro01G010330,Rro01G010340,Rro01G015450,Rro01G015460,Rro01G015470,Rro01G016590,Rro03G031520,Rro03G031530,Rro03G031540,Rro04G027000
OG0000054			FvH4_1g19421,FvH4_3g25361,FvH4_3g26222,FvH4_3g27973,FvH4_4g10782,FvH4_5g33393,FvH4_6g08250,FvH4_6g21171,FvH4_6g32941,FvH4_6g52701			Prupe.6G203400_v2.0.a1	RcHm_v2.0_Chr1g0314431.gene,RcHm_v2.0_Chr1g0336051.gene,RcHm_v2.0_Chr1g0348191.gene,RcHm_v2.0_Chr2g0118121.gene,RcHm_v2.0_Chr3g0486981.gene,RcHm_v2.0_Chr4g0395671.gene,RcHm_v2.0_Chr4g0397511.gene,RcHm_v2.0_Chr4g0423161.gene,RcHm_v2.0_Chr5g0033371.gene,RcHm_v2.0_Chr5g0036711.gene,RcHm_v2.0_Chr5g0065261.gene,RcHm_v2.0_Chr5g0072311.gene,RcHm_v2.0_Chr6g0288751.gene,RcHm_v2.0_Chr7g0198361.gene,RcHm_v2…	LG02.1018-gene,LG02.1700-gene,LG02.2669-gene,LG02.2752-gene,LG02.3512-gene,LG02.4282-gene,LG03.1912-gene,LG03.2551-gene,LG03.3195-gene,LG03.3232-gene,LG03.4352-gene,LG04.3290-gene,LG05.2761-gene,LG05.3036-gene,LG06.1686-gene,LG06.2177-gene,LG06.2993-gene,LG06.3204-gene,LG07.1531-gene	maker-Ro01-exonerate_protein2genome-gene-214.35,maker-Ro01-exonerate_protein2genome-gene-303.8,maker-Ro02-exonerate_protein2genome-gene-170.22,maker-Ro02-exonerate_protein2genome-gene-259.41,maker-Ro02-exonerate_protein2genome-gene-401.65,maker-Ro03-exonerate_protein2genome-gene-15.43,maker-Ro03-exonerate_protein2genome-gene-328.43,maker-Ro03-snap-gene-260.40,maker-Ro06-snap-gene-167.54,maker-Ro0…	Rro01G004290,Rro02G016870,Rro02G036110,Rro04G003240,Rro04G021040,Rro04G021050,Rro04G021060,Rro04G033810,Rro06G019400
OG0000055				gene_Lchi04482,gene_Lchi04766,gene_Lchi05133,gene_Lchi05440,gene_Lchi05612,gene_Lchi06495,gene_Lchi08072,gene_Lchi10075,gene_Lchi10198,gene_Lchi10865,gene_Lchi10889,gene_Lchi12084,gene_Lchi12661,gene_Lchi13248,gene_Lchi13454,gene_Lchi13465,gene_Lchi13770,gene_Lchi14695,gene_Lchi15229,gene_Lchi15800,gene_Lchi16258,gene_Lchi18380,gene_Lchi18895,gene_Lchi19103,gene_Lchi20360,gene_Lchi21026,gene_Lchi…
OG0000056				gene_Lchi00178,gene_Lchi03355,gene_Lchi05424,gene_Lchi05437,gene_Lchi05946,gene_Lchi06578,gene_Lchi06610,gene_Lchi08052,gene_Lchi08071,gene_Lchi08743,gene_Lchi08753,gene_Lchi09179,gene_Lchi09566,gene_Lchi10139,gene_Lchi10262,gene_Lchi10371,gene_Lchi10422,gene_Lchi10552,gene_Lchi10724,gene_Lchi12184,gene_Lchi13316,gene_Lchi13332,gene_Lchi13550,gene_Lchi15152,gene_Lchi15186,gene_Lchi16084,gene_Lchi…
OG0000057				gene_Lchi00427,gene_Lchi03730,gene_Lchi04137,gene_Lchi05457,gene_Lchi06556,gene_Lchi06648,gene_Lchi07074,gene_Lchi07079,gene_Lchi08287,gene_Lchi09319,gene_Lchi09454,gene_Lchi09981,gene_Lchi10243,gene_Lchi10830,gene_Lchi11080,gene_Lchi11215,gene_Lchi11256,gene_Lchi11979,gene_Lchi12337,gene_Lchi15367,gene_Lchi15431,gene_Lchi15854,gene_Lchi16387,gene_Lchi16517,gene_Lchi17415,gene_Lchi17610,gene_Lchi…
OG0000058		gene-IFM89_016841,gene-IFM89_016842,gene-IFM89_016843,gene-IFM89_016844,gene-IFM89_016858,gene-IFM89_016859,gene-IFM89_038315	FvH4_4g03241,FvH4_4g03242,FvH4_4g03250,FvH4_4g03251,FvH4_4g03260,FvH4_4g03301,FvH4_4g03305,FvH4_5g19290,FvH4_5g19300,FvH4_5g19310	gene_Lchi07947,gene_Lchi15759,gene_Lchi15762,gene_Lchi15764,gene_Lchi24173		Prupe.1G035500_v2.0.a1,Prupe.1G035700_v2.0.a1,Prupe.1G035800_v2.0.a1,Prupe.1G035900_v2.0.a1,Prupe.1G036000_v2.0.a1,Prupe.1G036100_v2.0.a1,Prupe.1G036800_v2.0.a1,Prupe.1G036900_v2.0.a1,Prupe.1G191000_v2.0.a1,Prupe.1G191100_v2.0.a1	RcHm_v2.0_Chr2g0124051.gene,RcHm_v2.0_Chr4g0391811.gene,RcHm_v2.0_Chr4g0391931.gene,RcHm_v2.0_Chr4g0391971.gene,RcHm_v2.0_Chr4g0391981.gene,RcHm_v2.0_Chr4g0391991.gene,RcHm_v2.0_Chr4g0392031.gene,RcHm_v2.0_Chr4g0392071.gene,RcHm_v2.0_Chr4g0392081.gene,RcHm_v2.0_Chr4g0392111.gene,RcHm_v2.0_Chr4g0392211.gene,RcHm_v2.0_Chr4g0392251.gene,RcHm_v2.0_Chr4g0392261.gene,RcHm_v2.0_Chr4g0392271.gene,RcHm_v2…	LG04.4011-gene,LG04.4012-gene,LG04.4284-gene,LG04.4285-gene,LG04.4286-gene	maker-Ro03-snap-gene-91.61,maker-Ro04-snap-gene-227.59	Rro02G038070,Rro03G031260,Rro04G033950,Rro04G034020,Rro04G034030,Rro04G034040,Rro04G034050,Rro04G034070
OG0000059			FvH4_1g17310,FvH4_2g05410,FvH4_2g15860,FvH4_3g22600,FvH4_4g03111,FvH4_4g31810,FvH4_4g31840,FvH4_4g33580,FvH4_4g33620,FvH4_6g06910,FvH4_6g34080,FvH4_6g51730,FvH4_6g51870,FvH4_6g52530,FvH4_7g15890,FvH4_7g26671			Prupe.3G294900_v2.0.a1,Prupe.3G297500_v2.0.a1,Prupe.6G084800_v2.0.a1,Prupe.7G084100_v2.0.a1,Prupe.8G048800_v2.0.a1	RcHm_v2.0_Chr0c11g0499451.gene,RcHm_v2.0_Chr1g0314791.gene,RcHm_v2.0_Chr2g0107491.gene,RcHm_v2.0_Chr2g0143901.gene,RcHm_v2.0_Chr2g0173201.gene,RcHm_v2.0_Chr2g0173211.gene,RcHm_v2.0_Chr2g0175281.gene,RcHm_v2.0_Chr3g0488151.gene,RcHm_v2.0_Chr3g0488191.gene,RcHm_v2.0_Chr3g0488271.gene,RcHm_v2.0_Chr3g0488351.gene,RcHm_v2.0_Chr3g0488411.gene,RcHm_v2.0_Chr3g0488491.gene,RcHm_v2.0_Chr4g0388511.gene,RcHm…	LG02.1630-gene,LG05.1733-gene,LG05.3188-gene,LG05.3273-gene,LG05.3866-gene,LG07.3415-gene,LG07.526-gene	maker-Ro02-exonerate_est2genome-gene-141.13,maker-Ro02-snap-gene-122.70,maker-Ro05-snap-gene-285.31,maker-Ro07-snap-gene-373.82,maker-Ro07-snap-gene-379.110,maker-Ro07-snap-gene-58.60,snap_masked-Ro01-processed-gene-85.21,snap_masked-Ro02-processed-gene-89.32	Rro01G016790,Rro02G015210,Rro02G015220,Rro02G019690,Rro05G029260,Rro05G030720,Rro06G002200,Rro06G039130,Rro07G017520
OG0000060				gene_Lchi00925,gene_Lchi02066,gene_Lchi02722,gene_Lchi02833,gene_Lchi03363,gene_Lchi06553,gene_Lchi07727,gene_Lchi09955,gene_Lchi10733,gene_Lchi12561,gene_Lchi12725,gene_Lchi13519,gene_Lchi14632,gene_Lchi14770,gene_Lchi15992,gene_Lchi16126,gene_Lchi17067,gene_Lchi17532,gene_Lchi17836,gene_Lchi18702,gene_Lchi18707,gene_Lchi19714,gene_Lchi20031,gene_Lchi21073,gene_Lchi21276,gene_Lchi24521,gene_Lchi…
OG0000061									maker-Ro01-exonerate_protein2genome-gene-233.49,maker-Ro01-exonerate_protein2genome-gene-72.52,maker-Ro01-exonerate_protein2genome-gene-74.24,maker-Ro02-exonerate_protein2genome-gene-133.61,maker-Ro02-exonerate_protein2genome-gene-151.30,maker-Ro02-exonerate_protein2genome-gene-16.50,maker-Ro02-exonerate_protein2genome-gene-314.40,maker-Ro02-exonerate_protein2genome-gene-322.28,maker-Ro02-exonera…	Rro05G024830
OG0000062							RcHm_v2.0_Chr1g0370351.gene,RcHm_v2.0_Chr1g0371601.gene,RcHm_v2.0_Chr1g0371691.gene,RcHm_v2.0_Chr1g0372721.gene,RcHm_v2.0_Chr1g0373691.gene,RcHm_v2.0_Chr1g0376901.gene,RcHm_v2.0_Chr2g0121101.gene,RcHm_v2.0_Chr2g0121451.gene,RcHm_v2.0_Chr2g0122031.gene,RcHm_v2.0_Chr2g0122361.gene,RcHm_v2.0_Chr2g0122821.gene,RcHm_v2.0_Chr2g0123341.gene,RcHm_v2.0_Chr2g0124861.gene,RcHm_v2.0_Chr2g0125451.gene,RcHm_v2…
OG0000063			FvH4_1g07760,FvH4_1g18121,FvH4_1g18143,FvH4_1g18160,FvH4_4g06020,FvH4_4g06021,FvH4_5g02660			Prupe.4G236500_v2.0.a1	RcHm_v2.0_Chr1g0356991.gene,RcHm_v2.0_Chr2g0085071.gene,RcHm_v2.0_Chr2g0085111.gene,RcHm_v2.0_Chr2g0108611.gene,RcHm_v2.0_Chr2g0111441.gene,RcHm_v2.0_Chr4g0396311.gene,RcHm_v2.0_Chr4g0397551.gene,RcHm_v2.0_Chr4g0397781.gene,RcHm_v2.0_Chr4g0397841.gene,RcHm_v2.0_Chr4g0397871.gene,RcHm_v2.0_Chr4g0397921.gene,RcHm_v2.0_Chr4g0398211.gene,RcHm_v2.0_Chr4g0408401.gene,RcHm_v2.0_Chr5g0016101.gene,RcHm_v2…	LG02.2417-gene,LG03.1001-gene,LG03.1002-gene,LG03.3896-gene,LG04.3683-gene,LG04.3684-gene,LG04.3711-gene,LG05.1489-gene,LG05.2182-gene	maker-Ro04-snap-gene-269.47,maker-Ro04-snap-gene-269.49,maker-Ro05-snap-gene-100.50,maker-Ro05-snap-gene-144.79,maker-Ro05-snap-gene-83.66,maker-Ro05-snap-gene-98.60,maker-Ro07-snap-gene-301.54,snap_masked-Ro05-processed-gene-89.23,snap_masked-Ro05-processed-gene-90.14	Rro02G022010,Rro03G008750,Rro04G023800,Rro04G031090,Rro04G031100,Rro04G031230,Rro04G031420,Rro05G013420,Rro05G014320,Rro05G020230,Rro05G020300,Rro05G020330,Rroptg000012lG002340
OG0000064				gene_Lchi02695,gene_Lchi02766,gene_Lchi03746,gene_Lchi06645,gene_Lchi07730,gene_Lchi08667,gene_Lchi09438,gene_Lchi09531,gene_Lchi10002,gene_Lchi10548,gene_Lchi11084,gene_Lchi11257,gene_Lchi11690,gene_Lchi12368,gene_Lchi12552,gene_Lchi13672,gene_Lchi13676,gene_Lchi15336,gene_Lchi15391,gene_Lchi16700,gene_Lchi17540,gene_Lchi18389,gene_Lchi19111,gene_Lchi19292,gene_Lchi20168,gene_Lchi20450,gene_Lchi…
OG0000065		gene-IFM89_004828,gene-IFM89_005893,gene-IFM89_031244	FvH4_4g26893,FvH4_4g26961,FvH4_5g11780,FvH4_6g47250	gene_Lchi08809,gene_Lchi16309,gene_Lchi16312,gene_Lchi16314,gene_Lchi16315,gene_Lchi16317,gene_Lchi16319,gene_Lchi16320,gene_Lchi16322,gene_Lchi16324,gene_Lchi21810,gene_Lchi21811	gene22184	Prupe.1G496900_v2.0.a1,Prupe.2G033400_v2.0.a1,Prupe.3G145600_v2.0.a1,Prupe.3G145700_v2.0.a1,Prupe.3G145800_v2.0.a1,Prupe.3G146100_v2.0.a1,Prupe.3G146200_v2.0.a1,Prupe.5G223800_v2.0.a1	RcHm_v2.0_Chr2g0166291.gene,RcHm_v2.0_Chr2g0166311.gene,RcHm_v2.0_Chr3g0482711.gene,RcHm_v2.0_Chr4g0434711.gene,RcHm_v2.0_Chr5g0059231.gene,RcHm_v2.0_Chr6g0264171.gene,RcHm_v2.0_Chr6g0264411.gene,RcHm_v2.0_Chr7g0185831.gene,RcHm_v2.0_Chr7g0185851.gene,RcHm_v2.0_Chr7g0185871.gene,RcHm_v2.0_Chr7g0185881.gene,RcHm_v2.0_Chr7g0185911.gene,RcHm_v2.0_Chr7g0185931.gene	LG01.433-gene,LG02.3815-gene,LG02.4377-gene,LG05.582-gene	maker-Ro04-snap-gene-107.50,maker-Ro04-snap-gene-107.52,maker-Ro05-snap-gene-33.80,maker-Ro06-snap-gene-161.70,maker-Ro06-snap-gene-161.71	Rro01G003430,Rro02G033030,Rro02G033040,Rro02G033050,Rro02G037360,Rro04G017020,Rro05G005670,Rro06G015260
OG0000066			FvH4_5g36290,FvH4_5g37510	gene_Lchi10912,gene_Lchi15213,gene_Lchi15216,gene_Lchi15758,gene_Lchi15787,gene_Lchi22839,gene_Lchi24178,gene_Lchi24181,gene_Lchi24192,gene_Lchi24193,gene_Lchi24196,gene_Lchi31194,gene_Lchi31195,gene_Lchi31731,gene_Lchi32558,gene_Lchi32560		Prupe.1G515800_v2.0.a1,Prupe.1G515900_v2.0.a1,Prupe.2G064900_v2.0.a1,Prupe.3G115800_v2.0.a1,Prupe.3G116000_v2.0.a1,Prupe.4G128800_v2.0.a1,Prupe.4G129000_v2.0.a1,Prupe.4G268100_v2.0.a1,Prupe.4G283700_v2.0.a1	RcHm_v2.0_Chr3g0483131.gene,RcHm_v2.0_Chr3g0493891.gene,RcHm_v2.0_Chr4g0412541.gene,RcHm_v2.0_Chr5g0021681.gene,RcHm_v2.0_Chr5g0021711.gene,RcHm_v2.0_Chr5g0023521.gene,RcHm_v2.0_Chr5g0023721.gene,RcHm_v2.0_Chr5g0023981.gene,RcHm_v2.0_Chr5g0024241.gene,RcHm_v2.0_Chr7g0233271.gene,RcHm_v2.0_Chr7g0238291.gene,RcHm_v2.0_Chr7g0239211.gene,RcHm_v2.0_Chr7g0239251.gene	LG03.1338-gene,LG05.2220-gene,LG05.3143-gene	maker-Ro03-snap-gene-356.30,maker-Ro03-snap-gene-356.31,maker-Ro05-exonerate_protein2genome-gene-147.15,maker-Ro05-snap-gene-146.47,maker-Ro05-snap-gene-382.76,maker-Ro05-snap-gene-394.71	Rro02G026680,Rro03G011790,Rro03G012030,Rro03G012660,Rro05G020570,Rro05G024450,Rro05G024480,Rro05G032620,Rro05G033220
OG0000067				gene_Lchi04101,gene_Lchi04161,gene_Lchi05867,gene_Lchi06628,gene_Lchi07393,gene_Lchi07690,gene_Lchi08002,gene_Lchi08207,gene_Lchi08721,gene_Lchi09283,gene_Lchi09948,gene_Lchi10917,gene_Lchi10922,gene_Lchi11563,gene_Lchi12526,gene_Lchi12811,gene_Lchi13151,gene_Lchi13314,gene_Lchi14513,gene_Lchi14964,gene_Lchi15107,gene_Lchi15142,gene_Lchi15404,gene_Lchi17259,gene_Lchi18131,gene_Lchi18630,gene_Lchi…
OG0000068		gene-IFM89_004674	FvH4_3g43490,FvH4_3g43500,FvH4_3g43501,FvH4_3g43502,FvH4_3g43503,FvH4_3g43504,FvH4_3g43510,FvH4_3g43520	gene_Lchi06816,gene_Lchi06819,gene_Lchi06820		Prupe.1G014500_v2.0.a1,Prupe.1G584100_v2.0.a1,Prupe.2G197900_v2.0.a1,Prupe.2G198000_v2.0.a1,Prupe.2G198100_v2.0.a1,Prupe.2G198300_v2.0.a1,Prupe.2G198400_v2.0.a1,Prupe.4G165800_v2.0.a1,Prupe.6G018800_v2.0.a1,Prupe.6G018900_v2.0.a1,Prupe.6G019000_v2.0.a1,Prupe.6G019100_v2.0.a1,Prupe.6G088200_v2.0.a1,Prupe.6G134900_v2.0.a1,Prupe.6G136100_v2.0.a1,Prupe.6G136400_v2.0.a1,Prupe.6G136700_v2.0.a1,Prupe.6G…	RcHm_v2.0_Chr5g0071491.gene,RcHm_v2.0_Chr5g0077911.gene,RcHm_v2.0_Chr5g0077951.gene,RcHm_v2.0_Chr5g0077961.gene,RcHm_v2.0_Chr5g0077971.gene,RcHm_v2.0_Chr5g0077981.gene,RcHm_v2.0_Chr5g0078001.gene,RcHm_v2.0_Chr5g0078011.gene	LG03.5130-gene,LG03.5132-gene,LG03.5134-gene,LG03.5136-gene,LG03.5138-gene,LG03.5139-gene,LG03.5140-gene,LG03.5141-gene,LG06.675-gene	maker-Ro03-snap-gene-14.79	Rro03G039960,Rro03G039980,Rro03G039990,Rro03G040000,Rro03G040010,Rro06G006240
OG0000069			FvH4_2g19920,FvH4_3g12920,FvH4_3g35490,FvH4_3g44471,FvH4_3g44510,FvH4_4g17121,FvH4_6g31981,FvH4_6g37932,FvH4_6g39371,FvH4_6g45890,FvH4_6g46240,FvH4_6g46241,FvH4_6g46242,FvH4_6g46260,FvH4_6g46280			Prupe.1G509300_v2.0.a1,Prupe.1G509700_v2.0.a1,Prupe.1G510400_v2.0.a1,Prupe.1G510700_v2.0.a1,Prupe.1G512600_v2.0.a1,Prupe.3G059500_v2.0.a1,Prupe.3G059600_v2.0.a1,Prupe.3G246100_v2.0.a1,Prupe.3G265100_v2.0.a1,Prupe.4G034700_v2.0.a1,Prupe.4G052100_v2.0.a1,Prupe.4G053600_v2.0.a1,Prupe.5G068800_v2.0.a1,Prupe.5G070600_v2.0.a1,Prupe.6G075400_v2.0.a1,Prupe.8G110700_v2.0.a1	RcHm_v2.0_Chr1g0380481.gene,RcHm_v2.0_Chr2g0123691.gene,RcHm_v2.0_Chr2g0151111.gene,RcHm_v2.0_Chr2g0163051.gene,RcHm_v2.0_Chr2g0164721.gene,RcHm_v2.0_Chr3g0450211.gene,RcHm_v2.0_Chr5g0021011.gene,RcHm_v2.0_Chr5g0081171.gene,RcHm_v2.0_Chr6g0275871.gene,RcHm_v2.0_Chr6g0276071.gene,RcHm_v2.0_Chr6g0285591.gene,RcHm_v2.0_Chr7g0221261.gene	LG05.3318-gene,LG05.3376-gene,LG06.1468-gene,LG06.677-gene,LG06.679-gene	maker-Ro04-snap-gene-126.76	Rro02G033580,Rro05G021100,Rro05G030020,Rro06G006250,Rro06G006260,Rro06G006270,Rro06G006280,Rro06G006400
OG0000070				gene_Lchi00978,gene_Lchi01386,gene_Lchi02680,gene_Lchi03125,gene_Lchi05269,gene_Lchi07629,gene_Lchi09543,gene_Lchi09959,gene_Lchi10334,gene_Lchi10901,gene_Lchi11007,gene_Lchi11363,gene_Lchi12157,gene_Lchi15333,gene_Lchi15334,gene_Lchi15545,gene_Lchi15971,gene_Lchi16408,gene_Lchi17278,gene_Lchi17421,gene_Lchi17534,gene_Lchi18501,gene_Lchi18646,gene_Lchi18676,gene_Lchi19555,gene_Lchi19986,gene_Lchi…
OG0000071		gene-IFM89_005101	FvH4_1g10380,FvH4_1g10390,FvH4_1g10400,FvH4_1g10401,FvH4_1g10430,FvH4_1g12830,FvH4_1g12850,FvH4_1g12870,FvH4_1g18590,FvH4_3g16140	gene_Lchi12900,gene_Lchi12902,gene_Lchi20135,gene_Lchi20139,gene_Lchi20142	gene20245	Prupe.3G164000_v2.0.a1,Prupe.4G144500_v2.0.a1,Prupe.4G144600_v2.0.a1,Prupe.4G144700_v2.0.a1,Prupe.4G144800_v2.0.a1,Prupe.4G144900_v2.0.a1,Prupe.4G145100_v2.0.a1,Prupe.4G145300_v2.0.a1,Prupe.4G202700_v2.0.a1,Prupe.4G202800_v2.0.a1,Prupe.4G202900_v2.0.a1,Prupe.4G203100_v2.0.a1,Prupe.4G203300_v2.0.a1,Prupe.4G203400_v2.0.a1,Prupe.4G203500_v2.0.a1,Prupe.4G203600_v2.0.a1,Prupe.4G203800_v2.0.a1,Prupe.7G…	RcHm_v2.0_Chr2g0097241.gene,RcHm_v2.0_Chr4g0410171.gene,RcHm_v2.0_Chr5g0027111.gene,RcHm_v2.0_Chr5g0027121.gene,RcHm_v2.0_Chr5g0027141.gene,RcHm_v2.0_Chr5g0027181.gene,RcHm_v2.0_Chr5g0027241.gene,RcHm_v2.0_Chr5g0037621.gene,RcHm_v2.0_Chr7g0213401.gene,RcHm_v2.0_Chr7g0237491.gene	LG03.1615-gene,LG03.1616-gene,LG03.1621-gene	maker-Ro01-snap-gene-60.77,maker-Ro03-snap-gene-25.66	Rro01G008970,Rro01G015780,Rro03G013420,Rro03G013430
OG0000072		gene-IFM89_003584,gene-IFM89_003585,gene-IFM89_003587,gene-IFM89_003591,gene-IFM89_003592,gene-IFM89_003593,gene-IFM89_004310,gene-IFM89_015537,gene-IFM89_022734,gene-IFM89_026333,gene-IFM89_026334,gene-IFM89_026335,gene-IFM89_038326	FvH4_2g21390,FvH4_2g21400,FvH4_2g21410,FvH4_2g21420,FvH4_2g21430,FvH4_2g21440,FvH4_3g19080	gene_Lchi05455,gene_Lchi05456,gene_Lchi05459,gene_Lchi06259,gene_Lchi08228,gene_Lchi08229,gene_Lchi08231	gene21415,gene25660,gene2871,gene5213,gene5214,gene5217,gene5219,gene5220,gene5313,gene5314,gene5605,gene9653	Prupe.8G223300_v2.0.a1,Prupe.8G223400_v2.0.a1	RcHm_v2.0_Chr6g0287991.gene,RcHm_v2.0_Chr6g0288001.gene,RcHm_v2.0_Chr6g0288021.gene,RcHm_v2.0_Chr6g0288031.gene,RcHm_v2.0_Chr6g0288041.gene,RcHm_v2.0_Chr6g0288071.gene	LG02.1780-gene,LG02.1782-gene,LG02.1783-gene,LG02.1785-gene		Rro02G016610,Rro02G016620,Rro02G016640,Rro02G016650,Rro02G016660
OG0000073			FvH4_4g02500,FvH4_4g03110,FvH4_5g11900,FvH4_5g11910,FvH4_5g19510,FvH4_5g22950,FvH4_6g53141,FvH4_6g53143,FvH4_6g53260,FvH4_6g53280			Prupe.1G028300_v2.0.a1,Prupe.1G029300_v2.0.a1,Prupe.1G029400_v2.0.a1,Prupe.1G029800_v2.0.a1,Prupe.3G303500_v2.0.a1,Prupe.5G029100_v2.0.a1,Prupe.7G037400_v2.0.a1	RcHm_v2.0_Chr2g0111831.gene,RcHm_v2.0_Chr2g0138211.gene,RcHm_v2.0_Chr2g0163091.gene,RcHm_v2.0_Chr2g0175051.gene,RcHm_v2.0_Chr2g0175141.gene,RcHm_v2.0_Chr2g0175171.gene,RcHm_v2.0_Chr3g0483171.gene,RcHm_v2.0_Chr4g0389941.gene,RcHm_v2.0_Chr5g0041861.gene,RcHm_v2.0_Chr5g0065661.gene,RcHm_v2.0_Chr6g0269291.gene,RcHm_v2.0_Chr7g0185221.gene,RcHm_v2.0_Chr7g0185641.gene	LG04.1856-gene,LG04.1871-gene,LG05.2049-gene,LG05.2054-gene,LG05.2062-gene,LG05.2063-gene,LG05.569-gene	maker-Ro04-snap-gene-108.101,maker-Ro04-snap-gene-108.99,maker-Ro05-snap-gene-129.101,maker-Ro05-snap-gene-130.46,maker-Ro05-snap-gene-130.47,maker-Ro05-snap-gene-136.61,maker-Ro05-snap-gene-289.37,maker-Ro05-snap-gene-32.101,snap_masked-Ro06-processed-gene-19.19	Rro01G016360,Rro02G022700,Rro03G007530,Rro03G027760,Rro04G017160,Rro05G005550,Rro05G019190,Rro05G019230,Rro07G015570,Rro07G022440
OG0000074				gene_Lchi01890,gene_Lchi02095,gene_Lchi02303,gene_Lchi03732,gene_Lchi04516,gene_Lchi05527,gene_Lchi06081,gene_Lchi07794,gene_Lchi08752,gene_Lchi09182,gene_Lchi09276,gene_Lchi10271,gene_Lchi10925,gene_Lchi11849,gene_Lchi12359,gene_Lchi12715,gene_Lchi14707,gene_Lchi15278,gene_Lchi15316,gene_Lchi16033,gene_Lchi16230,gene_Lchi16660,gene_Lchi18510,gene_Lchi21076,gene_Lchi21793,gene_Lchi21807,gene_Lchi…
OG0000075	AT4G16195,AT4G24973,AT4G24974,AT4G24975	gene-IFM89_003218,gene-IFM89_003230,gene-IFM89_009657,gene-IFM89_021351,gene-IFM89_031655	FvH4_2g30460,FvH4_3g25180,FvH4_4g02030,FvH4_4g02050,FvH4_4g05620			Prupe.1G026600_v2.0.a1,Prupe.1G055500_v2.0.a1,Prupe.1G055600_v2.0.a1,Prupe.1G057000_v2.0.a1,Prupe.1G057200_v2.0.a1,Prupe.1G057300_v2.0.a1,Prupe.1G062500_v2.0.a1,Prupe.1G062800_v2.0.a1,Prupe.8G012700_v2.0.a1	RcHm_v2.0_Chr3g0496401.gene,RcHm_v2.0_Chr4g0389011.gene,RcHm_v2.0_Chr4g0389421.gene,RcHm_v2.0_Chr4g0396771.gene,RcHm_v2.0_Chr4g0396811.gene,RcHm_v2.0_Chr4g0397201.gene,RcHm_v2.0_Chr4g0397211.gene,RcHm_v2.0_Chr5g0046141.gene,RcHm_v2.0_Chr6g0244081.gene,RcHm_v2.0_Chr6g0312461.gene,RcHm_v2.0_Chr6g0312471.gene	LG02.2513-gene,LG02.4602-gene,LG03.2889-gene,LG04.3721-gene,LG04.3759-gene,LG04.3763-gene,LG04.4108-gene,LG04.4109-gene,LG04.4111-gene,LG04.4112-gene,LG06.2628-gene	maker-Ro03-exonerate_protein2genome-gene-243.34,maker-Ro04-snap-gene-230.77,maker-Ro04-snap-gene-263.70,maker-Ro04-snap-gene-264.25,maker-Ro04-snap-gene-268.47,maker-Ro06-exonerate_est2genome-gene-68.4	Rro03G022980,Rro04G031490,Rro04G034790,Rro06G023300
OG0000076		gene-IFM89_028283,gene-IFM89_031001	FvH4_3g08590,FvH4_3g08600,FvH4_3g25280,FvH4_3g25310,FvH4_3g25320,FvH4_3g25340,FvH4_7g08370,FvH4_7g08383,FvH4_7g08390	gene_Lchi32550		Prupe.2G051900_v2.0.a1,Prupe.2G052000_v2.0.a1,Prupe.2G111000_v2.0.a1,Prupe.6G132900_v2.0.a1,Prupe.6G133000_v2.0.a1,Prupe.6G133100_v2.0.a1,Prupe.6G133200_v2.0.a1,Prupe.6G133300_v2.0.a1,Prupe.6G133400_v2.0.a1	RcHm_v2.0_Chr1g0340191.gene,RcHm_v2.0_Chr1g0340211.gene,RcHm_v2.0_Chr1g0340251.gene,RcHm_v2.0_Chr5g0046741.gene,RcHm_v2.0_Chr5g0046751.gene,RcHm_v2.0_Chr5g0046771.gene,RcHm_v2.0_Chr5g0046781.gene,RcHm_v2.0_Chr5g0046791.gene,RcHm_v2.0_Chr5g0046801.gene,RcHm_v2.0_Chr5g0046811.gene,RcHm_v2.0_Chr5g0046821.gene	LG03.2894-gene,LG03.2895-gene,LG03.2896-gene,LG03.2897-gene,LG03.2898-gene,LG03.2899-gene,LG07.2153-gene,LG07.2154-gene,LG07.3054-gene,LG07.3055-gene,LG07.3056-gene	maker-Ro03-exonerate_est2genome-gene-243.0,maker-Ro06-snap-gene-9.85,maker-Ro07-snap-gene-92.66,snap_masked-Ro07-processed-gene-85.16	Rro03G023030,Rro03G023040,Rro03G023050,Rro03G023060,Rro07G017890,Rro07G017900,Rro07G024440,Rro07G024450
OG0000077		gene-IFM89_008198,gene-IFM89_008199	FvH4_1g19180,FvH4_3g19350,FvH4_3g19390,FvH4_3g19400,FvH4_3g23100,FvH4_5g13890	gene_Lchi13074,gene_Lchi31492		Prupe.4G174600_v2.0.a1,Prupe.4G174800_v2.0.a1,Prupe.4G174900_v2.0.a1,Prupe.4G175000_v2.0.a1,Prupe.4G175100_v2.0.a1,Prupe.4G175300_v2.0.a1,Prupe.4G175600_v2.0.a1,Prupe.4G175700_v2.0.a1,Prupe.4G241200_v2.0.a1,Prupe.6G208500_v2.0.a1,Prupe.I004200_v2.0.a1,Prupe.I004300_v2.0.a1	RcHm_v2.0_Chr1g0340931.gene,RcHm_v2.0_Chr2g0110301.gene,RcHm_v2.0_Chr5g0031941.gene,RcHm_v2.0_Chr5g0032011.gene,RcHm_v2.0_Chr5g0032101.gene,RcHm_v2.0_Chr5g0032411.gene,RcHm_v2.0_Chr5g0032421.gene,RcHm_v2.0_Chr5g0032461.gene,RcHm_v2.0_Chr5g0032481.gene,RcHm_v2.0_Chr5g0032541.gene,RcHm_v2.0_Chr5g0032591.gene,RcHm_v2.0_Chr5g0037251.gene,RcHm_v2.0_Chr5g0040701.gene,RcHm_v2.0_Chr5g0040731.gene	LG03.2008-gene,LG03.2532-gene,LG04.1565-gene	maker-Ro03-exonerate_protein2genome-gene-277.41,maker-Ro03-snap-gene-316.58,maker-Ro03-snap-gene-317.60,maker-Ro03-snap-gene-317.61,maker-Ro03-snap-gene-318.81,maker-Ro04-snap-gene-89.77	Rro03G016340,Rro03G016350,Rro03G016360,Rro03G016390,Rro03G016400,Rro03G016410,Rro03G016430,Rro03G016460,Rro03G020210,Rro04G014420
OG0000078		gene-IFM89_006555	FvH4_4g18270,FvH4_6g12200,FvH4_6g12461,FvH4_6g13450,FvH4_6g15090,FvH4_6g15220,FvH4_6g15250,FvH4_6g15340,FvH4_6g47050,FvH4_6g47980,FvH4_6g48170,FvH4_6g48310,FvH4_6g48881			Prupe.1G010700_v2.0.a1,Prupe.1G159600_v2.0.a1,Prupe.1G235500_v2.0.a1,Prupe.2G067500_v2.0.a1,Prupe.2G111700_v2.0.a1,Prupe.2G111800_v2.0.a1,Prupe.6G243400_v2.0.a1,Prupe.6G243700_v2.0.a1,Prupe.6G243800_v2.0.a1,Prupe.6G243900_v2.0.a1	RcHm_v2.0_Chr1g0317761.gene,RcHm_v2.0_Chr1g0317831.gene,RcHm_v2.0_Chr1g0317871.gene,RcHm_v2.0_Chr1g0350501.gene,RcHm_v2.0_Chr2g0107631.gene,RcHm_v2.0_Chr3g0464281.gene,RcHm_v2.0_Chr3g0466331.gene,RcHm_v2.0_Chr3g0467341.gene,RcHm_v2.0_Chr3g0467381.gene,RcHm_v2.0_Chr3g0468571.gene,RcHm_v2.0_Chr3g0490761.gene,RcHm_v2.0_Chr4g0412461.gene,RcHm_v2.0_Chr4g0414191.gene,RcHm_v2.0_Chr4g0414281.gene,RcHm_v2…	LG06.4198-gene,LG06.4463-gene	maker-Ro04-snap-gene-108.112,maker-Ro06-snap-gene-324.88,maker-Ro06-snap-gene-325.78,snap_masked-Ro06-processed-gene-306.28	Rro04G019800,Rro04G019830,Rro04G019850,Rro04G020590,Rro06G036580,Rro06G038870,Rro06G039040
OG0000079	AT1G07660,AT1G07820,AT2G28740,AT3G45930,AT3G46320,AT3G53730,AT5G59690,AT5G59970	gene-IFM89_012423,gene-IFM89_012442,gene-IFM89_012447,gene-IFM89_012448,gene-IFM89_013258,gene-IFM89_020099,gene-IFM89_021699,gene-IFM89_027898	FvH4_3g34560,FvH4_3g35181,FvH4_3g35183,FvH4_3g35220,FvH4_3g35491,FvH4_6g14140,FvH4_7g20750,FvH4_7g20780	gene_Lchi30075	gene13333,gene15675,gene15695,gene20356,gene24132,gene24852,gene26385,gene3329,gene6722,gene7848	Prupe.2G232000_v2.0.a1,Prupe.2G232200_v2.0.a1,Prupe.5G134000_v2.0.a1,Prupe.6G081300_v2.0.a1,Prupe.6G251900_v2.0.a1,Prupe.7G028400_v2.0.a1	RcHm_v2.0_Chr1g0364991.gene,RcHm_v2.0_Chr3g0467051.gene,RcHm_v2.0_Chr5g0062221.gene,RcHm_v2.0_Chr5g0063251.gene,RcHm_v2.0_Chr5g0063281.gene,RcHm_v2.0_Chr5g0063661.gene,RcHm_v2.0_Chr5g0063731.gene,RcHm_v2.0_Chr7g0187711.gene	LG03.4314-gene,LG03.4396-gene,LG03.4397-gene,LG06.4304-gene,LG07.1107-gene
OG0000080		gene-IFM89_004199,gene-IFM89_032721	FvH4_3g37570,FvH4_3g37580,FvH4_3g37590,FvH4_3g37601,FvH4_3g37610,FvH4_3g37640,FvH4_6g48430	gene_Lchi06880,gene_Lchi06881,gene_Lchi06883,gene_Lchi06884,gene_Lchi06885,gene_Lchi06889,gene_Lchi06896		Prupe.1G077500_v2.0.a1,Prupe.6G063700_v2.0.a1,Prupe.6G063900_v2.0.a1,Prupe.6G064000_v2.0.a1,Prupe.6G064100_v2.0.a1,Prupe.6G064300_v2.0.a1	RcHm_v2.0_Chr3g0490491.gene,RcHm_v2.0_Chr5g0055481.gene,RcHm_v2.0_Chr5g0067441.gene,RcHm_v2.0_Chr5g0067471.gene,RcHm_v2.0_Chr5g0067491.gene,RcHm_v2.0_Chr5g0067511.gene,RcHm_v2.0_Chr5g0067521.gene,RcHm_v2.0_Chr5g0067571.gene,RcHm_v2.0_Chr5g0067581.gene,RcHm_v2.0_Chr5g0067691.gene,RcHm_v2.0_Chr5g0067751.gene,RcHm_v2.0_Chr5g0067801.gene,RcHm_v2.0_Chr5g0067841.gene,RcHm_v2.0_Chr5g0068351.gene,RcHm_v2…	LG03.4632-gene,LG03.4633-gene,LG03.4636-gene,LG03.4637-gene,LG03.4638-gene,LG03.4639-gene	maker-Ro03-snap-gene-51.64,maker-Ro03-snap-gene-51.66,maker-Ro03-snap-gene-51.68,maker-Ro03-snap-gene-51.69,maker-Ro03-snap-gene-51.70,maker-Ro03-snap-gene-51.71	Rro03G035230,Rro03G035250,Rro03G035260,Rro03G035270,Rro03G035280
OG0000081				gene_Lchi00081,gene_Lchi01878,gene_Lchi02053,gene_Lchi02379,gene_Lchi02423,gene_Lchi03723,gene_Lchi03910,gene_Lchi04081,gene_Lchi05217,gene_Lchi05347,gene_Lchi05831,gene_Lchi06041,gene_Lchi06198,gene_Lchi06219,gene_Lchi07531,gene_Lchi08093,gene_Lchi08181,gene_Lchi09897,gene_Lchi11152,gene_Lchi11379,gene_Lchi11478,gene_Lchi12042,gene_Lchi12118,gene_Lchi12367,gene_Lchi13838,gene_Lchi13962,gene_Lchi…
OG0000082							RcHm_v2.0_Chr7g0186831.gene			Rro01G000730,Rro01G000810,Rro01G001310,Rro01G002030,Rro01G005380,Rro01G011100,Rro01G013250,Rro01G015120,Rro01G016020,Rro01G022910,Rro01G024360,Rro01G028810,Rro02G009060,Rro02G015280,Rro02G015860,Rro02G016560,Rro02G020200,Rro02G029620,Rro02G029910,Rro02G031440,Rro03G023460,Rro03G026920,Rro03G027730,Rro03G032440,Rro03G032530,Rro03G036060,Rro04G011890,Rro04G011930,Rro04G013350,Rro04G016710,Rro04G020…
OG0000083		gene-IFM89_033715	FvH4_2g10250,FvH4_3g20400,FvH4_5g18050,FvH4_5g18070,FvH4_5g18460			Prupe.5G240700_v2.0.a1,Prupe.8G025500_v2.0.a1,Prupe.8G025600_v2.0.a1,Prupe.8G025700_v2.0.a1,Prupe.8G025800_v2.0.a1,Prupe.8G025900_v2.0.a1,Prupe.8G035600_v2.0.a1,Prupe.8G035700_v2.0.a1,Prupe.8G035800_v2.0.a1,Prupe.8G035900_v2.0.a1,Prupe.8G048300_v2.0.a1	RcHm_v2.0_Chr1g0318151.gene,RcHm_v2.0_Chr1g0354011.gene,RcHm_v2.0_Chr1g0354031.gene,RcHm_v2.0_Chr5g0034291.gene,RcHm_v2.0_Chr7g0177551.gene	LG03.2107-gene,LG05.3489-gene,LG05.3490-gene,LG05.3492-gene,LG05.3493-gene,LG05.3496-gene,LG05.3497-gene,LG05.3498-gene,LG05.3500-gene,LG05.3501-gene,LG05.3503-gene,LG05.3504-gene,LG05.3505-gene,LG05.3506-gene,LG06.3387-gene,LG06.4450-gene,LG06.4451-gene,LG06.4453-gene	maker-Ro05-snap-gene-343.59,maker-Ro05-snap-gene-343.61,maker-Ro05-snap-gene-343.62,maker-Ro06-snap-gene-308.89,maker-Ro06-snap-gene-308.90,maker-Ro06-snap-gene-308.91,snap_masked-Ro05-processed-gene-343.10,snap_masked-Ro05-processed-gene-343.8	Rro03G017300,Rro05G030930,Rro05G030940,Rro06G029460,Rro06G038780
OG0000084			FvH4_1g27751,FvH4_2g10620,FvH4_3g30011,FvH4_3g30482,FvH4_4g12120,FvH4_4g13701,FvH4_4g22411,FvH4_5g29821,FvH4_6g49051				RcHm_v2.0_Chr0c22g0500391.gene,RcHm_v2.0_Chr1g0320561.gene,RcHm_v2.0_Chr1g0331041.gene,RcHm_v2.0_Chr2g0107121.gene,RcHm_v2.0_Chr2g0122921.gene,RcHm_v2.0_Chr2g0135511.gene,RcHm_v2.0_Chr2g0142781.gene,RcHm_v2.0_Chr4g0413301.gene,RcHm_v2.0_Chr5g0032971.gene,RcHm_v2.0_Chr5g0038961.gene,RcHm_v2.0_Chr5g0044391.gene,RcHm_v2.0_Chr5g0046251.gene,RcHm_v2.0_Chr5g0047711.gene,RcHm_v2.0_Chr6g0276431.gene,RcHm…	LG02.1942-gene,LG02.2380-gene,LG02.2390-gene,LG02.4130-gene,LG03.4769-gene,LG04.251-gene,LG04.3522-gene,LG06.3892-gene,LG06.4279-gene,LG07.1355-gene,LG07.922-gene	maker-Ro02-snap-gene-390.63,maker-Ro02-snap-gene-390.64,maker-Ro02-snap-gene-390.74,maker-Ro03-snap-gene-312.89,maker-Ro05-exonerate_protein2genome-gene-142.39,maker-Ro06-exonerate_protein2genome-gene-233.64,maker-Ro06-snap-gene-196.35,maker-Ro06-snap-gene-411.37,maker-Ro07-snap-gene-354.82	Rro02G029730,Rro02G034130,Rro02G035250,Rro03G024420,Rro05G017080,Rro05G032030,Rro06G032500,Rro07G030290
OG0000085				gene_Lchi06623,gene_Lchi09310,gene_Lchi10043,gene_Lchi10975,gene_Lchi12546,gene_Lchi12594,gene_Lchi12740,gene_Lchi13278,gene_Lchi13562,gene_Lchi14484,gene_Lchi15698,gene_Lchi16352,gene_Lchi16929,gene_Lchi16978,gene_Lchi18588,gene_Lchi19030,gene_Lchi19962,gene_Lchi19963,gene_Lchi21533,gene_Lchi22020,gene_Lchi22030,gene_Lchi22270,gene_Lchi22639,gene_Lchi22776,gene_Lchi23677,gene_Lchi23851,gene_Lchi…
OG0000086				gene_Lchi02397,gene_Lchi02445,gene_Lchi04096,gene_Lchi04433,gene_Lchi05263,gene_Lchi06664,gene_Lchi07447,gene_Lchi08044,gene_Lchi08117,gene_Lchi09961,gene_Lchi09992,gene_Lchi10235,gene_Lchi12203,gene_Lchi12689,gene_Lchi15796,gene_Lchi16004,gene_Lchi17272,gene_Lchi17449,gene_Lchi17666,gene_Lchi18594,gene_Lchi18638,gene_Lchi20299,gene_Lchi20717,gene_Lchi21093,gene_Lchi22262,gene_Lchi22473,gene_Lchi…
OG0000087		gene-IFM89_001020,gene-IFM89_001023,gene-IFM89_001025,gene-IFM89_007840	FvH4_6g26810	gene_Lchi08496,gene_Lchi08497,gene_Lchi08499,gene_Lchi08500,gene_Lchi08501,gene_Lchi08504,gene_Lchi08505,gene_Lchi08506,gene_Lchi08507,gene_Lchi08508,gene_Lchi08519,gene_Lchi08520,gene_Lchi08521,gene_Lchi08523,gene_Lchi14708,gene_Lchi20571,gene_Lchi20572,gene_Lchi20574,gene_Lchi20575,gene_Lchi32783,gene_Lchi34720,gene_Lchi34721		Prupe.3G119100_v2.0.a1,Prupe.3G119700_v2.0.a1,Prupe.3G120200_v2.0.a1,Prupe.3G127600_v2.0.a1,Prupe.3G129100_v2.0.a1,Prupe.3G129400_v2.0.a1,Prupe.3G129600_v2.0.a1,Prupe.3G129800_v2.0.a1,Prupe.4G252900_v2.0.a1,Prupe.4G253200_v2.0.a1,Prupe.4G253300_v2.0.a1	RcHm_v2.0_Chr2g0119291.gene,RcHm_v2.0_Chr2g0123091.gene,RcHm_v2.0_Chr2g0128091.gene,RcHm_v2.0_Chr2g0128161.gene	LG06.2737-gene,LG06.2740-gene,LG06.2748-gene,LG06.2752-gene	maker-Ro06-snap-gene-58.29,maker-Ro06-snap-gene-59.29,snap_masked-Ro04-processed-gene-108.26	Rro06G024190,Rro06G024240,Rro06G024250
OG0000088		gene-IFM89_036151	FvH4_5g20780,FvH4_6g28530	gene_Lchi35037		Prupe.2G304800_v2.0.a1	RcHm_v2.0_Chr0c22g0500441.gene,RcHm_v2.0_Chr0c22g0500681.gene,RcHm_v2.0_Chr1g0379671.gene,RcHm_v2.0_Chr1g0379681.gene,RcHm_v2.0_Chr2g0096591.gene,RcHm_v2.0_Chr2g0132821.gene,RcHm_v2.0_Chr3g0472711.gene,RcHm_v2.0_Chr4g0400791.gene,RcHm_v2.0_Chr7g0205911.gene,RcHm_v2.0_Chr7g0206401.gene,RcHm_v2.0_Chr7g0206581.gene,RcHm_v2.0_Chr7g0206621.gene,RcHm_v2.0_Chr7g0206761.gene,RcHm_v2.0_Chr7g0206851.gene,R…	LG02.2851-gene,LG05.1807-gene,LG05.1813-gene,LG05.1816-gene,LG05.1871-gene,LG07.281-gene	maker-Ro02-snap-gene-188.27,maker-Ro05-exonerate_protein2genome-gene-113.56,maker-Ro07-exonerate_protein2genome-gene-388.32	Rro02G025470,Rro05G017290,Rro05G017310,Rro07G002580
OG0000089		gene-IFM89_008098,gene-IFM89_017070,gene-IFM89_017071,gene-IFM89_026872	FvH4_2g03180,FvH4_2g03250,FvH4_2g03260,FvH4_2g03282,FvH4_2g03300,FvH4_2g17430,FvH4_3g07880	gene_Lchi14738,gene_Lchi14739,gene_Lchi29145,gene_Lchi29151		Prupe.6G211600_v2.0.a1,Prupe.8G150600_v2.0.a1,Prupe.8G150700_v2.0.a1,Prupe.8G185900_v2.0.a1,Prupe.8G186000_v2.0.a1,Prupe.8G186100_v2.0.a1,Prupe.8G186200_v2.0.a1,Prupe.I000900_v2.0.a1	RcHm_v2.0_Chr6g0248151.gene,RcHm_v2.0_Chr6g0248271.gene,RcHm_v2.0_Chr6g0248321.gene,RcHm_v2.0_Chr6g0248381.gene,RcHm_v2.0_Chr6g0248401.gene,RcHm_v2.0_Chr6g0248411.gene,RcHm_v2.0_Chr6g0248421.gene,RcHm_v2.0_Chr6g0282101.gene,RcHm_v2.0_Chr6g0282111.gene	LG02.2191-gene,LG02.2192-gene,LG02.2193-gene,LG02.2194-gene,LG02.2195-gene,LG02.4444-gene,LG02.4445-gene,LG02.4448-gene,LG02.4452-gene,LG02.4453-gene,LG02.4454-gene	maker-Ro02-snap-gene-127.46,maker-Ro02-snap-gene-127.47,maker-Ro02-snap-gene-127.48	Rro02G038020,Rro02G038030,Rro02G038040,Rro02G038050,Rro02G038060,Rro02G038120
OG0000090			FvH4_2g34380,FvH4_4g02770,FvH4_6g01351,FvH4_6g01890,FvH4_7g23210,FvH4_7g23240,FvH4_7g23350,FvH4_7g28790,FvH4_7g28820,FvH4_7g28840,FvH4_7g28890,FvH4_7g29040,FvH4_7g29050,FvH4_7g29990,FvH4_c6g00090				RcHm_v2.0_Chr1g0324251.gene,RcHm_v2.0_Chr1g0355031.gene,RcHm_v2.0_Chr1g0376351.gene,RcHm_v2.0_Chr1g0376381.gene,RcHm_v2.0_Chr6g0291671.gene,RcHm_v2.0_Chr6g0291691.gene,RcHm_v2.0_Chr6g0312761.gene	LG02.1541-gene,LG02.994-gene,LG03.2790-gene,LG07.1385-gene,LG07.3670-gene,LG07.3747-gene,LG07.4043-gene	maker-Ro02-snap-gene-83.100,maker-Ro02-snap-gene-83.98,maker-Ro04-snap-gene-297.70,maker-Ro05-snap-gene-169.52,maker-Ro06-snap-gene-253.80,maker-Ro06-snap-gene-322.74,maker-Ro07-exonerate_protein2genome-gene-400.31,maker-Ro07-snap-gene-14.75,maker-Ro07-snap-gene-394.51,maker-Ro07-snap-gene-394.52,maker-Ro07-snap-gene-395.112,maker-Ro07-snap-gene-397.115,maker-Ro07-snap-gene-400.34,snap_masked-Ro0…	Rro02G014380,Rro05G022300,Rro06G010180,Rro06G043040,Rro06G047460,Rro07G004050,Rro07G012350,Rro07G016180,Rro07G016300
OG0000091				gene_Lchi00363,gene_Lchi00470,gene_Lchi01020,gene_Lchi01282,gene_Lchi01751,gene_Lchi03797,gene_Lchi04021,gene_Lchi07209,gene_Lchi07588,gene_Lchi08113,gene_Lchi08503,gene_Lchi08517,gene_Lchi09713,gene_Lchi10155,gene_Lchi12468,gene_Lchi12498,gene_Lchi14231,gene_Lchi15113,gene_Lchi15274,gene_Lchi17404,gene_Lchi17979,gene_Lchi18187,gene_Lchi20158,gene_Lchi20342,gene_Lchi20420,gene_Lchi21168,gene_Lchi…
OG0000092				gene_Lchi01201,gene_Lchi01291,gene_Lchi01611,gene_Lchi01612,gene_Lchi02178,gene_Lchi04051,gene_Lchi04375,gene_Lchi06597,gene_Lchi06635,gene_Lchi09368,gene_Lchi09690,gene_Lchi10325,gene_Lchi10639,gene_Lchi10716,gene_Lchi11225,gene_Lchi12370,gene_Lchi14140,gene_Lchi14657,gene_Lchi14835,gene_Lchi14908,gene_Lchi17055,gene_Lchi17385,gene_Lchi17858,gene_Lchi17873,gene_Lchi17973,gene_Lchi19065,gene_Lchi…
OG0000093	AT2G16740,AT3G08690,AT5G41700,AT5G53300,AT5G56150	gene-IFM89_005346,gene-IFM89_019319,gene-IFM89_034063	FvH4_2g01240,FvH4_3g40820,FvH4_5g03910,FvH4_6g09540,FvH4_7g15850	gene_Lchi11710,gene_Lchi16848,gene_Lchi17038,gene_Lchi19028,gene_Lchi22102	gene13900,gene2242,gene23593,gene3228,gene4427,gene5283	Prupe.2G183100_v2.0.a1,Prupe.2G306300_v2.0.a1,Prupe.5G114000_v2.0.a1,Prupe.6G033700_v2.0.a1,Prupe.6G039600_v2.0.a1,Prupe.6G296100_v2.0.a1	RcHm_v2.0_Chr1g0358671.gene,RcHm_v2.0_Chr1g0380011.gene,RcHm_v2.0_Chr3g0460141.gene,RcHm_v2.0_Chr5g0073541.gene,RcHm_v2.0_Chr5g0074801.gene,RcHm_v2.0_Chr6g0251901.gene,RcHm_v2.0_Chr7g0195591.gene	LG02.4620-gene,LG03.4911-gene,LG06.4734-gene,LG07.262-gene,LG07.3986-gene	snap_masked-Ro05-processed-gene-69.23	Rro02G016220,Rro02G039480,Rro03G037960,Rro03G038690,Rro05G011430,Rro06G041410,Rro07G031590
OG0000094		gene-IFM89_005485,gene-IFM89_005486,gene-IFM89_005488,gene-IFM89_005489,gene-IFM89_005490,gene-IFM89_022179,gene-IFM89_022180,gene-IFM89_022181	FvH4_3g11390,FvH4_5g04400,FvH4_7g23660,FvH4_7g23661,FvH4_7g23670,FvH4_7g23680,FvH4_7g23690,FvH4_7g23700	gene_Lchi15937,gene_Lchi15938,gene_Lchi17639,gene_Lchi17640,gene_Lchi17642,gene_Lchi25352,gene_Lchi33367,gene_Lchi33368,gene_Lchi33369,gene_Lchi33438,gene_Lchi33440		Prupe.2G243500_v2.0.a1,Prupe.2G243600_v2.0.a1,Prupe.4G159100_v2.0.a1,Prupe.4G159400_v2.0.a1	RcHm_v2.0_Chr1g0344701.gene,RcHm_v2.0_Chr1g0368931.gene,RcHm_v2.0_Chr1g0368971.gene,RcHm_v2.0_Chr1g0368981.gene,RcHm_v2.0_Chr5g0008431.gene,RcHm_v2.0_Chr5g0008941.gene	LG07.939-gene,LG07.942-gene,LG07.943-gene,LG07.944-gene	maker-Ro07-snap-gene-357.33,maker-Ro07-snap-gene-357.34,maker-Ro07-snap-gene-357.35,maker-Ro07-snap-gene-358.78,snap_masked-Ro05-processed-gene-67.11	Rro07G008480,Rro07G008490,Rro07G008500,Rro07G008510
OG0000095			FvH4_2g11482,FvH4_3g31712,FvH4_4g16177,FvH4_5g25000,FvH4_5g31540,FvH4_6g20910,FvH4_7g07222				RcHm_v2.0_Chr1g0325701.gene,RcHm_v2.0_Chr2g0095661.gene,RcHm_v2.0_Chr2g0102071.gene,RcHm_v2.0_Chr2g0108851.gene,RcHm_v2.0_Chr2g0114971.gene,RcHm_v2.0_Chr2g0140381.gene,RcHm_v2.0_Chr2g0147501.gene,RcHm_v2.0_Chr2g0164701.gene,RcHm_v2.0_Chr3g0471941.gene,RcHm_v2.0_Chr3g0481131.gene,RcHm_v2.0_Chr3g0485231.gene,RcHm_v2.0_Chr3g0495121.gene,RcHm_v2.0_Chr3g0495531.gene,RcHm_v2.0_Chr4g0391241.gene,RcHm_v2…	LG03.2879-gene,LG06.2859-gene	maker-Ro07-snap-gene-223.25	Rro02G028610,Rro04G022600,Rro05G023790,Rro06G025830,Rro06G028300,Rroptg000012lG000390,Rroptg000012lG000790
OG0000096				gene_Lchi04633,gene_Lchi07654,gene_Lchi07713,gene_Lchi07791,gene_Lchi09326,gene_Lchi10897,gene_Lchi10907,gene_Lchi11911,gene_Lchi13717,gene_Lchi14447,gene_Lchi14901,gene_Lchi15666,gene_Lchi15737,gene_Lchi16191,gene_Lchi16897,gene_Lchi17254,gene_Lchi17673,gene_Lchi18647,gene_Lchi18700,gene_Lchi19939,gene_Lchi22277,gene_Lchi22366,gene_Lchi22371,gene_Lchi22496,gene_Lchi23003,gene_Lchi24993,gene_Lchi…
OG0000097				gene_Lchi01971,gene_Lchi04429,gene_Lchi05274,gene_Lchi05862,gene_Lchi06538,gene_Lchi07867,gene_Lchi07920,gene_Lchi09249,gene_Lchi10616,gene_Lchi13573,gene_Lchi13945,gene_Lchi15991,gene_Lchi16360,gene_Lchi16524,gene_Lchi17142,gene_Lchi17543,gene_Lchi17862,gene_Lchi17897,gene_Lchi20095,gene_Lchi20130,gene_Lchi20669,gene_Lchi20723,gene_Lchi21077,gene_Lchi21128,gene_Lchi21460,gene_Lchi22180,gene_Lchi…
OG0000098				gene_Lchi00515,gene_Lchi02016,gene_Lchi04902,gene_Lchi07250,gene_Lchi08244,gene_Lchi10333,gene_Lchi10456,gene_Lchi10857,gene_Lchi13323,gene_Lchi13616,gene_Lchi13890,gene_Lchi14774,gene_Lchi15831,gene_Lchi17101,gene_Lchi18316,gene_Lchi18548,gene_Lchi18687,gene_Lchi18732,gene_Lchi18905,gene_Lchi19178,gene_Lchi20020,gene_Lchi20803,gene_Lchi22045,gene_Lchi22661,gene_Lchi23274,gene_Lchi24354,gene_Lchi…
OG0000099	AT2G26560,AT4G37070	gene-IFM89_031890	FvH4_2g34690,FvH4_2g34700,FvH4_2g34750,FvH4_2g34754,FvH4_2g34770,FvH4_2g34780,FvH4_2g34800,FvH4_2g34810,FvH4_2g34811,FvH4_4g24280	gene_Lchi02239,gene_Lchi02241,gene_Lchi02242,gene_Lchi02243,gene_Lchi02270,gene_Lchi02272,gene_Lchi02274,gene_Lchi02275,gene_Lchi02278,gene_Lchi02279,gene_Lchi32213	gene24301	Prupe.1G439500_v2.0.a1,Prupe.1G439600_v2.0.a1,Prupe.1G439700_v2.0.a1,Prupe.1G439800_v2.0.a1,Prupe.1G439900_v2.0.a1,Prupe.1G440000_v2.0.a1,Prupe.1G440100_v2.0.a1	RcHm_v2.0_Chr3g0482851.gene,RcHm_v2.0_Chr6g0307341.gene,RcHm_v2.0_Chr6g0307381.gene,RcHm_v2.0_Chr6g0307391.gene,RcHm_v2.0_Chr6g0307491.gene,RcHm_v2.0_Chr6g0307661.gene	LG02.632-gene,LG02.633-gene,LG02.634-gene,LG02.635-gene,LG02.636-gene,LG02.637-gene	maker-Ro02-snap-gene-100.62,maker-Ro02-snap-gene-32.55	Rro02G005980,Rro02G005990,Rro02G030120
OG0000100		gene-IFM89_015091,gene-IFM89_035371,gene-IFM89_035372,gene-IFM89_035377	FvH4_3g28040,FvH4_3g28050,FvH4_6g42311			Prupe.4G228700_v2.0.a1,Prupe.4G229000_v2.0.a1,Prupe.4G229200_v2.0.a1,Prupe.4G229500_v2.0.a1,Prupe.4G229600_v2.0.a1,Prupe.4G259400_v2.0.a1,Prupe.4G259600_v2.0.a1,Prupe.4G259800_v2.0.a1,Prupe.4G259900_v2.0.a1	RcHm_v2.0_Chr2g0086981.gene,RcHm_v2.0_Chr2g0158141.gene,RcHm_v2.0_Chr2g0158221.gene,RcHm_v2.0_Chr4g0403611.gene,RcHm_v2.0_Chr4g0412621.gene,RcHm_v2.0_Chr4g0424961.gene,RcHm_v2.0_Chr4g0425091.gene,RcHm_v2.0_Chr5g0012311.gene,RcHm_v2.0_Chr5g0050081.gene,RcHm_v2.0_Chr5g0050721.gene,RcHm_v2.0_Chr5g0050731.gene,RcHm_v2.0_Chr6g0252581.gene	LG03.3402-gene,LG03.3403-gene,LG03.3432-gene,LG03.3433-gene,LG03.3436-gene,LG03.3437-gene,LG03.3701-gene	maker-Ro03-snap-gene-116.33,maker-Ro03-snap-gene-118.15,maker-Ro03-snap-gene-119.38,maker-Ro03-snap-gene-145.9,maker-Ro03-snap-gene-146.12,maker-Ro03-snap-gene-146.13,maker-Ro03-snap-gene-147.8,maker-Ro03-snap-gene-151.12,maker-Ro03-snap-gene-152.33	Rro03G027110,Rro03G027140,Rro03G027150,Rro03G027170,Rro03G028510
OG0000101		gene-IFM89_024617,gene-IFM89_024630,gene-IFM89_024631,gene-IFM89_029760,gene-IFM89_029773,gene-IFM89_039455	FvH4_2g20010,FvH4_2g20030,FvH4_2g20060,FvH4_2g20070,FvH4_2g20080,FvH4_2g20090,FvH4_2g20091,FvH4_2g20110,FvH4_7g09460	gene_Lchi02773		Prupe.8G210200_v2.0.a1,Prupe.8G210300_v2.0.a1,Prupe.8G210400_v2.0.a1,Prupe.8G210500_v2.0.a1,Prupe.8G210600_v2.0.a1,Prupe.8G210700_v2.0.a1,Prupe.8G210800_v2.0.a1	RcHm_v2.0_Chr1g0364471.gene,RcHm_v2.0_Chr1g0364481.gene,RcHm_v2.0_Chr1g0364501.gene,RcHm_v2.0_Chr1g0364511.gene,RcHm_v2.0_Chr6g0285721.gene,RcHm_v2.0_Chr6g0285731.gene,RcHm_v2.0_Chr6g0285741.gene,RcHm_v2.0_Chr6g0285761.gene,RcHm_v2.0_Chr6g0285771.gene,RcHm_v2.0_Chr6g0285781.gene,RcHm_v2.0_Chr6g0285801.gene,RcHm_v2.0_Chr6g0285821.gene,RcHm_v2.0_Chr6g0285831.gene,RcHm_v2.0_Chr7g0215201.gene	LG02.1909-gene,LG02.1910-gene,LG02.1911-gene,LG02.1912-gene,LG02.1914-gene	maker-Ro02-snap-gene-107.108,maker-Ro02-snap-gene-107.111,snap_masked-Ro02-processed-gene-107.27	Rro02G017880,Rro02G017890,Rro02G017920,Rro02G017930
OG0000102		gene-IFM89_003934,gene-IFM89_013900	FvH4_2g08290,FvH4_3g41160,FvH4_4g09850,FvH4_6g33751,FvH4_6g39910,FvH4_6g39930,FvH4_6g40000,FvH4_6g40030,FvH4_6g40090			Prupe.1G567200_v2.0.a1	RcHm_v2.0_Chr1g0328801.gene,RcHm_v2.0_Chr1g0347211.gene,RcHm_v2.0_Chr1g0347361.gene,RcHm_v2.0_Chr2g0153011.gene,RcHm_v2.0_Chr2g0154441.gene,RcHm_v2.0_Chr2g0154521.gene,RcHm_v2.0_Chr2g0154541.gene,RcHm_v2.0_Chr2g0154581.gene,RcHm_v2.0_Chr2g0154601.gene,RcHm_v2.0_Chr2g0154611.gene,RcHm_v2.0_Chr2g0154641.gene,RcHm_v2.0_Chr2g0154671.gene,RcHm_v2.0_Chr2g0154681.gene,RcHm_v2.0_Chr2g0154711.gene,RcHm_v2…	LG04.2229-gene,LG06.1220-gene,LG06.1348-gene,LG06.1349-gene,LG06.1492-gene,LG07.3291-gene,LG07.3294-gene,LG07.3295-gene	maker-Ro02-snap-gene-179.44,maker-Ro03-snap-gene-278.41,maker-Ro06-exonerate_protein2genome-gene-201.36,maker-Ro06-snap-gene-192.73,maker-Ro07-snap-gene-72.33,maker-Ro07-snap-gene-72.35,maker-Ro07-snap-gene-72.36	Rro04G020460,Rro06G011070,Rro06G012240,Rro06G012250,Rro06G013490,Rro07G026100
OG0000103			FvH4_7g13591,FvH4_7g13603,FvH4_7g13620			Prupe.1G171500_v2.0.a1,Prupe.1G171600_v2.0.a1,Prupe.2G160100_v2.0.a1,Prupe.2G160400_v2.0.a1,Prupe.2G160500_v2.0.a1,Prupe.2G160600_v2.0.a1,Prupe.2G160700_v2.0.a1,Prupe.2G160800_v2.0.a1,Prupe.2G160900_v2.0.a1,Prupe.2G161000_v2.0.a1,Prupe.2G161100_v2.0.a1,Prupe.2G161200_v2.0.a1,Prupe.2G161300_v2.0.a1,Prupe.2G161400_v2.0.a1,Prupe.2G161500_v2.0.a1,Prupe.2G161600_v2.0.a1,Prupe.2G161800_v2.0.a1,Prupe.2G…	RcHm_v2.0_Chr1g0353391.gene,RcHm_v2.0_Chr1g0353401.gene,RcHm_v2.0_Chr1g0353411.gene,RcHm_v2.0_Chr1g0353421.gene,RcHm_v2.0_Chr1g0353431.gene,RcHm_v2.0_Chr1g0353511.gene,RcHm_v2.0_Chr1g0353531.gene,RcHm_v2.0_Chr1g0353541.gene,RcHm_v2.0_Chr1g0353561.gene,RcHm_v2.0_Chr1g0353581.gene,RcHm_v2.0_Chr1g0353621.gene,RcHm_v2.0_Chr1g0353661.gene,RcHm_v2.0_Chr7g0224711.gene,RcHm_v2.0_Chr7g0224731.gene,RcHm_v2…	LG07.3722-gene,LG07.3727-gene,LG07.3728-gene,LG07.3729-gene,LG07.3731-gene,LG07.3732-gene	maker-Ro07-snap-gene-36.67	Rro07G029580,Rro07G029720
OG0000104	AT3G54070		FvH4_3g25070,FvH4_3g25080,FvH4_3g25081			Prupe.2G015900_v2.0.a1,Prupe.2G016500_v2.0.a1,Prupe.6G131100_v2.0.a1,Prupe.6G131400_v2.0.a1,Prupe.6G131500_v2.0.a1,Prupe.6G131600_v2.0.a1,Prupe.6G131800_v2.0.a1	RcHm_v2.0_Chr1g0316381.gene,RcHm_v2.0_Chr1g0316601.gene,RcHm_v2.0_Chr5g0039341.gene,RcHm_v2.0_Chr5g0041371.gene,RcHm_v2.0_Chr5g0041401.gene,RcHm_v2.0_Chr5g0041431.gene,RcHm_v2.0_Chr5g0041471.gene,RcHm_v2.0_Chr5g0045281.gene,RcHm_v2.0_Chr5g0045311.gene,RcHm_v2.0_Chr5g0045371.gene,RcHm_v2.0_Chr5g0045421.gene,RcHm_v2.0_Chr5g0045431.gene,RcHm_v2.0_Chr5g0045501.gene,RcHm_v2.0_Chr5g0045551.gene,RcHm_v2…	LG03.2824-gene,LG03.2825-gene,LG03.2827-gene,LG03.2830-gene,LG06.3551-gene,LG06.3553-gene,LG07.1477-gene,LG07.2461-gene,LG07.2462-gene	maker-Ro03-snap-gene-245.14,maker-Ro03-snap-gene-246.51,maker-Ro03-snap-gene-246.54,maker-Ro03-snap-gene-248.27,maker-Ro06-snap-gene-378.33,snap_masked-Ro03-processed-gene-247.7	Rro03G022700,Rro03G022720,Rro03G022750,Rro03G022780,Rro03G022800,Rro07G020030
OG0000105	AT2G42780	gene-IFM89_028350	FvH4_4g13130,FvH4_6g37640,FvH4_7g07290,FvH4_7g18970,FvH4_7g19430,FvH4_7g20490	gene_Lchi14266	gene21628	Prupe.3G169700_v2.0.a1	RcHm_v2.0_Chr1g0337481.gene,RcHm_v2.0_Chr1g0337681.gene,RcHm_v2.0_Chr1g0337771.gene,RcHm_v2.0_Chr1g0340101.gene,RcHm_v2.0_Chr1g0363261.gene,RcHm_v2.0_Chr1g0363291.gene,RcHm_v2.0_Chr1g0363311.gene,RcHm_v2.0_Chr1g0363471.gene,RcHm_v2.0_Chr1g0363891.gene,RcHm_v2.0_Chr1g0377321.gene,RcHm_v2.0_Chr2g0097481.gene,RcHm_v2.0_Chr2g0101011.gene,RcHm_v2.0_Chr2g0137701.gene,RcHm_v2.0_Chr2g0150641.gene,RcHm_v2…	LG05.3873-gene,LG05.3874-gene,LG07.1233-gene,LG07.1319-gene,LG07.1320-gene	maker-Ro05-exonerate_protein2genome-gene-372.18,maker-Ro07-exonerate_protein2genome-gene-107.57,maker-Ro07-exonerate_protein2genome-gene-114.45,maker-Ro07-exonerate_protein2genome-gene-339.58,maker-Ro07-snap-gene-332.40	Rro05G033460,Rro06G012940
OG0000106			FvH4_3g24991,FvH4_3g39131,FvH4_4g01331				RcHm_v2.0_Chr1g0352021.gene,RcHm_v2.0_Chr1g0379151.gene,RcHm_v2.0_Chr2g0154361.gene,RcHm_v2.0_Chr2g0168801.gene,RcHm_v2.0_Chr3g0451531.gene,RcHm_v2.0_Chr3g0459251.gene,RcHm_v2.0_Chr4g0395061.gene,RcHm_v2.0_Chr6g0253181.gene,RcHm_v2.0_Chr6g0258241.gene,RcHm_v2.0_Chr6g0264461.gene,RcHm_v2.0_Chr6g0299951.gene,RcHm_v2.0_Chr7g0184971.gene	LG02.2683-gene,LG03.2072-gene,LG03.2256-gene,LG03.3493-gene,LG03.733-gene,LG04.1045-gene,LG04.1464-gene,LG04.1611-gene,LG04.3512-gene,LG04.3827-gene,LG05.3660-gene,LG06.103-gene,LG06.1300-gene,LG06.2999-gene,LG06.5422-gene,LG07.1290-gene,LG07.1353-gene,LG07.2161-gene,LG07.2947-gene,LG07.3022-gene,LG07.3669-gene,LG07.4215-gene	maker-Ro02-exonerate_protein2genome-gene-116.35,maker-Ro03-exonerate_protein2genome-gene-191.23,maker-Ro04-exonerate_protein2genome-gene-164.35,maker-Ro05-exonerate_protein2genome-gene-212.20,maker-Ro05-exonerate_protein2genome-gene-370.44	Rro04G025330,Rro05G005440,Rro05G032180,Rro05G034230,Rro06G009910,Rro07G032100
OG0000107				gene_Lchi04175,gene_Lchi05349,gene_Lchi08757,gene_Lchi10115,gene_Lchi10941,gene_Lchi11958,gene_Lchi12317,gene_Lchi12741,gene_Lchi13580,gene_Lchi15917,gene_Lchi15970,gene_Lchi18835,gene_Lchi19013,gene_Lchi19511,gene_Lchi19620,gene_Lchi19621,gene_Lchi19820,gene_Lchi19841,gene_Lchi19915,gene_Lchi20877,gene_Lchi21068,gene_Lchi21878,gene_Lchi22177,gene_Lchi22719,gene_Lchi23223,gene_Lchi24176,gene_Lchi…
OG0000108				gene_Lchi00361,gene_Lchi00782,gene_Lchi04868,gene_Lchi05654,gene_Lchi06483,gene_Lchi07836,gene_Lchi07864,gene_Lchi08018,gene_Lchi08432,gene_Lchi08612,gene_Lchi09420,gene_Lchi10649,gene_Lchi10943,gene_Lchi11041,gene_Lchi11186,gene_Lchi12659,gene_Lchi14246,gene_Lchi15779,gene_Lchi17941,gene_Lchi18795,gene_Lchi19434,gene_Lchi19796,gene_Lchi20094,gene_Lchi20424,gene_Lchi20820,gene_Lchi21085,gene_Lchi…
OG0000109	AT1G12210,AT1G12220,AT1G12280,AT1G12290,AT1G15890,AT1G51480,AT1G61180,AT1G61190,AT1G61300,AT1G61310,AT1G62630,AT1G63350,AT1G63360,AT4G10780,AT4G26090,AT5G05400,AT5G43730,AT5G43740,AT5G47250,AT5G47260,AT5G63020		FvH4_6g48220	gene_Lchi17459,gene_Lchi17461,gene_Lchi25839,gene_Lchi25849,gene_Lchi25852,gene_Lchi25854,gene_Lchi25868,gene_Lchi25869,gene_Lchi25871,gene_Lchi25873,gene_Lchi25877,gene_Lchi33262,gene_Lchi34896	gene23647,gene4125	Prupe.3G054800_v2.0.a1,Prupe.3G080300_v2.0.a1,Prupe.3G080600_v2.0.a1,Prupe.3G080800_v2.0.a1,Prupe.3G083200_v2.0.a1	RcHm_v2.0_Chr2g0136891.gene,RcHm_v2.0_Chr4g0407611.gene	LG06.2214-gene	maker-Ro06-snap-gene-116.65	Rro06G019320
OG0000110			FvH4_1g14650,FvH4_1g14660,FvH4_1g14670,FvH4_1g14680,FvH4_1g14690,FvH4_1g14700,FvH4_1g29250,FvH4_6g29400,FvH4_6g38690,FvH4_6g38700,FvH4_7g02010			Prupe.1G579400_v2.0.a1,Prupe.3G083400_v2.0.a1,Prupe.6G229600_v2.0.a1,Prupe.7G039600_v2.0.a1,Prupe.7G044800_v2.0.a1,Prupe.7G143500_v2.0.a1,Prupe.7G143600_v2.0.a1,Prupe.7G143700_v2.0.a1,Prupe.7G143800_v2.0.a1,Prupe.7G143900_v2.0.a1,Prupe.8G132600_v2.0.a1	RcHm_v2.0_Chr2g0103421.gene,RcHm_v2.0_Chr2g0103441.gene,RcHm_v2.0_Chr2g0103521.gene,RcHm_v2.0_Chr2g0103541.gene,RcHm_v2.0_Chr2g0103551.gene,RcHm_v2.0_Chr2g0134821.gene,RcHm_v2.0_Chr2g0152161.gene,RcHm_v2.0_Chr2g0152181.gene,RcHm_v2.0_Chr7g0227261.gene,RcHm_v2.0_Chr7g0227351.gene	LG05.3414-gene,LG06.1336-gene,LG06.1341-gene,LG06.2362-gene	maker-Ro01-snap-gene-223.32,maker-Ro01-snap-gene-69.65,maker-Ro05-snap-gene-335.77,maker-Ro06-snap-gene-192.67,maker-Ro06-snap-gene-192.68	Rro01G009060,Rro01G018950,Rro05G030310,Rro06G012140,Rro06G012160,Rro06G020670
OG0000111			FvH4_3g18460,FvH4_3g18930,FvH4_3g18940,FvH4_3g25560,FvH4_5g25360,FvH4_5g25510,FvH4_6g39190,FvH4_6g39200,FvH4_6g39580,FvH4_6g39600,FvH4_7g11470			Prupe.6G133600_v2.0.a1,Prupe.6G134000_v2.0.a1	RcHm_v2.0_Chr5g0056721.gene,RcHm_v2.0_Chr6g0271921.gene,RcHm_v2.0_Chr7g0211251.gene,RcHm_v2.0_Chr7g0231191.gene	LG02.2701-gene,LG02.2704-gene,LG02.2705-gene,LG03.1867-gene,LG03.1917-gene,LG03.1934-gene,LG05.2188-gene,LG05.2366-gene,LG05.3191-gene,LG05.3277-gene,LG06.3509-gene,LG07.2878-gene,LG07.3042-gene,LG07.3514-gene	maker-Ro05-snap-gene-323.47,maker-Ro05-snap-gene-323.48,snap_masked-Ro02-processed-gene-169.16,snap_masked-Ro02-processed-gene-169.17,snap_masked-Ro05-processed-gene-322.5	Rro02G024230,Rro03G015190,Rro03G015570,Rro03G015990,Rro05G019400,Rro05G020400,Rro05G021730,Rro05G029280,Rro05G029410,Rro07G023000,Rro07G027570
OG0000112			FvH4_1g07120,FvH4_4g01160,FvH4_6g44063,FvH4_6g44064,FvH4_6g44100,FvH4_6g44106,FvH4_6g44107,FvH4_6g44108,FvH4_6g44109,FvH4_6g44140,FvH4_6g44190,FvH4_6g44200,FvH4_6g44240,FvH4_6g44241,FvH4_6g51830			Prupe.3G224900_v2.0.a1,Prupe.3G225100_v2.0.a1,Prupe.3G225200_v2.0.a1,Prupe.3G225300_v2.0.a1,Prupe.3G225400_v2.0.a1,Prupe.3G225700_v2.0.a1,Prupe.3G225900_v2.0.a1	RcHm_v2.0_Chr1g0318601.gene,RcHm_v2.0_Chr1g0326521.gene,RcHm_v2.0_Chr1g0326551.gene,RcHm_v2.0_Chr1g0326591.gene,RcHm_v2.0_Chr1g0328741.gene,RcHm_v2.0_Chr1g0329371.gene,RcHm_v2.0_Chr2g0160651.gene,RcHm_v2.0_Chr2g0160831.gene,RcHm_v2.0_Chr2g0160891.gene,RcHm_v2.0_Chr2g0161431.gene,RcHm_v2.0_Chr4g0405661.gene,RcHm_v2.0_Chr4g0405701.gene		maker-Ro02-snap-gene-288.50,maker-Ro03-snap-gene-352.83,maker-Ro06-snap-gene-220.91,maker-Ro06-snap-gene-220.92,maker-Ro06-snap-gene-220.95,maker-Ro06-snap-gene-220.97,maker-Ro06-snap-gene-220.98	Rro03G021970,Rro05G023390,Rro06G008040,Rro06G008050,Rro06G008060,Rro06G008070
OG0000113				gene_Lchi01125,gene_Lchi01812,gene_Lchi04522,gene_Lchi04811,gene_Lchi05426,gene_Lchi06637,gene_Lchi07628,gene_Lchi08204,gene_Lchi10046,gene_Lchi10053,gene_Lchi10551,gene_Lchi11362,gene_Lchi12180,gene_Lchi13297,gene_Lchi13718,gene_Lchi15544,gene_Lchi17099,gene_Lchi17583,gene_Lchi18442,gene_Lchi18900,gene_Lchi19150,gene_Lchi19568,gene_Lchi20707,gene_Lchi20720,gene_Lchi20852,gene_Lchi21103,gene_Lchi…
OG0000114	AT1G24430	gene-IFM89_007864,gene-IFM89_020011,gene-IFM89_039901	FvH4_4g20880,FvH4_4g24670,FvH4_4g24680,FvH4_4g24720,FvH4_4g24760,FvH4_4g24770,FvH4_4g24771,FvH4_5g06140,FvH4_5g06190,FvH4_5g39380			Prupe.1G236400_v2.0.a1,Prupe.1G236500_v2.0.a1,Prupe.1G236600_v2.0.a1,Prupe.1G236700_v2.0.a1,Prupe.1G236800_v2.0.a1,Prupe.1G237200_v2.0.a1,Prupe.4G142000_v2.0.a1,Prupe.4G142100_v2.0.a1	RcHm_v2.0_Chr3g0478851.gene,RcHm_v2.0_Chr3g0490281.gene,RcHm_v2.0_Chr3g0490301.gene,RcHm_v2.0_Chr4g0417441.gene,RcHm_v2.0_Chr4g0417461.gene,RcHm_v2.0_Chr4g0431791.gene,RcHm_v2.0_Chr4g0431801.gene,RcHm_v2.0_Chr4g0431811.gene,RcHm_v2.0_Chr4g0431821.gene,RcHm_v2.0_Chr4g0431851.gene,RcHm_v2.0_Chr7g0192651.gene	LG04.1124-gene,LG04.1129-gene,LG04.1130-gene,LG04.1131-gene,LG04.1134-gene	maker-Ro04-exonerate_est2genome-gene-61.8,snap_masked-Ro05-processed-gene-118.20	Rro04G010120,Rro04G010140,Rro04G010160,Rro04G010170,Rro04G010180,Rro05G017830
OG0000115	AT3G62150	gene-IFM89_009547,gene-IFM89_015054	FvH4_1g26280,FvH4_4g21380,FvH4_4g21381,FvH4_4g21600,FvH4_4g21620	gene_Lchi06289,gene_Lchi31352,gene_Lchi31353,gene_Lchi31558,gene_Lchi33794		Prupe.1G103800_v2.0.a1,Prupe.1G104100_v2.0.a1,Prupe.1G104300_v2.0.a1,Prupe.1G104400_v2.0.a1,Prupe.2G166500_v2.0.a1,Prupe.3G003100_v2.0.a1,Prupe.3G123700_v2.0.a1,Prupe.3G123800_v2.0.a1	RcHm_v2.0_Chr3g0485931.gene,RcHm_v2.0_Chr3g0485961.gene,RcHm_v2.0_Chr4g0427151.gene,RcHm_v2.0_Chr4g0427161.gene,RcHm_v2.0_Chr4g0427241.gene,RcHm_v2.0_Chr4g0427271.gene,RcHm_v2.0_Chr4g0427711.gene,RcHm_v2.0_Chr4g0427721.gene,RcHm_v2.0_Chr4g0427791.gene,RcHm_v2.0_Chr4g0427851.gene,RcHm_v2.0_Chr4g0427861.gene	LG04.1403-gene,LG04.1404-gene,LG04.1406-gene,LG04.1407-gene,LG04.1429-gene	maker-Ro01-snap-gene-215.33,snap_masked-Ro04-processed-gene-80.10,snap_masked-Ro04-processed-gene-80.7	Rro04G012740,Rro04G012750,Rro04G012760,Rro04G012770,Rro04G012780,Rro04G013060
OG0000116		gene-IFM89_006827,gene-IFM89_006829,gene-IFM89_023644,gene-IFM89_033309,gene-IFM89_033314,gene-IFM89_033315	FvH4_5g06220,FvH4_5g06230,FvH4_6g05880,FvH4_6g16950,FvH4_6g24660,FvH4_6g24670	gene_Lchi10664,gene_Lchi20509,gene_Lchi20513		Prupe.1G045400_v2.0.a1,Prupe.3G143900_v2.0.a1,Prupe.3G144000_v2.0.a1,Prupe.3G144100_v2.0.a1,Prupe.3G148300_v2.0.a1,Prupe.4G141100_v2.0.a1,Prupe.7G050700_v2.0.a1,Prupe.7G050900_v2.0.a1,Prupe.7G051100_v2.0.a1,Prupe.7G051200_v2.0.a1,Prupe.7G051300_v2.0.a1,Prupe.7G051500_v2.0.a1	RcHm_v2.0_Chr1g0358711.gene,RcHm_v2.0_Chr3g0470981.gene,RcHm_v2.0_Chr3g0484051.gene,RcHm_v2.0_Chr3g0484171.gene,RcHm_v2.0_Chr3g0484231.gene	LG04.3883-gene,LG05.2572-gene,LG05.2577-gene,LG06.3103-gene,LG06.3111-gene,LG06.4029-gene	maker-Ro06-exonerate_est2genome-gene-450.8,maker-Ro06-snap-gene-336.85	Rro04G032990,Rro06G027100,Rro06G027120,Rro06G027140,Rro06G027160,Rro06G034880
OG0000117		gene-IFM89_003085,gene-IFM89_020459,gene-IFM89_024329	FvH4_2g37340,FvH4_5g12350,FvH4_5g12380,FvH4_5g12392,FvH4_5g12400,FvH4_5g12430,FvH4_7g15050			Prupe.5G219700_v2.0.a1,Prupe.5G219900_v2.0.a1	RcHm_v2.0_Chr0c12g0499591.gene,RcHm_v2.0_Chr2g0140591.gene,RcHm_v2.0_Chr2g0140641.gene,RcHm_v2.0_Chr6g0280191.gene,RcHm_v2.0_Chr6g0280251.gene,RcHm_v2.0_Chr7g0185031.gene,RcHm_v2.0_Chr7g0185051.gene,RcHm_v2.0_Chr7g0185081.gene,RcHm_v2.0_Chr7g0185111.gene,RcHm_v2.0_Chr7g0185191.gene,RcHm_v2.0_Chr7g0222431.gene	LG05.1611-gene,LG05.1612-gene,LG05.3642-gene,LG05.3643-gene,LG05.3690-gene,LG05.3691-gene,LG05.3692-gene,LG05.3693-gene,LG05.3696-gene,LG05.537-gene	maker-Ro05-snap-gene-30.85,maker-Ro05-snap-gene-353.40,maker-Ro05-snap-gene-353.42,maker-Ro05-snap-gene-359.63,maker-Ro05-snap-gene-359.64,maker-Ro05-snap-gene-99.40,snap_masked-Ro05-processed-gene-99.10	Rro03G021200,Rro05G005280,Rro05G015520,Rro05G031810,Rro05G032210,Rro05G032240
OG0000118		gene-IFM89_020828,gene-IFM89_030131,gene-IFM89_030132	FvH4_3g42750,FvH4_3g42760,FvH4_3g42800,FvH4_3g42890,FvH4_3g42900	gene_Lchi18819,gene_Lchi18828,gene_Lchi18829,gene_Lchi18832,gene_Lchi18833,gene_Lchi18842,gene_Lchi18844,gene_Lchi18845,gene_Lchi28443,gene_Lchi28444,gene_Lchi28484,gene_Lchi28485,gene_Lchi28487,gene_Lchi28488,gene_Lchi28490,gene_Lchi33875,gene_Lchi34354,gene_Lchi34439,gene_Lchi34498,gene_Lchi34532,gene_Lchi34782		Prupe.6G024800_v2.0.a1,Prupe.6G024900_v2.0.a1,Prupe.6G025000_v2.0.a1	RcHm_v2.0_Chr5g0076831.gene,RcHm_v2.0_Chr5g0076851.gene,RcHm_v2.0_Chr5g0076871.gene,RcHm_v2.0_Chr5g0076891.gene,RcHm_v2.0_Chr5g0076911.gene,RcHm_v2.0_Chr5g0076921.gene	LG03.5079-gene,LG03.5080-gene,LG07.1887-gene	maker-Ro03-snap-gene-20.70,maker-Ro03-snap-gene-20.74	Rro03G039460,Rro03G039470,Rro07G016140
OG0000119			FvH4_1g07020,FvH4_1g11580,FvH4_1g22372,FvH4_1g22512,FvH4_2g00550,FvH4_5g38520,FvH4_7g21060,FvH4_7g21070,FvH4_7g21150,FvH4_7g21170,FvH4_7g21171,FvH4_7g21172,FvH4_7g21201,FvH4_7g21230,FvH4_7g32460,FvH4_7g32464,FvH4_7g32470,FvH4_7g32710,FvH4_7g32740,FvH4_7g32760,FvH4_7g33140			Prupe.1G165300_v2.0.a1,Prupe.2G059000_v2.0.a1,Prupe.2G059200_v2.0.a1,Prupe.7G065500_v2.0.a1,Prupe.8G026500_v2.0.a1,Prupe.8G026700_v2.0.a1,Prupe.8G026800_v2.0.a1,Prupe.8G027000_v2.0.a1,Prupe.8G046500_v2.0.a1,Prupe.8G046700_v2.0.a1,Prupe.8G056700_v2.0.a1	RcHm_v2.0_Chr1g0340831.gene,RcHm_v2.0_Chr1g0365481.gene,RcHm_v2.0_Chr1g0365531.gene,RcHm_v2.0_Chr1g0365541.gene,RcHm_v2.0_Chr1g0365561.gene,RcHm_v2.0_Chr1g0365641.gene,RcHm_v2.0_Chr1g0382041.gene,RcHm_v2.0_Chr1g0382221.gene,RcHm_v2.0_Chr1g0382271.gene,RcHm_v2.0_Chr5g0063811.gene,RcHm_v2.0_Chr6g0251011.gene	LG03.4405-gene		Rro01G021600,Rro03G033570
OG0000120				gene_Lchi00957,gene_Lchi01221,gene_Lchi04588,gene_Lchi07376,gene_Lchi07758,gene_Lchi08662,gene_Lchi08663,gene_Lchi09984,gene_Lchi10507,gene_Lchi10508,gene_Lchi11888,gene_Lchi12898,gene_Lchi17899,gene_Lchi17900,gene_Lchi17996,gene_Lchi18618,gene_Lchi18813,gene_Lchi20079,gene_Lchi20120,gene_Lchi20121,gene_Lchi20304,gene_Lchi20953,gene_Lchi21365,gene_Lchi21403,gene_Lchi22063,gene_Lchi22571,gene_Lchi…
OG0000121							RcHm_v2.0_Chr1g0371951.gene,RcHm_v2.0_Chr1g0374781.gene,RcHm_v2.0_Chr1g0378991.gene,RcHm_v2.0_Chr1g0379421.gene,RcHm_v2.0_Chr2g0121091.gene,RcHm_v2.0_Chr2g0121401.gene,RcHm_v2.0_Chr2g0122021.gene,RcHm_v2.0_Chr2g0122331.gene,RcHm_v2.0_Chr2g0122351.gene,RcHm_v2.0_Chr2g0123441.gene,RcHm_v2.0_Chr2g0124951.gene,RcHm_v2.0_Chr2g0125531.gene,RcHm_v2.0_Chr2g0125891.gene,RcHm_v2.0_Chr2g0125961.gene,RcHm_v2…
OG0000122										Rro01G000120,Rro01G001220,Rro01G001940,Rro01G002080,Rro01G002760,Rro01G003580,Rro01G004230,Rro01G008120,Rro01G010790,Rro02G007140,Rro02G017020,Rro02G025320,Rro02G031290,Rro02G034420,Rro02G039000,Rro03G013560,Rro03G013760,Rro03G022270,Rro03G023000,Rro03G025520,Rro04G006500,Rro04G024770,Rro04G028450,Rro04G028670,Rro04G029230,Rro04G029750,Rro04G032040,Rro04G036080,Rro05G009770,Rro05G024780,Rro05G026…
OG0000123	AT2G29880,AT5G35540		FvH4_2g00551,FvH4_2g33311,FvH4_4g17330,FvH4_5g24690,FvH4_6g24700			Prupe.1G130600_v2.0.a1,Prupe.1G170700_v2.0.a1,Prupe.1G177900_v2.0.a1,Prupe.1G229800_v2.0.a1,Prupe.2G168600_v2.0.a1,Prupe.3G105400_v2.0.a1,Prupe.3G122800_v2.0.a1,Prupe.4G156100_v2.0.a1,Prupe.4G168300_v2.0.a1,Prupe.5G010600_v2.0.a1,Prupe.6G020000_v2.0.a1,Prupe.6G133700_v2.0.a1,Prupe.6G164800_v2.0.a1,Prupe.7G010100_v2.0.a1,Prupe.7G052500_v2.0.a1,Prupe.7G073100_v2.0.a1,Prupe.7G105100_v2.0.a1,Prupe.8G…	RcHm_v2.0_Chr3g0476481.gene,RcHm_v2.0_Chr4g0395221.gene,RcHm_v2.0_Chr4g0409291.gene,RcHm_v2.0_Chr5g0019361.gene,RcHm_v2.0_Chr5g0052631.gene,RcHm_v2.0_Chr6g0281401.gene,RcHm_v2.0_Chr6g0297421.gene	LG02.1343-gene,LG02.3091-gene,LG03.3618-gene,LG03.4432-gene,LG05.2735-gene,LG05.2736-gene,LG06.2370-gene,LG06.2433-gene,LG06.2939-gene,LG07.1836-gene		Rro05G027710,Rro05G036190,Rro06G030280
OG0000124	AT5G27810,AT5G48670	gene-IFM89_001187,gene-IFM89_002828,gene-IFM89_004633,gene-IFM89_013777,gene-IFM89_014356,gene-IFM89_020194,gene-IFM89_030826,gene-IFM89_037791	FvH4_5g21500,FvH4_6g08460,FvH4_6g08570,FvH4_6g21170,FvH4_6g43410	gene_Lchi00045,gene_Lchi16590		Prupe.1G533600_v2.0.a1,Prupe.1G533700_v2.0.a1,Prupe.2G109500_v2.0.a1,Prupe.3G020400_v2.0.a1,Prupe.6G303900_v2.0.a1,Prupe.6G304100_v2.0.a1	RcHm_v2.0_Chr1g0321431.gene,RcHm_v2.0_Chr1g0336291.gene,RcHm_v2.0_Chr3g0458611.gene,RcHm_v2.0_Chr6g0267971.gene,RcHm_v2.0_Chr6g0295031.gene,RcHm_v2.0_Chr6g0296451.gene,RcHm_v2.0_Chr7g0222461.gene,RcHm_v2.0_Chr7g0222491.gene,RcHm_v2.0_Chr7g0222511.gene,RcHm_v2.0_Chr7g0223301.gene	LG02.1220-gene,LG06.3591-gene,LG06.4815-gene,LG07.3266-gene	maker-Ro02-snap-gene-67.82,maker-Ro06-exonerate_protein2genome-gene-285.41,maker-Ro07-exonerate_est2genome-gene-73.3,snap_masked-Ro06-processed-gene-375.16	Rro02G011430,Rro06G031030,Rro06G042230,Rro07G025950
OG0000125	AT5G45500	gene-IFM89_003436	FvH4_6g22160,FvH4_6g29201	gene_Lchi23375,gene_Lchi25477,gene_Lchi25488,gene_Lchi25494,gene_Lchi26108,gene_Lchi26111,gene_Lchi26112,gene_Lchi27106	gene3102,gene4104	Prupe.3G175600_v2.0.a1,Prupe.3G176100_v2.0.a1,Prupe.4G034300_v2.0.a1,Prupe.7G078100_v2.0.a1,Prupe.7G078600_v2.0.a1	RcHm_v2.0_Chr2g0111461.gene,RcHm_v2.0_Chr2g0112821.gene,RcHm_v2.0_Chr2g0151861.gene,RcHm_v2.0_Chr2g0152221.gene,RcHm_v2.0_Chr3g0479511.gene,RcHm_v2.0_Chr5g0005761.gene	LG03.341-gene,LG06.1337-gene,LG06.1368-gene,LG06.1370-gene,LG06.3453-gene	maker-Ro01-snap-gene-109.58,maker-Ro01-snap-gene-92.92,maker-Ro05-snap-gene-55.68,maker-Ro06-exonerate_est2genome-gene-191.13,maker-Ro06-snap-gene-407.50,snap_masked-Ro03-processed-gene-418.27,snap_masked-Ro06-processed-gene-191.36,snap_masked-Ro06-processed-gene-193.10	Rro01G013900,Rro01G015660,Rro03G003000,Rro06G012150,Rro06G012370,Rro06G012390,Rro06G030010
OG0000126		gene-IFM89_001244,gene-IFM89_001352,gene-IFM89_002665,gene-IFM89_003699,gene-IFM89_003897,gene-IFM89_004987,gene-IFM89_006358,gene-IFM89_006469,gene-IFM89_007021,gene-IFM89_007243,gene-IFM89_008989,gene-IFM89_009435,gene-IFM89_010770,gene-IFM89_012151,gene-IFM89_013004,gene-IFM89_014226,gene-IFM89_014869,gene-IFM89_015244,gene-IFM89_017773,gene-IFM89_019530,gene-IFM89_019998,gene-IFM89_020424,gen…
OG0000127				gene_Lchi00292,gene_Lchi00438,gene_Lchi00569,gene_Lchi01818,gene_Lchi02407,gene_Lchi02449,gene_Lchi02533,gene_Lchi03194,gene_Lchi03563,gene_Lchi05279,gene_Lchi05768,gene_Lchi08708,gene_Lchi09644,gene_Lchi09756,gene_Lchi10661,gene_Lchi10972,gene_Lchi12300,gene_Lchi12382,gene_Lchi12619,gene_Lchi14293,gene_Lchi14474,gene_Lchi14953,gene_Lchi15396,gene_Lchi16537,gene_Lchi19133,gene_Lchi20172,gene_Lchi…
OG0000128	AT1G22540	gene-IFM89_009990	FvH4_5g31770,FvH4_5g31790,FvH4_5g31800,FvH4_5g31830,FvH4_5g31840	gene_Lchi20284		Prupe.7G017300_v2.0.a1	RcHm_v2.0_Chr4g0413471.gene,RcHm_v2.0_Chr7g0227651.gene,RcHm_v2.0_Chr7g0227661.gene,RcHm_v2.0_Chr7g0227671.gene,RcHm_v2.0_Chr7g0227681.gene,RcHm_v2.0_Chr7g0227701.gene,RcHm_v2.0_Chr7g0227711.gene,RcHm_v2.0_Chr7g0227731.gene,RcHm_v2.0_Chr7g0227781.gene,RcHm_v2.0_Chr7g0227801.gene,RcHm_v2.0_Chr7g0227861.gene,RcHm_v2.0_Chr7g0227881.gene	LG04.2234-gene,LG05.3429-gene,LG05.3430-gene,LG05.3434-gene,LG05.3435-gene,LG05.3437-gene,LG05.3439-gene,LG05.3440-gene,LG05.3441-gene	maker-Ro01-snap-gene-230.56,maker-Ro04-snap-gene-139.33,maker-Ro05-snap-gene-336.50,maker-Ro05-snap-gene-336.51,maker-Ro05-snap-gene-337.42	Rro04G020510,Rro05G030400,Rro05G030410,Rro05G030440,Rro05G030450,Rro05G030460,Rro05G030470,Rro05G030480,Rro05G030490
OG0000129		gene-IFM89_008191,gene-IFM89_020515	FvH4_1g19210,FvH4_1g19240,FvH4_1g19281,FvH4_7g07240	gene_Lchi13064,gene_Lchi13067,gene_Lchi13068,gene_Lchi13069,gene_Lchi15440,gene_Lchi33300		Prupe.6G205900_v2.0.a1,Prupe.6G206300_v2.0.a1,Prupe.6G206800_v2.0.a1,Prupe.6G207200_v2.0.a1,Prupe.6G207300_v2.0.a1,Prupe.6G207400_v2.0.a1,Prupe.6G207500_v2.0.a1,Prupe.6G207600_v2.0.a1,Prupe.6G207700_v2.0.a1,Prupe.6G207900_v2.0.a1	RcHm_v2.0_Chr1g0314861.gene,RcHm_v2.0_Chr1g0345441.gene,RcHm_v2.0_Chr1g0345621.gene,RcHm_v2.0_Chr1g0345751.gene,RcHm_v2.0_Chr1g0345861.gene,RcHm_v2.0_Chr1g0345871.gene,RcHm_v2.0_Chr1g0345891.gene,RcHm_v2.0_Chr2g0094851.gene,RcHm_v2.0_Chr2g0110471.gene,RcHm_v2.0_Chr2g0110511.gene,RcHm_v2.0_Chr2g0110531.gene,RcHm_v2.0_Chr2g0110571.gene,RcHm_v2.0_Chr5g0039391.gene,RcHm_v2.0_Chr6g0270311.gene,RcHm_v2…	LG07.2013-gene		Rro01G015060,Rro01G015080,Rro01G015100,Rro01G015110,Rro01G015140,Rro07G016800
OG0000130		gene-IFM89_027370,gene-IFM89_034258	FvH4_5g20951,FvH4_6g44020,FvH4_6g44041,FvH4_6g47821,FvH4_6g48151,FvH4_6g48431,FvH4_6g50840,FvH4_7g25361,FvH4_7g27481	gene_Lchi21170,gene_Lchi21278		Prupe.3G259800_v2.0.a1	RcHm_v2.0_Chr2g0106371.gene,RcHm_v2.0_Chr2g0166621.gene,RcHm_v2.0_Chr2g0167551.gene,RcHm_v2.0_Chr2g0167561.gene,RcHm_v2.0_Chr2g0167601.gene,RcHm_v2.0_Chr2g0167641.gene,RcHm_v2.0_Chr2g0168251.gene,RcHm_v2.0_Chr3g0476161.gene,RcHm_v2.0_Chr3g0476181.gene,RcHm_v2.0_Chr5g0008761.gene,RcHm_v2.0_Chr5g0047501.gene	LG03.535-gene,LG03.536-gene,LG06.2388-gene,LG06.514-gene,LG06.518-gene,LG06.561-gene,LG07.1792-gene	maker-Ro03-snap-gene-176.2,maker-Ro03-snap-gene-5.40,maker-Ro06-snap-gene-241.72,maker-Ro07-exonerate_protein2genome-gene-309.25,snap_masked-Ro06-processed-gene-238.23	Rro03G004690,Rro03G004700,Rro06G004710,Rro06G004740,Rro06G005150,Rro06G020930,Rro07G015530
OG0000131		gene-IFM89_001233,gene-IFM89_029498	FvH4_1g20712,FvH4_3g07263,FvH4_3g10391,FvH4_3g21492,FvH4_3g29621,FvH4_5g27367,FvH4_6g09142,FvH4_6g13771,FvH4_6g37191,FvH4_7g10351			Prupe.5G020600_v2.0.a1,Prupe.6G119000_v2.0.a1	RcHm_v2.0_Chr1g0347181.gene,RcHm_v2.0_Chr3g0478201.gene,RcHm_v2.0_Chr3g0478611.gene,RcHm_v2.0_Chr5g0032961.gene,RcHm_v2.0_Chr6g0289111.gene,RcHm_v2.0_Chr7g0231051.gene	LG01.341-gene,LG02.3468-gene,LG02.3511-gene,LG02.3769-gene,LG03.2442-gene,LG03.3194-gene,LG03.3851-gene,LG03.4686-gene,LG03.5104-gene,LG04.2337-gene,LG06.1685-gene,LG06.2884-gene,LG06.3685-gene,LG07.2538-gene	maker-Ro06-snap-gene-438.33	Rro01G004500,Rro02G028510,Rro02G034120,Rro03G023400,Rro04G023420,Rro04G026610,Rro05G026920,Rro05G028910,Rroptg000012lG000520
OG0000132			FvH4_6g01191,FvH4_6g51140,FvH4_7g20580,FvH4_7g22741	gene_Lchi20562,gene_Lchi23058		Prupe.1G528800_v2.0.a1,Prupe.1G538500_v2.0.a1,Prupe.1G545200_v2.0.a1,Prupe.3G087900_v2.0.a1,Prupe.3G100000_v2.0.a1	RcHm_v2.0_Chr1g0366291.gene,RcHm_v2.0_Chr1g0367831.gene,RcHm_v2.0_Chr2g0120611.gene,RcHm_v2.0_Chr2g0130951.gene,RcHm_v2.0_Chr2g0131851.gene,RcHm_v2.0_Chr2g0131891.gene,RcHm_v2.0_Chr2g0131931.gene,RcHm_v2.0_Chr2g0134661.gene,RcHm_v2.0_Chr2g0135021.gene,RcHm_v2.0_Chr2g0135151.gene,RcHm_v2.0_Chr2g0164331.gene,RcHm_v2.0_Chr3g0492181.gene,RcHm_v2.0_Chr7g0225081.gene,RcHm_v2.0_Chr7g0225131.gene	LG02.2053-gene,LG02.2063-gene,LG06.1867-gene,LG06.2077-gene,LG06.2215-gene,LG06.2736-gene,LG07.971-gene,LG07.972-gene,LG07.973-gene,LG07.974-gene		Rro02G019170,Rro02G019180,Rro02G019240,Rro04G025230,Rro06G017540,Rro06G020460,Rro06G020860,Rro07G008800,Rro07G008810
OG0000133			FvH4_7g04071	gene_Lchi05351,gene_Lchi06682,gene_Lchi06684,gene_Lchi07721,gene_Lchi11310,gene_Lchi12480,gene_Lchi15325,gene_Lchi16961,gene_Lchi17708,gene_Lchi19367,gene_Lchi20836,gene_Lchi21925,gene_Lchi22266,gene_Lchi22342,gene_Lchi22736,gene_Lchi23327,gene_Lchi23401,gene_Lchi23867,gene_Lchi24497,gene_Lchi25261,gene_Lchi26593,gene_Lchi28172,gene_Lchi28397,gene_Lchi28568,gene_Lchi28943,gene_Lchi29317,gene_Lchi…
OG0000134	AT4G21230,AT4G38830	gene-IFM89_001645,gene-IFM89_008685,gene-IFM89_008731,gene-IFM89_010882,gene-IFM89_018807,gene-IFM89_020430,gene-IFM89_024384,gene-IFM89_025617,gene-IFM89_025686,gene-IFM89_025697,gene-IFM89_032716	FvH4_2g29871,FvH4_3g20010	gene_Lchi12884,gene_Lchi12885,gene_Lchi12889,gene_Lchi32533,gene_Lchi32534	gene15833	Prupe.1G468600_v2.0.a1,Prupe.1G469000_v2.0.a1,Prupe.3G221500_v2.0.a1,Prupe.4G028200_v2.0.a1,Prupe.4G100700_v2.0.a1	RcHm_v2.0_Chr1g0313011.gene,RcHm_v2.0_Chr2g0114611.gene,RcHm_v2.0_Chr5g0004271.gene,RcHm_v2.0_Chr5g0004371.gene,RcHm_v2.0_Chr5g0033301.gene,RcHm_v2.0_Chr5g0033541.gene,RcHm_v2.0_Chr5g0054051.gene,RcHm_v2.0_Chr6g0298951.gene,RcHm_v2.0_Chr6g0299011.gene,RcHm_v2.0_Chr6g0299021.gene	LG03.2064-gene,LG03.2065-gene	maker-Ro02-snap-gene-55.61,maker-Ro03-snap-gene-311.67	Rro02G009700,Rro02G009720,Rro03G002540
OG0000135	AT2G14580	gene-IFM89_004520,gene-IFM89_004530,gene-IFM89_004531,gene-IFM89_004532,gene-IFM89_028284,gene-IFM89_028285	FvH4_2g02140,FvH4_2g02810,FvH4_2g02860,FvH4_2g02880,FvH4_2g02912,FvH4_2g02920,FvH4_2g07020,FvH4_2g16860	gene_Lchi13806,gene_Lchi26956		Prupe.8G071800_v2.0.a1,Prupe.8G102800_v2.0.a1,Prupe.8G152900_v2.0.a1,Prupe.8G153000_v2.0.a1,Prupe.8G153100_v2.0.a1,Prupe.8G153500_v2.0.a1,Prupe.8G153600_v2.0.a1,Prupe.8G153700_v2.0.a1,Prupe.8G153800_v2.0.a1,Prupe.8G154900_v2.0.a1,Prupe.8G155000_v2.0.a1	RcHm_v2.0_Chr6g0245641.gene,RcHm_v2.0_Chr6g0247361.gene,RcHm_v2.0_Chr6g0247381.gene,RcHm_v2.0_Chr6g0247401.gene,RcHm_v2.0_Chr6g0247671.gene,RcHm_v2.0_Chr6g0247681.gene,RcHm_v2.0_Chr6g0264301.gene	LG02.4488-gene,LG02.4489-gene,LG02.4491-gene,LG02.4492-gene,LG02.4493-gene	snap_masked-Ro02-processed-gene-392.20	Rro02G038350,Rro02G038430
OG0000136		gene-IFM89_026520	FvH4_2g05602,FvH4_2g05603,FvH4_2g05604,FvH4_2g05630,FvH4_2g05660,FvH4_2g05663,FvH4_2g05680,FvH4_3g09760,FvH4_7g23180			Prupe.8G130600_v2.0.a1,Prupe.8G130700_v2.0.a1	RcHm_v2.0_Chr6g0256121.gene,RcHm_v2.0_Chr6g0256151.gene,RcHm_v2.0_Chr6g0256161.gene,RcHm_v2.0_Chr6g0256241.gene,RcHm_v2.0_Chr6g0256251.gene,RcHm_v2.0_Chr6g0256311.gene,RcHm_v2.0_Chr6g0256331.gene,RcHm_v2.0_Chr6g0256351.gene,RcHm_v2.0_Chr6g0256371.gene,RcHm_v2.0_Chr6g0256411.gene,RcHm_v2.0_Chr6g0256421.gene,RcHm_v2.0_Chr6g0256431.gene,RcHm_v2.0_Chr6g0256461.gene,RcHm_v2.0_Chr6g0256471.gene,RcHm_v2…	LG02.4199-gene,LG02.4204-gene,LG02.4205-gene,LG02.4206-gene,LG02.4207-gene	maker-Ro02-snap-gene-373.60,maker-Ro02-snap-gene-373.61,maker-Ro02-snap-gene-373.64,snap_masked-Ro02-processed-gene-372.16	Rro02G035930,Rro02G035970,Rro02G035990,Rro02G036010
OG0000137		gene-IFM89_011203,gene-IFM89_018794,gene-IFM89_026480,gene-IFM89_026987	FvH4_2g35051,FvH4_2g35060,FvH4_3g10281,FvH4_3g10285,FvH4_3g10360,FvH4_3g10463	gene_Lchi06722,gene_Lchi06724,gene_Lchi06725,gene_Lchi06726,gene_Lchi30196,gene_Lchi30387,gene_Lchi33248,gene_Lchi35214	gene13423	Prupe.1G442500_v2.0.a1,Prupe.4G091900_v2.0.a1,Prupe.4G093000_v2.0.a1,Prupe.4G093200_v2.0.a1,Prupe.4G093600_v2.0.a1	RcHm_v2.0_Chr1g0331391.gene,RcHm_v2.0_Chr5g0016551.gene,RcHm_v2.0_Chr5g0016581.gene,RcHm_v2.0_Chr5g0016601.gene,RcHm_v2.0_Chr5g0016611.gene,RcHm_v2.0_Chr5g0016881.gene,RcHm_v2.0_Chr5g0017041.gene,RcHm_v2.0_Chr5g0017141.gene,RcHm_v2.0_Chr5g0052141.gene,RcHm_v2.0_Chr6g0306911.gene	LG03.1015-gene,LG03.2847-gene,LG07.3066-gene	maker-Ro03-snap-gene-379.100,maker-Ro03-snap-gene-379.101,maker-Ro03-snap-gene-379.95,maker-Ro03-snap-gene-380.88	Rro03G022840,Rro07G024580
OG0000138		gene-IFM89_017669	FvH4_3g16210,FvH4_3g16230,FvH4_3g16240,FvH4_3g16380			Prupe.4G145800_v2.0.a1,Prupe.4G145900_v2.0.a1,Prupe.4G146000_v2.0.a1,Prupe.4G146100_v2.0.a1,Prupe.4G146200_v2.0.a1,Prupe.4G146300_v2.0.a1,Prupe.4G146400_v2.0.a1,Prupe.4G146600_v2.0.a1,Prupe.4G146800_v2.0.a1,Prupe.4G146900_v2.0.a1,Prupe.4G147000_v2.0.a1,Prupe.4G147100_v2.0.a1,Prupe.4G147200_v2.0.a1,Prupe.4G147300_v2.0.a1,Prupe.4G147400_v2.0.a1,Prupe.4G147800_v2.0.a1	RcHm_v2.0_Chr5g0027291.gene,RcHm_v2.0_Chr5g0027311.gene,RcHm_v2.0_Chr5g0027361.gene	LG03.1629-gene,LG03.1630-gene,LG03.1632-gene,LG03.1635-gene,LG03.1637-gene,LG03.1638-gene,LG03.1641-gene,LG03.1642-gene,LG03.1643-gene	maker-Ro03-snap-gene-341.51,maker-Ro03-snap-gene-341.54,maker-Ro03-snap-gene-342.88,snap_masked-Ro03-processed-gene-342.8	Rro03G013480,Rro03G013490,Rro03G013500,Rro03G013510,Rro03G013540,Rro03G013550
OG0000139			FvH4_2g14202,FvH4_4g10141,FvH4_6g21311	gene_Lchi02244			RcHm_v2.0_Chr1g0334981.gene,RcHm_v2.0_Chr1g0382581.gene,RcHm_v2.0_Chr2g0125461.gene,RcHm_v2.0_Chr2g0127141.gene,RcHm_v2.0_Chr2g0128961.gene,RcHm_v2.0_Chr2g0132921.gene,RcHm_v2.0_Chr3g0484381.gene,RcHm_v2.0_Chr3g0484471.gene,RcHm_v2.0_Chr5g0040021.gene,RcHm_v2.0_Chr6g0266871.gene,RcHm_v2.0_Chr6g0271761.gene,RcHm_v2.0_Chr7g0200931.gene,RcHm_v2.0_Chr7g0220091.gene	LG02.2856-gene,LG02.3183-gene,LG03.5054-gene,LG03.862-gene,LG06.2056-gene,LG07.4183-gene,LG07.843-gene	maker-Ro02-exonerate_est2genome-gene-175.4,maker-Ro03-exonerate_protein2genome-gene-302.62,maker-Ro03-exonerate_protein2genome-gene-365.35,maker-Ro07-exonerate_protein2genome-gene-324.50,maker-Ro07-exonerate_protein2genome-gene-331.23	Rro01G000800,Rro01G013170,Rro02G002800,Rro02G019320,Rro03G002090,Rro03G007280,Rro03G013140,Rro03G013290,Rro03G016760,Rro05G017890,Rro05G020710,Rro06G014730,Rro06G028180,Rro07G028310
OG0000140			FvH4_7g24151,FvH4_7g24160,FvH4_7g24240,FvH4_7g24242,FvH4_7g24243,FvH4_7g24510,FvH4_7g24920,FvH4_7g29910				RcHm_v2.0_Chr1g0339821.gene,RcHm_v2.0_Chr1g0345151.gene,RcHm_v2.0_Chr1g0346851.gene,RcHm_v2.0_Chr1g0351981.gene,RcHm_v2.0_Chr1g0369731.gene,RcHm_v2.0_Chr1g0369841.gene,RcHm_v2.0_Chr1g0369931.gene,RcHm_v2.0_Chr1g0369961.gene,RcHm_v2.0_Chr1g0370261.gene,RcHm_v2.0_Chr1g0370281.gene,RcHm_v2.0_Chr5g0076391.gene,RcHm_v2.0_Chr6g0248051.gene,RcHm_v2.0_Chr6g0248071.gene	LG01.346-gene,LG01.347-gene,LG01.348-gene,LG01.349-gene,LG04.2745-gene,LG07.1523-gene,LG07.1537-gene,LG07.839-gene,LG07.871-gene	maker-Ro01-snap-gene-138.59,maker-Ro01-snap-gene-164.31,maker-Ro07-snap-gene-360.80,maker-Ro07-snap-gene-361.91	Rro01G005850,Rro03G020150,Rro07G007670,Rro07G007720,Rro07G007730,Rro07G007870,Rro07G017600,Rro07G020950,Rro07G021860
OG0000141			FvH4_6g32660,FvH4_6g32670,FvH4_6g32690,FvH4_6g32691,FvH4_6g32700,FvH4_6g33210	gene_Lchi03531		Prupe.1G439000_v2.0.a1,Prupe.1G439100_v2.0.a1,Prupe.3G019400_v2.0.a1,Prupe.3G021900_v2.0.a1,Prupe.3G055200_v2.0.a1,Prupe.3G055400_v2.0.a1,Prupe.3G055500_v2.0.a1,Prupe.3G055600_v2.0.a1,Prupe.3G055800_v2.0.a1,Prupe.3G056000_v2.0.a1,Prupe.3G056100_v2.0.a1,Prupe.7G208900_v2.0.a1	RcHm_v2.0_Chr1g0317521.gene,RcHm_v2.0_Chr2g0141181.gene,RcHm_v2.0_Chr2g0141191.gene,RcHm_v2.0_Chr2g0141211.gene,RcHm_v2.0_Chr2g0141221.gene,RcHm_v2.0_Chr2g0141331.gene,RcHm_v2.0_Chr2g0141481.gene,RcHm_v2.0_Chr2g0141591.gene	LG06.1939-gene,LG06.1941-gene,LG06.1942-gene,LG06.1944-gene	maker-Ro06-snap-gene-115.40,maker-Ro06-snap-gene-139.65,maker-Ro06-snap-gene-139.66,maker-Ro06-snap-gene-140.35,maker-Ro06-snap-gene-140.36,maker-Ro06-snap-gene-141.74,maker-Ro06-snap-gene-66.59	Rro06G017090,Rro06G017100,Rro06G017110,Rro06G017150,Rro06G023600
OG0000142				gene_Lchi01062,gene_Lchi02808,gene_Lchi06038,gene_Lchi07154,gene_Lchi07282,gene_Lchi08748,gene_Lchi10314,gene_Lchi10637,gene_Lchi12249,gene_Lchi13384,gene_Lchi13524,gene_Lchi13793,gene_Lchi14662,gene_Lchi15209,gene_Lchi15323,gene_Lchi15363,gene_Lchi15888,gene_Lchi16204,gene_Lchi17354,gene_Lchi17510,gene_Lchi18825,gene_Lchi18869,gene_Lchi20077,gene_Lchi21764,gene_Lchi21960,gene_Lchi23929,gene_Lchi…
OG0000143				gene_Lchi00730,gene_Lchi02160,gene_Lchi02982,gene_Lchi04560,gene_Lchi05412,gene_Lchi06565,gene_Lchi06711,gene_Lchi07233,gene_Lchi07687,gene_Lchi07908,gene_Lchi08068,gene_Lchi10584,gene_Lchi11262,gene_Lchi12092,gene_Lchi12262,gene_Lchi12919,gene_Lchi13613,gene_Lchi14066,gene_Lchi14829,gene_Lchi15947,gene_Lchi16596,gene_Lchi18437,gene_Lchi19088,gene_Lchi19822,gene_Lchi19887,gene_Lchi21799,gene_Lchi…
OG0000144				gene_Lchi02226,gene_Lchi04170,gene_Lchi04645,gene_Lchi06267,gene_Lchi06837,gene_Lchi09396,gene_Lchi09511,gene_Lchi11088,gene_Lchi12365,gene_Lchi12470,gene_Lchi13886,gene_Lchi14156,gene_Lchi14889,gene_Lchi15556,gene_Lchi17019,gene_Lchi17079,gene_Lchi17213,gene_Lchi17419,gene_Lchi17719,gene_Lchi18062,gene_Lchi18806,gene_Lchi18921,gene_Lchi19187,gene_Lchi19538,gene_Lchi20445,gene_Lchi20856,gene_Lchi…
OG0000145				gene_Lchi00949,gene_Lchi03844,gene_Lchi06506,gene_Lchi07771,gene_Lchi10063,gene_Lchi10228,gene_Lchi11930,gene_Lchi14826,gene_Lchi14866,gene_Lchi17088,gene_Lchi17152,gene_Lchi17193,gene_Lchi18652,gene_Lchi19100,gene_Lchi20150,gene_Lchi20826,gene_Lchi21868,gene_Lchi22079,gene_Lchi22794,gene_Lchi23288,gene_Lchi23362,gene_Lchi23982,gene_Lchi25014,gene_Lchi25022,gene_Lchi25048,gene_Lchi25408,gene_Lchi…
OG0000146	AT1G29180,AT1G44020,AT1G44030,AT1G44050,AT1G45243,AT1G53340,AT1G62030,AT1G66440,AT1G66450,AT2G02610,AT2G02620,AT2G02630,AT2G02640,AT2G02680,AT2G02690,AT2G02700,AT2G13895,AT2G13900,AT2G13950,AT2G28460,AT3G26240,AT3G26250,AT3G26550,AT3G50010,AT4G02540,AT4G10370,AT4G10560,AT4G13130,AT4G15070,AT4G26380,AT5G02330,AT5G02340,AT5G02350,AT5G02360,AT5G03360,AT5G37210,AT5G46660,AT5G46670,AT5G48320,AT5G55770…
OG0000147		gene-IFM89_009805,gene-IFM89_019776,gene-IFM89_025257,gene-IFM89_025258,gene-IFM89_027496	FvH4_3g17220,FvH4_3g17240,FvH4_3g17260,FvH4_5g19690,FvH4_7g17900	gene_Lchi06976,gene_Lchi06977,gene_Lchi06979,gene_Lchi09141,gene_Lchi09142,gene_Lchi09145,gene_Lchi09147,gene_Lchi09148,gene_Lchi09149,gene_Lchi09150,gene_Lchi09151,gene_Lchi09152	gene2099	Prupe.1G536800_v2.0.a1	RcHm_v2.0_Chr5g0028621.gene,RcHm_v2.0_Chr5g0028661.gene,RcHm_v2.0_Chr5g0028671.gene,RcHm_v2.0_Chr5g0028701.gene,RcHm_v2.0_Chr5g0028751.gene,RcHm_v2.0_Chr5g0028821.gene	LG03.1730-gene	maker-Ro03-snap-gene-335.43,maker-Ro05-snap-gene-103.95	Rro03G014240,Rro03G014250,Rro03G014310,Rro03G014320,Rro03G014330,Rro03G014350,Rro03G014370,Rro03G014410,Rro05G016180
OG0000148		gene-IFM89_014752	FvH4_1g11910,FvH4_3g04400	gene_Lchi22683		Prupe.7G167700_v2.0.a1	RcHm_v2.0_Chr1g0314921.gene,RcHm_v2.0_Chr1g0321251.gene,RcHm_v2.0_Chr1g0323021.gene,RcHm_v2.0_Chr1g0324491.gene,RcHm_v2.0_Chr1g0325171.gene,RcHm_v2.0_Chr1g0360601.gene,RcHm_v2.0_Chr1g0365451.gene,RcHm_v2.0_Chr1g0381201.gene,RcHm_v2.0_Chr2g0085401.gene,RcHm_v2.0_Chr2g0099501.gene,RcHm_v2.0_Chr2g0106981.gene,RcHm_v2.0_Chr2g0130271.gene,RcHm_v2.0_Chr2g0155121.gene,RcHm_v2.0_Chr3g0455971.gene,RcHm_v2…		maker-Ro01-snap-gene-54.61	Rro01G021330
OG0000149		gene-IFM89_025054	FvH4_5g20420,FvH4_5g20421,FvH4_5g20430,FvH4_5g20431,FvH4_5g20432,FvH4_5g33280,FvH4_5g38040,FvH4_5g38050	gene_Lchi02327,gene_Lchi13716,gene_Lchi31337,gene_Lchi31338,gene_Lchi31340,gene_Lchi31341		Prupe.8G066500_v2.0.a1,Prupe.8G066600_v2.0.a1,Prupe.8G066900_v2.0.a1	RcHm_v2.0_Chr2g0142431.gene,RcHm_v2.0_Chr5g0068661.gene,RcHm_v2.0_Chr6g0265671.gene,RcHm_v2.0_Chr6g0271401.gene,RcHm_v2.0_Chr7g0205561.gene,RcHm_v2.0_Chr7g0205581.gene,RcHm_v2.0_Chr7g0205741.gene,RcHm_v2.0_Chr7g0239961.gene,RcHm_v2.0_Chr7g0239991.gene	LG02.3218-gene,LG02.3227-gene,LG05.1753-gene,LG05.1756-gene,LG05.4160-gene	maker-Ro02-snap-gene-268.18,maker-Ro05-snap-gene-109.62,maker-Ro05-snap-gene-110.92,maker-Ro05-snap-gene-398.73,maker-Ro05-snap-gene-398.74	Rro02G028580,Rro02G028660,Rro05G016830,Rro05G016840,Rro05G035530
OG0000150			FvH4_1g00812,FvH4_1g25190,FvH4_2g20921,FvH4_2g25871,FvH4_3g40671,FvH4_4g22410,FvH4_5g06780,FvH4_5g07350,FvH4_5g07470,FvH4_5g07510,FvH4_5g08848,FvH4_5g38320,FvH4_6g03511,FvH4_6g09911,FvH4_6g14781			Prupe.2G095600_v2.0.a1,Prupe.2G095700_v2.0.a1,Prupe.2G095800_v2.0.a1,Prupe.2G095900_v2.0.a1,Prupe.2G096000_v2.0.a1,Prupe.2G209200_v2.0.a1,Prupe.7G182200_v2.0.a1,Prupe.7G195400_v2.0.a1	RcHm_v2.0_Chr3g0480281.gene,RcHm_v2.0_Chr4g0428611.gene,RcHm_v2.0_Chr5g0016491.gene	LG01.322-gene,LG05.848-gene,LG06.4768-gene,LG06.4770-gene	snap_masked-Ro01-processed-gene-9.19	Rro01G010070,Rro01G029520,Rro01G029530,Rro05G008730,Rro05G012790,Rro06G029580,Rro06G041400,Rro06G041760,Rro06G041770,Rro06G042350,Rro06G042400
OG0000151			FvH4_3g18051,FvH4_3g19213,FvH4_3g23522,FvH4_3g30441,FvH4_3g31713,FvH4_3g31717,FvH4_4g05701,FvH4_4g10052,FvH4_4g10091,FvH4_4g15803,FvH4_5g31943,FvH4_6g12431,FvH4_6g23351,FvH4_6g31293,FvH4_6g32742,FvH4_7g02993,FvH4_7g16901				RcHm_v2.0_Chr1g0329531.gene,RcHm_v2.0_Chr1g0364031.gene,RcHm_v2.0_Chr2g0095181.gene,RcHm_v2.0_Chr2g0108861.gene,RcHm_v2.0_Chr3g0483461.gene,RcHm_v2.0_Chr4g0393861.gene,RcHm_v2.0_Chr4g0395771.gene,RcHm_v2.0_Chr4g0401831.gene,RcHm_v2.0_Chr4g0407991.gene,RcHm_v2.0_Chr5g0045831.gene,RcHm_v2.0_Chr5g0072071.gene,RcHm_v2.0_Chr5g0079551.gene,RcHm_v2.0_Chr6g0271081.gene,RcHm_v2.0_Chr7g0228371.gene,RcHm_v2…	LG02.3280-gene,LG03.3222-gene,LG03.3266-gene	maker-Ro06-snap-gene-384.15,snap_masked-Ro07-processed-gene-179.2	Rro02G033230,Rro03G026010,Rro04G026120,Rroptg000012lG000400,Rroptg000012lG000470
OG0000152			FvH4_3g38880,FvH4_3g40890,FvH4_5g24240,FvH4_5g24250,FvH4_5g24270,FvH4_6g05391,FvH4_6g05392			Prupe.5G017800_v2.0.a1,Prupe.5G018000_v2.0.a1,Prupe.5G018100_v2.0.a1,Prupe.5G018200_v2.0.a1	RcHm_v2.0_Chr5g0051841.gene,RcHm_v2.0_Chr7g0213951.gene,RcHm_v2.0_Chr7g0214051.gene,RcHm_v2.0_Chr7g0214131.gene,RcHm_v2.0_Chr7g0214161.gene,RcHm_v2.0_Chr7g0214231.gene,RcHm_v2.0_Chr7g0214321.gene,RcHm_v2.0_Chr7g0214351.gene,RcHm_v2.0_Chr7g0214391.gene,RcHm_v2.0_Chr7g0214451.gene,RcHm_v2.0_Chr7g0222591.gene	LG03.2739-gene,LG03.2742-gene,LG05.2231-gene,LG05.2232-gene,LG05.2233-gene,LG05.2234-gene,LG05.2235-gene,LG05.2236-gene,LG05.2240-gene,LG05.2241-gene,LG05.2243-gene	maker-Ro05-snap-gene-149.31,snap_masked-Ro03-processed-gene-259.7,snap_masked-Ro05-processed-gene-149.2	Rro03G021890,Rro05G020730,Rro05G020740,Rro05G020750,Rro05G020770,Rro05G020780
OG0000153				gene_Lchi02813,gene_Lchi05624,gene_Lchi05637,gene_Lchi06778,gene_Lchi07439,gene_Lchi07752,gene_Lchi09949,gene_Lchi10249,gene_Lchi10702,gene_Lchi11265,gene_Lchi11583,gene_Lchi12732,gene_Lchi14579,gene_Lchi15007,gene_Lchi15615,gene_Lchi16331,gene_Lchi16397,gene_Lchi18849,gene_Lchi18857,gene_Lchi21175,gene_Lchi21290,gene_Lchi22311,gene_Lchi22979,gene_Lchi23001,gene_Lchi23247,gene_Lchi24108,gene_Lchi…
OG0000154				gene_Lchi05277,gene_Lchi05842,gene_Lchi05872,gene_Lchi06674,gene_Lchi07407,gene_Lchi08666,gene_Lchi09364,gene_Lchi10199,gene_Lchi10666,gene_Lchi12366,gene_Lchi13133,gene_Lchi13137,gene_Lchi13577,gene_Lchi14170,gene_Lchi14724,gene_Lchi18388,gene_Lchi18456,gene_Lchi19588,gene_Lchi19748,gene_Lchi20459,gene_Lchi21786,gene_Lchi21855,gene_Lchi23505,gene_Lchi24004,gene_Lchi24183,gene_Lchi24469,gene_Lchi…
OG0000155				gene_Lchi03595,gene_Lchi05787,gene_Lchi06001,gene_Lchi06507,gene_Lchi08259,gene_Lchi10194,gene_Lchi10197,gene_Lchi12339,gene_Lchi14451,gene_Lchi16075,gene_Lchi18332,gene_Lchi18882,gene_Lchi19490,gene_Lchi21466,gene_Lchi21564,gene_Lchi23841,gene_Lchi26531,gene_Lchi28315,gene_Lchi28974,gene_Lchi29156,gene_Lchi29852,gene_Lchi30044,gene_Lchi30453,gene_Lchi30756,gene_Lchi32836,gene_Lchi32899,gene_Lchi…
OG0000156		gene-IFM89_000282,gene-IFM89_000511,gene-IFM89_000950,gene-IFM89_001073,gene-IFM89_001810,gene-IFM89_002230,gene-IFM89_003429,gene-IFM89_005963,gene-IFM89_006352,gene-IFM89_006408,gene-IFM89_007590,gene-IFM89_008694,gene-IFM89_011947,gene-IFM89_011957,gene-IFM89_012774,gene-IFM89_013452,gene-IFM89_014437,gene-IFM89_015031,gene-IFM89_015128,gene-IFM89_015701,gene-IFM89_015874,gene-IFM89_016050,gen…
OG0000157		gene-IFM89_014025,gene-IFM89_038992	FvH4_2g10240,FvH4_5g00570,FvH4_5g00571,FvH4_5g00572,FvH4_5g00573,FvH4_5g37440,FvH4_5g37450	gene_Lchi04831,gene_Lchi07353,gene_Lchi23498,gene_Lchi23500,gene_Lchi26980,gene_Lchi26981,gene_Lchi33256,gene_Lchi33655,gene_Lchi34452		Prupe.5G078400_v2.0.a1,Prupe.5G078500_v2.0.a1,Prupe.5G078600_v2.0.a1,Prupe.5G078800_v2.0.a1	RcHm_v2.0_Chr4g0419951.gene,RcHm_v2.0_Chr4g0420051.gene,RcHm_v2.0_Chr7g0201681.gene,RcHm_v2.0_Chr7g0201771.gene,RcHm_v2.0_Chr7g0201781.gene,RcHm_v2.0_Chr7g0225701.gene,RcHm_v2.0_Chr7g0225731.gene,RcHm_v2.0_Chr7g0225761.gene,RcHm_v2.0_Chr7g0225791.gene,RcHm_v2.0_Chr7g0225861.gene	LG05.1525-gene,LG05.1527-gene,LG05.1528-gene,LG05.1532-gene	maker-Ro05-snap-gene-93.72,snap_masked-Ro05-processed-gene-94.14,snap_masked-Ro05-processed-gene-94.20	Rro05G014750,Rro05G014760
OG0000158			FvH4_3g15080,FvH4_3g15110,FvH4_3g15120,FvH4_3g15130			Prupe.4G134900_v2.0.a1,Prupe.4G135000_v2.0.a1,Prupe.4G135100_v2.0.a1,Prupe.4G135200_v2.0.a1,Prupe.4G135400_v2.0.a1,Prupe.4G135500_v2.0.a1	RcHm_v2.0_Chr4g0410521.gene,RcHm_v2.0_Chr5g0024871.gene,RcHm_v2.0_Chr5g0024901.gene,RcHm_v2.0_Chr5g0024921.gene,RcHm_v2.0_Chr5g0024951.gene,RcHm_v2.0_Chr5g0024971.gene,RcHm_v2.0_Chr5g0024981.gene,RcHm_v2.0_Chr5g0025031.gene,RcHm_v2.0_Chr5g0025041.gene,RcHm_v2.0_Chr5g0025051.gene,RcHm_v2.0_Chr5g0025091.gene,RcHm_v2.0_Chr5g0025101.gene,RcHm_v2.0_Chr5g0025131.gene,RcHm_v2.0_Chr5g0025201.gene,RcHm_v2…	LG03.1424-gene,LG03.1430-gene,LG03.1446-gene,LG03.1453-gene	maker-Ro03-snap-gene-351.86,maker-Ro03-snap-gene-352.79,maker-Ro03-snap-gene-352.80,maker-Ro03-snap-gene-352.81,snap_masked-Ro03-processed-gene-351.14	Rro03G012380,Rro03G012410,Rro03G012420,Rro03G012490
OG0000159			FvH4_5g22710,FvH4_5g23390,FvH4_5g23400,FvH4_5g23420,FvH4_5g23430,FvH4_5g23450,FvH4_5g23460,FvH4_5g23470	gene_Lchi14584,gene_Lchi25749,gene_Lchi25756		Prupe.5G025000_v2.0.a1,Prupe.5G025100_v2.0.a1,Prupe.5G025200_v2.0.a1,Prupe.5G025300_v2.0.a1,Prupe.5G025400_v2.0.a1,Prupe.5G025500_v2.0.a1,Prupe.5G025600_v2.0.a1	RcHm_v2.0_Chr7g0211261.gene,RcHm_v2.0_Chr7g0212451.gene,RcHm_v2.0_Chr7g0212471.gene,RcHm_v2.0_Chr7g0212481.gene,RcHm_v2.0_Chr7g0212491.gene,RcHm_v2.0_Chr7g0212511.gene,RcHm_v2.0_Chr7g0212541.gene,RcHm_v2.0_Chr7g0212621.gene,RcHm_v2.0_Chr7g0212701.gene	LG05.2038-gene,LG05.2114-gene,LG05.2117-gene,LG05.2118-gene,LG05.2120-gene,LG05.2121-gene,LG05.2122-gene,LG05.2229-gene	maker-Ro05-exonerate_est2genome-gene-136.5,maker-Ro05-snap-gene-136.66,maker-Ro05-snap-gene-136.71,maker-Ro05-snap-gene-136.72	Rro05G019730,Rro05G019740
OG0000160				gene_Lchi06676,gene_Lchi06681,gene_Lchi09487,gene_Lchi10366,gene_Lchi10414,gene_Lchi11029,gene_Lchi15676,gene_Lchi18155,gene_Lchi18589,gene_Lchi18624,gene_Lchi19149,gene_Lchi20507,gene_Lchi21074,gene_Lchi21510,gene_Lchi21561,gene_Lchi21850,gene_Lchi22961,gene_Lchi23808,gene_Lchi24038,gene_Lchi24242,gene_Lchi24950,gene_Lchi25070,gene_Lchi25585,gene_Lchi25875,gene_Lchi26368,gene_Lchi26463,gene_Lchi…
OG0000161	AT1G47710	gene-IFM89_010463,gene-IFM89_026552	FvH4_2g40700,FvH4_3g03700,FvH4_5g01890,FvH4_5g21100,FvH4_5g21330,FvH4_5g21331,FvH4_5g21540	gene_Lchi12997		Prupe.1G389200_v2.0.a1,Prupe.1G389300_v2.0.a1,Prupe.3G141200_v2.0.a1	RcHm_v2.0_Chr2g0122001.gene,RcHm_v2.0_Chr5g0005751.gene,RcHm_v2.0_Chr6g0299901.gene,RcHm_v2.0_Chr7g0207951.gene,RcHm_v2.0_Chr7g0208671.gene,RcHm_v2.0_Chr7g0208941.gene,RcHm_v2.0_Chr7g0208951.gene	LG02.69-gene,LG03.3716-gene,LG03.4627-gene,LG05.1832-gene	maker-Ro02-snap-gene-3.114,maker-Ro03-snap-gene-21.90,maker-Ro03-snap-gene-418.109,maker-Ro05-snap-gene-116.55,maker-Ro05-snap-gene-121.86,maker-Ro05-snap-gene-129.88,snap_masked-Ro03-processed-gene-115.9,snap_masked-Ro05-processed-gene-120.13	Rro02G000730,Rro03G028580,Rro03G028650,Rro03G035170,Rro03G039280,Rro05G017520,Rro05G019130
OG0000162		gene-IFM89_003745,gene-IFM89_008856	FvH4_2g06731,FvH4_2g09413,FvH4_2g12061,FvH4_2g15861,FvH4_3g36953,FvH4_5g34262,FvH4_6g13733,FvH4_6g25491			Prupe.7G199700_v2.0.a1	RcHm_v2.0_Chr1g0322281.gene,RcHm_v2.0_Chr2g0146161.gene,RcHm_v2.0_Chr3g0486471.gene,RcHm_v2.0_Chr4g0437331.gene,RcHm_v2.0_Chr6g0262791.gene,RcHm_v2.0_Chr7g0181271.gene	LG02.3410-gene,LG02.4090-gene,LG03.4583-gene,LG04.1171-gene,LG04.3201-gene,LG04.3939-gene,LG05.1781-gene,LG06.1666-gene,LG06.1893-gene,LG06.1920-gene,LG07.2094-gene	maker-Ro05-snap-gene-234.9,maker-Ro05-snap-gene-351.69,maker-Ro06-exonerate_protein2genome-gene-412.34,snap_masked-Ro01-processed-gene-105.18	Rro02G007790,Rro02G032720,Rro03G021630,Rro03G037740,Rro04G026840,Rro05G022150,Rro05G023610,Rro07G023140
OG0000163		gene-IFM89_000827,gene-IFM89_002025,gene-IFM89_003586,gene-IFM89_005550,gene-IFM89_007490,gene-IFM89_008534,gene-IFM89_008990,gene-IFM89_011098,gene-IFM89_013748,gene-IFM89_014294,gene-IFM89_014724,gene-IFM89_015386,gene-IFM89_015655,gene-IFM89_016523,gene-IFM89_017128,gene-IFM89_017977,gene-IFM89_019685,gene-IFM89_021111,gene-IFM89_024208,gene-IFM89_024296,gene-IFM89_025506,gene-IFM89_025922,gen…					RcHm_v2.0_Chr3g0476031.gene
OG0000164		gene-IFM89_010217,gene-IFM89_010218	FvH4_1g03210,FvH4_3g24170,FvH4_3g24171,FvH4_6g02110,FvH4_6g44530,FvH4_6g44700,FvH4_6g44710,FvH4_6g44721,FvH4_6g44730,FvH4_6g44750,FvH4_6g44751	gene_Lchi07204,gene_Lchi07205,gene_Lchi29724,gene_Lchi29725		Prupe.4G237900_v2.0.a1,Prupe.4G238000_v2.0.a1,Prupe.4G238600_v2.0.a1,Prupe.4G239200_v2.0.a1,Prupe.4G239300_v2.0.a1	RcHm_v2.0_Chr1g0325151.gene,RcHm_v2.0_Chr5g0043071.gene,RcHm_v2.0_Chr5g0043221.gene,RcHm_v2.0_Chr5g0054481.gene,RcHm_v2.0_Chr5g0054491.gene,RcHm_v2.0_Chr5g0054581.gene	LG03.2683-gene,LG03.2684-gene,LG03.3832-gene,LG03.3838-gene,LG03.3914-gene,LG03.3921-gene	maker-Ro03-snap-gene-105.39	Rro03G021400,Rro03G021410,Rro03G021430,Rro03G029260,Rro03G029310
OG0000165		gene-IFM89_000582,gene-IFM89_011967,gene-IFM89_026576	FvH4_7g06580,FvH4_7g13910,FvH4_7g13921,FvH4_7g13931,FvH4_7g13941,FvH4_7g13964,FvH4_7g13965,FvH4_7g19470			Prupe.2G165700_v2.0.a1,Prupe.2G165900_v2.0.a1,Prupe.2G166000_v2.0.a1,Prupe.2G166600_v2.0.a1,Prupe.2G166800_v2.0.a1,Prupe.2G166900_v2.0.a1	RcHm_v2.0_Chr1g0333851.gene,RcHm_v2.0_Chr1g0334061.gene,RcHm_v2.0_Chr1g0335111.gene,RcHm_v2.0_Chr1g0335191.gene,RcHm_v2.0_Chr1g0348351.gene,RcHm_v2.0_Chr1g0354561.gene,RcHm_v2.0_Chr1g0354621.gene,RcHm_v2.0_Chr7g0232861.gene,RcHm_v2.0_Chr7g0232891.gene,RcHm_v2.0_Chr7g0232951.gene,RcHm_v2.0_Chr7g0232981.gene,RcHm_v2.0_Chr7g0233011.gene	LG07.3481-gene,LG07.3491-gene,LG07.3743-gene,LG07.3772-gene,LG07.3780-gene	maker-Ro01-exonerate_est2genome-gene-243.7,maker-Ro07-snap-gene-35.76,snap_masked-Ro03-processed-gene-224.10,snap_masked-Ro07-processed-gene-33.23	Rro01G010530,Rro07G030040
OG0000166		gene-IFM89_032712	FvH4_3g02754,FvH4_3g02772,FvH4_3g02773,FvH4_3g02774,FvH4_3g02800,FvH4_3g02820,FvH4_3g02830	gene_Lchi12881,gene_Lchi12887,gene_Lchi16574,gene_Lchi24924,gene_Lchi26444,gene_Lchi30771		Prupe.4G027700_v2.0.a1,Prupe.4G027800_v2.0.a1,Prupe.8G039200_v2.0.a1	RcHm_v2.0_Chr2g0121471.gene,RcHm_v2.0_Chr4g0408141.gene,RcHm_v2.0_Chr5g0004191.gene,RcHm_v2.0_Chr5g0004231.gene,RcHm_v2.0_Chr5g0004241.gene,RcHm_v2.0_Chr5g0004261.gene,RcHm_v2.0_Chr6g0265241.gene,RcHm_v2.0_Chr7g0215811.gene,RcHm_v2.0_Chr7g0219681.gene	LG02.2055-gene,LG03.259-gene,LG04.3208-gene,LG06.2523-gene	maker-Ro03-snap-gene-291.72,maker-Ro03-snap-gene-422.95	Rro01G008200,Rro02G019200,Rro02G027420,Rro02G027430,Rro03G002480,Rro03G002500,Rro03G002510,Rro06G022280
OG0000167		gene-IFM89_003715,gene-IFM89_003718,gene-IFM89_008574	FvH4_5g36970,FvH4_5g36972,FvH4_5g37000,FvH4_5g37020	gene_Lchi13766,gene_Lchi13767		Prupe.1G519500_v2.0.a1,Prupe.1G519900_v2.0.a1,Prupe.1G520000_v2.0.a1,Prupe.1G520100_v2.0.a1,Prupe.1G520200_v2.0.a1,Prupe.1G520300_v2.0.a1,Prupe.1G520400_v2.0.a1	RcHm_v2.0_Chr7g0231091.gene,RcHm_v2.0_Chr7g0243731.gene,RcHm_v2.0_Chr7g0243761.gene,RcHm_v2.0_Chr7g0243791.gene,RcHm_v2.0_Chr7g0243821.gene	LG05.4049-gene,LG05.4051-gene,LG05.4058-gene,LG05.4060-gene,LG05.4061-gene,LG05.4062-gene,LG05.4066-gene,LG05.4067-gene,LG05.4068-gene	maker-Ro05-snap-gene-389.26,maker-Ro05-snap-gene-390.52,maker-Ro05-snap-gene-390.54,maker-Ro05-snap-gene-390.55,maker-Ro05-snap-gene-390.58	Rro05G034750,Rro05G034760,Rro05G034830,Rro05G034840,Rro05G034860
OG0000168			FvH4_1g16211,FvH4_3g03434,FvH4_3g03451,FvH4_3g03482,FvH4_3g03501,FvH4_3g03502,FvH4_5g31930			Prupe.4G032700_v2.0.a1	RcHm_v2.0_Chr1g0334421.gene,RcHm_v2.0_Chr3g0485161.gene,RcHm_v2.0_Chr3g0485171.gene,RcHm_v2.0_Chr4g0389451.gene,RcHm_v2.0_Chr4g0393961.gene,RcHm_v2.0_Chr4g0393991.gene,RcHm_v2.0_Chr4g0394071.gene,RcHm_v2.0_Chr4g0394151.gene,RcHm_v2.0_Chr4g0408281.gene,RcHm_v2.0_Chr4g0408311.gene,RcHm_v2.0_Chr5g0005371.gene,RcHm_v2.0_Chr5g0005391.gene,RcHm_v2.0_Chr5g0005411.gene,RcHm_v2.0_Chr5g0005441.gene,RcHm_v2…	LG05.3770-gene,LG05.3773-gene,LG05.3775-gene,LG05.3776-gene,LG07.2180-gene,LG07.2181-gene,LG07.2184-gene,LG07.2185-gene,LG07.2186-gene	maker-Ro01-snap-gene-269.43,maker-Ro03-snap-gene-376.51,maker-Ro05-snap-gene-296.50	Rro01G001100,Rro07G018010
OG0000169			FvH4_6g14580,FvH4_7g17140,FvH4_7g17153,FvH4_7g22240,FvH4_7g22284,FvH4_7g22285,FvH4_7g22320,FvH4_7g22360,FvH4_7g22363,FvH4_7g22370,FvH4_7g22371,FvH4_7g22380			Prupe.2G234200_v2.0.a1,Prupe.2G234300_v2.0.a1	RcHm_v2.0_Chr1g0366651.gene,RcHm_v2.0_Chr1g0366681.gene,RcHm_v2.0_Chr1g0366701.gene,RcHm_v2.0_Chr1g0366751.gene,RcHm_v2.0_Chr1g0366761.gene,RcHm_v2.0_Chr1g0366841.gene,RcHm_v2.0_Chr1g0366931.gene,RcHm_v2.0_Chr1g0367001.gene,RcHm_v2.0_Chr3g0467631.gene	LG06.4260-gene,LG06.4261-gene,LG06.4262-gene,LG06.4263-gene,LG06.4264-gene,LG07.1066-gene,LG07.1072-gene,LG07.1078-gene,LG07.1079-gene,LG07.3231-gene	snap_masked-Ro07-processed-gene-349.8,snap_masked-Ro07-processed-gene-350.25	Rro06G037170,Rro07G009700,Rro07G009760,Rro07G009770,Rro07G009790
OG0000170			FvH4_2g00570				RcHm_v2.0_Chr1g0319431.gene,RcHm_v2.0_Chr1g0321301.gene,RcHm_v2.0_Chr1g0322041.gene,RcHm_v2.0_Chr1g0322381.gene,RcHm_v2.0_Chr1g0322491.gene,RcHm_v2.0_Chr1g0322521.gene,RcHm_v2.0_Chr1g0322651.gene,RcHm_v2.0_Chr1g0322781.gene,RcHm_v2.0_Chr1g0322831.gene,RcHm_v2.0_Chr1g0322941.gene,RcHm_v2.0_Chr1g0322961.gene,RcHm_v2.0_Chr1g0323161.gene,RcHm_v2.0_Chr1g0323221.gene,RcHm_v2.0_Chr1g0323411.gene,RcHm_v2…	LG02.4663-gene,LG02.4673-gene,LG02.4674-gene,LG02.4676-gene,LG05.2440-gene,LG06.3117-gene,LG06.3118-gene,LG06.3119-gene,LG06.3120-gene,LG06.3121-gene		Rro02G039900,Rro05G022290
OG0000171			FvH4_4g29400,FvH4_4g29430,FvH4_4g29480,FvH4_4g29481,FvH4_6g26720			Prupe.1G291100_v2.0.a1,Prupe.1G291200_v2.0.a1,Prupe.1G292000_v2.0.a1,Prupe.1G292400_v2.0.a1,Prupe.1G292600_v2.0.a1,Prupe.1G292700_v2.0.a1,Prupe.1G296000_v2.0.a1,Prupe.1G296100_v2.0.a1,Prupe.1G296300_v2.0.a1,Prupe.1G296400_v2.0.a1,Prupe.1G296600_v2.0.a1,Prupe.1G296900_v2.0.a1,Prupe.1G534600_v2.0.a1,Prupe.8G021800_v2.0.a1	RcHm_v2.0_Chr1g0339431.gene,RcHm_v2.0_Chr4g0437221.gene,RcHm_v2.0_Chr4g0437501.gene,RcHm_v2.0_Chr4g0437521.gene,RcHm_v2.0_Chr4g0437671.gene,RcHm_v2.0_Chr4g0437711.gene,RcHm_v2.0_Chr4g0437751.gene	LG04.693-gene,LG04.694-gene,LG04.695-gene,LG04.700-gene,LG04.710-gene,LG04.712-gene,LG04.713-gene,LG04.714-gene	maker-Ro04-snap-gene-37.103	Rro04G006540,Rro04G006550,Rro04G021520,Rro04G021530,Rro04G021560
OG0000172				gene_Lchi05999,gene_Lchi06609,gene_Lchi06879,gene_Lchi08272,gene_Lchi09412,gene_Lchi10062,gene_Lchi11054,gene_Lchi11287,gene_Lchi11946,gene_Lchi12185,gene_Lchi12396,gene_Lchi12655,gene_Lchi14582,gene_Lchi14849,gene_Lchi16281,gene_Lchi16411,gene_Lchi17117,gene_Lchi18642,gene_Lchi20035,gene_Lchi20348,gene_Lchi20434,gene_Lchi20607,gene_Lchi20616,gene_Lchi20695,gene_Lchi20709,gene_Lchi22002,gene_Lchi…
OG0000173							RcHm_v2.0_Chr5g0046951.gene,RcHm_v2.0_Chr5g0046961.gene,RcHm_v2.0_Chr5g0046971.gene,RcHm_v2.0_Chr5g0051281.gene,RcHm_v2.0_Chr5g0051291.gene,RcHm_v2.0_Chr5g0051301.gene,RcHm_v2.0_Chr5g0051311.gene,RcHm_v2.0_Chr5g0051321.gene,RcHm_v2.0_Chr5g0051331.gene,RcHm_v2.0_Chr5g0051341.gene,RcHm_v2.0_Chr5g0051391.gene,RcHm_v2.0_Chr5g0051401.gene,RcHm_v2.0_Chr5g0051411.gene,RcHm_v2.0_Chr5g0051421.gene,RcHm_v2…	LG04.3339-gene,LG05.2105-gene	maker-Ro04-exonerate_est2genome-gene-325.5,maker-Ro05-exonerate_protein2genome-gene-135.48
OG0000174	AT2G25240,AT2G26390,AT3G45220	gene-IFM89_011295,gene-IFM89_016822,gene-IFM89_032084,gene-IFM89_034485	FvH4_1g21510,FvH4_1g24600,FvH4_3g09810,FvH4_3g09811,FvH4_3g23720,FvH4_3g32870,FvH4_3g32890,FvH4_3g37550,FvH4_3g37560,FvH4_5g21520,FvH4_6g01280	gene_Lchi13904		Prupe.5G041800_v2.0.a1,Prupe.5G042000_v2.0.a1	RcHm_v2.0_Chr2g0163181.gene,RcHm_v2.0_Chr3g0455201.gene,RcHm_v2.0_Chr5g0015501.gene,RcHm_v2.0_Chr5g0015511.gene,RcHm_v2.0_Chr5g0015531.gene,RcHm_v2.0_Chr5g0060021.gene,RcHm_v2.0_Chr7g0208691.gene	LG03.4626-gene,LG05.1914-gene,LG05.699-gene,LG07.2471-gene,LG07.2512-gene	maker-Ro03-snap-gene-282.61,maker-Ro07-snap-gene-170.42	Rro03G035140,Rro05G018080,Rro07G020090,Rro07G020140
OG0000175	AT3G09440		FvH4_2g01870,FvH4_2g01900,FvH4_2g04440,FvH4_5g00710,FvH4_5g00890,FvH4_5g34480,FvH4_7g09000,FvH4_7g22130,FvH4_7g22170		gene15658	Prupe.2G233500_v2.0.a1	RcHm_v2.0_Chr1g0344521.gene,RcHm_v2.0_Chr1g0366531.gene,RcHm_v2.0_Chr2g0129341.gene,RcHm_v2.0_Chr6g0244641.gene,RcHm_v2.0_Chr6g0244811.gene,RcHm_v2.0_Chr6g0244881.gene,RcHm_v2.0_Chr6g0245051.gene,RcHm_v2.0_Chr6g0245081.gene,RcHm_v2.0_Chr6g0245111.gene,RcHm_v2.0_Chr7g0200651.gene,RcHm_v2.0_Chr7g0200741.gene,RcHm_v2.0_Chr7g0200831.gene,RcHm_v2.0_Chr7g0200941.gene,RcHm_v2.0_Chr7g0201501.gene,RcHm_v2…		snap_masked-Ro02-processed-gene-397.9,snap_masked-Ro02-processed-gene-398.14,snap_masked-Ro02-processed-gene-398.15	Rro01G011770,Rro02G038970,Rro02G038990,Rro02G039090,Rro05G014420,Rro05G014470,Rro05G014610,Rro07G009840
OG0000176		gene-IFM89_020233	FvH4_1g21960	gene_Lchi05333,gene_Lchi05334,gene_Lchi05336,gene_Lchi05338,gene_Lchi05339,gene_Lchi05340,gene_Lchi05343,gene_Lchi05346,gene_Lchi05348,gene_Lchi05350,gene_Lchi05352,gene_Lchi05353,gene_Lchi05357,gene_Lchi05358,gene_Lchi30875,gene_Lchi31500		Prupe.2G006500_v2.0.a1,Prupe.4G235600_v2.0.a1,Prupe.4G235700_v2.0.a1,Prupe.4G235800_v2.0.a1,Prupe.4G235900_v2.0.a1,Prupe.6G176500_v2.0.a1	RcHm_v2.0_Chr1g0345321.gene,RcHm_v2.0_Chr1g0345781.gene,RcHm_v2.0_Chr2g0115981.gene,RcHm_v2.0_Chr5g0043151.gene,RcHm_v2.0_Chr5g0043161.gene,RcHm_v2.0_Chr5g0043901.gene,RcHm_v2.0_Chr6g0274841.gene	LG03.2681-gene,LG07.3215-gene	maker-Ro01-snap-gene-118.44,maker-Ro07-snap-gene-78.67,maker-Ro07-snap-gene-78.68	Rro01G012560,Rro03G021390,Rro07G025530
OG0000177			FvH4_1g15090,FvH4_1g15120,FvH4_1g15130,FvH4_1g15220,FvH4_6g18970,FvH4_6g50310,FvH4_6g50330			Prupe.7G138500_v2.0.a1,Prupe.7G138600_v2.0.a1,Prupe.7G138800_v2.0.a1,Prupe.7G139100_v2.0.a1,Prupe.7G139600_v2.0.a1,Prupe.7G139700_v2.0.a1,Prupe.7G139800_v2.0.a1	RcHm_v2.0_Chr1g0326431.gene,RcHm_v2.0_Chr2g0104121.gene,RcHm_v2.0_Chr2g0104151.gene,RcHm_v2.0_Chr2g0104171.gene,RcHm_v2.0_Chr2g0104181.gene,RcHm_v2.0_Chr2g0104191.gene,RcHm_v2.0_Chr2g0104241.gene,RcHm_v2.0_Chr2g0104331.gene,RcHm_v2.0_Chr2g0104441.gene,RcHm_v2.0_Chr2g0170631.gene,RcHm_v2.0_Chr3g0473971.gene	LG06.1029-gene	maker-Ro01-snap-gene-71.39,maker-Ro01-snap-gene-71.40,maker-Ro01-snap-gene-72.110,maker-Ro06-snap-gene-376.24,maker-Ro06-snap-gene-376.25,maker-Ro06-snap-gene-376.26,snap_masked-Ro01-processed-gene-72.12	Rro01G018570,Rro01G018610,Rro01G018630,Rro01G018640,Rro01G018650,Rro06G003280
OG0000178			FvH4_3g14230,FvH4_3g14330,FvH4_4g04540	gene_Lchi12221,gene_Lchi14805,gene_Lchi15215,gene_Lchi15231,gene_Lchi15768,gene_Lchi15783,gene_Lchi15788,gene_Lchi24177,gene_Lchi24190,gene_Lchi27346,gene_Lchi27352,gene_Lchi31149,gene_Lchi31192,gene_Lchi31193,gene_Lchi32018,gene_Lchi34775,gene_Lchi35089,gene_Lchi35167		Prupe.1G514200_v2.0.a1	RcHm_v2.0_Chr4g0403001.gene	LG03.1339-gene,LG03.1349-gene,LG03.1350-gene,LG03.1352-gene,LG03.2195-gene,LG03.2196-gene,LG03.2197-gene,LG05.2208-gene,LG05.2209-gene,LG05.2210-gene,LG05.2215-gene,LG05.3739-gene,LG05.4103-gene,LG05.4135-gene,LG05.4136-gene		Rro05G020600
OG0000179									maker-Ro01-exonerate_protein2genome-gene-123.27,maker-Ro01-exonerate_protein2genome-gene-14.47,maker-Ro01-exonerate_protein2genome-gene-18.33,maker-Ro01-exonerate_protein2genome-gene-70.32,maker-Ro02-exonerate_protein2genome-gene-105.56,maker-Ro02-exonerate_protein2genome-gene-11.47,maker-Ro02-exonerate_protein2genome-gene-168.25,maker-Ro02-exonerate_protein2genome-gene-27.55,maker-Ro02-exonerate…
OG0000180	AT2G24205,AT3G42565,AT4G09545,AT5G36310,AT5G36320,AT5G36330,AT5G36340,AT5G36350,AT5G36360,AT5G36370,AT5G36380,AT5G36390,AT5G36400,AT5G36410,AT5G36420,AT5G36430,AT5G36440,AT5G36450,AT5G36460,AT5G36470,AT5G36480,AT5G36490,AT5G36500,AT5G36520,AT5G36540,AT5G36550,AT5G36657,AT5G36658,AT5G36659,AT5G36661,AT5G36662,AT5G36738,AT5G36739,AT5G42895,AT5G44495,AT5G51105,AT5G60945,AT5G60964
OG0000181	AT1G76690	gene-IFM89_018004,gene-IFM89_018018,gene-IFM89_018021,gene-IFM89_018022,gene-IFM89_018025	FvH4_5g32630,FvH4_5g32640,FvH4_5g32680,FvH4_5g32690,FvH4_5g32710,FvH4_5g32750	gene_Lchi01592,gene_Lchi01593,gene_Lchi01595,gene_Lchi01596		Prupe.1G548300_v2.0.a1,Prupe.1G548600_v2.0.a1,Prupe.1G548700_v2.0.a1,Prupe.1G548800_v2.0.a1,Prupe.1G548900_v2.0.a1,Prupe.1G549000_v2.0.a1,Prupe.1G549100_v2.0.a1	RcHm_v2.0_Chr2g0167371.gene,RcHm_v2.0_Chr7g0230251.gene,RcHm_v2.0_Chr7g0230261.gene,RcHm_v2.0_Chr7g0230291.gene,RcHm_v2.0_Chr7g0230321.gene,RcHm_v2.0_Chr7g0230331.gene,RcHm_v2.0_Chr7g0230351.gene	LG05.3556-gene,LG05.3558-gene	maker-Ro05-snap-gene-348.56,maker-Ro05-snap-gene-348.60,snap_masked-Ro05-processed-gene-348.16	Rro05G031290,Rro05G031300,Rro05G031310
OG0000182		gene-IFM89_002052,gene-IFM89_012710,gene-IFM89_020795,gene-IFM89_020796	FvH4_3g24870,FvH4_3g24890,FvH4_7g21270,FvH4_7g21280,FvH4_7g21300,FvH4_7g21310,FvH4_7g21330,FvH4_7g21340,FvH4_7g21610,FvH4_7g21630,FvH4_7g22740,FvH4_7g22750	gene_Lchi11659,gene_Lchi33474,gene_Lchi34605		Prupe.2G228400_v2.0.a1,Prupe.2G228600_v2.0.a1,Prupe.2G228800_v2.0.a1,Prupe.6G198200_v2.0.a1,Prupe.7G048700_v2.0.a1	RcHm_v2.0_Chr1g0365711.gene,RcHm_v2.0_Chr1g0365721.gene,RcHm_v2.0_Chr1g0365731.gene,RcHm_v2.0_Chr1g0365991.gene,RcHm_v2.0_Chr5g0044511.gene	LG07.1149-gene,LG07.1150-gene,LG07.1151-gene,LG07.1152-gene,LG07.1156-gene	snap_masked-Ro07-processed-gene-344.15	Rro07G010320,Rro07G010330,Rro07G010350
OG0000183		gene-IFM89_002488,gene-IFM89_002492,gene-IFM89_011866	FvH4_1g22700,FvH4_2g06920,FvH4_2g06970,FvH4_2g07240,FvH4_2g07300,FvH4_4g19990,FvH4_4g20070		gene2626		RcHm_v2.0_Chr4g0425711.gene,RcHm_v2.0_Chr6g0259241.gene,RcHm_v2.0_Chr6g0259251.gene,RcHm_v2.0_Chr6g0259321.gene,RcHm_v2.0_Chr6g0259331.gene,RcHm_v2.0_Chr6g0259781.gene,RcHm_v2.0_Chr6g0259811.gene,RcHm_v2.0_Chr6g0259881.gene,RcHm_v2.0_Chr6g0259931.gene	LG02.3997-gene,LG02.3999-gene,LG02.4034-gene,LG02.4043-gene,LG02.4051-gene,LG02.4052-gene,LG02.4057-gene,LG04.2527-gene,LG04.2561-gene,LG07.2261-gene,LG07.2299-gene	maker-Ro02-exonerate_protein2genome-gene-357.40,maker-Ro02-snap-gene-361.67	Rro02G034580,Rro02G034610,Rro02G034850,Rro02G034860,Rro07G018570
OG0000184			FvH4_2g16201,FvH4_2g16202,FvH4_2g16203,FvH4_2g16204,FvH4_2g16205,FvH4_2g16220,FvH4_2g16230,FvH4_2g16270,FvH4_2g16280,FvH4_2g16290			Prupe.2G142500_v2.0.a1,Prupe.2G142900_v2.0.a1,Prupe.8G175000_v2.0.a1,Prupe.8G175300_v2.0.a1,Prupe.8G175600_v2.0.a1,Prupe.8G175700_v2.0.a1,Prupe.8G175900_v2.0.a1,Prupe.8G176000_v2.0.a1	RcHm_v2.0_Chr6g0279891.gene,RcHm_v2.0_Chr6g0279901.gene,RcHm_v2.0_Chr6g0280051.gene,RcHm_v2.0_Chr6g0280061.gene,RcHm_v2.0_Chr6g0280071.gene	LG02.2331-gene,LG02.2332-gene,LG02.2336-gene,LG02.2337-gene,LG02.2339-gene,LG02.2341-gene,LG02.2343-gene	maker-Ro02-snap-gene-138.78	Rro02G021600,Rro02G021610,Rro02G021640,Rro02G021650,Rro02G021660,Rro02G021680,Rro02G021690
OG0000185			FvH4_1g20522,FvH4_1g22010,FvH4_1g28830,FvH4_1g29050,FvH4_2g01880,FvH4_2g10280,FvH4_2g16350,FvH4_2g19063,FvH4_3g14831,FvH4_3g22803,FvH4_3g25630,FvH4_3g30860,FvH4_3g30880,FvH4_3g31220,FvH4_3g31270,FvH4_3g31350,FvH4_3g31420,FvH4_3g32080,FvH4_3g32701,FvH4_3g32840,FvH4_4g07031,FvH4_4g08790,FvH4_4g09084,FvH4_4g14341,FvH4_4g15290,FvH4_5g23650,FvH4_5g32550,FvH4_5g37400,FvH4_5g37522,FvH4_5g39771,FvH4_6g17…
OG0000186			FvH4_3g01040,FvH4_3g36954,FvH4_3g36955,FvH4_3g36960,FvH4_3g37000	gene_Lchi28344		Prupe.6G068900_v2.0.a1,Prupe.6G069000_v2.0.a1,Prupe.6G069100_v2.0.a1,Prupe.6G069200_v2.0.a1,Prupe.6G069500_v2.0.a1,Prupe.6G069700_v2.0.a1,Prupe.6G069900_v2.0.a1,Prupe.6G070000_v2.0.a1	RcHm_v2.0_Chr2g0131701.gene,RcHm_v2.0_Chr3g0473751.gene,RcHm_v2.0_Chr4g0408441.gene,RcHm_v2.0_Chr4g0408481.gene,RcHm_v2.0_Chr4g0408501.gene,RcHm_v2.0_Chr4g0408561.gene,RcHm_v2.0_Chr4g0408611.gene,RcHm_v2.0_Chr4g0408661.gene,RcHm_v2.0_Chr4g0408721.gene,RcHm_v2.0_Chr5g0045781.gene,RcHm_v2.0_Chr5g0045851.gene,RcHm_v2.0_Chr5g0068421.gene,RcHm_v2.0_Chr7g0222951.gene	LG03.4566-gene,LG03.4567-gene,LG03.4568-gene,LG03.4569-gene	maker-Ro03-snap-gene-54.48,maker-Ro03-snap-gene-54.49,maker-Ro03-snap-gene-54.50,maker-Ro03-snap-gene-55.50	Rro03G034760,Rro03G034770,Rro03G034780
OG0000187			FvH4_3g03230,FvH4_3g03231,FvH4_3g03240,FvH4_3g03241,FvH4_3g03242,FvH4_6g07960,FvH4_7g19680				RcHm_v2.0_Chr2g0119981.gene,RcHm_v2.0_Chr2g0120061.gene,RcHm_v2.0_Chr2g0120071.gene,RcHm_v2.0_Chr3g0477341.gene,RcHm_v2.0_Chr4g0411831.gene,RcHm_v2.0_Chr4g0411951.gene,RcHm_v2.0_Chr5g0004871.gene,RcHm_v2.0_Chr5g0004881.gene,RcHm_v2.0_Chr5g0004891.gene,RcHm_v2.0_Chr5g0004921.gene,RcHm_v2.0_Chr5g0004931.gene,RcHm_v2.0_Chr5g0004941.gene,RcHm_v2.0_Chr5g0004971.gene,RcHm_v2.0_Chr5g0034351.gene,RcHm_v2…	LG07.2234-gene,LG07.2274-gene,LG07.2275-gene	maker-Ro06-snap-gene-265.74,maker-Ro07-snap-gene-242.16,maker-Ro07-snap-gene-243.19,snap_masked-Ro07-processed-gene-240.10	Rro07G018310,Rro07G018360
OG0000188			FvH4_6g04890,FvH4_7g06093,FvH4_7g10130,FvH4_7g31280			Prupe.2G128400_v2.0.a1,Prupe.2G128600_v2.0.a1,Prupe.2G128700_v2.0.a1,Prupe.2G130400_v2.0.a1,Prupe.2G130500_v2.0.a1,Prupe.2G130600_v2.0.a1,Prupe.2G130700_v2.0.a1,Prupe.2G131000_v2.0.a1,Prupe.4G168900_v2.0.a1	RcHm_v2.0_Chr1g0340311.gene,RcHm_v2.0_Chr1g0344431.gene,RcHm_v2.0_Chr1g0346361.gene,RcHm_v2.0_Chr1g0347561.gene,RcHm_v2.0_Chr1g0347571.gene,RcHm_v2.0_Chr1g0347861.gene,RcHm_v2.0_Chr1g0348951.gene,RcHm_v2.0_Chr1g0367531.gene,RcHm_v2.0_Chr1g0368411.gene,RcHm_v2.0_Chr3g0494931.gene	LG07.1845-gene,LG07.3338-gene,LG07.3339-gene,LG07.3341-gene,LG07.3343-gene,LG07.3347-gene,LG07.3354-gene	maker-Ro07-snap-gene-105.35,maker-Ro07-snap-gene-66.49	Rro07G021730,Rro07G021770,Rro07G026380,Rro07G026390,Rro07G026470,Rro07G026490
OG0000189				gene_Lchi03265,gene_Lchi03646,gene_Lchi03716,gene_Lchi04799,gene_Lchi04930,gene_Lchi05028,gene_Lchi05382,gene_Lchi07739,gene_Lchi08407,gene_Lchi09676,gene_Lchi10643,gene_Lchi11725,gene_Lchi12714,gene_Lchi14081,gene_Lchi15162,gene_Lchi16341,gene_Lchi17202,gene_Lchi17393,gene_Lchi17570,gene_Lchi17825,gene_Lchi20164,gene_Lchi20799,gene_Lchi20863,gene_Lchi21772,gene_Lchi22874,gene_Lchi23359,gene_Lchi…
OG0000190	AT1G01050,AT2G18230,AT2G46860,AT3G53620	gene-IFM89_003952,gene-IFM89_013828,gene-IFM89_023276,gene-IFM89_033655,gene-IFM89_033711	FvH4_1g12970,FvH4_7g17871,FvH4_7g17880	gene_Lchi11338,gene_Lchi15647,gene_Lchi18993,gene_Lchi28506	gene14057,gene14202,gene15555,gene3527,gene6836	Prupe.2G200700_v2.0.a1,Prupe.2G200800_v2.0.a1,Prupe.6G249900_v2.0.a1,Prupe.7G157400_v2.0.a1	RcHm_v2.0_Chr1g0361351.gene,RcHm_v2.0_Chr2g0101021.gene,RcHm_v2.0_Chr3g0467401.gene	LG06.4284-gene,LG07.4152-gene,LG07.4153-gene	maker-Ro01-snap-gene-60.90,maker-Ro06-snap-gene-318.45	Rro01G020300,Rro06G037320,Rro07G033230,Rro07G033240
OG0000191	AT1G31340,AT2G35635	gene-IFM89_016010,gene-IFM89_018296,gene-IFM89_024712	FvH4_3g13120,FvH4_3g15350,FvH4_3g21921,FvH4_3g21922,FvH4_4g20951,FvH4_6g21361	gene_Lchi05110	gene15641,gene18567,gene2160,gene24072	Prupe.2G096200_v2.0.a1,Prupe.4G136400_v2.0.a1,Prupe.6G189400_v2.0.a1,Prupe.7G086300_v2.0.a1	RcHm_v2.0_Chr1g0359161.gene,RcHm_v2.0_Chr2g0162391.gene,RcHm_v2.0_Chr3g0477981.gene,RcHm_v2.0_Chr3g0478171.gene,RcHm_v2.0_Chr3g0478321.gene,RcHm_v2.0_Chr3g0483791.gene,RcHm_v2.0_Chr4g0426431.gene,RcHm_v2.0_Chr7g0210981.gene,RcHm_v2.0_Chr7g0213511.gene	LG03.1467-gene,LG03.2819-gene,LG04.1462-gene,LG05.2025-gene,LG05.2031-gene,LG06.3547-gene		Rro03G012590,Rro06G030820
OG0000192		gene-IFM89_000417,gene-IFM89_000460,gene-IFM89_002951,gene-IFM89_003278,gene-IFM89_008216,gene-IFM89_008722,gene-IFM89_011333,gene-IFM89_013005,gene-IFM89_014180,gene-IFM89_017457,gene-IFM89_018513,gene-IFM89_018988,gene-IFM89_019783,gene-IFM89_019786,gene-IFM89_019996,gene-IFM89_022374,gene-IFM89_024295,gene-IFM89_025274,gene-IFM89_026763,gene-IFM89_027112,gene-IFM89_027362,gene-IFM89_030015,gen…	FvH4_6g18041				RcHm_v2.0_Chr1g0330841.gene,RcHm_v2.0_Chr7g0183261.gene
OG0000193		gene-IFM89_000028,gene-IFM89_000079,gene-IFM89_003253,gene-IFM89_003287,gene-IFM89_003667,gene-IFM89_004382,gene-IFM89_005081,gene-IFM89_005562,gene-IFM89_005633,gene-IFM89_006702,gene-IFM89_006825,gene-IFM89_007219,gene-IFM89_008017,gene-IFM89_008883,gene-IFM89_011156,gene-IFM89_013321,gene-IFM89_013446,gene-IFM89_013721,gene-IFM89_015300,gene-IFM89_017501,gene-IFM89_019605,gene-IFM89_019610,gen…
OG0000194		gene-IFM89_000770	FvH4_3g40540,FvH4_4g35230,FvH4_5g16240,FvH4_7g25970	gene_Lchi07338,gene_Lchi21394,gene_Lchi34001		Prupe.1G261500_v2.0.a1,Prupe.6G040900_v2.0.a1,Prupe.6G120900_v2.0.a1	RcHm_v2.0_Chr1g0372351.gene,RcHm_v2.0_Chr4g0444831.gene,RcHm_v2.0_Chr5g0073221.gene,RcHm_v2.0_Chr7g0179851.gene	LG03.3391-gene,LG03.3426-gene,LG03.4897-gene,LG04.192-gene,LG05.3333-gene,LG07.710-gene	maker-Ro03-snap-gene-32.96,maker-Ro03-snap-gene-93.48,maker-Ro04-snap-gene-11.107,maker-Ro04-snap-gene-117.71,maker-Ro05-snap-gene-139.87,maker-Ro06-snap-gene-258.112,maker-Ro06-snap-gene-93.71,maker-Ro07-snap-gene-257.20,maker-Ro07-snap-gene-352.76,snap_masked-Ro06-processed-gene-74.14	Rro01G002060,Rro03G023230,Rro03G037810,Rro04G001790,Rro04G023230,Rro05G024180
OG0000195		gene-IFM89_019583	FvH4_3g32560,FvH4_3g35880	gene_Lchi35399			RcHm_v2.0_Chr2g0172631.gene,RcHm_v2.0_Chr3g0470411.gene,RcHm_v2.0_Chr4g0416301.gene	LG03.4429-gene,LG04.1561-gene,LG04.2029-gene,LG04.2033-gene,LG04.2034-gene,LG04.2035-gene,LG04.2036-gene,LG04.2037-gene	maker-Ro03-snap-gene-64.37,maker-Ro04-snap-gene-121.41,maker-Ro04-snap-gene-123.51,maker-Ro04-snap-gene-123.54,maker-Ro04-snap-gene-89.73,snap_masked-Ro04-processed-gene-123.17	Rro04G014320,Rro04G014350,Rro04G014370,Rro04G014380,Rro04G018670,Rro04G018700,Rro04G018710,Rro04G018720,Rro04G018730,Rro04G018760,Rro04G018780,Rro04G018800,Rro04G018810,Rro04G018820,Rro04G018830,Rro04G018840
OG0000196			FvH4_5g31070,FvH4_5g31080,FvH4_5g35000,FvH4_5g35050,FvH4_5g35060,FvH4_5g35300				RcHm_v2.0_Chr0c11g0499411.gene,RcHm_v2.0_Chr0c11g0499461.gene,RcHm_v2.0_Chr0c11g0499471.gene,RcHm_v2.0_Chr0c11g0499481.gene,RcHm_v2.0_Chr0c11g0499501.gene,RcHm_v2.0_Chr0c11g0499511.gene,RcHm_v2.0_Chr1g0342791.gene,RcHm_v2.0_Chr7g0235811.gene,RcHm_v2.0_Chr7g0235851.gene,RcHm_v2.0_Chr7g0235901.gene,RcHm_v2.0_Chr7g0235921.gene,RcHm_v2.0_Chr7g0235931.gene,RcHm_v2.0_Chr7g0235991.gene,RcHm_v2.0_Chr7g02…	LG05.3858-gene,LG05.3863-gene,LG05.3872-gene	maker-Ro05-exonerate_est2genome-gene-371.5,snap_masked-Ro05-processed-gene-371.29	Rro05G033350,Rro05G033370,Rro05G033400,Rro05G033450
OG0000197				gene_Lchi06596,gene_Lchi07658,gene_Lchi07731,gene_Lchi08894,gene_Lchi14462,gene_Lchi14476,gene_Lchi14850,gene_Lchi15301,gene_Lchi16121,gene_Lchi17250,gene_Lchi18069,gene_Lchi18166,gene_Lchi19141,gene_Lchi19361,gene_Lchi20145,gene_Lchi20493,gene_Lchi20680,gene_Lchi21530,gene_Lchi22644,gene_Lchi26856,gene_Lchi27236,gene_Lchi27701,gene_Lchi28203,gene_Lchi29600,gene_Lchi29909,gene_Lchi30065,gene_Lchi…
OG0000198				gene_Lchi03804,gene_Lchi03807,gene_Lchi03809,gene_Lchi03913,gene_Lchi03914,gene_Lchi03915,gene_Lchi03918,gene_Lchi03919,gene_Lchi03920,gene_Lchi03922,gene_Lchi03923,gene_Lchi03925,gene_Lchi03926,gene_Lchi07877,gene_Lchi11071,gene_Lchi12427,gene_Lchi12430,gene_Lchi17411,gene_Lchi29698,gene_Lchi30207,gene_Lchi30210,gene_Lchi30211,gene_Lchi30212,gene_Lchi31423,gene_Lchi31424,gene_Lchi32087,gene_Lchi…
OG0000199							RcHm_v2.0_Chr0c21g0500361.gene,RcHm_v2.0_Chr0c31g0501381.gene,RcHm_v2.0_Chr1g0374771.gene,RcHm_v2.0_Chr1g0382111.gene,RcHm_v2.0_Chr2g0121131.gene,RcHm_v2.0_Chr2g0121261.gene,RcHm_v2.0_Chr2g0121411.gene,RcHm_v2.0_Chr2g0122181.gene,RcHm_v2.0_Chr2g0124121.gene,RcHm_v2.0_Chr2g0124171.gene,RcHm_v2.0_Chr2g0124261.gene,RcHm_v2.0_Chr2g0125711.gene,RcHm_v2.0_Chr2g0125951.gene,RcHm_v2.0_Chr2g0126791.gene,R…
OG0000200	AT3G63380	gene-IFM89_002310,gene-IFM89_030804	FvH4_2g22900,FvH4_4g01690	gene_Lchi13295,gene_Lchi13300,gene_Lchi31959,gene_Lchi31961,gene_Lchi33768,gene_Lchi33769,gene_Lchi33770		Prupe.1G023200_v2.0.a1,Prupe.1G023300_v2.0.a1,Prupe.1G023400_v2.0.a1,Prupe.2G086400_v2.0.a1,Prupe.8G234200_v2.0.a1	RcHm_v2.0_Chr4g0385871.gene,RcHm_v2.0_Chr4g0388301.gene,RcHm_v2.0_Chr4g0388321.gene,RcHm_v2.0_Chr4g0388331.gene,RcHm_v2.0_Chr4g0388341.gene,RcHm_v2.0_Chr4g0388491.gene,RcHm_v2.0_Chr4g0388501.gene,RcHm_v2.0_Chr4g0388521.gene,RcHm_v2.0_Chr4g0388541.gene,RcHm_v2.0_Chr6g0289831.gene	LG04.4137-gene,LG04.4139-gene,LG05.3226-gene	maker-Ro04-exonerate_est2genome-gene-228.7	Rro02G015490,Rro04G027760,Rro04G035020,Rro04G035040,Rro05G027700
OG0000201		gene-IFM89_001663,gene-IFM89_001673,gene-IFM89_001707,gene-IFM89_001711,gene-IFM89_001712,gene-IFM89_004573,gene-IFM89_005088,gene-IFM89_006881,gene-IFM89_008629,gene-IFM89_011964,gene-IFM89_011965,gene-IFM89_014706,gene-IFM89_026574,gene-IFM89_026575	FvH4_7g13930,FvH4_7g13940,FvH4_7g13950,FvH4_7g13963,FvH4_7g16741	gene_Lchi01091,gene_Lchi01092		Prupe.2G165600_v2.0.a1,Prupe.2G165800_v2.0.a1	RcHm_v2.0_Chr1g0340801.gene,RcHm_v2.0_Chr1g0340861.gene,RcHm_v2.0_Chr1g0353521.gene,RcHm_v2.0_Chr1g0353601.gene,RcHm_v2.0_Chr1g0354521.gene,RcHm_v2.0_Chr1g0358341.gene	LG07.3490-gene,LG07.3774-gene,LG07.4065-gene	maker-Ro07-exonerate_est2genome-gene-34.0,maker-Ro07-snap-gene-34.86,snap_masked-Ro07-processed-gene-13.19	Rro07G032290
OG0000202		gene-IFM89_000312,gene-IFM89_006734,gene-IFM89_029475	FvH4_1g19280,FvH4_6g49970,FvH4_6g49990,FvH4_6g50000,FvH4_6g50010			Prupe.3G277300_v2.0.a1,Prupe.3G277400_v2.0.a1,Prupe.3G277500_v2.0.a1,Prupe.3G277600_v2.0.a1,Prupe.3G277900_v2.0.a1,Prupe.3G278000_v2.0.a1	RcHm_v2.0_Chr2g0170151.gene,RcHm_v2.0_Chr2g0170161.gene,RcHm_v2.0_Chr2g0170221.gene,RcHm_v2.0_Chr2g0170241.gene,RcHm_v2.0_Chr2g0170251.gene,RcHm_v2.0_Chr2g0171951.gene,RcHm_v2.0_Chr7g0222561.gene	LG06.3337-gene,LG06.3338-gene,LG06.3339-gene,LG06.3340-gene,LG06.3341-gene,LG06.383-gene,LG06.384-gene	maker-Ro06-snap-gene-421.22,maker-Ro06-snap-gene-422.35,maker-Ro06-snap-gene-6.100,snap_masked-Ro06-processed-gene-421.8	Rro01G005730,Rro01G005740,Rro06G003540,Rro06G028970
OG0000203		gene-IFM89_002018,gene-IFM89_002020,gene-IFM89_008800,gene-IFM89_016167,gene-IFM89_016173,gene-IFM89_031554,gene-IFM89_031557,gene-IFM89_031731	FvH4_2g34120,FvH4_2g34130,FvH4_2g34150,FvH4_2g34210	gene_Lchi08729,gene_Lchi08731,gene_Lchi08733,gene_Lchi08737,gene_Lchi08740,gene_Lchi08741,gene_Lchi08742,gene_Lchi08744,gene_Lchi32518,gene_Lchi32520,gene_Lchi34509,gene_Lchi34791,gene_Lchi34880,gene_Lchi34881,gene_Lchi35424	gene12390	Prupe.1G433100_v2.0.a1	RcHm_v2.0_Chr6g0308201.gene,RcHm_v2.0_Chr6g0308211.gene,RcHm_v2.0_Chr6g0308221.gene	LG02.682-gene	maker-Ro02-snap-gene-35.89,snap_masked-Ro07-processed-gene-326.13	Rro02G006360
OG0000204		gene-IFM89_025863,gene-IFM89_028148,gene-IFM89_028149,gene-IFM89_035714,gene-IFM89_035717	FvH4_4g34670,FvH4_7g03430,FvH4_7g03780	gene_Lchi13602,gene_Lchi13604		Prupe.2G039600_v2.0.a1,Prupe.2G039800_v2.0.a1,Prupe.2G039900_v2.0.a1,Prupe.2G040000_v2.0.a1,Prupe.7G015100_v2.0.a1	RcHm_v2.0_Chr1g0326211.gene,RcHm_v2.0_Chr1g0327001.gene,RcHm_v2.0_Chr1g0327051.gene,RcHm_v2.0_Chr1g0327071.gene,RcHm_v2.0_Chr4g0444021.gene	LG07.1812-gene,LG07.1818-gene,LG07.1867-gene,LG07.1952-gene	maker-Ro04-snap-gene-14.89,maker-Ro07-exonerate_protein2genome-gene-284.35,maker-Ro07-snap-gene-274.50,maker-Ro07-snap-gene-284.37,maker-Ro07-snap-gene-285.58,maker-Ro07-snap-gene-285.64	Rro04G002310,Rro07G015760,Rro07G015860,Rro07G015880,Rro07G015900,Rro07G016450
OG0000205		gene-IFM89_009293,gene-IFM89_011906,gene-IFM89_011909	FvH4_2g18410,FvH4_2g18420	gene_Lchi04129,gene_Lchi04130,gene_Lchi04131,gene_Lchi08984,gene_Lchi08985,gene_Lchi08990,gene_Lchi08994,gene_Lchi08995,gene_Lchi12512,gene_Lchi13246,gene_Lchi13898,gene_Lchi13944,gene_Lchi13956,gene_Lchi13958,gene_Lchi13960,gene_Lchi13961,gene_Lchi13963,gene_Lchi13964,gene_Lchi13974,gene_Lchi26438		Prupe.8G197100_v2.0.a1,Prupe.8G197300_v2.0.a1	RcHm_v2.0_Chr6g0283841.gene,RcHm_v2.0_Chr6g0283881.gene	LG02.2070-gene,LG02.2071-gene,LG02.2072-gene	maker-Ro01-snap-gene-135.53	Rro02G019300,Rro02G019310,Rro02G019330
OG0000206		gene-IFM89_018267,gene-IFM89_021845,gene-IFM89_021851	FvH4_3g25430,FvH4_4g10780	gene_Lchi05573,gene_Lchi05574,gene_Lchi05579,gene_Lchi05581,gene_Lchi05582,gene_Lchi05602		Prupe.4G235100_v2.0.a1,Prupe.4G235200_v2.0.a1,Prupe.4G235300_v2.0.a1,Prupe.I000500_v2.0.a1,Prupe.I000600_v2.0.a1,Prupe.I000700_v2.0.a1	RcHm_v2.0_Chr4g0406401.gene,RcHm_v2.0_Chr4g0406811.gene,RcHm_v2.0_Chr5g0037461.gene,RcHm_v2.0_Chr5g0046661.gene,RcHm_v2.0_Chr5g0046671.gene,RcHm_v2.0_Chr5g0046681.gene	LG04.2872-gene,LG04.2876-gene,LG04.3008-gene,LG04.3011-gene,LG04.3013-gene	maker-Ro04-snap-gene-201.49,maker-Ro04-snap-gene-201.51,maker-Ro04-snap-gene-201.54	Rro04G025450,Rro04G025500,Rroptg000012lG001090,Rroptg000012lG001200,Rroptg000012lG001220
OG0000207		gene-IFM89_002647	FvH4_1g10461,FvH4_1g19401,FvH4_2g04530,FvH4_2g11121,FvH4_2g13361,FvH4_3g29911,FvH4_4g20922,FvH4_4g30624,FvH4_5g23912,FvH4_6g30381,FvH4_6g53026,FvH4_7g00061,FvH4_7g19211			Prupe.1G189200_v2.0.a1	RcHm_v2.0_Chr2g0103971.gene,RcHm_v2.0_Chr4g0435871.gene,RcHm_v2.0_Chr6g0292381.gene,RcHm_v2.0_Chr7g0199291.gene	LG02.4512-gene,LG02.4513-gene,LG03.2582-gene,LG03.2583-gene,LG03.2584-gene,LG03.2585-gene,LG04.3095-gene,LG05.2704-gene,LG05.3495-gene,LG06.3075-gene,LG06.3128-gene		Rro01G003120,Rro01G004430,Rro03G025180,Rro05G022180,Rro07G020920,Rro07G023680
OG0000208			FvH4_6g45590,FvH4_6g45770,FvH4_6g46030,FvH4_6g46040				RcHm_v2.0_Chr2g0163571.gene,RcHm_v2.0_Chr2g0163591.gene,RcHm_v2.0_Chr2g0163631.gene,RcHm_v2.0_Chr2g0163661.gene,RcHm_v2.0_Chr2g0163671.gene,RcHm_v2.0_Chr2g0163691.gene,RcHm_v2.0_Chr2g0163741.gene,RcHm_v2.0_Chr5g0011821.gene,RcHm_v2.0_Chr5g0011831.gene,RcHm_v2.0_Chr5g0011841.gene,RcHm_v2.0_Chr5g0072501.gene	LG03.4842-gene,LG03.4843-gene,LG03.4867-gene,LG03.4872-gene,LG03.4874-gene,LG05.1794-gene,LG05.2676-gene,LG05.2677-gene,LG05.2678-gene,LG07.1871-gene	maker-Ro05-snap-gene-193.26,snap_masked-Ro03-processed-gene-34.30	Rro01G008730,Rro02G024030,Rro03G037250,Rro03G037350,Rro03G037530,Rro03G037590,Rro05G017120,Rro05G017140,Rro05G024050
OG0000209				gene_Lchi07080,gene_Lchi07211,gene_Lchi07214,gene_Lchi07692,gene_Lchi07884,gene_Lchi08771,gene_Lchi10486,gene_Lchi11232,gene_Lchi12911,gene_Lchi15694,gene_Lchi15988,gene_Lchi16495,gene_Lchi18937,gene_Lchi20279,gene_Lchi22636,gene_Lchi22865,gene_Lchi23683,gene_Lchi24031,gene_Lchi24070,gene_Lchi24247,gene_Lchi24846,gene_Lchi26280,gene_Lchi27062,gene_Lchi27518,gene_Lchi27552,gene_Lchi30214,gene_Lchi…
OG0000210	AT3G02100	gene-IFM89_002033,gene-IFM89_004583,gene-IFM89_004590,gene-IFM89_008090,gene-IFM89_008092,gene-IFM89_008093,gene-IFM89_008099,gene-IFM89_008100,gene-IFM89_008101,gene-IFM89_008102,gene-IFM89_026530,gene-IFM89_035285	FvH4_6g46970,FvH4_6g46980,FvH4_6g46990,FvH4_6g47000			Prupe.3G256000_v2.0.a1,Prupe.3G256100_v2.0.a1,Prupe.3G256200_v2.0.a1,Prupe.3G256300_v2.0.a1	RcHm_v2.0_Chr2g0165951.gene,RcHm_v2.0_Chr2g0165961.gene,RcHm_v2.0_Chr2g0166011.gene,RcHm_v2.0_Chr2g0166041.gene	LG06.596-gene,LG06.597-gene,LG06.598-gene,LG07.3505-gene	maker-Ro06-snap-gene-235.66,maker-Ro06-snap-gene-236.63,maker-Ro06-snap-gene-236.66	Rro06G005510,Rro06G005520,Rro06G005530
OG0000211	AT5G10760,AT5G10770	gene-IFM89_004752,gene-IFM89_004753,gene-IFM89_019681,gene-IFM89_019691,gene-IFM89_020071,gene-IFM89_034210	FvH4_4g08280,FvH4_6g44450	gene_Lchi19061,gene_Lchi19062,gene_Lchi19063,gene_Lchi19064,gene_Lchi19066,gene_Lchi19067,gene_Lchi19068,gene_Lchi19069,gene_Lchi19072,gene_Lchi19073,gene_Lchi19074,gene_Lchi19075,gene_Lchi19076,gene_Lchi35522	gene18254	Prupe.1G087300_v2.0.a1,Prupe.1G397700_v2.0.a1,Prupe.1G397900_v2.0.a1,Prupe.1G398000_v2.0.a1,Prupe.1G398100_v2.0.a1,Prupe.1G398200_v2.0.a1,Prupe.4G162100_v2.0.a1	RcHm_v2.0_Chr4g0402501.gene,RcHm_v2.0_Chr4g0402511.gene,RcHm_v2.0_Chr4g0402551.gene
OG0000212	AT5G36930		FvH4_3g45380,FvH4_5g32050,FvH4_5g32970,FvH4_5g32990,FvH4_5g34210,FvH4_5g34250			Prupe.1G539800_v2.0.a1,Prupe.1G550800_v2.0.a1	RcHm_v2.0_Chr4g0412381.gene,RcHm_v2.0_Chr7g0208221.gene,RcHm_v2.0_Chr7g0228071.gene,RcHm_v2.0_Chr7g0228121.gene,RcHm_v2.0_Chr7g0233901.gene,RcHm_v2.0_Chr7g0234151.gene,RcHm_v2.0_Chr7g0234501.gene,RcHm_v2.0_Chr7g0234781.gene,RcHm_v2.0_Chr7g0234991.gene,RcHm_v2.0_Chr7g0241301.gene	LG05.1851-gene,LG05.1853-gene,LG05.1854-gene,LG05.1857-gene,LG05.1859-gene,LG05.1865-gene,LG05.3623-gene,LG05.3624-gene,LG05.3800-gene,LG05.3810-gene		Rro04G019620,Rro05G017650,Rro05G017660,Rro05G017670,Rro05G017680,Rro05G031630
OG0000213	AT5G04180	gene-IFM89_016335,gene-IFM89_016336	FvH4_5g02430,FvH4_6g16680,FvH4_6g16682,FvH4_6g16690,FvH4_6g16730,FvH4_6g16740,FvH4_6g16840		gene22493	Prupe.4G263400_v2.0.a1,Prupe.4G263500_v2.0.a1,Prupe.4G264600_v2.0.a1,Prupe.7G126200_v2.0.a1,Prupe.7G126300_v2.0.a1,Prupe.7G126400_v2.0.a1,Prupe.7G126500_v2.0.a1,Prupe.7G126600_v2.0.a1	RcHm_v2.0_Chr3g0470641.gene,RcHm_v2.0_Chr3g0470661.gene,RcHm_v2.0_Chr3g0470681.gene,RcHm_v2.0_Chr3g0470851.gene,RcHm_v2.0_Chr3g0470871.gene,RcHm_v2.0_Chr5g0050381.gene	LG03.3322-gene,LG03.3342-gene,LG06.4046-gene,LG06.4050-gene	maker-Ro06-snap-gene-334.64,maker-Ro06-snap-gene-335.61,snap_masked-Ro06-processed-gene-335.20	Rro03G026610,Rro06G035020,Rro06G035050
OG0000214		gene-IFM89_000147,gene-IFM89_000299,gene-IFM89_000606,gene-IFM89_000623,gene-IFM89_001055,gene-IFM89_001639,gene-IFM89_002049,gene-IFM89_004957,gene-IFM89_006473,gene-IFM89_008358,gene-IFM89_008382,gene-IFM89_008600,gene-IFM89_009182,gene-IFM89_009639,gene-IFM89_010800,gene-IFM89_014891,gene-IFM89_015434,gene-IFM89_015793,gene-IFM89_018316,gene-IFM89_020894,gene-IFM89_021235,gene-IFM89_023268,gen…
OG0000215		gene-IFM89_014980,gene-IFM89_014982,gene-IFM89_014987,gene-IFM89_014989,gene-IFM89_014990,gene-IFM89_014991,gene-IFM89_014993	FvH4_6g13200			Prupe.6G259600_v2.0.a1,Prupe.6G259800_v2.0.a1,Prupe.6G261500_v2.0.a1	RcHm_v2.0_Chr3g0460311.gene,RcHm_v2.0_Chr3g0465181.gene,RcHm_v2.0_Chr3g0465701.gene,RcHm_v2.0_Chr3g0465801.gene,RcHm_v2.0_Chr3g0465861.gene,RcHm_v2.0_Chr3g0465911.gene,RcHm_v2.0_Chr3g0465931.gene,RcHm_v2.0_Chr3g0465991.gene,RcHm_v2.0_Chr3g0466011.gene,RcHm_v2.0_Chr4g0404151.gene,RcHm_v2.0_Chr6g0253601.gene,RcHm_v2.0_Chr6g0259671.gene,RcHm_v2.0_Chr7g0189621.gene,RcHm_v2.0_Chr7g0189631.gene,RcHm_v2…	LG06.4384-gene,LG06.4385-gene,LG06.4386-gene,LG07.2939-gene	maker-Ro06-snap-gene-311.131,maker-Ro06-snap-gene-311.132	Rro06G038280,Rro06G038290,Rro06G038300
OG0000216		gene-IFM89_026186,gene-IFM89_026187	FvH4_3g43401,FvH4_3g43402,FvH4_3g43403,FvH4_3g43440,FvH4_3g43710	gene_Lchi06236		Prupe.6G020400_v2.0.a1,Prupe.6G020500_v2.0.a1,Prupe.6G020700_v2.0.a1,Prupe.6G020800_v2.0.a1,Prupe.6G020900_v2.0.a1,Prupe.6G021000_v2.0.a1,Prupe.6G021500_v2.0.a1,Prupe.6G021600_v2.0.a1	RcHm_v2.0_Chr5g0077411.gene,RcHm_v2.0_Chr5g0077421.gene,RcHm_v2.0_Chr5g0077621.gene,RcHm_v2.0_Chr5g0077661.gene,RcHm_v2.0_Chr5g0077671.gene,RcHm_v2.0_Chr5g0077701.gene,RcHm_v2.0_Chr5g0077741.gene,RcHm_v2.0_Chr5g0077791.gene,RcHm_v2.0_Chr5g0077861.gene,RcHm_v2.0_Chr5g0078871.gene,RcHm_v2.0_Chr5g0078901.gene,RcHm_v2.0_Chr5g0079091.gene,RcHm_v2.0_Chr7g0233481.gene	LG03.5121-gene,LG03.5123-gene,LG03.5124-gene		Rro03G039900,Rro03G039910,Rro03G039920
OG0000217			FvH4_4g18850,FvH4_4g19020,FvH4_4g19040,FvH4_4g19050,FvH4_4g19700,FvH4_5g00780			Prupe.1G127100_v2.0.a1,Prupe.1G127200_v2.0.a1,Prupe.1G127400_v2.0.a1,Prupe.1G128300_v2.0.a1,Prupe.1G128500_v2.0.a1	RcHm_v2.0_Chr4g0410251.gene,RcHm_v2.0_Chr4g0410291.gene,RcHm_v2.0_Chr4g0423641.gene,RcHm_v2.0_Chr4g0423691.gene,RcHm_v2.0_Chr4g0423701.gene,RcHm_v2.0_Chr4g0423721.gene,RcHm_v2.0_Chr4g0423911.gene,RcHm_v2.0_Chr4g0423921.gene,RcHm_v2.0_Chr4g0423931.gene,RcHm_v2.0_Chr4g0423971.gene,RcHm_v2.0_Chr4g0423991.gene,RcHm_v2.0_Chr4g0424041.gene,RcHm_v2.0_Chr4g0425171.gene,RcHm_v2.0_Chr7g0201401.gene	LG04.1600-gene,LG04.1607-gene,LG04.1610-gene,LG04.1627-gene	maker-Ro04-exonerate_protein2genome-gene-92.62,maker-Ro04-snap-gene-92.69,snap_masked-Ro04-processed-gene-92.26,snap_masked-Ro04-processed-gene-92.27	Rro04G014800,Rro04G014820
OG0000218			FvH4_1g04550,FvH4_1g14860,FvH4_1g14870,FvH4_1g14880,FvH4_1g14891,FvH4_1g14900,FvH4_1g14930,FvH4_1g14940,FvH4_1g15260			Prupe.7G141000_v2.0.a1,Prupe.7G141100_v2.0.a1,Prupe.7G141200_v2.0.a1	RcHm_v2.0_Chr1g0329911.gene,RcHm_v2.0_Chr1g0329921.gene,RcHm_v2.0_Chr2g0103821.gene,RcHm_v2.0_Chr2g0103841.gene,RcHm_v2.0_Chr2g0103951.gene,RcHm_v2.0_Chr2g0104521.gene	LG03.2904-gene	maker-Ro01-snap-gene-169.19,maker-Ro01-snap-gene-70.69,maker-Ro01-snap-gene-70.71,maker-Ro01-snap-gene-70.72,maker-Ro01-snap-gene-70.73,maker-Ro03-snap-gene-242.41,snap_masked-Ro01-processed-gene-169.10,snap_masked-Ro01-processed-gene-169.6,snap_masked-Ro03-processed-gene-242.8	Rro01G009090,Rro01G018550,Rro01G018760,Rro01G018770,Rro01G018790,Rro03G023190,Rro03G023200
OG0000219			FvH4_1g05490,FvH4_3g41450,FvH4_4g21293,FvH4_4g21850			Prupe.1G107900_v2.0.a1	RcHm_v2.0_Chr3g0475431.gene,RcHm_v2.0_Chr4g0426761.gene,RcHm_v2.0_Chr4g0426841.gene,RcHm_v2.0_Chr4g0426901.gene,RcHm_v2.0_Chr4g0428111.gene,RcHm_v2.0_Chr5g0074421.gene	LG02.4508-gene,LG02.4688-gene,LG04.1426-gene,LG05.1899-gene,LG05.1900-gene,LG05.2378-gene,LG05.633-gene	maker-Ro04-snap-gene-122.20,maker-Ro05-exonerate_protein2genome-gene-26.66,maker-Ro05-snap-gene-32.95,maker-Ro05-snap-gene-63.73,maker-Ro05-snap-gene-71.94,maker-Ro06-exonerate_protein2genome-gene-135.49,snap_masked-Ro05-processed-gene-28.21,snap_masked-Ro05-processed-gene-67.16,snap_masked-Ro05-processed-gene-67.21	Rro02G030830,Rro04G013150,Rro04G013160,Rro04G018690,Rro04G032300,Rro05G010080,Rro05G017950,Rro06G017580
OG0000220				gene_Lchi03140,gene_Lchi03384,gene_Lchi04654,gene_Lchi06574,gene_Lchi07809,gene_Lchi08502,gene_Lchi09253,gene_Lchi10058,gene_Lchi10076,gene_Lchi10553,gene_Lchi11231,gene_Lchi11295,gene_Lchi12723,gene_Lchi14788,gene_Lchi15714,gene_Lchi16534,gene_Lchi17139,gene_Lchi18571,gene_Lchi19148,gene_Lchi19848,gene_Lchi21927,gene_Lchi22358,gene_Lchi22731,gene_Lchi25399,gene_Lchi25516,gene_Lchi25746,gene_Lchi…
OG0000221				gene_Lchi01193,gene_Lchi01401,gene_Lchi03336,gene_Lchi03566,gene_Lchi05071,gene_Lchi07901,gene_Lchi08216,gene_Lchi08290,gene_Lchi09994,gene_Lchi11104,gene_Lchi13487,gene_Lchi13897,gene_Lchi15942,gene_Lchi16035,gene_Lchi16975,gene_Lchi17121,gene_Lchi17231,gene_Lchi18775,gene_Lchi19899,gene_Lchi20751,gene_Lchi21316,gene_Lchi21690,gene_Lchi22219,gene_Lchi26645,gene_Lchi27399,gene_Lchi27906,gene_Lchi…
OG0000222				gene_Lchi03385,gene_Lchi03790,gene_Lchi08201,gene_Lchi09231,gene_Lchi10681,gene_Lchi16912,gene_Lchi20144,gene_Lchi20710,gene_Lchi21340,gene_Lchi23291,gene_Lchi24908,gene_Lchi25233,gene_Lchi25535,gene_Lchi26490,gene_Lchi27684,gene_Lchi29911,gene_Lchi31053,gene_Lchi32331,gene_Lchi32695,gene_Lchi32840,gene_Lchi32970,gene_Lchi33015,gene_Lchi33156,gene_Lchi33428,gene_Lchi33589,gene_Lchi33785,gene_Lchi…
OG0000223							RcHm_v2.0_Chr1g0322991.gene,RcHm_v2.0_Chr1g0329051.gene,RcHm_v2.0_Chr1g0364731.gene,RcHm_v2.0_Chr1g0365701.gene,RcHm_v2.0_Chr1g0374751.gene,RcHm_v2.0_Chr1g0379461.gene,RcHm_v2.0_Chr1g0381431.gene,RcHm_v2.0_Chr2g0114251.gene,RcHm_v2.0_Chr2g0121171.gene,RcHm_v2.0_Chr2g0121201.gene,RcHm_v2.0_Chr2g0124881.gene,RcHm_v2.0_Chr2g0127381.gene,RcHm_v2.0_Chr2g0130101.gene,RcHm_v2.0_Chr2g0130341.gene,RcHm_v2…
OG0000224	AT1G30710,AT1G34575		FvH4_3g11041,FvH4_3g11042,FvH4_3g11043,FvH4_3g11044,FvH4_3g11090	gene_Lchi27517		Prupe.1G032800_v2.0.a1,Prupe.4G092300_v2.0.a1,Prupe.4G098500_v2.0.a1,Prupe.4G098600_v2.0.a1,Prupe.4G098700_v2.0.a1,Prupe.4G098900_v2.0.a1,Prupe.4G099000_v2.0.a1,Prupe.4G099100_v2.0.a1,Prupe.4G099200_v2.0.a1,Prupe.4G099400_v2.0.a1,Prupe.4G230400_v2.0.a1	RcHm_v2.0_Chr5g0017761.gene,RcHm_v2.0_Chr5g0017771.gene,RcHm_v2.0_Chr5g0017801.gene,RcHm_v2.0_Chr5g0017831.gene,RcHm_v2.0_Chr5g0017931.gene,RcHm_v2.0_Chr5g0017981.gene	LG03.1046-gene,LG03.1048-gene,LG03.4737-gene	maker-Ro03-snap-gene-375.91,maker-Ro03-snap-gene-45.70	Rro03G009110,Rro03G009120,Rro03G009130,Rro03G036180
OG0000225	AT3G24780,AT5G13210	gene-IFM89_032213	FvH4_4g23010,FvH4_5g12462,FvH4_5g12490,FvH4_5g12491,FvH4_5g20030,FvH4_6g30070	gene_Lchi16453		Prupe.1G218700_v2.0.a1,Prupe.5G219000_v2.0.a1,Prupe.5G219100_v2.0.a1,Prupe.5G219200_v2.0.a1	RcHm_v2.0_Chr2g0136111.gene,RcHm_v2.0_Chr4g0429291.gene,RcHm_v2.0_Chr7g0184981.gene,RcHm_v2.0_Chr7g0184991.gene,RcHm_v2.0_Chr7g0185001.gene,RcHm_v2.0_Chr7g0204841.gene	LG04.1291-gene,LG05.1717-gene,LG05.532-gene,LG05.533-gene,LG06.2255-gene,LG06.2263-gene	maker-Ro04-snap-gene-70.81,maker-Ro05-exonerate_est2genome-gene-30.6,maker-Ro05-snap-gene-30.90	Rro04G011630,Rro05G005200,Rro05G005230,Rro05G005240,Rro06G019790
OG0000226	AT1G02205	gene-IFM89_028654,gene-IFM89_029605,gene-IFM89_035744	FvH4_1g22160,FvH4_7g08560,FvH4_7g08570,FvH4_7g08590	gene_Lchi15246		Prupe.2G112600_v2.0.a1,Prupe.2G112800_v2.0.a1,Prupe.2G113500_v2.0.a1,Prupe.2G113600_v2.0.a1	RcHm_v2.0_Chr1g0343261.gene,RcHm_v2.0_Chr1g0343301.gene,RcHm_v2.0_Chr1g0343371.gene,RcHm_v2.0_Chr1g0343431.gene,RcHm_v2.0_Chr1g0343521.gene,RcHm_v2.0_Chr1g0343691.gene,RcHm_v2.0_Chr1g0343791.gene	LG05.3743-gene,LG07.3076-gene,LG07.3077-gene,LG07.3093-gene	maker-Ro05-snap-gene-363.41,maker-Ro07-snap-gene-87.37,maker-Ro07-snap-gene-88.63,maker-Ro07-snap-gene-88.64,maker-Ro07-snap-gene-88.70,maker-Ro07-snap-gene-89.50	Rro05G032660,Rro07G024680,Rro07G024690,Rro07G024730
OG0000227	AT3G17380		FvH4_2g27890,FvH4_3g41440,FvH4_4g21140,FvH4_4g21190,FvH4_4g21292,FvH4_4g21321			Prupe.1G107200_v2.0.a1,Prupe.1G107300_v2.0.a1,Prupe.1G107400_v2.0.a1,Prupe.1G107500_v2.0.a1,Prupe.1G107800_v2.0.a1,Prupe.1G108000_v2.0.a1	RcHm_v2.0_Chr4g0425871.gene,RcHm_v2.0_Chr4g0426731.gene,RcHm_v2.0_Chr4g0426771.gene,RcHm_v2.0_Chr4g0426801.gene,RcHm_v2.0_Chr4g0426851.gene,RcHm_v2.0_Chr4g0426981.gene,RcHm_v2.0_Chr4g0427021.gene,RcHm_v2.0_Chr4g0427031.gene,RcHm_v2.0_Chr4g0427041.gene,RcHm_v2.0_Chr4g0427051.gene,RcHm_v2.0_Chr4g0427081.gene	LG04.1436-gene,LG04.1437-gene	maker-Ro04-snap-gene-75.94,maker-Ro04-snap-gene-81.67,maker-Ro04-snap-gene-81.73	Rro04G012450,Rro04G012490,Rro04G013140,Rro04G013220,Rro05G021870
OG0000228	AT5G17680		FvH4_6g01690,FvH4_7g11550,FvH4_7g17700,FvH4_7g26071,FvH4_7g28510,FvH4_7g28540,FvH4_7g28550				RcHm_v2.0_Chr1g0349221.gene,RcHm_v2.0_Chr1g0372491.gene,RcHm_v2.0_Chr1g0375911.gene,RcHm_v2.0_Chr1g0375921.gene,RcHm_v2.0_Chr1g0375941.gene,RcHm_v2.0_Chr1g0375951.gene,RcHm_v2.0_Chr6g0270391.gene,RcHm_v2.0_Chr7g0232831.gene	LG02.3307-gene,LG07.3435-gene,LG07.3437-gene,LG07.3438-gene,LG07.3439-gene,LG07.3441-gene,LG07.3442-gene	snap_masked-Ro07-processed-gene-162.6	Rro02G029420,Rro03G023140,Rro05G022830,Rro07G004510,Rro07G006370,Rro07G020820,Rro07G020830,Rro07G023850,Rro07G027210,Rro07G027690
OG0000229		gene-IFM89_009935,gene-IFM89_016627,gene-IFM89_016629,gene-IFM89_016636,gene-IFM89_016638,gene-IFM89_016640,gene-IFM89_016641,gene-IFM89_016665,gene-IFM89_030743,gene-IFM89_031277,gene-IFM89_036359,gene-IFM89_038836	FvH4_2g03560	gene_Lchi13851,gene_Lchi13852,gene_Lchi13874		Prupe.8G129900_v2.0.a1,Prupe.8G147500_v2.0.a1,Prupe.8G147700_v2.0.a1,Prupe.8G147800_v2.0.a1,Prupe.8G147900_v2.0.a1,Prupe.8G148000_v2.0.a1,Prupe.8G148300_v2.0.a1	RcHm_v2.0_Chr6g0249071.gene,RcHm_v2.0_Chr6g0249091.gene,RcHm_v2.0_Chr6g0249111.gene,RcHm_v2.0_Chr6g0252461.gene	LG02.3300-gene,LG02.4408-gene	maker-Ro02-snap-gene-337.52,maker-Ro02-snap-gene-386.59,maker-Ro04-snap-gene-274.21	Rro02G029290,Rro02G029300
OG0000230		gene-IFM89_006762,gene-IFM89_006763,gene-IFM89_013503,gene-IFM89_013504,gene-IFM89_019476	FvH4_5g01020,FvH4_5g01030,FvH4_5g01040,FvH4_6g39940	gene_Lchi21245,gene_Lchi21246,gene_Lchi21247,gene_Lchi21248,gene_Lchi31187,gene_Lchi31188,gene_Lchi31189		Prupe.5G084000_v2.0.a1,Prupe.5G084100_v2.0.a1,Prupe.5G084200_v2.0.a1,Prupe.5G084400_v2.0.a1	RcHm_v2.0_Chr7g0200311.gene,RcHm_v2.0_Chr7g0200321.gene,RcHm_v2.0_Chr7g0200341.gene	LG05.1472-gene,LG05.1473-gene,LG05.1475-gene,LG05.1477-gene	maker-Ro05-snap-gene-88.87,maker-Ro05-snap-gene-88.88,maker-Ro05-snap-gene-88.91,maker-Ro05-snap-gene-88.92	Rro05G014120,Rro05G014130,Rro05G014140
OG0000231			FvH4_2g12622,FvH4_3g24361,FvH4_3g28461,FvH4_4g09551,FvH4_4g21351,FvH4_6g21812				RcHm_v2.0_Chr4g0389021.gene,RcHm_v2.0_Chr5g0020651.gene	LG05.2817-gene,LG07.1943-gene	maker-Ro01-exonerate_protein2genome-gene-193.18,maker-Ro02-exonerate_protein2genome-gene-336.7,maker-Ro02-exonerate_protein2genome-gene-348.68,maker-Ro02-snap-gene-272.20,maker-Ro06-exonerate_protein2genome-gene-116.30,maker-Ro06-snap-gene-396.53,maker-Ro07-exonerate_protein2genome-gene-334.27,maker-Ro07-snap-gene-91.76	Rro01G004210,Rro01G008640,Rro01G030760,Rro02G025230,Rro02G027710,Rro04G010840,Rro04G022320,Rro04G026210,Rro04G035410,Rro05G021820,Rro05G030790,Rro06G016520,Rro06G023540,Rro06G027060,Rro07G008620,Rro07G022180
OG0000232			FvH4_2g10221,FvH4_2g25660,FvH4_6g06801,FvH4_6g06820			Prupe.6G320600_v2.0.a1	RcHm_v2.0_Chr3g0456131.gene,RcHm_v2.0_Chr3g0456241.gene,RcHm_v2.0_Chr3g0456251.gene,RcHm_v2.0_Chr3g0456291.gene,RcHm_v2.0_Chr6g0259371.gene,RcHm_v2.0_Chr6g0262491.gene,RcHm_v2.0_Chr6g0293881.gene,RcHm_v2.0_Chr6g0293911.gene	LG02.4030-gene,LG06.4972-gene,LG06.4973-gene,LG06.4980-gene,LG06.4981-gene,LG06.4982-gene,LG06.4983-gene	maker-Ro06-exonerate_est2genome-gene-275.0,maker-Ro06-snap-gene-276.60,maker-Ro06-snap-gene-277.76	Rro02G034820,Rro05G027270,Rro06G043680,Rro06G043690,Rro06G043700,Rro06G043750,Rro06G043760,Rro06G043770,Rro06G043780,Rro06G043940,Rro07G022290
OG0000233			FvH4_3g34920,FvH4_4g12931,FvH4_4g13100,FvH4_5g31284,FvH4_6g33904,FvH4_6g39874,FvH4_7g33811			Prupe.1G167600_v2.0.a1,Prupe.1G167800_v2.0.a1,Prupe.1G167900_v2.0.a1,Prupe.1G168000_v2.0.a1,Prupe.1G168100_v2.0.a1,Prupe.1G169600_v2.0.a1,Prupe.1G169800_v2.0.a1,Prupe.1G169900_v2.0.a1,Prupe.1G170000_v2.0.a1,Prupe.1G170100_v2.0.a1,Prupe.1G187600_v2.0.a1	RcHm_v2.0_Chr4g0409251.gene,RcHm_v2.0_Chr4g0412861.gene,RcHm_v2.0_Chr4g0413271.gene	LG04.2251-gene,LG04.2253-gene,LG05.1068-gene	maker-Ro03-snap-gene-22.79,maker-Ro04-exonerate_protein2genome-gene-140.33,maker-Ro04-snap-gene-140.40,maker-Ro04-snap-gene-140.41,maker-Ro04-snap-gene-141.60,maker-Ro04-snap-gene-142.65,snap_masked-Ro05-processed-gene-61.26	Rro04G020660,Rro04G020750,Rro05G010240
OG0000234			FvH4_5g23602,FvH4_7g01912,FvH4_7g02961				RcHm_v2.0_Chr3g0463131.gene			Rro01G001080,Rro01G006340,Rro01G012050,Rro01G027420,Rro01G027540,Rro02G010750,Rro02G017280,Rro02G026450,Rro02G031280,Rro03G022210,Rro03G027230,Rro03G030640,Rro04G014360,Rro04G024920,Rro04G029370,Rro05G023110,Rro05G023370,Rro05G024090,Rro05G025100,Rro05G028930,Rro05G029140,Rro06G013240,Rro06G019000,Rro06G019760,Rro06G023910,Rro06G026750,Rro06G029860,Rro06G031830,Rro06G048000,Rro07G021440
OG0000235			FvH4_6g23830,FvH4_6g28430,FvH4_6g52670,FvH4_7g04150,FvH4_7g04160,FvH4_7g04170	gene_Lchi16702,gene_Lchi16710		Prupe.2G047500_v2.0.a1,Prupe.2G067100_v2.0.a1,Prupe.2G103300_v2.0.a1,Prupe.2G103900_v2.0.a1,Prupe.6G138000_v2.0.a1,Prupe.6G142300_v2.0.a1	RcHm_v2.0_Chr1g0328221.gene,RcHm_v2.0_Chr1g0328281.gene,RcHm_v2.0_Chr1g0328501.gene,RcHm_v2.0_Chr5g0047581.gene	LG06.3224-gene,LG07.2033-gene,LG07.2037-gene,LG07.2047-gene,LG07.2055-gene	maker-Ro06-snap-gene-88.64,maker-Ro07-snap-gene-266.45	Rro03G023970,Rro06G021960,Rro06G028130,Rro07G015410,Rro07G017040,Rro07G017080,Rro07G017120,Rro07G017130,Rro07G021410
OG0000236	AT4G11410	gene-IFM89_015472	FvH4_5g02640,FvH4_5g02641,FvH4_5g02642,FvH4_5g02643,FvH4_7g29900	gene_Lchi15204	gene24974	Prupe.2G298000_v2.0.a1,Prupe.5G101600_v2.0.a1,Prupe.5G101900_v2.0.a1,Prupe.5G102000_v2.0.a1	RcHm_v2.0_Chr1g0377861.gene,RcHm_v2.0_Chr1g0377871.gene,RcHm_v2.0_Chr3g0491431.gene,RcHm_v2.0_Chr7g0196741.gene,RcHm_v2.0_Chr7g0197221.gene,RcHm_v2.0_Chr7g0197291.gene,RcHm_v2.0_Chr7g0197361.gene,RcHm_v2.0_Chr7g0197421.gene,RcHm_v2.0_Chr7g0197431.gene,RcHm_v2.0_Chr7g0197441.gene,RcHm_v2.0_Chr7g0197571.gene	LG05.1302-gene,LG05.1303-gene,LG05.1304-gene,LG07.357-gene		Rro05G012540,Rro05G012560,Rro05G012570,Rro05G012580,Rro07G003340
OG0000237		gene-IFM89_018682,gene-IFM89_018685,gene-IFM89_021778,gene-IFM89_028964	FvH4_3g00840,FvH4_3g00850,FvH4_4g09160,FvH4_4g09230	gene_Lchi03292,gene_Lchi05102,gene_Lchi05103,gene_Lchi05112,gene_Lchi05113,gene_Lchi05114,gene_Lchi05115,gene_Lchi05116,gene_Lchi05117	gene18699	Prupe.1G088600_v2.0.a1,Prupe.1G088800_v2.0.a1,Prupe.1G088900_v2.0.a1	RcHm_v2.0_Chr4g0402891.gene,RcHm_v2.0_Chr4g0402911.gene,RcHm_v2.0_Chr4g0402921.gene,RcHm_v2.0_Chr4g0402931.gene,RcHm_v2.0_Chr4g0402951.gene,RcHm_v2.0_Chr4g0402961.gene,RcHm_v2.0_Chr4g0402981.gene		maker-Ro04-snap-gene-332.105,maker-Ro04-snap-gene-332.98	Rro04G028540,Rro04G028550,Rro04G028570
OG0000238		gene-IFM89_010426,gene-IFM89_011998,gene-IFM89_022405	FvH4_3g05830,FvH4_7g15020,FvH4_7g15600,FvH4_7g15610,FvH4_7g15620,FvH4_7g15650	gene_Lchi13037,gene_Lchi13039,gene_Lchi13040,gene_Lchi13041,gene_Lchi13042,gene_Lchi20650		Prupe.2G174700_v2.0.a1,Prupe.2G175000_v2.0.a1	RcHm_v2.0_Chr1g0357061.gene,RcHm_v2.0_Chr1g0357071.gene,RcHm_v2.0_Chr1g0358291.gene	LG07.2111-gene,LG07.3915-gene,LG07.3917-gene,LG07.3918-gene	maker-Ro07-snap-gene-23.60,maker-Ro07-snap-gene-23.61,snap_masked-Ro07-processed-gene-23.13,snap_masked-Ro07-processed-gene-23.27	Rro07G017420,Rro07G030900,Rro07G030910,Rro07G030920,Rro07G030940
OG0000239		gene-IFM89_011545	FvH4_1g21300,FvH4_5g24370,FvH4_7g07620,FvH4_7g07650,FvH4_7g07651	gene_Lchi08437		Prupe.2G103100_v2.0.a1,Prupe.5G017100_v2.0.a1,Prupe.7G050200_v2.0.a1	RcHm_v2.0_Chr1g0342781.gene,RcHm_v2.0_Chr1g0342851.gene,RcHm_v2.0_Chr1g0342861.gene,RcHm_v2.0_Chr1g0343021.gene,RcHm_v2.0_Chr1g0343031.gene,RcHm_v2.0_Chr2g0115131.gene,RcHm_v2.0_Chr4g0401311.gene,RcHm_v2.0_Chr7g0214751.gene	LG03.1126-gene,LG04.3468-gene,LG05.2252-gene,LG07.2951-gene,LG07.2954-gene	maker-Ro04-snap-gene-296.42,maker-Ro07-snap-gene-104.90,snap_masked-Ro05-processed-gene-151.17,snap_masked-Ro07-processed-gene-104.26	Rro01G013080,Rro03G009790,Rro04G029190,Rro05G020870,Rro07G023490,Rro07G023510
OG0000240		gene-IFM89_025494		gene_Lchi02728,gene_Lchi07126,gene_Lchi12191,gene_Lchi15099,gene_Lchi16939,gene_Lchi16942,gene_Lchi20213,gene_Lchi20583,gene_Lchi20722,gene_Lchi20986,gene_Lchi21249,gene_Lchi23149,gene_Lchi23162,gene_Lchi23721,gene_Lchi23868,gene_Lchi24907,gene_Lchi26301,gene_Lchi26440,gene_Lchi27245,gene_Lchi27269,gene_Lchi27604,gene_Lchi28339,gene_Lchi28453,gene_Lchi28555,gene_Lchi29777,gene_Lchi30511,gene_Lchi…
OG0000241			FvH4_1g02351,FvH4_2g22761,FvH4_3g12332,FvH4_4g30271,FvH4_6g43842,FvH4_7g03911,FvH4_7g13272,FvH4_7g21181		gene11668,gene13324,gene19896,gene21444,gene8916		RcHm_v2.0_Chr1g0321811.gene,RcHm_v2.0_Chr1g0329831.gene,RcHm_v2.0_Chr1g0330721.gene,RcHm_v2.0_Chr2g0154461.gene,RcHm_v2.0_Chr3g0453691.gene,RcHm_v2.0_Chr4g0409141.gene,RcHm_v2.0_Chr5g0056061.gene,RcHm_v2.0_Chr7g0237911.gene			Rro01G012500,Rro02G025410,Rro02G030670,Rro02G039350,Rro03G011800,Rro03G015870,Rro03G027100,Rro03G033220,Rro05G034520,Rro06G011620,Rro06G034000,Rro07G007880
OG0000242				gene_Lchi07756,gene_Lchi09432,gene_Lchi10038,gene_Lchi10202,gene_Lchi10905,gene_Lchi12623,gene_Lchi15073,gene_Lchi15411,gene_Lchi16921,gene_Lchi18114,gene_Lchi18120,gene_Lchi19158,gene_Lchi20285,gene_Lchi20325,gene_Lchi21555,gene_Lchi23606,gene_Lchi23787,gene_Lchi23992,gene_Lchi25837,gene_Lchi28349,gene_Lchi28366,gene_Lchi29231,gene_Lchi29501,gene_Lchi29907,gene_Lchi30323,gene_Lchi30818,gene_Lchi…
OG0000243				gene_Lchi01388,gene_Lchi04459,gene_Lchi07396,gene_Lchi09040,gene_Lchi09506,gene_Lchi10250,gene_Lchi12793,gene_Lchi13301,gene_Lchi15251,gene_Lchi17709,gene_Lchi19766,gene_Lchi21192,gene_Lchi21473,gene_Lchi21637,gene_Lchi22302,gene_Lchi22676,gene_Lchi23412,gene_Lchi25925,gene_Lchi27330,gene_Lchi27750,gene_Lchi28830,gene_Lchi29469,gene_Lchi29969,gene_Lchi30097,gene_Lchi31063,gene_Lchi31129,gene_Lchi…
OG0000244							RcHm_v2.0_Chr1g0333671.gene,RcHm_v2.0_Chr1g0364741.gene,RcHm_v2.0_Chr1g0365621.gene,RcHm_v2.0_Chr1g0368791.gene,RcHm_v2.0_Chr1g0376101.gene,RcHm_v2.0_Chr1g0377261.gene,RcHm_v2.0_Chr2g0119571.gene,RcHm_v2.0_Chr2g0121041.gene,RcHm_v2.0_Chr2g0121581.gene,RcHm_v2.0_Chr2g0124161.gene,RcHm_v2.0_Chr2g0124631.gene,RcHm_v2.0_Chr2g0126451.gene,RcHm_v2.0_Chr2g0127171.gene,RcHm_v2.0_Chr2g0135811.gene,RcHm_v2…
OG0000245	AT1G04820,AT1G50010,AT4G14960	gene-IFM89_035686,gene-IFM89_038411	FvH4_1g18660,FvH4_2g03140,FvH4_5g33560,FvH4_6g48940	gene_Lchi13989,gene_Lchi18272,gene_Lchi20014,gene_Lchi32665,gene_Lchi34155	gene10471,gene27390	Prupe.1G542600_v2.0.a1,Prupe.6G212700_v2.0.a1,Prupe.8G150900_v2.0.a1	RcHm_v2.0_Chr2g0109481.gene,RcHm_v2.0_Chr2g0168751.gene,RcHm_v2.0_Chr6g0248011.gene,RcHm_v2.0_Chr7g0232381.gene	LG05.3697-gene,LG06.467-gene	maker-Ro01-snap-gene-92.89,maker-Ro02-snap-gene-389.55,maker-Ro06-snap-gene-1.85	Rro01G015710,Rro02G038140,Rro05G032250,Rro06G004280
OG0000246	AT1G07920,AT1G07930,AT1G07940,AT5G60390	gene-IFM89_000521,gene-IFM89_025530	FvH4_3g33060,FvH4_3g33150,FvH4_7g20050	gene_Lchi03052,gene_Lchi09801,gene_Lchi29974	gene8233,gene8234,gene8235,gene8236	Prupe.1G010400_v2.0.a1,Prupe.2G217300_v2.0.a1,Prupe.6G095700_v2.0.a1	RcHm_v2.0_Chr1g0364011.gene,RcHm_v2.0_Chr5g0060421.gene,RcHm_v2.0_Chr5g0060471.gene	LG03.4206-gene,LG03.4209-gene,LG04.2127-gene,LG07.1271-gene	maker-Ro03-snap-gene-83.45,snap_masked-Ro03-processed-gene-82.19	Rro03G032070,Rro03G032100,Rro04G019630,Rro07G011350
OG0000247	AT3G54640,AT4G02610	gene-IFM89_002353,gene-IFM89_003917,gene-IFM89_008879,gene-IFM89_012746,gene-IFM89_030930	FvH4_2g22570,FvH4_6g10820	gene_Lchi13340		Prupe.3G144200_v2.0.a1,Prupe.3G144300_v2.0.a1,Prupe.3G144400_v2.0.a1,Prupe.3G144500_v2.0.a1,Prupe.8G232700_v2.0.a1	RcHm_v2.0_Chr1g0317261.gene,RcHm_v2.0_Chr1g0325481.gene,RcHm_v2.0_Chr1g0378511.gene,RcHm_v2.0_Chr3g0462061.gene,RcHm_v2.0_Chr3g0462091.gene,RcHm_v2.0_Chr4g0436471.gene,RcHm_v2.0_Chr5g0067051.gene,RcHm_v2.0_Chr6g0289611.gene	LG02.1675-gene,LG06.4609-gene,LG06.5077-gene	maker-Ro02-snap-gene-92.102,maker-Ro06-exonerate_est2genome-gene-298.2,maker-Ro06-snap-gene-270.125	Rro02G015700,Rro06G040230,Rro06G044750
OG0000248	AT2G29590	gene-IFM89_028037,gene-IFM89_028038	FvH4_3g37930,FvH4_3g37940,FvH4_3g37970,FvH4_3g37990,FvH4_3g38000,FvH4_3g38010,FvH4_3g38050,FvH4_3g38060	gene_Lchi15872	gene5846	Prupe.6G061800_v2.0.a1,Prupe.6G061900_v2.0.a1,Prupe.6G062000_v2.0.a1,Prupe.6G062100_v2.0.a1,Prupe.6G062200_v2.0.a1,Prupe.6G062300_v2.0.a1	RcHm_v2.0_Chr5g0068361.gene,RcHm_v2.0_Chr5g0068371.gene,RcHm_v2.0_Chr5g0068381.gene,RcHm_v2.0_Chr5g0068391.gene,RcHm_v2.0_Chr5g0068401.gene,RcHm_v2.0_Chr5g0068411.gene,RcHm_v2.0_Chr5g0068441.gene	LG03.4658-gene,LG03.4659-gene,LG04.4199-gene		Rro03G035460,Rro03G035470,Rro03G035480
OG0000249	AT1G62040,AT4G16520	gene-IFM89_035605	FvH4_3g01980,FvH4_3g22920,FvH4_5g00060,FvH4_7g11130	gene_Lchi06087,gene_Lchi23027,gene_Lchi29298,gene_Lchi30245,gene_Lchi33984	gene13618,gene20171,gene21720	Prupe.3G216800_v2.0.a1,Prupe.4G019800_v2.0.a1,Prupe.4G215300_v2.0.a1,Prupe.5G072400_v2.0.a1	RcHm_v2.0_Chr1g0349151.gene,RcHm_v2.0_Chr5g0002891.gene,RcHm_v2.0_Chr5g0040231.gene,RcHm_v2.0_Chr7g0202901.gene	LG03.2504-gene,LG07.3432-gene	maker-Ro05-snap-gene-97.92,snap_masked-Ro03-processed-gene-426.26,snap_masked-Ro07-processed-gene-57.8	Rro03G001780,Rro03G020030,Rro05G015330,Rro07G027180
OG0000250	AT1G68760	gene-IFM89_022591,gene-IFM89_030727,gene-IFM89_030728	FvH4_4g28300,FvH4_4g28310,FvH4_4g28340	gene_Lchi23519		Prupe.1G300800_v2.0.a1,Prupe.1G302800_v2.0.a1,Prupe.1G302900_v2.0.a1,Prupe.1G303000_v2.0.a1,Prupe.1G303100_v2.0.a1,Prupe.1G303300_v2.0.a1	RcHm_v2.0_Chr2g0142061.gene,RcHm_v2.0_Chr2g0142071.gene,RcHm_v2.0_Chr2g0142081.gene,RcHm_v2.0_Chr2g0142111.gene,RcHm_v2.0_Chr2g0142121.gene,RcHm_v2.0_Chr4g0436151.gene,RcHm_v2.0_Chr4g0436191.gene,RcHm_v2.0_Chr6g0244161.gene	LG03.4333-gene,LG04.801-gene,LG04.802-gene,LG04.803-gene	maker-Ro03-snap-gene-42.79,maker-Ro03-snap-gene-71.55,maker-Ro03-snap-gene-71.56	Rro04G007280,Rro04G007300,Rro04G007310
OG0000251	AT3G53690	gene-IFM89_023932,gene-IFM89_027420	FvH4_1g09420,FvH4_1g09490,FvH4_1g09500,FvH4_1g09510,FvH4_3g00832,FvH4_3g00870,FvH4_3g03010,FvH4_7g07220	gene_Lchi11453		Prupe.7G191200_v2.0.a1,Prupe.7G191300_v2.0.a1,Prupe.7G191800_v2.0.a1,Prupe.7G191900_v2.0.a1,Prupe.8G007700_v2.0.a1	RcHm_v2.0_Chr2g0095971.gene,RcHm_v2.0_Chr2g0096041.gene,RcHm_v2.0_Chr2g0096051.gene,RcHm_v2.0_Chr2g0096061.gene,RcHm_v2.0_Chr2g0096251.gene,RcHm_v2.0_Chr5g0001281.gene,RcHm_v2.0_Chr5g0001301.gene,RcHm_v2.0_Chr6g0267431.gene		maker-Ro01-snap-gene-160.37,maker-Ro01-snap-gene-43.78,maker-Ro01-snap-gene-43.84	Rro01G023250,Rro01G023270,Rro01G023280,Rro01G023330
OG0000252	AT3G51970	gene-IFM89_000090,gene-IFM89_008245,gene-IFM89_023861,gene-IFM89_035905	FvH4_1g25220,FvH4_3g00990,FvH4_7g01920	gene_Lchi07127,gene_Lchi07128,gene_Lchi33185		Prupe.2G024900_v2.0.a1,Prupe.4G010500_v2.0.a1,Prupe.4G227200_v2.0.a1,Prupe.4G227400_v2.0.a1	RcHm_v2.0_Chr1g0318551.gene,RcHm_v2.0_Chr2g0123061.gene,RcHm_v2.0_Chr2g0123071.gene,RcHm_v2.0_Chr2g0123131.gene,RcHm_v2.0_Chr3g0485321.gene,RcHm_v2.0_Chr5g0001521.gene,RcHm_v2.0_Chr6g0266191.gene	LG03.86-gene,LG07.1589-gene	maker-Ro01-exonerate_protein2genome-gene-231.60,maker-Ro01-snap-gene-231.79,maker-Ro03-snap-gene-433.79	Rro01G009740,Rro01G009750,Rro01G009760,Rro03G000810,Rro07G013680
OG0000253		gene-IFM89_001309,gene-IFM89_002924,gene-IFM89_004816,gene-IFM89_004948,gene-IFM89_005976,gene-IFM89_008863,gene-IFM89_010673,gene-IFM89_010780,gene-IFM89_011414,gene-IFM89_013196,gene-IFM89_013873,gene-IFM89_016055,gene-IFM89_016090,gene-IFM89_020391,gene-IFM89_021129,gene-IFM89_021975,gene-IFM89_023442,gene-IFM89_025150,gene-IFM89_025316,gene-IFM89_026215,gene-IFM89_028940,gene-IFM89_031080,gen…
OG0000254		gene-IFM89_002143,gene-IFM89_002144,gene-IFM89_005007,gene-IFM89_006107,gene-IFM89_006108,gene-IFM89_006109,gene-IFM89_008532,gene-IFM89_012029,gene-IFM89_015308,gene-IFM89_028839,gene-IFM89_035869	FvH4_3g37660,FvH4_6g38450,FvH4_6g38460	gene_Lchi09190,gene_Lchi09193		Prupe.3G174600_v2.0.a1,Prupe.3G174700_v2.0.a1		LG03.819-gene,LG03.820-gene,LG06.1976-gene	maker-Ro01-exonerate_est2genome-gene-213.10,maker-Ro03-exonerate_est2genome-gene-393.2,maker-Ro06-snap-gene-191.100,snap_masked-Ro03-processed-gene-393.18,snap_masked-Ro06-processed-gene-137.10,snap_masked-Ro06-processed-gene-191.18	Rro03G007140,Rro03G007150,Rro06G012450,Rro06G012460,Rro06G017410
OG0000255		gene-IFM89_000468,gene-IFM89_005372,gene-IFM89_005373,gene-IFM89_005374,gene-IFM89_005467,gene-IFM89_023227,gene-IFM89_026292,gene-IFM89_037943		gene_Lchi10580,gene_Lchi17645,gene_Lchi17649,gene_Lchi20489,gene_Lchi23813,gene_Lchi23817,gene_Lchi23820		Prupe.2G204200_v2.0.a1,Prupe.2G204300_v2.0.a1,Prupe.2G204500_v2.0.a1	RcHm_v2.0_Chr6g0262451.gene,RcHm_v2.0_Chr6g0262461.gene	LG02.3891-gene,LG04.2380-gene,LG04.2498-gene,LG04.2499-gene,LG07.4182-gene	snap_masked-Ro04-processed-gene-155.7,snap_masked-Ro06-processed-gene-232.22,snap_masked-Ro07-processed-gene-5.23	Rro02G033890,Rro04G021590,Rro04G021600,Rro07G033510
OG0000256		gene-IFM89_039013	FvH4_3g45420,FvH4_4g14031,FvH4_7g14070,FvH4_7g14450			Prupe.1G067000_v2.0.a1,Prupe.2G155900_v2.0.a1,Prupe.2G156100_v2.0.a1,Prupe.2G166100_v2.0.a1,Prupe.2G167600_v2.0.a1,Prupe.2G167700_v2.0.a1,Prupe.2G168400_v2.0.a1,Prupe.2G168700_v2.0.a1,Prupe.2G168800_v2.0.a1,Prupe.2G169500_v2.0.a1	RcHm_v2.0_Chr1g0354881.gene,RcHm_v2.0_Chr1g0355861.gene,RcHm_v2.0_Chr5g0069481.gene,RcHm_v2.0_Chr5g0069511.gene,RcHm_v2.0_Chr5g0069551.gene	LG05.2307-gene,LG07.2543-gene,LG07.3716-gene,LG07.3785-gene,LG07.3789-gene,LG07.3798-gene	maker-Ro05-exonerate_protein2genome-gene-158.7,maker-Ro07-snap-gene-167.20,maker-Ro07-snap-gene-29.50,snap_masked-Ro07-processed-gene-32.10	Rro05G021250,Rro07G030480
OG0000257		gene-IFM89_013248	FvH4_1g29150,FvH4_2g35201,FvH4_4g16630,FvH4_4g16640			Prupe.1G146800_v2.0.a1,Prupe.1G146900_v2.0.a1,Prupe.1G147000_v2.0.a1,Prupe.1G147100_v2.0.a1,Prupe.1G147200_v2.0.a1	RcHm_v2.0_Chr4g0395621.gene,RcHm_v2.0_Chr4g0413281.gene,RcHm_v2.0_Chr4g0419631.gene,RcHm_v2.0_Chr4g0419911.gene,RcHm_v2.0_Chr4g0420091.gene,RcHm_v2.0_Chr4g0438521.gene,RcHm_v2.0_Chr6g0306731.gene,RcHm_v2.0_Chr6g0309591.gene	LG02.591-gene,LG04.1860-gene,LG04.1863-gene,LG04.1864-gene	maker-Ro04-snap-gene-107.48,maker-Ro04-snap-gene-107.53,snap_masked-Ro02-processed-gene-30.19	Rro02G005650,Rro04G017030,Rro04G017060,Rro04G017080,Rro04G017100,Rro04G017110,Rro04G017220
OG0000258			FvH4_6g35571,FvH4_6g35580,FvH4_6g35600,FvH4_6g35610			Prupe.3G033200_v2.0.a1,Prupe.3G033300_v2.0.a1,Prupe.3G033400_v2.0.a1,Prupe.3G033500_v2.0.a1,Prupe.3G033600_v2.0.a1	RcHm_v2.0_Chr2g0147301.gene,RcHm_v2.0_Chr2g0147311.gene,RcHm_v2.0_Chr2g0147391.gene,RcHm_v2.0_Chr2g0147431.gene,RcHm_v2.0_Chr2g0147491.gene,RcHm_v2.0_Chr7g0228391.gene,RcHm_v2.0_Chr7g0228411.gene	LG06.1620-gene,LG06.1625-gene,LG07.3868-gene	maker-Ro06-snap-gene-168.37,maker-Ro06-snap-gene-168.39,maker-Ro06-snap-gene-168.40,snap_masked-Ro07-processed-gene-27.12	Rro06G014610,Rro06G014620,Rro06G014630,Rro06G014650,Rro06G014660,Rro06G014690,Rro06G014700,Rro06G014710,Rro07G030600
OG0000259			FvH4_2g32770,FvH4_4g02520,FvH4_4g02530,FvH4_4g17730			Prupe.1G165900_v2.0.a1	RcHm_v2.0_Chr1g0318801.gene,RcHm_v2.0_Chr4g0390011.gene,RcHm_v2.0_Chr4g0390031.gene,RcHm_v2.0_Chr4g0390041.gene,RcHm_v2.0_Chr4g0390061.gene,RcHm_v2.0_Chr4g0390091.gene,RcHm_v2.0_Chr4g0390101.gene,RcHm_v2.0_Chr4g0390141.gene,RcHm_v2.0_Chr4g0390191.gene,RcHm_v2.0_Chr4g0390201.gene,RcHm_v2.0_Chr4g0390231.gene,RcHm_v2.0_Chr4g0390241.gene,RcHm_v2.0_Chr4g0390661.gene,RcHm_v2.0_Chr4g0390711.gene,RcHm_v2…	LG04.4072-gene,LG04.4195-gene	maker-Ro04-snap-gene-223.55,maker-Ro04-snap-gene-223.56,maker-Ro04-snap-gene-223.57,maker-Ro04-snap-gene-224.34	Rro04G034500,Rro04G035480,Rro04G035490,Rro04G035500
OG0000260			FvH4_1g19170,FvH4_6g07690,FvH4_6g07740			Prupe.5G070500_v2.0.a1,Prupe.6G319200_v2.0.a1,Prupe.8G219600_v2.0.a1	RcHm_v2.0_Chr2g0111581.gene,RcHm_v2.0_Chr2g0111611.gene,RcHm_v2.0_Chr2g0123571.gene,RcHm_v2.0_Chr3g0455911.gene,RcHm_v2.0_Chr3g0457381.gene,RcHm_v2.0_Chr3g0458491.gene,RcHm_v2.0_Chr3g0491511.gene,RcHm_v2.0_Chr4g0398371.gene,RcHm_v2.0_Chr6g0293901.gene	LG02.2362-gene,LG02.2373-gene,LG02.2379-gene,LG02.2383-gene,LG02.2389-gene,LG06.4990-gene,LG07.2803-gene	maker-Ro02-snap-gene-140.38,maker-Ro06-snap-gene-281.70	Rro02G022170,Rro05G027290,Rro06G028060,Rro06G042320,Rro06G042920,Rro06G043810,Rro07G020630,Rro07G020650
OG0000261			FvH4_3g24560,FvH4_3g24570,FvH4_3g38410,FvH4_5g01800,FvH4_7g07480			Prupe.6G126600_v2.0.a1,Prupe.6G126700_v2.0.a1,Prupe.6G126800_v2.0.a1	RcHm_v2.0_Chr3g0483921.gene,RcHm_v2.0_Chr5g0043321.gene,RcHm_v2.0_Chr5g0044031.gene,RcHm_v2.0_Chr5g0044071.gene,RcHm_v2.0_Chr6g0256891.gene,RcHm_v2.0_Chr7g0219381.gene	LG03.2730-gene,LG03.2732-gene,LG03.2735-gene,LG05.1388-gene,LG07.3101-gene	maker-Ro02-snap-gene-312.52,maker-Ro03-snap-gene-260.38,maker-Ro05-snap-gene-82.61,maker-Ro05-snap-gene-82.62,maker-Ro07-snap-gene-88.65	Rro03G021840,Rro03G021850,Rro03G021860,Rro03G035770,Rro05G013390,Rro07G021260,Rro07G024720,Rro07G024750
OG0000262			FvH4_2g06091,FvH4_3g02580,FvH4_3g02591,FvH4_4g32271,FvH4_6g44771,FvH4_6g51091,FvH4_7g20111			Prupe.3G231800_v2.0.a1,Prupe.8G124700_v2.0.a1	RcHm_v2.0_Chr1g0354511.gene,RcHm_v2.0_Chr1g0360131.gene,RcHm_v2.0_Chr1g0365181.gene,RcHm_v2.0_Chr1g0365201.gene,RcHm_v2.0_Chr2g0113181.gene,RcHm_v2.0_Chr2g0161931.gene,RcHm_v2.0_Chr2g0161951.gene,RcHm_v2.0_Chr6g0265441.gene,RcHm_v2.0_Chr6g0265451.gene	LG02.3752-gene,LG03.190-gene,LG03.214-gene,LG05.1319-gene	maker-Ro02-snap-gene-332.34,maker-Ro03-snap-gene-423.91,maker-Ro05-snap-gene-372.35,maker-Ro07-snap-gene-12.82	Rro02G032340,Rro02G035510,Rro03G001850,Rro03G010430,Rro04G028820,Rro05G012730
OG0000263			FvH4_2g07670,FvH4_5g37520,FvH4_5g37590,FvH4_5g37790	gene_Lchi24198,gene_Lchi27356		Prupe.1G515600_v2.0.a1,Prupe.7G014300_v2.0.a1,Prupe.8G061100_v2.0.a1	RcHm_v2.0_Chr7g0213681.gene,RcHm_v2.0_Chr7g0213751.gene	LG03.1333-gene,LG03.1348-gene,LG03.2198-gene,LG03.2199-gene,LG05.2218-gene,LG05.2219-gene,LG05.2731-gene,LG05.2738-gene,LG05.2739-gene,LG05.2740-gene,LG05.2741-gene,LG05.4105-gene,LG05.4110-gene,LG05.4137-gene	maker-Ro05-snap-gene-312.36,maker-Ro05-snap-gene-312.37,maker-Ro05-snap-gene-394.72	Rro05G024440,Rro05G028610,Rro05G035190,Rro05G035200
OG0000264			FvH4_3g36570,FvH4_3g36580,FvH4_3g36630,FvH4_3g36641,FvH4_3g36660,FvH4_3g36661,FvH4_5g17360	gene_Lchi35490		Prupe.6G074000_v2.0.a1	RcHm_v2.0_Chr5g0065461.gene,RcHm_v2.0_Chr5g0065481.gene,RcHm_v2.0_Chr5g0065491.gene,RcHm_v2.0_Chr5g0065511.gene,RcHm_v2.0_Chr5g0065531.gene,RcHm_v2.0_Chr5g0065541.gene,RcHm_v2.0_Chr5g0065561.gene	LG03.4517-gene,LG03.4518-gene,LG03.4523-gene,LG03.4525-gene,LG03.4526-gene	snap_masked-Ro03-processed-gene-58.22	Rro02G025610,Rro02G025650,Rro02G025670,Rro03G034360,Rro03G034370,Rro03G034380,Rro03G034390,Rro03G034400,Rro03G034410,Rro05G020530
OG0000265							RcHm_v2.0_Chr1g0319941.gene,RcHm_v2.0_Chr1g0367951.gene,RcHm_v2.0_Chr1g0369471.gene,RcHm_v2.0_Chr1g0379021.gene,RcHm_v2.0_Chr1g0383621.gene,RcHm_v2.0_Chr2g0121381.gene,RcHm_v2.0_Chr2g0122471.gene,RcHm_v2.0_Chr2g0122751.gene,RcHm_v2.0_Chr2g0124341.gene,RcHm_v2.0_Chr2g0124641.gene,RcHm_v2.0_Chr2g0125051.gene,RcHm_v2.0_Chr2g0125641.gene,RcHm_v2.0_Chr2g0126341.gene,RcHm_v2.0_Chr2g0126701.gene,RcHm_v2…
OG0000266	AT3G46000,AT3G46010,AT5G59880,AT5G59890	gene-IFM89_033674	FvH4_3g35350,FvH4_5g02051,FvH4_7g13880,FvH4_7g21550	gene_Lchi18986,gene_Lchi21730	gene13174,gene6614	Prupe.2G165300_v2.0.a1,Prupe.2G229900_v2.0.a1,Prupe.6G082200_v2.0.a1	RcHm_v2.0_Chr1g0354101.gene,RcHm_v2.0_Chr1g0365871.gene,RcHm_v2.0_Chr5g0063461.gene,RcHm_v2.0_Chr7g0198251.gene	LG03.4383-gene,LG05.1356-gene,LG07.1132-gene,LG07.3495-gene,LG07.3766-gene	maker-Ro05-snap-gene-80.69,snap_masked-Ro07-processed-gene-346.23	Rro03G033380,Rro05G013100,Rro07G010170,Rro07G029980
OG0000267	AT5G23270	gene-IFM89_007696	FvH4_2g06241,FvH4_2g06250,FvH4_6g00780	gene_Lchi25579,gene_Lchi30954,gene_Lchi30955,gene_Lchi30956,gene_Lchi30957,gene_Lchi30958,gene_Lchi30961,gene_Lchi32768,gene_Lchi32769,gene_Lchi32771,gene_Lchi33235		Prupe.1G070800_v2.0.a1,Prupe.1G070900_v2.0.a1,Prupe.6G358900_v2.0.a1	RcHm_v2.0_Chr3g0448261.gene,RcHm_v2.0_Chr4g0398701.gene,RcHm_v2.0_Chr6g0256931.gene,RcHm_v2.0_Chr6g0256941.gene	LG04.3626-gene,LG06.5442-gene	maker-Ro02-snap-gene-368.68,maker-Ro02-snap-gene-368.69,maker-Ro04-snap-gene-277.61,maker-Ro06-snap-gene-247.97	Rro04G030500,Rro06G048400
OG0000268	AT3G57270		FvH4_5g06210,FvH4_6g24640,FvH4_6g24680,FvH4_6g37200			Prupe.7G051600_v2.0.a1,Prupe.7G051700_v2.0.a1,Prupe.7G051800_v2.0.a1,Prupe.7G051900_v2.0.a1,Prupe.7G052000_v2.0.a1,Prupe.7G052100_v2.0.a1	RcHm_v2.0_Chr2g0149871.gene,RcHm_v2.0_Chr3g0484071.gene,RcHm_v2.0_Chr3g0484141.gene,RcHm_v2.0_Chr3g0484181.gene,RcHm_v2.0_Chr3g0484251.gene,RcHm_v2.0_Chr7g0178171.gene	LG05.2574-gene,LG05.2578-gene,LG06.3104-gene,LG06.3108-gene,LG06.3112-gene,LG06.3114-gene	maker-Ro06-snap-gene-448.32,maker-Ro06-snap-gene-448.34,maker-Ro06-snap-gene-449.52,maker-Ro06-snap-gene-449.54,maker-Ro06-snap-gene-449.57,maker-Ro06-snap-gene-450.52	Rro06G027110,Rro06G027170
OG0000269	AT1G80110,AT5G24560	gene-IFM89_027500,gene-IFM89_027502	FvH4_1g04390,FvH4_1g12730,FvH4_4g00360,FvH4_4g00362,FvH4_5g11162,FvH4_6g01013,FvH4_6g01014,FvH4_6g01020,FvH4_6g01030	gene_Lchi08299,gene_Lchi12761,gene_Lchi12762,gene_Lchi12763,gene_Lchi12764,gene_Lchi33287,gene_Lchi34123,gene_Lchi34812	gene11872,gene28713	Prupe.1G003900_v2.0.a1	RcHm_v2.0_Chr2g0090041.gene,RcHm_v2.0_Chr3g0448471.gene,RcHm_v2.0_Chr3g0448501.gene,RcHm_v2.0_Chr3g0448521.gene,RcHm_v2.0_Chr4g0385231.gene	LG04.4237-gene		Rro04G035910
OG0000270		gene-IFM89_001015,gene-IFM89_001345,gene-IFM89_001389,gene-IFM89_002811,gene-IFM89_003019,gene-IFM89_003205,gene-IFM89_004717,gene-IFM89_005103,gene-IFM89_006957,gene-IFM89_008664,gene-IFM89_010865,gene-IFM89_011334,gene-IFM89_012095,gene-IFM89_012143,gene-IFM89_012989,gene-IFM89_017667,gene-IFM89_020456,gene-IFM89_023968,gene-IFM89_024135,gene-IFM89_025591,gene-IFM89_026589,gene-IFM89_027059,gen…	FvH4_6g29733				RcHm_v2.0_Chr4g0385261.gene	LG04.2256-gene		Rro06G027290
OG0000271		gene-IFM89_001592,gene-IFM89_003258,gene-IFM89_004205,gene-IFM89_004806,gene-IFM89_005120,gene-IFM89_006780,gene-IFM89_012182,gene-IFM89_013046,gene-IFM89_013467,gene-IFM89_014611,gene-IFM89_014648,gene-IFM89_015078,gene-IFM89_016146,gene-IFM89_017881,gene-IFM89_017931,gene-IFM89_020529,gene-IFM89_021085,gene-IFM89_021549,gene-IFM89_021819,gene-IFM89_025914,gene-IFM89_027338,gene-IFM89_029552,gen…
OG0000272		gene-IFM89_003772,gene-IFM89_003779,gene-IFM89_037592	FvH4_6g13290,FvH4_6g13300,FvH4_6g13322	gene_Lchi32915		Prupe.6G258600_v2.0.a1,Prupe.6G258700_v2.0.a1,Prupe.6G258800_v2.0.a1,Prupe.6G258900_v2.0.a1	RcHm_v2.0_Chr3g0466131.gene,RcHm_v2.0_Chr3g0466161.gene,RcHm_v2.0_Chr3g0466171.gene,RcHm_v2.0_Chr3g0466181.gene,RcHm_v2.0_Chr3g0466201.gene,RcHm_v2.0_Chr6g0251841.gene	LG06.4372-gene,LG06.4373-gene,LG06.4375-gene,LG06.4376-gene,LG06.4378-gene	maker-Ro06-snap-gene-312.113,maker-Ro06-snap-gene-312.114,maker-Ro06-snap-gene-312.116,maker-Ro06-snap-gene-312.118	Rro06G038150,Rro06G038160,Rro06G038200,Rro06G038210,Rro06G038220
OG0000273		gene-IFM89_019778,gene-IFM89_034401,gene-IFM89_035507	FvH4_3g17200,FvH4_3g17264	gene_Lchi02338,gene_Lchi09143,gene_Lchi09144		Prupe.1G537500_v2.0.a1,Prupe.4G152700_v2.0.a1	RcHm_v2.0_Chr1g0327711.gene,RcHm_v2.0_Chr5g0028611.gene,RcHm_v2.0_Chr5g0028741.gene	LG03.1717-gene,LG03.1718-gene,LG03.1721-gene,LG03.1727-gene,LG03.1733-gene,LG03.1738-gene,LG03.1739-gene,LG03.1741-gene,LG03.1742-gene,LG03.1745-gene,LG05.1680-gene,LG05.1681-gene,LG05.1686-gene,LG05.1687-gene,LG07.1999-gene,LG07.2000-gene		Rro03G014230,Rro03G014340
OG0000274		gene-IFM89_000782,gene-IFM89_000789,gene-IFM89_027761	FvH4_2g01280,FvH4_4g25591,FvH4_4g25600,FvH4_4g25610,FvH4_4g25612,FvH4_4g25620	gene_Lchi28130,gene_Lchi28131,gene_Lchi28132,gene_Lchi28133,gene_Lchi28135,gene_Lchi32931,gene_Lchi32933		Prupe.1G244700_v2.0.a1,Prupe.1G245100_v2.0.a1,Prupe.1G245400_v2.0.a1	RcHm_v2.0_Chr3g0483001.gene,RcHm_v2.0_Chr4g0395321.gene,RcHm_v2.0_Chr4g0433021.gene,RcHm_v2.0_Chr5g0023771.gene,RcHm_v2.0_Chr6g0281251.gene	LG04.1030-gene,LG04.1031-gene	maker-Ro04-snap-gene-55.86,maker-Ro04-snap-gene-56.88,maker-Ro04-snap-gene-56.90	Rro04G009420,Rro04G009430
OG0000275		gene-IFM89_035523	FvH4_2g22763,FvH4_2g23250,FvH4_5g01761,FvH4_5g02180,FvH4_5g23981,FvH4_7g21350,FvH4_7g21590			Prupe.4G213300_v2.0.a1,Prupe.8G190800_v2.0.a1,Prupe.8G190900_v2.0.a1	RcHm_v2.0_Chr1g0372911.gene,RcHm_v2.0_Chr5g0032291.gene,RcHm_v2.0_Chr6g0287741.gene,RcHm_v2.0_Chr6g0287791.gene,RcHm_v2.0_Chr6g0290581.gene,RcHm_v2.0_Chr6g0290601.gene,RcHm_v2.0_Chr7g0210061.gene	LG02.2815-gene,LG05.1344-gene,LG05.2291-gene,LG06.5051-gene	maker-Ro01-snap-gene-163.36,maker-Ro02-exonerate_protein2genome-gene-124.55,maker-Ro05-exonerate_protein2genome-gene-180.23,maker-Ro07-exonerate_protein2genome-gene-346.31	Rro02G016110,Rro02G025890,Rro02G036240,Rro03G022610,Rro05G021160
OG0000276		gene-IFM89_020632,gene-IFM89_021210	FvH4_5g01310,FvH4_7g23950	gene_Lchi00536,gene_Lchi11975,gene_Lchi30672,gene_Lchi30673,gene_Lchi30674,gene_Lchi30676,gene_Lchi31344,gene_Lchi31346,gene_Lchi31349,gene_Lchi31350,gene_Lchi31750,gene_Lchi31751,gene_Lchi32310,gene_Lchi32312,gene_Lchi33617,gene_Lchi33697,gene_Lchi34443,gene_Lchi34603,gene_Lchi34968		Prupe.5G088500_v2.0.a1,Prupe.5G088600_v2.0.a1	RcHm_v2.0_Chr1g0344281.gene		maker-Ro01-snap-gene-150.13,maker-Ro01-snap-gene-156.19,maker-Ro05-snap-gene-86.74	Rro01G006890,Rro07G008700
OG0000277		gene-IFM89_003262,gene-IFM89_009617	FvH4_6g09211,FvH4_6g30102				RcHm_v2.0_Chr1g0357231.gene,RcHm_v2.0_Chr2g0129631.gene,RcHm_v2.0_Chr4g0439261.gene,RcHm_v2.0_Chr5g0077831.gene,RcHm_v2.0_Chr7g0200601.gene	LG03.2577-gene,LG03.5158-gene,LG04.3960-gene,LG05.2679-gene,LG07.3684-gene	maker-Ro01-snap-gene-260.14,maker-Ro02-exonerate_protein2genome-gene-214.35,maker-Ro02-exonerate_protein2genome-gene-311.30,maker-Ro07-snap-gene-74.53	Rro02G019960,Rro02G031980,Rro02G033740,Rro03G009170,Rro03G027850,Rro04G026720,Rro05G017130,Rro06G002900,Rro06G029710,Rro07G008630,Rro07G025110,Rro07G029170,Rro07G032910
OG0000278		gene-IFM89_025162,gene-IFM89_028093	FvH4_1g17460,FvH4_2g40551,FvH4_2g40560			Prupe.1G386800_v2.0.a1,Prupe.1G386900_v2.0.a1,Prupe.1G387000_v2.0.a1	RcHm_v2.0_Chr2g0107691.gene,RcHm_v2.0_Chr5g0058901.gene,RcHm_v2.0_Chr5g0058941.gene,RcHm_v2.0_Chr5g0058971.gene,RcHm_v2.0_Chr5g0058991.gene,RcHm_v2.0_Chr5g0059001.gene,RcHm_v2.0_Chr5g0060081.gene,RcHm_v2.0_Chr6g0300151.gene,RcHm_v2.0_Chr7g0223401.gene	LG03.4034-gene,LG03.4035-gene,LG03.4036-gene,LG03.4037-gene,LG03.4038-gene	maker-Ro01-snap-gene-86.72,maker-Ro03-snap-gene-88.33,maker-Ro03-snap-gene-88.34,maker-Ro03-snap-gene-88.36,snap_masked-Ro03-processed-gene-88.11	Rro01G016670,Rro03G031440,Rro03G031450,Rro03G031460
OG0000279			FvH4_3g06840,FvH4_3g06860,FvH4_3g06940,FvH4_3g06960,FvH4_3g06991,FvH4_3g07042,FvH4_3g07044,FvH4_3g20230,FvH4_3g20240			Prupe.4G069300_v2.0.a1,Prupe.4G069400_v2.0.a1,Prupe.4G069500_v2.0.a1,Prupe.4G069600_v2.0.a1	RcHm_v2.0_Chr5g0012201.gene,RcHm_v2.0_Chr5g0012251.gene,RcHm_v2.0_Chr5g0012261.gene,RcHm_v2.0_Chr5g0034051.gene,RcHm_v2.0_Chr5g0034071.gene	LG03.1803-gene,LG03.735-gene,LG03.736-gene,LG03.737-gene,LG03.740-gene	snap_masked-Ro03-processed-gene-397.21,snap_masked-Ro03-processed-gene-398.11	Rro01G009420,Rro03G006430,Rro03G006440,Rro03G006450,Rro03G006470,Rro03G014830
OG0000280			FvH4_1g02311,FvH4_1g13961,FvH4_1g22120,FvH4_2g08941,FvH4_2g11271,FvH4_3g21361,FvH4_3g25312,FvH4_3g29831,FvH4_3g30391,FvH4_3g31714,FvH4_3g33045,FvH4_3g36581,FvH4_3g41971,FvH4_4g12773,FvH4_4g13831,FvH4_4g14282,FvH4_4g14443,FvH4_4g14563,FvH4_5g08081,FvH4_5g21221,FvH4_5g30952,FvH4_6g23254,FvH4_6g30093,FvH4_6g30771,FvH4_6g33071,FvH4_7g01731,FvH4_7g06091,FvH4_7g07901,FvH4_7g10641,FvH4_7g13281,FvH4_7g17…
OG0000281			FvH4_1g15160,FvH4_1g15170,FvH4_1g15171,FvH4_1g15210,FvH4_1g15230,FvH4_1g15390,FvH4_1g15500			Prupe.7G138700_v2.0.a1,Prupe.7G138900_v2.0.a1,Prupe.7G139200_v2.0.a1,Prupe.7G139500_v2.0.a1	RcHm_v2.0_Chr2g0104211.gene,RcHm_v2.0_Chr2g0104311.gene,RcHm_v2.0_Chr2g0104381.gene,RcHm_v2.0_Chr2g0104391.gene,RcHm_v2.0_Chr2g0104431.gene,RcHm_v2.0_Chr2g0104761.gene,RcHm_v2.0_Chr3g0480541.gene,RcHm_v2.0_Chr3g0480561.gene,RcHm_v2.0_Chr3g0485281.gene	LG04.2340-gene,LG06.367-gene,LG07.2217-gene,LG07.2222-gene,LG07.2223-gene,LG07.2224-gene	snap_masked-Ro01-processed-gene-71.14	Rro01G018580,Rro01G018590,Rro01G018620,Rro04G021020
OG0000282			FvH4_3g32760,FvH4_4g29160			Prupe.1G291700_v2.0.a1,Prupe.1G291900_v2.0.a1	RcHm_v2.0_Chr1g0337991.gene,RcHm_v2.0_Chr4g0437541.gene,RcHm_v2.0_Chr4g0437731.gene	LG04.2213-gene,LG04.2217-gene,LG04.2493-gene,LG04.2494-gene,LG04.2495-gene,LG04.2843-gene,LG04.2944-gene,LG04.2945-gene,LG04.684-gene,LG04.685-gene,LG04.688-gene,LG04.689-gene,LG04.690-gene,LG04.696-gene,LG04.697-gene,LG04.701-gene,LG04.703-gene,LG04.708-gene,LG04.709-gene,LG04.715-gene,LG04.734-gene,LG06.3261-gene,LG06.3263-gene		Rroptg000012lG001490
OG0000283			FvH4_1g24112,FvH4_4g10003				RcHm_v2.0_Chr3g0487531.gene,RcHm_v2.0_Chr5g0034781.gene	LG01.334-gene,LG01.412-gene,LG02.2391-gene,LG02.2648-gene,LG02.3029-gene,LG02.3101-gene,LG03.2536-gene,LG03.3506-gene,LG03.3615-gene,LG04.2425-gene,LG04.2779-gene,LG04.3190-gene,LG05.1088-gene,LG05.2473-gene,LG05.3222-gene,LG05.3438-gene,LG07.2109-gene		Rro02G026970,Rro02G037510,Rro03G024510,Rro03G026500,Rro04G023590,Rro05G020240,Rro05G028620,Rro06G034460,Rro07G017210,Rroptg000012lG001560
OG0000284			FvH4_5g16970,FvH4_7g18490			Prupe.1G321200_v2.0.a1,Prupe.5G228500_v2.0.a1,Prupe.5G228600_v2.0.a1,Prupe.5G228700_v2.0.a1,Prupe.5G228900_v2.0.a1	RcHm_v2.0_Chr1g0327261.gene,RcHm_v2.0_Chr3g0486051.gene,RcHm_v2.0_Chr3g0486091.gene,RcHm_v2.0_Chr7g0178281.gene,RcHm_v2.0_Chr7g0178301.gene,RcHm_v2.0_Chr7g0178951.gene,RcHm_v2.0_Chr7g0178961.gene,RcHm_v2.0_Chr7g0178991.gene,RcHm_v2.0_Chr7g0179001.gene,RcHm_v2.0_Chr7g0179031.gene,RcHm_v2.0_Chr7g0187641.gene,RcHm_v2.0_Chr7g0201881.gene,RcHm_v2.0_Chr7g0201901.gene	LG03.3969-gene,LG04.2781-gene,LG05.153-gene	maker-Ro03-snap-gene-112.60,maker-Ro05-snap-gene-38.99,maker-Ro06-snap-gene-395.36	Rro03G028770,Rro03G030300,Rro05G001450,Rro05G001470,Rro05G006570
OG0000285			FvH4_5g31281			Prupe.1G073500_v2.0.a1,Prupe.2G022700_v2.0.a1,Prupe.2G216500_v2.0.a1,Prupe.2G216600_v2.0.a1,Prupe.3G143300_v2.0.a1,Prupe.3G190000_v2.0.a1,Prupe.3G219800_v2.0.a1,Prupe.4G261300_v2.0.a1,Prupe.5G044600_v2.0.a1,Prupe.5G067400_v2.0.a1,Prupe.7G083900_v2.0.a1,Prupe.7G120900_v2.0.a1	RcHm_v2.0_Chr1g0346021.gene,RcHm_v2.0_Chr6g0270721.gene	LG02.2509-gene,LG03.4613-gene,LG04.889-gene,LG05.2476-gene	maker-Ro03-exonerate_est2genome-gene-282.7,maker-Ro03-exonerate_protein2genome-gene-308.49,maker-Ro03-exonerate_protein2genome-gene-350.19,maker-Ro03-snap-gene-54.42,maker-Ro05-exonerate_protein2genome-gene-283.15,snap_masked-Ro01-processed-gene-315.2,snap_masked-Ro02-processed-gene-87.21,snap_masked-Ro03-processed-gene-342.22,snap_masked-Ro04-processed-gene-351.8	Rro06G027180,Rro06G034470,Rro07G015170
OG0000286				gene_Lchi02760,gene_Lchi04263,gene_Lchi04655,gene_Lchi05091,gene_Lchi07412,gene_Lchi08040,gene_Lchi08686,gene_Lchi08915,gene_Lchi09140,gene_Lchi10421,gene_Lchi10471,gene_Lchi11068,gene_Lchi12672,gene_Lchi15168,gene_Lchi15262,gene_Lchi15385,gene_Lchi15877,gene_Lchi16288,gene_Lchi17687,gene_Lchi18092,gene_Lchi18363,gene_Lchi21633,gene_Lchi23158,gene_Lchi23725,gene_Lchi23913,gene_Lchi25596,gene_Lchi…
OG0000287				gene_Lchi03828,gene_Lchi03829,gene_Lchi03832,gene_Lchi03843,gene_Lchi16819,gene_Lchi16820,gene_Lchi16832,gene_Lchi16842,gene_Lchi16844,gene_Lchi16852,gene_Lchi16853,gene_Lchi16877,gene_Lchi16880,gene_Lchi16893,gene_Lchi23661,gene_Lchi23665,gene_Lchi26099,gene_Lchi26104,gene_Lchi28318,gene_Lchi29198,gene_Lchi29202,gene_Lchi29203,gene_Lchi31995,gene_Lchi32169,gene_Lchi32170,gene_Lchi32180,gene_Lchi…
OG0000288				gene_Lchi01063,gene_Lchi01775,gene_Lchi02842,gene_Lchi06595,gene_Lchi10554,gene_Lchi11537,gene_Lchi12631,gene_Lchi15039,gene_Lchi16293,gene_Lchi20506,gene_Lchi21250,gene_Lchi21831,gene_Lchi22280,gene_Lchi22517,gene_Lchi23694,gene_Lchi24160,gene_Lchi24516,gene_Lchi26223,gene_Lchi26441,gene_Lchi26549,gene_Lchi26649,gene_Lchi26703,gene_Lchi27943,gene_Lchi28276,gene_Lchi29712,gene_Lchi30053,gene_Lchi…
OG0000289									maker-Ro01-exonerate_protein2genome-gene-134.46,maker-Ro01-exonerate_protein2genome-gene-167.24,maker-Ro02-exonerate_protein2genome-gene-13.55,maker-Ro02-exonerate_protein2genome-gene-133.62,maker-Ro02-exonerate_protein2genome-gene-285.26,maker-Ro02-exonerate_protein2genome-gene-366.77,maker-Ro02-exonerate_protein2genome-gene-391.61,maker-Ro02-exonerate_protein2genome-gene-405.61,maker-Ro03-exone…	Rro03G018440
OG0000290	AT1G65810	gene-IFM89_011458,gene-IFM89_011461	FvH4_1g27541,FvH4_1g27542,FvH4_2g08960,FvH4_3g00170,FvH4_5g05930	gene_Lchi12467		Prupe.1G201900_v2.0.a1,Prupe.1G202100_v2.0.a1,Prupe.1G202500_v2.0.a1,Prupe.3G013100_v2.0.a1	RcHm_v2.0_Chr3g0488011.gene,RcHm_v2.0_Chr3g0488061.gene,RcHm_v2.0_Chr3g0488111.gene,RcHm_v2.0_Chr3g0488221.gene,RcHm_v2.0_Chr6g0264601.gene,RcHm_v2.0_Chr6g0264641.gene	LG02.3787-gene	maker-Ro01-snap-gene-145.17,maker-Ro01-snap-gene-145.19,maker-Ro01-snap-gene-145.20,maker-Ro02-snap-gene-337.47,maker-Ro02-snap-gene-337.48	Rro01G005310,Rro01G007190,Rro01G007200,Rro01G007210,Rro02G032780
OG0000291	AT4G12300,AT4G12310,AT4G12320,AT4G12330,AT5G44620	gene-IFM89_034285,gene-IFM89_034291	FvH4_3g36340,FvH4_5g00500,FvH4_5g00510	gene_Lchi17542,gene_Lchi23497,gene_Lchi24394,gene_Lchi35395		Prupe.5G077600_v2.0.a1,Prupe.5G077700_v2.0.a1,Prupe.5G077800_v2.0.a1,Prupe.5G078100_v2.0.a1,Prupe.5G078200_v2.0.a1,Prupe.5G078300_v2.0.a1	RcHm_v2.0_Chr7g0201891.gene,RcHm_v2.0_Chr7g0201961.gene,RcHm_v2.0_Chr7g0201971.gene,RcHm_v2.0_Chr7g0201981.gene,RcHm_v2.0_Chr7g0202001.gene	LG05.1533-gene	maker-Ro03-snap-gene-112.64,maker-Ro05-snap-gene-94.86	Rro03G028760,Rro05G014800
OG0000292	AT3G12750	gene-IFM89_019095,gene-IFM89_020700,gene-IFM89_026399,gene-IFM89_031593	FvH4_3g12900,FvH4_6g39460	gene_Lchi15487,gene_Lchi21297,gene_Lchi32137,gene_Lchi32138,gene_Lchi32139,gene_Lchi32502,gene_Lchi32503		Prupe.3G185300_v2.0.a1,Prupe.3G185500_v2.0.a1,Prupe.4G117200_v2.0.a1	RcHm_v2.0_Chr5g0021001.gene,RcHm_v2.0_Chr5g0023861.gene	LG03.1362-gene,LG03.1363-gene,LG06.1271-gene,LG06.1272-gene,LG06.1273-gene,LG06.1274-gene	maker-Ro03-snap-gene-355.84,maker-Ro06-snap-gene-197.75,snap_masked-Ro01-processed-gene-230.20	Rro03G011920,Rro06G011530
OG0000293		gene-IFM89_001081,gene-IFM89_002413,gene-IFM89_004994,gene-IFM89_006482,gene-IFM89_007622,gene-IFM89_009255,gene-IFM89_009665,gene-IFM89_013294,gene-IFM89_016525,gene-IFM89_017068,gene-IFM89_019392,gene-IFM89_019544,gene-IFM89_019608,gene-IFM89_020278,gene-IFM89_021829,gene-IFM89_022184,gene-IFM89_022191,gene-IFM89_022502,gene-IFM89_023234,gene-IFM89_024706,gene-IFM89_024798,gene-IFM89_024812,gen…
OG0000294		gene-IFM89_004180,gene-IFM89_004183	FvH4_3g41150,FvH4_3g41220,FvH4_6g00880	gene_Lchi25884,gene_Lchi25886	gene26793,gene28637	Prupe.6G038100_v2.0.a1,Prupe.6G038200_v2.0.a1	RcHm_v2.0_Chr3g0448361.gene,RcHm_v2.0_Chr5g0073931.gene,RcHm_v2.0_Chr5g0073981.gene	LG03.4937-gene,LG03.4941-gene,LG03.4944-gene,LG03.4947-gene,LG03.4950-gene	maker-Ro03-snap-gene-29.48,maker-Ro03-snap-gene-29.49,maker-Ro03-snap-gene-30.35,snap_masked-Ro03-processed-gene-29.7,snap_masked-Ro03-processed-gene-30.12	Rro03G038140,Rro03G038150,Rro03G038160,Rro03G038180,Rro03G038190,Rro03G038200
OG0000295		gene-IFM89_023610,gene-IFM89_032556	FvH4_6g44460,FvH4_6g44461,FvH4_6g44470	gene_Lchi27570,gene_Lchi32092		Prupe.3G228900_v2.0.a1,Prupe.3G229000_v2.0.a1,Prupe.3G229300_v2.0.a1,Prupe.3G229400_v2.0.a1,Prupe.3G229500_v2.0.a1,Prupe.3G229700_v2.0.a1,Prupe.3G229800_v2.0.a1,Prupe.3G229900_v2.0.a1,Prupe.3G230000_v2.0.a1	RcHm_v2.0_Chr2g0161421.gene,RcHm_v2.0_Chr2g0161441.gene,RcHm_v2.0_Chr2g0161451.gene,RcHm_v2.0_Chr2g0161461.gene,RcHm_v2.0_Chr2g0161481.gene,RcHm_v2.0_Chr2g0161491.gene,RcHm_v2.0_Chr2g0161501.gene,RcHm_v2.0_Chr2g0161511.gene	LG06.846-gene,LG06.848-gene,LG06.849-gene	maker-Ro06-snap-gene-213.99,maker-Ro06-snap-gene-221.67	Rro06G007800
OG0000296		gene-IFM89_000879,gene-IFM89_000880,gene-IFM89_000882,gene-IFM89_000885,gene-IFM89_002635,gene-IFM89_002637,gene-IFM89_011875	FvH4_1g21070	gene_Lchi20167,gene_Lchi23768,gene_Lchi23770,gene_Lchi23773,gene_Lchi26238,gene_Lchi26241,gene_Lchi26243,gene_Lchi26252,gene_Lchi29746,gene_Lchi31774			RcHm_v2.0_Chr2g0114641.gene,RcHm_v2.0_Chr2g0114711.gene,RcHm_v2.0_Chr2g0114821.gene,RcHm_v2.0_Chr2g0114871.gene,RcHm_v2.0_Chr5g0025931.gene	LG03.1475-gene	maker-Ro03-snap-gene-31.107,maker-Ro03-snap-gene-349.65	Rro01G009220,Rro01G013320,Rro01G013330,Rro01G013340
OG0000297		gene-IFM89_002440,gene-IFM89_002442,gene-IFM89_002453,gene-IFM89_022635,gene-IFM89_022642	FvH4_1g04591,FvH4_3g08210,FvH4_3g08211,FvH4_3g32960,FvH4_3g32961,FvH4_5g21700,FvH4_6g22211			Prupe.4G056200_v2.0.a1,Prupe.4G056600_v2.0.a1	RcHm_v2.0_Chr5g0009861.gene,RcHm_v2.0_Chr5g0009881.gene,RcHm_v2.0_Chr5g0009931.gene,RcHm_v2.0_Chr5g0009951.gene,RcHm_v2.0_Chr5g0009981.gene,RcHm_v2.0_Chr5g0055541.gene	LG03.585-gene,LG03.586-gene,LG03.591-gene	maker-Ro03-snap-gene-405.111,maker-Ro03-snap-gene-415.81,snap_masked-Ro03-processed-gene-405.32	Rro03G005160,Rro03G005200,Rro03G005230,Rro03G005240
OG0000298		gene-IFM89_022094,gene-IFM89_027830,gene-IFM89_027831,gene-IFM89_037244,gene-IFM89_037245	FvH4_3g33810,FvH4_3g33850,FvH4_3g33880,FvH4_3g45870,FvH4_7g20320,FvH4_7g20340,FvH4_7g20350			Prupe.2G219800_v2.0.a1,Prupe.2G219900_v2.0.a1,Prupe.3G138100_v2.0.a1,Prupe.4G208900_v2.0.a1,Prupe.6G091800_v2.0.a1,Prupe.6G091900_v2.0.a1	RcHm_v2.0_Chr1g0364271.gene,RcHm_v2.0_Chr1g0364281.gene,RcHm_v2.0_Chr1g0364291.gene,RcHm_v2.0_Chr5g0061391.gene,RcHm_v2.0_Chr5g0061441.gene	LG03.4257-gene,LG07.1241-gene	maker-Ro03-snap-gene-78.44,maker-Ro07-snap-gene-338.61	Rro03G032420,Rro03G032450,Rro07G011030
OG0000299		gene-IFM89_019372	FvH4_3g44612,FvH4_4g08352	gene_Lchi00759,gene_Lchi03605,gene_Lchi05097,gene_Lchi05590,gene_Lchi09409,gene_Lchi10048,gene_Lchi13459,gene_Lchi15786,gene_Lchi16003,gene_Lchi18002,gene_Lchi18949,gene_Lchi19120,gene_Lchi19218,gene_Lchi20313,gene_Lchi28073,gene_Lchi29240,gene_Lchi30983,gene_Lchi31268,gene_Lchi31403,gene_Lchi32674,gene_Lchi33453,gene_Lchi33571,gene_Lchi35035		Prupe.5G246300_v2.0.a1	RcHm_v2.0_Chr5g0015171.gene	LG04.2891-gene		Rro07G021040
OG0000300		gene-IFM89_038671	FvH4_1g20031,FvH4_1g28811,FvH4_2g01463,FvH4_2g28261,FvH4_3g37471,FvH4_4g11881,FvH4_4g14101,FvH4_6g16753,FvH4_6g33201			Prupe.3G105600_v2.0.a1	RcHm_v2.0_Chr5g0016671.gene	LG02.3510-gene,LG05.3750-gene,LG06.1537-gene,LG06.2750-gene,LG07.2732-gene,LG07.941-gene	maker-Ro03-snap-gene-244.44,maker-Ro05-snap-gene-294.34,snap_masked-Ro02-processed-gene-34.22	Rro01G008660,Rro02G024050,Rro02G033650,Rro03G023410,Rro03G030700,Rro04G024120,Rro06G020410,Rro06G031110,Rro07G028660
OG0000301		gene-IFM89_014169,gene-IFM89_014176	FvH4_5g00210,FvH4_5g00220,FvH4_5g00230,FvH4_5g36500,FvH4_5g36530,FvH4_5g36860	gene_Lchi23466		Prupe.5G074800_v2.0.a1,Prupe.5G074900_v2.0.a1	RcHm_v2.0_Chr7g0202451.gene,RcHm_v2.0_Chr7g0202461.gene,RcHm_v2.0_Chr7g0202471.gene,RcHm_v2.0_Chr7g0202481.gene,RcHm_v2.0_Chr7g0202561.gene,RcHm_v2.0_Chr7g0202571.gene,RcHm_v2.0_Chr7g0202581.gene	LG05.1563-gene,LG05.1564-gene,LG05.1565-gene,LG05.1567-gene	maker-Ro05-snap-gene-96.53,maker-Ro05-snap-gene-96.54,maker-Ro05-snap-gene-96.55,maker-Ro05-snap-gene-96.56	Rro05G015100,Rro05G015110,Rro05G015120,Rro05G015140
OG0000302			FvH4_1g12751,FvH4_2g05985,FvH4_3g30611,FvH4_3g33631,FvH4_6g06661			Prupe.4G244000_v2.0.a1,Prupe.6G221400_v2.0.a1,Prupe.6G301400_v2.0.a1,Prupe.7G031600_v2.0.a1	RcHm_v2.0_Chr1g0345341.gene,RcHm_v2.0_Chr1g0368471.gene,RcHm_v2.0_Chr2g0128511.gene,RcHm_v2.0_Chr2g0173271.gene,RcHm_v2.0_Chr3g0496001.gene,RcHm_v2.0_Chr5g0021461.gene,RcHm_v2.0_Chr5g0045101.gene,RcHm_v2.0_Chr5g0068061.gene,RcHm_v2.0_Chr5g0069541.gene,RcHm_v2.0_Chr5g0079181.gene,RcHm_v2.0_Chr5g0082051.gene,RcHm_v2.0_Chr6g0255561.gene			Rro02G027280,Rro02G028740,Rro03G027470,Rro04G022110,Rro04G023960,Rro04G025570,Rro05G033040,Rro07G020810,Rroptg000012lG001120
OG0000303			FvH4_1g16870,FvH4_1g16871,FvH4_1g16930,FvH4_1g23710			Prupe.6G226600_v2.0.a1,Prupe.6G226800_v2.0.a1,Prupe.6G226900_v2.0.a1,Prupe.6G227000_v2.0.a1,Prupe.6G227100_v2.0.a1,Prupe.6G227400_v2.0.a1	RcHm_v2.0_Chr2g0106851.gene,RcHm_v2.0_Chr2g0106991.gene,RcHm_v2.0_Chr2g0119351.gene,RcHm_v2.0_Chr2g0119391.gene,RcHm_v2.0_Chr2g0119411.gene,RcHm_v2.0_Chr2g0119481.gene,RcHm_v2.0_Chr2g0119541.gene,RcHm_v2.0_Chr5g0076421.gene		maker-Ro01-snap-gene-239.75,maker-Ro01-snap-gene-83.110,maker-Ro06-snap-gene-100.53	Rro01G011020,Rro01G011030,Rro01G011040,Rro01G011050,Rro01G017100,Rro01G017110,Rro01G017130,Rro01G017150,Rro06G021120
OG0000304	AT2G06050	gene-IFM89_010010	FvH4_1g08452,FvH4_1g08453,FvH4_1g08454,FvH4_1g08490,FvH4_1g08510	gene_Lchi19657	gene22657	Prupe.7G200800_v2.0.a1	RcHm_v2.0_Chr2g0094591.gene,RcHm_v2.0_Chr2g0094611.gene,RcHm_v2.0_Chr2g0094631.gene,RcHm_v2.0_Chr2g0094641.gene,RcHm_v2.0_Chr2g0150041.gene,RcHm_v2.0_Chr7g0211621.gene	LG04.2368-gene,LG04.2370-gene,LG04.2486-gene,LG04.2488-gene	maker-Ro04-snap-gene-151.62,maker-Ro04-snap-gene-152.22,snap_masked-Ro04-processed-gene-151.15	Rro01G024100,Rro01G024110,Rro04G021440,Rro04G021450,Rro04G021470,Rro04G021550
OG0000305	AT4G34410	gene-IFM89_031936,gene-IFM89_031937,gene-IFM89_031947	FvH4_1g15960,FvH4_2g06050,FvH4_2g06060	gene_Lchi01932,gene_Lchi02215,gene_Lchi02216		Prupe.7G134100_v2.0.a1,Prupe.8G125100_v2.0.a1	RcHm_v2.0_Chr1g0349631.gene,RcHm_v2.0_Chr2g0105221.gene,RcHm_v2.0_Chr2g0105401.gene,RcHm_v2.0_Chr2g0105461.gene,RcHm_v2.0_Chr2g0105481.gene,RcHm_v2.0_Chr2g0105501.gene,RcHm_v2.0_Chr2g0105521.gene,RcHm_v2.0_Chr2g0130611.gene,RcHm_v2.0_Chr6g0257181.gene	LG02.4157-gene	snap_masked-Ro01-processed-gene-76.16,snap_masked-Ro01-processed-gene-76.17,snap_masked-Ro01-processed-gene-76.26	Rro01G018000,Rro01G018020,Rro01G018030,Rro02G035540
OG0000306	AT3G54450	gene-IFM89_015387	FvH4_7g02980,FvH4_7g03010,FvH4_7g03030	gene_Lchi08651,gene_Lchi08653,gene_Lchi08661,gene_Lchi08664,gene_Lchi08668,gene_Lchi08671,gene_Lchi08673,gene_Lchi08674,gene_Lchi08677,gene_Lchi34174		Prupe.2G034800_v2.0.a1,Prupe.2G035000_v2.0.a1,Prupe.2G035200_v2.0.a1,Prupe.2G035400_v2.0.a1	RcHm_v2.0_Chr1g0324041.gene,RcHm_v2.0_Chr1g0324051.gene,RcHm_v2.0_Chr1g0324061.gene,RcHm_v2.0_Chr1g0324071.gene	LG07.1733-gene,LG07.1736-gene,LG07.1739-gene		Rro07G014840,Rro07G014870,Rro07G014890
OG0000307	AT4G13010	gene-IFM89_030552,gene-IFM89_031930	FvH4_2g18310,FvH4_2g18320,FvH4_2g18350	gene_Lchi25364		Prupe.8G195700_v2.0.a1,Prupe.8G195800_v2.0.a1,Prupe.8G195900_v2.0.a1,Prupe.8G196000_v2.0.a1	RcHm_v2.0_Chr6g0283611.gene,RcHm_v2.0_Chr6g0283661.gene,RcHm_v2.0_Chr6g0283681.gene,RcHm_v2.0_Chr6g0283691.gene,RcHm_v2.0_Chr6g0283721.gene	LG02.2083-gene,LG02.2084-gene,LG02.2086-gene,LG02.2089-gene	maker-Ro02-snap-gene-120.73,maker-Ro02-snap-gene-120.75,maker-Ro02-snap-gene-120.77,snap_masked-Ro02-processed-gene-120.25	Rro02G019430,Rro02G019440,Rro02G019460,Rro02G019470,Rro02G019480
OG0000308	AT2G38660,AT4G00600,AT4G00620	gene-IFM89_021687,gene-IFM89_023535,gene-IFM89_028009,gene-IFM89_038195	FvH4_6g09070,FvH4_7g13650	gene_Lchi03547,gene_Lchi04527	gene23716,gene4430	Prupe.1G144700_v2.0.a1,Prupe.2G162600_v2.0.a1,Prupe.6G300800_v2.0.a1,Prupe.8G257500_v2.0.a1	RcHm_v2.0_Chr1g0353731.gene,RcHm_v2.0_Chr3g0459301.gene,RcHm_v2.0_Chr3g0495451.gene,RcHm_v2.0_Chr6g0293401.gene	LG06.4780-gene,LG07.3741-gene	maker-Ro02-snap-gene-77.124,maker-Ro06-snap-gene-288.104,snap_masked-Ro07-processed-gene-36.11	Rro02G030060,Rro06G041870,Rro07G029770
OG0000309	AT1G60420	gene-IFM89_003950,gene-IFM89_018261,gene-IFM89_034421,gene-IFM89_038141,gene-IFM89_038883,gene-IFM89_038884	FvH4_4g34250,FvH4_4g34260	gene_Lchi02697,gene_Lchi02698,gene_Lchi02701,gene_Lchi02702,gene_Lchi02704,gene_Lchi29220,gene_Lchi32636,gene_Lchi32638	gene9565	Prupe.1G171000_v2.0.a1,Prupe.1G252000_v2.0.a1,Prupe.1G252100_v2.0.a1,Prupe.1G252200_v2.0.a1	RcHm_v2.0_Chr6g0250421.gene	LG04.276-gene,LG04.277-gene	maker-Ro02-snap-gene-17.115,maker-Ro04-snap-gene-15.87	Rro02G003310,Rro04G002560
OG0000310		gene-IFM89_000085,gene-IFM89_002370,gene-IFM89_008044,gene-IFM89_009237,gene-IFM89_010555,gene-IFM89_011423,gene-IFM89_013111,gene-IFM89_013229,gene-IFM89_018478,gene-IFM89_019331,gene-IFM89_020092,gene-IFM89_021926,gene-IFM89_022364,gene-IFM89_022650,gene-IFM89_028206,gene-IFM89_028810,gene-IFM89_029570,gene-IFM89_032167,gene-IFM89_033601,gene-IFM89_033671,gene-IFM89_035502,gene-IFM89_037496,gen…	FvH4_1g29591				RcHm_v2.0_Chr1g0327211.gene,RcHm_v2.0_Chr2g0096851.gene		maker-Ro04-snap-gene-356.39,maker-Ro05-snap-gene-307.31	Rro01G003390
OG0000311		gene-IFM89_028482,gene-IFM89_030991	FvH4_1g05410,FvH4_4g33740,FvH4_5g35660,FvH4_6g19280,FvH4_6g19281,FvH4_6g19290	gene_Lchi25380,gene_Lchi33353,gene_Lchi33687,gene_Lchi34554		Prupe.1G332200_v2.0.a1,Prupe.7G102900_v2.0.a1,Prupe.7G103000_v2.0.a1	RcHm_v2.0_Chr1g0327761.gene,RcHm_v2.0_Chr1g0342631.gene,RcHm_v2.0_Chr3g0474401.gene,RcHm_v2.0_Chr3g0474491.gene,RcHm_v2.0_Chr4g0443251.gene,RcHm_v2.0_Chr4g0443261.gene	LG04.317-gene,LG06.3805-gene,LG06.3806-gene	maker-Ro04-snap-gene-17.67	Rro04G002950,Rro06G032850,Rro06G032870,Rro06G032880
OG0000312		gene-IFM89_033101,gene-IFM89_033358,gene-IFM89_033359	FvH4_1g29590,FvH4_2g02783,FvH4_3g24441,FvH4_3g24442,FvH4_3g24443,FvH4_3g35812,FvH4_4g07822,FvH4_5g24391,FvH4_6g20107,FvH4_6g22012,FvH4_7g02154,FvH4_7g07292				RcHm_v2.0_Chr3g0453251.gene,RcHm_v2.0_Chr5g0042901.gene,RcHm_v2.0_Chr7g0230091.gene		maker-Ro01-snap-gene-233.68,maker-Ro01-snap-gene-250.71,maker-Ro03-snap-gene-164.8,maker-Ro03-snap-gene-261.67,maker-Ro07-snap-gene-281.57	Rro01G001680,Rro02G018390,Rro03G038510,Rro06G029170,Rro06G047100,Rro07G016750
OG0000313		gene-IFM89_027033	FvH4_1g28812,FvH4_3g20371,FvH4_3g35051,FvH4_4g06793,FvH4_5g08581,FvH4_6g11612		gene6469	Prupe.6G123900_v2.0.a1,Prupe.6G353900_v2.0.a1,Prupe.7G008600_v2.0.a1	RcHm_v2.0_Chr1g0324011.gene,RcHm_v2.0_Chr4g0410641.gene,RcHm_v2.0_Chr5g0040851.gene,RcHm_v2.0_Chr7g0182091.gene,RcHm_v2.0_Chr7g0236061.gene	LG02.2647-gene,LG02.3028-gene,LG04.3343-gene,LG04.3418-gene	maker-Ro07-exonerate_protein2genome-gene-86.19	Rro01G006310,Rro03G013520,Rro03G026740,Rro04G024560,Rro04G033160,Rro06G020400,Rro06G028640,Rro07G022300
OG0000314		gene-IFM89_005789,gene-IFM89_005790	FvH4_3g01640,FvH4_3g01660,FvH4_3g01670,FvH4_3g01672,FvH4_3g18030			Prupe.4G016900_v2.0.a1,Prupe.4G017000_v2.0.a1,Prupe.4G017100_v2.0.a1,Prupe.4G017200_v2.0.a1,Prupe.4G020300_v2.0.a1,Prupe.4G218500_v2.0.a1,Prupe.4G218600_v2.0.a1	RcHm_v2.0_Chr4g0430681.gene,RcHm_v2.0_Chr5g0002511.gene,RcHm_v2.0_Chr5g0002521.gene,RcHm_v2.0_Chr5g0030071.gene,RcHm_v2.0_Chr5g0040841.gene	LG03.149-gene,LG03.2547-gene,LG03.3627-gene	maker-Ro03-exonerate_est2genome-gene-129.2,maker-Ro03-exonerate_est2genome-gene-130.4,maker-Ro03-exonerate_est2genome-gene-276.0,maker-Ro03-snap-gene-130.43	Rro03G001390,Rro03G020290,Rro03G028000
OG0000315		gene-IFM89_014031	FvH4_7g12200,FvH4_7g12250,FvH4_7g12281,FvH4_7g12282,FvH4_7g12300,FvH4_7g12310	gene_Lchi04892		Prupe.2G148400_v2.0.a1,Prupe.2G148500_v2.0.a1,Prupe.2G148600_v2.0.a1,Prupe.2G148700_v2.0.a1	RcHm_v2.0_Chr1g0350951.gene,RcHm_v2.0_Chr1g0350991.gene,RcHm_v2.0_Chr1g0351001.gene,RcHm_v2.0_Chr1g0351031.gene,RcHm_v2.0_Chr1g0351061.gene,RcHm_v2.0_Chr1g0351071.gene,RcHm_v2.0_Chr1g0351081.gene,RcHm_v2.0_Chr1g0351091.gene,RcHm_v2.0_Chr1g0351101.gene	LG07.3580-gene,LG07.3581-gene,LG07.3582-gene,LG07.3583-gene,LG07.3584-gene		Rro07G028220,Rro07G028240,Rro07G028250
OG0000316			FvH4_1g23030,FvH4_2g17621,FvH4_2g17640,FvH4_5g16900,FvH4_6g51550,FvH4_6g51570,FvH4_6g51610,FvH4_7g31270,FvH4_7g31321	gene_Lchi23067	gene18673,gene21830,gene25229,gene29531	Prupe.5G111200_v2.0.a1,Prupe.5G227800_v2.0.a1,Prupe.7G062200_v2.0.a1,Prupe.7G062600_v2.0.a1,Prupe.7G063000_v2.0.a1	RcHm_v2.0_Chr2g0116321.gene,RcHm_v2.0_Chr2g0116681.gene,RcHm_v2.0_Chr2g0116761.gene,RcHm_v2.0_Chr2g0116981.gene,RcHm_v2.0_Chr2g0117271.gene,RcHm_v2.0_Chr2g0117561.gene,RcHm_v2.0_Chr5g0059261.gene,RcHm_v2.0_Chr7g0180011.gene,RcHm_v2.0_Chr7g0180031.gene		maker-Ro06-exonerate_est2genome-gene-430.3
OG0000317			FvH4_7g27330,FvH4_7g27355,FvH4_7g27642,FvH4_7g27890,FvH4_7g27891,FvH4_7g28110,FvH4_7g28390			Prupe.2G022400_v2.0.a1,Prupe.2G022500_v2.0.a1,Prupe.2G022900_v2.0.a1,Prupe.2G023500_v2.0.a1,Prupe.2G023600_v2.0.a1	RcHm_v2.0_Chr1g0317951.gene,RcHm_v2.0_Chr1g0327521.gene,RcHm_v2.0_Chr1g0374841.gene,RcHm_v2.0_Chr7g0237021.gene	LG03.2329-gene,LG03.2351-gene,LG07.1521-gene,LG07.1529-gene,LG07.1532-gene,LG07.541-gene	maker-Ro07-snap-gene-315.60,maker-Ro07-snap-gene-317.9	Rro03G018710,Rro03G018910,Rro03G020930,Rro07G004970,Rro07G013510
OG0000318			FvH4_4g12900,FvH4_6g23490,FvH4_7g14930,FvH4_7g14950,FvH4_7g15082,FvH4_7g16980			Prupe.1G395700_v2.0.a1,Prupe.8G117500_v2.0.a1	RcHm_v2.0_Chr1g0357251.gene,RcHm_v2.0_Chr1g0357261.gene,RcHm_v2.0_Chr1g0357321.gene,RcHm_v2.0_Chr2g0108101.gene,RcHm_v2.0_Chr2g0108161.gene,RcHm_v2.0_Chr2g0108191.gene,RcHm_v2.0_Chr3g0481491.gene,RcHm_v2.0_Chr4g0399611.gene,RcHm_v2.0_Chr4g0414891.gene,RcHm_v2.0_Chr5g0059491.gene	LG02.4180-gene,LG04.2115-gene	maker-Ro01-snap-gene-87.93,maker-Ro01-snap-gene-87.94,maker-Ro02-exonerate_protein2genome-gene-371.46,maker-Ro06-exonerate_protein2genome-gene-426.22	Rro01G016440,Rro01G016450,Rro02G035790,Rro04G019520,Rro07G030820
OG0000319			FvH4_2g13120				RcHm_v2.0_Chr4g0435361.gene	LG01.91-gene,LG02.2984-gene,LG02.3027-gene,LG02.3467-gene,LG03.2441-gene,LG03.3234-gene,LG03.3339-gene,LG04.3291-gene,LG05.3366-gene,LG06.2176-gene,LG07.2731-gene	snap_masked-Ro02-processed-gene-113.29,snap_masked-Ro05-processed-gene-203.13	Rro01G003170,Rro01G006290,Rro01G008840,Rro02G015550,Rro02G027010,Rro03G023150,Rro03G023580,Rro03G024380,Rro03G025910,Rro04G024570,Rro06G028620,Rro06G031100,Rro07G015660,Rro07G024480
OG0000320				gene_Lchi00435,gene_Lchi05317,gene_Lchi07264,gene_Lchi09524,gene_Lchi09953,gene_Lchi10330,gene_Lchi10340,gene_Lchi10935,gene_Lchi14894,gene_Lchi16803,gene_Lchi18126,gene_Lchi21200,gene_Lchi21237,gene_Lchi21646,gene_Lchi21893,gene_Lchi23285,gene_Lchi23912,gene_Lchi25193,gene_Lchi26473,gene_Lchi27938,gene_Lchi27941,gene_Lchi28752,gene_Lchi29219,gene_Lchi30051,gene_Lchi30099,gene_Lchi31022,gene_Lchi…
OG0000321				gene_Lchi03722,gene_Lchi05068,gene_Lchi07765,gene_Lchi09376,gene_Lchi09512,gene_Lchi09618,gene_Lchi11234,gene_Lchi13877,gene_Lchi14436,gene_Lchi15750,gene_Lchi16122,gene_Lchi19372,gene_Lchi19394,gene_Lchi19949,gene_Lchi20290,gene_Lchi20834,gene_Lchi21605,gene_Lchi22997,gene_Lchi24657,gene_Lchi25683,gene_Lchi26850,gene_Lchi28400,gene_Lchi28558,gene_Lchi28567,gene_Lchi29091,gene_Lchi30724,gene_Lchi…
OG0000322				gene_Lchi00893,gene_Lchi03306,gene_Lchi03451,gene_Lchi03509,gene_Lchi04549,gene_Lchi04990,gene_Lchi05154,gene_Lchi05764,gene_Lchi07923,gene_Lchi10370,gene_Lchi11745,gene_Lchi11854,gene_Lchi12886,gene_Lchi14224,gene_Lchi15469,gene_Lchi17447,gene_Lchi17455,gene_Lchi17852,gene_Lchi18414,gene_Lchi21959,gene_Lchi26502,gene_Lchi26658,gene_Lchi30442,gene_Lchi30507,gene_Lchi32258,gene_Lchi32511,gene_Lchi…
OG0000323	AT1G21835,AT1G21864,AT1G21866,AT1G21925,AT1G21928,AT1G34792,AT1G34795,AT1G34800,AT1G34805,AT1G34810,AT1G34815,AT1G34820,AT1G34825,AT1G34830,AT1G34840,AT1G34850,AT1G34860,AT1G34930,AT1G35035,AT1G54775,AT1G58242,AT1G58245,AT1G58248,AT3G24465,AT5G34828,AT5G36720,AT5G36805,AT5G38378
OG0000324	AT1G19260,AT1G41920,AT2G06541,AT3G29450,AT3G29763,AT3G29765,AT4G09660		FvH4_3g37321,FvH4_7g16871		gene14801,gene14802,gene25787,gene27393,gene5159,gene6254		RcHm_v2.0_Chr1g0380371.gene,RcHm_v2.0_Chr5g0062621.gene	LG07.2658-gene		Rro02G031420,Rro03G022510,Rro03G024640,Rro03G025260,Rro03G025960,Rro03G026860,Rro06G028020,Rro07G015020,Rro07G018560,Rro07G023390
OG0000325	AT2G27030,AT2G41110,AT3G43810,AT3G56800,AT5G21274,AT5G37780	gene-IFM89_016429,gene-IFM89_016430	FvH4_1g29550,FvH4_1g30270	gene_Lchi08101,gene_Lchi27978,gene_Lchi32307	gene1049,gene1110,gene15822,gene21180,gene9124	Prupe.4G269100_v2.0.a1,Prupe.7G024100_v2.0.a1	RcHm_v2.0_Chr3g0491111.gene,RcHm_v2.0_Chr3g0495081.gene,RcHm_v2.0_Chr3g0495111.gene	LG07.1204-gene	snap_masked-Ro01-processed-gene-233.26	Rro01G009880,Rro01G009890,Rro07G010770
OG0000326	AT2G21580,AT4G34555,AT4G39200	gene-IFM89_026081,gene-IFM89_031051	FvH4_1g21830,FvH4_2g09230,FvH4_3g25090,FvH4_7g07520	gene_Lchi21028,gene_Lchi22431	gene23259,gene24958,gene26989	Prupe.2G075600_v2.0.a1,Prupe.7G005700_v2.0.a1	RcHm_v2.0_Chr1g0339301.gene,RcHm_v2.0_Chr3g0463111.gene,RcHm_v2.0_Chr5g0045631.gene,RcHm_v2.0_Chr6g0265071.gene	LG02.3767-gene,LG03.3034-gene,LG07.2927-gene	maker-Ro03-snap-gene-222.30,snap_masked-Ro03-processed-gene-222.13	Rro02G032570,Rro03G024630,Rro07G023300
OG0000327	AT1G56410,AT5G02490,AT5G02500	gene-IFM89_011240,gene-IFM89_023361,gene-IFM89_023688,gene-IFM89_035777	FvH4_6g14090	gene_Lchi18956,gene_Lchi18963,gene_Lchi21178,gene_Lchi21185,gene_Lchi24313,gene_Lchi34042	gene11107,gene28488	Prupe.6G079800_v2.0.a1,Prupe.6G252500_v2.0.a1	RcHm_v2.0_Chr1g0366521.gene,RcHm_v2.0_Chr3g0466971.gene	LG06.4310-gene	maker-Ro06-snap-gene-316.85,snap_masked-Ro05-processed-gene-101.29,snap_masked-Ro05-processed-gene-91.13,snap_masked-Ro07-processed-gene-80.9	Rro02G039020,Rro06G037550,Rro07G009850
OG0000328	AT1G76750	gene-IFM89_006866,gene-IFM89_006870,gene-IFM89_020514,gene-IFM89_026236,gene-IFM89_032623	FvH4_2g13390,FvH4_2g13400,FvH4_2g18700,FvH4_2g18870,FvH4_2g18910,FvH4_5g02500	gene_Lchi06298		Prupe.8G031900_v2.0.a1,Prupe.8G032300_v2.0.a1,Prupe.8G034300_v2.0.a1,Prupe.8G034800_v2.0.a1,Prupe.8G053400_v2.0.a1,Prupe.I003300_v2.0.a1	RcHm_v2.0_Chr6g0274951.gene,RcHm_v2.0_Chr6g0284691.gene,RcHm_v2.0_Chr6g0284701.gene,RcHm_v2.0_Chr7g0197601.gene	LG02.2009-gene,LG02.2011-gene,LG02.863-gene	snap_masked-Ro02-processed-gene-116.26	Rro02G018770
OG0000329	AT5G53970	gene-IFM89_031758,gene-IFM89_033569	FvH4_3g19340,FvH4_6g26600,FvH4_6g26610	gene_Lchi08544,gene_Lchi08546,gene_Lchi08547,gene_Lchi31962,gene_Lchi31963		Prupe.3G133000_v2.0.a1,Prupe.3G133100_v2.0.a1,Prupe.4G174400_v2.0.a1	RcHm_v2.0_Chr2g0127461.gene,RcHm_v2.0_Chr2g0127471.gene,RcHm_v2.0_Chr2g0127491.gene,RcHm_v2.0_Chr5g0032401.gene	LG03.2006-gene,LG06.2794-gene,LG06.2795-gene	maker-Ro03-snap-gene-318.75,maker-Ro06-snap-gene-50.27,maker-Ro06-snap-gene-50.30	Rro03G016330,Rro06G024550,Rro06G024560,Rro06G024580
OG0000330	AT5G23290	gene-IFM89_007708,gene-IFM89_008275,gene-IFM89_010071,gene-IFM89_010647,gene-IFM89_011127,gene-IFM89_018167,gene-IFM89_018350,gene-IFM89_033150	FvH4_4g37090	gene_Lchi10214		Prupe.1G348800_v2.0.a1	RcHm_v2.0_Chr1g0343381.gene,RcHm_v2.0_Chr2g0169341.gene,RcHm_v2.0_Chr3g0478071.gene,RcHm_v2.0_Chr4g0389221.gene,RcHm_v2.0_Chr4g0391031.gene,RcHm_v2.0_Chr4g0391701.gene,RcHm_v2.0_Chr4g0446851.gene,RcHm_v2.0_Chr5g0039981.gene,RcHm_v2.0_Chr5g0067401.gene,RcHm_v2.0_Chr5g0070771.gene,RcHm_v2.0_Chr6g0253901.gene,RcHm_v2.0_Chr6g0266371.gene,RcHm_v2.0_Chr6g0274601.gene	LG04.36-gene	maker-Ro04-snap-gene-2.77	Rro04G000340
OG0000331		gene-IFM89_001360,gene-IFM89_005161,gene-IFM89_005806,gene-IFM89_006731,gene-IFM89_007424,gene-IFM89_008992,gene-IFM89_010808,gene-IFM89_011304,gene-IFM89_013107,gene-IFM89_013197,gene-IFM89_014571,gene-IFM89_014654,gene-IFM89_019162,gene-IFM89_019856,gene-IFM89_022941,gene-IFM89_024298,gene-IFM89_024757,gene-IFM89_025621,gene-IFM89_025647,gene-IFM89_026709,gene-IFM89_026860,gene-IFM89_028294,gen…
OG0000332		gene-IFM89_021808,gene-IFM89_025969,gene-IFM89_025972,gene-IFM89_030308,gene-IFM89_030309	FvH4_6g27350	gene_Lchi12177,gene_Lchi12182,gene_Lchi12186,gene_Lchi12190,gene_Lchi12193,gene_Lchi31312,gene_Lchi33743,gene_Lchi33744,gene_Lchi33828,gene_Lchi34761,gene_Lchi35443		Prupe.7G048400_v2.0.a1,Prupe.7G048500_v2.0.a1,Prupe.7G048600_v2.0.a1	RcHm_v2.0_Chr2g0129571.gene,RcHm_v2.0_Chr2g0129581.gene,RcHm_v2.0_Chr2g0131961.gene,RcHm_v2.0_Chr2g0131981.gene	LG06.2644-gene	maker-Ro06-exonerate_est2genome-gene-67.6,maker-Ro06-snap-gene-67.66	Rro06G023430
OG0000333		gene-IFM89_001034,gene-IFM89_001035,gene-IFM89_001037,gene-IFM89_006094,gene-IFM89_014692,gene-IFM89_017001,gene-IFM89_018804,gene-IFM89_023419,gene-IFM89_025878,gene-IFM89_025879,gene-IFM89_025881,gene-IFM89_035718,gene-IFM89_035719,gene-IFM89_035727,gene-IFM89_035730,gene-IFM89_035731,gene-IFM89_036589,gene-IFM89_036590				Prupe.4G024600_v2.0.a1	RcHm_v2.0_Chr1g0383101.gene,RcHm_v2.0_Chr5g0003811.gene,RcHm_v2.0_Chr5g0069761.gene,RcHm_v2.0_Chr5g0069771.gene,RcHm_v2.0_Chr5g0069781.gene,RcHm_v2.0_Chr5g0069791.gene,RcHm_v2.0_Chr5g0069821.gene,RcHm_v2.0_Chr5g0069831.gene	LG03.232-gene
OG0000334		gene-IFM89_030292	FvH4_1g10640,FvH4_1g10641,FvH4_1g10642,FvH4_1g10643,FvH4_1g10650,FvH4_1g10660,FvH4_1g10661	gene_Lchi09292,gene_Lchi09293,gene_Lchi12161,gene_Lchi25224,gene_Lchi35072	gene15358,gene18889,gene9613	Prupe.7G178500_v2.0.a1	RcHm_v2.0_Chr2g0097671.gene,RcHm_v2.0_Chr2g0097801.gene,RcHm_v2.0_Chr2g0097821.gene	LG02.3486-gene	maker-Ro01-snap-gene-49.94,maker-Ro01-snap-gene-49.95,maker-Ro02-snap-gene-307.39,maker-Ro04-snap-gene-79.91	Rro01G022390,Rro01G022410,Rro02G030550
OG0000335		gene-IFM89_007643,gene-IFM89_014422	FvH4_6g42780,FvH4_6g42800,FvH4_6g42840	gene_Lchi08646,gene_Lchi20302,gene_Lchi21913,gene_Lchi21915,gene_Lchi21920,gene_Lchi21921,gene_Lchi21922,gene_Lchi31767,gene_Lchi34192	gene12379,gene12380,gene25440	Prupe.3G214200_v2.0.a1,Prupe.3G214400_v2.0.a1	RcHm_v2.0_Chr2g0158731.gene,RcHm_v2.0_Chr2g0158741.gene,RcHm_v2.0_Chr2g0158761.gene,RcHm_v2.0_Chr2g0158771.gene	LG06.1000-gene,LG06.1001-gene	maker-Ro06-snap-gene-213.96	Rro06G009050,Rro06G009060
OG0000336		gene-IFM89_002298	FvH4_2g20400,FvH4_2g20420,FvH4_2g20430,FvH4_4g01290,FvH4_4g01310	gene_Lchi14913,gene_Lchi14914,gene_Lchi14919,gene_Lchi31218,gene_Lchi33463		Prupe.1G021400_v2.0.a1,Prupe.1G021500_v2.0.a1,Prupe.1G021600_v2.0.a1,Prupe.1G021700_v2.0.a1,Prupe.1G021800_v2.0.a1	RcHm_v2.0_Chr4g0387791.gene,RcHm_v2.0_Chr4g0387801.gene,RcHm_v2.0_Chr6g0286501.gene,RcHm_v2.0_Chr6g0286511.gene,RcHm_v2.0_Chr6g0286521.gene,RcHm_v2.0_Chr6g0286531.gene,RcHm_v2.0_Chr7g0189141.gene	LG02.1878-gene,LG04.4156-gene	maker-Ro04-snap-gene-227.56	Rro02G017550,Rro04G035170
OG0000337		gene-IFM89_038466		gene_Lchi04897,gene_Lchi04898,gene_Lchi04899,gene_Lchi04900,gene_Lchi04901,gene_Lchi04904,gene_Lchi05045,gene_Lchi15045,gene_Lchi20594,gene_Lchi20596,gene_Lchi20597,gene_Lchi20599,gene_Lchi20601,gene_Lchi20605,gene_Lchi20612,gene_Lchi20630,gene_Lchi26163,gene_Lchi30516,gene_Lchi30519,gene_Lchi30627,gene_Lchi30628,gene_Lchi30629,gene_Lchi30630,gene_Lchi30632,gene_Lchi30637,gene_Lchi31659,gene_Lchi…
OG0000338		gene-IFM89_022873,gene-IFM89_024698,gene-IFM89_039283			gene11741,gene2687,gene27073	Prupe.1G453600_v2.0.a1,Prupe.1G453700_v2.0.a1,Prupe.1G465600_v2.0.a1,Prupe.1G475100_v2.0.a1,Prupe.1G475200_v2.0.a1,Prupe.1G475300_v2.0.a1,Prupe.1G475400_v2.0.a1,Prupe.1G475500_v2.0.a1,Prupe.1G475800_v2.0.a1,Prupe.1G475900_v2.0.a1,Prupe.1G476200_v2.0.a1,Prupe.1G476500_v2.0.a1,Prupe.1G476700_v2.0.a1,Prupe.1G477000_v2.0.a1,Prupe.1G477200_v2.0.a1,Prupe.1G477400_v2.0.a1,Prupe.1G477800_v2.0.a1,Prupe.4G…		LG03.3474-gene,LG03.3499-gene	maker-Ro03-snap-gene-140.9	Rro03G027480
OG0000339		gene-IFM89_004691,gene-IFM89_007457	FvH4_6g32551,FvH4_6g32560,FvH4_6g32570	gene_Lchi03544,gene_Lchi03545,gene_Lchi03546	gene14644,gene14645,gene14646,gene14647,gene14650,gene19955,gene601	Prupe.3G057000_v2.0.a1,Prupe.3G057100_v2.0.a1	RcHm_v2.0_Chr2g0140951.gene,RcHm_v2.0_Chr2g0140961.gene,RcHm_v2.0_Chr2g0140991.gene,RcHm_v2.0_Chr2g0141021.gene	LG06.1956-gene,LG06.1957-gene,LG06.1961-gene,LG06.2589-gene	maker-Ro06-snap-gene-138.83	Rro06G017270,Rro06G017320
OG0000340		gene-IFM89_002615	FvH4_1g21001,FvH4_6g39640,FvH4_6g39660,FvH4_6g39680,FvH4_6g39682,FvH4_6g39683	gene_Lchi18559,gene_Lchi32605		Prupe.3G187300_v2.0.a1,Prupe.6G185100_v2.0.a1,Prupe.6G185300_v2.0.a1,Prupe.6G185600_v2.0.a1	RcHm_v2.0_Chr2g0114501.gene,RcHm_v2.0_Chr2g0114521.gene,RcHm_v2.0_Chr2g0153691.gene,RcHm_v2.0_Chr2g0153701.gene,RcHm_v2.0_Chr2g0153711.gene,RcHm_v2.0_Chr2g0153741.gene,RcHm_v2.0_Chr2g0153751.gene	LG06.1252-gene,LG06.1254-gene,LG06.1255-gene	maker-Ro01-snap-gene-112.74,maker-Ro04-exonerate_protein2genome-gene-280.32	Rro01G013410,Rro04G030290,Rro06G011370
OG0000341		gene-IFM89_017396	FvH4_3g22280,FvH4_3g22281,FvH4_3g22290,FvH4_3g22300,FvH4_3g22321,FvH4_3g22331,FvH4_6g23881,FvH4_7g03072			Prupe.4G209700_v2.0.a1,Prupe.4G209800_v2.0.a1	RcHm_v2.0_Chr5g0038351.gene,RcHm_v2.0_Chr5g0038361.gene,RcHm_v2.0_Chr5g0038381.gene,RcHm_v2.0_Chr5g0038731.gene,RcHm_v2.0_Chr5g0038741.gene,RcHm_v2.0_Chr5g0038771.gene,RcHm_v2.0_Chr5g0038781.gene	LG03.2395-gene,LG03.2398-gene,LG03.2399-gene,LG06.3215-gene	maker-Ro03-snap-gene-288.23,snap_masked-Ro03-processed-gene-287.17	Rro03G019300,Rro03G019320,Rro03G019330,Rro06G027960
OG0000342		gene-IFM89_003009	FvH4_1g29780,FvH4_2g38600,FvH4_5g17090	gene_Lchi08134,gene_Lchi14736,gene_Lchi16235,gene_Lchi19164,gene_Lchi19165,gene_Lchi29153,gene_Lchi30371,gene_Lchi31564,gene_Lchi31566,gene_Lchi32901,gene_Lchi33349,gene_Lchi33802,gene_Lchi33954,gene_Lchi33957	gene1569	Prupe.5G230400_v2.0.a1	RcHm_v2.0_Chr7g0178721.gene,RcHm_v2.0_Chr7g0178731.gene,RcHm_v2.0_Chr7g0178741.gene,RcHm_v2.0_Chr7g0178751.gene	LG05.142-gene,LG05.143-gene	snap_masked-Ro05-processed-gene-8.25	Rro05G001370
OG0000343			FvH4_1g18892,FvH4_1g18893,FvH4_1g20162,FvH4_1g26653,FvH4_1g29090,FvH4_2g14380,FvH4_2g17540,FvH4_2g19090,FvH4_2g30380,FvH4_2g34010,FvH4_3g26330,FvH4_3g26702,FvH4_3g30710,FvH4_3g38790,FvH4_4g08270,FvH4_4g10220,FvH4_4g10364,FvH4_5g06880,FvH4_5g13180,FvH4_5g19450,FvH4_5g20620,FvH4_5g24202,FvH4_5g31660,FvH4_6g23360,FvH4_6g30100,FvH4_6g35510,FvH4_6g40350,FvH4_7g09590
OG0000344			FvH4_3g44301,FvH4_5g19180,FvH4_6g21610				RcHm_v2.0_Chr6g0305091.gene	LG03.3456-gene,LG03.4123-gene,LG05.2867-gene,LG05.4245-gene,LG05.777-gene,LG06.2727-gene		Rro01G005680,Rro01G005710,Rro01G028370,Rro02G006890,Rro02G015640,Rro02G024310,Rro02G024790,Rro03G009530,Rro03G024280,Rro04G019670,Rro04G025170,Rro04G027770,Rro05G008650,Rro05G029070,Rro06G022940,Rro07G018660,Rroptg000012lG000150,Rroptg000012lG000860
OG0000345			FvH4_2g07841,FvH4_3g24291,FvH4_4g25931,FvH4_6g07963			Prupe.1G524100_v2.0.a1,Prupe.2G044300_v2.0.a1	RcHm_v2.0_Chr2g0089441.gene,RcHm_v2.0_Chr4g0413041.gene,RcHm_v2.0_Chr5g0040301.gene	LG02.211-gene,LG03.3108-gene,LG04.2003-gene,LG04.3092-gene,LG05.3752-gene,LG06.3203-gene	maker-Ro04-exonerate_protein2genome-gene-306.70,maker-Ro04-snap-gene-183.19,maker-Ro06-exonerate_est2genome-gene-444.3	Rro01G004390,Rro01G009100,Rro02G000850,Rro02G011230,Rro05G014370,Rro05G017900,Rro05G026630,Rro06G018910,Rro06G022950,Rro07G019370
OG0000346			FvH4_6g28450,FvH4_7g06060	gene_Lchi05616,gene_Lchi16706			RcHm_v2.0_Chr1g0328331.gene,RcHm_v2.0_Chr1g0328371.gene,RcHm_v2.0_Chr1g0328401.gene,RcHm_v2.0_Chr1g0328591.gene,RcHm_v2.0_Chr1g0328601.gene,RcHm_v2.0_Chr1g0328751.gene,RcHm_v2.0_Chr1g0329631.gene,RcHm_v2.0_Chr1g0333261.gene,RcHm_v2.0_Chr1g0334191.gene,RcHm_v2.0_Chr5g0047441.gene,RcHm_v2.0_Chr5g0047761.gene,RcHm_v2.0_Chr5g0047851.gene,RcHm_v2.0_Chr5g0047981.gene,RcHm_v2.0_Chr6g0283331.gene	LG07.2058-gene,LG07.2595-gene,LG07.2671-gene	maker-Ro02-exonerate_protein2genome-gene-122.50,maker-Ro03-snap-gene-234.56,maker-Ro07-snap-gene-265.22,snap_masked-Ro07-processed-gene-289.7	Rro03G023860,Rro07G015440,Rro07G021270
OG0000347			FvH4_6g35310,FvH4_6g35321,FvH4_7g12370,FvH4_7g12380,FvH4_7g12420,FvH4_7g12430,FvH4_7g12440			Prupe.2G149200_v2.0.a1	RcHm_v2.0_Chr1g0351161.gene,RcHm_v2.0_Chr1g0351231.gene,RcHm_v2.0_Chr1g0351241.gene,RcHm_v2.0_Chr1g0351251.gene,RcHm_v2.0_Chr1g0351261.gene,RcHm_v2.0_Chr1g0351271.gene,RcHm_v2.0_Chr1g0351311.gene,RcHm_v2.0_Chr1g0352011.gene,RcHm_v2.0_Chr1g0352031.gene,RcHm_v2.0_Chr1g0352041.gene	LG07.3602-gene,LG07.3604-gene,LG07.3605-gene	maker-Ro07-snap-gene-45.74	Rro06G014880,Rro07G028340,Rro07G028460,Rro07G028470,Rro07G028480,Rro07G028490
OG0000348			FvH4_1g16420,FvH4_6g39730			Prupe.3G130000_v2.0.a1,Prupe.3G130100_v2.0.a1,Prupe.3G130300_v2.0.a1,Prupe.3G130400_v2.0.a1,Prupe.3G130500_v2.0.a1,Prupe.3G136500_v2.0.a1,Prupe.3G141700_v2.0.a1,Prupe.3G141800_v2.0.a1,Prupe.3G141900_v2.0.a1,Prupe.3G167300_v2.0.a1,Prupe.3G167400_v2.0.a1,Prupe.7G207700_v2.0.a1,Prupe.7G207800_v2.0.a1,Prupe.7G207900_v2.0.a1,Prupe.7G208100_v2.0.a1	RcHm_v2.0_Chr2g0153821.gene,RcHm_v2.0_Chr2g0163501.gene,RcHm_v2.0_Chr2g0163511.gene,RcHm_v2.0_Chr5g0063201.gene,RcHm_v2.0_Chr7g0229231.gene,RcHm_v2.0_Chr7g0229251.gene	LG05.3359-gene,LG05.3523-gene	maker-Ro05-snap-gene-345.28	Rro05G031090,Rro06G011260
OG0000349			FvH4_5g08280			Prupe.1G074000_v2.0.a1	RcHm_v2.0_Chr4g0403091.gene,RcHm_v2.0_Chr4g0403141.gene,RcHm_v2.0_Chr4g0403171.gene,RcHm_v2.0_Chr4g0403231.gene,RcHm_v2.0_Chr4g0403281.gene,RcHm_v2.0_Chr4g0403311.gene,RcHm_v2.0_Chr4g0404231.gene,RcHm_v2.0_Chr4g0404341.gene	LG04.3069-gene,LG04.3373-gene,LG04.3379-gene,LG04.3380-gene,LG04.3381-gene,LG04.3390-gene	maker-Ro04-snap-gene-331.64,maker-Ro04-snap-gene-331.68,maker-Ro04-snap-gene-332.102	Rro04G023460,Rro04G028310,Rro04G028330,Rro04G028400,Rro04G028430,Rro04G028460,Rro04G028470,Rro04G028480,Rro04G028490
OG0000350			FvH4_3g28210,FvH4_3g36530,FvH4_6g42700,FvH4_7g15780			Prupe.4G262900_v2.0.a1,Prupe.4G263000_v2.0.a1,Prupe.4G263100_v2.0.a1,Prupe.4G264400_v2.0.a1	RcHm_v2.0_Chr1g0358581.gene,RcHm_v2.0_Chr4g0395841.gene,RcHm_v2.0_Chr4g0444921.gene,RcHm_v2.0_Chr5g0050321.gene,RcHm_v2.0_Chr5g0050341.gene	LG03.2854-gene,LG03.2858-gene,LG03.2867-gene,LG03.2875-gene,LG03.3314-gene,LG03.3315-gene,LG04.2324-gene,LG04.2325-gene,LG04.2329-gene	maker-Ro03-snap-gene-162.14,maker-Ro03-snap-gene-244.46,maker-Ro04-snap-gene-147.29	Rro03G022910,Rro03G026580,Rro04G021000
OG0000351			FvH4_3g15100			Prupe.6G158400_v2.0.a1,Prupe.6G158800_v2.0.a1	RcHm_v2.0_Chr5g0024321.gene,RcHm_v2.0_Chr5g0024841.gene,RcHm_v2.0_Chr5g0025351.gene,RcHm_v2.0_Chr5g0025371.gene,RcHm_v2.0_Chr5g0025391.gene,RcHm_v2.0_Chr5g0025511.gene,RcHm_v2.0_Chr5g0025551.gene,RcHm_v2.0_Chr5g0072881.gene	LG03.1398-gene,LG03.1431-gene,LG03.1432-gene,LG03.1433-gene,LG03.1434-gene,LG03.1435-gene,LG03.1436-gene,LG03.1439-gene,LG03.1441-gene,LG03.1442-gene,LG03.1448-gene,LG03.1449-gene,LG03.1451-gene,LG03.1452-gene	maker-Ro03-snap-gene-352.82,maker-Ro03-snap-gene-353.54	Rro03G012440
OG0000352			FvH4_6g53570			Prupe.1G492000_v2.0.a1,Prupe.1G492100_v2.0.a1,Prupe.2G073800_v2.0.a1,Prupe.2G073900_v2.0.a1,Prupe.2G074300_v2.0.a1,Prupe.3G306800_v2.0.a1	RcHm_v2.0_Chr1g0329431.gene,RcHm_v2.0_Chr1g0334551.gene,RcHm_v2.0_Chr1g0336531.gene,RcHm_v2.0_Chr2g0175651.gene,RcHm_v2.0_Chr2g0175701.gene,RcHm_v2.0_Chr2g0175711.gene,RcHm_v2.0_Chr3g0447791.gene,RcHm_v2.0_Chr3g0447801.gene,RcHm_v2.0_Chr6g0296341.gene	LG02.2900-gene,LG02.2932-gene,LG06.3132-gene,LG06.85-gene	maker-Ro06-snap-gene-20.112,maker-Ro07-snap-gene-127.25,maker-Ro07-snap-gene-128.59,maker-Ro07-snap-gene-171.26	Rro02G021670,Rro06G000900,Rro06G048730,Rro07G022590
OG0000353			FvH4_4g24080,FvH4_4g27900			Prupe.1G230500_v2.0.a1,Prupe.1G230800_v2.0.a1,Prupe.1G230900_v2.0.a1,Prupe.1G231000_v2.0.a1,Prupe.1G231300_v2.0.a1,Prupe.1G231400_v2.0.a1	RcHm_v2.0_Chr4g0430071.gene,RcHm_v2.0_Chr4g0430841.gene,RcHm_v2.0_Chr4g0430851.gene,RcHm_v2.0_Chr4g0431631.gene,RcHm_v2.0_Chr4g0431641.gene,RcHm_v2.0_Chr4g0431751.gene,RcHm_v2.0_Chr7g0218961.gene	LG04.1137-gene,LG04.1177-gene,LG04.1179-gene,LG04.1233-gene,LG07.2967-gene	maker-Ro04-snap-gene-61.76,maker-Ro04-snap-gene-67.67,maker-Ro06-snap-gene-246.122	Rro04G010210,Rro04G010580,Rro04G010590,Rro04G011060,Rro06G048530
OG0000354				gene_Lchi05356,gene_Lchi07244,gene_Lchi09951,gene_Lchi12392,gene_Lchi12476,gene_Lchi13312,gene_Lchi13552,gene_Lchi13693,gene_Lchi14787,gene_Lchi14970,gene_Lchi18727,gene_Lchi20713,gene_Lchi20906,gene_Lchi21623,gene_Lchi24331,gene_Lchi26290,gene_Lchi26302,gene_Lchi26485,gene_Lchi28016,gene_Lchi28096,gene_Lchi28198,gene_Lchi28263,gene_Lchi28300,gene_Lchi32856,gene_Lchi33613,gene_Lchi33952,gene_Lchi…
OG0000355				gene_Lchi01016,gene_Lchi04533,gene_Lchi05439,gene_Lchi05533,gene_Lchi08237,gene_Lchi10108,gene_Lchi10709,gene_Lchi13331,gene_Lchi13855,gene_Lchi15005,gene_Lchi15629,gene_Lchi16926,gene_Lchi20541,gene_Lchi20652,gene_Lchi21433,gene_Lchi22173,gene_Lchi22849,gene_Lchi22855,gene_Lchi22939,gene_Lchi23290,gene_Lchi24649,gene_Lchi26275,gene_Lchi27629,gene_Lchi32473,gene_Lchi33771,gene_Lchi34223,gene_Lchi…
OG0000356				gene_Lchi05841,gene_Lchi08000,gene_Lchi09302,gene_Lchi10568,gene_Lchi11193,gene_Lchi11246,gene_Lchi14802,gene_Lchi17456,gene_Lchi18355,gene_Lchi18474,gene_Lchi18746,gene_Lchi18812,gene_Lchi18834,gene_Lchi19071,gene_Lchi21102,gene_Lchi21912,gene_Lchi22043,gene_Lchi22073,gene_Lchi22692,gene_Lchi23845,gene_Lchi23907,gene_Lchi28302,gene_Lchi28529,gene_Lchi30730,gene_Lchi32657,gene_Lchi33231,gene_Lchi…
OG0000357				gene_Lchi03512,gene_Lchi03947,gene_Lchi05733,gene_Lchi07535,gene_Lchi08208,gene_Lchi08831,gene_Lchi08881,gene_Lchi10134,gene_Lchi10435,gene_Lchi10441,gene_Lchi12782,gene_Lchi12822,gene_Lchi16002,gene_Lchi17789,gene_Lchi17959,gene_Lchi18574,gene_Lchi21091,gene_Lchi23707,gene_Lchi24879,gene_Lchi27323,gene_Lchi29368,gene_Lchi30329,gene_Lchi31702,gene_Lchi32006,gene_Lchi32637,gene_Lchi32721,gene_Lchi…
OG0000358							RcHm_v2.0_Chr1g0321921.gene,RcHm_v2.0_Chr1g0379061.gene,RcHm_v2.0_Chr2g0106921.gene,RcHm_v2.0_Chr2g0137341.gene,RcHm_v2.0_Chr2g0172511.gene,RcHm_v2.0_Chr3g0449931.gene,RcHm_v2.0_Chr3g0452101.gene,RcHm_v2.0_Chr3g0480551.gene,RcHm_v2.0_Chr4g0431861.gene,RcHm_v2.0_Chr5g0015121.gene,RcHm_v2.0_Chr5g0034331.gene,RcHm_v2.0_Chr5g0059431.gene,RcHm_v2.0_Chr7g0198801.gene,RcHm_v2.0_Chr7g0200001.gene,RcHm_v2…	LG03.2531-gene,LG04.2158-gene,LG04.2446-gene,LG05.1306-gene,LG05.1308-gene,LG06.2282-gene,LG07.1003-gene	maker-Ro06-snap-gene-99.20	Rro02G016880,Rro04G027130,Rro04G028420,Rro05G025970,Rro06G024400
OG0000359	AT5G05580	gene-IFM89_003983,gene-IFM89_036989	FvH4_3g38780,FvH4_6g11310,FvH4_7g24580,FvH4_7g24590	gene_Lchi18433,gene_Lchi25955,gene_Lchi29892	gene21227	Prupe.2G251200_v2.0.a1,Prupe.6G055900_v2.0.a1,Prupe.6G056100_v2.0.a1,Prupe.6G278800_v2.0.a1	RcHm_v2.0_Chr1g0370421.gene,RcHm_v2.0_Chr3g0462851.gene,RcHm_v2.0_Chr5g0069961.gene	LG03.4732-gene,LG06.4564-gene,LG07.826-gene	maker-Ro03-snap-gene-45.64,maker-Ro06-snap-gene-301.56,maker-Ro07-snap-gene-363.42	Rro03G036120,Rro06G039790,Rro07G007580
OG0000360	AT1G06900	gene-IFM89_033511	FvH4_3g40361,FvH4_3g40370,FvH4_5g00310	gene_Lchi07706	gene9220	Prupe.6G041800_v2.0.a1,Prupe.6G041900_v2.0.a1	RcHm_v2.0_Chr1g0333871.gene,RcHm_v2.0_Chr5g0072781.gene,RcHm_v2.0_Chr5g0072931.gene,RcHm_v2.0_Chr5g0072951.gene,RcHm_v2.0_Chr5g0073041.gene,RcHm_v2.0_Chr5g0073051.gene,RcHm_v2.0_Chr5g0073061.gene,RcHm_v2.0_Chr5g0073071.gene,RcHm_v2.0_Chr7g0202261.gene	LG02.2150-gene,LG03.4887-gene,LG05.1553-gene	maker-Ro02-snap-gene-124.65,maker-Ro03-snap-gene-33.47,maker-Ro05-snap-gene-95.57	Rro03G037710,Rro03G037720,Rro05G015000
OG0000361	AT4G38540,AT5G05320	gene-IFM89_023991,gene-IFM89_024315,gene-IFM89_032281,gene-IFM89_032282,gene-IFM89_032285,gene-IFM89_032291,gene-IFM89_035468	FvH4_2g15511	gene_Lchi31365,gene_Lchi31369		Prupe.8G167400_v2.0.a1,Prupe.8G167700_v2.0.a1	RcHm_v2.0_Chr6g0278521.gene,RcHm_v2.0_Chr6g0278571.gene,RcHm_v2.0_Chr6g0278591.gene,RcHm_v2.0_Chr6g0278611.gene,RcHm_v2.0_Chr6g0278671.gene,RcHm_v2.0_Chr6g0278701.gene	LG02.2463-gene,LG02.2464-gene,LG02.2465-gene,LG02.2469-gene	maker-Ro02-snap-gene-146.30,maker-Ro02-snap-gene-147.58	Rro02G022460
OG0000362	AT5G28950,AT5G35695,AT5G41980		FvH4_2g09411,FvH4_3g15551,FvH4_4g05911,FvH4_4g11701,FvH4_5g36381,FvH4_6g52063	gene_Lchi21760		Prupe.5G234400_v2.0.a1,Prupe.7G000100_v2.0.a1	RcHm_v2.0_Chr1g0313091.gene,RcHm_v2.0_Chr5g0050651.gene,RcHm_v2.0_Chr6g0281391.gene	LG03.3681-gene,LG03.4431-gene,LG05.2996-gene,LG06.2938-gene,LG07.1837-gene	maker-Ro03-snap-gene-123.49,maker-Ro06-exonerate_protein2genome-gene-457.27	Rro02G027040,Rro04G026260,Rro05G036200,Rro07G019300,Rro07G020690
OG0000363	AT3G55040,AT5G02780,AT5G02790	gene-IFM89_005765,gene-IFM89_021757,gene-IFM89_037780	FvH4_6g14970,FvH4_7g20610,FvH4_7g20620	gene_Lchi21924,gene_Lchi21926,gene_Lchi32684,gene_Lchi33013	gene8899	Prupe.2G221700_v2.0.a1,Prupe.6G244700_v2.0.a1	RcHm_v2.0_Chr1g0364651.gene,RcHm_v2.0_Chr1g0364661.gene,RcHm_v2.0_Chr3g0468151.gene,RcHm_v2.0_Chr3g0468161.gene	LG06.4218-gene,LG07.1215-gene,LG07.1216-gene	maker-Ro06-snap-gene-322.69,maker-Ro07-snap-gene-340.54	Rro06G036780,Rro07G010860
OG0000364	AT4G17660		FvH4_5g20770			Prupe.5G052200_v2.0.a1	RcHm_v2.0_Chr0c22g0500461.gene,RcHm_v2.0_Chr0c22g0500491.gene,RcHm_v2.0_Chr0c22g0500641.gene,RcHm_v2.0_Chr0c22g0500691.gene,RcHm_v2.0_Chr7g0205471.gene,RcHm_v2.0_Chr7g0206561.gene,RcHm_v2.0_Chr7g0206611.gene,RcHm_v2.0_Chr7g0206731.gene,RcHm_v2.0_Chr7g0206741.gene,RcHm_v2.0_Chr7g0206781.gene,RcHm_v2.0_Chr7g0206831.gene,RcHm_v2.0_Chr7g0206891.gene,RcHm_v2.0_Chr7g0206991.gene,RcHm_v2.0_Chr7g0207071.…	LG05.1806-gene	snap_masked-Ro05-processed-gene-113.21	Rro05G017280
OG0000365	AT3G03910,AT5G18170	gene-IFM89_025126,gene-IFM89_037334,gene-IFM89_037673	FvH4_1g28120,FvH4_5g20340,FvH4_7g26540	gene_Lchi01277,gene_Lchi19251,gene_Lchi30414,gene_Lchi30416	gene10910,gene6542	Prupe.5G056900_v2.0.a1,Prupe.7G004100_v2.0.a1	RcHm_v2.0_Chr1g0373211.gene,RcHm_v2.0_Chr3g0497101.gene,RcHm_v2.0_Chr7g0205521.gene	LG01.158-gene,LG05.1745-gene,LG07.645-gene	maker-Ro05-snap-gene-109.59,snap_masked-Ro01-processed-gene-271.7	Rro01G001160,Rro05G016770,Rro07G005950
OG0000366	AT3G62730	gene-IFM89_015783,gene-IFM89_034070	FvH4_2g21640,FvH4_2g25280,FvH4_2g25290,FvH4_2g25301,FvH4_2g25303,FvH4_2g25320	gene_Lchi04530,gene_Lchi04531,gene_Lchi11793,gene_Lchi23430	gene9274	Prupe.8G257600_v2.0.a1,Prupe.8G257700_v2.0.a1	RcHm_v2.0_Chr6g0252921.gene,RcHm_v2.0_Chr6g0258881.gene,RcHm_v2.0_Chr6g0293411.gene	LG02.1426-gene,LG02.1762-gene	maker-Ro02-snap-gene-77.123,maker-Ro02-snap-gene-98.68,snap_masked-Ro02-processed-gene-77.39	Rro02G013260,Rro02G013270,Rro02G016420
OG0000367	AT1G61680	gene-IFM89_025680,gene-IFM89_025691	FvH4_3g03042,FvH4_3g03045,FvH4_3g03061,FvH4_3g03072,FvH4_3g03081,FvH4_3g03150	gene_Lchi32068,gene_Lchi33977,gene_Lchi33978		Prupe.4G030300_v2.0.a1,Prupe.4G030400_v2.0.a1	RcHm_v2.0_Chr5g0004711.gene,RcHm_v2.0_Chr5g0004731.gene,RcHm_v2.0_Chr5g0004761.gene,RcHm_v2.0_Chr5g0004801.gene,RcHm_v2.0_Chr5g0037511.gene	LG03.285-gene,LG03.286-gene,LG05.965-gene	maker-Ro01-snap-gene-96.51,maker-Ro03-snap-gene-421.87	Rro01G015220,Rro03G002720,Rro03G002730
OG0000368		gene-IFM89_020834,gene-IFM89_020836,gene-IFM89_020837	FvH4_4g13760,FvH4_4g33441,FvH4_4g33443	gene_Lchi19576,gene_Lchi31132,gene_Lchi31134,gene_Lchi31139,gene_Lchi31140,gene_Lchi35013		Prupe.1G132100_v2.0.a1,Prupe.1G332600_v2.0.a1,Prupe.1G334500_v2.0.a1,Prupe.4G078800_v2.0.a1,Prupe.4G078900_v2.0.a1	RcHm_v2.0_Chr2g0166231.gene,RcHm_v2.0_Chr4g0442711.gene,RcHm_v2.0_Chr4g0442751.gene	LG04.2351-gene,LG05.3684-gene	maker-Ro01-snap-gene-137.36,maker-Ro05-snap-gene-358.36	Rro01G007700,Rro04G021200,Rro05G032140
OG0000369		gene-IFM89_005246,gene-IFM89_012101,gene-IFM89_015299,gene-IFM89_015798,gene-IFM89_016769,gene-IFM89_017094,gene-IFM89_018087,gene-IFM89_022400,gene-IFM89_022833,gene-IFM89_026317,gene-IFM89_027369,gene-IFM89_028454,gene-IFM89_029243,gene-IFM89_029391,gene-IFM89_029394,gene-IFM89_033995,gene-IFM89_037447,gene-IFM89_037892	FvH4_5g26660	gene_Lchi04087,gene_Lchi09112		Prupe.6G310300_v2.0.a1	RcHm_v2.0_Chr3g0457531.gene	LG06.4885-gene	maker-Ro06-exonerate_est2genome-gene-282.5	Rro03G002470,Rro06G042850
OG0000370		gene-IFM89_003091,gene-IFM89_005164,gene-IFM89_005260,gene-IFM89_006753,gene-IFM89_007365,gene-IFM89_010001,gene-IFM89_010002,gene-IFM89_011055,gene-IFM89_011057,gene-IFM89_011058,gene-IFM89_011379,gene-IFM89_011385,gene-IFM89_011932,gene-IFM89_011934,gene-IFM89_014878,gene-IFM89_019547,gene-IFM89_019554,gene-IFM89_021882,gene-IFM89_026450,gene-IFM89_027141,gene-IFM89_033787,gene-IFM89_035022,gen…
OG0000371		gene-IFM89_017673	FvH4_3g16250	gene_Lchi28324,gene_Lchi29452,gene_Lchi29454,gene_Lchi29458,gene_Lchi29459,gene_Lchi29461,gene_Lchi29462,gene_Lchi29463,gene_Lchi29464,gene_Lchi29465,gene_Lchi29466,gene_Lchi33412,gene_Lchi34256,gene_Lchi34257		Prupe.4G146700_v2.0.a1	RcHm_v2.0_Chr3g0475891.gene,RcHm_v2.0_Chr5g0026581.gene,RcHm_v2.0_Chr5g0027331.gene,RcHm_v2.0_Chr5g0027341.gene,RcHm_v2.0_Chr5g0027381.gene,RcHm_v2.0_Chr5g0027391.gene	LG03.1633-gene,LG03.1634-gene	maker-Ro03-snap-gene-342.93,maker-Ro03-snap-gene-342.96
OG0000372		gene-IFM89_009550	FvH4_2g29872,FvH4_2g29873,FvH4_2g29876,FvH4_3g02833	gene_Lchi31165,gene_Lchi33933,gene_Lchi34746		Prupe.4G028000_v2.0.a1,Prupe.4G028100_v2.0.a1,Prupe.4G028600_v2.0.a1,Prupe.6G183400_v2.0.a1	RcHm_v2.0_Chr2g0160201.gene,RcHm_v2.0_Chr3g0494521.gene,RcHm_v2.0_Chr5g0004291.gene,RcHm_v2.0_Chr5g0033401.gene,RcHm_v2.0_Chr5g0033861.gene,RcHm_v2.0_Chr6g0265231.gene,RcHm_v2.0_Chr6g0286721.gene,RcHm_v2.0_Chr6g0299001.gene	LG03.2062-gene,LG03.264-gene,LG03.266-gene	maker-Ro02-snap-gene-51.69,snap_masked-Ro03-processed-gene-422.19	Rro03G002520,Rro03G002530
OG0000373		gene-IFM89_011713,gene-IFM89_012144	FvH4_3g42651,FvH4_3g42660	gene_Lchi12293,gene_Lchi14625,gene_Lchi14626,gene_Lchi14628,gene_Lchi14631,gene_Lchi18871,gene_Lchi28781	gene22136	Prupe.6G026100_v2.0.a1,Prupe.6G026200_v2.0.a1,Prupe.6G026300_v2.0.a1	RcHm_v2.0_Chr5g0076291.gene,RcHm_v2.0_Chr5g0076301.gene,RcHm_v2.0_Chr5g0076311.gene,RcHm_v2.0_Chr5g0076621.gene,RcHm_v2.0_Chr5g0076671.gene	LG03.5069-gene,LG03.5070-gene	maker-Ro03-snap-gene-0.74,maker-Ro03-snap-gene-21.85,maker-Ro03-snap-gene-21.86,snap_masked-Ro03-processed-gene-0.8	Rro03G039370
OG0000374			FvH4_2g13770,FvH4_2g18590,FvH4_2g19530,FvH4_3g09552,FvH4_3g09560,FvH4_3g09561,FvH4_3g09640,FvH4_4g26250,FvH4_7g13800,FvH4_7g32622,FvH4_7g32650				RcHm_v2.0_Chr1g0353851.gene,RcHm_v2.0_Chr1g0353901.gene,RcHm_v2.0_Chr1g0353931.gene,RcHm_v2.0_Chr5g0015131.gene,RcHm_v2.0_Chr5g0015241.gene,RcHm_v2.0_Chr5g0015681.gene,RcHm_v2.0_Chr5g0015741.gene,RcHm_v2.0_Chr5g0015821.gene,RcHm_v2.0_Chr5g0015981.gene,RcHm_v2.0_Chr5g0016451.gene	LG03.978-gene,LG07.3746-gene	maker-Ro03-snap-gene-382.74,maker-Ro03-snap-gene-382.75,maker-Ro07-snap-gene-35.80	Rro03G008340
OG0000375			FvH4_1g12890,FvH4_4g01370,FvH4_4g01410,FvH4_4g01420,FvH4_4g01430,FvH4_4g01490,FvH4_4g15770,FvH4_6g31140,FvH4_6g31150,FvH4_6g31161,FvH4_6g43941,FvH4_6g43961				RcHm_v2.0_Chr4g0387951.gene,RcHm_v2.0_Chr4g0388001.gene,RcHm_v2.0_Chr4g0388051.gene,RcHm_v2.0_Chr4g0388631.gene,RcHm_v2.0_Chr4g0388641.gene,RcHm_v2.0_Chr4g0388661.gene,RcHm_v2.0_Chr4g0388801.gene	LG01.330-gene,LG04.4134-gene,LG04.4150-gene,LG05.2321-gene	maker-Ro01-snap-gene-308.17	Rro04G034990,Rro04G035140,Rro05G021390
OG0000376			FvH4_1g20540,FvH4_2g02580,FvH4_2g02590,FvH4_2g02600,FvH4_2g02652,FvH4_4g14040,FvH4_4g14050			Prupe.8G156800_v2.0.a1	RcHm_v2.0_Chr1g0337301.gene,RcHm_v2.0_Chr6g0246411.gene,RcHm_v2.0_Chr6g0246791.gene,RcHm_v2.0_Chr6g0246801.gene,RcHm_v2.0_Chr6g0246941.gene,RcHm_v2.0_Chr6g0246951.gene,RcHm_v2.0_Chr6g0246981.gene,RcHm_v2.0_Chr6g0246991.gene	LG02.4517-gene,LG02.4526-gene,LG02.4527-gene	maker-Ro02-snap-gene-394.69,maker-Ro02-snap-gene-394.74,maker-Ro02-snap-gene-394.76,maker-Ro02-snap-gene-394.79	Rro02G038550,Rro02G038560,Rro02G038570,Rro02G038590
OG0000377			FvH4_3g04780,FvH4_3g05070,FvH4_5g05380,FvH4_5g18950,FvH4_5g18992,FvH4_6g53580,FvH4_7g31140	gene_Lchi11733		Prupe.3G016700_v2.0.a1	RcHm_v2.0_Chr7g0203421.gene	LG03.3897-gene,LG04.3688-gene,LG04.3689-gene,LG05.1393-gene,LG05.1598-gene,LG05.1623-gene	maker-Ro04-snap-gene-271.69	Rro01G004830,Rro01G013920,Rro03G008730,Rro03G029890,Rro04G031110,Rro04G031200,Rro04G031220,Rro04G031400,Rro05G014260,Rro05G015410
OG0000378			FvH4_7g00360,FvH4_7g00850,FvH4_7g02400,FvH4_7g02450			Prupe.2G028000_v2.0.a1,Prupe.8G117900_v2.0.a1	RcHm_v2.0_Chr1g0315001.gene,RcHm_v2.0_Chr1g0319741.gene,RcHm_v2.0_Chr1g0319841.gene,RcHm_v2.0_Chr1g0319911.gene,RcHm_v2.0_Chr1g0320081.gene,RcHm_v2.0_Chr1g0320131.gene,RcHm_v2.0_Chr1g0320411.gene,RcHm_v2.0_Chr1g0320461.gene,RcHm_v2.0_Chr1g0320551.gene,RcHm_v2.0_Chr1g0320581.gene,RcHm_v2.0_Chr1g0320891.gene,RcHm_v2.0_Chr1g0320971.gene,RcHm_v2.0_Chr1g0321091.gene,RcHm_v2.0_Chr1g0328061.gene,RcHm_v2…	LG07.1654-gene	maker-Ro07-snap-gene-304.40,maker-Ro07-snap-gene-306.49	Rro07G014370
OG0000379				gene_Lchi04941,gene_Lchi05261,gene_Lchi07630,gene_Lchi09561,gene_Lchi14446,gene_Lchi14871,gene_Lchi15308,gene_Lchi18312,gene_Lchi20173,gene_Lchi21515,gene_Lchi21978,gene_Lchi22009,gene_Lchi22010,gene_Lchi22838,gene_Lchi23571,gene_Lchi23814,gene_Lchi24980,gene_Lchi26135,gene_Lchi26585,gene_Lchi26914,gene_Lchi28734,gene_Lchi30421,gene_Lchi30578,gene_Lchi31475,gene_Lchi32234,gene_Lchi34408,gene_Lchi…
OG0000380						Prupe.3G210300_v2.0.a1,Prupe.3G210400_v2.0.a1	RcHm_v2.0_Chr1g0343481.gene,RcHm_v2.0_Chr1g0343491.gene,RcHm_v2.0_Chr1g0343531.gene,RcHm_v2.0_Chr1g0343551.gene,RcHm_v2.0_Chr1g0343711.gene,RcHm_v2.0_Chr1g0343721.gene,RcHm_v2.0_Chr1g0343731.gene,RcHm_v2.0_Chr2g0158151.gene,RcHm_v2.0_Chr2g0158251.gene,RcHm_v2.0_Chr7g0199141.gene	LG07.3083-gene,LG07.3085-gene,LG07.3087-gene,LG07.3088-gene,LG07.3089-gene,LG07.3090-gene,LG07.3095-gene,LG07.3096-gene,LG07.3097-gene,LG07.3098-gene	maker-Ro07-snap-gene-87.32,maker-Ro07-snap-gene-88.67,maker-Ro07-snap-gene-88.72	Rro07G024710,Rro07G024740
OG0000381							RcHm_v2.0_Chr1g0317601.gene,RcHm_v2.0_Chr2g0141621.gene,RcHm_v2.0_Chr4g0388031.gene	LG01.167-gene,LG03.2272-gene,LG03.3982-gene,LG05.2420-gene,LG06.2160-gene,LG07.1872-gene,LG07.1989-gene,LG07.2759-gene,LG07.2855-gene		Rro01G004450,Rro02G024680,Rro02G026430,Rro03G024290,Rro03G024340,Rro03G025580,Rro03G030850,Rro04G022920,Rro05G032040,Rro05G032220,Rro06G020020,Rro06G023460,Rro06G027340,Rro07G000450,Rro07G007600
OG0000382	AT2G45660,AT4G11880,AT4G22950,AT5G62165	gene-IFM89_008430,gene-IFM89_020646,gene-IFM89_028803	FvH4_7g12700,FvH4_7g28740	gene_Lchi13108,gene_Lchi17876	gene26373,gene7867	Prupe.2G151200_v2.0.a1,Prupe.2G287500_v2.0.a1,Prupe.5G087500_v2.0.a1	RcHm_v2.0_Chr1g0351691.gene,RcHm_v2.0_Chr1g0376251.gene,RcHm_v2.0_Chr1g0376271.gene,RcHm_v2.0_Chr1g0376291.gene,RcHm_v2.0_Chr7g0199781.gene		maker-Ro05-snap-gene-87.59,maker-Ro07-snap-gene-398.72	Rro05G013940,Rro07G004330,Rro07G028730
OG0000383	AT1G34050,AT5G50140,AT5G54700,AT5G54710	gene-IFM89_003780	FvH4_6g32122,FvH4_6g32123	gene_Lchi08895,gene_Lchi08896,gene_Lchi24745		Prupe.3G061800_v2.0.a1,Prupe.3G062200_v2.0.a1	RcHm_v2.0_Chr2g0139941.gene,RcHm_v2.0_Chr2g0139951.gene,RcHm_v2.0_Chr2g0140001.gene,RcHm_v2.0_Chr2g0140011.gene	LG06.2012-gene,LG07.2603-gene,LG07.2609-gene,LG07.2748-gene,LG07.2749-gene,LG07.2750-gene	maker-Ro06-snap-gene-134.46,maker-Ro07-snap-gene-142.53	Rro06G017740,Rro07G021820
OG0000384	AT1G56070,AT3G12915	gene-IFM89_013960,gene-IFM89_013978,gene-IFM89_021633,gene-IFM89_022156,gene-IFM89_039795,gene-IFM89_039817,gene-IFM89_039843	FvH4_3g15630,FvH4_3g15640	gene_Lchi24541	gene11478,gene2742,gene5838	Prupe.4G138700_v2.0.a1,Prupe.4G138900_v2.0.a1	RcHm_v2.0_Chr5g0026251.gene,RcHm_v2.0_Chr5g0026301.gene	LG03.1535-gene,LG03.1536-gene,LG05.2309-gene	maker-Ro05-snap-gene-159.42	Rro03G012880,Rro03G012890,Rro05G021260
OG0000385	AT1G17240,AT1G17250		FvH4_3g44961			Prupe.2G098300_v2.0.a1,Prupe.2G098500_v2.0.a1,Prupe.4G163400_v2.0.a1,Prupe.4G246600_v2.0.a1,Prupe.4G247100_v2.0.a1,Prupe.6G015600_v2.0.a1,Prupe.I002800_v2.0.a1	RcHm_v2.0_Chr5g0081811.gene,RcHm_v2.0_Chr5g0082281.gene,RcHm_v2.0_Chr5g0082491.gene	LG05.3148-gene,LG05.3150-gene,LG05.3156-gene,LG05.3237-gene,LG05.3261-gene	maker-Ro01-exonerate_protein2genome-gene-218.11,maker-Ro01-exonerate_protein2genome-gene-225.26	Rro01G008620,Rro03G040280,Rro05G029130,Rro05G029150,Rro05G030540,Rro07G016500
OG0000386	AT1G55910,AT5G59520	gene-IFM89_012446	FvH4_3g29440,FvH4_3g29450,FvH4_3g36840	gene_Lchi07223,gene_Lchi12817	gene4233,gene9589	Prupe.4G240600_v2.0.a1,Prupe.4G241000_v2.0.a1,Prupe.6G072000_v2.0.a1	RcHm_v2.0_Chr5g0053881.gene,RcHm_v2.0_Chr5g0053891.gene,RcHm_v2.0_Chr5g0053941.gene,RcHm_v2.0_Chr5g0065941.gene	LG03.3799-gene,LG03.3800-gene,LG03.3821-gene,LG03.3822-gene,LG03.4544-gene	maker-Ro03-snap-gene-106.51,maker-Ro03-snap-gene-56.65	Rro03G029190,Rro03G034590
OG0000387	AT1G75950,AT5G42190	gene-IFM89_021474	FvH4_1g11300,FvH4_2g38100,FvH4_5g22600,FvH4_5g30320	gene_Lchi11706,gene_Lchi28296		Prupe.1G361400_v2.0.a1,Prupe.7G172700_v2.0.a1	RcHm_v2.0_Chr2g0098781.gene,RcHm_v2.0_Chr6g0303451.gene,RcHm_v2.0_Chr7g0210421.gene,RcHm_v2.0_Chr7g0224691.gene	LG02.4587-gene,LG02.4605-gene,LG02.4649-gene,LG05.3257-gene	maker-Ro02-snap-gene-399.76,maker-Ro02-snap-gene-400.83,maker-Ro02-snap-gene-403.62,maker-Ro05-snap-gene-318.65	Rro01G021890,Rro02G003220,Rro05G029090
OG0000388	AT2G15630	gene-IFM89_018540,gene-IFM89_027294,gene-IFM89_027295	FvH4_2g07360	gene_Lchi02791		Prupe.8G019300_v2.0.a1	RcHm_v2.0_Chr2g0124591.gene,RcHm_v2.0_Chr6g0259961.gene,RcHm_v2.0_Chr6g0260151.gene,RcHm_v2.0_Chr6g0260161.gene,RcHm_v2.0_Chr6g0260361.gene,RcHm_v2.0_Chr6g0260391.gene,RcHm_v2.0_Chr6g0260541.gene,RcHm_v2.0_Chr6g0260611.gene,RcHm_v2.0_Chr6g0260661.gene,RcHm_v2.0_Chr6g0260761.gene,RcHm_v2.0_Chr6g0266771.gene,RcHm_v2.0_Chr7g0225201.gene,RcHm_v2.0_Chr7g0225221.gene	LG02.3992-gene	maker-Ro01-snap-gene-140.57,maker-Ro01-snap-gene-140.58,maker-Ro02-snap-gene-357.60	Rro01G007430,Rro02G034540
OG0000389	AT2G17360,AT5G07090,AT5G58420	gene-IFM89_014236	FvH4_3g13310,FvH4_3g39480,FvH4_7g25090	gene_Lchi00372,gene_Lchi04535	gene1407,gene15214,gene4329	Prupe.2G255500_v2.0.a1,Prupe.4G120500_v2.0.a1,Prupe.6G051000_v2.0.a1	RcHm_v2.0_Chr1g0370941.gene,RcHm_v2.0_Chr5g0021781.gene,RcHm_v2.0_Chr5g0071221.gene	LG03.1266-gene,LG07.789-gene	maker-Ro03-snap-gene-361.84,maker-Ro03-snap-gene-40.76,snap_masked-Ro07-processed-gene-365.21	Rro03G011100,Rro03G036830,Rro07G007250
OG0000390	AT1G72930		FvH4_2g00931,FvH4_3g35810,FvH4_3g35831,FvH4_3g36131,FvH4_5g34194,FvH4_5g38740			Prupe.8G023300_v2.0.a1,Prupe.8G032000_v2.0.a1,Prupe.8G053200_v2.0.a1	RcHm_v2.0_Chr2g0130881.gene,RcHm_v2.0_Chr5g0060371.gene,RcHm_v2.0_Chr6g0251431.gene,RcHm_v2.0_Chr6g0276581.gene,RcHm_v2.0_Chr7g0240671.gene	LG02.4671-gene,LG03.4437-gene,LG03.4438-gene,LG05.1622-gene,LG05.2053-gene,LG05.2581-gene,LG05.2726-gene,LG05.4218-gene	maker-Ro01-snap-gene-104.59	Rro01G014490,Rro03G036560
OG0000391	AT3G59030	gene-IFM89_017662,gene-IFM89_028102	FvH4_2g14370,FvH4_2g26470,FvH4_6g37810,FvH4_6g38980,FvH4_6g39010	gene_Lchi11100,gene_Lchi11102,gene_Lchi18910	gene30149	Prupe.3G180200_v2.0.a1,Prupe.3G180400_v2.0.a1,Prupe.3G180900_v2.0.a1	RcHm_v2.0_Chr2g0152571.gene,RcHm_v2.0_Chr2g0152611.gene,RcHm_v2.0_Chr6g0295151.gene	LG06.1308-gene,LG06.1313-gene,LG06.1430-gene	maker-Ro06-snap-gene-187.39,maker-Ro06-snap-gene-195.100	Rro06G011830,Rro06G011880,Rro06G012830
OG0000392	AT4G21580	gene-IFM89_017140,gene-IFM89_017208,gene-IFM89_023900	FvH4_3g04320,FvH4_3g04340	gene_Lchi24590,gene_Lchi28887,gene_Lchi30661,gene_Lchi31797,gene_Lchi32160,gene_Lchi32853,gene_Lchi33325,gene_Lchi34031,gene_Lchi34038		Prupe.4G038700_v2.0.a1,Prupe.7G059000_v2.0.a1,Prupe.7G059300_v2.0.a1	RcHm_v2.0_Chr1g0318171.gene,RcHm_v2.0_Chr5g0006701.gene,RcHm_v2.0_Chr5g0006721.gene	LG03.405-gene	maker-Ro03-snap-gene-415.82,maker-Ro03-snap-gene-415.83	Rro03G003490,Rro03G003500
OG0000393		gene-IFM89_007552,gene-IFM89_007558,gene-IFM89_017653,gene-IFM89_017654,gene-IFM89_039815	FvH4_3g09470,FvH4_3g09472,FvH4_3g09540	gene_Lchi11121,gene_Lchi30439,gene_Lchi34148		Prupe.4G086600_v2.0.a1,Prupe.4G086700_v2.0.a1,Prupe.4G086900_v2.0.a1,Prupe.4G087100_v2.0.a1,Prupe.6G202600_v2.0.a1	RcHm_v2.0_Chr1g0324861.gene,RcHm_v2.0_Chr5g0015041.gene,RcHm_v2.0_Chr5g0015051.gene,RcHm_v2.0_Chr6g0247151.gene	LG03.944-gene,LG03.946-gene	maker-Ro03-snap-gene-385.67	Rro03G008170,Rro03G008190,Rro03G008220
OG0000394		gene-IFM89_004456,gene-IFM89_006126,gene-IFM89_006127,gene-IFM89_006139,gene-IFM89_009770,gene-IFM89_011431,gene-IFM89_011436,gene-IFM89_023966,gene-IFM89_028329,gene-IFM89_030477,gene-IFM89_030478,gene-IFM89_031892,gene-IFM89_031901,gene-IFM89_035862,gene-IFM89_035874,gene-IFM89_035876,gene-IFM89_037984	FvH4_2g06430,FvH4_2g06450			Prupe.8G121200_v2.0.a1,Prupe.8G121300_v2.0.a1	RcHm_v2.0_Chr6g0258271.gene,RcHm_v2.0_Chr6g0258281.gene,RcHm_v2.0_Chr6g0258291.gene,RcHm_v2.0_Chr6g0258311.gene	LG02.4119-gene
OG0000395		gene-IFM89_004190,gene-IFM89_012548,gene-IFM89_012553,gene-IFM89_018489,gene-IFM89_018490,gene-IFM89_019669,gene-IFM89_022606,gene-IFM89_023567,gene-IFM89_023904,gene-IFM89_023911,gene-IFM89_026265,gene-IFM89_027177,gene-IFM89_027179,gene-IFM89_028115,gene-IFM89_028116,gene-IFM89_028117,gene-IFM89_028121,gene-IFM89_028122,gene-IFM89_028309,gene-IFM89_032246,gene-IFM89_032252,gene-IFM89_033258,gen…
OG0000396		gene-IFM89_009007,gene-IFM89_014583,gene-IFM89_017217,gene-IFM89_023450	FvH4_3g08040,FvH4_3g39060,FvH4_6g11100	gene_Lchi09943,gene_Lchi27164,gene_Lchi27166		Prupe.4G058300_v2.0.a1,Prupe.6G280700_v2.0.a1	RcHm_v2.0_Chr3g0462531.gene,RcHm_v2.0_Chr5g0010191.gene,RcHm_v2.0_Chr5g0070371.gene	LG03.613-gene,LG06.4586-gene,LG06.4587-gene	maker-Ro03-snap-gene-43.49,maker-Ro06-snap-gene-300.74,maker-Ro06-snap-gene-300.77,snap_masked-Ro03-processed-gene-404.18	Rro03G005440,Rro03G036360,Rro06G039980,Rro06G039990
OG0000397		gene-IFM89_017631,gene-IFM89_017632,gene-IFM89_017633,gene-IFM89_019371,gene-IFM89_019707,gene-IFM89_021183,gene-IFM89_021184,gene-IFM89_036761,gene-IFM89_038491	FvH4_7g00870	gene_Lchi02991,gene_Lchi02992,gene_Lchi02993,gene_Lchi02994,gene_Lchi02995,gene_Lchi02996,gene_Lchi02997,gene_Lchi02998,gene_Lchi02999,gene_Lchi03001,gene_Lchi14039		Prupe.2G010800_v2.0.a1	RcHm_v2.0_Chr1g0315741.gene	LG07.1414-gene	maker-Ro07-exonerate_est2genome-gene-325.9	Rro07G012640
OG0000398		gene-IFM89_003495,gene-IFM89_007164,gene-IFM89_015391,gene-IFM89_018911	FvH4_2g16890,FvH4_5g19220,FvH4_5g19340,FvH4_5g19350,FvH4_5g19360	gene_Lchi01132	gene16606	Prupe.5G065900_v2.0.a1,Prupe.5G066500_v2.0.a1	RcHm_v2.0_Chr2g0120471.gene,RcHm_v2.0_Chr2g0120711.gene,RcHm_v2.0_Chr7g0203821.gene,RcHm_v2.0_Chr7g0203861.gene,RcHm_v2.0_Chr7g0209011.gene	LG03.3598-gene,LG05.1647-gene	maker-Ro03-snap-gene-133.28,maker-Ro05-exonerate_est2genome-gene-101.12,maker-Ro05-exonerate_est2genome-gene-101.8	Rro03G027820,Rro05G015750,Rro05G015800
OG0000399		gene-IFM89_021575	FvH4_3g00830,FvH4_3g07950,FvH4_3g08020			Prupe.4G008900_v2.0.a1,Prupe.4G009100_v2.0.a1	RcHm_v2.0_Chr1g0361291.gene,RcHm_v2.0_Chr3g0455001.gene,RcHm_v2.0_Chr5g0001051.gene,RcHm_v2.0_Chr5g0001151.gene,RcHm_v2.0_Chr5g0010271.gene,RcHm_v2.0_Chr5g0010621.gene,RcHm_v2.0_Chr5g0037391.gene	LG03.628-gene,LG03.76-gene,LG06.5038-gene,LG07.4148-gene	maker-Ro03-exonerate_protein2genome-gene-403.78,maker-Ro03-exonerate_protein2genome-gene-433.44,maker-Ro06-exonerate_protein2genome-gene-273.35,snap_masked-Ro05-processed-gene-154.20,snap_masked-Ro07-processed-gene-7.15	Rro03G000710,Rro03G005530,Rro06G044400,Rro07G033190
OG0000400		gene-IFM89_018795	FvH4_3g10311,FvH4_3g10332,FvH4_3g10413,FvH4_3g10530,FvH4_3g10550,FvH4_6g53142	gene_Lchi06723,gene_Lchi27747,gene_Lchi27766,gene_Lchi30189,gene_Lchi31211,gene_Lchi32735,gene_Lchi33250	gene12098		RcHm_v2.0_Chr1g0326861.gene,RcHm_v2.0_Chr3g0486331.gene,RcHm_v2.0_Chr5g0015581.gene,RcHm_v2.0_Chr5g0016691.gene,RcHm_v2.0_Chr5g0016741.gene,RcHm_v2.0_Chr5g0016841.gene,RcHm_v2.0_Chr5g0017121.gene,RcHm_v2.0_Chr5g0054721.gene,RcHm_v2.0_Chr5g0054931.gene	LG03.1462-gene	maker-Ro03-exonerate_est2genome-gene-378.1
OG0000401		gene-IFM89_030782	FvH4_6g36500,FvH4_6g37620			Prupe.3G026200_v2.0.a1,Prupe.3G026400_v2.0.a1,Prupe.3G026700_v2.0.a1,Prupe.3G026800_v2.0.a1	RcHm_v2.0_Chr2g0148701.gene,RcHm_v2.0_Chr2g0148811.gene,RcHm_v2.0_Chr2g0148941.gene,RcHm_v2.0_Chr2g0150451.gene,RcHm_v2.0_Chr2g0150521.gene,RcHm_v2.0_Chr2g0150611.gene,RcHm_v2.0_Chr4g0420831.gene	LG06.1542-gene,LG06.1549-gene,LG07.2117-gene	maker-Ro06-snap-gene-177.69,maker-Ro06-snap-gene-177.71,maker-Ro06-snap-gene-177.72,maker-Ro06-snap-gene-178.53	Rro03G023760,Rro06G013940,Rro06G013950,Rro07G017430,Rro07G017480
OG0000402			FvH4_2g00211,FvH4_2g19503,FvH4_3g32552,FvH4_4g16971,FvH4_4g20982,FvH4_5g12241,FvH4_6g47542				RcHm_v2.0_Chr1g0344421.gene,RcHm_v2.0_Chr6g0286611.gene	LG03.1952-gene,LG03.2191-gene,LG05.1294-gene,LG05.1588-gene,LG05.2146-gene	maker-Ro01-snap-gene-174.92,maker-Ro02-exonerate_protein2genome-gene-156.24,maker-Ro03-exonerate_protein2genome-gene-67.44,maker-Ro03-exonerate_protein2genome-gene-96.57,maker-Ro05-exonerate_protein2genome-gene-203.36	Rro01G009630,Rro01G015160,Rro02G033660,Rro03G031710,Rro04G024990,Rro06G031120,Rroptg000012lG000510
OG0000403			FvH4_1g28413,FvH4_2g31320,FvH4_3g21471,FvH4_4g20923,FvH4_5g23913,FvH4_6g38850,FvH4_6g39920,FvH4_7g08972,FvH4_7g12221			Prupe.1G173000_v2.0.a1,Prupe.5G020800_v2.0.a1,Prupe.5G207000_v2.0.a1,Prupe.8G016500_v2.0.a1	RcHm_v2.0_Chr2g0103961.gene,RcHm_v2.0_Chr2g0128681.gene,RcHm_v2.0_Chr4g0428601.gene,RcHm_v2.0_Chr6g0254701.gene,RcHm_v2.0_Chr7g0199281.gene	LG02.4514-gene,LG03.2581-gene,LG03.4137-gene,LG04.2449-gene,LG05.2705-gene,LG05.3494-gene		Rro01G003130,Rro06G025450
OG0000404			FvH4_3g44880,FvH4_3g44920	gene_Lchi11513	gene4666	Prupe.I002900_v2.0.a1	RcHm_v2.0_Chr1g0356371.gene,RcHm_v2.0_Chr5g0048661.gene,RcHm_v2.0_Chr5g0073001.gene,RcHm_v2.0_Chr5g0081631.gene,RcHm_v2.0_Chr5g0081991.gene,RcHm_v2.0_Chr5g0082161.gene,RcHm_v2.0_Chr5g0082191.gene,RcHm_v2.0_Chr5g0082381.gene,RcHm_v2.0_Chr5g0082481.gene,RcHm_v2.0_Chr5g0082541.gene,RcHm_v2.0_Chr5g0082581.gene,RcHm_v2.0_Chr5g0082641.gene,RcHm_v2.0_Chr5g0083791.gene		maker-Ro01-snap-gene-219.30,maker-Ro01-snap-gene-219.33,maker-Ro03-snap-gene-3.66,maker-Ro05-exonerate_protein2genome-gene-319.17	Rro01G008690,Rro03G040900,Rro03G041680,Rro06G027970
OG0000405			FvH4_7g18050			Prupe.2G242000_v2.0.a1,Prupe.2G242100_v2.0.a1,Prupe.2G242200_v2.0.a1,Prupe.2G242400_v2.0.a1	RcHm_v2.0_Chr1g0325901.gene,RcHm_v2.0_Chr1g0325961.gene,RcHm_v2.0_Chr1g0344291.gene,RcHm_v2.0_Chr1g0344301.gene,RcHm_v2.0_Chr1g0368771.gene,RcHm_v2.0_Chr1g0369141.gene,RcHm_v2.0_Chr1g0369291.gene,RcHm_v2.0_Chr1g0369661.gene,RcHm_v2.0_Chr1g0370161.gene	LG07.955-gene,LG07.956-gene,LG07.957-gene	maker-Ro01-snap-gene-149.67,maker-Ro06-snap-gene-82.49	Rro01G006880,Rro01G006930,Rro06G022540,Rro07G008610,Rro07G008640,Rro07G008660,Rro07G008690
OG0000406				gene_Lchi05421,gene_Lchi05469,gene_Lchi06550,gene_Lchi07916,gene_Lchi10592,gene_Lchi12168,gene_Lchi13283,gene_Lchi13679,gene_Lchi16340,gene_Lchi16967,gene_Lchi17134,gene_Lchi17972,gene_Lchi18212,gene_Lchi23663,gene_Lchi24742,gene_Lchi25624,gene_Lchi26190,gene_Lchi26309,gene_Lchi26910,gene_Lchi28799,gene_Lchi31571,gene_Lchi32133,gene_Lchi32529,gene_Lchi32960,gene_Lchi33090,gene_Lchi34340
OG0000407				gene_Lchi04146,gene_Lchi04147,gene_Lchi04148,gene_Lchi04149,gene_Lchi04150,gene_Lchi04151,gene_Lchi04152,gene_Lchi04154,gene_Lchi04155,gene_Lchi04156,gene_Lchi04163,gene_Lchi04164,gene_Lchi04167,gene_Lchi04169,gene_Lchi04171,gene_Lchi04172,gene_Lchi04173,gene_Lchi04174,gene_Lchi04177,gene_Lchi15775,gene_Lchi15776,gene_Lchi28642,gene_Lchi28643,gene_Lchi28644,gene_Lchi28645,gene_Lchi34768
OG0000408				gene_Lchi04481,gene_Lchi09403,gene_Lchi10028,gene_Lchi10060,gene_Lchi10096,gene_Lchi11496,gene_Lchi12001,gene_Lchi12299,gene_Lchi19156,gene_Lchi20770,gene_Lchi22687,gene_Lchi22793,gene_Lchi23088,gene_Lchi23750,gene_Lchi24281,gene_Lchi24978,gene_Lchi25860,gene_Lchi27167,gene_Lchi29134,gene_Lchi29304,gene_Lchi30938,gene_Lchi32468,gene_Lchi32628,gene_Lchi33233,gene_Lchi33259,gene_Lchi35312
OG0000409				gene_Lchi04112,gene_Lchi06615,gene_Lchi07844,gene_Lchi10106,gene_Lchi10656,gene_Lchi10992,gene_Lchi13646,gene_Lchi14714,gene_Lchi15691,gene_Lchi16119,gene_Lchi16329,gene_Lchi17655,gene_Lchi18888,gene_Lchi19742,gene_Lchi20037,gene_Lchi21402,gene_Lchi22029,gene_Lchi22834,gene_Lchi24232,gene_Lchi27407,gene_Lchi27706,gene_Lchi28508,gene_Lchi29621,gene_Lchi31613,gene_Lchi35193,gene_Lchi35299
OG0000410				gene_Lchi01530,gene_Lchi02001,gene_Lchi02002,gene_Lchi04727,gene_Lchi07652,gene_Lchi07707,gene_Lchi08598,gene_Lchi08706,gene_Lchi08761,gene_Lchi10542,gene_Lchi13820,gene_Lchi14937,gene_Lchi17701,gene_Lchi17874,gene_Lchi18399,gene_Lchi20305,gene_Lchi21902,gene_Lchi23910,gene_Lchi27718,gene_Lchi28628,gene_Lchi29120,gene_Lchi29640,gene_Lchi29708,gene_Lchi30048,gene_Lchi30748,gene_Lchi31979
OG0000411						Prupe.1G152600_v2.0.a1,Prupe.2G155300_v2.0.a1,Prupe.4G110200_v2.0.a1,Prupe.5G035500_v2.0.a1,Prupe.5G035900_v2.0.a1,Prupe.5G159300_v2.0.a1,Prupe.5G172200_v2.0.a1,Prupe.5G173200_v2.0.a1,Prupe.5G173300_v2.0.a1,Prupe.5G173400_v2.0.a1,Prupe.5G186100_v2.0.a1,Prupe.5G186200_v2.0.a1,Prupe.5G187200_v2.0.a1,Prupe.5G194100_v2.0.a1,Prupe.5G199600_v2.0.a1,Prupe.5G201900_v2.0.a1,Prupe.5G205000_v2.0.a1,Prupe.5G…		LG05.528-gene
OG0000412	AT2G45710,AT3G61110,AT5G47930	gene-IFM89_025695,gene-IFM89_031886	FvH4_1g27030,FvH4_4g22340,FvH4_4g22990	gene_Lchi11826,gene_Lchi16735,gene_Lchi34180	gene12039,gene5702	Prupe.1G212900_v2.0.a1,Prupe.1G218300_v2.0.a1	RcHm_v2.0_Chr3g0487351.gene,RcHm_v2.0_Chr4g0428571.gene,RcHm_v2.0_Chr4g0429251.gene	LG04.1339-gene	maker-Ro04-snap-gene-70.84,snap_masked-Ro01-processed-gene-138.30,snap_masked-Ro04-processed-gene-74.20	Rro01G007600,Rro04G011650,Rro04G012130
OG0000413	AT2G20710			gene_Lchi19307	gene26165	Prupe.3G136900_v2.0.a1,Prupe.8G026200_v2.0.a1	RcHm_v2.0_Chr6g0275941.gene,RcHm_v2.0_Chr6g0276181.gene	LG02.2656-gene,LG02.2659-gene,LG02.2665-gene,LG02.2666-gene,LG02.2904-gene,LG02.2908-gene,LG02.2909-gene,LG02.2912-gene,LG02.2915-gene	maker-Ro02-exonerate_protein2genome-gene-166.33,maker-Ro02-exonerate_protein2genome-gene-167.24,maker-Ro02-snap-gene-166.51,maker-Ro02-snap-gene-166.55,snap_masked-Ro02-processed-gene-166.18,snap_masked-Ro02-processed-gene-166.19	Rro02G023830,Rro02G023890,Rro02G023920
OG0000414	AT5G43390,AT5G43400	gene-IFM89_011160,gene-IFM89_011629,gene-IFM89_015578,gene-IFM89_025400,gene-IFM89_031192	FvH4_2g04500,FvH4_2g04550			Prupe.8G139800_v2.0.a1,Prupe.8G139900_v2.0.a1,Prupe.8G140100_v2.0.a1,Prupe.8G140200_v2.0.a1	RcHm_v2.0_Chr6g0254021.gene,RcHm_v2.0_Chr6g0254051.gene,RcHm_v2.0_Chr6g0254071.gene	LG02.4316-gene	maker-Ro02-snap-gene-381.84,maker-Ro02-snap-gene-381.85,maker-Ro05-snap-gene-30.87,snap_masked-Ro02-processed-gene-381.23	Rro02G036800,Rro02G036810,Rro02G036820,Rro05G005190
OG0000415	AT5G64410	gene-IFM89_017830,gene-IFM89_036662,gene-IFM89_036663		gene_Lchi17982,gene_Lchi31483,gene_Lchi31485,gene_Lchi31839,gene_Lchi31840		Prupe.8G074200_v2.0.a1	RcHm_v2.0_Chr2g0161611.gene	LG02.3399-gene,LG02.3407-gene,LG02.3412-gene,LG02.3413-gene,LG02.3418-gene	maker-Ro02-snap-gene-299.16,maker-Ro02-snap-gene-300.41,maker-Ro02-snap-gene-300.42,maker-Ro02-snap-gene-300.43	Rro02G029900,Rro02G029990,Rro02G030030,Rro02G030040,Rro02G030050
OG0000416	AT4G03630	gene-IFM89_032678	FvH4_1g14800,FvH4_3g09530,FvH4_3g09620,FvH4_3g38230			Prupe.4G087700_v2.0.a1,Prupe.4G087900_v2.0.a1	RcHm_v2.0_Chr2g0103761.gene,RcHm_v2.0_Chr2g0167391.gene,RcHm_v2.0_Chr5g0015111.gene,RcHm_v2.0_Chr5g0015151.gene,RcHm_v2.0_Chr5g0015221.gene,RcHm_v2.0_Chr5g0015231.gene,RcHm_v2.0_Chr5g0015251.gene,RcHm_v2.0_Chr5g0015271.gene,RcHm_v2.0_Chr5g0015311.gene,RcHm_v2.0_Chr6g0277551.gene	LG03.952-gene,LG03.959-gene	maker-Ro01-snap-gene-69.69,maker-Ro03-snap-gene-384.118	Rro01G018840,Rro03G008280,Rro03G008330
OG0000417	AT5G26340	gene-IFM89_037543	FvH4_2g38270,FvH4_4g15150,FvH4_4g15160,FvH4_4g15180,FvH4_4g15220	gene_Lchi12058		Prupe.1G156300_v2.0.a1,Prupe.1G156500_v2.0.a1,Prupe.1G156700_v2.0.a1	RcHm_v2.0_Chr4g0416651.gene,RcHm_v2.0_Chr4g0416671.gene,RcHm_v2.0_Chr4g0416721.gene	LG04.1971-gene,LG04.1973-gene,LG04.1974-gene,LG04.1975-gene,LG04.1979-gene	maker-Ro04-snap-gene-118.122	Rro04G018200,Rro04G018210,Rro04G018220,Rro04G018260,Rroptg000012lG002320
OG0000418	AT5G59190	gene-IFM89_016198,gene-IFM89_018905,gene-IFM89_018908,gene-IFM89_025546,gene-IFM89_025550,gene-IFM89_027436	FvH4_3g37170,FvH4_7g02830,FvH4_7g02840	gene_Lchi17623,gene_Lchi31517		Prupe.2G035100_v2.0.a1	RcHm_v2.0_Chr1g0323281.gene,RcHm_v2.0_Chr1g0323291.gene,RcHm_v2.0_Chr1g0323371.gene,RcHm_v2.0_Chr1g0323431.gene,RcHm_v2.0_Chr1g0324031.gene,RcHm_v2.0_Chr5g0066901.gene	LG07.1709-gene,LG07.1732-gene	maker-Ro07-snap-gene-300.118,snap_masked-Ro07-processed-gene-298.12	Rro07G014590,Rro07G014780
OG0000419	AT5G57010	gene-IFM89_005528	FvH4_1g07830,FvH4_2g31640,FvH4_6g33870,FvH4_6g34600	gene_Lchi03444		Prupe.1G409700_v2.0.a1,Prupe.1G409800_v2.0.a1,Prupe.3G046600_v2.0.a1,Prupe.7G206600_v2.0.a1	RcHm_v2.0_Chr2g0093711.gene,RcHm_v2.0_Chr2g0143721.gene,RcHm_v2.0_Chr2g0145121.gene,RcHm_v2.0_Chr6g0311181.gene	LG02.892-gene,LG06.1729-gene,LG06.1778-gene	maker-Ro01-snap-gene-35.105,maker-Ro02-snap-gene-46.100,maker-Ro06-snap-gene-157.53	Rro01G024830,Rro02G008380,Rro06G015500,Rro06G015950
OG0000420	AT3G27430,AT5G40580	gene-IFM89_001014,gene-IFM89_013550,gene-IFM89_016935,gene-IFM89_022366,gene-IFM89_024493,gene-IFM89_025414,gene-IFM89_026927,gene-IFM89_028338,gene-IFM89_030241,gene-IFM89_033872	FvH4_6g52030	gene_Lchi01501	gene14631	Prupe.3G295500_v2.0.a1	RcHm_v2.0_Chr2g0173491.gene,RcHm_v2.0_Chr2g0173541.gene,RcHm_v2.0_Chr3g0468681.gene	LG01.281-gene,LG06.200-gene	maker-Ro01-snap-gene-299.37,maker-Ro06-snap-gene-15.103	Rro01G002330,Rro06G001920
OG0000421	AT2G35980	gene-IFM89_026016	FvH4_6g20130,FvH4_6g20140	gene_Lchi19465,gene_Lchi19466,gene_Lchi19467,gene_Lchi19468,gene_Lchi19469,gene_Lchi19470		Prupe.7G097200_v2.0.a1	RcHm_v2.0_Chr3g0475591.gene,RcHm_v2.0_Chr3g0475631.gene,RcHm_v2.0_Chr3g0475641.gene,RcHm_v2.0_Chr3g0475651.gene,RcHm_v2.0_Chr3g0475661.gene	LG06.3714-gene,LG06.3716-gene,LG06.3717-gene	maker-Ro06-snap-gene-364.71,snap_masked-Ro06-processed-gene-364.18,snap_masked-Ro06-processed-gene-364.19	Rro06G032070,Rro06G032080,Rro06G032090
OG0000422		gene-IFM89_029165,gene-IFM89_029172,gene-IFM89_029173,gene-IFM89_029174,gene-IFM89_029175,gene-IFM89_029176,gene-IFM89_029180,gene-IFM89_029183,gene-IFM89_029185,gene-IFM89_029187		gene_Lchi19444,gene_Lchi19445,gene_Lchi19446,gene_Lchi19447,gene_Lchi19450,gene_Lchi19453,gene_Lchi33989,gene_Lchi33990		Prupe.1G175700_v2.0.a1	RcHm_v2.0_Chr4g0409691.gene,RcHm_v2.0_Chr4g0411051.gene,RcHm_v2.0_Chr4g0411151.gene,RcHm_v2.0_Chr4g0411171.gene,RcHm_v2.0_Chr4g0411201.gene			Rro04G021780
OG0000423		gene-IFM89_002888,gene-IFM89_006140,gene-IFM89_015789,gene-IFM89_015790,gene-IFM89_015791,gene-IFM89_019408,gene-IFM89_019412,gene-IFM89_019413,gene-IFM89_019768,gene-IFM89_020004	FvH4_4g35790	gene_Lchi02913,gene_Lchi09735,gene_Lchi09736,gene_Lchi09739,gene_Lchi13768,gene_Lchi13769,gene_Lchi13771,gene_Lchi13773,gene_Lchi13776,gene_Lchi13781,gene_Lchi13782,gene_Lchi14289,gene_Lchi14290				LG04.150-gene
OG0000424		gene-IFM89_010906,gene-IFM89_015734,gene-IFM89_016658,gene-IFM89_033629,gene-IFM89_033633	FvH4_1g16271,FvH4_1g16300,FvH4_1g16301,FvH4_1g16321			Prupe.7G130100_v2.0.a1,Prupe.7G130200_v2.0.a1,Prupe.7G130300_v2.0.a1,Prupe.7G130400_v2.0.a1,Prupe.7G130500_v2.0.a1,Prupe.7G130600_v2.0.a1,Prupe.7G130700_v2.0.a1	RcHm_v2.0_Chr2g0106071.gene,RcHm_v2.0_Chr2g0106091.gene,RcHm_v2.0_Chr2g0106111.gene,RcHm_v2.0_Chr2g0106441.gene	LG05.3582-gene,LG05.3661-gene	maker-Ro01-snap-gene-268.11,maker-Ro05-exonerate_est2genome-gene-356.2	Rro05G031940
OG0000425		gene-IFM89_005448,gene-IFM89_005450,gene-IFM89_005451,gene-IFM89_017650,gene-IFM89_019050,gene-IFM89_019062,gene-IFM89_026708,gene-IFM89_030346,gene-IFM89_030348	FvH4_4g35560,FvH4_4g35580	gene_Lchi30359,gene_Lchi30360,gene_Lchi31377,gene_Lchi31378,gene_Lchi31379,gene_Lchi32201	gene26302	Prupe.1G264700_v2.0.a1,Prupe.1G264900_v2.0.a1	RcHm_v2.0_Chr4g0445201.gene	LG04.158-gene,LG04.159-gene	maker-Ro04-snap-gene-9.104	Rro04G001470
OG0000426		gene-IFM89_026167,gene-IFM89_034290	FvH4_6g25140	gene_Lchi07098,gene_Lchi07200,gene_Lchi07201,gene_Lchi29722,gene_Lchi34919		Prupe.7G043500_v2.0.a1,Prupe.7G045600_v2.0.a1,Prupe.7G045700_v2.0.a1,Prupe.7G045800_v2.0.a1,Prupe.7G045900_v2.0.a1,Prupe.7G046000_v2.0.a1,Prupe.8G075900_v2.0.a1,Prupe.8G076000_v2.0.a1	RcHm_v2.0_Chr2g0125011.gene	LG06.3026-gene,LG06.3027-gene,LG06.3028-gene	maker-Ro06-exonerate_protein2genome-gene-470.23,snap_masked-Ro06-processed-gene-470.10	Rro06G026420,Rro06G026430,Rro06G026440
OG0000427		gene-IFM89_029784,gene-IFM89_029785,gene-IFM89_029788	FvH4_4g12720,FvH4_5g36870,FvH4_7g07360,FvH4_7g07390	gene_Lchi19195		Prupe.2G101400_v2.0.a1,Prupe.2G101500_v2.0.a1,Prupe.2G101600_v2.0.a1	RcHm_v2.0_Chr1g0339611.gene,RcHm_v2.0_Chr1g0339631.gene,RcHm_v2.0_Chr1g0339651.gene,RcHm_v2.0_Chr1g0339671.gene,RcHm_v2.0_Chr1g0339761.gene,RcHm_v2.0_Chr1g0339771.gene,RcHm_v2.0_Chr1g0339781.gene,RcHm_v2.0_Chr4g0400161.gene	LG07.2902-gene	snap_masked-Ro07-processed-gene-111.10	Rro07G023200,Rro07G023210,Rro07G023220,Rro07G023230
OG0000428		gene-IFM89_039104	FvH4_1g27800,FvH4_6g28460,FvH4_6g29580,FvH4_6g29581,FvH4_7g05410	gene_Lchi05220,gene_Lchi33054		Prupe.2G073500_v2.0.a1,Prupe.3G088300_v2.0.a1,Prupe.3G100600_v2.0.a1	RcHm_v2.0_Chr1g0332091.gene,RcHm_v2.0_Chr2g0132681.gene,RcHm_v2.0_Chr2g0135161.gene,RcHm_v2.0_Chr2g0135181.gene,RcHm_v2.0_Chr4g0397651.gene	LG06.2332-gene,LG06.2487-gene,LG07.2468-gene,LG07.2506-gene	maker-Ro06-snap-gene-88.66,maker-Ro07-snap-gene-170.43,snap_masked-Ro06-processed-gene-106.13	Rro06G020300,Rro06G021920
OG0000429		gene-IFM89_012647	FvH4_1g20090,FvH4_5g36170,FvH4_5g36191,FvH4_7g30730	gene_Lchi02323,gene_Lchi13217,gene_Lchi13715,gene_Lchi27456,gene_Lchi27458,gene_Lchi31334		Prupe.1G524800_v2.0.a1,Prupe.1G525000_v2.0.a1,Prupe.1G525200_v2.0.a1,Prupe.6G195500_v2.0.a1	RcHm_v2.0_Chr2g0112071.gene,RcHm_v2.0_Chr7g0237971.gene,RcHm_v2.0_Chr7g0238021.gene	LG05.3983-gene,LG05.3985-gene	maker-Ro01-snap-gene-105.67,maker-Ro05-snap-gene-382.65	Rro01G014380,Rro05G034260,Rro05G034270
OG0000430		gene-IFM89_009642,gene-IFM89_014428	FvH4_3g00820			Prupe.4G009300_v2.0.a1	RcHm_v2.0_Chr3g0485861.gene,RcHm_v2.0_Chr4g0391451.gene,RcHm_v2.0_Chr4g0391591.gene,RcHm_v2.0_Chr4g0391681.gene,RcHm_v2.0_Chr5g0001141.gene,RcHm_v2.0_Chr5g0001221.gene	LG05.2189-gene,LG07.2533-gene	maker-Ro05-snap-gene-145.71,maker-Ro05-snap-gene-207.68,maker-Ro05-snap-gene-207.71,maker-Ro05-snap-gene-208.26,maker-Ro07-snap-gene-169.67,snap_masked-Ro05-processed-gene-206.4	Rro01G002320,Rro04G025200,Rro05G020410,Rro05G024540,Rro05G024670,Rro05G024690,Rro07G020290
OG0000431		gene-IFM89_030327	FvH4_4g25000,FvH4_4g25030,FvH4_4g25040,FvH4_4g25041,FvH4_4g25043	gene_Lchi21641,gene_Lchi21642		Prupe.1G239100_v2.0.a1,Prupe.1G239200_v2.0.a1	RcHm_v2.0_Chr4g0432081.gene,RcHm_v2.0_Chr4g0432091.gene,RcHm_v2.0_Chr4g0432111.gene,RcHm_v2.0_Chr4g0432131.gene,RcHm_v2.0_Chr4g0432151.gene,RcHm_v2.0_Chr4g0432171.gene,RcHm_v2.0_Chr4g0432201.gene	LG04.1101-gene,LG04.1102-gene	maker-Ro04-snap-gene-60.76,maker-Ro04-snap-gene-60.77,maker-Ro04-snap-gene-60.80,maker-Ro04-snap-gene-60.81	Rro04G009930,Rro04G009940
OG0000432			FvH4_2g35020,FvH4_2g35560			Prupe.1G441800_v2.0.a1	RcHm_v2.0_Chr1g0339021.gene,RcHm_v2.0_Chr1g0339191.gene,RcHm_v2.0_Chr1g0339241.gene,RcHm_v2.0_Chr6g0306981.gene	LG02.613-gene,LG07.2932-gene,LG07.2933-gene,LG07.2935-gene,LG07.2936-gene,LG07.2937-gene,LG07.2940-gene	maker-Ro02-snap-gene-31.57,maker-Ro07-snap-gene-117.31,maker-Ro07-snap-gene-118.85,maker-Ro07-snap-gene-118.89	Rro02G005820,Rro07G023350,Rro07G023360,Rro07G023370,Rro07G023380,Rro07G023400,Rro07G023410
OG0000433			FvH4_3g42450,FvH4_3g42460,FvH4_3g42470,FvH4_3g42490,FvH4_5g37874			Prupe.2G278400_v2.0.a1,Prupe.2G278600_v2.0.a1	RcHm_v2.0_Chr1g0361131.gene,RcHm_v2.0_Chr1g0380591.gene,RcHm_v2.0_Chr1g0380601.gene,RcHm_v2.0_Chr5g0075691.gene,RcHm_v2.0_Chr5g0075921.gene,RcHm_v2.0_Chr5g0075931.gene,RcHm_v2.0_Chr5g0075941.gene,RcHm_v2.0_Chr5g0076031.gene,RcHm_v2.0_Chr5g0076061.gene,RcHm_v2.0_Chr5g0076091.gene,RcHm_v2.0_Chr5g0076101.gene,RcHm_v2.0_Chr5g0076131.gene,RcHm_v2.0_Chr5g0076141.gene,RcHm_v2.0_Chr5g0076151.gene,RcHm_v2…		maker-Ro03-snap-gene-21.92
OG0000434			FvH4_1g22970,FvH4_3g10284,FvH4_3g10540,FvH4_6g37710,FvH4_6g39021,FvH4_6g45200			Prupe.3G181600_v2.0.a1,Prupe.3G182300_v2.0.a1,Prupe.3G182500_v2.0.a1	RcHm_v2.0_Chr2g0128331.gene,RcHm_v2.0_Chr2g0152661.gene,RcHm_v2.0_Chr2g0152711.gene,RcHm_v2.0_Chr2g0152881.gene,RcHm_v2.0_Chr5g0015591.gene,RcHm_v2.0_Chr5g0063341.gene,RcHm_v2.0_Chr7g0234041.gene	LG03.1460-gene	snap_masked-Ro04-processed-gene-71.18,snap_masked-Ro06-processed-gene-185.11,snap_masked-Ro06-processed-gene-195.19	Rro04G024420,Rro04G024450,Rro04G024600,Rro04G024850,Rro06G035820
OG0000435			FvH4_6g42490,FvH4_6g42510,FvH4_6g42930,FvH4_6g42940,FvH4_7g31480	gene_Lchi06917,gene_Lchi06918,gene_Lchi06919,gene_Lchi06920,gene_Lchi06921,gene_Lchi06922,gene_Lchi09234,gene_Lchi24928,gene_Lchi29825,gene_Lchi29827,gene_Lchi29828		Prupe.3G215100_v2.0.a1,Prupe.3G215500_v2.0.a1,Prupe.3G215600_v2.0.a1	RcHm_v2.0_Chr2g0158841.gene,RcHm_v2.0_Chr2g0158861.gene,RcHm_v2.0_Chr2g0158891.gene,RcHm_v2.0_Chr2g0158911.gene		maker-Ro06-exonerate_protein2genome-gene-214.57,maker-Ro06-snap-gene-214.88
OG0000436			FvH4_2g09751,FvH4_2g36230,FvH4_3g07262,FvH4_3g21341,FvH4_4g07351,FvH4_4g28900,FvH4_4g31671			Prupe.1G205500_v2.0.a1,Prupe.8G099500_v2.0.a1	RcHm_v2.0_Chr1g0339311.gene,RcHm_v2.0_Chr3g0468731.gene,RcHm_v2.0_Chr4g0437761.gene	LG01.436-gene,LG02.331-gene,LG03.5033-gene,LG05.3813-gene,LG06.9-gene	maker-Ro01-exonerate_protein2genome-gene-148.48,maker-Ro03-exonerate_protein2genome-gene-134.35,maker-Ro05-exonerate_protein2genome-gene-175.27,maker-Ro06-snap-gene-436.33,maker-Ro07-exonerate_protein2genome-gene-250.12	Rro02G001840,Rro04G020390,Rro04G020840
OG0000437			FvH4_4g10361,FvH4_4g15586,FvH4_4g22021,FvH4_5g03402,FvH4_5g38171,FvH4_6g05202,FvH4_6g23961	gene_Lchi30055	gene17817		RcHm_v2.0_Chr7g0221891.gene		maker-Ro05-exonerate_protein2genome-gene-254.1	Rro01G000970,Rro01G003040,Rro01G003340,Rro01G022950,Rro02G000860,Rro02G019680,Rro02G022990,Rro02G037540,Rro03G028070,Rro03G036630,Rro05G027330,Rro06G021250,Rro06G023700,Rro07G019240
OG0000438			FvH4_4g12160,FvH4_4g12170	gene_Lchi20381,gene_Lchi20383,gene_Lchi20384,gene_Lchi20385,gene_Lchi20386,gene_Lchi20387,gene_Lchi32508		Prupe.1G417200_v2.0.a1	RcHm_v2.0_Chr2g0086081.gene,RcHm_v2.0_Chr2g0086101.gene,RcHm_v2.0_Chr2g0122661.gene,RcHm_v2.0_Chr4g0412151.gene,RcHm_v2.0_Chr6g0275111.gene	LG03.2962-gene,LG04.2120-gene,LG04.2121-gene	maker-Ro01-snap-gene-58.72,maker-Ro01-snap-gene-58.73,maker-Ro03-snap-gene-235.55,maker-Ro04-exonerate_protein2genome-gene-149.41	Rro01G020710,Rro03G023790,Rro04G021260
OG0000439			FvH4_7g17950,FvH4_7g18000,FvH4_7g18020,FvH4_7g18210,FvH4_7g18260				RcHm_v2.0_Chr1g0324821.gene,RcHm_v2.0_Chr1g0333721.gene,RcHm_v2.0_Chr1g0333801.gene,RcHm_v2.0_Chr1g0361441.gene,RcHm_v2.0_Chr1g0361471.gene,RcHm_v2.0_Chr1g0361531.gene,RcHm_v2.0_Chr1g0361601.gene,RcHm_v2.0_Chr1g0361611.gene,RcHm_v2.0_Chr1g0361661.gene	LG06.2987-gene,LG07.4157-gene,LG07.4159-gene,LG07.4161-gene,LG07.4171-gene	maker-Ro07-exonerate_est2genome-gene-6.7	Rro01G011350,Rro07G033280,Rro07G033290,Rro07G033310,Rro07G033400
OG0000440			FvH4_3g25200,FvH4_5g34450,FvH4_6g05730,FvH4_6g05740,FvH4_6g51360,FvH4_7g06570				RcHm_v2.0_Chr1g0333911.gene,RcHm_v2.0_Chr3g0454621.gene,RcHm_v2.0_Chr3g0454651.gene,RcHm_v2.0_Chr5g0045711.gene,RcHm_v2.0_Chr5g0045741.gene,RcHm_v2.0_Chr5g0045961.gene,RcHm_v2.0_Chr5g0048841.gene,RcHm_v2.0_Chr5g0048911.gene,RcHm_v2.0_Chr6g0266631.gene,RcHm_v2.0_Chr7g0235081.gene	LG05.3617-gene,LG06.5065-gene,LG06.5066-gene	maker-Ro06-exonerate_protein2genome-gene-271.30,maker-Ro06-snap-gene-271.73,snap_masked-Ro05-processed-gene-350.13	Rro05G031560,Rro06G044650,Rro06G044670
OG0000441			FvH4_3g06620,FvH4_3g06630,FvH4_3g06710,FvH4_4g07670			Prupe.1G081300_v2.0.a1,Prupe.4G070600_v2.0.a1,Prupe.4G070700_v2.0.a1,Prupe.4G070900_v2.0.a1,Prupe.4G071000_v2.0.a1	RcHm_v2.0_Chr4g0400521.gene,RcHm_v2.0_Chr4g0400721.gene,RcHm_v2.0_Chr5g0012441.gene,RcHm_v2.0_Chr5g0012451.gene,RcHm_v2.0_Chr5g0012481.gene,RcHm_v2.0_Chr5g0012521.gene	LG03.751-gene,LG03.752-gene,LG03.753-gene,LG03.754-gene	maker-Ro03-snap-gene-396.90,maker-Ro04-snap-gene-292.44	Rro03G006570,Rro03G006580,Rro03G006590,Rro04G029490
OG0000442			FvH4_1g29601,FvH4_2g05763,FvH4_6g16031,FvH4_6g24271			Prupe.6G308200_v2.0.a1	RcHm_v2.0_Chr1g0326401.gene,RcHm_v2.0_Chr1g0347191.gene,RcHm_v2.0_Chr7g0210911.gene,RcHm_v2.0_Chr7g0223051.gene	LG03.3369-gene,LG04.1104-gene,LG04.2874-gene,LG04.3410-gene,LG06.3781-gene,LG07.3838-gene	maker-Ro02-snap-gene-318.49,maker-Ro06-exonerate_protein2genome-gene-126.24	Rro02G001690,Rro02G013570,Rro02G033020,Rro04G021760,Rro05G013610,Rro05G026640,Rro06G035870,Rro07G026550
OG0000443			FvH4_5g20611,FvH4_5g20621,FvH4_5g26400,FvH4_5g26410,FvH4_5g31730			Prupe.7G106300_v2.0.a1,Prupe.7G107300_v2.0.a1,Prupe.7G108600_v2.0.a1,Prupe.7G108700_v2.0.a1	RcHm_v2.0_Chr3g0473911.gene,RcHm_v2.0_Chr3g0473951.gene,RcHm_v2.0_Chr3g0474011.gene,RcHm_v2.0_Chr3g0474151.gene,RcHm_v2.0_Chr7g0193261.gene,RcHm_v2.0_Chr7g0205901.gene,RcHm_v2.0_Chr7g0205931.gene,RcHm_v2.0_Chr7g0217281.gene	LG05.1772-gene,LG05.1779-gene,LG05.2505-gene,LG05.3423-gene	maker-Ro06-snap-gene-363.49	Rro05G016950,Rro05G022810,Rro05G030380
OG0000444			FvH4_4g10600,FvH4_4g10610	gene_Lchi16086,gene_Lchi16087		Prupe.1G205400_v2.0.a1,Prupe.1G205600_v2.0.a1	RcHm_v2.0_Chr4g0406221.gene,RcHm_v2.0_Chr6g0255151.gene	LG04.3054-gene,LG04.3061-gene,LG04.3064-gene,LG04.3081-gene,LG04.3122-gene,LG04.3133-gene,LG04.3155-gene	maker-Ro04-snap-gene-209.19,maker-Ro04-snap-gene-210.14,maker-Ro04-snap-gene-212.21,snap_masked-Ro04-processed-gene-211.4	Rro04G026230,Rro04G026320,Rro04G026370,Rro04G026730,Rroptg000012lG000090,Rroptg000012lG000230
OG0000445			FvH4_4g08950			Prupe.1G007400_v2.0.a1,Prupe.1G092200_v2.0.a1,Prupe.1G092300_v2.0.a1,Prupe.1G092400_v2.0.a1,Prupe.1G092500_v2.0.a1,Prupe.1G092700_v2.0.a1,Prupe.1G092900_v2.0.a1,Prupe.1G093000_v2.0.a1,Prupe.1G093200_v2.0.a1,Prupe.1G093300_v2.0.a1,Prupe.1G093600_v2.0.a1,Prupe.1G093800_v2.0.a1,Prupe.1G096400_v2.0.a1,Prupe.1G096500_v2.0.a1	RcHm_v2.0_Chr4g0403711.gene	LG04.3344-gene,LG04.3348-gene,LG04.3352-gene	maker-Ro04-snap-gene-223.63,maker-Ro04-snap-gene-326.27	Rro04G028080,Rro04G028090,Rro04G028110,Rro04G028230
OG0000446			FvH4_7g32173,FvH4_7g33702		gene14285,gene21401,gene22351,gene25104,gene28320					Rro01G005420,Rro01G018490,Rro02G022600,Rro02G023030,Rro03G009690,Rro04G008100,Rro04G031570,Rro04G032920,Rro05G027570,Rro05G035510,Rro06G001810,Rro06G005480,Rro06G027640,Rro06G040620,Rro07G025400,Rro07G026430,Rro07G026450,Rro07G029110
OG0000447			FvH4_6g52580,FvH4_7g03840			Prupe.6G189800_v2.0.a1,Prupe.6G189900_v2.0.a1,Prupe.6G190100_v2.0.a1,Prupe.6G190300_v2.0.a1	RcHm_v2.0_Chr1g0327231.gene,RcHm_v2.0_Chr2g0112881.gene,RcHm_v2.0_Chr2g0112891.gene,RcHm_v2.0_Chr2g0112921.gene,RcHm_v2.0_Chr2g0112941.gene,RcHm_v2.0_Chr2g0113001.gene,RcHm_v2.0_Chr2g0113011.gene,RcHm_v2.0_Chr6g0267321.gene	LG03.3535-gene,LG03.3569-gene	maker-Ro01-snap-gene-109.60,maker-Ro01-snap-gene-109.61,maker-Ro01-snap-gene-109.64,maker-Ro03-snap-gene-136.20,maker-Ro03-snap-gene-136.21	Rro01G013840,Rro01G013850,Rro01G013860,Rro01G013870
OG0000448				gene_Lchi23772,gene_Lchi23774,gene_Lchi23776,gene_Lchi23783,gene_Lchi29735,gene_Lchi29742,gene_Lchi29749,gene_Lchi29750,gene_Lchi30019,gene_Lchi30024,gene_Lchi30026,gene_Lchi30455,gene_Lchi30458,gene_Lchi30461,gene_Lchi31465,gene_Lchi32285,gene_Lchi32288,gene_Lchi32444,gene_Lchi32793,gene_Lchi34005,gene_Lchi34151,gene_Lchi34318,gene_Lchi34359,gene_Lchi34676,gene_Lchi34847
OG0000449							RcHm_v2.0_Chr2g0090701.gene			Rro01G001240,Rro01G002380,Rro01G003810,Rro02G019810,Rro02G032750,Rro03G018540,Rro03G024110,Rro03G024840,Rro03G028880,Rro03G034840,Rro04G021790,Rro04G027970,Rro04G030590,Rro04G030600,Rro04G033770,Rro05G027590,Rro06G023340,Rro06G025860,Rro06G027470,Rro06G035030,Rro07G019400,Rroptg000012lG000670,Rroptg000012lG000690,Rroptg000012lG001710
OG0000450	AT2G16510,AT4G34720,AT4G38920		FvH4_1g12060,FvH4_2g27050,FvH4_2g39101	gene_Lchi08705,gene_Lchi28265,gene_Lchi29163,gene_Lchi33135		Prupe.1G494900_v2.0.a1,Prupe.7G166200_v2.0.a1,Prupe.8G083200_v2.0.a1	RcHm_v2.0_Chr2g0099681.gene,RcHm_v2.0_Chr6g0268231.gene,RcHm_v2.0_Chr6g0295951.gene,RcHm_v2.0_Chr6g0302211.gene	LG02.1261-gene,LG02.244-gene	maker-Ro01-snap-gene-55.99,maker-Ro02-snap-gene-69.81	Rro01G021200,Rro02G002430,Rro02G011780
OG0000451	AT3G54940	gene-IFM89_025948,gene-IFM89_037643	FvH4_2g09940,FvH4_2g38940,FvH4_7g18550,FvH4_7g18600	gene_Lchi11061	gene20027	Prupe.1G371600_v2.0.a1,Prupe.2G207100_v2.0.a1,Prupe.8G088700_v2.0.a1	RcHm_v2.0_Chr1g0362341.gene,RcHm_v2.0_Chr6g0266691.gene,RcHm_v2.0_Chr6g0302031.gene	LG02.228-gene,LG02.3654-gene,LG07.1392-gene	maker-Ro02-snap-gene-11.85,maker-Ro02-snap-gene-322.67,maker-Ro07-snap-gene-327.53	Rro02G002290,Rro02G031610,Rro07G012450
OG0000452	AT5G52640	gene-IFM89_025827	FvH4_2g13180,FvH4_7g11950,FvH4_7g30260,FvH4_7g30272	gene_Lchi28127		Prupe.2G301300_v2.0.a1,Prupe.5G105600_v2.0.a1	RcHm_v2.0_Chr1g0378391.gene,RcHm_v2.0_Chr1g0379711.gene,RcHm_v2.0_Chr5g0021331.gene,RcHm_v2.0_Chr6g0274441.gene,RcHm_v2.0_Chr7g0196751.gene	LG02.2835-gene,LG05.1259-gene,LG07.322-gene	maker-Ro05-snap-gene-73.104,maker-Ro07-snap-gene-390.103,snap_masked-Ro02-processed-gene-186.15,snap_masked-Ro07-processed-gene-390.37	Rro02G025270,Rro05G012160,Rro07G002960
OG0000453	AT3G53230	gene-IFM89_032583,gene-IFM89_038204,gene-IFM89_038514	FvH4_2g07260,FvH4_5g05770,FvH4_6g16220	gene_Lchi07557,gene_Lchi11403,gene_Lchi22476,gene_Lchi22478,gene_Lchi22479		Prupe.4G237600_v2.0.a1,Prupe.6G107800_v2.0.a1,Prupe.6G233700_v2.0.a1	RcHm_v2.0_Chr3g0470061.gene,RcHm_v2.0_Chr6g0259281.gene,RcHm_v2.0_Chr6g0259871.gene	LG02.3705-gene,LG02.4000-gene,LG05.1019-gene	maker-Ro02-snap-gene-362.74,maker-Ro05-snap-gene-59.85	Rro05G009790
OG0000454	AT1G06840,AT5G01950,AT5G37450	gene-IFM89_005337	FvH4_3g40880,FvH4_6g09451,FvH4_6g09470	gene_Lchi07293	gene15775,gene4152	Prupe.6G039100_v2.0.a1,Prupe.6G297000_v2.0.a1,Prupe.6G297400_v2.0.a1	RcHm_v2.0_Chr3g0459941.gene,RcHm_v2.0_Chr3g0460021.gene,RcHm_v2.0_Chr3g0460051.gene,RcHm_v2.0_Chr5g0073661.gene	LG03.4918-gene,LG06.4741-gene,LG06.4742-gene	maker-Ro03-snap-gene-31.110,maker-Ro06-snap-gene-290.97	Rro03G038020,Rro06G041490
OG0000455	AT1G02500,AT3G17390,AT4G01850	gene-IFM89_016291	FvH4_1g26460,FvH4_4g21340,FvH4_6g08370,FvH4_6g09200,FvH4_6g09220	gene_Lchi00088,gene_Lchi00090,gene_Lchi06311		Prupe.1G107000_v2.0.a1,Prupe.3G004000_v2.0.a1,Prupe.6G306200_v2.0.a1	RcHm_v2.0_Chr3g0458271.gene,RcHm_v2.0_Chr3g0486231.gene	LG04.1434-gene,LG06.4836-gene	maker-Ro04-snap-gene-80.70,maker-Ro06-snap-gene-284.82	Rro01G008220,Rro04G013110,Rro06G042450
OG0000456	AT1G29965,AT1G29970,AT2G34480,AT3G14600	gene-IFM89_003153	FvH4_3g05760,FvH4_6g38600	gene_Lchi02550,gene_Lchi20050,gene_Lchi27357	gene16290,gene2292,gene2804	Prupe.3G177000_v2.0.a1,Prupe.4G079200_v2.0.a1	RcHm_v2.0_Chr1g0331531.gene,RcHm_v2.0_Chr2g0152021.gene,RcHm_v2.0_Chr5g0013781.gene,RcHm_v2.0_Chr6g0245431.gene	LG03.842-gene,LG06.1358-gene	maker-Ro03-snap-gene-392.79	Rro03G007390,Rro06G012290
OG0000457	AT1G48640,AT1G61270,AT3G01760	gene-IFM89_006407,gene-IFM89_006410	FvH4_4g24390,FvH4_6g52900	gene_Lchi19559		Prupe.3G301000_v2.0.a1,Prupe.3G301100_v2.0.a1	RcHm_v2.0_Chr2g0174471.gene,RcHm_v2.0_Chr2g0174481.gene,RcHm_v2.0_Chr2g0174601.gene,RcHm_v2.0_Chr2g0174611.gene,RcHm_v2.0_Chr4g0431231.gene,RcHm_v2.0_Chr4g0431241.gene	LG04.1152-gene,LG06.146-gene,LG06.148-gene,LG06.149-gene	maker-Ro06-snap-gene-17.95	Rro04G010350,Rro06G001430,Rro06G001460
OG0000458	AT5G17730,AT5G17740,AT5G17750	gene-IFM89_010724	FvH4_1g12716,FvH4_1g12718,FvH4_1g12719,FvH4_1g12741,FvH4_3g12400,FvH4_3g12402,FvH4_4g24040	gene_Lchi05132		Prupe.4G113000_v2.0.a1,Prupe.7G159000_v2.0.a1	RcHm_v2.0_Chr2g0100731.gene,RcHm_v2.0_Chr2g0100821.gene,RcHm_v2.0_Chr5g0020261.gene,RcHm_v2.0_Chr5g0020271.gene	LG03.1175-gene	maker-Ro01-snap-gene-59.136,maker-Ro03-snap-gene-367.63,snap_masked-Ro03-processed-gene-367.17	Rro01G020490,Rro03G010270
OG0000459	AT1G04750,AT1G04760	gene-IFM89_024963,gene-IFM89_038856	FvH4_2g19280,FvH4_3g12050,FvH4_4g00320	gene_Lchi12750	gene10979,gene19433	Prupe.1G003400_v2.0.a1,Prupe.4G108800_v2.0.a1,Prupe.8G204500_v2.0.a1	RcHm_v2.0_Chr5g0019761.gene,RcHm_v2.0_Chr6g0285071.gene	LG02.1970-gene,LG03.1145-gene,LG04.4241-gene	maker-Ro02-snap-gene-113.111,maker-Ro03-snap-gene-369.50,maker-Ro04-snap-gene-220.89	Rro02G018420,Rro03G009970,Rro04G035940
OG0000460	AT3G09680,AT5G02960	gene-IFM89_004685,gene-IFM89_006871,gene-IFM89_013694,gene-IFM89_027840	FvH4_3g33640,FvH4_5g32110	gene_Lchi07492,gene_Lchi08448,gene_Lchi14392	gene11091,gene3317,gene3318	Prupe.6G092700_v2.0.a1	RcHm_v2.0_Chr5g0061071.gene,RcHm_v2.0_Chr7g0228161.gene	LG05.3463-gene	maker-Ro05-snap-gene-154.66,maker-Ro05-snap-gene-340.44,maker-Ro05-snap-gene-341.42	Rro05G021090,Rro05G030660,Rro05G030760
OG0000461	AT2G20450,AT4G27090	gene-IFM89_017755,gene-IFM89_018045,gene-IFM89_020279	FvH4_2g21110,FvH4_4g03940,FvH4_4g04140	gene_Lchi21686		Prupe.1G041500_v2.0.a1,Prupe.1G044700_v2.0.a1	RcHm_v2.0_Chr2g0117921.gene,RcHm_v2.0_Chr4g0394171.gene,RcHm_v2.0_Chr4g0394561.gene,RcHm_v2.0_Chr6g0287611.gene	LG02.1814-gene,LG04.3890-gene,LG04.3919-gene	maker-Ro02-snap-gene-101.89,snap_masked-Ro04-processed-gene-250.22,snap_masked-Ro04-processed-gene-252.11	Rro02G016960,Rro04G033050,Rro04G033290
OG0000462	AT4G34880	gene-IFM89_001892,gene-IFM89_014507,gene-IFM89_036295,gene-IFM89_036298	FvH4_2g01710,FvH4_2g01720,FvH4_2g01722	gene_Lchi22722		Prupe.8G161600_v2.0.a1,Prupe.8G161700_v2.0.a1,Prupe.8G161800_v2.0.a1,Prupe.8G161900_v2.0.a1	RcHm_v2.0_Chr6g0244611.gene,RcHm_v2.0_Chr6g0244621.gene,RcHm_v2.0_Chr6g0244631.gene,RcHm_v2.0_Chr6g0244721.gene,RcHm_v2.0_Chr6g0244741.gene,RcHm_v2.0_Chr6g0244751.gene	LG02.4579-gene,LG02.4580-gene	maker-Ro02-snap-gene-398.124	Rro02G039070,Rro02G039080
OG0000463	AT1G01140,AT2G26980,AT5G21326	gene-IFM89_005206,gene-IFM89_016437,gene-IFM89_021520	FvH4_3g27610,FvH4_7g17430	gene_Lchi06557,gene_Lchi08105,gene_Lchi27976,gene_Lchi32309	gene19201,gene28717	Prupe.2G195900_v2.0.a1,Prupe.6G156900_v2.0.a1	RcHm_v2.0_Chr1g0360871.gene,RcHm_v2.0_Chr5g0050061.gene	LG03.3231-gene,LG07.4120-gene	maker-Ro03-snap-gene-182.13,maker-Ro07-snap-gene-9.89	Rro03G025970,Rro07G032870
OG0000464	AT1G55020	gene-IFM89_002655,gene-IFM89_002664	FvH4_4g09530,FvH4_4g15250,FvH4_6g06090	gene_Lchi00621,gene_Lchi00622,gene_Lchi00623,gene_Lchi00624,gene_Lchi12050,gene_Lchi12051		Prupe.1G011400_v2.0.a1,Prupe.6G324200_v2.0.a1,Prupe.6G324400_v2.0.a1,Prupe.6G324600_v2.0.a1	RcHm_v2.0_Chr3g0455111.gene,RcHm_v2.0_Chr4g0404751.gene,RcHm_v2.0_Chr4g0416591.gene,RcHm_v2.0_Chr6g0308151.gene	LG04.1984-gene,LG04.3304-gene	maker-Ro04-snap-gene-118.116	Rro04G018310
OG0000465	AT3G02480	gene-IFM89_002751,gene-IFM89_017801,gene-IFM89_019145	FvH4_6g45720,FvH4_6g45800	gene_Lchi29574		Prupe.3G243400_v2.0.a1,Prupe.3G244100_v2.0.a1,Prupe.3G244200_v2.0.a1,Prupe.3G244300_v2.0.a1,Prupe.3G244400_v2.0.a1,Prupe.3G244500_v2.0.a1,Prupe.3G244600_v2.0.a1,Prupe.3G244700_v2.0.a1	RcHm_v2.0_Chr2g0163871.gene,RcHm_v2.0_Chr2g0163891.gene,RcHm_v2.0_Chr2g0163981.gene,RcHm_v2.0_Chr2g0163991.gene	LG06.719-gene		Rro06G006620,Rro06G006630,Rro06G006730,Rro06G006740
OG0000466	AT5G42440	gene-IFM89_038645	FvH4_2g13190	gene_Lchi22696		Prupe.8G038700_v2.0.a1	RcHm_v2.0_Chr1g0318351.gene,RcHm_v2.0_Chr5g0017751.gene,RcHm_v2.0_Chr5g0027481.gene,RcHm_v2.0_Chr5g0027501.gene,RcHm_v2.0_Chr5g0027531.gene,RcHm_v2.0_Chr6g0274481.gene	LG02.2832-gene,LG06.335-gene	maker-Ro01-snap-gene-157.38,maker-Ro02-exonerate_protein2genome-gene-186.20,maker-Ro02-snap-gene-185.35,maker-Ro02-snap-gene-185.36,maker-Ro07-exonerate_protein2genome-gene-277.15,maker-Ro07-exonerate_protein2genome-gene-312.80	Rro01G006540,Rro02G025210,Rro02G025260,Rro07G013600,Rro07G016350
OG0000467		gene-IFM89_004850,gene-IFM89_020722	FvH4_4g26971,FvH4_4g26972,FvH4_4g26973,FvH4_5g11810	gene_Lchi16304,gene_Lchi16305,gene_Lchi21791,gene_Lchi32490		Prupe.1G314600_v2.0.a1,Prupe.1G314700_v2.0.a1,Prupe.5G223500_v2.0.a1	RcHm_v2.0_Chr4g0434731.gene,RcHm_v2.0_Chr4g0434741.gene,RcHm_v2.0_Chr4g0434751.gene,RcHm_v2.0_Chr7g0185791.gene	LG04.910-gene,LG04.911-gene,LG05.579-gene	maker-Ro04-snap-gene-49.106	Rro04G008360,Rro04G008370,Rro05G005650
OG0000468		gene-IFM89_001935,gene-IFM89_001936,gene-IFM89_019832,gene-IFM89_025088,gene-IFM89_026491,gene-IFM89_036821,gene-IFM89_036824,gene-IFM89_037922,gene-IFM89_037924,gene-IFM89_037925	FvH4_1g08410,FvH4_2g31040	gene_Lchi06978,gene_Lchi06980		Prupe.1G404900_v2.0.a1,Prupe.7G201400_v2.0.a1	RcHm_v2.0_Chr2g0094501.gene,RcHm_v2.0_Chr6g0311761.gene	LG02.944-gene	maker-Ro01-snap-gene-38.91,maker-Ro02-snap-gene-49.82	Rro01G024170,Rro02G008880,Rro06G027620
OG0000469		gene-IFM89_007871,gene-IFM89_026816	FvH4_3g22070,FvH4_5g34520,FvH4_5g34890,FvH4_7g15420			Prupe.3G098700_v2.0.a1,Prupe.3G098900_v2.0.a1,Prupe.3G099000_v2.0.a1,Prupe.3G099900_v2.0.a1,Prupe.3G102600_v2.0.a1,Prupe.3G118700_v2.0.a1,Prupe.3G119200_v2.0.a1,Prupe.3G119300_v2.0.a1,Prupe.3G120700_v2.0.a1,Prupe.3G121000_v2.0.a1		LG03.1871-gene,LG03.1873-gene,LG04.2698-gene,LG04.2909-gene	maker-Ro03-exonerate_est2genome-gene-327.4,maker-Ro03-snap-gene-327.78	Rro03G015240,Rro04G023110
OG0000470		gene-IFM89_023950,gene-IFM89_027559	FvH4_3g17450,FvH4_5g06440,FvH4_5g06460			Prupe.3G184200_v2.0.a1,Prupe.5G163700_v2.0.a1,Prupe.5G163800_v2.0.a1,Prupe.5G164000_v2.0.a1,Prupe.5G164100_v2.0.a1	RcHm_v2.0_Chr1g0314001.gene,RcHm_v2.0_Chr4g0420441.gene,RcHm_v2.0_Chr5g0028981.gene,RcHm_v2.0_Chr7g0192271.gene,RcHm_v2.0_Chr7g0192301.gene,RcHm_v2.0_Chr7g0233491.gene	LG03.1770-gene,LG05.960-gene,LG05.961-gene,LG05.967-gene	maker-Ro05-snap-gene-56.77	Rro05G009260,Rro05G009270,Rro05G009280
OG0000471		gene-IFM89_021781,gene-IFM89_021792,gene-IFM89_021793,gene-IFM89_021794	FvH4_1g10790,FvH4_1g10791,FvH4_1g10800,FvH4_2g15970,FvH4_2g15980,FvH4_2g15990	gene_Lchi26648		Prupe.7G177500_v2.0.a1,Prupe.7G177600_v2.0.a1	RcHm_v2.0_Chr2g0097971.gene,RcHm_v2.0_Chr2g0098021.gene,RcHm_v2.0_Chr2g0098031.gene,RcHm_v2.0_Chr2g0098061.gene,RcHm_v2.0_Chr6g0257301.gene,RcHm_v2.0_Chr6g0279511.gene	LG02.2400-gene,LG02.2401-gene	maker-Ro02-snap-gene-141.73	Rro02G021910,Rro02G021920
OG0000472		gene-IFM89_017735,gene-IFM89_017736	FvH4_7g01511,FvH4_7g01560			Prupe.2G020700_v2.0.a1,Prupe.2G021000_v2.0.a1,Prupe.2G021300_v2.0.a1	RcHm_v2.0_Chr1g0317371.gene,RcHm_v2.0_Chr1g0317421.gene,RcHm_v2.0_Chr1g0317441.gene,RcHm_v2.0_Chr1g0317501.gene,RcHm_v2.0_Chr1g0317591.gene	LG02.2320-gene,LG07.1493-gene,LG07.1494-gene,LG07.1495-gene,LG07.1498-gene	maker-Ro02-snap-gene-136.56	Rro02G021480,Rro07G013340,Rro07G013360,Rro07G013370,Rro07G013390,Rro07G013400
OG0000473		gene-IFM89_022825	FvH4_2g07144,FvH4_6g31292	gene_Lchi07478,gene_Lchi13103,gene_Lchi13949,gene_Lchi25218,gene_Lchi30751,gene_Lchi32576			RcHm_v2.0_Chr1g0321901.gene,RcHm_v2.0_Chr2g0111791.gene,RcHm_v2.0_Chr2g0127551.gene,RcHm_v2.0_Chr2g0143321.gene,RcHm_v2.0_Chr4g0436001.gene,RcHm_v2.0_Chr5g0067601.gene,RcHm_v2.0_Chr6g0274521.gene,RcHm_v2.0_Chr7g0184931.gene			Rro01G003560,Rro01G008700,Rro02G027780,Rro03G027200,Rro05G027430,Rro06G011290,Rroptg000012lG001880
OG0000474		gene-IFM89_003494,gene-IFM89_009373,gene-IFM89_009374,gene-IFM89_033120	FvH4_2g15840,FvH4_2g15880,FvH4_2g15891	gene_Lchi00538,gene_Lchi26635,gene_Lchi26638		Prupe.8G171000_v2.0.a1,Prupe.8G171100_v2.0.a1,Prupe.8G171400_v2.0.a1,Prupe.8G171600_v2.0.a1,Prupe.8G171900_v2.0.a1,Prupe.8G172000_v2.0.a1	RcHm_v2.0_Chr6g0279261.gene,RcHm_v2.0_Chr6g0279331.gene,RcHm_v2.0_Chr6g0279441.gene	LG02.2415-gene,LG02.2419-gene	maker-Ro02-snap-gene-141.79	Rro02G022000,Rro02G022060
OG0000475		gene-IFM89_007807,gene-IFM89_009040,gene-IFM89_013281	FvH4_3g20300,FvH4_4g35840	gene_Lchi02844,gene_Lchi02847,gene_Lchi02848,gene_Lchi02849,gene_Lchi05772,gene_Lchi27918,gene_Lchi27919,gene_Lchi27921,gene_Lchi32606,gene_Lchi32608,gene_Lchi32849,gene_Lchi32850,gene_Lchi34893,gene_Lchi34976			RcHm_v2.0_Chr1g0329311.gene,RcHm_v2.0_Chr4g0445371.gene,RcHm_v2.0_Chr4g0445421.gene,RcHm_v2.0_Chr5g0068101.gene	LG04.143-gene
OG0000476		gene-IFM89_024625	FvH4_6g29480,FvH4_6g32110,FvH4_6g52150			Prupe.3G085000_v2.0.a1,Prupe.3G086700_v2.0.a1,Prupe.3G088000_v2.0.a1,Prupe.3G089000_v2.0.a1,Prupe.3G089200_v2.0.a1,Prupe.3G089400_v2.0.a1,Prupe.3G092700_v2.0.a1	RcHm_v2.0_Chr2g0135051.gene,RcHm_v2.0_Chr2g0135171.gene,RcHm_v2.0_Chr6g0275061.gene,RcHm_v2.0_Chr7g0225001.gene,RcHm_v2.0_Chr7g0229361.gene	LG05.3347-gene,LG05.3539-gene,LG05.3548-gene,LG06.2343-gene		Rro05G029880,Rro06G016640,Rro06G020500,Rro06G020890
OG0000477			FvH4_3g03320,FvH4_3g03323,FvH4_3g03350,FvH4_3g06140,FvH4_6g00257,FvH4_6g00270				RcHm_v2.0_Chr2g0130831.gene,RcHm_v2.0_Chr2g0132541.gene,RcHm_v2.0_Chr3g0455681.gene,RcHm_v2.0_Chr4g0413551.gene,RcHm_v2.0_Chr5g0002911.gene,RcHm_v2.0_Chr5g0005101.gene,RcHm_v2.0_Chr5g0006341.gene,RcHm_v2.0_Chr5g0046181.gene,RcHm_v2.0_Chr5g0046231.gene,RcHm_v2.0_Chr7g0224061.gene	LG03.308-gene	maker-Ro03-snap-gene-384.114,maker-Ro03-snap-gene-419.100,maker-Ro03-snap-gene-419.102,snap_masked-Ro03-processed-gene-419.25	Rro03G002860,Rro03G008300,Rro03G008320
OG0000478			FvH4_1g28741,FvH4_2g00621,FvH4_2g12001,FvH4_6g25500,FvH4_6g25792				RcHm_v2.0_Chr2g0146151.gene,RcHm_v2.0_Chr2g0171821.gene,RcHm_v2.0_Chr7g0187781.gene	LG04.2895-gene,LG05.2142-gene	maker-Ro04-snap-gene-142.68	Rro02G016710,Rro02G026780,Rro03G023710,Rro03G024240,Rro03G035150,Rro04G021360,Rro04G033740,Rro05G010480,Rro05G031790,Rro06G027300,Rro06G030330,Rro06G035330,Rro07G017250
OG0000479			FvH4_1g07821,FvH4_1g15053,FvH4_1g22102,FvH4_1g29201,FvH4_2g02491,FvH4_2g21541,FvH4_3g18621,FvH4_3g20504,FvH4_3g27862,FvH4_3g29922,FvH4_4g03360,FvH4_4g04761,FvH4_4g06630,FvH4_4g13211,FvH4_4g18462,FvH4_4g34111,FvH4_5g09371,FvH4_5g19801,FvH4_6g10401,FvH4_6g18481,FvH4_6g27971,FvH4_6g30781,FvH4_6g37491,FvH4_7g01031
OG0000480			FvH4_3g07861,FvH4_3g07862,FvH4_4g03304,FvH4_4g03323,FvH4_7g31470				RcHm_v2.0_Chr4g0410991.gene,RcHm_v2.0_Chr4g0429131.gene,RcHm_v2.0_Chr6g0248121.gene,RcHm_v2.0_Chr6g0248141.gene,RcHm_v2.0_Chr6g0248341.gene,RcHm_v2.0_Chr6g0248351.gene		maker-Ro02-snap-gene-388.62,maker-Ro02-snap-gene-389.53,maker-Ro02-snap-gene-390.58,maker-Ro02-snap-gene-390.59,maker-Ro07-snap-gene-118.91,maker-Ro07-snap-gene-118.93,maker-Ro07-snap-gene-296.39	Rro02G031970,Rro02G038100,Rro02G038110,Rro04G033960,Rro04G033980,Rro04G033990
OG0000481			FvH4_2g17051,FvH4_2g17060,FvH4_2g17080,FvH4_2g17100			Prupe.8G182300_v2.0.a1	RcHm_v2.0_Chr6g0281271.gene,RcHm_v2.0_Chr6g0281291.gene,RcHm_v2.0_Chr6g0281321.gene,RcHm_v2.0_Chr6g0281471.gene,RcHm_v2.0_Chr6g0281491.gene,RcHm_v2.0_Chr6g0281521.gene	LG02.2238-gene,LG02.2240-gene,LG02.2242-gene,LG02.2244-gene	maker-Ro02-exonerate_protein2genome-gene-130.45,snap_masked-Ro02-processed-gene-130.13,snap_masked-Ro02-processed-gene-130.14,snap_masked-Ro02-processed-gene-130.15	Rro02G020830,Rro02G020840,Rro02G020860,Rro02G020870,Rro02G020880
OG0000482			FvH4_3g10320,FvH4_3g10412,FvH4_3g10461,FvH4_3g10470,FvH4_3g10520			Prupe.4G094300_v2.0.a1	RcHm_v2.0_Chr1g0364001.gene,RcHm_v2.0_Chr2g0174541.gene,RcHm_v2.0_Chr2g0175041.gene,RcHm_v2.0_Chr5g0016561.gene,RcHm_v2.0_Chr5g0016731.gene,RcHm_v2.0_Chr5g0017081.gene,RcHm_v2.0_Chr5g0017331.gene,RcHm_v2.0_Chr5g0054941.gene,RcHm_v2.0_Chr6g0292991.gene	LG07.1197-gene,LG07.1272-gene	maker-Ro03-snap-gene-378.138,maker-Ro03-snap-gene-378.144,maker-Ro07-exonerate_protein2genome-gene-341.33,maker-Ro07-snap-gene-336.63	Rro03G008900,Rro07G010710,Rro07G011360
OG0000483			FvH4_1g22020,FvH4_1g22040,FvH4_5g34660	gene_Lchi28678,gene_Lchi28983,gene_Lchi34201		Prupe.3G163000_v2.0.a1,Prupe.3G163100_v2.0.a1,Prupe.3G163300_v2.0.a1,Prupe.6G175900_v2.0.a1,Prupe.6G176200_v2.0.a1,Prupe.6G176300_v2.0.a1	RcHm_v2.0_Chr2g0116041.gene,RcHm_v2.0_Chr2g0116071.gene,RcHm_v2.0_Chr3g0492711.gene,RcHm_v2.0_Chr7g0235271.gene	LG07.3166-gene	maker-Ro01-snap-gene-119.32,maker-Ro01-snap-gene-120.46,maker-Ro01-snap-gene-175.31	Rro01G005000,Rro01G012510,Rro01G012530,Rro01G012540
OG0000484				gene_Lchi10714,gene_Lchi11092,gene_Lchi13840,gene_Lchi14712,gene_Lchi14717,gene_Lchi14718,gene_Lchi14720,gene_Lchi14725,gene_Lchi17727,gene_Lchi22153,gene_Lchi24018,gene_Lchi24588,gene_Lchi26292,gene_Lchi26813,gene_Lchi29358,gene_Lchi32711,gene_Lchi32712,gene_Lchi33944,gene_Lchi35106,gene_Lchi35194,gene_Lchi35286,gene_Lchi35345,gene_Lchi35405,gene_Lchi35477
OG0000485				gene_Lchi00512,gene_Lchi04707,gene_Lchi05802,gene_Lchi12448,gene_Lchi15093,gene_Lchi15594,gene_Lchi16306,gene_Lchi18116,gene_Lchi18202,gene_Lchi19378,gene_Lchi20448,gene_Lchi21042,gene_Lchi22990,gene_Lchi23920,gene_Lchi26468,gene_Lchi26700,gene_Lchi29268,gene_Lchi29848,gene_Lchi30851,gene_Lchi30913,gene_Lchi32740,gene_Lchi32891,gene_Lchi33576,gene_Lchi33913
OG0000486				gene_Lchi12758,gene_Lchi12759,gene_Lchi19014,gene_Lchi19015,gene_Lchi19018,gene_Lchi19019,gene_Lchi19020,gene_Lchi19021,gene_Lchi28700,gene_Lchi28721,gene_Lchi28722,gene_Lchi29677,gene_Lchi29684,gene_Lchi29685,gene_Lchi31949,gene_Lchi31950,gene_Lchi31951,gene_Lchi31955,gene_Lchi33226,gene_Lchi33227,gene_Lchi34481,gene_Lchi34959,gene_Lchi35461	gene28236
OG0000487				gene_Lchi00046,gene_Lchi00972,gene_Lchi03160,gene_Lchi04713,gene_Lchi04785,gene_Lchi06462,gene_Lchi12216,gene_Lchi13711,gene_Lchi14962,gene_Lchi16022,gene_Lchi16493,gene_Lchi16875,gene_Lchi20783,gene_Lchi21189,gene_Lchi21455,gene_Lchi22549,gene_Lchi24315,gene_Lchi24808,gene_Lchi24878,gene_Lchi25767,gene_Lchi28770,gene_Lchi30141,gene_Lchi32078,gene_Lchi35275
OG0000488					gene11890,gene27598,gene29802,gene3570		RcHm_v2.0_Chr3g0476341.gene,RcHm_v2.0_Chr6g0260671.gene	LG03.2202-gene,LG03.3116-gene,LG03.3442-gene,LG04.2788-gene,LG04.2847-gene,LG04.3160-gene,LG04.3486-gene,LG06.2947-gene,LG06.3048-gene,LG06.3138-gene,LG06.3229-gene,LG07.2024-gene,LG07.2029-gene,LG07.2326-gene		Rro01G001290,Rro01G002050,Rro02G027320,Rro03G003660
OG0000489							RcHm_v2.0_Chr1g0330531.gene,RcHm_v2.0_Chr1g0351211.gene,RcHm_v2.0_Chr2g0160901.gene,RcHm_v2.0_Chr3g0459951.gene,RcHm_v2.0_Chr4g0412841.gene,RcHm_v2.0_Chr4g0422711.gene,RcHm_v2.0_Chr4g0424711.gene,RcHm_v2.0_Chr6g0277431.gene,RcHm_v2.0_Chr6g0280101.gene,RcHm_v2.0_Chr6g0280951.gene,RcHm_v2.0_Chr6g0312921.gene,RcHm_v2.0_Chr7g0201181.gene,RcHm_v2.0_Chr7g0204801.gene,RcHm_v2.0_Chr7g0213041.gene,RcHm_v2…	LG02.2994-gene,LG03.1047-gene,LG03.3375-gene,LG03.3918-gene,LG05.3310-gene,LG07.1988-gene,LG07.2362-gene		Rro06G017750,Rro06G030970
OG0000490							RcHm_v2.0_Chr7g0243061.gene,RcHm_v2.0_Chr7g0243301.gene	LG01.66-gene,LG02.2381-gene,LG03.2940-gene,LG04.2936-gene,LG04.3384-gene,LG05.2936-gene,LG05.3223-gene,LG06.1545-gene,LG07.2540-gene		Rro02G037520,Rro03G025550,Rro03G026510,Rro03G032640,Rro04G007820,Rro04G023600,Rro04G025080,Rro04G027090,Rro05G020250,Rro05G024840,Rro06G034450,Rro06G046110,Rroptg000012lG001570
OG0000491									maker-Ro01-exonerate_protein2genome-gene-161.22,maker-Ro01-exonerate_protein2genome-gene-259.32,maker-Ro02-exonerate_protein2genome-gene-178.14,maker-Ro03-exonerate_protein2genome-gene-297.29,maker-Ro03-exonerate_protein2genome-gene-359.52,maker-Ro03-exonerate_protein2genome-gene-418.75,maker-Ro04-exonerate_protein2genome-gene-157.19,maker-Ro04-exonerate_protein2genome-gene-222.45,maker-Ro05-exon…	Rro02G014540,Rro03G038670,Rro03G039740,Rro04G020810,Rro05G000680
OG0000492										Rro01G000100,Rro01G002970,Rro01G003250,Rro02G024220,Rro02G026480,Rro03G026800,Rro03G029430,Rro03G037580,Rro04G008390,Rro04G026100,Rro04G034590,Rro05G025820,Rro05G026290,Rro05G026800,Rro05G031180,Rro06G014100,Rro06G028950,Rro06G033370,Rro06G036320,Rro07G003220,Rro07G019550,Rro07G023600,Rro07G023920,Rroptg000012lG000490
OG0000493	AT3G22060	gene-IFM89_000610,gene-IFM89_026439	FvH4_2g10161	gene_Lchi24925,gene_Lchi24926,gene_Lchi24930,gene_Lchi24931,gene_Lchi31159,gene_Lchi31163		Prupe.3G109800_v2.0.a1,Prupe.3G110100_v2.0.a1,Prupe.3G110300_v2.0.a1,Prupe.8G086600_v2.0.a1	RcHm_v2.0_Chr1g0328011.gene,RcHm_v2.0_Chr1g0328031.gene,RcHm_v2.0_Chr2g0158681.gene,RcHm_v2.0_Chr2g0160251.gene	LG02.3615-gene,LG06.918-gene	maker-Ro02-exonerate_est2genome-gene-317.4,snap_masked-Ro06-processed-gene-217.38	Rro06G008410
OG0000494	AT1G30820,AT4G02120	gene-IFM89_033441,gene-IFM89_039568	FvH4_3g13530,FvH4_3g13560,FvH4_5g39590	gene_Lchi04068,gene_Lchi07037		Prupe.4G123500_v2.0.a1,Prupe.4G123800_v2.0.a1	RcHm_v2.0_Chr5g0022491.gene,RcHm_v2.0_Chr5g0022521.gene,RcHm_v2.0_Chr7g0241901.gene	LG03.1285-gene,LG03.1289-gene,LG05.4286-gene	maker-Ro03-snap-gene-359.76,maker-Ro03-snap-gene-360.67,maker-Ro05-snap-gene-407.58	Rro03G011340,Rro03G011370,Rro05G036650
OG0000495	AT3G04920,AT5G28060	gene-IFM89_007747,gene-IFM89_018500	FvH4_1g00370,FvH4_2g23340,FvH4_6g03600	gene_Lchi24639,gene_Lchi31447		Prupe.6G339300_v2.0.a1,Prupe.7G268100_v2.0.a1,Prupe.8G239100_v2.0.a1	RcHm_v2.0_Chr2g0084801.gene,RcHm_v2.0_Chr3g0452141.gene,RcHm_v2.0_Chr6g0290761.gene	LG02.1607-gene,LG06.5217-gene	maker-Ro01-snap-gene-2.46,maker-Ro02-snap-gene-88.72,maker-Ro06-snap-gene-262.89	Rro01G030800,Rro02G014970,Rro06G046150
OG0000496	AT4G19850	gene-IFM89_002626,gene-IFM89_039576	FvH4_3g12180	gene_Lchi21045,gene_Lchi21046,gene_Lchi24534	gene394	Prupe.4G107600_v2.0.a1,Prupe.4G110500_v2.0.a1,Prupe.6G223700_v2.0.a1,Prupe.8G029800_v2.0.a1,Prupe.8G030000_v2.0.a1,Prupe.8G030100_v2.0.a1,Prupe.8G030200_v2.0.a1	RcHm_v2.0_Chr5g0019941.gene	LG03.1154-gene,LG03.1155-gene	maker-Ro01-snap-gene-226.29,maker-Ro06-snap-gene-324.79,maker-Ro06-snap-gene-324.81	Rro03G010060,Rro03G010070
OG0000497	AT4G21630,AT4G21640,AT4G21650	gene-IFM89_019799	FvH4_5g10480,FvH4_5g10490,FvH4_5g10502	gene_Lchi21315,gene_Lchi34261		Prupe.5G133500_v2.0.a1,Prupe.5G133600_v2.0.a1,Prupe.5G133800_v2.0.a1	RcHm_v2.0_Chr4g0389671.gene,RcHm_v2.0_Chr7g0187621.gene,RcHm_v2.0_Chr7g0187651.gene,RcHm_v2.0_Chr7g0187701.gene	LG05.680-gene,LG05.682-gene	maker-Ro05-snap-gene-38.100,maker-Ro05-snap-gene-38.98	Rro05G006560,Rro05G006580,Rro05G006590
OG0000498	AT4G22730,AT5G51560	gene-IFM89_038994	FvH4_5g00660,FvH4_7g11610,FvH4_7g28070	gene_Lchi04842	gene21365	Prupe.2G144000_v2.0.a1,Prupe.2G281400_v2.0.a1,Prupe.5G079400_v2.0.a1	RcHm_v2.0_Chr1g0350041.gene,RcHm_v2.0_Chr1g0375021.gene,RcHm_v2.0_Chr7g0201601.gene	LG05.1518-gene,LG07.3530-gene,LG07.524-gene	maker-Ro05-snap-gene-92.80,maker-Ro07-snap-gene-380.75,maker-Ro07-snap-gene-50.52	Rro05G014650,Rro07G004830,Rro07G027720
OG0000499	AT1G35140	gene-IFM89_003726	FvH4_5g36880,FvH4_5g36900,FvH4_5g36910,FvH4_5g36920	gene_Lchi09732		Prupe.1G520800_v2.0.a1	RcHm_v2.0_Chr0c28g0500921.gene,RcHm_v2.0_Chr0c28g0500931.gene,RcHm_v2.0_Chr0c28g0500981.gene,RcHm_v2.0_Chr0c28g0501021.gene,RcHm_v2.0_Chr7g0243461.gene,RcHm_v2.0_Chr7g0243471.gene,RcHm_v2.0_Chr7g0243481.gene,RcHm_v2.0_Chr7g0243531.gene,RcHm_v2.0_Chr7g0243541.gene,RcHm_v2.0_Chr7g0243581.gene,RcHm_v2.0_Chr7g0243621.gene,RcHm_v2.0_Chr7g0243641.gene,RcHm_v2.0_Chr7g0243671.gene,RcHm_v2.0_Chr7g0243681.…	LG05.4055-gene
OG0000500	AT1G04480,AT2G33370,AT3G04400	gene-IFM89_012109	FvH4_2g20670,FvH4_4g04460	gene_Lchi12691,gene_Lchi15222	gene25964,gene7530,gene7988	Prupe.1G047000_v2.0.a1,Prupe.6G351200_v2.0.a1	RcHm_v2.0_Chr3g0449451.gene,RcHm_v2.0_Chr4g0395171.gene,RcHm_v2.0_Chr6g0286851.gene	LG04.3861-gene,LG06.5368-gene	maker-Ro04-snap-gene-255.59,maker-Ro06-snap-gene-253.61	Rro02G017350,Rro04G032770,Rro06G047600
OG0000501	AT5G36110,AT5G36140	gene-IFM89_025296,gene-IFM89_025297,gene-IFM89_030777	FvH4_4g00250,FvH4_4g01400			Prupe.1G002500_v2.0.a1	RcHm_v2.0_Chr1g0355301.gene,RcHm_v2.0_Chr1g0355331.gene,RcHm_v2.0_Chr4g0384991.gene	LG03.2637-gene,LG04.1173-gene,LG04.4249-gene,LG07.3823-gene	maker-Ro04-snap-gene-219.56	Rro04G036060,Rro05G031080,Rro07G027630,Rro07G030330,Rro07G030340,Rro07G030350,Rro07G030360
OG0000502	AT5G64500		FvH4_1g18801,FvH4_2g10930,FvH4_2g10950,FvH4_6g42030	gene_Lchi20034,gene_Lchi32545	gene12998	Prupe.6G211400_v2.0.a1,Prupe.8G077700_v2.0.a1	RcHm_v2.0_Chr2g0109661.gene,RcHm_v2.0_Chr2g0157961.gene,RcHm_v2.0_Chr6g0269131.gene,RcHm_v2.0_Chr6g0269161.gene	LG02.3457-gene,LG02.3465-gene,LG02.3508-gene	maker-Ro01-snap-gene-93.77,maker-Ro02-snap-gene-303.59,maker-Ro02-snap-gene-305.38	Rro01G015580,Rro02G030370,Rro02G030460
OG0000503	AT1G72060		FvH4_5g32140,FvH4_5g32170,FvH4_5g32180,FvH4_6g07490	gene_Lchi03085	gene10526	Prupe.1G552600_v2.0.a1,Prupe.1G552700_v2.0.a1	RcHm_v2.0_Chr7g0228201.gene,RcHm_v2.0_Chr7g0228221.gene,RcHm_v2.0_Chr7g0228231.gene,RcHm_v2.0_Chr7g0228301.gene,RcHm_v2.0_Chr7g0228331.gene	LG05.3466-gene,LG05.3467-gene,LG05.3468-gene,LG05.3469-gene,LG05.3470-gene,LG05.3474-gene	maker-Ro05-snap-gene-340.48,maker-Ro05-snap-gene-341.43	Rro05G030670
OG0000504	AT3G09220	gene-IFM89_013317,gene-IFM89_013323,gene-IFM89_018564,gene-IFM89_024817,gene-IFM89_032643,gene-IFM89_033025,gene-IFM89_039359	FvH4_6g12410,FvH4_6g12430	gene_Lchi04252,gene_Lchi04253,gene_Lchi15906,gene_Lchi34205,gene_Lchi34206,gene_Lchi34912	gene29236,gene29237	Prupe.6G267700_v2.0.a1	RcHm_v2.0_Chr3g0464241.gene	LG06.4466-gene	maker-Ro06-snap-gene-307.97	Rro06G038900
OG0000505	AT3G46060,AT3G53610,AT5G59840	gene-IFM89_019431	FvH4_3g35090,FvH4_6g14360,FvH4_7g21670	gene_Lchi21715,gene_Lchi23794	gene11099,gene19602	Prupe.2G230200_v2.0.a1,Prupe.6G083700_v2.0.a1,Prupe.6G249800_v2.0.a1	RcHm_v2.0_Chr1g0365911.gene,RcHm_v2.0_Chr3g0467421.gene,RcHm_v2.0_Chr5g0063091.gene	LG03.4373-gene,LG06.4283-gene	maker-Ro03-snap-gene-68.73	Rro03G033310,Rro06G037310,Rro07G010140
OG0000506	AT2G25270	gene-IFM89_011978	FvH4_1g01880,FvH4_1g01910,FvH4_2g28370	gene_Lchi10712,gene_Lchi10715	gene7425	Prupe.1G485200_v2.0.a1,Prupe.7G256400_v2.0.a1,Prupe.7G256700_v2.0.a1	RcHm_v2.0_Chr1g0337751.gene,RcHm_v2.0_Chr1g0337811.gene,RcHm_v2.0_Chr2g0086851.gene,RcHm_v2.0_Chr2g0086861.gene,RcHm_v2.0_Chr2g0086921.gene,RcHm_v2.0_Chr6g0297331.gene	LG02.1157-gene	maker-Ro01-snap-gene-9.69,maker-Ro01-snap-gene-9.74	Rro01G029460,Rro01G029500,Rro02G010930
OG0000507		gene-IFM89_032578,gene-IFM89_032579,gene-IFM89_032590	FvH4_2g34890,FvH4_2g34910,FvH4_6g37850,FvH4_6g37870	gene_Lchi24779,gene_Lchi31203,gene_Lchi34163		Prupe.1G440900_v2.0.a1,Prupe.1G441100_v2.0.a1	RcHm_v2.0_Chr2g0150991.gene,RcHm_v2.0_Chr2g0151011.gene,RcHm_v2.0_Chr6g0307091.gene	LG02.621-gene,LG02.622-gene,LG06.1398-gene,LG06.1425-gene	maker-Ro02-snap-gene-31.59,maker-Ro06-snap-gene-188.72	Rro02G005890,Rro06G012790
OG0000508		gene-IFM89_007957,gene-IFM89_007958	FvH4_2g04580,FvH4_4g06071,FvH4_5g25130	gene_Lchi20868		Prupe.1G426100_v2.0.a1,Prupe.1G426200_v2.0.a1,Prupe.1G426300_v2.0.a1,Prupe.1G426400_v2.0.a1,Prupe.8G139300_v2.0.a1,Prupe.8G139400_v2.0.a1	RcHm_v2.0_Chr5g0057341.gene,RcHm_v2.0_Chr6g0254161.gene,RcHm_v2.0_Chr6g0254181.gene,RcHm_v2.0_Chr6g0254191.gene,RcHm_v2.0_Chr6g0309171.gene,RcHm_v2.0_Chr6g0309181.gene,RcHm_v2.0_Chr6g0309191.gene,RcHm_v2.0_Chr6g0309201.gene	LG02.4310-gene	snap_masked-Ro02-processed-gene-38.49	Rro02G006960
OG0000509		gene-IFM89_007908,gene-IFM89_007909,gene-IFM89_007910,gene-IFM89_007911,gene-IFM89_014072,gene-IFM89_029225,gene-IFM89_029227,gene-IFM89_029228,gene-IFM89_029229,gene-IFM89_029230,gene-IFM89_029231,gene-IFM89_029232	FvH4_2g33451,FvH4_2g33470,FvH4_2g33471,FvH4_2g33490	gene_Lchi15956		Prupe.1G427300_v2.0.a1	RcHm_v2.0_Chr6g0309031.gene,RcHm_v2.0_Chr6g0309071.gene	LG02.732-gene	maker-Ro02-snap-gene-37.96	Rro02G006840
OG0000510		gene-IFM89_024762	FvH4_5g03230,FvH4_5g03440,FvH4_6g41950,FvH4_6g41951			Prupe.3G208700_v2.0.a1,Prupe.5G037500_v2.0.a1	RcHm_v2.0_Chr2g0157451.gene,RcHm_v2.0_Chr2g0157461.gene,RcHm_v2.0_Chr2g0157841.gene,RcHm_v2.0_Chr3g0484721.gene,RcHm_v2.0_Chr3g0484731.gene,RcHm_v2.0_Chr3g0484741.gene,RcHm_v2.0_Chr3g0484751.gene,RcHm_v2.0_Chr6g0253931.gene,RcHm_v2.0_Chr6g0253991.gene	LG06.1052-gene,LG06.1053-gene,LG06.1101-gene	maker-Ro06-snap-gene-209.98,maker-Ro06-snap-gene-210.71	Rro06G009570,Rro06G009960
OG0000511		gene-IFM89_001274,gene-IFM89_001485,gene-IFM89_003880,gene-IFM89_006398,gene-IFM89_007578,gene-IFM89_009354,gene-IFM89_011247,gene-IFM89_015864,gene-IFM89_015961,gene-IFM89_016600,gene-IFM89_017696,gene-IFM89_020941,gene-IFM89_023290,gene-IFM89_024194,gene-IFM89_025689,gene-IFM89_026692,gene-IFM89_027866,gene-IFM89_028593,gene-IFM89_034689,gene-IFM89_034810,gene-IFM89_034959,gene-IFM89_034988,gen…
OG0000512		gene-IFM89_018582,gene-IFM89_018584	FvH4_1g01620,FvH4_1g01630,FvH4_1g01640,FvH4_1g01650,FvH4_1g01670,FvH4_1g01700			Prupe.1G525100_v2.0.a1,Prupe.7G253900_v2.0.a1,Prupe.7G254000_v2.0.a1,Prupe.7G254100_v2.0.a1,Prupe.7G254200_v2.0.a1,Prupe.7G254300_v2.0.a1,Prupe.7G254400_v2.0.a1	RcHm_v2.0_Chr2g0086491.gene,RcHm_v2.0_Chr2g0086581.gene,RcHm_v2.0_Chr2g0086591.gene,RcHm_v2.0_Chr2g0086601.gene,RcHm_v2.0_Chr2g0086611.gene		maker-Ro01-snap-gene-8.67	Rro01G029710,Rro01G029720
OG0000513		gene-IFM89_005496,gene-IFM89_008413,gene-IFM89_008415	FvH4_3g42361,FvH4_3g42370	gene_Lchi06655,gene_Lchi21325,gene_Lchi21327,gene_Lchi21328	gene23296	Prupe.6G027400_v2.0.a1,Prupe.6G027500_v2.0.a1,Prupe.6G027900_v2.0.a1,Prupe.6G111000_v2.0.a1	RcHm_v2.0_Chr5g0075811.gene,RcHm_v2.0_Chr5g0075841.gene,RcHm_v2.0_Chr5g0075851.gene,RcHm_v2.0_Chr5g0075861.gene,RcHm_v2.0_Chr5g0075871.gene	LG07.1584-gene	snap_masked-Ro03-processed-gene-22.16	Rro03G039240,Rro07G013670
OG0000514		gene-IFM89_013865	FvH4_4g16620,FvH4_6g13920,FvH4_6g14080,FvH4_7g01710,FvH4_7g02310,FvH4_7g06670			Prupe.1G299700_v2.0.a1	RcHm_v2.0_Chr1g0318191.gene,RcHm_v2.0_Chr1g0318261.gene,RcHm_v2.0_Chr3g0466961.gene,RcHm_v2.0_Chr4g0436711.gene,RcHm_v2.0_Chr4g0436721.gene	LG04.777-gene,LG05.2757-gene,LG07.1687-gene,LG07.1690-gene	maker-Ro06-exonerate_est2genome-gene-438.4,maker-Ro07-exonerate_est2genome-gene-303.1	Rro06G037560,Rro07G014400,Rro07G014420,Rro07G015230
OG0000515		gene-IFM89_000145	FvH4_3g05920,FvH4_3g34100,FvH4_3g34310,FvH4_3g34340	gene_Lchi12808,gene_Lchi29394		Prupe.6G089100_v2.0.a1,Prupe.6G089300_v2.0.a1	RcHm_v2.0_Chr5g0061891.gene,RcHm_v2.0_Chr5g0061911.gene,RcHm_v2.0_Chr5g0061951.gene,RcHm_v2.0_Chr5g0061961.gene	LG03.4262-gene,LG03.4291-gene,LG03.4295-gene,LG03.4296-gene,LG03.4297-gene	maker-Ro03-snap-gene-74.62,maker-Ro03-snap-gene-77.43	Rro03G032720,Rro03G032730,Rro03G032740
OG0000516		gene-IFM89_025440,gene-IFM89_027815,gene-IFM89_028003	FvH4_7g07920,FvH4_7g07921	gene_Lchi01358	gene16562	Prupe.2G108400_v2.0.a1,Prupe.2G108600_v2.0.a1,Prupe.2G108700_v2.0.a1,Prupe.2G109600_v2.0.a1,Prupe.2G109700_v2.0.a1	RcHm_v2.0_Chr1g0341341.gene,RcHm_v2.0_Chr1g0341371.gene	LG07.2975-gene,LG07.2983-gene,LG07.2985-gene	maker-Ro07-snap-gene-100.57,maker-Ro07-snap-gene-97.48,maker-Ro07-snap-gene-97.50	Rro07G023760,Rro07G023840,Rro07G023860
OG0000517		gene-IFM89_002657,gene-IFM89_002658,gene-IFM89_005884,gene-IFM89_018485,gene-IFM89_020428	FvH4_2g22720,FvH4_2g23400,FvH4_2g23420,FvH4_2g23440,FvH4_3g14111,FvH4_6g29150	gene_Lchi12048,gene_Lchi25750		Prupe.8G239900_v2.0.a1	RcHm_v2.0_Chr6g0290871.gene,RcHm_v2.0_Chr6g0290941.gene	LG02.1599-gene,LG03.3836-gene,LG03.3916-gene	maker-Ro02-snap-gene-88.71,maker-Ro03-snap-gene-105.38	Rro02G014890,Rro03G029300
OG0000518		gene-IFM89_016562,gene-IFM89_016563,gene-IFM89_017689,gene-IFM89_019210,gene-IFM89_020434	FvH4_6g30300,FvH4_6g30450,FvH4_6g50980	gene_Lchi07510		Prupe.3G287400_v2.0.a1,Prupe.8G038800_v2.0.a1	RcHm_v2.0_Chr1g0322481.gene,RcHm_v2.0_Chr1g0322691.gene,RcHm_v2.0_Chr2g0136781.gene,RcHm_v2.0_Chr2g0172381.gene	LG06.2196-gene,LG06.2197-gene,LG07.1701-gene		Rro06G002600,Rro06G019380,Rro06G019390,Rro07G014520,Rro07G015250
OG0000519		gene-IFM89_003682,gene-IFM89_003727,gene-IFM89_010607,gene-IFM89_016722,gene-IFM89_019713,gene-IFM89_023999,gene-IFM89_029447,gene-IFM89_032299,gene-IFM89_032300,gene-IFM89_032304	FvH4_6g27180	gene_Lchi14613,gene_Lchi27015		Prupe.3G122100_v2.0.a1,Prupe.3G122200_v2.0.a1	RcHm_v2.0_Chr2g0129151.gene,RcHm_v2.0_Chr2g0129221.gene	LG06.2667-gene,LG06.2669-gene,LG06.2670-gene,LG06.2675-gene	maker-Ro06-snap-gene-65.38	Rro06G023610
OG0000520		gene-IFM89_003738,gene-IFM89_003743,gene-IFM89_003744,gene-IFM89_009348,gene-IFM89_009757,gene-IFM89_020372,gene-IFM89_028453,gene-IFM89_028467	FvH4_1g20390,FvH4_1g20400,FvH4_1g20410	gene_Lchi09715,gene_Lchi09717,gene_Lchi09718,gene_Lchi09719,gene_Lchi09720		Prupe.6G191500_v2.0.a1	RcHm_v2.0_Chr2g0112551.gene,RcHm_v2.0_Chr2g0112561.gene,RcHm_v2.0_Chr2g0112631.gene,RcHm_v2.0_Chr2g0112641.gene		snap_masked-Ro01-processed-gene-108.12	Rro01G014040
OG0000521		gene-IFM89_001005,gene-IFM89_009671,gene-IFM89_009678,gene-IFM89_009679,gene-IFM89_020850,gene-IFM89_030031,gene-IFM89_033227,gene-IFM89_033980	FvH4_2g23780	gene_Lchi19866,gene_Lchi19867,gene_Lchi19868,gene_Lchi35362	gene15378,gene15379,gene15380	Prupe.1G152200_v2.0.a1,Prupe.8G243100_v2.0.a1	RcHm_v2.0_Chr4g0417891.gene,RcHm_v2.0_Chr6g0291301.gene	LG02.1564-gene	maker-Ro02-exonerate_est2genome-gene-86.6	Rro02G014600
OG0000522		gene-IFM89_012564,gene-IFM89_012565	FvH4_1g19370,FvH4_2g35250,FvH4_2g35253,FvH4_7g03900,FvH4_7g13430,FvH4_7g13440,FvH4_7g13441			Prupe.2G043800_v2.0.a1	RcHm_v2.0_Chr1g0327381.gene,RcHm_v2.0_Chr1g0327411.gene,RcHm_v2.0_Chr1g0327441.gene,RcHm_v2.0_Chr1g0352791.gene,RcHm_v2.0_Chr1g0353081.gene	LG02.4109-gene,LG07.1981-gene,LG07.3702-gene	maker-Ro07-exonerate_est2genome-gene-272.1,maker-Ro07-exonerate_est2genome-gene-272.2	Rro02G035390,Rro07G029540,Rro07G029550
OG0000523		gene-IFM89_003453,gene-IFM89_022461,gene-IFM89_022462,gene-IFM89_038728	FvH4_7g15560,FvH4_7g30230	gene_Lchi09858,gene_Lchi14097		Prupe.2G177900_v2.0.a1,Prupe.2G179300_v2.0.a1,Prupe.2G304600_v2.0.a1	RcHm_v2.0_Chr1g0358211.gene,RcHm_v2.0_Chr1g0358221.gene,RcHm_v2.0_Chr1g0358231.gene,RcHm_v2.0_Chr1g0378291.gene,RcHm_v2.0_Chr1g0379611.gene,RcHm_v2.0_Chr2g0139211.gene,RcHm_v2.0_Chr2g0156261.gene	LG06.2047-gene,LG07.3960-gene		Rro06G018050,Rro07G002630,Rro07G031350
OG0000524		gene-IFM89_020853,gene-IFM89_032772	FvH4_6g35581,FvH4_6g35582,FvH4_7g07720			Prupe.2G100300_v2.0.a1,Prupe.2G104300_v2.0.a1,Prupe.2G104700_v2.0.a1	RcHm_v2.0_Chr1g0342371.gene,RcHm_v2.0_Chr1g0342401.gene,RcHm_v2.0_Chr1g0342491.gene,RcHm_v2.0_Chr1g0342511.gene,RcHm_v2.0_Chr2g0147401.gene,RcHm_v2.0_Chr2g0147411.gene	LG06.1621-gene,LG06.1622-gene,LG07.2957-gene,LG07.2959-gene,LG07.2960-gene		Rro06G014670,Rro06G014680,Rro07G023540,Rro07G023550
OG0000525		gene-IFM89_010179,gene-IFM89_017236,gene-IFM89_017239	FvH4_6g22820	gene_Lchi06187,gene_Lchi06188,gene_Lchi06191,gene_Lchi06192,gene_Lchi06193,gene_Lchi06195,gene_Lchi06196,gene_Lchi06197,gene_Lchi06200,gene_Lchi35111,gene_Lchi35122,gene_Lchi35289	gene18273	Prupe.7G072300_v2.0.a1,Prupe.7G072400_v2.0.a1	RcHm_v2.0_Chr3g0480431.gene	LG06.3381-gene	maker-Ro06-snap-gene-415.69	Rro06G029390
OG0000526		gene-IFM89_009669,gene-IFM89_017547	FvH4_3g14690,FvH4_4g14750,FvH4_6g05540	gene_Lchi28070,gene_Lchi28701,gene_Lchi31953	gene4765	Prupe.1G152500_v2.0.a1,Prupe.4G132200_v2.0.a1,Prupe.6G328500_v2.0.a1	RcHm_v2.0_Chr3g0454311.gene,RcHm_v2.0_Chr4g0417851.gene,RcHm_v2.0_Chr5g0024181.gene	LG03.1387-gene,LG04.1931-gene,LG06.5085-gene	maker-Ro06-exonerate_protein2genome-gene-270.56,snap_masked-Ro03-processed-gene-354.32	Rro03G012120,Rro04G017720,Rro06G044840
OG0000527		gene-IFM89_014030	FvH4_7g28350,FvH4_7g28450,FvH4_7g28453,FvH4_7g28454,FvH4_7g28455			Prupe.2G284800_v2.0.a1,Prupe.2G285200_v2.0.a1	RcHm_v2.0_Chr1g0359881.gene,RcHm_v2.0_Chr1g0375301.gene,RcHm_v2.0_Chr1g0375421.gene,RcHm_v2.0_Chr1g0375441.gene,RcHm_v2.0_Chr1g0375471.gene,RcHm_v2.0_Chr1g0375491.gene,RcHm_v2.0_Chr1g0375641.gene,RcHm_v2.0_Chr1g0375701.gene,RcHm_v2.0_Chr1g0375721.gene,RcHm_v2.0_Chr1g0375811.gene,RcHm_v2.0_Chr2g0116601.gene,RcHm_v2.0_Chr2g0143131.gene	LG07.490-gene	maker-Ro07-snap-gene-399.96,maker-Ro07-snap-gene-399.97
OG0000528			FvH4_4g13000,FvH4_4g13010,FvH4_4g13020	gene_Lchi28917,gene_Lchi28922,gene_Lchi28925,gene_Lchi28927		Prupe.1G169100_v2.0.a1,Prupe.1G169200_v2.0.a1,Prupe.1G169300_v2.0.a1	RcHm_v2.0_Chr4g0412431.gene,RcHm_v2.0_Chr4g0412481.gene,RcHm_v2.0_Chr4g0412731.gene,RcHm_v2.0_Chr4g0412741.gene	LG04.2294-gene,LG04.2300-gene,LG04.2301-gene,LG04.2304-gene		Rro04G020830,Rro04G020850,Rro04G020870,Rro04G020880,Rro04G020890
OG0000529			FvH4_1g00330,FvH4_1g23120	gene_Lchi09402,gene_Lchi16348,gene_Lchi28185		Prupe.4G262100_v2.0.a1,Prupe.4G262300_v2.0.a1,Prupe.6G211500_v2.0.a1,Prupe.7G268900_v2.0.a1,Prupe.7G269100_v2.0.a1	RcHm_v2.0_Chr2g0084641.gene,RcHm_v2.0_Chr2g0084701.gene,RcHm_v2.0_Chr2g0085371.gene,RcHm_v2.0_Chr2g0109651.gene,RcHm_v2.0_Chr2g0117841.gene,RcHm_v2.0_Chr6g0275731.gene	LG02.3703-gene,LG02.3704-gene	maker-Ro01-snap-gene-128.100,maker-Ro02-snap-gene-326.96,maker-Ro02-snap-gene-326.97	Rro02G031960,Rro02G032000
OG0000530			FvH4_4g07910	gene_Lchi03268,gene_Lchi03269,gene_Lchi05079		Prupe.1G082900_v2.0.a1,Prupe.1G083000_v2.0.a1,Prupe.1G083100_v2.0.a1,Prupe.1G083300_v2.0.a1	RcHm_v2.0_Chr4g0401211.gene,RcHm_v2.0_Chr4g0401231.gene,RcHm_v2.0_Chr4g0401251.gene,RcHm_v2.0_Chr4g0401331.gene,RcHm_v2.0_Chr4g0401361.gene,RcHm_v2.0_Chr4g0401511.gene,RcHm_v2.0_Chr4g0401631.gene,RcHm_v2.0_Chr4g0401651.gene	LG02.4002-gene	maker-Ro02-exonerate_protein2genome-gene-358.22,maker-Ro02-exonerate_protein2genome-gene-359.15,snap_masked-Ro01-processed-gene-68.26,snap_masked-Ro02-processed-gene-358.5	Rro02G034600,Rro04G029200
OG0000531			FvH4_2g06271,FvH4_3g27863,FvH4_4g21611,FvH4_7g12391				RcHm_v2.0_Chr2g0121061.gene,RcHm_v2.0_Chr6g0263211.gene	LG01.182-gene,LG04.2540-gene	maker-Ro06-exonerate_protein2genome-gene-473.7	Rro01G002470,Rro01G030060,Rro02G037160,Rro02G037990,Rro03G026980,Rro03G034210,Rro03G040340,Rro04G022800,Rro06G026550,Rro06G031340,Rro06G033640,Rro06G042300,Rro07G015830,Rroptg000012lG000760
OG0000532			FvH4_1g05761,FvH4_6g18540,FvH4_6g18550,FvH4_6g18570			Prupe.7G111300_v2.0.a1,Prupe.7G111500_v2.0.a1,Prupe.7G111600_v2.0.a1,Prupe.7G111900_v2.0.a1	RcHm_v2.0_Chr3g0473091.gene,RcHm_v2.0_Chr5g0013231.gene	LG02.4126-gene,LG06.3857-gene,LG06.3859-gene,LG06.3860-gene,LG06.4511-gene	maker-Ro06-exonerate_est2genome-gene-351.5,maker-Ro06-exonerate_est2genome-gene-352.0,maker-Ro06-exonerate_est2genome-gene-352.1,snap_masked-Ro02-processed-gene-366.26	Rro02G035280,Rro06G014960,Rro06G033420,Rro06G033440
OG0000533			FvH4_1g06766,FvH4_4g29110,FvH4_4g29670,FvH4_4g29690,FvH4_6g52260,FvH4_7g33871			Prupe.1G009400_v2.0.a1,Prupe.1G076100_v2.0.a1,Prupe.1G158300_v2.0.a1,Prupe.8G049800_v2.0.a1	RcHm_v2.0_Chr2g0092531.gene,RcHm_v2.0_Chr2g0133991.gene,RcHm_v2.0_Chr2g0173801.gene,RcHm_v2.0_Chr4g0424551.gene,RcHm_v2.0_Chr4g0442931.gene	LG06.1422-gene,LG07.2134-gene,LG07.2786-gene,LG07.2788-gene	maker-Ro06-snap-gene-188.68,maker-Ro07-snap-gene-137.48	Rro07G017650,Rro07G022130
OG0000534			FvH4_4g07540,FvH4_4g11860,FvH4_5g34730,FvH4_6g38832,FvH4_7g00330,FvH4_7g07670				RcHm_v2.0_Chr7g0200361.gene	LG02.2144-gene,LG03.2106-gene,LG05.3473-gene,LG06.2179-gene,LG07.1587-gene,LG07.1814-gene,LG07.2390-gene,LG07.2607-gene		Rro02G028290,Rro02G029400,Rro03G025020,Rro03G027340,Rro04G010880,Rro04G025890,Rro06G020430,Rro06G032330
OG0000535			FvH4_5g10850,FvH4_5g23290			Prupe.5G087600_v2.0.a1,Prupe.5G087900_v2.0.a1,Prupe.5G130300_v2.0.a1,Prupe.5G130400_v2.0.a1,Prupe.5G130500_v2.0.a1,Prupe.5G130600_v2.0.a1,Prupe.5G130700_v2.0.a1	RcHm_v2.0_Chr7g0187141.gene,RcHm_v2.0_Chr7g0187261.gene,RcHm_v2.0_Chr7g0212241.gene	LG05.653-gene,LG05.655-gene,LG05.656-gene	maker-Ro05-snap-gene-37.78,maker-Ro05-snap-gene-37.79,maker-Ro07-snap-gene-101.38,maker-Ro07-snap-gene-106.41	Rro05G006320,Rro05G006330,Rro05G006340,Rro07G023670
OG0000536			FvH4_6g02620,FvH4_6g02640,FvH4_6g02690,FvH4_6g03060,FvH4_6g03360,FvH4_6g03370,FvH4_6g49710			Prupe.6G344200_v2.0.a1,Prupe.6G344300_v2.0.a1	RcHm_v2.0_Chr3g0450531.gene,RcHm_v2.0_Chr3g0450541.gene,RcHm_v2.0_Chr3g0450561.gene,RcHm_v2.0_Chr3g0450691.gene,RcHm_v2.0_Chr3g0450711.gene,RcHm_v2.0_Chr3g0451881.gene,RcHm_v2.0_Chr3g0454771.gene,RcHm_v2.0_Chr3g0477881.gene,RcHm_v2.0_Chr6g0253861.gene	LG06.5280-gene	maker-Ro01-snap-gene-227.68,maker-Ro06-snap-gene-259.96	Rro01G009300,Rro06G046710
OG0000537			FvH4_2g26880,FvH4_2g26900,FvH4_2g26950	gene_Lchi10642,gene_Lchi10644,gene_Lchi10645,gene_Lchi15941		Prupe.1G497300_v2.0.a1,Prupe.1G497400_v2.0.a1,Prupe.1G497500_v2.0.a1,Prupe.1G497600_v2.0.a1,Prupe.1G497700_v2.0.a1,Prupe.1G497800_v2.0.a1,Prupe.1G497900_v2.0.a1	RcHm_v2.0_Chr6g0295731.gene,RcHm_v2.0_Chr6g0295741.gene,RcHm_v2.0_Chr6g0295771.gene,RcHm_v2.0_Chr6g0295811.gene	LG02.1271-gene,LG02.1272-gene		Rro02G011880,Rro02G011890,Rro02G011900
OG0000538			FvH4_2g33830,FvH4_2g33840,FvH4_2g33850,FvH4_2g33870	gene_Lchi31526		Prupe.1G429600_v2.0.a1,Prupe.1G429700_v2.0.a1,Prupe.1G429800_v2.0.a1,Prupe.1G429900_v2.0.a1	RcHm_v2.0_Chr6g0308531.gene,RcHm_v2.0_Chr6g0308551.gene,RcHm_v2.0_Chr6g0308581.gene,RcHm_v2.0_Chr6g0308601.gene,RcHm_v2.0_Chr6g0308651.gene,RcHm_v2.0_Chr6g0308661.gene,RcHm_v2.0_Chr6g0308671.gene,RcHm_v2.0_Chr6g0308721.gene	LG02.703-gene,LG02.704-gene,LG02.705-gene	maker-Ro02-snap-gene-36.107,snap_masked-Ro02-processed-gene-36.26	Rro02G006620
OG0000539			FvH4_3g12672,FvH4_3g12742,FvH4_3g12890,FvH4_3g13433,FvH4_3g13480,FvH4_3g13580,FvH4_3g13610,FvH4_3g45520				RcHm_v2.0_Chr1g0315041.gene,RcHm_v2.0_Chr5g0020931.gene,RcHm_v2.0_Chr5g0020961.gene,RcHm_v2.0_Chr5g0021941.gene,RcHm_v2.0_Chr5g0021991.gene,RcHm_v2.0_Chr5g0022011.gene,RcHm_v2.0_Chr5g0022301.gene,RcHm_v2.0_Chr5g0022381.gene,RcHm_v2.0_Chr5g0022451.gene	LG03.1235-gene,LG06.4872-gene	maker-Ro03-snap-gene-239.8,maker-Ro03-snap-gene-363.77,maker-Ro04-exonerate_protein2genome-gene-115.46	Rro03G011290
OG0000540			FvH4_5g07310,FvH4_5g39151			Prupe.1G162500_v2.0.a1,Prupe.2G018300_v2.0.a1,Prupe.2G055700_v2.0.a1,Prupe.2G056100_v2.0.a1,Prupe.2G057600_v2.0.a1,Prupe.2G057800_v2.0.a1,Prupe.2G068100_v2.0.a1,Prupe.2G068900_v2.0.a1		LG02.2793-gene,LG02.4046-gene,LG02.4048-gene,LG02.4058-gene,LG02.4258-gene,LG02.4259-gene,LG03.1755-gene,LG07.1889-gene	snap_masked-Ro02-processed-gene-362.12	Rro02G032310,Rro02G034350,Rro02G035130,Rro03G014420
OG0000541				gene_Lchi06513,gene_Lchi07777,gene_Lchi10030,gene_Lchi10035,gene_Lchi11545,gene_Lchi15756,gene_Lchi17258,gene_Lchi21022,gene_Lchi21479,gene_Lchi21499,gene_Lchi22278,gene_Lchi22742,gene_Lchi22743,gene_Lchi25300,gene_Lchi26840,gene_Lchi28386,gene_Lchi28582,gene_Lchi30573,gene_Lchi30855,gene_Lchi30951,gene_Lchi32235,gene_Lchi34259,gene_Lchi34493
OG0000542				gene_Lchi04716,gene_Lchi05699,gene_Lchi05742,gene_Lchi06644,gene_Lchi08688,gene_Lchi08810,gene_Lchi10310,gene_Lchi12158,gene_Lchi21094,gene_Lchi23548,gene_Lchi23730,gene_Lchi23953,gene_Lchi24991,gene_Lchi25696,gene_Lchi28920,gene_Lchi29497,gene_Lchi29618,gene_Lchi29690,gene_Lchi31810,gene_Lchi33941,gene_Lchi33948,gene_Lchi34569,gene_Lchi35221
OG0000543				gene_Lchi05446,gene_Lchi05694,gene_Lchi08888,gene_Lchi10658,gene_Lchi10843,gene_Lchi12613,gene_Lchi15077,gene_Lchi15137,gene_Lchi17078,gene_Lchi17444,gene_Lchi18691,gene_Lchi19143,gene_Lchi24241,gene_Lchi25609,gene_Lchi26274,gene_Lchi26777,gene_Lchi27147,gene_Lchi28655,gene_Lchi30326,gene_Lchi32111,gene_Lchi33817,gene_Lchi33931,gene_Lchi34726
OG0000544						Prupe.4G032600_v2.0.a1	RcHm_v2.0_Chr1g0319131.gene	LG02.3476-gene,LG03.320-gene,LG03.325-gene,LG05.2028-gene,LG05.2029-gene,LG05.3042-gene,LG05.3043-gene,LG05.3767-gene,LG05.3768-gene,LG05.3769-gene,LG05.3780-gene,LG07.2187-gene,LG07.2188-gene,LG07.2190-gene,LG07.2191-gene,LG07.2197-gene,LG07.2198-gene	maker-Ro03-snap-gene-419.91	Rro01G007610,Rro05G025110,Rro07G017310
OG0000545							RcHm_v2.0_Chr1g0340771.gene,RcHm_v2.0_Chr2g0139801.gene,RcHm_v2.0_Chr2g0139881.gene,RcHm_v2.0_Chr2g0164491.gene,RcHm_v2.0_Chr2g0164561.gene,RcHm_v2.0_Chr7g0228341.gene,RcHm_v2.0_Chr7g0229291.gene,RcHm_v2.0_Chr7g0229431.gene,RcHm_v2.0_Chr7g0229471.gene,RcHm_v2.0_Chr7g0229521.gene,RcHm_v2.0_Chr7g0229571.gene,RcHm_v2.0_Chr7g0229741.gene,RcHm_v2.0_Chr7g0229781.gene,RcHm_v2.0_Chr7g0229921.gene,RcHm_v2…	LG05.3552-gene,LG06.2022-gene		Rro05G031150,Rro05G031240,Rro06G017770,Rro06G017880,Rro06G018350
OG0000546							RcHm_v2.0_Chr1g0328471.gene,RcHm_v2.0_Chr1g0333321.gene,RcHm_v2.0_Chr1g0361951.gene,RcHm_v2.0_Chr1g0377711.gene,RcHm_v2.0_Chr1g0382741.gene,RcHm_v2.0_Chr2g0124031.gene,RcHm_v2.0_Chr2g0154181.gene,RcHm_v2.0_Chr2g0166821.gene,RcHm_v2.0_Chr3g0448011.gene,RcHm_v2.0_Chr3g0451721.gene,RcHm_v2.0_Chr3g0453371.gene,RcHm_v2.0_Chr3g0454881.gene,RcHm_v2.0_Chr3g0461531.gene,RcHm_v2.0_Chr3g0461981.gene,RcHm_v2…			Rro01G004990,Rro05G021380,Rro06G029310
OG0000547	AT2G20530	gene-IFM89_007594,gene-IFM89_014383	FvH4_3g23290,FvH4_6g26770	gene_Lchi00637,gene_Lchi12488		Prupe.3G128200_v2.0.a1,Prupe.4G220500_v2.0.a1	RcHm_v2.0_Chr0c19g0500161.gene,RcHm_v2.0_Chr2g0128531.gene,RcHm_v2.0_Chr5g0041011.gene	LG03.2559-gene,LG06.2754-gene	maker-Ro02-snap-gene-347.34,maker-Ro03-snap-gene-275.51,maker-Ro06-snap-gene-58.27,maker-Ro07-snap-gene-237.36	Rro02G034090,Rro02G034110,Rro03G020360,Rro06G024280
OG0000548	AT2G28120	gene-IFM89_028874,gene-IFM89_039830	FvH4_3g30830			Prupe.6G110900_v2.0.a1,Prupe.6G111100_v2.0.a1,Prupe.6G111300_v2.0.a1	RcHm_v2.0_Chr5g0056971.gene,RcHm_v2.0_Chr5g0057001.gene,RcHm_v2.0_Chr5g0057021.gene	LG03.3994-gene,LG03.3996-gene,LG03.3998-gene,LG03.4081-gene,LG03.4085-gene,LG03.4086-gene	maker-Ro06-exonerate_est2genome-gene-398.3,snap_masked-Ro06-processed-gene-399.10,snap_masked-Ro06-processed-gene-399.12	Rro03G030500,Rro03G030510,Rro03G030520
OG0000549	AT1G08890,AT1G08900		FvH4_6g05021,FvH4_6g05050,FvH4_6g05051,FvH4_6g05060,FvH4_6g05090,FvH4_6g05091,FvH4_6g05092,FvH4_6g05111,FvH4_6g05120				RcHm_v2.0_Chr3g0453541.gene,RcHm_v2.0_Chr3g0453551.gene,RcHm_v2.0_Chr3g0453561.gene,RcHm_v2.0_Chr3g0453571.gene,RcHm_v2.0_Chr3g0453601.gene,RcHm_v2.0_Chr3g0453621.gene,RcHm_v2.0_Chr3g0453651.gene	LG06.5126-gene,LG06.5129-gene	maker-Ro06-exonerate_protein2genome-gene-268.54	Rro06G045250
OG0000550	AT2G31620,AT3G21940,AT3G21945,AT3G21960,AT3G21970,AT3G21980,AT3G21990,AT3G29040,AT4G20530,AT4G20540,AT4G20550,AT4G20560,AT4G20570,AT4G20580,AT4G20590,AT4G20600,AT4G20610,AT4G20620,AT4G20630,AT4G20640,AT4G20650,AT4G20670
OG0000551	AT3G23390,AT4G14320	gene-IFM89_025437,gene-IFM89_028292,gene-IFM89_030988	FvH4_3g06480,FvH4_5g17571	gene_Lchi22461	gene19919,gene20223,gene20225,gene20229	Prupe.4G072400_v2.0.a1	RcHm_v2.0_Chr5g0012801.gene,RcHm_v2.0_Chr7g0178071.gene	LG03.774-gene	maker-Ro07-snap-gene-329.58	Rro03G006760,Rro05G000890,Rro06G013120,Rro07G012110,Rro07G017160
OG0000552	AT1G13950,AT1G26630,AT1G69410	gene-IFM89_003171,gene-IFM89_007128,gene-IFM89_034384	FvH4_1g00990,FvH4_4g30601	gene_Lchi03777	gene10686,gene19019,gene20615,gene29633	Prupe.1G280900_v2.0.a1,Prupe.7G262400_v2.0.a1	RcHm_v2.0_Chr2g0085721.gene,RcHm_v2.0_Chr4g0439011.gene	LG04.600-gene	maker-Ro01-snap-gene-5.80,maker-Ro04-snap-gene-33.87	Rro01G030240,Rro04G005610
OG0000553	AT3G20420	gene-IFM89_008283,gene-IFM89_027989	FvH4_3g23250	gene_Lchi29964	gene14897,gene1739	Prupe.4G219200_v2.0.a1,Prupe.4G219300_v2.0.a1,Prupe.4G219400_v2.0.a1,Prupe.4G219500_v2.0.a1,Prupe.4G219600_v2.0.a1,Prupe.4G219700_v2.0.a1	RcHm_v2.0_Chr5g0040511.gene,RcHm_v2.0_Chr5g0040931.gene,RcHm_v2.0_Chr5g0040941.gene	LG03.2552-gene,LG03.2554-gene,LG03.2555-gene	maker-Ro03-snap-gene-276.38,maker-Ro03-snap-gene-276.41	Rro03G020330
OG0000554	AT5G48485		FvH4_2g17820,FvH4_2g17830,FvH4_4g11910,FvH4_4g11920			Prupe.1G179900_v2.0.a1,Prupe.8G190500_v2.0.a1	RcHm_v2.0_Chr4g0409461.gene,RcHm_v2.0_Chr6g0282851.gene,RcHm_v2.0_Chr6g0282861.gene	LG02.2146-gene,LG02.2147-gene,LG04.2572-gene,LG04.2573-gene	maker-Ro04-exonerate_est2genome-gene-167.0,snap_masked-Ro02-processed-gene-124.20,snap_masked-Ro02-processed-gene-124.21,snap_masked-Ro04-processed-gene-167.5	Rro02G019990,Rro02G020000,Rro04G022280,Rro04G022290
OG0000555	AT2G45630,AT5G28310		FvH4_5g38060,FvH4_7g12580	gene_Lchi11053,gene_Lchi11055,gene_Lchi11057		Prupe.2G150400_v2.0.a1,Prupe.2G150600_v2.0.a1,Prupe.2G151500_v2.0.a1,Prupe.2G151800_v2.0.a1	RcHm_v2.0_Chr1g0351561.gene,RcHm_v2.0_Chr6g0297861.gene	LG07.3611-gene,LG07.3612-gene,LG07.3613-gene	maker-Ro07-snap-gene-45.78	Rro07G028550,Rro07G028570,Rro07G028580,Rro07G028590,Rro07G028610
OG0000556	AT1G32770	gene-IFM89_012550	FvH4_5g10690,FvH4_7g17540,FvH4_7g17550	gene_Lchi28251	gene21353	Prupe.2G196600_v2.0.a1,Prupe.5G131900_v2.0.a1,Prupe.8G074800_v2.0.a1	RcHm_v2.0_Chr1g0360971.gene,RcHm_v2.0_Chr1g0361001.gene,RcHm_v2.0_Chr7g0187451.gene	LG05.668-gene,LG07.4124-gene,LG07.4125-gene	maker-Ro05-snap-gene-37.88,maker-Ro07-snap-gene-9.78,maker-Ro07-snap-gene-9.79	Rro05G006420,Rro07G032940,Rro07G032950
OG0000557	AT3G10950,AT3G60245	gene-IFM89_007395,gene-IFM89_010267,gene-IFM89_018934	FvH4_5g20720,FvH4_7g09070	gene_Lchi01337,gene_Lchi19239,gene_Lchi34693	gene16236,gene2361	Prupe.2G119100_v2.0.a1,Prupe.5G052800_v2.0.a1	RcHm_v2.0_Chr1g0344921.gene,RcHm_v2.0_Chr3g0477031.gene,RcHm_v2.0_Chr7g0206491.gene	LG05.1800-gene	maker-Ro07-snap-gene-80.54	Rro05G017220,Rro07G014030,Rro07G025430
OG0000558	AT3G47370	gene-IFM89_002890	FvH4_4g30020,FvH4_7g28020	gene_Lchi04839		Prupe.1G120500_v2.0.a1,Prupe.2G281000_v2.0.a1,Prupe.2G281100_v2.0.a1,Prupe.4G264500_v2.0.a1,Prupe.5G012000_v2.0.a1	RcHm_v2.0_Chr1g0318011.gene,RcHm_v2.0_Chr1g0324851.gene,RcHm_v2.0_Chr1g0374951.gene,RcHm_v2.0_Chr4g0438311.gene	LG04.644-gene,LG07.532-gene	maker-Ro04-snap-gene-35.106,maker-Ro06-snap-gene-193.64	Rro01G018350,Rro04G006090,Rro04G026770,Rro07G004890
OG0000559	AT3G52820	gene-IFM89_036526	FvH4_6g18411,FvH4_6g18420,FvH4_6g18430	gene_Lchi21497,gene_Lchi21501	gene12284,gene28821	Prupe.7G113100_v2.0.a1,Prupe.7G113300_v2.0.a1	RcHm_v2.0_Chr3g0472921.gene,RcHm_v2.0_Chr3g0472941.gene,RcHm_v2.0_Chr3g0472961.gene	LG06.3876-gene,LG06.3877-gene,LG06.3878-gene	maker-Ro06-snap-gene-350.28,maker-Ro06-snap-gene-350.32	Rro06G033540,Rro06G033550,Rro06G033560
OG0000560	AT1G02130,AT4G17530,AT5G47200	gene-IFM89_002870,gene-IFM89_026129	FvH4_5g20060,FvH4_7g26840	gene_Lchi00842,gene_Lchi01391,gene_Lchi03487	gene1772,gene526,gene6559	Prupe.2G271800_v2.0.a1,Prupe.5G060000_v2.0.a1	RcHm_v2.0_Chr1g0373531.gene,RcHm_v2.0_Chr7g0204921.gene	LG05.1719-gene,LG07.627-gene	maker-Ro07-snap-gene-373.85	Rro05G016460,Rro07G005810
OG0000561	AT4G20070		FvH4_3g12850	gene_Lchi15486,gene_Lchi21298	gene18527	Prupe.4G116700_v2.0.a1	RcHm_v2.0_Chr1g0315091.gene,RcHm_v2.0_Chr1g0315141.gene,RcHm_v2.0_Chr1g0315201.gene,RcHm_v2.0_Chr1g0315311.gene,RcHm_v2.0_Chr1g0315381.gene,RcHm_v2.0_Chr1g0315441.gene,RcHm_v2.0_Chr1g0315471.gene,RcHm_v2.0_Chr1g0315581.gene,RcHm_v2.0_Chr1g0315611.gene,RcHm_v2.0_Chr5g0020791.gene,RcHm_v2.0_Chr5g0020891.gene,RcHm_v2.0_Chr5g0021511.gene,RcHm_v2.0_Chr5g0029471.gene	LG03.1217-gene	maker-Ro03-snap-gene-363.91	Rro03G010730
OG0000562	AT1G62810,AT3G43670,AT4G12270,AT4G12290	gene-IFM89_030593,gene-IFM89_031721	FvH4_5g00610	gene_Lchi04832,gene_Lchi04833,gene_Lchi33255,gene_Lchi33619,gene_Lchi33649,gene_Lchi33656,gene_Lchi34106,gene_Lchi34128	gene11836	Prupe.5G078900_v2.0.a1	RcHm_v2.0_Chr7g0201651.gene,RcHm_v2.0_Chr7g0201661.gene	LG05.1523-gene	maker-Ro05-snap-gene-93.69	Rro05G014730
OG0000563	AT5G43580	gene-IFM89_000474,gene-IFM89_012108,gene-IFM89_029515	FvH4_4g02840,FvH4_4g02850,FvH4_4g02860,FvH4_4g02870,FvH4_4g02940			Prupe.1G032000_v2.0.a1,Prupe.1G032400_v2.0.a1,Prupe.1G032900_v2.0.a1	RcHm_v2.0_Chr4g0390831.gene,RcHm_v2.0_Chr4g0390841.gene,RcHm_v2.0_Chr4g0390911.gene,RcHm_v2.0_Chr4g0391001.gene	LG04.4050-gene,LG04.4051-gene	maker-Ro05-snap-gene-130.50	Rro01G002570,Rro04G034320,Rro04G034340
OG0000564	AT3G05620	gene-IFM89_017741,gene-IFM89_039665	FvH4_6g06871,FvH4_6g17310,FvH4_6g17430	gene_Lchi02619,gene_Lchi11477	gene21824,gene22616	Prupe.2G210700_v2.0.a1,Prupe.2G210900_v2.0.a1,Prupe.6G318500_v2.0.a1,Prupe.6G344600_v2.0.a1	RcHm_v2.0_Chr3g0450671.gene,RcHm_v2.0_Chr3g0456351.gene,RcHm_v2.0_Chr3g0471441.gene	LG06.5284-gene	maker-Ro06-snap-gene-258.115,maker-Ro06-snap-gene-259.105	Rro06G046740,Rro06G046750
OG0000565	AT3G23340	gene-IFM89_018034,gene-IFM89_018675	FvH4_2g21160,FvH4_4g03810,FvH4_4g03850	gene_Lchi08265,gene_Lchi21679,gene_Lchi33534	gene7499	Prupe.1G040700_v2.0.a1,Prupe.8G220400_v2.0.a1	RcHm_v2.0_Chr4g0393671.gene,RcHm_v2.0_Chr6g0287641.gene	LG02.1811-gene,LG04.3935-gene	maker-Ro02-snap-gene-101.77,maker-Ro04-snap-gene-249.62,maker-Ro04-snap-gene-250.62	Rro02G016930,Rro04G033300,Rro04G033420
OG0000566	AT5G03600		FvH4_6g18290,FvH4_6g18330,FvH4_6g18350	gene_Lchi10538,gene_Lchi10539,gene_Lchi10541,gene_Lchi10543	gene24950	Prupe.7G114000_v2.0.a1	RcHm_v2.0_Chr3g0472731.gene,RcHm_v2.0_Chr3g0472831.gene	LG06.3884-gene,LG06.3889-gene,LG06.4090-gene	maker-Ro06-snap-gene-331.50,maker-Ro06-snap-gene-349.38,maker-Ro06-snap-gene-349.40	Rro06G033650,Rro06G033670,Rro06G033680,Rro06G035420
OG0000567	AT4G32100,AT4G32105,AT4G32110		FvH4_2g27480,FvH4_2g28690,FvH4_2g28701,FvH4_2g28710,FvH4_2g28712,FvH4_5g25410			Prupe.1G484000_v2.0.a1,Prupe.1G484100_v2.0.a1	RcHm_v2.0_Chr6g0286461.gene,RcHm_v2.0_Chr6g0297461.gene,RcHm_v2.0_Chr6g0297491.gene	LG02.1144-gene,LG02.1146-gene,LG02.1883-gene	maker-Ro02-exonerate_est2genome-gene-105.10	Rro02G010770,Rro02G010780,Rro02G010800,Rro02G017600
OG0000568	AT5G10830		FvH4_5g02050,FvH4_5g34810	gene_Lchi02058,gene_Lchi02059	gene1891	Prupe.1G580000_v2.0.a1,Prupe.1G580100_v2.0.a1,Prupe.4G160700_v2.0.a1	RcHm_v2.0_Chr1g0334721.gene,RcHm_v2.0_Chr7g0198261.gene,RcHm_v2.0_Chr7g0235451.gene,RcHm_v2.0_Chr7g0235491.gene	LG05.1357-gene,LG05.1358-gene,LG05.3848-gene,LG05.3849-gene	maker-Ro05-snap-gene-370.50,maker-Ro05-snap-gene-80.70	Rro05G013110,Rro05G033260,Rro05G033270
OG0000569	AT5G61320	gene-IFM89_039490	FvH4_3g26910,FvH4_4g17150,FvH4_5g25581,FvH4_6g29060,FvH4_7g29700,FvH4_7g29720,FvH4_7g29721,FvH4_7g29740			Prupe.2G296300_v2.0.a1,Prupe.2G296500_v2.0.a1,Prupe.2G296600_v2.0.a1	RcHm_v2.0_Chr1g0377691.gene,RcHm_v2.0_Chr2g0134061.gene,RcHm_v2.0_Chr2g0134091.gene,RcHm_v2.0_Chr5g0035991.gene,RcHm_v2.0_Chr7g0221601.gene	LG06.2417-gene,LG07.372-gene,LG07.374-gene		Rro06G021270
OG0000570	AT3G22880	gene-IFM89_030811	FvH4_4g00987,FvH4_4g03620,FvH4_4g03740	gene_Lchi13583	gene26939,gene28786	Prupe.1G022500_v2.0.a1	RcHm_v2.0_Chr4g0387531.gene,RcHm_v2.0_Chr4g0391091.gene,RcHm_v2.0_Chr4g0392991.gene,RcHm_v2.0_Chr4g0393441.gene,RcHm_v2.0_Chr4g0393481.gene	LG04.3963-gene,LG04.3964-gene,LG04.4178-gene	maker-Ro04-snap-gene-226.47,maker-Ro04-snap-gene-246.51	Rro04G033650,Rro04G035350,Rro06G031760
OG0000571		gene-IFM89_001732,gene-IFM89_002008,gene-IFM89_002010,gene-IFM89_002011,gene-IFM89_009822,gene-IFM89_013712,gene-IFM89_013713,gene-IFM89_016064,gene-IFM89_017243,gene-IFM89_017514,gene-IFM89_019457,gene-IFM89_020444,gene-IFM89_020995,gene-IFM89_021080,gene-IFM89_025477,gene-IFM89_028418,gene-IFM89_028419,gene-IFM89_031579,gene-IFM89_031580,gene-IFM89_034849,gene-IFM89_036137,gene-IFM89_038860
OG0000572		gene-IFM89_002045,gene-IFM89_005399	FvH4_3g23770,FvH4_5g15540	gene_Lchi25979		Prupe.5G185700_v2.0.a1	RcHm_v2.0_Chr7g0180551.gene,RcHm_v2.0_Chr7g0238411.gene,RcHm_v2.0_Chr7g0238441.gene,RcHm_v2.0_Chr7g0238501.gene,RcHm_v2.0_Chr7g0238561.gene,RcHm_v2.0_Chr7g0238571.gene,RcHm_v2.0_Chr7g0238601.gene,RcHm_v2.0_Chr7g0242071.gene,RcHm_v2.0_Chr7g0242111.gene,RcHm_v2.0_Chr7g0242221.gene,RcHm_v2.0_Chr7g0242291.gene	LG03.2167-gene,LG05.265-gene	maker-Ro05-snap-gene-15.98	Rro03G017830,Rro05G002560
OG0000573		gene-IFM89_027594,gene-IFM89_030503	FvH4_4g24730,FvH4_4g24750,FvH4_4g24751,FvH4_4g27890	gene_Lchi18677,gene_Lchi26232,gene_Lchi31201			RcHm_v2.0_Chr3g0485801.gene,RcHm_v2.0_Chr3g0485811.gene,RcHm_v2.0_Chr3g0485831.gene,RcHm_v2.0_Chr3g0485901.gene,RcHm_v2.0_Chr4g0431831.gene,RcHm_v2.0_Chr7g0227121.gene	LG05.1708-gene,LG05.1710-gene	maker-Ro04-snap-gene-61.74,maker-Ro05-exonerate_est2genome-gene-105.9	Rro05G016370,Rro05G016390,Rro05G017840
OG0000574		gene-IFM89_001968,gene-IFM89_001973,gene-IFM89_001974,gene-IFM89_031920,gene-IFM89_038135,gene-IFM89_038136	FvH4_1g15920,FvH4_2g34550	gene_Lchi24809	gene24278,gene24279,gene7206	Prupe.1G437300_v2.0.a1,Prupe.7G134600_v2.0.a1	RcHm_v2.0_Chr2g0105311.gene,RcHm_v2.0_Chr5g0048521.gene,RcHm_v2.0_Chr5g0048531.gene,RcHm_v2.0_Chr6g0307621.gene,RcHm_v2.0_Chr6g0307791.gene	LG02.653-gene	maker-Ro01-snap-gene-75.77	Rro01G018080
OG0000575		gene-IFM89_007264	FvH4_2g08940,FvH4_2g39730	gene_Lchi16650	gene16312	Prupe.1G378600_v2.0.a1,Prupe.8G096100_v2.0.a1	RcHm_v2.0_Chr2g0164781.gene,RcHm_v2.0_Chr6g0264551.gene,RcHm_v2.0_Chr6g0266411.gene,RcHm_v2.0_Chr6g0266471.gene,RcHm_v2.0_Chr6g0266501.gene,RcHm_v2.0_Chr6g0301131.gene	LG02.160-gene,LG02.3795-gene	maker-Ro02-exonerate_protein2genome-gene-323.19,maker-Ro02-exonerate_protein2genome-gene-323.22,maker-Ro02-exonerate_protein2genome-gene-337.28,snap_masked-Ro02-processed-gene-8.21	Rro02G001570,Rro02G032820,Rro02G032830
OG0000576		gene-IFM89_000831,gene-IFM89_007591,gene-IFM89_009066,gene-IFM89_009379,gene-IFM89_015702,gene-IFM89_015975,gene-IFM89_016288,gene-IFM89_017811,gene-IFM89_023335,gene-IFM89_025079,gene-IFM89_025185,gene-IFM89_025187,gene-IFM89_027260,gene-IFM89_027724,gene-IFM89_028036,gene-IFM89_032810,gene-IFM89_034235,gene-IFM89_034617,gene-IFM89_036120,gene-IFM89_037786,gene-IFM89_038562,gene-IFM89_039286
OG0000577		gene-IFM89_006447,gene-IFM89_014691,gene-IFM89_017438,gene-IFM89_030918,gene-IFM89_035760,gene-IFM89_037876	FvH4_6g18210,FvH4_6g25270	gene_Lchi10575		Prupe.6G123800_v2.0.a1,Prupe.7G114700_v2.0.a1	RcHm_v2.0_Chr3g0472541.gene,RcHm_v2.0_Chr5g0002791.gene,RcHm_v2.0_Chr5g0043421.gene	LG03.178-gene,LG03.2696-gene,LG06.3902-gene	maker-Ro06-snap-gene-347.63,snap_masked-Ro04-processed-gene-50.46	Rro03G001710,Rro03G021550,Rro06G033770
OG0000578		gene-IFM89_003243,gene-IFM89_011736,gene-IFM89_011820,gene-IFM89_012915,gene-IFM89_023926,gene-IFM89_031614,gene-IFM89_035213	FvH4_6g30970,FvH4_6g30990			Prupe.3G072600_v2.0.a1,Prupe.3G072700_v2.0.a1,Prupe.3G072800_v2.0.a1,Prupe.3G072900_v2.0.a1,Prupe.3G073000_v2.0.a1,Prupe.3G073800_v2.0.a1,Prupe.6G180200_v2.0.a1		LG06.2136-gene,LG06.2137-gene	maker-Ro06-snap-gene-122.33,maker-Ro06-snap-gene-122.34	Rro06G018790,Rro06G018800
OG0000579		gene-IFM89_019840,gene-IFM89_021654	FvH4_2g04620,FvH4_2g38770,FvH4_2g40460,FvH4_2g40470		gene24894	Prupe.1G385800_v2.0.a1	RcHm_v2.0_Chr3g0460891.gene,RcHm_v2.0_Chr3g0469221.gene,RcHm_v2.0_Chr6g0254221.gene,RcHm_v2.0_Chr6g0300261.gene,RcHm_v2.0_Chr6g0302541.gene	LG02.4306-gene,LG02.88-gene	maker-Ro02-snap-gene-13.78,maker-Ro02-snap-gene-380.59,maker-Ro06-snap-gene-326.54,snap_masked-Ro02-processed-gene-4.38	Rro02G000930,Rro02G002600,Rro02G036740
OG0000580		gene-IFM89_030145	FvH4_2g10290,FvH4_3g28240	gene_Lchi18015		Prupe.3G140400_v2.0.a1,Prupe.3G140700_v2.0.a1,Prupe.3G141100_v2.0.a1,Prupe.3G141300_v2.0.a1,Prupe.4G257800_v2.0.a1,Prupe.4G258100_v2.0.a1,Prupe.7G117400_v2.0.a1,Prupe.7G117600_v2.0.a1,Prupe.8G044700_v2.0.a1	RcHm_v2.0_Chr1g0350141.gene,RcHm_v2.0_Chr5g0050931.gene,RcHm_v2.0_Chr5g0051021.gene,RcHm_v2.0_Chr6g0267491.gene	LG03.3467-gene,LG03.3479-gene,LG03.4220-gene	maker-Ro02-snap-gene-195.69,maker-Ro03-snap-gene-142.21
OG0000581		gene-IFM89_003051,gene-IFM89_003052,gene-IFM89_003054	FvH4_4g26582,FvH4_4g26583,FvH4_4g26590,FvH4_4g26620,FvH4_4g26630	gene_Lchi05632,gene_Lchi05633		Prupe.1G317600_v2.0.a1,Prupe.1G317700_v2.0.a1	RcHm_v2.0_Chr4g0434241.gene,RcHm_v2.0_Chr4g0434311.gene	LG04.940-gene,LG04.941-gene,LG04.943-gene	maker-Ro04-exonerate_est2genome-gene-50.10,maker-Ro04-exonerate_est2genome-gene-50.8,snap_masked-Ro04-processed-gene-50.36	Rro04G008640,Rro04G008650
OG0000582		gene-IFM89_008702,gene-IFM89_016384	FvH4_3g02980	gene_Lchi16539,gene_Lchi23946,gene_Lchi23949,gene_Lchi23950,gene_Lchi23954,gene_Lchi23955,gene_Lchi23956,gene_Lchi23957,gene_Lchi23966,gene_Lchi23971,gene_Lchi31595,gene_Lchi31596,gene_Lchi33451,gene_Lchi33590		Prupe.4G029700_v2.0.a1	RcHm_v2.0_Chr5g0004611.gene	LG03.279-gene	snap_masked-Ro03-processed-gene-421.34	Rro03G002670
OG0000583		gene-IFM89_017695	FvH4_1g13060,FvH4_2g08670,FvH4_2g08840	gene_Lchi24295,gene_Lchi24302		Prupe.6G177700_v2.0.a1,Prupe.7G156500_v2.0.a1,Prupe.8G095000_v2.0.a1,Prupe.8G095400_v2.0.a1,Prupe.8G097000_v2.0.a1	RcHm_v2.0_Chr2g0101231.gene,RcHm_v2.0_Chr6g0264061.gene,RcHm_v2.0_Chr6g0264101.gene,RcHm_v2.0_Chr6g0264441.gene,RcHm_v2.0_Chr6g0264891.gene	LG02.3782-gene	maker-Ro01-snap-gene-61.95,maker-Ro02-snap-gene-335.80	Rro01G020200,Rro02G032690,Rro02G032710
OG0000584		gene-IFM89_036405	FvH4_7g16580	gene_Lchi05850		Prupe.4G086200_v2.0.a1	RcHm_v2.0_Chr5g0014991.gene,RcHm_v2.0_Chr7g0209941.gene,RcHm_v2.0_Chr7g0211601.gene,RcHm_v2.0_Chr7g0228691.gene	LG02.3555-gene,LG03.906-gene,LG05.1984-gene,LG05.3344-gene,LG05.3345-gene,LG05.3346-gene,LG05.3349-gene,LG05.3352-gene	maker-Ro05-snap-gene-126.49,maker-Ro05-snap-gene-330.32	Rro03G007910,Rro05G018690,Rro05G029830,Rro05G029840
OG0000585		gene-IFM89_007132,gene-IFM89_020991	FvH4_5g01091,FvH4_5g01092,FvH4_5g01093,FvH4_5g01120,FvH4_7g08400			Prupe.5G085000_v2.0.a1,Prupe.5G085100_v2.0.a1,Prupe.5G085200_v2.0.a1,Prupe.5G085300_v2.0.a1,Prupe.5G085400_v2.0.a1,Prupe.5G085500_v2.0.a1,Prupe.5G085700_v2.0.a1,Prupe.5G085800_v2.0.a1	RcHm_v2.0_Chr6g0266941.gene,RcHm_v2.0_Chr7g0200061.gene,RcHm_v2.0_Chr7g0200151.gene,RcHm_v2.0_Chr7g0200181.gene		maker-Ro05-snap-gene-88.85	Rro05G014060,Rro05G014070
OG0000586		gene-IFM89_001047,gene-IFM89_003150,gene-IFM89_033382	FvH4_7g01961,FvH4_c3g00050						maker-Ro01-snap-gene-341.60,maker-Ro01-snap-gene-341.63,maker-Ro01-snap-gene-341.66,maker-Ro04-snap-gene-301.78,maker-Ro04-snap-gene-302.77,maker-Ro04-snap-gene-303.100,maker-Ro04-snap-gene-303.104,maker-Ro04-snap-gene-303.110,maker-Ro04-snap-gene-307.98	Rroptg000156lG000240,Rroptg000156lG000340,Rroptg000220lG000170,Rroptg000292lG000080,Rroptg000376lG000050,Rroptg000393lG000040,Rroptg000408lG000010,Rroptg000436lG000050
OG0000587		gene-IFM89_002555,gene-IFM89_005720,gene-IFM89_006665,gene-IFM89_012573,gene-IFM89_012575,gene-IFM89_013313,gene-IFM89_014907		gene_Lchi04256,gene_Lchi11746,gene_Lchi13192,gene_Lchi15147,gene_Lchi16365,gene_Lchi17813,gene_Lchi20614,gene_Lchi33373				LG05.120-gene	maker-Ro05-snap-gene-7.116,maker-Ro05-snap-gene-79.61,snap_masked-Ro03-processed-gene-51.14	Rro03G035120,Rro05G001170,Rro05G012890
OG0000588		gene-IFM89_022394,gene-IFM89_022395,gene-IFM89_036089,gene-IFM89_036093	FvH4_6g49090,FvH4_6g49110,FvH4_6g49111			Prupe.3G270300_v2.0.a1,Prupe.3G270400_v2.0.a1,Prupe.3G270500_v2.0.a1,Prupe.3G270600_v2.0.a1	RcHm_v2.0_Chr2g0168951.gene,RcHm_v2.0_Chr2g0168961.gene,RcHm_v2.0_Chr2g0168981.gene,RcHm_v2.0_Chr2g0168991.gene	LG06.455-gene,LG06.456-gene,LG06.457-gene		Rro06G004150,Rro06G004160,Rro06G004170,Rro06G004180
OG0000589		gene-IFM89_032634,gene-IFM89_039358	FvH4_4g18670,FvH4_4g18690	gene_Lchi00281,gene_Lchi19907	gene9018	Prupe.1G123500_v2.0.a1,Prupe.1G123700_v2.0.a1,Prupe.1G123800_v2.0.a1,Prupe.1G131900_v2.0.a1,Prupe.1G132000_v2.0.a1,Prupe.1G132300_v2.0.a1,Prupe.6G318600_v2.0.a1	RcHm_v2.0_Chr2g0115181.gene,RcHm_v2.0_Chr3g0456331.gene,RcHm_v2.0_Chr4g0423371.gene,RcHm_v2.0_Chr4g0423391.gene	LG04.1652-gene	maker-Ro07-snap-gene-78.63	Rro04G015180,Rro04G015190
OG0000590		gene-IFM89_036012	FvH4_5g05160,FvH4_6g35420,FvH4_6g50580	gene_Lchi26348		Prupe.3G034900_v2.0.a1,Prupe.3G283400_v2.0.a1,Prupe.5G175500_v2.0.a1,Prupe.8G076100_v2.0.a1	RcHm_v2.0_Chr1g0349441.gene,RcHm_v2.0_Chr1g0359391.gene,RcHm_v2.0_Chr1g0360181.gene,RcHm_v2.0_Chr2g0146951.gene,RcHm_v2.0_Chr4g0413611.gene,RcHm_v2.0_Chr5g0083341.gene,RcHm_v2.0_Chr7g0193801.gene	LG05.1076-gene,LG06.312-gene	maker-Ro06-snap-gene-8.81	Rro01G000680,Rro05G010330,Rro06G003000
OG0000591		gene-IFM89_005242,gene-IFM89_019387	FvH4_3g17840,FvH4_3g17841,FvH4_3g17850,FvH4_3g17851	gene_Lchi04001		Prupe.4G157700_v2.0.a1,Prupe.4G157800_v2.0.a1,Prupe.4G157900_v2.0.a1	RcHm_v2.0_Chr5g0029631.gene,RcHm_v2.0_Chr5g0029741.gene,RcHm_v2.0_Chr5g0029771.gene,RcHm_v2.0_Chr5g0029851.gene,RcHm_v2.0_Chr5g0029891.gene	LG03.1828-gene,LG03.1833-gene,LG03.1835-gene	maker-Ro03-snap-gene-331.105	Rro03G014920,Rro03G014930,Rro03G014950
OG0000592		gene-IFM89_009144,gene-IFM89_026847	FvH4_2g11491,FvH4_3g26240,FvH4_7g20310,FvH4_7g20311			Prupe.2G219300_v2.0.a1,Prupe.2G219700_v2.0.a1	RcHm_v2.0_Chr1g0364241.gene,RcHm_v2.0_Chr1g0364261.gene,RcHm_v2.0_Chr5g0048831.gene,RcHm_v2.0_Chr5g0048891.gene,RcHm_v2.0_Chr6g0270221.gene	LG02.2515-gene,LG07.1242-gene,LG07.1243-gene,LG07.1244-gene	maker-Ro07-snap-gene-338.53,maker-Ro07-snap-gene-338.54	Rro02G022810,Rro07G011040,Rro07G011050
OG0000593		gene-IFM89_017095	FvH4_3g30280,FvH4_3g30360,FvH4_7g18191	gene_Lchi10401,gene_Lchi10402		Prupe.6G115100_v2.0.a1,Prupe.6G115200_v2.0.a1	RcHm_v2.0_Chr1g0342691.gene,RcHm_v2.0_Chr1g0342711.gene,RcHm_v2.0_Chr5g0056231.gene,RcHm_v2.0_Chr5g0056271.gene,RcHm_v2.0_Chr5g0056301.gene	LG03.3651-gene,LG03.3932-gene,LG03.3934-gene,LG03.3942-gene	maker-Ro03-snap-gene-97.23,maker-Ro06-snap-gene-391.31,maker-Ro06-snap-gene-392.25	Rro03G028140,Rro03G030070
OG0000594		gene-IFM89_005525	FvH4_1g07860,FvH4_2g37850,FvH4_6g34010	gene_Lchi00783,gene_Lchi03439		Prupe.3G046000_v2.0.a1,Prupe.7G206400_v2.0.a1	RcHm_v2.0_Chr2g0093731.gene,RcHm_v2.0_Chr2g0143751.gene,RcHm_v2.0_Chr2g0143801.gene,RcHm_v2.0_Chr2g0143831.gene,RcHm_v2.0_Chr2g0143961.gene,RcHm_v2.0_Chr2g0144121.gene,RcHm_v2.0_Chr2g0144191.gene,RcHm_v2.0_Chr2g0144221.gene,RcHm_v2.0_Chr2g0144271.gene	LG06.1769-gene	maker-Ro01-snap-gene-35.107,maker-Ro06-snap-gene-154.54	Rro01G024810,Rro06G015860
OG0000595		gene-IFM89_038152	FvH4_2g24880,FvH4_2g24900,FvH4_2g24901	gene_Lchi04445,gene_Lchi34194		Prupe.8G253500_v2.0.a1	RcHm_v2.0_Chr6g0292721.gene,RcHm_v2.0_Chr6g0292761.gene,RcHm_v2.0_Chr6g0292771.gene,RcHm_v2.0_Chr6g0292781.gene,RcHm_v2.0_Chr6g0292811.gene	LG02.1459-gene,LG02.1460-gene,LG02.1461-gene	maker-Ro02-snap-gene-79.72,maker-Ro02-snap-gene-79.73,maker-Ro02-snap-gene-79.75	Rro02G013560,Rro02G013580,Rro02G013590,Rro02G013610
OG0000596		gene-IFM89_010189	FvH4_3g20050,FvH4_3g20280,FvH4_3g20340,FvH4_3g20350,FvH4_3g20380,FvH4_3g20390			Prupe.4G181700_v2.0.a1,Prupe.4G182000_v2.0.a1	RcHm_v2.0_Chr5g0033881.gene,RcHm_v2.0_Chr5g0034201.gene,RcHm_v2.0_Chr5g0034231.gene,RcHm_v2.0_Chr5g0034271.gene,RcHm_v2.0_Chr5g0034281.gene	LG03.2083-gene,LG03.2100-gene,LG03.2104-gene	maker-Ro03-exonerate_est2genome-gene-309.2	Rro03G017090,Rro03G017260,Rro03G017280,Rro03G017290
OG0000597		gene-IFM89_021961	FvH4_6g22770,FvH4_7g00540	gene_Lchi06208,gene_Lchi06836		Prupe.2G007500_v2.0.a1,Prupe.3G002200_v2.0.a1,Prupe.6G171700_v2.0.a1,Prupe.7G072900_v2.0.a1	RcHm_v2.0_Chr1g0314331.gene,RcHm_v2.0_Chr3g0480371.gene,RcHm_v2.0_Chr7g0223531.gene	LG02.2675-gene,LG02.2676-gene,LG06.3390-gene	maker-Ro02-snap-gene-168.36,maker-Ro06-snap-gene-414.42	Rro01G024060,Rro02G023990,Rro06G029480,Rro06G029500,Rro06G033660
OG0000598		gene-IFM89_007996,gene-IFM89_026587	FvH4_1g17150,FvH4_2g33321,FvH4_2g33340	gene_Lchi04908,gene_Lchi20851,gene_Lchi26504	gene8655	Prupe.1G425400_v2.0.a1,Prupe.2G285500_v2.0.a1,Prupe.6G224600_v2.0.a1	RcHm_v2.0_Chr2g0107331.gene,RcHm_v2.0_Chr6g0252361.gene,RcHm_v2.0_Chr6g0309241.gene,RcHm_v2.0_Chr6g0309251.gene	LG02.4606-gene,LG02.747-gene	maker-Ro01-exonerate_est2genome-gene-84.8,maker-Ro02-snap-gene-38.132	Rro01G016910,Rro02G007000
OG0000599		gene-IFM89_037718	FvH4_7g29610,FvH4_7g29611,FvH4_7g29620	gene_Lchi03592,gene_Lchi08952,gene_Lchi13195,gene_Lchi13196,gene_Lchi13197,gene_Lchi33868,gene_Lchi33869,gene_Lchi33909,gene_Lchi33910	gene7610	Prupe.2G295700_v2.0.a1,Prupe.2G295800_v2.0.a1	RcHm_v2.0_Chr1g0377591.gene,RcHm_v2.0_Chr1g0377601.gene,RcHm_v2.0_Chr1g0377631.gene	LG07.382-gene	snap_masked-Ro07-processed-gene-393.28	Rro07G003510
OG0000600			FvH4_5g20530,FvH4_5g29160,FvH4_6g18920,FvH4_6g33960			Prupe.7G105700_v2.0.a1	RcHm_v2.0_Chr3g0458171.gene,RcHm_v2.0_Chr3g0473961.gene,RcHm_v2.0_Chr3g0475391.gene,RcHm_v2.0_Chr5g0068981.gene,RcHm_v2.0_Chr7g0205891.gene,RcHm_v2.0_Chr7g0205961.gene	LG05.1766-gene,LG06.3830-gene,LG06.3831-gene	maker-Ro05-snap-gene-175.68,snap_masked-Ro06-processed-gene-283.41	Rro01G011190,Rro05G016990,Rro05G030830,Rro06G032770,Rro06G033100,Rro06G033110
OG0000601			FvH4_2g17790,FvH4_2g20000,FvH4_4g33790,FvH4_5g06800,FvH4_5g06820			Prupe.2G100600_v2.0.a1,Prupe.8G103200_v2.0.a1,Prupe.8G205400_v2.0.a1	RcHm_v2.0_Chr1g0321451.gene,RcHm_v2.0_Chr2g0160021.gene,RcHm_v2.0_Chr6g0282811.gene,RcHm_v2.0_Chr6g0285651.gene,RcHm_v2.0_Chr6g0285691.gene	LG02.1917-gene,LG02.1919-gene,LG02.2077-gene	maker-Ro02-exonerate_est2genome-gene-124.6,maker-Ro02-snap-gene-108.71,maker-Ro02-snap-gene-108.72,snap_masked-Ro02-processed-gene-124.23	Rro02G017950,Rro02G019380
OG0000602			FvH4_6g06663,FvH4_6g06760,FvH4_6g06791,FvH4_6g06840,FvH4_6g06850			Prupe.6G319000_v2.0.a1,Prupe.6G319300_v2.0.a1	RcHm_v2.0_Chr3g0456311.gene	LG06.4970-gene,LG06.4978-gene,LG06.4986-gene,LG06.4996-gene,LG06.4997-gene,LG06.4998-gene	maker-Ro06-snap-gene-276.65,maker-Ro06-snap-gene-276.72,maker-Ro06-snap-gene-276.73	Rro01G006490,Rro06G043670,Rro06G043740,Rro06G043790,Rro06G043900
OG0000603			FvH4_2g29950,FvH4_2g29960,FvH4_2g29980,FvH4_2g29990,FvH4_3g12330,FvH4_3g12340,FvH4_3g23800,FvH4_3g23801				RcHm_v2.0_Chr1g0342051.gene,RcHm_v2.0_Chr1g0342061.gene,RcHm_v2.0_Chr4g0409261.gene,RcHm_v2.0_Chr4g0418441.gene,RcHm_v2.0_Chr5g0041981.gene,RcHm_v2.0_Chr5g0079921.gene,RcHm_v2.0_Chr5g0079941.gene,RcHm_v2.0_Chr5g0079991.gene	LG02.1024-gene,LG02.1025-gene,LG06.3305-gene		Rro02G009660,Rro02G009670,Rro06G028760
OG0000604			FvH4_6g40980,FvH4_6g41040,FvH4_6g47450,FvH4_7g18770			Prupe.7G074300_v2.0.a1,Prupe.7G074400_v2.0.a1,Prupe.7G074600_v2.0.a1,Prupe.7G078300_v2.0.a1,Prupe.7G078400_v2.0.a1,Prupe.7G078800_v2.0.a1,Prupe.7G081900_v2.0.a1,Prupe.7G092300_v2.0.a1	RcHm_v2.0_Chr1g0362581.gene,RcHm_v2.0_Chr3g0480191.gene	LG06.3411-gene,LG06.3412-gene	maker-Ro06-snap-gene-412.50,maker-Ro06-snap-gene-412.51,maker-Ro07-snap-gene-328.75	Rro06G029650,Rro06G029660,Rro07G012210
OG0000605			FvH4_2g29322,FvH4_2g29350,FvH4_3g34770,FvH4_5g16850			Prupe.7G143300_v2.0.a1	RcHm_v2.0_Chr2g0103581.gene,RcHm_v2.0_Chr2g0149271.gene,RcHm_v2.0_Chr5g0062511.gene,RcHm_v2.0_Chr7g0179221.gene,RcHm_v2.0_Chr7g0182451.gene,RcHm_v2.0_Chr7g0182461.gene,RcHm_v2.0_Chr7g0211791.gene	LG02.1094-gene,LG03.4334-gene,LG03.4336-gene,LG05.375-gene	maker-Ro02-snap-gene-59.119,snap_masked-Ro05-processed-gene-21.32	Rro01G018920,Rro02G010280,Rro03G033010,Rro05G003710
OG0000606			FvH4_1g06840,FvH4_1g06851,FvH4_1g06860,FvH4_1g06890,FvH4_1g13960,FvH4_1g14010,FvH4_1g14011	gene_Lchi00848,gene_Lchi20402		Prupe.7G214300_v2.0.a1	RcHm_v2.0_Chr2g0092641.gene,RcHm_v2.0_Chr2g0092661.gene,RcHm_v2.0_Chr2g0092671.gene,RcHm_v2.0_Chr2g0092711.gene,RcHm_v2.0_Chr2g0093901.gene,RcHm_v2.0_Chr2g0102321.gene,RcHm_v2.0_Chr3g0467881.gene	LG03.2562-gene		Rro01G025700,Rro01G025720,Rro01G025730,Rro01G025740
OG0000607			FvH4_2g05351,FvH4_3g30934,FvH4_3g31635,FvH4_3g42702,FvH4_4g00102,FvH4_4g06571,FvH4_4g08682,FvH4_7g29724		gene18821,gene22144,gene9442		RcHm_v2.0_Chr2g0098581.gene,RcHm_v2.0_Chr2g0099161.gene,RcHm_v2.0_Chr2g0126521.gene,RcHm_v2.0_Chr4g0414841.gene,RcHm_v2.0_Chr6g0258591.gene,RcHm_v2.0_Chr7g0185771.gene			Rro01G006330,Rro01G007290,Rro02G015960,Rro04G023810,Rro04G026560
OG0000608			FvH4_2g29542,FvH4_2g29543,FvH4_2g29544,FvH4_2g29545,FvH4_2g29560			Prupe.1G473900_v2.0.a1,Prupe.1G474500_v2.0.a1	RcHm_v2.0_Chr6g0298411.gene,RcHm_v2.0_Chr6g0298421.gene,RcHm_v2.0_Chr6g0298431.gene,RcHm_v2.0_Chr6g0298441.gene,RcHm_v2.0_Chr6g0298451.gene,RcHm_v2.0_Chr6g0298471.gene,RcHm_v2.0_Chr6g0298491.gene,RcHm_v2.0_Chr6g0298521.gene	LG02.1065-gene,LG02.1067-gene,LG02.1070-gene		Rro02G010050,Rro02G010060,Rro02G010070,Rro02G010080
OG0000609			FvH4_4g15271,FvH4_5g27190				RcHm_v2.0_Chr2g0119761.gene,RcHm_v2.0_Chr2g0149851.gene,RcHm_v2.0_Chr3g0466101.gene,RcHm_v2.0_Chr5g0023801.gene,RcHm_v2.0_Chr5g0068711.gene,RcHm_v2.0_Chr6g0246041.gene	LG03.3352-gene,LG06.2249-gene,LG06.3008-gene		Rro01G002820,Rro01G003570,Rro01G003740,Rro01G006430,Rro02G026910,Rro02G028350,Rro02G028870,Rro05G024610,Rro05G025630,Rro05G025910,Rro05G026130
OG0000610			FvH4_1g00345,FvH4_1g00346,FvH4_1g26520	gene_Lchi10033		Prupe.7G268700_v2.0.a1,Prupe.7G268800_v2.0.a1	RcHm_v2.0_Chr1g0325321.gene,RcHm_v2.0_Chr2g0084721.gene,RcHm_v2.0_Chr2g0084741.gene	LG06.3362-gene,LG06.3363-gene,LG06.3364-gene,LG06.3365-gene,LG06.3367-gene	maker-Ro06-snap-gene-417.29,maker-Ro06-snap-gene-417.31,snap_masked-Ro06-processed-gene-417.9,snap_masked-Ro06-processed-gene-418.22	Rro05G024810,Rro06G029220,Rro06G029230,Rro06G029240
OG0000611			FvH4_1g23100,FvH4_1g24630,FvH4_7g31690	gene_Lchi01945,gene_Lchi08625,gene_Lchi14137,gene_Lchi14141,gene_Lchi32290	gene17279,gene7088		RcHm_v2.0_Chr1g0380871.gene,RcHm_v2.0_Chr2g0117791.gene,RcHm_v2.0_Chr3g0471811.gene	LG06.3961-gene,LG06.3964-gene,LG07.213-gene	maker-Ro01-snap-gene-128.99,maker-Ro07-snap-gene-384.73,snap_masked-Ro06-processed-gene-342.26	Rro01G011700,Rro06G034290,Rro07G001920
OG0000612			FvH4_6g29890				RcHm_v2.0_Chr6g0295101.gene	LG02.4188-gene,LG03.4829-gene,LG04.2464-gene,LG04.3252-gene,LG05.1374-gene,LG06.3106-gene,LG06.3757-gene,LG07.1402-gene,LG07.901-gene	maker-Ro03-snap-gene-24.96,maker-Ro04-exonerate_protein2genome-gene-280.31,maker-Ro04-snap-gene-199.15,maker-Ro05-exonerate_est2genome-gene-144.15,maker-Ro06-exonerate_protein2genome-gene-245.74,maker-Ro06-snap-gene-197.63	Rro01G000960,Rro01G006100,Rro03G008720,Rro05G034530,Rro06G047710
OG0000613			FvH4_4g27110,FvH4_4g27440,FvH4_5g35400,FvH4_5g35401			Prupe.1G531100_v2.0.a1,Prupe.1G531400_v2.0.a1,Prupe.1G531600_v2.0.a1,Prupe.1G531700_v2.0.a1	RcHm_v2.0_Chr7g0205061.gene,RcHm_v2.0_Chr7g0205071.gene,RcHm_v2.0_Chr7g0236801.gene,RcHm_v2.0_Chr7g0236811.gene	LG04.1528-gene,LG04.898-gene,LG05.3893-gene	snap_masked-Ro04-processed-gene-48.15,snap_masked-Ro04-processed-gene-87.17,snap_masked-Ro05-processed-gene-374.3	Rro04G008240,Rro04G014060,Rro04G014070,Rro05G033650
OG0000614			FvH4_5g26330	gene_Lchi00562,gene_Lchi00563	gene24474	Prupe.5G004000_v2.0.a1,Prupe.5G004100_v2.0.a1,Prupe.5G004300_v2.0.a1	RcHm_v2.0_Chr7g0217021.gene,RcHm_v2.0_Chr7g0217081.gene,RcHm_v2.0_Chr7g0217141.gene,RcHm_v2.0_Chr7g0219341.gene	LG05.2493-gene,LG05.2494-gene,LG05.2496-gene,LG05.2502-gene	maker-Ro05-snap-gene-174.14,maker-Ro05-snap-gene-174.15,maker-Ro05-snap-gene-174.16,maker-Ro05-snap-gene-175.59	Rro05G022720,Rro05G022730,Rro05G022750
OG0000615			FvH4_3g31201	gene_Lchi05484,gene_Lchi06687,gene_Lchi07617,gene_Lchi11546,gene_Lchi11547,gene_Lchi12635,gene_Lchi15723,gene_Lchi18598,gene_Lchi20511,gene_Lchi20976,gene_Lchi21066,gene_Lchi23864,gene_Lchi25291,gene_Lchi25915,gene_Lchi26452,gene_Lchi29857,gene_Lchi31428,gene_Lchi32755,gene_Lchi32798,gene_Lchi33923,gene_Lchi35307
OG0000616			FvH4_7g31861			Prupe.1G162800_v2.0.a1,Prupe.2G312500_v2.0.a1,Prupe.2G312600_v2.0.a1,Prupe.4G092600_v2.0.a1,Prupe.4G092800_v2.0.a1,Prupe.4G130500_v2.0.a1	RcHm_v2.0_Chr1g0324571.gene,RcHm_v2.0_Chr1g0336901.gene,RcHm_v2.0_Chr1g0381091.gene,RcHm_v2.0_Chr1g0381131.gene,RcHm_v2.0_Chr2g0110361.gene,RcHm_v2.0_Chr3g0486281.gene,RcHm_v2.0_Chr3g0486311.gene,RcHm_v2.0_Chr3g0486401.gene,RcHm_v2.0_Chr5g0017271.gene,RcHm_v2.0_Chr5g0048781.gene,RcHm_v2.0_Chr5g0048811.gene	LG07.195-gene	maker-Ro03-snap-gene-378.145,maker-Ro03-snap-gene-98.5	Rro07G001780
OG0000617				gene_Lchi10054,gene_Lchi10309,gene_Lchi12181,gene_Lchi14576,gene_Lchi17127,gene_Lchi19717,gene_Lchi20401,gene_Lchi21127,gene_Lchi21849,gene_Lchi22326,gene_Lchi22463,gene_Lchi22604,gene_Lchi23934,gene_Lchi25114,gene_Lchi25239,gene_Lchi25469,gene_Lchi26863,gene_Lchi30692,gene_Lchi32792,gene_Lchi33344,gene_Lchi33981,gene_Lchi34822
OG0000618				gene_Lchi00448,gene_Lchi03263,gene_Lchi03861,gene_Lchi04153,gene_Lchi06870,gene_Lchi07335,gene_Lchi08652,gene_Lchi08655,gene_Lchi10728,gene_Lchi12297,gene_Lchi13284,gene_Lchi15035,gene_Lchi19078,gene_Lchi21919,gene_Lchi26453,gene_Lchi29781,gene_Lchi30368,gene_Lchi32587,gene_Lchi33554,gene_Lchi33665,gene_Lchi33832,gene_Lchi34776
OG0000619				gene_Lchi04282,gene_Lchi04301,gene_Lchi04303,gene_Lchi04305,gene_Lchi04313,gene_Lchi12610,gene_Lchi12611,gene_Lchi21416,gene_Lchi21454,gene_Lchi21456,gene_Lchi21457,gene_Lchi23718,gene_Lchi24768,gene_Lchi26753,gene_Lchi29034,gene_Lchi30454,gene_Lchi32293,gene_Lchi33288,gene_Lchi33449,gene_Lchi33852,gene_Lchi33853,gene_Lchi34692
OG0000620				gene_Lchi12977,gene_Lchi12978,gene_Lchi12979,gene_Lchi12983,gene_Lchi16855,gene_Lchi24883,gene_Lchi24884,gene_Lchi24888,gene_Lchi24890,gene_Lchi24895,gene_Lchi30147,gene_Lchi30154,gene_Lchi30839,gene_Lchi30847,gene_Lchi31152,gene_Lchi31866,gene_Lchi31868,gene_Lchi32416,gene_Lchi32417,gene_Lchi32418,gene_Lchi34176,gene_Lchi35390
OG0000621						Prupe.8G111100_v2.0.a1,Prupe.8G111900_v2.0.a1	RcHm_v2.0_Chr5g0059461.gene,RcHm_v2.0_Chr6g0261091.gene,RcHm_v2.0_Chr6g0261191.gene,RcHm_v2.0_Chr6g0261281.gene,RcHm_v2.0_Chr6g0261411.gene,RcHm_v2.0_Chr6g0262851.gene,RcHm_v2.0_Chr6g0267701.gene	LG02.3949-gene,LG05.3946-gene,LG05.3947-gene,LG07.2070-gene	maker-Ro01-exonerate_protein2genome-gene-126.45,maker-Ro02-snap-gene-350.42,maker-Ro02-snap-gene-352.85,maker-Ro02-snap-gene-352.93,maker-Ro02-snap-gene-362.85,maker-Ro05-snap-gene-381.64,maker-Ro05-snap-gene-405.84	Rro02G034330,Rro02G035260
OG0000622							RcHm_v2.0_Chr2g0132411.gene,RcHm_v2.0_Chr3g0491571.gene,RcHm_v2.0_Chr4g0405061.gene	LG01.237-gene,LG01.280-gene,LG02.2754-gene,LG02.2937-gene,LG02.3605-gene,LG02.3608-gene,LG03.2767-gene,LG03.2861-gene,LG03.2977-gene,LG03.3609-gene,LG04.2190-gene,LG04.3904-gene,LG05.2597-gene,LG05.4187-gene,LG07.1671-gene,LG07.1911-gene,LG07.1963-gene,LG07.2988-gene		Rro01G006860
OG0000623	AT1G74790,AT5G39970	gene-IFM89_004980,gene-IFM89_019054,gene-IFM89_036934	FvH4_5g15830,FvH4_5g15850,FvH4_6g49480	gene_Lchi30362,gene_Lchi31375		Prupe.3G273500_v2.0.a1,Prupe.5G184000_v2.0.a1	RcHm_v2.0_Chr2g0169421.gene,RcHm_v2.0_Chr7g0180251.gene	LG05.246-gene,LG05.248-gene	maker-Ro06-snap-gene-3.78,snap_masked-Ro05-processed-gene-14.26	Rro05G002380,Rro05G002400,Rro06G003900
OG0000624	AT1G45215,AT1G45221,AT1G45223,AT1G57760,AT1G57775,AT1G57777,AT3G30383,AT3G30385,AT3G30387,AT3G44115,AT4G07515,AT4G08025,AT5G34881,AT5G34882,AT5G34883,AT5G34885,AT5G34887,AT5G34905,AT5G42567,AT5G42955,AT5G42957
OG0000625	AT5G06490	gene-IFM89_006212,gene-IFM89_006213,gene-IFM89_007343,gene-IFM89_025635	FvH4_7g01050,FvH4_7g05260	gene_Lchi18314,gene_Lchi18315,gene_Lchi18317	gene10866	Prupe.2G013300_v2.0.a1,Prupe.2G073000_v2.0.a1	RcHm_v2.0_Chr1g0316001.gene,RcHm_v2.0_Chr1g0316011.gene,RcHm_v2.0_Chr1g0332051.gene	LG07.2444-gene	maker-Ro06-snap-gene-373.60,maker-Ro07-exonerate_est2genome-gene-172.0,maker-Ro07-snap-gene-324.75	Rro07G019880
OG0000626	AT1G26355,AT1G69230	gene-IFM89_001295,gene-IFM89_011722,gene-IFM89_031692,gene-IFM89_036210	FvH4_4g29840,FvH4_5g13660	gene_Lchi14652,gene_Lchi28620,gene_Lchi33535	gene28225	Prupe.1G288700_v2.0.a1,Prupe.5G206800_v2.0.a1	RcHm_v2.0_Chr4g0438091.gene,RcHm_v2.0_Chr7g0183301.gene	LG04.658-gene,LG05.423-gene	maker-Ro05-snap-gene-24.67	Rro04G006270,Rro05G004220
OG0000627	AT2G45990		FvH4_3g44250,FvH4_7g14540,FvH4_7g14570,FvH4_7g14620	gene_Lchi15830	gene19835	Prupe.2G172200_v2.0.a1	RcHm_v2.0_Chr1g0355961.gene,RcHm_v2.0_Chr1g0356011.gene,RcHm_v2.0_Chr1g0356041.gene,RcHm_v2.0_Chr1g0356051.gene,RcHm_v2.0_Chr1g0356101.gene,RcHm_v2.0_Chr1g0356141.gene,RcHm_v2.0_Chr1g0356441.gene	LG07.3867-gene,LG07.3869-gene	maker-Ro07-snap-gene-24.74,maker-Ro07-snap-gene-25.86	Rro07G030590,Rro07G030610
OG0000628	AT1G14400,AT2G02760	gene-IFM89_035663,gene-IFM89_036107	FvH4_4g31740,FvH4_5g15330	gene_Lchi10357,gene_Lchi11739,gene_Lchi20259	gene10891,gene14614,gene19282	Prupe.1G269700_v2.0.a1,Prupe.5G187900_v2.0.a1,Prupe.5G188000_v2.0.a1	RcHm_v2.0_Chr4g0440341.gene,RcHm_v2.0_Chr7g0180751.gene	LG04.500-gene	maker-Ro05-snap-gene-16.75	Rro04G004590,Rro05G002730
OG0000629	AT4G25740,AT5G52650	gene-IFM89_016499,gene-IFM89_029847,gene-IFM89_036189	FvH4_2g15610,FvH4_5g03060	gene_Lchi13174,gene_Lchi34052	gene12385,gene4168,gene5971	Prupe.1G534700_v2.0.a1,Prupe.1G534900_v2.0.a1,Prupe.2G037600_v2.0.a1	RcHm_v2.0_Chr7g0196731.gene	LG02.3589-gene,LG05.1258-gene	maker-Ro05-snap-gene-73.94	Rro02G030980,Rro05G012150
OG0000630	AT5G13980	gene-IFM89_002945,gene-IFM89_002956,gene-IFM89_011144	FvH4_5g09420,FvH4_5g09421,FvH4_6g54272	gene_Lchi16418,gene_Lchi16419	gene27823	Prupe.3G313300_v2.0.a1,Prupe.5G142600_v2.0.a1	RcHm_v2.0_Chr7g0188771.gene,RcHm_v2.0_Chr7g0188781.gene	LG05.760-gene,LG06.25-gene	maker-Ro05-snap-gene-43.61,maker-Ro06-snap-gene-23.93	Rro05G007340,Rro05G007350,Rro06G000320
OG0000631	AT4G36880	gene-IFM89_006623,gene-IFM89_029132	FvH4_2g05500,FvH4_2g33910	gene_Lchi18626,gene_Lchi20938,gene_Lchi31005		Prupe.1G431000_v2.0.a1,Prupe.6G230400_v2.0.a1,Prupe.8G131600_v2.0.a1	RcHm_v2.0_Chr2g0106431.gene,RcHm_v2.0_Chr6g0255771.gene,RcHm_v2.0_Chr6g0308501.gene	LG02.700-gene	maker-Ro01-snap-gene-80.71,maker-Ro02-snap-gene-374.42,snap_masked-Ro02-processed-gene-36.21	Rro01G017410,Rro02G006590,Rro02G036120
OG0000632	AT2G42650,AT3G58660	gene-IFM89_032328,gene-IFM89_039090	FvH4_4g16980,FvH4_6g38200	gene_Lchi05174,gene_Lchi11151	gene16245	Prupe.3G172300_v2.0.a1,Prupe.5G091000_v2.0.a1	RcHm_v2.0_Chr2g0151461.gene,RcHm_v2.0_Chr4g0420651.gene	LG04.1815-gene,LG04.1819-gene,LG04.1823-gene,LG04.1828-gene,LG06.1401-gene	snap_masked-Ro06-processed-gene-189.35	Rro04G016690,Rro06G012650
OG0000633	AT1G35290,AT1G68260,AT1G68280	gene-IFM89_003565,gene-IFM89_017042,gene-IFM89_027483	FvH4_4g27130,FvH4_4g27160	gene_Lchi16276		Prupe.1G313100_v2.0.a1	RcHm_v2.0_Chr4g0434941.gene,RcHm_v2.0_Chr4g0434951.gene,RcHm_v2.0_Chr6g0286141.gene,RcHm_v2.0_Chr6g0286191.gene,RcHm_v2.0_Chr6g0286261.gene,RcHm_v2.0_Chr6g0286291.gene,RcHm_v2.0_Chr6g0286301.gene,RcHm_v2.0_Chr6g0286321.gene	LG04.897-gene	maker-Ro04-snap-gene-48.67	Rro04G008220
OG0000634	AT5G05340	gene-IFM89_000703,gene-IFM89_035526,gene-IFM89_035987,gene-IFM89_037625,gene-IFM89_038564,gene-IFM89_038585	FvH4_3g40180	gene_Lchi07421,gene_Lchi07423,gene_Lchi14087		Prupe.2G260800_v2.0.a1,Prupe.6G044000_v2.0.a1,Prupe.6G044300_v2.0.a1	RcHm_v2.0_Chr1g0371621.gene,RcHm_v2.0_Chr5g0072371.gene	LG03.4860-gene,LG07.749-gene	maker-Ro07-snap-gene-367.114	Rro03G037460,Rro07G006860
OG0000635	AT1G10300,AT1G50920	gene-IFM89_024917	FvH4_3g28930,FvH4_6g37740	gene_Lchi32019	gene19002	Prupe.1G572400_v2.0.a1,Prupe.4G247400_v2.0.a1,Prupe.5G045700_v2.0.a1,Prupe.5G045900_v2.0.a1,Prupe.5G046000_v2.0.a1,Prupe.6G149400_v2.0.a1	RcHm_v2.0_Chr3g0491451.gene,RcHm_v2.0_Chr5g0051831.gene,RcHm_v2.0_Chr5g0051911.gene,RcHm_v2.0_Chr5g0051921.gene		maker-Ro01-snap-gene-157.40,maker-Ro03-snap-gene-119.40	Rro01G006530,Rro03G028490
OG0000636	AT4G02890,AT4G05320,AT5G03240,AT5G37640	gene-IFM89_015507	FvH4_2g20281,FvH4_6g15622,FvH4_6g15632		gene18613,gene4708	Prupe.2G185300_v2.0.a1,Prupe.4G025900_v2.0.a1,Prupe.4G204200_v2.0.a1	RcHm_v2.0_Chr3g0469291.gene,RcHm_v2.0_Chr5g0045211.gene	LG03.2362-gene,LG06.4136-gene		Rro03G002370,Rro03G018940,Rro03G019020,Rro06G035950
OG0000637	AT5G36700,AT5G36790,AT5G47760	gene-IFM89_012149,gene-IFM89_013027	FvH4_3g00250,FvH4_6g00110	gene_Lchi14624,gene_Lchi34442	gene12785,gene23503	Prupe.4G002800_v2.0.a1,Prupe.6G364700_v2.0.a1	RcHm_v2.0_Chr3g0447461.gene,RcHm_v2.0_Chr5g0000341.gene	LG03.29-gene,LG06.5497-gene	maker-Ro03-snap-gene-436.129,maker-Ro06-snap-gene-244.73	Rro03G000220,Rro06G048970
OG0000638	AT5G22810	gene-IFM89_006058	FvH4_3g30030,FvH4_6g17360	gene_Lchi25986,gene_Lchi33225,gene_Lchi33624	gene10231	Prupe.6G116500_v2.0.a1,Prupe.7G121900_v2.0.a1	RcHm_v2.0_Chr3g0471511.gene,RcHm_v2.0_Chr3g0471521.gene,RcHm_v2.0_Chr5g0055911.gene	LG06.3989-gene,LG06.3990-gene	maker-Ro06-snap-gene-341.71,maker-Ro06-snap-gene-388.47,snap_masked-Ro06-processed-gene-340.21	Rro03G029860,Rro06G034520,Rro06G034530
OG0000639	AT4G35180	gene-IFM89_021809	FvH4_2g16040,FvH4_2g16050,FvH4_2g16052,FvH4_2g16053			Prupe.8G173300_v2.0.a1,Prupe.8G173400_v2.0.a1,Prupe.8G173500_v2.0.a1	RcHm_v2.0_Chr6g0279671.gene,RcHm_v2.0_Chr6g0279681.gene,RcHm_v2.0_Chr6g0279691.gene	LG02.2355-gene,LG02.2356-gene,LG02.2357-gene,LG02.2358-gene,LG02.2366-gene,LG02.2368-gene,LG02.2369-gene		Rro02G021810,Rro02G021820
OG0000640	AT5G49770	gene-IFM89_013531	FvH4_3g23870,FvH4_3g23881,FvH4_5g27170	gene_Lchi22607,gene_Lchi22608,gene_Lchi22610,gene_Lchi22613,gene_Lchi22622,gene_Lchi26037		Prupe.4G230700_v2.0.a1	RcHm_v2.0_Chr5g0042261.gene,RcHm_v2.0_Chr5g0042271.gene,RcHm_v2.0_Chr5g0042311.gene	LG03.2645-gene,LG05.2595-gene,LG05.2599-gene	maker-Ro05-snap-gene-183.63	Rro03G020980,Rro05G023530
OG0000641	AT3G02370,AT3G57360	gene-IFM89_000539,gene-IFM89_029766	FvH4_6g24380	gene_Lchi08328,gene_Lchi20621	gene24539	Prupe.5G048800_v2.0.a1,Prupe.7G055000_v2.0.a1	RcHm_v2.0_Chr1g0361791.gene,RcHm_v2.0_Chr3g0483371.gene	LG02.152-gene,LG06.3168-gene,LG06.3171-gene	maker-Ro02-snap-gene-7.86,maker-Ro03-snap-gene-227.26,maker-Ro03-snap-gene-227.27,maker-Ro06-snap-gene-442.34	Rro02G001500,Rro06G027560
OG0000642	AT5G20010,AT5G20020,AT5G55190	gene-IFM89_003064,gene-IFM89_003065	FvH4_1g03920,FvH4_2g29670	gene_Lchi04784	gene16352,gene2008	Prupe.1G472900_v2.0.a1,Prupe.1G473000_v2.0.a1,Prupe.7G237800_v2.0.a1	RcHm_v2.0_Chr2g0089391.gene,RcHm_v2.0_Chr6g0298641.gene,RcHm_v2.0_Chr6g0298651.gene	LG02.1055-gene,LG02.1056-gene		Rro01G027920,Rro02G009930,Rro02G009940
OG0000643	AT4G35220	gene-IFM89_029142	FvH4_2g05360,FvH4_2g05380	gene_Lchi18629	gene22133	Prupe.8G132800_v2.0.a1,Prupe.8G133400_v2.0.a1	RcHm_v2.0_Chr6g0255621.gene,RcHm_v2.0_Chr6g0255631.gene,RcHm_v2.0_Chr6g0255661.gene,RcHm_v2.0_Chr6g0255671.gene,RcHm_v2.0_Chr6g0255681.gene,RcHm_v2.0_Chr6g0255711.gene	LG02.4223-gene,LG02.4228-gene,LG02.4229-gene	maker-Ro02-snap-gene-375.70	Rro02G036180,Rro02G036200,Rro02G036210
OG0000644	AT5G05390	gene-IFM89_019029	FvH4_7g07750,FvH4_7g07800,FvH4_7g25330	gene_Lchi13658		Prupe.2G257400_v2.0.a1	RcHm_v2.0_Chr1g0341691.gene,RcHm_v2.0_Chr1g0341781.gene,RcHm_v2.0_Chr1g0341901.gene,RcHm_v2.0_Chr1g0342021.gene,RcHm_v2.0_Chr1g0342281.gene,RcHm_v2.0_Chr1g0371241.gene	LG06.5064-gene,LG07.773-gene	maker-Ro06-snap-gene-271.77,snap_masked-Ro07-processed-gene-102.5,snap_masked-Ro07-processed-gene-366.45	Rro06G044640,Rro07G007120,Rro07G023630
OG0000645	AT1G03920,AT2G20470	gene-IFM89_018017,gene-IFM89_018673,gene-IFM89_036813	FvH4_2g21180,FvH4_4g03790	gene_Lchi21674	gene15942,gene26006	Prupe.1G040500_v2.0.a1,Prupe.8G221100_v2.0.a1	RcHm_v2.0_Chr4g0393641.gene,RcHm_v2.0_Chr6g0287681.gene	LG02.1809-gene,LG04.3940-gene	maker-Ro02-snap-gene-101.75,maker-Ro04-snap-gene-248.44,maker-Ro04-snap-gene-295.52	Rro02G016910,Rro04G033470
OG0000646	AT2G33590,AT2G33600	gene-IFM89_006245	FvH4_5g26020	gene_Lchi06755,gene_Lchi06756		Prupe.1G587500_v2.0.a1,Prupe.5G004800_v2.0.a1,Prupe.5G004900_v2.0.a1,Prupe.5G005000_v2.0.a1	RcHm_v2.0_Chr7g0216761.gene,RcHm_v2.0_Chr7g0216771.gene,RcHm_v2.0_Chr7g0216801.gene	LG05.2475-gene,LG05.2479-gene,LG05.2480-gene	maker-Ro05-snap-gene-171.47	Rro05G022560,Rro05G022580,Rro05G022590,Rro05G022600
OG0000647	AT1G08860	gene-IFM89_035552,gene-IFM89_037751	FvH4_6g04840,FvH4_6g04860	gene_Lchi02375	gene15243,gene5845	Prupe.6G333400_v2.0.a1	RcHm_v2.0_Chr2g0128501.gene,RcHm_v2.0_Chr2g0129101.gene,RcHm_v2.0_Chr3g0453331.gene,RcHm_v2.0_Chr3g0453381.gene,RcHm_v2.0_Chr3g0453391.gene,RcHm_v2.0_Chr3g0453401.gene,RcHm_v2.0_Chr4g0410921.gene	LG06.5142-gene,LG06.5143-gene	maker-Ro06-snap-gene-64.55	Rro06G023650,Rro06G023690
OG0000648	AT1G20560,AT2G17650	gene-IFM89_010091,gene-IFM89_010102,gene-IFM89_010104,gene-IFM89_018170,gene-IFM89_033233	FvH4_1g10560,FvH4_2g13610	gene_Lchi12114		Prupe.7G179200_v2.0.a1,Prupe.7G179300_v2.0.a1,Prupe.8G032600_v2.0.a1	RcHm_v2.0_Chr2g0097611.gene,RcHm_v2.0_Chr2g0146681.gene,RcHm_v2.0_Chr6g0268031.gene,RcHm_v2.0_Chr6g0275221.gene	LG02.2759-gene	maker-Ro01-snap-gene-48.72	Rro01G022440,Rro02G024620
OG0000649	AT5G14640	gene-IFM89_019109,gene-IFM89_030465	FvH4_1g26680,FvH4_6g08170,FvH4_6g50970	gene_Lchi00108,gene_Lchi06350,gene_Lchi07506		Prupe.3G006000_v2.0.a1,Prupe.3G287300_v2.0.a1,Prupe.6G307000_v2.0.a1	RcHm_v2.0_Chr2g0172371.gene,RcHm_v2.0_Chr3g0458041.gene,RcHm_v2.0_Chr3g0486861.gene	LG06.4843-gene	maker-Ro01-snap-gene-133.55,maker-Ro06-snap-gene-11.92	Rro01G007900,Rro06G002610,Rro06G042530
OG0000650	AT1G54610	gene-IFM89_023522,gene-IFM89_037737,gene-IFM89_038147	FvH4_4g17190,FvH4_6g04100	gene_Lchi00461,gene_Lchi04453,gene_Lchi33387,gene_Lchi35003	gene1441	Prupe.1G142100_v2.0.a1,Prupe.6G336200_v2.0.a1	RcHm_v2.0_Chr3g0452651.gene,RcHm_v2.0_Chr4g0420991.gene	LG04.1788-gene,LG06.5187-gene	maker-Ro04-snap-gene-103.55,maker-Ro06-snap-gene-263.87	Rro04G016480,Rro06G045820
OG0000651	AT5G58530		FvH4_3g39350,FvH4_7g24960	gene_Lchi18368,gene_Lchi34617	gene15724	Prupe.2G254600_v2.0.a1,Prupe.6G052300_v2.0.a1	RcHm_v2.0_Chr1g0370851.gene,RcHm_v2.0_Chr1g0370861.gene,RcHm_v2.0_Chr5g0070781.gene	LG03.4779-gene,LG07.794-gene,LG07.795-gene	maker-Ro01-exonerate_protein2genome-gene-66.46,maker-Ro02-snap-gene-309.98,snap_masked-Ro07-processed-gene-24.11,snap_masked-Ro07-processed-gene-365.28	Rro03G036650,Rro07G007300,Rro07G007310
OG0000652	AT1G73040	gene-IFM89_007445	FvH4_6g32850	gene_Lchi03483			RcHm_v2.0_Chr2g0142141.gene,RcHm_v2.0_Chr2g0142241.gene,RcHm_v2.0_Chr2g0142271.gene	LG06.2223-gene	maker-Ro06-snap-gene-128.36,maker-Ro06-snap-gene-143.53,maker-Ro06-snap-gene-143.56,maker-Ro06-snap-gene-144.36,maker-Ro06-snap-gene-144.38,maker-Ro06-snap-gene-144.40,maker-Ro06-snap-gene-145.45,maker-Ro07-snap-gene-95.52	Rro01G002450,Rro06G016720,Rro06G016730,Rro06G016790,Rro06G016810
OG0000653	AT3G28880	gene-IFM89_021611,gene-IFM89_021612,gene-IFM89_031264,gene-IFM89_031291	FvH4_1g02370,FvH4_6g48800,FvH4_6g49030,FvH4_6g49850	gene_Lchi12788,gene_Lchi32537	gene29936	Prupe.3G268600_v2.0.a1	RcHm_v2.0_Chr2g0168671.gene,RcHm_v2.0_Chr2g0170061.gene,RcHm_v2.0_Chr6g0246231.gene,RcHm_v2.0_Chr6g0246241.gene	LG06.473-gene	maker-Ro03-snap-gene-126.37,snap_masked-Ro06-processed-gene-0.23	Rro06G004350
OG0000654		gene-IFM89_019201,gene-IFM89_019202,gene-IFM89_025170	FvH4_2g28360,FvH4_2g28361,FvH4_6g10190	gene_Lchi16592			RcHm_v2.0_Chr3g0460921.gene,RcHm_v2.0_Chr4g0425621.gene,RcHm_v2.0_Chr6g0297281.gene,RcHm_v2.0_Chr6g0297301.gene,RcHm_v2.0_Chr6g0297311.gene	LG02.1159-gene,LG02.1161-gene,LG05.1701-gene	maker-Ro05-exonerate_est2genome-gene-105.4,snap_masked-Ro02-processed-gene-63.27,snap_masked-Ro07-processed-gene-297.8	Rro02G010950,Rro02G010960,Rro02G010980
OG0000655		gene-IFM89_000301,gene-IFM89_038287	FvH4_6g19950,FvH4_6g53030			Prupe.1G525400_v2.0.a1,Prupe.1G583900_v2.0.a1,Prupe.5G153200_v2.0.a1	RcHm_v2.0_Chr2g0174781.gene,RcHm_v2.0_Chr2g0174811.gene,RcHm_v2.0_Chr3g0475401.gene,RcHm_v2.0_Chr7g0190551.gene	LG05.3393-gene,LG05.868-gene,LG06.131-gene,LG06.2271-gene	maker-Ro05-snap-gene-343.67,maker-Ro06-snap-gene-18.82,maker-Ro06-snap-gene-18.84,snap_masked-Ro06-processed-gene-110.26	Rro05G008360,Rro06G019880
OG0000656		gene-IFM89_005931,gene-IFM89_007057,gene-IFM89_007439,gene-IFM89_009380,gene-IFM89_012116,gene-IFM89_012595,gene-IFM89_013039,gene-IFM89_013588,gene-IFM89_014301,gene-IFM89_017812,gene-IFM89_022479,gene-IFM89_022564,gene-IFM89_026691,gene-IFM89_030480,gene-IFM89_031900,gene-IFM89_032241,gene-IFM89_033248,gene-IFM89_033249,gene-IFM89_034232,gene-IFM89_036907,gene-IFM89_038927
OG0000657		gene-IFM89_004591,gene-IFM89_008097,gene-IFM89_023951,gene-IFM89_026528		gene_Lchi00549,gene_Lchi00552,gene_Lchi00554,gene_Lchi00555,gene_Lchi10688,gene_Lchi12626,gene_Lchi12630,gene_Lchi12633,gene_Lchi12637,gene_Lchi12642,gene_Lchi12644,gene_Lchi12646,gene_Lchi12651,gene_Lchi12653,gene_Lchi12660	gene25416,gene25418
OG0000658		gene-IFM89_002249,gene-IFM89_006252,gene-IFM89_008454,gene-IFM89_008705,gene-IFM89_008798,gene-IFM89_009005,gene-IFM89_010674,gene-IFM89_012605,gene-IFM89_015977,gene-IFM89_019302,gene-IFM89_019725,gene-IFM89_021546,gene-IFM89_029015,gene-IFM89_029578,gene-IFM89_030780,gene-IFM89_030818,gene-IFM89_032138,gene-IFM89_032272,gene-IFM89_033755,gene-IFM89_034638,gene-IFM89_035343
OG0000659		gene-IFM89_005984,gene-IFM89_013839,gene-IFM89_023004,gene-IFM89_027121	FvH4_5g27160,FvH4_7g11880	gene_Lchi02003,gene_Lchi02005,gene_Lchi04858		Prupe.1G587700_v2.0.a1,Prupe.2G145300_v2.0.a1	RcHm_v2.0_Chr1g0350551.gene,RcHm_v2.0_Chr7g0218201.gene,RcHm_v2.0_Chr7g0218231.gene,RcHm_v2.0_Chr7g0218251.gene	LG05.2592-gene,LG07.3550-gene	maker-Ro05-snap-gene-183.60,maker-Ro07-snap-gene-48.72	Rro05G023500,Rro07G027930
OG0000660		gene-IFM89_004168,gene-IFM89_031286	FvH4_4g31370,FvH4_5g14990,FvH4_6g48700	gene_Lchi02918,gene_Lchi14286		Prupe.1G274500_v2.0.a1,Prupe.3G268200_v2.0.a1,Prupe.5G192900_v2.0.a1	RcHm_v2.0_Chr2g0168621.gene,RcHm_v2.0_Chr4g0439881.gene,RcHm_v2.0_Chr7g0181331.gene	LG04.538-gene,LG05.314-gene,LG06.477-gene	maker-Ro04-snap-gene-30.103,maker-Ro05-snap-gene-17.121	Rro04G004960,Rro05G003060,Rro06G004390
OG0000661		gene-IFM89_021501,gene-IFM89_028363	FvH4_4g06480,FvH4_4g06510,FvH4_4g07930				RcHm_v2.0_Chr4g0398271.gene,RcHm_v2.0_Chr4g0398281.gene,RcHm_v2.0_Chr4g0398291.gene,RcHm_v2.0_Chr4g0398311.gene,RcHm_v2.0_Chr4g0401601.gene,RcHm_v2.0_Chr4g0401701.gene	LG04.3465-gene,LG04.3657-gene,LG04.3658-gene,LG04.3660-gene	maker-Ro04-snap-gene-273.36,maker-Ro04-snap-gene-274.23,snap_masked-Ro04-processed-gene-274.5	Rro04G030770,Rro04G030800,Rro04G030830
OG0000662		gene-IFM89_017330,gene-IFM89_032976	FvH4_2g20930,FvH4_7g01140			Prupe.2G014800_v2.0.a1,Prupe.7G063900_v2.0.a1	RcHm_v2.0_Chr1g0316321.gene,RcHm_v2.0_Chr6g0287311.gene	LG02.1835-gene,LG07.1450-gene,LG07.1820-gene,LG07.1856-gene	maker-Ro07-snap-gene-283.49,maker-Ro07-snap-gene-283.51,maker-Ro07-snap-gene-323.55,snap_masked-Ro02-processed-gene-102.33	Rro02G017180,Rro07G012960,Rro07G015920,Rro07G015930,Rro07G015940
OG0000663		gene-IFM89_005809,gene-IFM89_005811,gene-IFM89_009053,gene-IFM89_014590,gene-IFM89_024554,gene-IFM89_035971	FvH4_2g03460,FvH4_2g05671,FvH4_3g09780	gene_Lchi20901,gene_Lchi20902		Prupe.8G129800_v2.0.a1,Prupe.8G130100_v2.0.a1,Prupe.8G130200_v2.0.a1,Prupe.8G130300_v2.0.a1,Prupe.8G130800_v2.0.a1,Prupe.8G130900_v2.0.a1	RcHm_v2.0_Chr6g0256041.gene,RcHm_v2.0_Chr6g0256511.gene		maker-Ro02-snap-gene-373.66	Rro02G035950
OG0000664		gene-IFM89_005683,gene-IFM89_005686,gene-IFM89_012300,gene-IFM89_038749	FvH4_3g22430,FvH4_3g22440,FvH4_5g35780	gene_Lchi24747	gene20074,gene20198,gene20206	Prupe.4G210900_v2.0.a1,Prupe.4G211000_v2.0.a1	RcHm_v2.0_Chr5g0039101.gene,RcHm_v2.0_Chr5g0039121.gene,RcHm_v2.0_Chr5g0039131.gene	LG03.2423-gene,LG03.2425-gene	maker-Ro03-snap-gene-285.54	Rro03G019540,Rro03G019550
OG0000665		gene-IFM89_002151	FvH4_1g08141,FvH4_2g31281,FvH4_6g34320	gene_Lchi01690,gene_Lchi01996,gene_Lchi05709		Prupe.1G406800_v2.0.a1,Prupe.3G044000_v2.0.a1,Prupe.7G203700_v2.0.a1	RcHm_v2.0_Chr2g0094211.gene,RcHm_v2.0_Chr2g0144691.gene,RcHm_v2.0_Chr6g0311511.gene,RcHm_v2.0_Chr7g0239581.gene	LG02.924-gene,LG06.1742-gene	maker-Ro01-snap-gene-37.77,maker-Ro06-snap-gene-155.43	Rro01G024410,Rro02G008690,Rro06G015630
OG0000666		gene-IFM89_006799,gene-IFM89_012805,gene-IFM89_013891,gene-IFM89_016846,gene-IFM89_026562,gene-IFM89_033877	FvH4_7g03230	gene_Lchi09393,gene_Lchi19795	gene15293	Prupe.2G038500_v2.0.a1,Prupe.4G266100_v2.0.a1	RcHm_v2.0_Chr1g0325271.gene,RcHm_v2.0_Chr5g0050591.gene	LG03.3324-gene,LG03.3359-gene,LG07.1789-gene	maker-Ro03-snap-gene-156.20,maker-Ro07-snap-gene-287.41	Rro03G026720,Rro07G015520
OG0000667		gene-IFM89_035201	FvH4_7g04040,FvH4_7g04070	gene_Lchi23863,gene_Lchi23872,gene_Lchi29856		Prupe.2G044700_v2.0.a1,Prupe.2G045000_v2.0.a1,Prupe.2G045300_v2.0.a1	RcHm_v2.0_Chr1g0327821.gene,RcHm_v2.0_Chr1g0327881.gene,RcHm_v2.0_Chr1g0327901.gene	LG07.1997-gene,LG07.2006-gene,LG07.2014-gene	snap_masked-Ro07-processed-gene-268.14,snap_masked-Ro07-processed-gene-269.10	Rro07G016730,Rro07G016740,Rro07G016810,Rro07G017050
OG0000668		gene-IFM89_001613,gene-IFM89_001615	FvH4_1g07671,FvH4_1g07690,FvH4_1g07700,FvH4_7g20370			Prupe.1G410900_v2.0.a1,Prupe.7G208200_v2.0.a1	RcHm_v2.0_Chr2g0093511.gene,RcHm_v2.0_Chr2g0093531.gene,RcHm_v2.0_Chr2g0093551.gene,RcHm_v2.0_Chr2g0093561.gene,RcHm_v2.0_Chr6g0311081.gene	LG02.882-gene	maker-Ro01-snap-gene-35.110,maker-Ro01-snap-gene-35.111,maker-Ro01-snap-gene-35.112	Rro01G024960,Rro01G024990,Rro01G025000,Rro02G008280
[truncated: 38,117 more rows]
