# Supplementary material for: Chromosome-scale genome, together with transcriptome and metabolome, provides insights into the evolution and anthocyanin biosynthesis of Rubus rosaefolius Sm. (Rosaceae)
Source: Hortic Res. 2024 Mar 2;11(4):uhae064. doi: 10.1093/hr/uhae064 (PMC11060340; doi:10.1093/hr/uhae064)
Supplement: Web_Material_uhae064 [file web_material_uhae064.zip › Dataset 4 Information on species-specific gene families.xlsx]

## Sheet: Title page
Table ID	Table Title
D4-1	Information of ten species specific gene families
D4-2	Annotation of Rubus rosaefolius specific gene

## Sheet: D4-1
OG0000146	AT1G29180,AT1G44020,AT1G44030,AT1G44050,AT1G45243,AT1G53340,AT1G62030,AT1G66440,AT1G66450,AT2G02610,AT2G02620,AT2G02630,AT2G02640,AT2G02680,AT2G02690,AT2G02700,AT2G13895,AT2G13900,AT2G13950,AT2G28460,AT3G26240,AT3G26250,AT3G26550,AT3G50010,AT4G02540,AT4G10370,AT4G10560,AT4G13130,AT4G15070,AT4G26380,AT5G02330,AT5G02340,AT5G02350,AT5G02360,AT5G03360,AT5G37210,AT5G46660,AT5G46670,AT5G48320,AT5G55770…
OG0000180	AT2G24205,AT3G42565,AT4G09545,AT5G36310,AT5G36320,AT5G36330,AT5G36340,AT5G36350,AT5G36360,AT5G36370,AT5G36380,AT5G36390,AT5G36400,AT5G36410,AT5G36420,AT5G36430,AT5G36440,AT5G36450,AT5G36460,AT5G36470,AT5G36480,AT5G36490,AT5G36500,AT5G36520,AT5G36540,AT5G36550,AT5G36657,AT5G36658,AT5G36659,AT5G36661,AT5G36662,AT5G36738,AT5G36739,AT5G42895,AT5G44495,AT5G51105,AT5G60945,AT5G60964
OG0000323	AT1G21835,AT1G21864,AT1G21866,AT1G21925,AT1G21928,AT1G34792,AT1G34795,AT1G34800,AT1G34805,AT1G34810,AT1G34815,AT1G34820,AT1G34825,AT1G34830,AT1G34840,AT1G34850,AT1G34860,AT1G34930,AT1G35035,AT1G54775,AT1G58242,AT1G58245,AT1G58248,AT3G24465,AT5G34828,AT5G36720,AT5G36805,AT5G38378
OG0000550	AT2G31620,AT3G21940,AT3G21945,AT3G21960,AT3G21970,AT3G21980,AT3G21990,AT3G29040,AT4G20530,AT4G20540,AT4G20550,AT4G20560,AT4G20570,AT4G20580,AT4G20590,AT4G20600,AT4G20610,AT4G20620,AT4G20630,AT4G20640,AT4G20650,AT4G20670
OG0000624	AT1G45215,AT1G45221,AT1G45223,AT1G57760,AT1G57775,AT1G57777,AT3G30383,AT3G30385,AT3G30387,AT3G44115,AT4G07515,AT4G08025,AT5G34881,AT5G34882,AT5G34883,AT5G34885,AT5G34887,AT5G34905,AT5G42567,AT5G42955,AT5G42957
OG0000918	AT1G65990,AT2G38590,AT3G04250,AT3G22421,AT3G22870,AT3G22940,AT3G23680,AT3G23685,AT3G24580,AT3G25090,AT4G10740,AT4G33290,AT5G36200,AT5G36730,AT5G36820,AT5G41490,AT5G41500,AT5G41510
OG0000928	AT1G58310,AT3G49150,AT3G58860,AT3G58920,AT3G58960,AT3G59150,AT3G59160,AT3G59170,AT3G59180,AT3G59190,AT3G59200,AT3G59210,AT3G59230,AT3G59240,AT4G00320,AT4G14096,AT4G14103,AT5G41830
OG0001085	AT1G33790,AT1G52100,AT1G52110,AT1G52120,AT1G52130,AT1G57570,AT1G60095,AT1G60110,AT1G60130,AT1G61230,AT5G28520,AT5G35940,AT5G35950,AT5G38540,AT5G38550,AT5G49850,AT5G49870
OG0001274	AT1G15757,AT1G56553,AT1G58055,AT1G61688,AT2G12465,AT2G12475,AT2G20463,AT2G20465,AT2G40995,AT2G41997,AT4G08028,AT5G08505,AT5G27495,AT5G42232,AT5G42235,AT5G59105
OG0001278	AT1G52650,AT3G03030,AT3G03040,AT3G58820,AT3G58880,AT3G58890,AT3G58900,AT3G58910,AT3G58930,AT3G58940,AT3G58950,AT3G59000,AT4G13960,AT5G38386,AT5G38390,AT5G38396
OG0001286	AT1G36960,AT1G43680,AT1G48095,AT2G02103,AT2G13450,AT2G13500,AT2G13510,AT2G16676,AT2G17920,AT2G41590,AT3G47920,AT4G02000,AT5G18636,AT5G25200,AT5G25600,AT5G36228
OG0001522	AT2G04920,AT2G07140,AT3G17490,AT3G17500,AT3G17560,AT3G18320,AT3G18330,AT3G18910,AT3G18980,AT3G19410,AT3G22700,AT3G22710,AT3G23633,AT3G44120,AT5G62830
OG0001525	AT4G08485,AT4G08869,AT4G08875,AT5G18403,AT5G18407,AT5G43285,AT5G43510,AT5G43513,AT5G43518,AT5G43525,AT5G48515,AT5G48595,AT5G48605,AT5G50423,AT5G60805
OG0001558	AT1G10920,AT1G53350,AT1G58390,AT1G58400,AT1G58410,AT1G58602,AT1G58807,AT1G58848,AT1G59124,AT1G59218,AT1G59620,AT1G59780,AT5G35450,AT5G43470,AT5G48620
OG0001857	AT1G65180,AT1G69150,AT3G43890,AT4G01740,AT4G01760,AT4G01910,AT4G01920,AT4G01925,AT4G01930,AT4G02180,AT4G02190,AT4G11390,AT4G11540,AT4G11550
OG0001896	AT1G62590,AT1G62670,AT1G62910,AT1G62914,AT1G62930,AT1G63070,AT1G63080,AT1G63130,AT1G63150,AT1G63230,AT1G63330,AT1G63400,AT1G63630,AT5G16640
OG0002265	AT1G19930,AT1G60570,AT2G21950,AT2G44030,AT3G10510,AT4G23580,AT4G33900,AT4G34170,AT4G39290,AT4G39550,AT4G39570,AT5G38670,AT5G49000
OG0002273	AT1G31080,AT1G47300,AT1G47340,AT1G47350,AT1G60370,AT1G67130,AT2G02660,AT2G02890,AT2G15640,AT2G16220,AT2G16450,AT5G42430,AT5G52620
OG0002332	AT1G58037,AT2G04500,AT3G06990,AT3G07000,AT3G25850,AT4G14980,AT5G29624,AT5G44770,AT5G45730,AT5G54020,AT5G54030,AT5G54040,AT5G54050
OG0002786	AT2G22145,AT2G22155,AT2G25312,AT3G44428,AT3G45243,AT3G45245,AT3G45248,AT3G45252,AT3G45275,AT3G45285,AT5G14995,AT5G15000
OG0002822	AT2G15535,AT2G25344,AT2G27145,AT2G28355,AT2G28405,AT3G25265,AT3G43083,AT4G09984,AT4G10595,AT4G11485,AT4G11760,AT5G48543
OG0002842	AT1G12170,AT1G12190,AT1G58090,AT1G59630,AT2G07120,AT3G16555,AT3G16590,AT3G17710,AT3G18340,AT3G44130,AT3G51171,AT5G37040
OG0002845	AT3G18650,AT4G02235,AT4G11250,AT5G37415,AT5G38740,AT5G39750,AT5G39810,AT5G40070,AT5G40120,AT5G40220,AT5G41200,AT5G65330
OG0002877	AT1G06630,AT2G42720,AT2G42730,AT3G42770,AT3G44060,AT3G44080,AT3G44090,AT3G44180,AT3G44810,AT3G58980,AT3G60040,AT4G22280
OG0003554	AT1G45190,AT1G47450,AT1G47470,AT1G52970,AT2G04031,AT2G04037,AT2G04041,AT3G11990,AT4G13261,AT4G13263,AT5G35405
OG0003689	AT2G03913,AT2G03931,AT2G03936,AT2G03937,AT2G03955,AT2G14365,AT2G22345,AT2G34123,AT3G16895,AT3G17155,AT5G19172
OG0003699	AT1G56380,AT1G61960,AT1G61970,AT1G61980,AT1G62010,AT1G62085,AT1G62110,AT1G62120,AT1G62150,AT1G62490,AT5G23930
OG0003720	AT1G66290,AT1G66300,AT1G66310,AT1G66320,AT1G66640,AT1G69630,AT1G78730,AT1G78740,AT1G78750,AT1G78760,AT4G13985
OG0003724	AT1G35610,AT2G17590,AT2G17600,AT3G11370,AT3G11385,AT3G11390,AT3G11402,AT3G13760,AT3G59120,AT3G59130,AT5G17960
OG0003784	AT1G19460,AT1G19470,AT2G21680,AT2G29600,AT2G29770,AT2G29780,AT2G29800,AT2G29810,AT2G29820,AT2G29830,AT2G29860
OG0003842	AT1G66855,AT4G09090,AT4G09462,AT4G09464,AT4G09465,AT4G09466,AT4G09467,AT5G53600,AT5G53610,AT5G63225,AT5G63230
OG0004979	AT3G44790,AT3G44800,AT3G44805,AT3G58200,AT3G58210,AT3G58220,AT3G58340,AT3G58360,AT3G58410,AT3G58430
OG0004999	AT3G03820,AT3G03830,AT3G03840,AT3G03850,AT4G38825,AT5G18010,AT5G18020,AT5G18050,AT5G18060,AT5G18080
OG0005100	AT2G03010,AT4G16530,AT5G37400,AT5G37410,AT5G37420,AT5G37430,AT5G37460,AT5G37470,AT5G37650,AT5G37920
OG0005115	AT1G55030,AT2G04230,AT3G26920,AT3G26922,AT3G26930,AT3G49020,AT3G49030,AT3G49040,AT3G51530,AT4G13965
OG0005133	AT1G17150,AT1G43080,AT1G43090,AT1G43100,AT2G15450,AT2G15460,AT2G15470,AT2G26620,AT2G40310,AT4G13760
OG0005213	AT1G10717,AT1G10745,AT1G10747,AT1G27135,AT2G16225,AT2G16505,AT2G16535,AT2G41415,AT4G15953,AT5G50345
OG0007478	AT1G50190,AT1G55380,AT1G55390,AT1G55420,AT1G55430,AT1G55440,AT1G55700,AT2G23100,AT5G42280
OG0007604	AT1G44080,AT1G57906,AT1G65740,AT1G65760,AT1G65770,AT2G17690,AT2G26160,AT3G25750,AT4G35733
OG0007682	AT1G07747,AT1G43665,AT1G43666,AT1G43667,AT2G14846,AT3G57310,AT4G12825,AT5G38160,AT5G38170
OG0007929	AT1G33830,AT1G33870,AT1G33880,AT1G33890,AT1G33900,AT1G33910,AT1G33930,AT1G33950,AT2G26820
OG0007934	AT3G22000,AT3G22010,AT3G22020,AT3G22030,AT3G22040,AT3G22050,AT3G22053,AT3G22057,AT4G20680
OG0007949	AT1G23720,AT2G24980,AT3G28550,AT3G54580,AT3G54590,AT4G08400,AT4G08410,AT5G06630,AT5G06640
OG0008004	AT1G24800,AT1G24881,AT1G25055,AT1G25150,AT1G25211,AT1G54550,AT1G66490,AT3G19880,AT4G05080
OG0010321	AT4G02950,AT4G02970,AT4G03350,AT4G03360,AT4G03370,AT4G05250,AT4G05260,AT4G05310
OG0010322	AT1G19410,AT3G54910,AT4G09920,AT4G10400,AT4G10410,AT4G10420,AT5G56410,AT5G62970
OG0010332	AT3G30220,AT3G32160,AT3G32180,AT3G43150,AT4G06583,AT4G07740,AT5G33898,AT5G35603
OG0010341	AT1G51800,AT1G51830,AT2G14440,AT2G14510,AT2G28970,AT2G28990,AT3G46370,AT3G46400
OG0010345	AT1G31630,AT1G31640,AT1G33070,AT1G65300,AT1G65330,AT5G26580,AT5G26650,AT5G27960
OG0010350	AT4G16860,AT4G16890,AT4G16900,AT4G16920,AT4G16940,AT4G16950,AT4G16960,AT5G51630
OG0010351	AT1G26510,AT1G26515,AT1G31000,AT1G47800,AT1G47810,AT4G11590,AT5G15660,AT5G15670
OG0010353	AT1G23810,AT1G24210,AT1G24230,AT1G24250,AT1G27240,AT1G27260,AT1G27270,AT1G27280
OG0010363	AT3G27473,AT3G27480,AT3G27490,AT3G27500,AT3G27510,AT3G28650,AT3G45530,AT5G42840
OG0010370	AT1G49790,AT2G30615,AT2G42955,AT2G43260,AT2G43270,AT2G43440,AT2G43445,AT4G17780
OG0010375	AT1G33710,AT1G43730,AT1G60720,AT2G02520,AT4G04650,AT5G16486,AT5G18880,AT5G28615
OG0010409	AT1G05920,AT1G05930,AT2G31420,AT3G24850,AT3G49610,AT5G24050,AT5G38490,AT5G38500
OG0010429	AT1G47920,AT1G48390,AT1G48400,AT1G64540,AT2G29910,AT2G29930,AT4G27050,AT5G35995
OG0010444	AT4G29570,AT4G29580,AT4G29600,AT4G29610,AT4G29620,AT4G29630,AT4G29640,AT4G29650
OG0010445	AT1G65850,AT3G25510,AT3G44400,AT3G44480,AT3G44630,AT3G44670,AT5G38350,AT5G44510
OG0010474	AT3G01322,AT3G01323,AT3G01324,AT3G01326,AT3G01327,AT3G01328,AT3G01329,AT3G27425
OG0010482	AT4G13680,AT5G53230,AT5G53240,AT5G54320,AT5G54330,AT5G54450,AT5G54550,AT5G54560
OG0010528	AT1G02770,AT1G19060,AT1G23950,AT1G23960,AT1G23970,AT1G27860,AT1G28500,AT3G19520
OG0010552	AT1G20320,AT2G02290,AT2G04930,AT3G17550,AT3G19595,AT3G19600,AT5G23470,AT5G54210
OG0010592	AT1G29420,AT1G29430,AT1G29440,AT1G29450,AT1G29490,AT1G29500,AT1G29510,AT5G27780
OG0010676	AT1G11610,AT2G30750,AT2G30770,AT4G13290,AT4G13310,AT5G24950,AT5G24960,AT5G42590
OG0010756	AT2G02240,AT2G02280,AT2G02300,AT2G02310,AT2G02320,AT2G02340,AT2G02350,AT2G02360
OG0010790	AT2G15042,AT2G15080,AT3G05650,AT3G05660,AT3G11010,AT3G11080,AT3G28890,AT5G27060
OG0012849	AT1G34170,AT1G34310,AT1G34390,AT1G34410,AT1G35240,AT1G35520,AT1G35540
OG0012854	AT1G31540,AT5G40060,AT5G46260,AT5G46270,AT5G46490,AT5G46510,AT5G46520
OG0012856	AT1G33720,AT1G33730,AT2G45550,AT2G45560,AT2G45570,AT3G61035,AT3G61040
OG0012859	AT4G19720,AT4G19730,AT4G19740,AT4G19750,AT4G19760,AT4G19770,AT4G19800
OG0012862	AT3G44700,AT3G44710,AT3G47200,AT3G47210,AT3G47250,AT5G22550,AT5G22560
OG0012890	AT3G45860,AT4G23140,AT4G23160,AT4G23180,AT4G23230,AT4G23280,AT4G23310
OG0012892	AT2G19020,AT2G19030,AT2G19040,AT2G19045,AT3G25165,AT3G25170,AT4G13075
OG0012913	AT1G34490,AT1G34500,AT1G34520,AT5G51420,AT5G55330,AT5G55350,AT5G55360
OG0012914	AT1G11362,AT1G11593,AT1G48010,AT1G50325,AT1G50340,AT3G27999,AT4G03945
OG0012934	AT2G18780,AT3G16740,AT3G16820,AT3G17320,AT3G17620,AT3G18120,AT3G19470
OG0012935	AT1G56510,AT1G56520,AT1G56540,AT1G63750,AT1G63870,AT1G64070,AT2G16870
OG0012944	AT1G47730,AT1G47765,AT1G47790,AT1G48060,AT1G50870,AT1G50880,AT3G10240
OG0013008	AT1G73270,AT1G73280,AT1G73290,AT1G73300,AT1G73310,AT3G10450,AT5G36180
OG0013014	AT1G31950,AT1G33750,AT3G14490,AT3G14520,AT3G14540,AT3G29410,AT3G32030
OG0013030	AT2G04170,AT2G04190,AT5G26260,AT5G26280,AT5G26290,AT5G26300,AT5G26320
OG0013060	AT3G43750,AT3G45460,AT3G45480,AT3G45510,AT3G45555,AT3G45570,AT3G45580
OG0013087	AT2G04680,AT2G19650,AT2G19660,AT3G46800,AT3G46810,AT3G48400,AT5G37620
OG0013199	AT2G24870,AT2G24880,AT3G26860,AT3G26870,AT3G27329,AT3G27331,AT3G27680
OG0015196	AT1G49715,AT1G73603,AT1G73607,AT2G29045,AT4G30064,AT4G30067
OG0015199	AT1G24807,AT1G24909,AT1G25083,AT1G25155,AT1G25220,AT5G57890
OG0015200	AT1G65050,AT1G65150,AT1G65370,AT1G69650,AT1G69660,AT2G15710
OG0015203	AT2G32530,AT2G32540,AT2G32610,AT2G32620,AT4G15290,AT4G15320
OG0015205	AT1G45191,AT1G60090,AT1G60260,AT1G60270,AT4G22100,AT5G16580
OG0015206	AT1G72890,AT1G72900,AT1G72910,AT1G72920,AT1G72940,AT1G72950
OG0015207	AT1G10810,AT1G60680,AT1G60690,AT1G60710,AT1G60730,AT1G60750
OG0015212	AT1G25141,AT1G62270,AT3G17480,AT3G25460,AT3G49980,AT4G09870
OG0015215	AT1G31370,AT1G31380,AT1G31390,AT1G31400,AT2G01790,AT3G27040
OG0015218	AT1G23145,AT1G23147,AT2G32885,AT2G34825,AT3G04735,AT4G11510
OG0015219	AT2G29000,AT3G46420,AT5G59650,AT5G59660,AT5G59670,AT5G59680
OG0015220	AT1G24062,AT1G76954,AT1G77093,AT2G25305,AT5G54215,AT5G54220
OG0015222	AT1G30920,AT1G30925,AT1G30930,AT1G31090,AT2G23160,AT3G57590
OG0015224	AT1G14940,AT2G01520,AT2G01530,AT3G26450,AT3G26460,AT4G14060
OG0015227	AT2G24285,AT2G24460,AT2G24480,AT3G28620,AT3G42940,AT5G43200
OG0015230	AT5G26950,AT5G27050,AT5G27070,AT5G27090,AT5G27580,AT5G27944
OG0015232	AT1G32430,AT1G47390,AT1G51290,AT1G51320,AT2G14710,AT3G16580
OG0015242	AT2G21655,AT2G21727,AT2G25482,AT3G01185,AT3G29797,AT3G30247
OG0015247	AT1G67160,AT3G03726,AT3G03730,AT3G22345,AT4G12810,AT4G12820
OG0015248	AT1G66570,AT1G71880,AT1G71890,AT2G14670,AT5G06170,AT5G43610
OG0015250	AT1G70380,AT1G70390,AT1G70960,AT1G70970,AT1G71290,AT1G76830
OG0015253	AT3G20140,AT3G20935,AT3G20940,AT3G20950,AT4G15350,AT5G47990
OG0015269	AT1G32940,AT1G32950,AT1G32960,AT4G10510,AT4G10540,AT4G10550
OG0015270	AT1G15600,AT1G15610,AT1G15620,AT1G15630,AT1G15640,AT1G44010
OG0015278	AT5G39260,AT5G39270,AT5G39280,AT5G39290,AT5G39300,AT5G39310
OG0015285	AT3G48270,AT3G48280,AT3G48290,AT3G48300,AT3G48310,AT3G48320
OG0015289	AT4G14165,AT4G22165,AT4G22170,AT4G22180,AT4G22660,AT5G14160
OG0015290	AT5G22590,AT5G22600,AT5G22610,AT5G22720,AT5G22730,AT5G44490
OG0015298	AT2G03560,AT2G03610,AT2G04810,AT2G04840,AT2G33190,AT5G38270
OG0015304	AT3G54925,AT3G55252,AT3G55254,AT3G55665,AT3G55672,AT3G55677
OG0015305	AT1G48180,AT1G51670,AT4G29760,AT4G29770,AT5G18040,AT5G18065
OG0015313	AT1G56610,AT3G59250,AT3G59270,AT5G35926,AT5G41630,AT5G41840
OG0015322	AT1G54980,AT5G50030,AT5G50040,AT5G50050,AT5G50060,AT5G50070
OG0015332	AT2G05335,AT2G06983,AT3G23715,AT3G23727,AT4G10115,AT4G10767
OG0015346	AT2G26030,AT5G44940,AT5G44950,AT5G44960,AT5G44970,AT5G44980
OG0015366	AT1G63550,AT1G63570,AT1G63600,AT5G41280,AT5G41290,AT5G41300
OG0015377	AT5G44565,AT5G44575,AT5G44578,AT5G44580,AT5G44582,AT5G44585
OG0017646	AT1G11765,AT1G28305,AT1G28306,AT3G26880,AT5G04347
OG0017650	AT1G78500,AT4G15340,AT4G15370,AT5G42600,AT5G48010
OG0017651	AT1G29910,AT1G29920,AT1G29930,AT2G34420,AT2G34430
OG0017652	AT2G33020,AT3G24900,AT3G24982,AT3G25010,AT3G25020
OG0017655	AT1G49435,AT3G43505,AT3G61182,AT4G09795,AT5G42797
OG0017657	AT2G18530,AT3G45670,AT3G45790,AT3G46140,AT3G46160
OG0017660	AT1G66020,AT3G29190,AT4G20200,AT4G20210,AT4G20230
OG0017663	AT1G26795,AT1G26796,AT1G26797,AT1G26798,AT1G26799
OG0017664	AT2G11010,AT3G30230,AT3G43148,AT4G06688,AT5G32590
OG0017665	AT1G53360,AT1G53370,AT1G53790,AT1G55070,AT3G49450
OG0017666	AT1G20240,AT1G20360,AT1G20690,AT1G20735,AT1G20940
OG0017668	AT1G61400,AT1G61430,AT1G61440,AT1G61490,AT1G61500
OG0017670	AT2G16210,AT2G35310,AT3G17010,AT5G09780,AT5G46915
OG0017671	AT5G16960,AT5G16970,AT5G16980,AT5G16990,AT5G17000
OG0017673	AT3G12545,AT3G29152,AT5G38180,AT5G38195,AT5G38197
OG0017675	AT3G46650,AT3G46680,AT3G46690,AT3G46700,AT3G46720
OG0017678	AT2G14290,AT2G14500,AT4G10820,AT5G25290,AT5G25300
OG0017679	AT5G39100,AT5G39110,AT5G39120,AT5G39150,AT5G39180
OG0017680	AT4G14260,AT4G25920,AT4G25930,AT5G46130,AT5G46140
OG0017681	AT3G28410,AT5G02700,AT5G02910,AT5G02920,AT5G02930
OG0017682	AT3G45680,AT3G45690,AT3G45700,AT3G45710,AT3G45720
OG0017685	AT2G02835,AT2G02840,AT2G06904,AT2G06906,AT2G09840
OG0017688	AT5G37030,AT5G37140,AT5G37150,AT5G37160,AT5G52090
OG0017690	AT1G33220,AT5G20330,AT5G20340,AT5G20390,AT5G20560
OG0017691	AT2G10535,AT3G20993,AT3G20997,AT3G61175,AT3G61177
OG0017692	AT1G23570,AT1G23580,AT1G23590,AT1G23600,AT1G23690
OG0017700	AT3G28345,AT3G28360,AT3G28380,AT3G28390,AT3G28415
OG0017704	AT4G30070,AT4G30074,AT5G38317,AT5G38330,AT5G42242
OG0017705	AT5G17090,AT5G17100,AT5G17110,AT5G17120,AT5G17150
OG0017706	AT3G46050,AT5G02980,AT5G02990,AT5G03000,AT5G03020
OG0017708	AT2G05180,AT3G20090,AT3G20960,AT4G15330,AT4G15360
OG0017709	AT2G21420,AT2G25360,AT2G25370,AT3G45470,AT5G37560
OG0017711	AT1G65985,AT1G67150,AT2G28580,AT2G44930,AT3G60470
OG0017712	AT1G50750,AT1G50770,AT1G50790,AT1G50820,AT1G50830
OG0017713	AT4G01350,AT5G22355,AT5G59920,AT5G59930,AT5G59940
OG0017721	AT2G22920,AT2G22970,AT2G22990,AT2G23000,AT2G23010
OG0017722	AT1G45015,AT2G26370,AT5G23820,AT5G23830,AT5G23840
OG0017723	AT1G22100,AT1G58643,AT1G58936,AT1G59312,AT5G42810
OG0017727	AT1G50580,AT2G22930,AT3G29630,AT4G09500,AT4G27560
OG0017733	AT1G60983,AT1G60985,AT1G60986,AT1G60987,AT1G60989
OG0017734	AT2G40910,AT2G40920,AT2G40925,AT5G62510,AT5G62660
OG0017741	AT1G61420,AT1G61460,AT1G61475,AT1G61480,AT1G61550
OG0017747	AT1G44810,AT1G66420,AT4G00238,AT4G00250,AT4G00610
OG0017751	AT5G37220,AT5G37230,AT5G37250,AT5G37270,AT5G37280
OG0017753	AT3G09140,AT5G01120,AT5G01140,AT5G01150,AT5G43240
OG0017755	AT3G46660,AT3G46670,AT5G37950,AT5G38010,AT5G38040
OG0017757	AT1G32140,AT3G13820,AT3G49510,AT3G49520,AT4G17200
OG0017766	AT1G58725,AT1G59030,AT1G59406,AT3G43550,AT3G43570
OG0017768	AT1G34560,AT1G35365,AT1G35400,AT1G35410,AT3G27900
OG0017773	AT1G47317,AT2G04045,AT2G04046,AT2G21465,AT2G25185
OG0017787	AT2G20595,AT2G20605,AT2G20618,AT2G20619,AT3G44718
OG0017796	AT4G19570,AT4G19580,AT5G37440,AT5G37750,AT5G37760
OG0017799	AT2G24210,AT3G25810,AT3G25820,AT3G25830,AT4G16740
OG0017806	AT3G21900,AT3G21910,AT3G21920,AT3G21930,AT3G29050
OG0017814	AT2G05060,AT2G34290,AT2G41910,AT2G41920,AT5G27790
OG0017827	AT1G60280,AT1G60300,AT1G60340,AT1G60350,AT1G60380
OG0017899	AT2G47130,AT2G47140,AT2G47150,AT3G29250,AT3G29260
OG0019715	AT4G35670,AT5G27530,AT5G44830,AT5G44840
OG0019716	AT2G28010,AT2G28030,AT2G28040,AT2G28220
OG0019717	AT1G65110,AT1G65120,AT1G65130,AT1G65200
OG0019718	AT2G04390,AT2G05220,AT3G10610,AT5G04800
OG0019719	AT2G19190,AT2G19210,AT2G19230,AT4G29990
OG0019720	AT3G54160,AT3G62430,AT3G62440,AT5G15620
OG0019721	AT1G61090,AT1G61093,AT1G61095,AT1G61097
OG0019724	AT3G12203,AT3G12220,AT3G12230,AT3G12240
OG0019725	AT1G26320,AT5G37940,AT5G37980,AT5G38000
OG0019726	AT1G28450,AT1G28460,AT1G29962,AT1G54760
OG0019728	AT1G01355,AT1G06810,AT4G20480,AT5G35640
OG0019729	AT4G31640,AT4G31650,AT4G31680,AT4G31690
OG0019730	AT2G04622,AT3G03826,AT3G03828,AT5G43695
OG0019731	AT1G13480,AT1G13490,AT1G13500,AT1G13530
OG0019733	AT1G22900,AT1G65870,AT5G42500,AT5G42510
OG0019734	AT1G35820,AT1G43720,AT3G30520,AT3G42870
OG0019735	AT3G47740,AT3G47750,AT3G47760,AT3G47780
OG0019739	AT5G08350,AT5G23350,AT5G23360,AT5G23370
OG0019741	AT1G49610,AT1G57690,AT3G03360,AT5G03100
OG0019743	AT3G59310,AT3G59320,AT3G59330,AT3G59340
OG0019744	AT1G09480,AT1G09490,AT1G09510,AT1G66800
OG0019746	AT3G17265,AT3G17280,AT3G17570,AT3G24700
OG0019748	AT2G28850,AT2G28860,AT2G34490,AT2G34500
OG0019750	AT4G08450,AT5G22690,AT5G46450,AT5G46470
OG0019752	AT3G50280,AT3G50290,AT3G50300,AT5G38130
OG0019753	AT1G01070,AT1G11450,AT1G11460,AT4G01430
OG0019755	AT2G15740,AT2G18490,AT5G22990,AT5G42640
OG0019756	AT2G24950,AT4G10210,AT4G10220,AT4G23080
OG0019758	AT1G62540,AT1G62560,AT1G62570,AT1G65860
OG0019759	AT1G65310,AT4G30280,AT4G30290,AT5G48070
OG0019760	AT1G54470,AT1G74180,AT2G25470,AT5G49290
OG0019761	AT3G04150,AT3G04170,AT3G04180,AT3G04190
OG0019762	AT1G33560,AT4G33300,AT5G04720,AT5G47280
OG0019763	AT1G65390,AT2G32140,AT5G45070,AT5G45080
OG0019764	AT3G23955,AT5G25850,AT5G53635,AT5G53640
OG0019765	AT3G62740,AT3G62750,AT4G27820,AT4G27830
OG0019767	AT3G51570,AT4G19530,AT5G45060,AT5G45250
OG0019776	AT4G08990,AT4G13610,AT4G14140,AT5G49160
OG0019780	AT2G18810,AT2G24670,AT2G31720,AT2G31862
OG0019781	AT1G56400,AT3G29830,AT3G62230,AT5G54820
OG0019783	AT1G55950,AT1G61730,AT2G01370,AT4G00390
OG0019784	AT1G12300,AT1G12620,AT1G12700,AT1G12775
OG0019785	AT4G13810,AT4G13820,AT4G13880,AT4G13920
OG0019787	AT4G27140,AT4G27150,AT4G27170,AT5G54740
OG0019790	AT1G14230,AT1G14240,AT1G14250,AT2G02970
OG0019792	AT5G08640,AT5G43935,AT5G63595,AT5G63600
OG0019794	AT3G28070,AT3G28080,AT3G28100,AT3G28130
OG0019795	AT1G11590,AT1G44980,AT3G27980,AT4G03930
OG0019797	AT1G46696,AT1G51172,AT2G15110,AT4G03830
OG0019798	AT2G27320,AT2G35250,AT2G38255,AT4G17505
OG0019800	AT4G28790,AT4G28800,AT4G28811,AT4G28815
OG0019802	AT2G14935,AT3G04943,AT3G04945,AT3G23165
OG0019803	AT3G26150,AT3G26160,AT3G26170,AT3G26180
OG0019806	AT1G33607,AT5G08055,AT5G08315,AT5G16453
OG0019807	AT3G53290,AT3G53300,AT3G53305,AT5G35715
OG0019810	AT5G27910,AT5G50470,AT5G50480,AT5G50490
OG0019813	AT2G25630,AT2G44450,AT5G42260,AT5G44640
OG0019814	AT5G52680,AT5G52690,AT5G52700,AT5G52710
OG0019815	AT1G65880,AT1G65890,AT1G66120,AT1G68270
OG0019817	AT3G58280,AT3G58290,AT3G58300,AT3G58330
OG0019820	AT4G12470,AT4G12480,AT4G12490,AT4G12500
OG0019821	AT1G58430,AT2G24560,AT2G31540,AT2G31550
OG0019822	AT5G38910,AT5G38930,AT5G38940,AT5G38960
OG0019823	AT5G37970,AT5G37990,AT5G38100,AT5G38780
OG0019826	AT1G66550,AT1G66560,AT1G66600,AT1G80590
OG0019827	AT5G37870,AT5G37890,AT5G37900,AT5G37910
OG0019828	AT1G30060,AT2G01800,AT4G00580,AT4G00920
OG0019832	AT2G27520,AT3G22350,AT3G22720,AT3G22730
OG0019833	AT5G07850,AT5G07860,AT5G07870,AT5G42830
OG0019835	AT5G12420,AT5G16350,AT5G22490,AT5G53380
OG0019836	AT4G21030,AT4G21040,AT4G21050,AT4G21080
OG0019838	AT1G27820,AT1G27890,AT1G61470,AT3G44240
OG0019839	AT2G05850,AT3G52000,AT3G52010,AT3G52020
OG0019842	AT3G43170,AT5G55270,AT5G55880,AT5G55890
OG0019844	AT1G65486,AT1G65490,AT1G65500,AT1G65510
OG0019848	AT3G07110,AT3G24830,AT4G13170,AT5G48760
OG0019849	AT5G25120,AT5G25130,AT5G25140,AT5G25180
OG0019852	AT1G32375,AT5G50270,AT5G56325,AT5G56390
OG0019853	AT1G66540,AT4G37340,AT4G37360,AT4G37370
OG0019854	AT1G55940,AT1G78490,AT3G44970,AT5G48000
OG0019857	AT1G02220,AT1G02230,AT1G02250,AT3G04420
OG0019860	AT1G65190,AT1G65250,AT1G67470,AT3G57640
OG0019861	AT2G20620,AT4G20095,AT4G28920,AT4G29550
OG0019863	AT1G66910,AT1G66920,AT1G66930,AT1G67000
OG0019864	AT3G26220,AT3G26230,AT3G26270,AT3G26280
OG0019865	AT3G51420,AT3G51430,AT3G51440,AT3G51450
OG0019866	AT3G10580,AT3G10585,AT3G10590,AT4G09450
OG0019868	AT4G04840,AT4G21830,AT4G21840,AT4G21850
OG0019871	AT1G55660,AT4G00315,AT4G15060,AT5G56400
OG0019873	AT1G28170,AT2G27570,AT3G45070,AT3G45080
OG0019874	AT1G78840,AT5G22660,AT5G22670,AT5G22700
OG0019875	AT1G07160,AT2G05050,AT2G30020,AT3G27140
OG0019877	AT1G46408,AT5G38620,AT5G49420,AT5G49490
OG0019880	AT4G25470,AT4G25480,AT4G25490,AT5G51990
OG0019885	AT2G26860,AT5G56690,AT5G56700,AT5G60610
OG0019887	AT1G26380,AT1G26400,AT1G26410,AT1G26420
OG0019889	AT1G65670,AT4G15300,AT4G15393,AT4G15396
OG0019892	AT3G28223,AT3G28280,AT3G28330,AT3G48220
OG0019893	AT1G37020,AT4G08430,AT5G28235,AT5G45570
OG0019899	AT2G20380,AT4G39600,AT5G48980,AT5G48990
OG0019901	AT2G23400,AT2G23410,AT5G58780,AT5G58782
OG0019904	AT1G62160,AT1G62170,AT1G64010,AT2G14540
OG0019909	AT1G57650,AT2G14080,AT3G04210,AT3G04220
OG0019910	AT1G52430,AT1G52450,AT2G27630,AT2G27650
OG0019912	AT1G24851,AT1G25025,AT1G25112,AT1G25180
OG0019913	AT1G07550,AT1G51810,AT2G04300,AT3G21340
OG0019914	AT1G77520,AT1G77530,AT5G37170,AT5G53810
OG0019916	AT1G21620,AT1G35850,AT5G09610,AT5G59280
OG0019917	AT1G67450,AT3G19890,AT3G20030,AT5G60560
OG0019919	AT3G04050,AT3G25960,AT3G55650,AT3G55810
OG0019920	AT1G21230,AT1G21240,AT1G21250,AT3G25490
OG0019921	AT1G51930,AT5G41430,AT5G41440,AT5G41450
OG0019922	AT1G65352,AT5G23035,AT5G62623,AT5G62627
OG0019927	AT1G62000,AT1G62060,AT1G62080,AT1G62220
OG0019928	AT1G22340,AT1G22360,AT1G22370,AT1G22380
OG0019935	AT3G08810,AT3G09750,AT4G25710,AT5G38680
OG0019943	AT2G33070,AT3G16390,AT3G16400,AT3G16410
OG0019947	AT3G29580,AT3G58240,AT3G58250,AT3G58270
OG0019951	AT1G66100,AT1G72260,AT2G15010,AT5G36910
OG0019952	AT3G14640,AT3G14650,AT3G14660,AT3G14690
OG0019959	AT1G59833,AT2G13542,AT2G42885,AT5G28288
OG0019964	AT3G28270,AT3G28290,AT3G28300,AT3G28320
OG0019968	AT1G15150,AT1G15160,AT1G15170,AT1G15180
OG0019969	AT2G19630,AT3G10990,AT3G23960,AT5G65850
OG0019978	AT3G59700,AT3G59730,AT3G59740,AT3G59750
OG0019979	AT4G39753,AT4G39760,AT5G28160,AT5G28180
OG0019987	AT3G55210,AT3G56530,AT3G56560,AT5G39690
OG0019990	AT1G10190,AT4G15050,AT4G15053,AT5G37520
OG0019994	AT1G51000,AT1G51010,AT1G51020,AT1G51030
OG0019995	AT1G07070,AT1G41880,AT1G74270,AT3G55750
OG0020004	AT3G21760,AT4G15260,AT4G15270,AT4G15280
OG0020005	AT1G53070,AT3G15356,AT3G16530,AT5G03350
OG0020011	AT1G50560,AT3G20100,AT3G20110,AT3G20120
OG0020017	AT2G03740,AT2G03850,AT2G42530,AT2G42540
OG0020019	AT3G46770,AT5G60130,AT5G60140,AT5G60142
OG0020034	AT1G55010,AT1G75830,AT2G26010,AT5G44420
OG0020036	AT2G06090,AT2G23142,AT2G23148,AT5G27238
OG0020046	AT1G06135,AT1G06137,AT2G31335,AT2G31345
OG0020053	AT1G18760,AT1G21960,AT3G13228,AT5G53910
OG0020070	AT3G05360,AT3G23010,AT3G23110,AT3G23120
OG0020081	AT1G29020,AT1G29025,AT2G34020,AT2G34030
OG0020100	AT1G17910,AT1G19390,AT4G31100,AT4G31110
OG0022285	AT1G59500,AT2G23170,AT4G37390
OG0022286	AT2G22121,AT4G29273,AT4G29280
OG0022288	AT5G54340,AT5G54350,AT5G54360
OG0022289	AT1G48210,AT1G48220,AT3G17410
OG0022291	AT1G29560,AT1G29570,AT1G29600
OG0022293	AT1G66040,AT1G66050,AT5G39550
OG0022294	AT5G56910,AT5G56920,AT5G56990
OG0022295	AT4G11180,AT4G11190,AT4G11210
OG0022296	AT1G51860,AT1G51870,AT1G51880
OG0022300	AT2G13640,AT2G27780,AT5G27310
OG0022301	AT5G24990,AT5G25010,AT5G25020
OG0022302	AT5G09690,AT5G09710,AT5G09720
OG0022303	AT2G24510,AT3G17530,AT3G17540
OG0022304	AT2G07722,ATMG00170,ATMG00620
OG0022305	AT2G42790,AT3G58740,AT3G58750
OG0022306	AT1G50080,AT2G19146,AT4G10613
OG0022307	AT3G07520,AT5G48400,AT5G48410
OG0022308	AT1G55710,AT3G53342,AT4G18692
OG0022311	AT3G49620,AT3G49630,AT3G50210
OG0022313	AT4G32370,AT4G32375,AT4G32380
OG0022315	AT1G52050,AT1G52060,AT1G52070
OG0022316	AT4G04490,AT4G04540,AT4G04570
OG0022319	AT4G23990,AT4G24000,AT4G24010
OG0022320	AT1G08140,AT1G08150,AT2G28170
OG0022321	AT4G18310,AT4G18320,AT4G22400
OG0022323	AT1G46840,AT1G46912,AT1G46984
OG0022324	AT1G23910,AT1G24000,AT1G24010
OG0022325	AT2G31610,AT3G53870,AT5G35530
OG0022327	AT3G46070,AT3G46080,AT3G46090
OG0022328	AT1G61563,AT1G61566,AT2G22055
OG0022329	AT2G12900,AT2G12940,AT2G13150
OG0022331	AT1G20925,AT1G76520,AT1G76530
OG0022332	AT3G13660,AT3G13662,AT5G49040
OG0022335	AT3G15340,AT5G36690,AT5G36780
OG0022336	AT1G62610,AT2G17845,AT3G46170
OG0022337	AT4G10860,AT4G10870,AT4G10880
OG0022339	AT5G07510,AT5G07520,AT5G07600
OG0022340	AT5G23770,AT5G23780,AT5G23800
OG0022342	AT3G47220,AT3G47290,AT5G58700
OG0022343	AT1G12855,AT1G12870,AT1G13200
OG0022346	AT3G11040,AT3G61010,AT5G05460
OG0022347	AT2G37470,AT3G09480,AT3G53650
OG0022348	AT1G33010,AT1G33020,AT5G38810
OG0022349	AT3G46530,AT3G46710,AT3G46730
OG0022351	AT4G05110,AT4G05120,AT4G05130
OG0022352	AT3G30280,AT4G15390,AT5G47950
OG0022353	AT4G01520,AT4G01540,AT4G01550
OG0022354	AT1G56620,AT3G49330,AT5G24370
OG0022355	AT4G09930,AT4G09940,AT4G09950
OG0022356	AT2G17723,AT3G45093,AT5G43401
OG0022358	AT3G06160,AT3G06220,AT3G53310
OG0022359	AT2G14282,AT2G25685,AT3G27503
OG0022360	AT1G52000,AT1G52040,AT3G16460
OG0022361	AT3G21130,AT3G21170,AT4G10190
OG0022362	AT2G04430,AT2G04440,AT2G04450
OG0022364	AT1G28040,AT2G46493,AT2G46494
OG0022365	AT5G11660,AT5G36680,AT5G36770
OG0022366	AT4G18660,AT4G18680,AT4G18690
OG0022367	AT1G23760,AT1G60390,AT1G70370
OG0022368	AT3G45960,AT3G45970,AT4G38400
OG0022369	AT3G47020,AT3G47030,AT3G61340
OG0022370	AT5G25980,AT5G26000,AT5G48375
OG0022372	AT2G19380,AT2G22090,AT2G22100
OG0022374	AT1G49475,AT3G18960,AT4G01580
OG0022375	AT5G47330,AT5G47340,AT5G47350
OG0022376	AT3G47090,AT3G47110,AT3G47580
OG0022378	AT2G34320,AT5G38920,AT5G42965
OG0022381	AT1G24822,AT1G24996,AT1G25097
OG0022382	AT4G22513,AT4G22517,AT4G22520
OG0022383	AT1G21140,AT3G43630,AT3G43660
OG0022385	AT1G34047,AT3G59930,AT5G33355
OG0022387	AT1G47210,AT1G47220,AT5G43080
OG0022389	AT1G36000,AT2G19510,AT2G19820
OG0022390	AT5G38565,AT5G38570,AT5G38590
OG0022391	AT2G40500,AT2G40560,AT2G40580
OG0022392	AT1G53550,AT1G53815,AT1G61060
OG0022393	AT4G10660,AT4G10695,AT4G10700
OG0022395	AT2G05380,AT2G05440,AT2G05520
OG0022396	AT1G07025,AT1G07030,AT2G30160
OG0022400	AT2G07701,ATMG00430,ATMG01150
OG0022401	AT2G11015,AT4G06490,AT5G29050
OG0022403	AT5G39460,AT5G39480,AT5G39490
OG0022406	AT2G21740,AT2G21750,AT4G39340
OG0022407	AT3G12410,AT3G12420,AT3G12470
OG0022408	AT1G23830,AT1G23840,AT1G23850
OG0022411	AT1G75960,AT5G16340,AT5G16370
OG0022412	AT4G05350,AT4G12140,AT4G12210
OG0022413	AT1G66960,AT1G78960,AT1G78970
OG0022415	AT1G77080,AT5G65050,AT5G65060
OG0022416	AT2G20350,AT5G67000,AT5G67010
OG0022418	AT1G47780,AT1G47786,AT1G52695
OG0022419	AT5G66610,AT5G66620,AT5G66630
OG0022420	AT1G35170,AT1G35180,AT1G45010
OG0022425	AT2G03460,AT3G06570,AT5G51250
OG0022426	AT3G25050,AT4G13080,AT4G13090
OG0022428	AT1G06580,AT1G64580,AT1G64583
OG0022429	AT2G25120,AT3G43990,AT4G23120
OG0022430	AT2G24645,AT2G24700,AT4G00260
OG0022433	AT4G09110,AT4G09120,AT4G09130
OG0022434	AT1G14870,AT1G14880,AT5G35525
OG0022435	AT2G14690,AT4G33810,AT4G33820
OG0022436	AT2G10260,AT3G31910,AT5G28810
OG0022440	AT4G05040,AT4G14390,AT4G14400
OG0022441	AT3G08750,AT3G10430,AT4G04690
OG0022442	AT1G05860,AT2G31600,AT3G53860
OG0022446	AT1G45403,AT5G38080,AT5G38090
OG0022447	AT5G22520,AT5G22530,AT5G22545
OG0022448	AT1G34400,AT2G03570,AT2G10920
OG0022449	AT5G53742,AT5G53905,AT5G54062
OG0022451	AT2G35960,AT2G35970,AT4G09590
OG0022452	AT2G19220,AT3G11290,AT3G11310
OG0022453	AT1G63380,AT3G55290,AT3G55310
OG0022454	AT1G01390,AT1G01420,AT4G01070
OG0022455	AT1G21990,AT5G25860,AT5G40050
OG0022457	AT2G02580,AT3G26320,AT3G26330
OG0022458	AT5G08670,AT5G08680,AT5G08690
OG0022460	AT3G31950,AT4G06479,AT4G06526
OG0022462	AT1G66690,AT1G66700,AT1G66720
OG0022463	AT1G17600,AT1G72840,AT4G09430
OG0022465	AT1G12080,AT1G62480,AT3G59370
OG0022466	AT2G32820,AT2G33090,AT2G33300
OG0022467	AT2G01470,AT5G50550,AT5G50650
OG0022469	AT3G24508,AT3G24510,AT3G24513
OG0022470	AT1G04170,AT2G18720,AT4G18330
OG0022471	AT3G07820,AT3G07830,AT5G48140
OG0022472	AT2G18200,AT2G18210,AT4G36500
OG0022474	AT3G11750,AT3G21730,AT5G62980
OG0022477	AT5G63730,AT5G63750,AT5G63760
OG0022478	AT1G65790,AT1G65800,AT4G21380
OG0022479	AT1G20790,AT1G20795,AT1G20800
OG0022480	AT1G69940,AT5G07410,AT5G61680
OG0022481	AT2G06166,AT4G17713,AT4G17718
OG0022482	AT2G24945,AT3G26800,AT4G36925
OG0022485	AT1G05080,AT5G40750,AT5G44850
OG0022489	AT1G22885,AT1G22890,AT5G44568
OG0022491	AT1G36030,AT2G35280,AT3G30430
OG0022492	AT1G12663,AT1G12665,AT1G12672
OG0022493	AT4G11745,AT4G11750,AT4G11770
OG0022494	AT3G48780,AT3G48790,AT5G23670
OG0022495	AT2G39782,AT3G26390,AT5G39010
OG0022496	AT2G36490,AT3G10010,AT4G34060
OG0022500	AT1G66400,AT3G03400,AT5G37770
OG0022502	AT1G23640,AT1G23660,AT2G27670
OG0022505	AT2G23590,AT2G23600,AT2G23620
OG0022509	AT3G05780,AT3G05790,AT5G26860
OG0022510	AT2G31760,AT2G31770,AT2G31780
OG0022511	AT2G04050,AT2G04070,AT2G04080
OG0022512	AT1G35190,AT3G46490,AT3G46500
OG0022516	AT1G67890,AT3G06620,AT5G49470
OG0022518	AT3G50170,AT3G50180,AT3G50200
OG0022519	AT4G13955,AT5G55131,AT5G55132
OG0022522	AT1G52940,AT2G18130,AT3G46120
OG0022523	AT1G15430,AT1G80220,AT2G26050
OG0022524	AT2G15480,AT2G15490,AT4G34131
OG0022526	AT2G23970,AT4G30540,AT4G30550
OG0022530	AT2G34220,AT2G34230,AT2G34240
OG0022532	AT4G19090,AT5G45460,AT5G45470
OG0022533	AT1G22430,AT1G22440,AT4G22110
OG0022534	AT5G18720,AT5G18730,AT5G18740
OG0022536	AT2G28270,AT2G44380,AT2G44390
OG0022537	AT2G10557,AT3G28674,AT5G04853
OG0022539	AT1G07400,AT1G59860,AT2G29500
OG0022542	AT4G11830,AT4G11840,AT4G11850
OG0022543	AT4G19910,AT4G19920,AT4G19925
OG0022544	AT2G07702,ATMG00440,ATMG01140
OG0022545	AT1G20440,AT1G20450,AT1G76180
OG0022548	AT2G02498,AT2G02515,AT2G19802
OG0022549	AT1G50690,AT5G05040,AT5G05060
OG0022550	AT1G17020,AT4G25300,AT4G25310
OG0022551	AT3G02700,AT5G16330,AT5G16360
OG0022552	AT1G15680,AT3G26010,AT4G22430
OG0022553	AT2G05230,AT2G05250,AT5G35753
OG0022556	AT5G39140,AT5G39170,AT5G39200
OG0022558	AT1G43171,AT1G50220,AT5G54067
OG0022559	AT1G29710,AT2G25580,AT2G34370
OG0022562	AT4G07820,AT4G33710,AT5G26130
OG0022563	AT3G50740,AT5G26310,AT5G66690
OG0022566	AT1G08000,AT1G08010,AT2G28340
OG0022568	AT5G43350,AT5G43360,AT5G43370
OG0022576	AT5G51530,AT5G61940,AT5G61950
OG0022578	AT5G24180,AT5G24190,AT5G24220
OG0022582	AT2G37190,AT3G53430,AT5G60670
OG0022583	AT1G28640,AT1G28650,AT1G28670
OG0022584	AT1G16110,AT1G16120,AT1G16160
OG0022587	AT3G60420,AT3G60440,AT3G60450
OG0022588	AT1G56650,AT1G66370,AT1G66390
OG0022591	AT1G07140,AT2G30060,AT5G58590
OG0022592	AT2G29710,AT2G29730,AT3G16520
OG0022593	AT4G22630,AT4G22650,AT4G22666
OG0022594	AT1G62600,AT1G62620,AT1G63370
OG0022595	AT1G72860,AT5G40100,AT5G48770
OG0022596	AT3G44910,AT3G44920,AT3G44930
OG0022598	AT1G04090,AT5G18490,AT5G43950
OG0022599	AT2G07505,AT4G04775,AT5G15690
OG0022603	AT1G64290,AT1G64295,AT2G05360
OG0022604	AT1G29720,AT1G29730,AT1G29740
OG0022606	AT2G37170,AT2G37180,AT3G53420
OG0022607	AT5G09976,AT5G64890,AT5G64900
OG0022608	AT1G32910,AT1G78990,AT5G16410
OG0022609	AT3G28510,AT3G28520,AT3G28540
OG0022611	AT1G54620,AT5G46980,AT5G46990
OG0022612	AT3G10890,AT3G10900,AT3G30540
OG0022614	AT1G07135,AT3G04640,AT5G25425
OG0022615	AT3G13010,AT3G13020,AT3G13030
OG0022616	AT1G28590,AT1G28600,AT1G31550
OG0022617	AT3G47130,AT3G47140,AT3G47150
OG0022618	AT3G46840,AT3G46850,AT5G59100
OG0022619	AT1G32420,AT5G50220,AT5G62060
OG0022621	AT1G61710,AT1G61840,AT2G40050
OG0022623	AT1G30780,AT1G30790,AT1G32660
OG0022624	AT1G52440,AT1G52460,AT1G52470
OG0022625	AT4G19060,AT5G45440,AT5G45490
OG0022626	AT1G47600,AT1G51470,AT1G51490
OG0022627	AT3G07380,AT3G60990,AT5G48190
OG0022628	AT3G52670,AT3G52680,AT4G00160
OG0022629	AT1G49200,AT1G49210,AT1G49220
OG0022630	AT2G25450,AT2G30830,AT2G30840
OG0022636	AT1G15250,AT1G52300,AT3G16080
OG0022637	AT1G53940,AT1G53990,AT5G40990
OG0022640	AT1G12130,AT1G12140,AT1G12160
OG0022644	AT4G13095,AT4G19905,AT4G29285
OG0022645	AT2G05117,AT4G15733,AT4G15735
OG0022646	AT5G58820,AT5G58830,AT5G58840
OG0022647	AT1G70080,AT5G44630,AT5G48110
OG0022648	AT3G51330,AT3G51340,AT3G51350
OG0022649	AT1G66610,AT1G66620,AT1G66630
OG0022653	AT2G25230,AT5G40360,AT5G40430
OG0022654	AT4G08470,AT4G08480,AT4G08500
OG0022656	AT4G18195,AT4G18197,AT4G18205
OG0022657	AT1G23900,AT1G23940,AT1G60070
OG0022659	AT1G34315,AT3G43870,AT3G44210
OG0022660	AT5G24200,AT5G24210,AT5G24230
OG0022663	AT1G34460,AT3G11520,AT5G06150
OG0022664	AT2G37710,AT4G02410,AT4G02420
OG0022666	AT5G03480,AT5G03495,AT5G53700
OG0022670	AT3G05060,AT5G27120,AT5G27140
OG0022671	AT3G51560,AT4G19520,AT4G36140
OG0022673	AT1G74280,AT1G74290,AT1G74300
OG0022674	AT1G48150,AT1G50780,AT5G27130
OG0022675	AT1G09665,AT1G57830,AT1G60320
OG0022677	AT1G27540,AT1G27580,AT2G24080
OG0022681	AT1G08430,AT1G08440,AT2G27240
OG0022682	AT2G23210,AT2G23250,AT2G23260
OG0022683	AT2G27540,AT5G52080,AT5G53410
OG0022684	AT2G32190,AT2G32200,AT2G32210
OG0022685	AT1G33090,AT1G33100,AT1G33110
OG0022688	AT3G44300,AT3G44310,AT3G44320
OG0022689	AT4G15990,AT4G16000,AT4G16024
OG0022694	AT1G14480,AT1G14500,AT4G10720
OG0022695	AT2G17680,AT4G35690,AT4G35710
OG0022696	AT1G34910,AT1G35030,AT1G35040
OG0022698	AT1G13420,AT1G13430,AT2G14920
OG0022701	AT5G13350,AT5G13360,AT5G13370
OG0022702	AT2G25410,AT2G46495,AT5G36001
OG0022703	AT3G28810,AT3G28820,AT3G28980
OG0022705	AT4G12920,AT4G30030,AT4G30040
OG0022706	AT1G70020,AT1G70120,AT5G39330
OG0022710	AT2G23560,AT2G23580,AT2G23610
OG0022711	AT4G26250,AT5G23790,AT5G30500
OG0022712	AT2G17740,AT2G44370,AT5G40590
OG0022719	AT5G39130,AT5G39160,AT5G39190
OG0022723	AT3G28600,AT3G28610,AT5G40000
OG0022724	AT2G19740,AT4G26230,AT5G56710
OG0022727	AT4G32170,AT4G39500,AT5G51900
OG0022730	AT3G60960,AT5G28340,AT5G28380
OG0022736	AT3G43980,AT3G44010,AT4G33865
OG0022739	AT2G40510,AT2G40590,AT3G56340
OG0022744	AT4G03440,AT4G03450,AT4G03480
OG0022747	AT2G37600,AT3G53740,AT5G02450
OG0022752	AT5G04680,AT5G04690,AT5G04700
OG0022753	AT4G23200,AT4G23210,AT4G23220
OG0022760	AT4G04695,AT4G04700,AT4G04710
OG0022762	AT4G00130,AT4G01260,AT4G25210
OG0022765	AT1G66000,AT1G66060,AT4G09440
OG0022766	AT3G45980,AT3G46030,AT5G59910
OG0022769	AT2G24000,AT2G24010,AT4G30610
OG0022770	AT1G60400,AT1G60410,AT1G80470
OG0022773	AT1G14320,AT1G26910,AT1G66580
OG0022775	AT1G13607,AT1G13608,AT1G13609
OG0022778	AT1G49920,AT1G64255,AT1G64260
OG0022779	AT1G16130,AT1G16150,AT1G79670
OG0022782	AT5G44380,AT5G44390,AT5G44400
OG0022783	AT4G29290,AT4G29300,AT4G29305
OG0022792	AT3G20360,AT3G20370,AT3G20380
OG0022793	AT1G51230,AT1G51240,AT1G51250
OG0022795	AT4G18160,AT5G46360,AT5G46370
OG0022796	AT3G14510,AT3G14530,AT3G14550
OG0022798	AT2G43580,AT2G43590,AT3G47540
OG0022799	AT4G22105,AT4G22115,AT5G45875
OG0022801	AT2G15345,AT3G17225,AT3G17230
OG0022804	AT1G12200,AT1G62580,AT1G63340
OG0022806	AT3G56780,AT4G26340,AT4G26350
OG0022808	AT2G29100,AT2G29110,AT2G29120
OG0022810	AT4G20820,AT5G44410,AT5G44440
OG0022812	AT1G58270,AT3G28220,AT3G46190
OG0022813	AT1G59920,AT1G59930,AT5G35120
OG0022815	AT1G28695,AT1G28700,AT1G28710
OG0022819	AT1G71320,AT3G62350,AT3G62380
OG0022824	AT5G26190,AT5G43030,AT5G43040
OG0022825	AT2G15350,AT2G15370,AT2G15390
OG0022826	AT2G41790,AT3G57460,AT3G57470
OG0022828	AT5G47075,AT5G47077,AT5G47175
OG0022829	AT4G25850,AT4G25860,AT5G57240
OG0022830	AT2G17830,AT3G16880,AT5G42460
OG0022831	AT4G12870,AT4G12890,AT4G12960
OG0022832	AT1G08090,AT1G08100,AT5G60770
OG0022837	AT2G17320,AT2G17340,AT4G35360
OG0022838	AT3G47000,AT3G47010,AT3G47050
OG0022841	AT2G39310,AT2G39330,AT3G16470
OG0022845	AT3G49190,AT3G49200,AT3G49210
OG0022848	AT2G13630,AT3G04660,AT4G29970
OG0022851	AT1G11810,AT3G13680,AT3G13830
OG0022860	AT5G46930,AT5G46940,AT5G46970
OG0022861	AT4G22470,AT4G22485,AT4G22505
OG0022862	AT1G06090,AT1G06100,AT1G06120
OG0022867	AT1G16225,AT1G16230,AT1G16240
OG0022868	AT3G26300,AT3G26310,AT5G57260
OG0022873	AT2G05070,AT2G05100,AT3G27690
OG0022876	AT1G57943,AT1G57980,AT1G57990
OG0022877	AT1G03400,AT1G03410,AT3G61400
OG0022882	AT1G23300,AT3G26590,AT5G38030
OG0022886	AT1G36240,AT1G77940,AT3G18740
OG0022906	AT1G64910,AT1G64920,AT5G53990
OG0022907	AT2G12480,AT5G42230,AT5G42240
OG0022914	AT2G20550,AT2G20560,AT4G28480
OG0022917	AT5G05880,AT5G05890,AT5G05900
OG0022921	AT1G67270,AT1G67780,AT5G38690
OG0022922	AT3G56730,AT3G61090,AT3G61100
OG0022933	AT5G41550,AT5G41740,AT5G41750
OG0022942	AT4G12930,AT4G12940,AT4G28930
OG0022943	AT2G05400,AT2G05410,AT2G05420
OG0022958	AT2G16600,AT2G21130,AT4G38740
OG0022968	AT5G19230,AT5G19240,AT5G19250
OG0026693	AT4G20420,AT5G44540
OG0026694	AT2G15530,AT4G34040
OG0026695	AT1G52410,AT3G15960
OG0026696	AT3G10980,AT5G05350
OG0026697	AT2G47640,AT3G62840
OG0026698	AT2G07695,ATMG01280
OG0026700	AT4G27310,AT5G54470
OG0026701	AT2G23230,AT4G15870
OG0026702	AT1G13780,AT5G27750
OG0026703	AT1G05650,AT1G05660
OG0026704	AT5G59320,AT5G59330
OG0026705	AT2G16900,AT4G35110
OG0026706	AT3G06380,AT5G18680
OG0026707	AT3G45310,AT5G60360
OG0026708	AT1G27170,AT1G27180
OG0026709	AT3G44750,AT5G22650
OG0026710	AT3G14970,AT3G15740
OG0026711	AT4G33830,AT4G33840
OG0026712	AT5G11370,AT5G56800
OG0026713	AT1G48800,AT1G48820
OG0026715	AT1G29840,AT3G47590
OG0026716	AT3G22180,AT4G15080
OG0026717	AT1G15970,AT1G80850
OG0026718	AT1G22530,AT1G72150
OG0026719	AT1G59810,AT1G60040
OG0026720	AT4G00780,AT4G01390
OG0026721	AT2G02650,AT3G09510
OG0026722	AT4G23240,AT4G23320
OG0026723	AT1G17400,AT1G72490
OG0026724	AT1G31020,AT2G35010
OG0026727	AT4G14785,AT4G33465
OG0026728	AT3G44250,AT3G53280
OG0026729	AT5G07830,AT5G61250
OG0026730	AT4G25990,AT5G57180
OG0026731	AT5G39720,AT5G39730
OG0026732	AT5G11420,AT5G25460
OG0026733	AT1G06800,AT2G30550
OG0026734	AT2G40790,AT3G56420
OG0026736	AT1G22050,AT1G77870
OG0026737	AT3G13710,AT3G13720
OG0026738	AT5G02940,AT5G43745
OG0026739	AT1G10455,AT1G51970
OG0026740	AT1G02550,AT2G47340
OG0026741	AT2G35795,AT3G09700
OG0026742	AT2G23910,AT4G30470
OG0026744	AT2G47440,AT3G62570
OG0026745	AT1G53540,AT3G46230
OG0026746	AT4G05400,AT4G21140
OG0026747	AT1G74130,AT1G74140
OG0026748	AT2G40955,AT4G15096
OG0026749	AT3G30775,AT5G38710
OG0026750	AT4G16550,AT4G16560
OG0026751	AT1G48840,AT3G18350
OG0026752	AT4G29460,AT4G29470
OG0026753	AT2G12200,AT2G12280
OG0026754	AT2G42500,AT3G58500
OG0026755	AT1G14020,AT2G03280
OG0026756	AT4G19680,AT5G45105
OG0026757	AT1G20700,AT1G20710
OG0026758	AT3G08870,AT5G01550
OG0026759	AT1G31760,AT2G35605
OG0026760	AT2G07749,ATMG01110
OG0026761	AT5G01080,AT5G35760
OG0026762	AT1G29530,AT2G34310
OG0026763	AT1G63840,AT5G41400
OG0026764	AT3G49880,AT5G67540
OG0026765	AT2G19330,AT4G26050
OG0026766	AT1G48990,AT3G18570
OG0026767	AT1G02390,AT4G01950
OG0026768	AT5G07690,AT5G07700
OG0026769	AT1G11060,AT1G61030
OG0026770	AT3G23840,AT4G13840
OG0026771	AT1G19250,AT5G45180
OG0026772	AT2G05330,AT5G48510
OG0026773	AT1G52190,AT3G16180
OG0026774	AT4G09770,AT4G09780
OG0026775	AT4G11740,AT4G23040
OG0026776	AT1G54970,AT3G62680
OG0026777	AT2G22660,AT4G37900
OG0026778	AT1G74540,AT1G74550
OG0026780	AT3G08570,AT3G08660
OG0026781	AT4G02160,AT5G61710
OG0026782	AT1G15930,AT2G32060
OG0026783	AT1G66880,AT5G38210
OG0026784	AT3G44235,AT5G22170
OG0026785	AT1G16910,AT1G78815
OG0026786	AT3G24300,AT4G13510
OG0026787	AT1G19400,AT1G75180
OG0026788	AT5G07842,AT5G61228
OG0026789	AT3G05030,AT5G27150
OG0026790	AT3G23210,AT4G14410
OG0026791	AT2G41560,AT3G57330
OG0026792	AT3G08910,AT5G01390
OG0026793	AT2G25940,AT4G32940
OG0026794	AT2G07676,ATMG00970
OG0026795	AT1G43600,AT1G43610
OG0026797	AT4G09153,AT4G29283
OG0026798	AT1G21530,AT1G21540
OG0026799	AT2G45850,AT3G61310
OG0026800	AT5G45050,AT5G45260
OG0026801	AT1G15910,AT4G00380
OG0026802	AT2G37210,AT3G53450
OG0026803	AT3G21600,AT4G15450
OG0026804	AT1G02890,AT4G02480
OG0026805	AT1G30500,AT2G34720
OG0026806	AT2G16780,AT4G35050
OG0026807	AT4G20235,AT4G20240
OG0026808	AT2G07773,ATMG00910
OG0026809	AT3G12320,AT5G06980
OG0026810	AT2G41010,AT3G56880
OG0026813	AT1G22000,AT1G26890
OG0026814	AT1G13640,AT2G03890
OG0026815	AT4G25560,AT5G52260
OG0026816	AT2G46990,AT3G62100
OG0026817	AT2G21140,AT4G38770
OG0026818	AT5G41220,AT5G41240
OG0026819	AT5G08250,AT5G23190
OG0026820	AT5G10290,AT5G65240
OG0026822	AT2G24020,AT4G30620
OG0026823	AT1G17950,AT1G73410
OG0026824	AT3G46820,AT5G59160
OG0026827	AT2G17560,AT4G35570
OG0026828	AT2G15590,AT2G15610
OG0026829	AT1G69523,AT1G69526
OG0026830	AT2G25180,AT4G31920
OG0026831	AT4G37320,AT4G37330
OG0026832	AT1G08080,AT2G28210
OG0026833	AT3G50720,AT5G66710
OG0026834	AT2G35070,AT2G35090
OG0026835	AT3G30530,AT5G38800
OG0026836	AT4G01180,AT5G59390
OG0026837	AT1G54230,AT1G54240
OG0026839	AT2G14120,AT4G33650
OG0026840	AT2G46950,AT4G27710
OG0026841	AT1G32760,AT4G10630
OG0026842	AT1G13580,AT3G25540
OG0026843	AT1G65113,AT4G10457
OG0026844	AT2G32870,AT2G32880
OG0026845	AT2G07732,ATMG00280
OG0026846	AT2G16970,AT2G16990
OG0026847	AT3G48070,AT5G62910
OG0026849	AT1G15280,AT1G80000
OG0026850	AT1G26260,AT1G68920
OG0026851	AT2G19390,AT4G29790
OG0026852	AT2G37220,AT3G53460
OG0026853	AT4G17700,AT4G17990
OG0026854	AT1G53935,AT5G23180
OG0026855	AT1G12310,AT1G62820
OG0026856	AT4G16045,AT5G52330
OG0026857	AT2G45650,AT3G61120
OG0026858	AT1G02820,AT4G02380
OG0026859	AT1G51330,AT1G63280
OG0026860	AT4G14905,AT4G39240
OG0026861	AT3G22770,AT3G23420
OG0026862	AT1G32010,AT5G38190
OG0026863	AT4G31700,AT5G10360
OG0026864	AT1G07280,AT2G29670
OG0026865	AT4G26580,AT5G55970
OG0026866	AT3G21351,AT3G21352
OG0026867	AT2G39790,AT2G39795
OG0026868	AT1G53450,AT3G14830
OG0026870	AT4G04900,AT4G21745
OG0026871	AT4G15400,AT5G47980
OG0026873	AT5G10420,AT5G44050
OG0026874	AT1G49240,AT3G18780
OG0026875	AT1G34070,AT5G48050
OG0026876	AT2G47030,AT2G47040
OG0026877	AT3G44755,AT3G46360
OG0026878	AT5G50600,AT5G50700
OG0026879	AT2G36790,AT2G36800
OG0026880	AT1G29980,AT2G34510
OG0026881	AT1G12270,AT1G62740
OG0026883	AT3G12390,AT5G13850
OG0026884	AT2G14760,AT4G33880
OG0026885	AT2G24762,AT4G31730
OG0026886	AT4G28860,AT4G28880
OG0026888	AT4G11470,AT4G11480
OG0026889	AT5G40910,AT5G41540
OG0026891	AT3G23870,AT4G13800
OG0026893	AT1G28550,AT2G33870
OG0026894	AT3G05160,AT3G05165
OG0026895	AT3G11825,AT3G59455
OG0026897	AT5G10430,AT5G65390
OG0026898	AT1G76955,AT1G76960
OG0026899	AT3G28850,AT5G39865
OG0026900	AT2G21830,AT2G21850
OG0026902	AT1G55110,AT3G13810
OG0026903	AT3G10710,AT5G04960
OG0026904	AT1G34040,AT1G34060
OG0026906	AT2G15000,AT4G34265
OG0026907	AT3G20080,AT4G15380
OG0026909	AT2G37550,AT3G53710
OG0026910	AT1G03300,AT2G47230
OG0026911	AT5G36722,AT5G36810
OG0026912	AT1G31814,AT5G16320
OG0026913	AT3G09032,AT5G01225
OG0026914	AT2G41800,AT2G41810
OG0026915	AT1G08420,AT2G27210
OG0026916	AT2G14100,AT3G32047
OG0026917	AT1G33050,AT4G10470
OG0026918	AT3G31400,AT3G32120
OG0026919	AT4G09600,AT4G09610
OG0026921	AT4G10520,AT4G10530
OG0026922	AT1G04360,AT5G43420
OG0026923	AT5G65070,AT5G65080
OG0026924	AT3G27570,AT5G40510
OG0026925	AT3G25760,AT3G25770
OG0026926	AT1G12640,AT1G63050
OG0026927	AT2G22840,AT4G37740
OG0026928	AT2G05840,AT5G35590
OG0026929	AT4G19260,AT4G19340
OG0026930	AT3G03510,AT5G17580
OG0026932	AT1G48230,AT3G17430
OG0026933	AT5G54148,AT5G54150
OG0026934	AT2G37280,AT3G53480
OG0026935	AT2G07560,AT3G42640
OG0026936	AT2G43870,AT3G59850
OG0026937	AT1G69100,AT4G22050
OG0026938	AT1G73100,AT2G05900
OG0026941	AT3G02730,AT5G16400
OG0026942	AT4G11860,AT4G22960
OG0026943	AT1G36756,AT2G10602
OG0026944	AT1G53870,AT1G53890
OG0026945	AT5G08335,AT5G23320
OG0026946	AT3G23805,AT4G13950
OG0026948	AT2G44150,AT3G59960
OG0026949	AT2G26740,AT2G26750
OG0026950	AT4G20830,AT4G20840
OG0026951	AT2G35860,AT3G52370
OG0026952	AT2G17070,AT2G17080
OG0026953	AT5G09220,AT5G63850
OG0026954	AT1G74050,AT1G74060
OG0026955	AT1G32210,AT2G35520
OG0026956	AT3G04980,AT5G27240
OG0026957	AT3G47160,AT5G58787
OG0026958	AT4G27910,AT5G53430
OG0026960	AT3G03010,AT5G16870
OG0026961	AT1G25340,AT1G68320
OG0026962	AT1G33490,AT4G10140
OG0026963	AT1G23820,AT1G70310
OG0026964	AT2G45250,AT4G38280
OG0026965	AT1G09240,AT1G56430
OG0026966	AT1G27930,AT1G67330
OG0026967	AT4G26260,AT5G56640
OG0026968	AT1G47250,AT5G42790
OG0026969	AT1G19770,AT1G75470
OG0026970	AT4G25360,AT5G51640
OG0026971	AT3G49480,AT5G52460
OG0026972	AT4G27580,AT5G54095
OG0026973	AT1G04160,AT5G43900
OG0026974	AT2G33480,AT5G13180
OG0026978	AT1G29160,AT2G34140
OG0026979	AT1G13245,AT1G68825
OG0026980	AT4G17215,AT5G47635
OG0026981	AT5G44572,AT5G44574
OG0026983	AT5G56650,AT5G56660
OG0026984	AT1G22680,AT1G71970
OG0026985	AT4G31480,AT4G31490
OG0026986	AT1G28570,AT1G28580
OG0026987	AT1G32230,AT2G35510
OG0026988	AT2G07724,ATMG00200
OG0026990	AT4G35810,AT4G35820
OG0026991	AT1G67110,AT5G38450
OG0026992	AT4G04730,AT5G51195
OG0026993	AT1G20816,AT1G76405
OG0026994	AT1G03220,AT1G03230
OG0026995	AT5G14300,AT5G40770
OG0026996	AT2G02380,AT2G02390
OG0026997	AT3G45650,AT3G45660
OG0026998	AT2G25290,AT4G32070
OG0026999	AT1G10585,AT1G10586
OG0027000	AT1G01700,AT4G00460
OG0027001	AT3G16600,AT3G20010
OG0027002	AT3G05280,AT5G27490
OG0027003	AT3G50900,AT5G66490
OG0027004	AT2G07776,ATMG00530
OG0027005	AT3G27240,AT5G40810
OG0027007	AT1G16680,AT1G79030
OG0027008	AT4G19130,AT5G45400
OG0027009	AT3G16540,AT3G16550
OG0027010	AT1G19500,AT2G35765
OG0027012	AT4G17190,AT5G47770
OG0027013	AT5G46871,AT5G46874
OG0027014	AT2G38170,AT3G51860
OG0027015	AT3G04320,AT3G04330
OG0027016	AT1G27940,AT1G28010
OG0027017	AT1G21190,AT1G76860
OG0027018	AT3G11550,AT5G06200
OG0027019	AT1G02920,AT1G02930
OG0027020	AT3G46990,AT5G58930
OG0027021	AT2G44630,AT2G44700
OG0027022	AT3G29635,AT3G29636
OG0027023	AT5G45480,AT5G45540
OG0027024	AT2G41130,AT3G56770
OG0027025	AT4G24810,AT5G50330
OG0027027	AT3G48690,AT3G48700
OG0027028	AT1G06200,AT2G31140
OG0027031	AT3G23790,AT4G14070
OG0027032	AT3G58650,AT5G26910
OG0027033	AT4G00930,AT5G37190
OG0027034	AT5G39020,AT5G39030
OG0027035	AT1G24350,AT1G67600
OG0027036	AT1G32600,AT1G54640
OG0027037	AT2G39855,AT3G55646
OG0027038	AT4G01820,AT4G01830
OG0027039	AT1G21210,AT1G21270
OG0027040	AT1G07530,AT2G29060
OG0027041	AT3G59070,AT5G48750
OG0027042	AT1G53023,AT1G53025
OG0027043	AT1G21110,AT1G21120
OG0027044	AT1G57565,AT1G57580
OG0027046	AT2G46720,AT3G10280
OG0027047	AT1G48635,AT3G18160
OG0027048	AT1G50040,AT3G19680
OG0027049	AT4G00960,AT4G00970
OG0027050	AT1G12180,AT5G47600
OG0027051	AT4G26430,AT5G56280
OG0027052	AT1G70040,AT3G60700
OG0027053	AT5G21030,AT5G21150
OG0027054	AT4G25810,AT5G57560
OG0027055	AT1G34180,AT1G34190
OG0027056	AT2G04034,AT2G04925
OG0027057	AT5G25415,AT5G60380
OG0027058	AT4G17880,AT5G46760
OG0027059	AT1G14686,AT2G01920
OG0027060	AT1G71390,AT1G71400
OG0027061	AT2G37960,AT3G54060
OG0027064	AT3G11270,AT5G05780
OG0027065	AT1G48540,AT3G17920
OG0027067	AT1G04520,AT2G33330
OG0027068	AT4G23130,AT4G23270
OG0027069	AT1G27130,AT1G27140
OG0027070	AT3G60770,AT4G00100
OG0027072	AT4G10265,AT4G10270
OG0027073	AT1G48598,AT3G17998
OG0027074	AT5G66660,AT5G66670
OG0027075	AT4G09740,AT4G23560
OG0027076	AT1G24265,AT1G24267
OG0027077	AT5G21100,AT5G21105
OG0027078	AT3G11440,AT5G06100
OG0027079	AT4G27950,AT5G53290
OG0027080	AT1G06970,AT2G30240
OG0027081	AT2G44130,AT3G59940
OG0027082	AT1G25400,AT1G68440
OG0027083	AT3G51950,AT3G63450
OG0027084	AT2G45470,AT3G60900
OG0027085	AT3G24120,AT4G13640
OG0027086	AT2G46180,AT3G61570
OG0027087	AT1G20780,AT1G76390
OG0027088	AT2G07715,ATMG00560
OG0027089	AT1G20950,AT1G76550
OG0027090	AT3G16690,AT4G15920
OG0027091	AT2G15420,AT3G42060
OG0027092	AT1G01440,AT4G01090
OG0027093	AT5G07320,AT5G61810
OG0027094	AT1G01300,AT3G61820
OG0027095	AT3G45060,AT5G60780
OG0027096	AT3G09570,AT5G02630
OG0027097	AT1G20090,AT1G75840
OG0027098	AT1G07370,AT2G29570
OG0027099	AT3G15820,AT3G15830
OG0027100	AT1G31820,AT1G31830
OG0027102	AT1G76705,AT5G03960
OG0027103	AT1G05470,AT2G32010
OG0027104	AT2G07692,ATMG01300
OG0027106	AT1G04300,AT5G43560
OG0027107	AT4G33930,AT4G34300
OG0027108	AT1G60880,AT1G60920
OG0027109	AT3G11910,AT5G06600
OG0027110	AT3G61720,AT5G03435
OG0027111	AT5G11180,AT5G11210
OG0027112	AT3G45630,AT5G60170
OG0027113	AT2G22910,AT4G37670
OG0027114	AT2G36250,AT3G52750
OG0027115	AT1G10430,AT1G59830
OG0027116	AT3G05960,AT5G26250
OG0027117	AT2G17800,AT4G35950
OG0027118	AT4G09210,AT4G09260
OG0027119	AT1G55630,AT3G60050
OG0027120	AT2G15025,AT5G35890
OG0027121	AT3G61280,AT3G61290
OG0027122	AT1G18160,AT1G73660
OG0027123	AT2G35690,AT4G16760
OG0027124	AT1G12920,AT3G26618
OG0027125	AT1G06540,AT2G30930
OG0027126	AT1G69550,AT5G38340
OG0027127	AT5G51030,AT5G61830
OG0027128	AT1G48480,AT3G17840
OG0027129	AT4G23420,AT4G23430
OG0027130	AT3G01513,AT5G14730
OG0027131	AT2G38530,AT2G38540
OG0027132	AT2G19680,AT4G29480
OG0027133	AT3G29380,AT4G10680
OG0027134	AT1G55720,AT1G55730
OG0027135	AT2G43680,AT3G59690
OG0027137	AT2G40990,AT3G56920
OG0027138	AT2G17700,AT4G35780
OG0027139	AT3G51370,AT5G66080
OG0027140	AT2G39390,AT5G02610
OG0027141	AT3G03190,AT5G17220
OG0027142	AT3G09490,AT5G02590
OG0027143	AT1G07640,AT2G28810
OG0027144	AT2G48160,AT3G63070
OG0027146	AT2G44800,AT3G60290
OG0027148	AT2G32785,AT2G32788
OG0027149	AT1G57730,AT1G70910
OG0027150	AT2G40000,AT3G55840
OG0027151	AT1G13090,AT3G26830
OG0027152	AT1G03670,AT4G03490
OG0027153	AT3G59590,AT3G59610
OG0027155	AT3G20690,AT3G20700
OG0027156	AT1G17940,AT1G73390
OG0027157	AT1G21080,AT1G76700
OG0027158	AT1G63470,AT1G63480
OG0027159	AT3G04390,AT4G31196
OG0027160	AT5G12090,AT5G27510
OG0027161	AT2G37478,AT3G53668
OG0027162	AT5G07240,AT5G62070
OG0027163	AT4G22217,AT4G22230
OG0027164	AT3G25573,AT3G25577
OG0027165	AT3G01325,AT3G01331
OG0027166	AT2G16620,AT3G23650
OG0027167	AT2G42260,AT3G57860
OG0027168	AT2G37620,AT3G53750
OG0027169	AT1G13510,AT1G13540
OG0027170	AT1G12900,AT3G26650
OG0027171	AT1G17430,AT1G72620
OG0027172	AT1G64830,AT5G33340
OG0027173	AT3G23080,AT4G14500
OG0027174	AT1G18970,AT1G18980
OG0027176	AT1G30810,AT2G34880
OG0027177	AT1G18670,AT1G74330
OG0027178	AT1G13620,AT2G04025
OG0027179	AT1G18690,AT1G74380
OG0027180	AT1G54870,AT3G05260
OG0027181	AT2G42010,AT4G00240
OG0027182	AT1G03960,AT5G44090
OG0027183	AT4G26590,AT5G55930
OG0027184	AT4G18380,AT5G46170
OG0027185	AT5G66900,AT5G66910
OG0027186	AT1G29310,AT2G34250
OG0027187	AT1G64870,AT5G11220
OG0027188	AT1G21980,AT1G77740
OG0027189	AT1G18210,AT1G73630
OG0027190	AT2G25060,AT4G31840
OG0027191	AT1G51420,AT2G35840
OG0027192	AT1G06130,AT2G31350
OG0027193	AT3G01310,AT5G15070
OG0027194	AT3G05570,AT4G39235
OG0027195	AT5G10625,AT5G24860
OG0027196	AT3G48240,AT5G63130
OG0027197	AT5G10570,AT5G65640
OG0027198	AT5G55410,AT5G55460
OG0027199	AT3G49800,AT5G65910
OG0027201	AT1G23380,AT1G70510
OG0027202	AT2G21540,AT4G39180
OG0027203	AT1G49650,AT1G49660
OG0027204	AT5G50565,AT5G50665
OG0027205	AT4G04610,AT4G21990
OG0027206	AT1G14920,AT2G01570
OG0027207	AT1G05000,AT2G32960
OG0027208	AT5G47480,AT5G47490
OG0027209	AT2G21600,AT4G39220
OG0027210	AT1G65480,AT4G20370
OG0027211	AT1G48860,AT2G45300
OG0027212	AT1G64610,AT5G42010
OG0027213	AT1G29250,AT2G34160
OG0027214	AT4G08770,AT4G08780
OG0027215	AT1G63205,AT1G63206
OG0027216	AT1G56030,AT1G56040
OG0027217	AT3G07220,AT3G07260
OG0027218	AT1G51820,AT1G51850
OG0027219	AT1G31120,AT2G35060
OG0027220	AT1G18570,AT1G74080
OG0027221	AT2G05430,AT3G58230
OG0027222	AT1G14930,AT1G14950
OG0027223	AT3G22790,AT4G14760
OG0027224	AT4G27652,AT5G54145
OG0027225	AT5G58050,AT5G58170
OG0027226	AT1G25440,AT1G73870
OG0027228	AT4G11080,AT4G23800
OG0027229	AT3G23470,AT3G23480
OG0027230	AT2G24710,AT2G24720
OG0027231	AT1G22070,AT1G77920
OG0027232	AT1G11560,AT1G61790
OG0027233	AT1G02570,AT1G02575
OG0027234	AT2G20660,AT2G33130
OG0027235	AT2G40960,AT3G10770
OG0027237	AT4G03965,AT4G22250
OG0027238	AT1G10340,AT2G24600
OG0027239	AT1G55560,AT3G13400
OG0027240	AT5G02170,AT5G02180
OG0027241	AT2G45940,AT4G16080
OG0027244	AT3G49530,AT5G24590
OG0027245	AT5G08240,AT5G23160
OG0027246	AT4G19035,AT4G19038
OG0027247	AT1G23935,AT3G19515
OG0027248	AT1G12260,AT1G62700
OG0027249	AT3G52840,AT4G26140
OG0027250	AT5G26692,AT5G26717
OG0027251	AT1G36622,AT1G36640
OG0027252	AT3G03250,AT5G17310
OG0027253	AT1G29050,AT2G34070
OG0027255	AT1G11670,AT1G61890
OG0027257	AT2G45290,AT3G60750
OG0027258	AT2G38630,AT3G54190
OG0027259	AT5G43440,AT5G43450
OG0027262	AT4G12030,AT4G22840
OG0027263	AT3G18070,AT3G18080
OG0027264	AT1G59835,AT3G50610
OG0027265	AT1G53030,AT3G15352
OG0027266	AT2G40440,AT2G40450
OG0027267	AT1G19200,AT1G74940
OG0027268	AT1G20520,AT1G76210
OG0027269	AT3G12140,AT5G06780
OG0027270	AT3G46590,AT5G59430
OG0027271	AT2G34360,AT5G52450
OG0027272	AT3G24260,AT3G28870
OG0027273	AT4G19450,AT5G45275
OG0027274	AT4G27530,AT5G53895
OG0027275	AT1G20600,AT4G03170
OG0027276	AT1G32690,AT2G35200
OG0027277	AT5G18630,AT5G18640
OG0027278	AT3G05640,AT5G27930
OG0027279	AT1G05300,AT2G32270
OG0027282	AT4G25700,AT5G52570
OG0027283	AT2G46660,AT3G61880
OG0027284	AT1G72120,AT1G72125
OG0027285	AT3G26820,AT3G26840
OG0027286	AT3G49930,AT5G67450
OG0027287	AT5G53260,AT5G53270
OG0027288	AT1G18620,AT1G74160
OG0027289	AT2G24530,AT4G31440
OG0027290	AT2G03040,AT2G03290
OG0027291	AT3G02160,AT5G15570
OG0027293	AT2G20430,AT4G28556
OG0027294	AT2G36770,AT2G36780
OG0027295	AT2G42520,AT3G58570
OG0027296	AT4G27610,AT4G27620
OG0027297	AT2G17090,AT2G17170
OG0027298	AT1G34020,AT4G09810
OG0027299	AT3G09930,AT5G03610
OG0027300	AT1G07510,AT2G29080
OG0027301	AT1G53610,AT1G53620
OG0027302	AT3G08630,AT3G08640
OG0027303	AT1G79170,AT3G28590
OG0027304	AT3G24065,AT3G24068
OG0027305	AT3G23730,AT4G14130
OG0027306	AT1G64820,AT1G66780
OG0027307	AT2G41090,AT2G41100
OG0027308	AT3G02630,AT5G16240
OG0027309	AT2G38700,AT3G54250
OG0027310	AT2G17190,AT2G17200
OG0027311	AT3G24100,AT4G13615
OG0027312	AT1G07570,AT2G28930
OG0027313	AT3G49560,AT5G24650
OG0027314	AT4G19930,AT4G19940
OG0027315	AT3G06985,AT3G07005
OG0027316	AT1G51400,AT3G21055
OG0027317	AT4G18640,AT5G45840
OG0027318	AT2G17130,AT4G35260
OG0027319	AT2G22830,AT4G37760
OG0027321	AT1G11920,AT1G30350
OG0027322	AT5G60500,AT5G60510
OG0027323	AT3G49290,AT5G24310
OG0027324	AT1G15020,AT2G01270
OG0027325	AT1G29080,AT1G29090
OG0027326	AT1G16060,AT1G79700
OG0027327	AT3G01050,AT5G15460
OG0027329	AT5G11950,AT5G26140
OG0027330	AT3G45320,AT5G60330
OG0027332	AT3G17690,AT3G17700
OG0027334	AT1G15460,AT1G74810
OG0027335	AT3G44110,AT5G22060
OG0027336	AT1G69090,AT5G66830
OG0027337	AT3G26935,AT5G41060
OG0027338	AT1G09350,AT1G56600
OG0027339	AT1G03700,AT4G03540
OG0027341	AT1G04220,AT5G43760
OG0027342	AT1G44800,AT4G08300
OG0027344	AT2G44910,AT3G60390
OG0027345	AT1G51760,AT1G51780
OG0027346	AT2G44600,AT3G60200
OG0027348	AT3G55870,AT5G05730
OG0027349	AT3G48980,AT5G23850
OG0027350	AT3G06830,AT5G49180
OG0027351	AT3G27420,AT5G40600
OG0027353	AT1G05070,AT2G32580
OG0027354	AT2G25820,AT4G32800
OG0027355	AT2G37160,AT3G53390
OG0027356	AT2G07440,AT2G41310
OG0027357	AT1G10210,AT1G59580
OG0027358	AT2G20960,AT4G38560
OG0027359	AT3G46830,AT5G59150
OG0027360	AT2G22850,AT4G37730
OG0027361	AT2G23300,AT4G37250
OG0027362	AT1G17140,AT1G78430
OG0027363	AT1G35260,AT1G35310
OG0027365	AT5G10090,AT5G65160
OG0027368	AT2G16650,AT4G21900
OG0027369	AT3G06180,AT5G19025
OG0027370	AT2G17380,AT4G35410
OG0027371	AT2G43160,AT3G59290
OG0027372	AT4G19865,AT4G19870
OG0027373	AT3G28920,AT5G39760
OG0027374	AT1G51370,AT5G53840
OG0027375	AT2G42830,AT3G58780
OG0027376	AT1G18200,AT1G73640
OG0027377	AT2G07713,ATMG00540
OG0027378	AT4G36150,AT5G44870
OG0027379	AT2G41835,AT5G48205
OG0027380	AT4G26620,AT5G55900
OG0027381	AT2G41870,AT3G57540
OG0027382	AT4G23190,AT4G23300
OG0027383	AT3G28918,AT3G43722
OG0027384	AT4G24280,AT5G49910
OG0027385	AT5G46040,AT5G46050
OG0027386	AT5G18350,AT5G18370
OG0027387	AT3G03200,AT5G17260
OG0027388	AT1G19840,AT1G75590
OG0027389	AT4G02230,AT4G16030
OG0027390	AT1G54130,AT3G14050
OG0027391	AT3G05685,AT4G03590
OG0027392	AT3G02610,AT3G02620
OG0027393	AT4G26130,AT5G56980
OG0027395	AT1G08065,AT5G56330
OG0027397	AT2G28640,AT2G28650
OG0027398	AT1G14960,AT1G30990
OG0027399	AT5G49310,AT5G52000
OG0027401	AT2G46490,AT5G35110
OG0027402	AT3G50920,AT5G66450
OG0027403	AT4G26880,AT5G55110
OG0027404	AT5G10660,AT5G24880
OG0027405	AT3G50220,AT5G67210
OG0027406	AT1G18460,AT1G73920
OG0027408	AT4G27100,AT5G54780
OG0027409	AT3G57720,AT3G57730
OG0027411	AT3G02930,AT5G16730
OG0027412	AT2G15730,AT4G34420
OG0027413	AT3G53065,AT3G53080
OG0027414	AT5G18770,AT5G18780
OG0027415	AT2G17720,AT5G66060
OG0027416	AT3G07460,AT3G07470
OG0027417	AT4G04720,AT4G21940
OG0027418	AT3G28580,AT5G40010
OG0027419	AT1G63300,AT5G41140
OG0027421	AT1G48620,AT3G18035
OG0027422	AT4G01750,AT4G01770
OG0027424	AT3G09200,AT3G11250
OG0027426	AT3G04700,AT5G28690
OG0027427	AT1G26390,AT4G20800
OG0027428	AT1G25450,AT1G68530
OG0027429	AT1G04270,AT5G09510
OG0027431	AT3G11180,AT5G05600
OG0027432	AT1G63500,AT5G41260
OG0027433	AT4G11780,AT4G23020
OG0027434	AT1G08040,AT2G28310
OG0027436	AT5G09410,AT5G64220
OG0027437	AT5G27350,AT5G27360
OG0027438	AT4G21903,AT4G21910
OG0027439	AT4G12731,AT4G12735
OG0027440	AT1G26620,AT1G69360
OG0027441	AT1G66260,AT5G37720
OG0027443	AT1G03800,AT5G44210
OG0027444	AT1G30670,AT2G34820
OG0027445	AT1G24147,AT1G24148
OG0027446	AT3G04090,AT5G18290
OG0027447	AT3G05290,AT5G27520
OG0027448	AT1G48940,AT3G18590
OG0027449	AT2G20590,AT4G28430
OG0027450	AT3G12170,AT5G06910
OG0027451	AT2G44220,AT2G44240
OG0027452	AT4G17486,AT5G47310
OG0027453	AT4G25240,AT5G51480
OG0027454	AT2G18140,AT2G18150
OG0027455	AT1G05675,AT1G05680
OG0027456	AT4G31710,AT5G27100
OG0027457	AT4G11360,AT4G11370
OG0027458	AT1G27360,AT1G27370
OG0027459	AT2G02030,AT2G05600
OG0027460	AT2G37900,AT3G53960
OG0027461	AT3G19450,AT4G34230
OG0027462	AT4G25890,AT5G57290
OG0027464	AT3G09690,AT5G02970
OG0027465	AT1G09157,AT5G39650
OG0027466	AT5G51370,AT5G51380
OG0027467	AT2G14880,AT4G34290
OG0027468	AT3G49570,AT3G49580
OG0027469	AT1G51913,AT1G51915
OG0027470	AT1G09720,AT1G58210
OG0027471	AT3G22530,AT4G14830
OG0027472	AT4G26055,AT5G57080
OG0027473	AT1G09000,AT1G54960
OG0027474	AT1G13020,AT3G26400
OG0027475	AT3G50070,AT5G67260
OG0027476	AT2G02930,AT4G02520
OG0027477	AT1G29350,AT1G29370
OG0027478	AT1G67860,AT1G67865
OG0027479	AT1G11080,AT4G15100
OG0027480	AT1G64220,AT5G41685
OG0027481	AT3G45010,AT5G22980
OG0027483	AT1G12350,AT5G02080
OG0027484	AT3G43410,AT5G35945
OG0027485	AT3G27600,AT4G16200
OG0027486	AT3G23550,AT3G23560
OG0027487	AT3G21465,AT4G15640
OG0027488	AT2G14850,AT4G33890
OG0027489	AT4G08370,AT4G08380
OG0027490	AT5G08270,AT5G23200
OG0027491	AT2G23520,AT4G37100
OG0027492	AT1G32763,AT3G04540
OG0027493	AT2G19850,AT4G04030
OG0027495	AT1G54930,AT5G13920
OG0027496	AT2G44120,AT3G13580
OG0027497	AT2G16400,AT4G34610
OG0027498	AT3G03450,AT5G17490
OG0027499	AT1G77570,AT4G19630
OG0027500	AT2G25070,AT4G31860
OG0027501	AT4G34135,AT4G34138
OG0027502	AT2G22800,AT4G37790
OG0027503	AT2G42680,AT3G58680
OG0027504	AT3G49300,AT3G49305
OG0027507	AT3G10480,AT3G10490
OG0027509	AT1G20280,AT1G61200
OG0027510	AT3G28500,AT5G40040
OG0027511	AT1G48590,AT3G17980
OG0027512	AT3G51690,AT3G51700
OG0027513	AT3G06150,AT5G19060
OG0027514	AT4G13390,AT5G35190
OG0027515	AT1G48405,AT3G17680
OG0027516	AT4G25160,AT5G61550
OG0027517	AT5G18330,AT5G18340
OG0027519	AT1G01590,AT1G23020
OG0027520	AT4G19640,AT5G45130
OG0027521	AT5G08390,AT5G23430
OG0027522	AT2G20650,AT4G28370
OG0027523	AT2G46420,AT3G61700
OG0027524	AT1G03770,AT5G44280
OG0027525	AT2G36460,AT3G52930
OG0027526	AT3G42670,AT5G20420
OG0027527	AT2G43500,AT3G59580
OG0027532	AT5G37810,AT5G37820
OG0027533	AT2G45960,AT3G61430
OG0027534	AT3G07850,AT3G14040
OG0027535	AT1G16310,AT1G79520
OG0027536	AT3G44900,AT5G22900
OG0027539	AT2G16730,AT4G38590
OG0027540	AT4G11990,AT4G22860
OG0027542	AT2G34280,AT4G01640
OG0027543	AT3G24310,AT4G13480
OG0027544	AT1G67210,AT5G38600
OG0027545	AT5G54610,AT5G54620
OG0027546	AT5G09760,AT5G64640
OG0027548	AT2G42380,AT3G58120
OG0027549	AT2G05185,AT5G22608
OG0027550	AT1G63580,AT1G63590
OG0027551	AT1G23510,AT1G23520
OG0027552	AT2G43850,AT3G59830
OG0027553	AT4G23250,AT4G23260
OG0027554	AT5G08190,AT5G23090
OG0027555	AT5G60080,AT5G60090
OG0027556	AT3G46460,AT5G59300
OG0027557	AT1G66950,AT2G36380
OG0027558	AT5G63240,AT5G63250
OG0027559	AT3G49370,AT5G24430
OG0027560	AT3G16950,AT4G16155
OG0027561	AT2G22630,AT4G37940
OG0027562	AT3G11430,AT5G06090
OG0027563	AT3G47060,AT5G58870
OG0027564	AT1G23110,AT1G70900
OG0027566	AT1G51520,AT3G21100
OG0027567	AT3G60940,AT3G61028
OG0027568	AT1G63800,AT5G41340
OG0027569	AT1G34550,AT4G09630
OG0027571	AT4G18596,AT5G45880
OG0027572	AT1G78820,AT1G78830
OG0027573	AT1G54270,AT3G13920
OG0027574	AT2G39660,AT3G55450
OG0027576	AT1G33475,AT4G10170
OG0027577	AT2G17840,AT3G51250
OG0027578	AT4G03460,AT4G03500
OG0027579	AT5G46890,AT5G46900
OG0027580	AT3G15530,AT5G54400
OG0027581	AT1G29870,AT1G29880
OG0027582	AT1G04410,AT5G43330
OG0027585	AT1G48660,AT1G48670
OG0027586	AT1G20730,AT1G20740
OG0027587	AT3G23270,AT4G14368
OG0027589	AT1G78850,AT1G78860
OG0027590	AT5G58390,AT5G58400
OG0027591	AT1G22150,AT1G78000
OG0027592	AT1G52770,AT3G15570
OG0027593	AT1G54200,AT3G42800
OG0027594	AT1G18040,AT1G73690
OG0027595	AT5G59580,AT5G59590
OG0027596	AT3G56520,AT5G41090
OG0027597	AT3G58350,AT3G58400
OG0027599	AT4G26320,AT5G56540
OG0027600	AT1G56240,AT1G56250
OG0027601	AT1G35320,AT3G30160
OG0027602	AT2G35930,AT3G52450
OG0027603	AT5G41120,AT5G41130
OG0027604	AT2G14860,AT4G33905
OG0027605	AT1G63055,AT1G63057
OG0027606	AT2G41730,AT5G24640
OG0027607	AT2G46530,AT3G61830
OG0027608	AT3G25727,AT4G05095
OG0027609	AT1G40087,AT3G30200
OG0027610	AT4G15620,AT4G15630
OG0027611	AT1G07900,AT2G28500
OG0027612	AT2G44578,AT2G44581
OG0027613	AT2G17000,AT2G17010
OG0027615	AT1G18510,AT1G74045
OG0027616	AT4G27680,AT5G53540
OG0027617	AT5G24540,AT5G24550
OG0027618	AT2G21430,AT4G39090
OG0027619	AT2G23760,AT4G36870
OG0027620	AT1G57660,AT1G57860
OG0027621	AT3G01300,AT5G15080
OG0027622	AT4G04790,AT4G21880
OG0027623	AT1G48770,AT3G18295
OG0027624	AT5G25470,AT5G25475
OG0027626	AT5G08230,AT5G23150
OG0027627	AT4G26480,AT5G56140
OG0027628	AT2G07040,AT5G35390
OG0027629	AT2G38800,AT3G54570
OG0027630	AT1G03200,AT1G03240
OG0027631	AT3G02780,AT5G16440
OG0027632	AT1G28060,AT3G55930
OG0027633	AT1G74010,AT1G74020
OG0027634	AT3G23760,AT4G14100
OG0027635	AT5G16050,AT5G38480
OG0027636	AT1G18180,AT1G73650
OG0027637	AT4G20990,AT4G21000
OG0027638	AT3G05200,AT5G27420
OG0027639	AT4G11930,AT4G11940
OG0027640	AT5G38435,AT5G38440
OG0027641	AT2G26190,AT4G33050
OG0027642	AT1G48450,AT3G17800
OG0027645	AT5G50560,AT5G50660
OG0027646	AT1G22650,AT1G72000
OG0027647	AT1G64840,AT2G24250
OG0027648	AT1G63190,AT1G63200
OG0027649	AT4G10895,AT5G04047
OG0027650	AT5G13740,AT5G13750
OG0027651	AT2G21230,AT4G38900
OG0027652	AT1G17270,AT5G50420
OG0027653	AT1G01410,AT5G64490
OG0027654	AT3G48720,AT5G63560
OG0027655	AT2G20080,AT4G28840
OG0027656	AT1G07150,AT2G30040
OG0027658	AT2G36190,AT3G52600
OG0027659	AT1G52830,AT3G15540
OG0027660	AT3G22760,AT4G14770
OG0027661	AT3G16860,AT4G16120
OG0027662	AT1G26730,AT1G35350
OG0027663	AT5G65609,AT5G67245
OG0027664	AT3G06545,AT3G11060
OG0027665	AT3G18170,AT3G18180
OG0027666	AT3G23510,AT3G23530
OG0027667	AT4G11910,AT4G22920
OG0027668	AT1G01110,AT4G00820
OG0027669	AT3G01570,AT5G40420
OG0027670	AT1G14390,AT2G02780
OG0027672	AT5G14602,AT5G18150
OG0027673	AT2G18680,AT2G18690
OG0027674	AT3G44850,AT5G22840
OG0027675	AT1G62900,AT1G63140
OG0027677	AT3G43580,AT4G08874
OG0027678	AT1G05894,AT2G31480
OG0027679	AT1G18250,AT1G73620
OG0027680	AT1G63950,AT1G63960
OG0027681	AT3G27027,AT5G40980
OG0027682	AT2G36180,AT5G17470
OG0027683	AT1G52690,AT3G15670
OG0027684	AT4G11070,AT4G23810
OG0027685	AT3G46340,AT3G46350
OG0027686	AT2G03030,AT2G03300
OG0027688	AT1G03210,AT4G02860
OG0027689	AT1G48330,AT3G17580
OG0027690	AT4G05100,AT4G21440
OG0027691	AT5G43090,AT5G43110
OG0027693	AT1G17455,AT1G72630
OG0027694	AT4G27240,AT5G54630
OG0027695	AT2G37800,AT2G37810
OG0027696	AT5G11360,AT5G11400
OG0027697	AT1G18486,AT4G02655
OG0027698	AT1G18410,AT1G73860
OG0027699	AT5G08010,AT5G61040
OG0027700	AT2G11200,AT3G17400
OG0027701	AT2G41340,AT3G57080
OG0027702	AT2G42440,AT3G58190
OG0027703	AT1G04990,AT2G32930
OG0027704	AT2G24190,AT3G61220
OG0027705	AT3G26910,AT5G41100
OG0027706	AT4G00020,AT5G01630
OG0027707	AT4G19112,AT5G45428
OG0027708	AT1G72850,AT4G09420
OG0027709	AT2G01008,AT3G43160
OG0027710	AT2G39250,AT3G54990
OG0027711	AT1G09590,AT1G09690
OG0027712	AT5G24770,AT5G24780
OG0027713	AT5G12350,AT5G19420
OG0027714	AT3G22160,AT4G15120
OG0027715	AT2G20310,AT4G28690
OG0027716	AT1G01460,AT4G01190
OG0027717	AT1G22500,AT1G72200
OG0027718	AT4G27320,AT5G54430
OG0027719	AT5G01680,AT5G01690
OG0027721	AT5G36920,AT5G36925
OG0027722	AT2G16890,AT5G14860
OG0027723	AT1G61540,AT4G39590
OG0027724	AT2G37120,AT3G53370
OG0027725	AT3G23950,AT3G23970
OG0027726	AT4G00232,AT5G41765
OG0027727	AT3G03150,AT5G17165
OG0027729	AT1G32280,AT5G56480
OG0027730	AT3G57240,AT3G57260
OG0027731	AT3G33528,AT4G07526
OG0027732	AT3G45260,AT5G60470
OG0027733	AT3G45410,AT3G45420
OG0027734	AT1G03430,AT5G39340
OG0027736	AT1G65690,AT5G36970
OG0027737	AT1G14685,AT2G01930
OG0027738	AT2G04495,AT2G04515
OG0027739	AT5G12230,AT5G19480
OG0027740	AT3G48020,AT5G62865
OG0027741	AT3G08530,AT3G11130
OG0027742	AT4G25410,AT5G51790
OG0027743	AT4G04750,AT4G04760
OG0027745	AT3G29360,AT5G39320
OG0027746	AT1G01360,AT4G01026
OG0027747	AT3G51080,AT4G36240
OG0027748	AT3G04930,AT5G28040
OG0027749	AT3G06630,AT3G06640
OG0027750	AT3G20980,AT3G21000
OG0027751	AT1G28395,AT2G33847
OG0027752	AT1G54300,AT3G05770
OG0027753	AT2G21060,AT4G38680
OG0027754	AT1G24380,AT4G10230
OG0027755	AT3G27330,AT5G40720
OG0027756	AT3G49870,AT5G67560
OG0027758	AT1G11340,AT1G11410
OG0027760	AT3G14415,AT3G14420
OG0027761	AT2G07719,ATMG00610
OG0027762	AT1G55790,AT1G55800
OG0027763	AT5G39510,AT5G39630
OG0027764	AT3G46440,AT5G59290
OG0027765	AT3G54520,AT3G54530
OG0027767	AT1G17970,AT1G73760
OG0027768	AT1G63522,AT1G63535
OG0027769	AT2G30140,AT2G30150
OG0027770	AT3G44070,AT5G26622
OG0027771	AT3G09390,AT5G02380
OG0027772	AT2G18190,AT2G18193
OG0027773	AT2G26130,AT2G26135
OG0027774	AT3G11770,AT5G06450
OG0027775	AT3G12400,AT5G13860
OG0027776	AT4G22700,AT5G35900
OG0027777	AT3G11773,AT5G06470
OG0027778	AT4G13280,AT4G13300
OG0027779	AT1G33170,AT4G10440
OG0027782	AT1G09980,AT1G58350
OG0027783	AT2G44890,AT2G45510
OG0027784	AT3G07340,AT5G48560
OG0027785	AT3G60180,AT3G60961
OG0027786	AT1G08880,AT1G54690
OG0027787	AT3G03120,AT5G17060
OG0027789	AT3G09405,AT3G09410
OG0027790	AT1G01100,AT5G47700
OG0027791	AT3G09820,AT5G03300
OG0027792	AT3G32150,AT3G33293
OG0027793	AT2G18550,AT4G36740
OG0027795	AT1G62680,AT4G26800
OG0027796	AT2G25670,AT4G32610
OG0027797	AT4G02740,AT4G02760
OG0027798	AT1G65040,AT3G16090
OG0027801	AT2G46210,AT3G61580
OG0027802	AT3G22570,AT3G22580
OG0027803	AT1G18590,AT1G74090
OG0027804	AT1G45100,AT5G41690
OG0027805	AT1G53730,AT3G14350
OG0027806	AT1G07490,AT2G29125
OG0027807	AT4G17970,AT5G46610
OG0027808	AT3G05120,AT5G27320
OG0027809	AT3G21790,AT3G21800
OG0027810	AT1G66790,AT3G50674
OG0027812	AT1G11100,AT1G61140
OG0027814	AT3G10570,AT5G04660
OG0027816	AT2G46740,AT2G46750
OG0027819	AT3G46110,AT5G59790
OG0027820	AT2G05160,AT3G52980
OG0027821	AT3G52320,AT3G52330
OG0027822	AT4G31615,AT4G31630
OG0027823	AT5G14980,AT5G19290
OG0027824	AT3G04080,AT5G18280
OG0027825	AT4G32714,AT4G32717
OG0027828	AT1G16825,AT1G78895
OG0027829	AT1G33800,AT4G09990
OG0027830	AT3G24130,AT5G18990
OG0027831	AT2G25000,AT4G31800
OG0027832	AT1G51710,AT3G21280
OG0027834	AT2G07708,ATMG00500
OG0027836	AT2G27070,AT5G07210
OG0027837	AT1G05575,AT2G31945
OG0027838	AT1G05100,AT2G32510
OG0027839	AT3G46930,AT5G58950
OG0027840	AT4G11010,AT4G23900
OG0027841	AT1G56385,AT3G57840
OG0027842	AT3G10760,AT5G05090
OG0027843	AT1G32150,AT2G35530
OG0027844	AT4G04630,AT4G21970
OG0027845	AT3G60270,AT3G60280
OG0027846	AT1G02370,AT4G01990
OG0027847	AT2G41180,AT3G56710
OG0027848	AT2G23550,AT2G23570
OG0027849	AT1G35730,AT1G35750
OG0027850	AT1G03290,AT4G02880
OG0027851	AT1G29760,AT2G34380
OG0027852	AT4G09220,AT4G09270
OG0027853	AT1G78950,AT1G78955
OG0027854	AT5G52300,AT5G52310
OG0027856	AT2G24360,AT4G31170
OG0027859	AT1G70800,AT1G70810
OG0027860	AT3G44340,AT4G32640
OG0027861	AT3G44220,AT5G22200
OG0027862	AT1G30972,AT1G30974
OG0027863	AT1G64300,AT5G41730
OG0027864	AT3G28790,AT3G28830
OG0027865	AT1G57780,AT4G13380
OG0027866	AT5G08200,AT5G23130
OG0027867	AT1G21070,AT1G76670
OG0027870	AT5G57530,AT5G57540
OG0027871	AT1G21610,AT1G77310
OG0027872	AT4G28365,AT4G32490
OG0027873	AT1G17780,AT2G16575
OG0027874	AT2G01280,AT2G45100
OG0027875	AT1G13730,AT2G03640
OG0027876	AT1G07473,AT1G07476
OG0027877	AT4G08700,AT5G41160
OG0027878	AT2G22030,AT2G22050
OG0027879	AT1G11310,AT2G39200
OG0027881	AT2G26450,AT4G33230
OG0027882	AT1G52270,AT4G28310
OG0027883	AT2G07691,ATMG01310
OG0027884	AT2G14000,AT3G30820
OG0027885	AT1G67980,AT1G67990
OG0027886	AT1G32100,AT4G13660
OG0027887	AT2G19780,AT4G29240
OG0027888	AT3G01730,AT5G14330
OG0027889	AT5G37473,AT5G37474
OG0027892	AT1G21670,AT1G21680
OG0027894	AT1G21930,AT3G42150
OG0027895	AT2G04480,AT5G35870
OG0027896	AT4G14230,AT4G14240
OG0027897	AT2G16380,AT4G34580
OG0027898	AT2G40140,AT3G55980
OG0027899	AT5G10270,AT5G64960
OG0027900	AT3G25420,AT4G12910
OG0027901	AT4G11140,AT4G23750
OG0027903	AT1G02380,AT4G01960
OG0027904	AT3G51150,AT5G66310
OG0027905	AT1G24140,AT1G59970
OG0027906	AT3G30580,AT5G38790
OG0027907	AT1G06225,AT2G31081
OG0027908	AT5G08070,AT5G60970
OG0027909	AT3G02470,AT5G15950
OG0027910	AT4G20390,AT5G44550
OG0027911	AT1G18800,AT1G74560
OG0027912	AT4G03820,AT4G22270
OG0027913	AT2G42580,AT3G58620
OG0027915	AT4G04210,AT4G22150
OG0027917	AT1G04030,AT5G44040
OG0027918	AT2G30220,AT2G30310
OG0027919	AT1G26710,AT1G26720
OG0027920	AT5G59090,AT5G59120
OG0027922	AT3G21950,AT5G38020
OG0027923	AT1G02816,AT4G02370
OG0027924	AT3G49110,AT3G49120
OG0027925	AT4G25515,AT4G25520
OG0027926	AT2G20630,AT4G28400
OG0027927	AT1G01130,AT5G47170
OG0027928	AT2G40400,AT3G56140
OG0027929	AT4G02300,AT4G02320
OG0027930	AT3G29680,AT5G61160
OG0027931	AT1G23790,AT1G70340
OG0027932	AT4G10730,AT4G24100
OG0027933	AT1G22882,AT1G71360
OG0027935	AT3G19390,AT3G19400
OG0027937	AT2G48075,AT3G63050
OG0027938	AT3G45330,AT3G45390
OG0027940	AT1G66590,AT1G69750
OG0027941	AT1G01750,AT4G00680
OG0027943	AT2G24500,AT4G31420
OG0027944	AT3G46580,AT5G59380
OG0027945	AT1G11250,AT1G61290
OG0027946	AT5G59260,AT5G59270
OG0027948	AT1G05780,AT2G31710
OG0027949	AT3G44190,AT5G22140
OG0027950	AT2G16385,AT4G34600
OG0027951	AT2G39975,AT2G40745
OG0027952	AT2G07673,ATMG01030
OG0027953	AT3G42880,AT5G20690
OG0027954	AT3G01516,AT5G14690
OG0027955	AT5G38990,AT5G39000
OG0027956	AT3G01950,AT5G14110
OG0027957	AT3G24870,AT3G24880
OG0027958	AT4G24960,AT5G50720
OG0027959	AT3G50450,AT3G50470
OG0027960	AT1G73325,AT1G73330
OG0027961	AT1G50640,AT3G20310
OG0027963	AT1G66660,AT5G62800
OG0027964	AT1G45163,AT5G55790
OG0027965	AT1G35150,AT2G06500
OG0027966	AT1G19660,AT1G75380
OG0027967	AT1G26240,AT1G26250
OG0027968	AT3G58540,AT5G06190
OG0027969	AT1G72590,AT2G16530
OG0027970	AT3G07190,AT5G48660
OG0027971	AT1G67520,AT3G16030
OG0027972	AT2G20440,AT4G28550
OG0027973	AT1G23290,AT1G70600
OG0027976	AT4G39480,AT4G39490
OG0027977	AT3G01320,AT5G15020
OG0027978	AT2G24300,AT4G31000
OG0027979	AT3G25030,AT4G13100
OG0027980	AT1G11940,AT1G62305
OG0027981	AT5G24655,AT5G24660
OG0027982	AT1G19370,AT1G75140
OG0027983	AT2G43490,AT3G59570
OG0027984	AT1G47690,AT1G47700
OG0027985	AT3G13290,AT3G13300
OG0027986	AT1G55205,AT3G13674
OG0027987	AT1G63450,AT5G41250
OG0027988	AT3G57400,AT5G52500
OG0027989	AT5G50510,AT5G50620
OG0027990	AT1G05260,AT4G11290
OG0027991	AT1G35230,AT4G09030
OG0027992	AT1G09780,AT3G08590
OG0027993	AT4G16050,AT5G18510
OG0027994	AT1G15750,AT1G80490
OG0027995	AT1G61810,AT1G61820
OG0027996	AT4G15660,AT4G15700
OG0027997	AT2G17660,AT4G35655
OG0027999	AT1G66190,AT5G37550
OG0028002	AT2G07678,ATMG00920
OG0028003	AT3G12990,AT3G60500
OG0028004	AT1G20310,AT1G76070
OG0028005	AT3G49550,AT5G24610
OG0028006	AT3G49690,AT5G65790
OG0028007	AT3G46600,AT5G59450
OG0028008	AT1G66840,AT5G38150
OG0028009	AT1G06350,AT1G06360
OG0028010	AT5G03920,AT5G04010
OG0028011	AT1G04600,AT2G33240
OG0028013	AT1G66480,AT5G37840
OG0028014	AT5G61090,AT5G61120
OG0028016	AT5G59530,AT5G59540
OG0028017	AT1G05090,AT4G20720
OG0028018	AT2G46260,AT4G01160
OG0028020	AT2G22900,AT4G37690
OG0028021	AT3G08720,AT3G08730
OG0028022	AT1G02190,AT2G37700
OG0028024	AT1G31280,AT1G31290
OG0028025	AT1G30410,AT1G30420
OG0028027	AT4G26700,AT5G55400
OG0028029	AT3G09020,AT5G01250
OG0028030	AT2G27710,AT2G27720
OG0028031	AT3G26620,AT3G26660
OG0028032	AT1G53310,AT3G14940
OG0028033	AT1G35435,AT5G60615
OG0028034	AT1G43560,AT1G76760
OG0028035	AT4G27280,AT5G54490
OG0028036	AT1G14690,AT2G01910
OG0028037	AT1G72510,AT2G09970
OG0028038	AT3G20850,AT5G19810
OG0028039	AT3G24360,AT4G13360
OG0028040	AT3G50820,AT5G66570
OG0028041	AT1G04580,AT2G27150
OG0028042	AT1G51560,AT3G21140
OG0028043	AT1G19180,AT1G74950
OG0028044	AT5G13430,AT5G13440
OG0028045	AT2G07714,ATMG00550
OG0028046	AT2G47670,AT3G62820
OG0028048	AT4G17640,AT5G47080
OG0028050	AT3G07730,AT4G01170
OG0028051	AT2G25350,AT4G32160
OG0028052	AT4G11950,AT4G22900
OG0028053	AT2G30730,AT2G30740
OG0028054	AT1G55610,AT3G13380
OG0028055	AT2G29605,AT3G45800
OG0028056	AT2G24260,AT4G30980
OG0028057	AT4G33590,AT4G33600
OG0028058	AT3G29430,AT3G32040
OG0028060	AT1G20225,AT1G76020
OG0028061	AT3G47410,AT5G62400
OG0028062	AT1G64530,AT4G24020
OG0028063	AT3G23930,AT4G13540
OG0028065	AT1G56360,AT4G36350
OG0028066	AT1G51600,AT3G21175
OG0028067	AT4G05170,AT4G21340
OG0028068	AT3G03480,AT5G17540
OG0028069	AT2G13790,AT2G13800
OG0028070	AT2G22180,AT4G39745
OG0028071	AT1G20880,AT1G76460
OG0028072	AT3G43700,AT5G21010
OG0028073	AT3G05710,AT5G26980
OG0028074	AT1G55360,AT3G13510
OG0028075	AT2G26865,AT2G36724
OG0028077	AT3G03780,AT5G17920
OG0028078	AT3G03290,AT5G17390
OG0028079	AT2G45080,AT3G60550
OG0028080	AT4G24390,AT5G49980
OG0028081	AT3G28780,AT3G28840
OG0028082	AT3G09900,AT5G03520
OG0028084	AT1G55990,AT4G33610
OG0028085	AT1G29540,AT2G34330
OG0028087	AT1G13860,AT2G03480
OG0028089	AT2G24100,AT4G30780
OG0028090	AT2G22880,AT4G37710
OG0028091	AT2G23190,AT2G23220
OG0028092	AT4G11090,AT4G23790
OG0028093	AT3G46130,AT5G59780
OG0028094	AT2G19050,AT2G19060
OG0028096	AT1G49780,AT3G19380
OG0028097	AT4G19880,AT5G45020
OG0028098	AT5G08360,AT5G23380
OG0028099	AT3G03130,AT5G17160
OG0028104	AT1G54220,AT3G13930
OG0028105	AT3G28857,AT5G39860
OG0028106	AT1G65681,AT2G45110
OG0028107	AT3G06680,AT3G06700
OG0028108	AT1G22760,AT1G71770
OG0028109	AT1G20890,AT1G76480
OG0028111	AT2G24290,AT4G30996
OG0028112	AT1G17830,AT1G73210
OG0028114	AT1G22990,AT1G71050
OG0028115	AT1G51745,AT3G21295
OG0028118	AT1G50610,AT3G20190
OG0028119	AT5G57570,AT5G57640
OG0028120	AT4G22690,AT4G22710
OG0028121	AT3G02240,AT3G02242
OG0028122	AT2G36830,AT3G26520
OG0028123	AT4G13770,AT4G31500
OG0028124	AT1G19790,AT1G75520
OG0028126	AT2G23790,AT4G36820
OG0028127	AT2G20170,AT4G23390
OG0028128	AT1G44224,AT3G50570
OG0028129	AT1G48020,AT3G17220
OG0028130	AT2G17430,AT5G65970
OG0028131	AT4G17280,AT5G47530
OG0028132	AT1G06920,AT2G30400
OG0028134	AT1G65160,AT1G65170
OG0028136	AT4G26540,AT5G56040
OG0028137	AT3G11350,AT3G11380
OG0028138	AT1G48030,AT3G17240
OG0028139	AT4G12880,AT5G15350
OG0028140	AT3G14130,AT3G14150
OG0028141	AT4G17310,AT5G47455
OG0028142	AT5G09700,AT5G64570
OG0028143	AT1G31740,AT2G04060
OG0028144	AT1G17550,AT1G72770
OG0028146	AT5G10120,AT5G65100
OG0028147	AT1G04570,AT2G33280
OG0028148	AT3G27210,AT5G40860
OG0028149	AT1G22290,AT1G22300
OG0028150	AT2G25850,AT4G32850
OG0028151	AT1G64490,AT5G42060
OG0028152	AT2G35710,AT4G16600
OG0028153	AT1G06640,AT1G06645
OG0028154	AT4G18250,AT5G38280
OG0028155	AT1G48780,AT3G18300
OG0028157	AT2G14247,AT4G33666
OG0028158	AT2G44010,AT3G59880
OG0028159	AT2G20260,AT4G28750
OG0028160	AT5G28850,AT5G28900
OG0028161	AT1G08970,AT1G54830
OG0028162	AT1G14120,AT1G14130
OG0028164	AT1G24090,AT5G51080
OG0028165	AT2G19760,AT4G29350
OG0028168	AT1G03680,AT4G03520
OG0028169	AT1G18990,AT1G74830
OG0028170	AT2G36026,AT3G52525
OG0028171	AT4G34920,AT4G34930
OG0028172	AT4G15233,AT4G15236
OG0028174	AT3G44490,AT3G44660
OG0028175	AT3G03110,AT5G17020
OG0028176	AT3G50310,AT5G67080
OG0028177	AT2G42130,AT3G58010
OG0028178	AT2G23030,AT5G63650
OG0028180	AT4G02400,AT5G08600
OG0028181	AT1G17500,AT1G72700
OG0028183	AT1G06750,AT2G30630
OG0028184	AT5G52750,AT5G52770
OG0028185	AT4G35610,AT4G35700
OG0028186	AT3G47600,AT5G62470
OG0028188	AT1G75910,AT1G75920
OG0028190	AT1G49830,AT3G19500
OG0028191	AT1G20980,AT1G76580
OG0028192	AT1G53290,AT3G14960
OG0028193	AT3G22890,AT4G14680
OG0028194	AT2G45950,AT3G61415
OG0028195	AT3G45810,AT5G60010
OG0028196	AT5G50590,AT5G50690
OG0028197	AT1G29470,AT2G34300
OG0028198	AT1G16220,AT1G79630
OG0028199	AT1G14260,AT2G02960
OG0028200	AT1G32470,AT2G35370
OG0028201	AT4G25670,AT4G25690
OG0028202	AT1G02800,AT4G02290
OG0028203	AT2G18060,AT4G36160
OG0028204	AT1G66650,AT5G37930
OG0028205	AT2G35740,AT4G16480
OG0028207	AT3G48440,AT5G63260
OG0028208	AT3G55700,AT3G55710
OG0028209	AT1G52191,AT3G16175
OG0028210	AT1G28610,AT2G27360
OG0028211	AT2G16290,AT2G16300
OG0028213	AT4G34630,AT5G48420
OG0028214	AT1G54115,AT3G14070
OG0028216	AT1G05160,AT2G32440
OG0028217	AT1G09640,AT1G57720
OG0028218	AT4G25750,AT5G52860
OG0028219	AT5G09960,AT5G64850
OG0028220	AT5G08020,AT5G61000
OG0028222	AT4G25660,AT4G25680
OG0028223	AT2G42080,AT3G58020
OG0028225	AT3G49810,AT5G65920
OG0028226	AT5G10550,AT5G65630
OG0028227	AT1G09710,AT1G58220
OG0028228	AT1G09245,AT5G39493
OG0028229	AT3G07600,AT5G48290
OG0028230	AT4G25010,AT5G50800
OG0028232	AT3G22520,AT4G14840
OG0028233	AT2G21780,AT4G39360
OG0028237	AT1G32530,AT2G35330
OG0028238	AT4G21400,AT4G21410
OG0028239	AT2G46940,AT3G62070
OG0028240	AT2G41770,AT3G57420
OG0028241	AT1G05800,AT2G31690
OG0028243	AT3G11850,AT5G06560
OG0028244	AT1G53380,AT3G14870
OG0028245	AT4G18720,AT5G42325
OG0028246	AT3G49960,AT5G67400
OG0028247	AT5G28020,AT5G28030
OG0028248	AT3G12250,AT5G06950
[truncated: 9,887 more rows]

## Sheet: D4-2
#gene_ID	GO_annotation	KEGG_annotation	KOG_class	KOG_class_annotation	Pfam_annotation	Swissprot_annotation	TrEMBL_annotation	eggNOG_class	eggNOG_class_annotation	nr_annotation
Rro04G025840.1	Biological Process: reproduction (GO:0000003);; Biological Process: developmental process involved in reproduction (GO:0003006);; Molecular Function: molecular_function (GO:0003674);; Molecular Function: nucleic acid binding (GO:0003676);; Molecular Function: DNA binding (GO:0003677);; Molecular Function: DNA-binding transcription factor activity (GO:0003700);; Molecular Function: binding (GO:000…	K09338|2.4e-107|nta:107766155|K09338 homeobox-leucine zipper protein | (RefSeq) homeobox-leucine zipper protein MERISTEM L1-like	--	--	START domain	Homeobox-leucine zipper protein PROTODERMAL FACTOR 2 OS=Arabidopsis thaliana OX=3702 GN=PDF2 PE=1 SV=1	homeobox-leucine zipper protein MERISTEM L1-like OS=Nicotiana tabacum OX=4097 GN=LOC107766155 PE=3 SV=1	K	Transcription	PREDICTED: homeobox-leucine zipper protein MERISTEM L1-like [Nicotiana sylvestris]
Rro04G026090.1	Biological Process: reproduction (GO:0000003);; Biological Process: developmental process involved in reproduction (GO:0003006);; Molecular Function: molecular_function (GO:0003674);; Molecular Function: nucleic acid binding (GO:0003676);; Molecular Function: DNA binding (GO:0003677);; Molecular Function: DNA-binding transcription factor activity (GO:0003700);; Molecular Function: binding (GO:000…	K09338|3.5e-111|nsy:104237760|K09338 homeobox-leucine zipper protein | (RefSeq) homeobox-leucine zipper protein MERISTEM L1-like	--	--	START domain	Homeobox-leucine zipper protein PROTODERMAL FACTOR 2 OS=Arabidopsis thaliana OX=3702 GN=PDF2 PE=1 SV=1	homeobox-leucine zipper protein MERISTEM L1-like OS=Nicotiana sylvestris OX=4096 GN=LOC104237760 PE=3 SV=1	K	Transcription	BnaA03g25590D [Brassica napus]
Rro03G023900.1	Biological Process: reproduction (GO:0000003);; Biological Process: developmental process involved in reproduction (GO:0003006);; Molecular Function: molecular_function (GO:0003674);; Molecular Function: nucleic acid binding (GO:0003676);; Molecular Function: DNA binding (GO:0003677);; Molecular Function: DNA-binding transcription factor activity (GO:0003700);; Molecular Function: binding (GO:000…	K09338|3.8e-58|nta:107766155|K09338 homeobox-leucine zipper protein | (RefSeq) homeobox-leucine zipper protein MERISTEM L1-like	--	--	START domain	Homeobox-leucine zipper protein PROTODERMAL FACTOR 2 OS=Arabidopsis thaliana OX=3702 GN=PDF2 PE=1 SV=1	homeobox-leucine zipper protein MERISTEM L1-like OS=Nicotiana tabacum OX=4097 GN=LOC107766155 PE=3 SV=1	K	Transcription	PREDICTED: homeobox-leucine zipper protein MERISTEM L1-like [Nicotiana tomentosiformis]
Rro04G024720.1	Biological Process: reproduction (GO:0000003);; Biological Process: developmental process involved in reproduction (GO:0003006);; Molecular Function: molecular_function (GO:0003674);; Molecular Function: nucleic acid binding (GO:0003676);; Molecular Function: DNA binding (GO:0003677);; Molecular Function: DNA-binding transcription factor activity (GO:0003700);; Molecular Function: binding (GO:000…	K09338|5.4e-90|nau:109205518|K09338 homeobox-leucine zipper protein | (RefSeq) homeobox-leucine zipper protein MERISTEM L1-like	--	--	START domain	Homeobox-leucine zipper protein PROTODERMAL FACTOR 2 OS=Arabidopsis thaliana OX=3702 GN=PDF2 PE=1 SV=1	homeobox-leucine zipper protein MERISTEM L1-like OS=Nicotiana tabacum OX=4097 GN=LOC107766155 PE=3 SV=1	K	Transcription	PREDICTED: homeobox-leucine zipper protein MERISTEM L1-like [Nicotiana tomentosiformis]
Rro04G024800.1	Biological Process: reproduction (GO:0000003);; Biological Process: developmental process involved in reproduction (GO:0003006);; Molecular Function: molecular_function (GO:0003674);; Molecular Function: nucleic acid binding (GO:0003676);; Molecular Function: DNA binding (GO:0003677);; Molecular Function: DNA-binding transcription factor activity (GO:0003700);; Molecular Function: binding (GO:000…	K09338|1.6e-102|aly:110227204|K09338 homeobox-leucine zipper protein | (RefSeq) homeobox-leucine zipper protein PROTODERMAL FACTOR 2	--	--	START domain	Homeobox-leucine zipper protein PROTODERMAL FACTOR 2 OS=Arabidopsis thaliana OX=3702 GN=PDF2 PE=1 SV=1	BnaC03g30030D protein OS=Brassica napus OX=3708 GN=BnaC03g30030D PE=3 SV=1	K	Transcription	BnaC03g30030D [Brassica napus]
Rro07G020130.1	Biological Process: reproduction (GO:0000003);; Biological Process: developmental process involved in reproduction (GO:0003006);; Molecular Function: molecular_function (GO:0003674);; Molecular Function: nucleic acid binding (GO:0003676);; Molecular Function: DNA binding (GO:0003677);; Molecular Function: DNA-binding transcription factor activity (GO:0003700);; Molecular Function: binding (GO:000…	K09338|1.2e-111|mdm:103446683|K09338 homeobox-leucine zipper protein | (RefSeq) homeobox-leucine zipper protein MERISTEM L1-like	--	--	START domain	Homeobox-leucine zipper protein PROTODERMAL FACTOR 2 OS=Arabidopsis thaliana OX=3702 GN=PDF2 PE=1 SV=1	Homeobox-leucine zipper protein MERISTEM L1-like OS=Pyrus ussuriensis x Pyrus communis OX=2448454 GN=D8674_002032 PE=3 SV=1	K	Transcription	PREDICTED: homeobox-leucine zipper protein PROTODERMAL FACTOR 2-like [Fragaria vesca subsp. vesca]
Rroptg000012lG000740.1	Biological Process: reproduction (GO:0000003);; Biological Process: developmental process involved in reproduction (GO:0003006);; Molecular Function: molecular_function (GO:0003674);; Molecular Function: nucleic acid binding (GO:0003676);; Molecular Function: DNA binding (GO:0003677);; Molecular Function: DNA-binding transcription factor activity (GO:0003700);; Molecular Function: binding (GO:000…	K09338|1.6e-62|fve:101311833|K09338 homeobox-leucine zipper protein | (RefSeq) homeobox-leucine zipper protein PROTODERMAL FACTOR 2-like	--	--	START domain	Homeobox-leucine zipper protein ROC7 OS=Oryza sativa subsp. indica OX=39946 GN=ROC7 PE=3 SV=1	Uncharacterized protein OS=Erythranthe guttata OX=4155 GN=MIMGU_mgv1a001886mg PE=3 SV=1	K	Transcription	hypothetical protein MIMGU_mgv1a001886mg [Erythranthe guttata]
Rro01G003420.1	Biological Process: reproduction (GO:0000003);; Biological Process: developmental process involved in reproduction (GO:0003006);; Molecular Function: molecular_function (GO:0003674);; Molecular Function: nucleic acid binding (GO:0003676);; Molecular Function: DNA binding (GO:0003677);; Molecular Function: DNA-binding transcription factor activity (GO:0003700);; Molecular Function: binding (GO:000…	K09338|1.5e-87|nsy:104237760|K09338 homeobox-leucine zipper protein | (RefSeq) homeobox-leucine zipper protein MERISTEM L1-like	--	--	START domain	Homeobox-leucine zipper protein PROTODERMAL FACTOR 2 OS=Arabidopsis thaliana OX=3702 GN=PDF2 PE=1 SV=1	homeobox-leucine zipper protein MERISTEM L1-like OS=Nicotiana sylvestris OX=4096 GN=LOC104237760 PE=3 SV=1	K	Transcription	PREDICTED: homeobox-leucine zipper protein MERISTEM L1-like [Nicotiana sylvestris]
Rro05G026300.1	Biological Process: reproduction (GO:0000003);; Biological Process: developmental process involved in reproduction (GO:0003006);; Molecular Function: molecular_function (GO:0003674);; Molecular Function: nucleic acid binding (GO:0003676);; Molecular Function: DNA binding (GO:0003677);; Molecular Function: DNA-binding transcription factor activity (GO:0003700);; Molecular Function: binding (GO:000…	K09338|2.2e-105|nta:107766155|K09338 homeobox-leucine zipper protein | (RefSeq) homeobox-leucine zipper protein MERISTEM L1-like	--	--	START domain	Homeobox-leucine zipper protein PROTODERMAL FACTOR 2 OS=Arabidopsis thaliana OX=3702 GN=PDF2 PE=1 SV=1	BnaC03g30030D protein OS=Brassica napus OX=3708 GN=BnaC03g30030D PE=3 SV=1	K	Transcription	BnaC03g30030D [Brassica napus]
Rro06G020150.1	Biological Process: reproduction (GO:0000003);; Biological Process: developmental process involved in reproduction (GO:0003006);; Molecular Function: molecular_function (GO:0003674);; Molecular Function: nucleic acid binding (GO:0003676);; Molecular Function: DNA binding (GO:0003677);; Molecular Function: DNA-binding transcription factor activity (GO:0003700);; Molecular Function: binding (GO:000…	K09338|1.9e-109|nta:107766155|K09338 homeobox-leucine zipper protein | (RefSeq) homeobox-leucine zipper protein MERISTEM L1-like	--	--	START domain	Homeobox-leucine zipper protein PROTODERMAL FACTOR 2 OS=Arabidopsis thaliana OX=3702 GN=PDF2 PE=1 SV=1	homeobox-leucine zipper protein MERISTEM L1-like OS=Nicotiana tabacum OX=4097 GN=LOC107766155 PE=3 SV=1	K	Transcription	PREDICTED: homeobox-leucine zipper protein MERISTEM L1-like [Nicotiana tomentosiformis]
Rro06G032320.1	Biological Process: reproduction (GO:0000003);; Biological Process: developmental process involved in reproduction (GO:0003006);; Molecular Function: molecular_function (GO:0003674);; Molecular Function: nucleic acid binding (GO:0003676);; Molecular Function: DNA binding (GO:0003677);; Molecular Function: DNA-binding transcription factor activity (GO:0003700);; Molecular Function: binding (GO:000…	K09338|6.5e-99|nta:107806765|K09338 homeobox-leucine zipper protein | (RefSeq) homeobox-leucine zipper protein MERISTEM L1-like	--	--	START domain	Homeobox-leucine zipper protein PROTODERMAL FACTOR 2 OS=Arabidopsis thaliana OX=3702 GN=PDF2 PE=1 SV=1	homeobox-leucine zipper protein MERISTEM L1-like OS=Nicotiana tabacum OX=4097 GN=LOC107806765 PE=3 SV=1	K	Transcription	PREDICTED: homeobox-leucine zipper protein MERISTEM L1-like [Nicotiana tomentosiformis]
Rro03G025700.1	Biological Process: reproduction (GO:0000003);; Biological Process: developmental process involved in reproduction (GO:0003006);; Molecular Function: molecular_function (GO:0003674);; Molecular Function: nucleic acid binding (GO:0003676);; Molecular Function: DNA binding (GO:0003677);; Molecular Function: DNA-binding transcription factor activity (GO:0003700);; Molecular Function: binding (GO:000…	K09338|1.2e-106|nta:107766155|K09338 homeobox-leucine zipper protein | (RefSeq) homeobox-leucine zipper protein MERISTEM L1-like	--	--	START domain	Homeobox-leucine zipper protein PROTODERMAL FACTOR 2 OS=Arabidopsis thaliana OX=3702 GN=PDF2 PE=1 SV=1	homeobox-leucine zipper protein MERISTEM L1-like OS=Nicotiana tabacum OX=4097 GN=LOC107766155 PE=3 SV=1	K	Transcription	BnaA03g25590D [Brassica napus]
Rro06G024610.1	Biological Process: reproduction (GO:0000003);; Biological Process: developmental process involved in reproduction (GO:0003006);; Molecular Function: molecular_function (GO:0003674);; Molecular Function: nucleic acid binding (GO:0003676);; Molecular Function: DNA binding (GO:0003677);; Molecular Function: DNA-binding transcription factor activity (GO:0003700);; Molecular Function: binding (GO:000…	K09338|6.4e-113|fve:101311833|K09338 homeobox-leucine zipper protein | (RefSeq) homeobox-leucine zipper protein PROTODERMAL FACTOR 2-like	--	--	START domain	Homeobox-leucine zipper protein PROTODERMAL FACTOR 2 OS=Arabidopsis thaliana OX=3702 GN=PDF2 PE=1 SV=1	Putative transcription factor & lipid binding Homobox-WOX family OS=Rosa chinensis OX=74649 GN=RchiOBHm_Chr5g0003831 PE=3 SV=1	K	Transcription	PREDICTED: homeobox-leucine zipper protein PROTODERMAL FACTOR 2-like [Fragaria vesca subsp. vesca]
Rro07G019310.1	Biological Process: reproduction (GO:0000003);; Biological Process: developmental process involved in reproduction (GO:0003006);; Molecular Function: molecular_function (GO:0003674);; Molecular Function: nucleic acid binding (GO:0003676);; Molecular Function: DNA binding (GO:0003677);; Molecular Function: DNA-binding transcription factor activity (GO:0003700);; Molecular Function: binding (GO:000…	K09338|4.3e-79|lang:109331904|K09338 homeobox-leucine zipper protein | (RefSeq) homeobox-leucine zipper protein MERISTEM L1-like	--	--	START domain	Homeobox-leucine zipper protein HDG2 OS=Arabidopsis thaliana OX=3702 GN=HDG2 PE=1 SV=1	BnaA09g20170D protein OS=Brassica napus OX=3708 GN=BnaA09g20170D PE=3 SV=1	K	Transcription	BnaC09g22500D [Brassica napus]
Rro07G019440.1	Biological Process: reproduction (GO:0000003);; Biological Process: developmental process involved in reproduction (GO:0003006);; Molecular Function: molecular_function (GO:0003674);; Molecular Function: nucleic acid binding (GO:0003676);; Molecular Function: DNA binding (GO:0003677);; Molecular Function: DNA-binding transcription factor activity (GO:0003700);; Molecular Function: binding (GO:000…	K09338|4.3e-109|gra:105773786|K09338 homeobox-leucine zipper protein | (RefSeq) homeobox-leucine zipper protein MERISTEM L1-like	--	--	START domain	Homeobox-leucine zipper protein PROTODERMAL FACTOR 2 OS=Arabidopsis thaliana OX=3702 GN=PDF2 PE=1 SV=1	BnaC03g30030D protein OS=Brassica napus OX=3708 GN=BnaC03g30030D PE=3 SV=1	K	Transcription	BnaA03g25590D [Brassica napus]
Rro03G027510.1	Biological Process: reproduction (GO:0000003);; Biological Process: developmental process involved in reproduction (GO:0003006);; Molecular Function: molecular_function (GO:0003674);; Molecular Function: nucleic acid binding (GO:0003676);; Molecular Function: DNA binding (GO:0003677);; Molecular Function: DNA-binding transcription factor activity (GO:0003700);; Molecular Function: binding (GO:000…	K09338|1.6e-86|dzi:111278673|K09338 homeobox-leucine zipper protein | (RefSeq) homeobox-leucine zipper protein MERISTEM L1-like isoform X1	--	--	START domain	Homeobox-leucine zipper protein PROTODERMAL FACTOR 2 OS=Arabidopsis thaliana OX=3702 GN=PDF2 PE=1 SV=1	BnaA09g20170D protein OS=Brassica napus OX=3708 GN=BnaA09g20170D PE=3 SV=1	K	Transcription	BnaC09g22500D [Brassica napus]
Rro04G026000.1	Biological Process: reproduction (GO:0000003);; Biological Process: developmental process involved in reproduction (GO:0003006);; Molecular Function: molecular_function (GO:0003674);; Molecular Function: nucleic acid binding (GO:0003676);; Molecular Function: DNA binding (GO:0003677);; Molecular Function: DNA-binding transcription factor activity (GO:0003700);; Molecular Function: binding (GO:000…	K09338|7.0e-65|fve:101311833|K09338 homeobox-leucine zipper protein | (RefSeq) homeobox-leucine zipper protein PROTODERMAL FACTOR 2-like	--	--	START domain	Homeobox-leucine zipper protein ROC7 OS=Oryza sativa subsp. indica OX=39946 GN=ROC7 PE=3 SV=1	Putative transcription factor & lipid binding Homobox-WOX family OS=Rosa chinensis OX=74649 GN=RchiOBHm_Chr5g0003831 PE=3 SV=1	K	Transcription	PREDICTED: homeobox-leucine zipper protein PROTODERMAL FACTOR 2-like [Fragaria vesca subsp. vesca]
Rro05G025770.1	Biological Process: reproduction (GO:0000003);; Biological Process: developmental process involved in reproduction (GO:0003006);; Molecular Function: molecular_function (GO:0003674);; Molecular Function: nucleic acid binding (GO:0003676);; Molecular Function: DNA binding (GO:0003677);; Molecular Function: DNA-binding transcription factor activity (GO:0003700);; Molecular Function: binding (GO:000…	K09338|1.9e-109|fve:101311833|K09338 homeobox-leucine zipper protein | (RefSeq) homeobox-leucine zipper protein PROTODERMAL FACTOR 2-like	--	--	START domain	Homeobox-leucine zipper protein PROTODERMAL FACTOR 2 OS=Arabidopsis thaliana OX=3702 GN=PDF2 PE=1 SV=1	Uncharacterized protein OS=Gossypium raimondii OX=29730 GN=B456_010G177800 PE=3 SV=1	K	Transcription	PREDICTED: homeobox-leucine zipper protein PROTODERMAL FACTOR 2-like [Fragaria vesca subsp. vesca]
Rro07G019480.1	Biological Process: reproduction (GO:0000003);; Biological Process: developmental process involved in reproduction (GO:0003006);; Molecular Function: molecular_function (GO:0003674);; Molecular Function: nucleic acid binding (GO:0003676);; Molecular Function: DNA binding (GO:0003677);; Molecular Function: DNA-binding transcription factor activity (GO:0003700);; Molecular Function: binding (GO:000…	K09338|3.8e-50|gra:105773786|K09338 homeobox-leucine zipper protein | (RefSeq) homeobox-leucine zipper protein MERISTEM L1-like	--	--	START domain	Homeobox-leucine zipper protein ROC2 OS=Oryza sativa subsp. japonica OX=39947 GN=ROC2 PE=2 SV=1	Uncharacterized protein OS=Gossypium raimondii OX=29730 GN=B456_010G177800 PE=3 SV=1	K	Transcription	hypothetical protein MIMGU_mgv1a001886mg [Erythranthe guttata]
Rro05G025470.1	Biological Process: reproduction (GO:0000003);; Biological Process: developmental process involved in reproduction (GO:0003006);; Molecular Function: molecular_function (GO:0003674);; Molecular Function: nucleic acid binding (GO:0003676);; Molecular Function: DNA binding (GO:0003677);; Molecular Function: DNA-binding transcription factor activity (GO:0003700);; Molecular Function: binding (GO:000…	K09338|5.6e-79|nta:107766155|K09338 homeobox-leucine zipper protein | (RefSeq) homeobox-leucine zipper protein MERISTEM L1-like	--	--	START domain	Homeobox-leucine zipper protein PROTODERMAL FACTOR 2 OS=Arabidopsis thaliana OX=3702 GN=PDF2 PE=1 SV=1	homeobox-leucine zipper protein MERISTEM L1-like OS=Nicotiana tabacum OX=4097 GN=LOC107766155 PE=3 SV=1	K	Transcription	PREDICTED: homeobox-leucine zipper protein MERISTEM L1-like [Nicotiana tomentosiformis]
Rro05G025650.1	Biological Process: reproduction (GO:0000003);; Biological Process: developmental process involved in reproduction (GO:0003006);; Molecular Function: molecular_function (GO:0003674);; Molecular Function: nucleic acid binding (GO:0003676);; Molecular Function: DNA binding (GO:0003677);; Molecular Function: DNA-binding transcription factor activity (GO:0003700);; Molecular Function: binding (GO:000…	K09338|2.5e-109|fve:101311833|K09338 homeobox-leucine zipper protein | (RefSeq) homeobox-leucine zipper protein PROTODERMAL FACTOR 2-like	--	--	START domain	Homeobox-leucine zipper protein PROTODERMAL FACTOR 2 OS=Arabidopsis thaliana OX=3702 GN=PDF2 PE=1 SV=1	Putative transcription factor & lipid binding Homobox-WOX family OS=Rosa chinensis OX=74649 GN=RchiOBHm_Chr5g0003831 PE=3 SV=1	K	Transcription	PREDICTED: homeobox-leucine zipper protein PROTODERMAL FACTOR 2-like [Fragaria vesca subsp. vesca]
Rro03G023930.1	Biological Process: reproduction (GO:0000003);; Biological Process: developmental process involved in reproduction (GO:0003006);; Molecular Function: molecular_function (GO:0003674);; Molecular Function: nucleic acid binding (GO:0003676);; Molecular Function: DNA binding (GO:0003677);; Molecular Function: DNA-binding transcription factor activity (GO:0003700);; Molecular Function: binding (GO:000…	K09338|3.8e-58|nta:107766155|K09338 homeobox-leucine zipper protein | (RefSeq) homeobox-leucine zipper protein MERISTEM L1-like	--	--	START domain	Homeobox-leucine zipper protein PROTODERMAL FACTOR 2 OS=Arabidopsis thaliana OX=3702 GN=PDF2 PE=1 SV=1	homeobox-leucine zipper protein MERISTEM L1-like OS=Nicotiana tabacum OX=4097 GN=LOC107766155 PE=3 SV=1	K	Transcription	PREDICTED: homeobox-leucine zipper protein MERISTEM L1-like [Nicotiana tomentosiformis]
Rro04G025940.1	Biological Process: reproduction (GO:0000003);; Biological Process: developmental process involved in reproduction (GO:0003006);; Molecular Function: molecular_function (GO:0003674);; Molecular Function: nucleic acid binding (GO:0003676);; Molecular Function: DNA binding (GO:0003677);; Molecular Function: DNA-binding transcription factor activity (GO:0003700);; Molecular Function: binding (GO:000…	K09338|1.1e-108|fve:101311833|K09338 homeobox-leucine zipper protein | (RefSeq) homeobox-leucine zipper protein PROTODERMAL FACTOR 2-like	--	--	START domain	Homeobox-leucine zipper protein PROTODERMAL FACTOR 2 OS=Arabidopsis thaliana OX=3702 GN=PDF2 PE=1 SV=1	Putative transcription factor & lipid binding Homobox-WOX family OS=Rosa chinensis OX=74649 GN=RchiOBHm_Chr5g0003831 PE=3 SV=1	K	Transcription	BnaA03g25590D [Brassica napus]
Rro07G019460.1	Biological Process: reproduction (GO:0000003);; Biological Process: developmental process involved in reproduction (GO:0003006);; Molecular Function: molecular_function (GO:0003674);; Molecular Function: nucleic acid binding (GO:0003676);; Molecular Function: DNA binding (GO:0003677);; Molecular Function: DNA-binding transcription factor activity (GO:0003700);; Molecular Function: binding (GO:000…	K09338|4.9e-113|fve:101311833|K09338 homeobox-leucine zipper protein | (RefSeq) homeobox-leucine zipper protein PROTODERMAL FACTOR 2-like	--	--	START domain	Homeobox-leucine zipper protein PROTODERMAL FACTOR 2 OS=Arabidopsis thaliana OX=3702 GN=PDF2 PE=1 SV=1	BnaC03g30030D protein OS=Brassica napus OX=3708 GN=BnaC03g30030D PE=3 SV=1	K	Transcription	PREDICTED: homeobox-leucine zipper protein PROTODERMAL FACTOR 2-like [Fragaria vesca subsp. vesca]
Rro02G028090.1	Biological Process: reproduction (GO:0000003);; Biological Process: developmental process involved in reproduction (GO:0003006);; Molecular Function: molecular_function (GO:0003674);; Molecular Function: nucleic acid binding (GO:0003676);; Molecular Function: DNA binding (GO:0003677);; Molecular Function: DNA-binding transcription factor activity (GO:0003700);; Molecular Function: binding (GO:000…	K09338|3.0e-110|nta:107766155|K09338 homeobox-leucine zipper protein | (RefSeq) homeobox-leucine zipper protein MERISTEM L1-like	--	--	START domain	Homeobox-leucine zipper protein PROTODERMAL FACTOR 2 OS=Arabidopsis thaliana OX=3702 GN=PDF2 PE=1 SV=1	BnaC03g30030D protein OS=Brassica napus OX=3708 GN=BnaC03g30030D PE=3 SV=1	K	Transcription	BnaA03g25590D [Brassica napus]
Rro04G035430.1	Biological Process: reproduction (GO:0000003);; Biological Process: developmental process involved in reproduction (GO:0003006);; Molecular Function: molecular_function (GO:0003674);; Molecular Function: nucleic acid binding (GO:0003676);; Molecular Function: DNA binding (GO:0003677);; Molecular Function: DNA-binding transcription factor activity (GO:0003700);; Molecular Function: binding (GO:000…	K09338|2.2e-105|nta:107766155|K09338 homeobox-leucine zipper protein | (RefSeq) homeobox-leucine zipper protein MERISTEM L1-like	--	--	START domain	Homeobox-leucine zipper protein PROTODERMAL FACTOR 2 OS=Arabidopsis thaliana OX=3702 GN=PDF2 PE=1 SV=1	homeobox-leucine zipper protein MERISTEM L1-like OS=Nicotiana tabacum OX=4097 GN=LOC107766155 PE=3 SV=1	K	Transcription	PREDICTED: homeobox-leucine zipper protein MERISTEM L1-like [Nicotiana sylvestris]
Rro03G023910.1	Biological Process: reproduction (GO:0000003);; Biological Process: developmental process involved in reproduction (GO:0003006);; Molecular Function: molecular_function (GO:0003674);; Molecular Function: nucleic acid binding (GO:0003676);; Molecular Function: DNA binding (GO:0003677);; Molecular Function: DNA-binding transcription factor activity (GO:0003700);; Molecular Function: binding (GO:000…	K09338|3.8e-58|nta:107766155|K09338 homeobox-leucine zipper protein | (RefSeq) homeobox-leucine zipper protein MERISTEM L1-like	--	--	START domain	Homeobox-leucine zipper protein PROTODERMAL FACTOR 2 OS=Arabidopsis thaliana OX=3702 GN=PDF2 PE=1 SV=1	homeobox-leucine zipper protein MERISTEM L1-like OS=Nicotiana tabacum OX=4097 GN=LOC107766155 PE=3 SV=1	K	Transcription	PREDICTED: homeobox-leucine zipper protein MERISTEM L1-like [Nicotiana tomentosiformis]
Rro07G021020.1	Biological Process: reproduction (GO:0000003);; Biological Process: developmental process involved in reproduction (GO:0003006);; Molecular Function: molecular_function (GO:0003674);; Molecular Function: nucleic acid binding (GO:0003676);; Molecular Function: DNA binding (GO:0003677);; Molecular Function: DNA-binding transcription factor activity (GO:0003700);; Molecular Function: binding (GO:000…	K09338|1.7e-47|han:110939662|K09338 homeobox-leucine zipper protein | (RefSeq) homeobox-leucine zipper protein MERISTEM L1-like	--	--	START domain	Homeobox-leucine zipper protein MERISTEM L1 OS=Arabidopsis thaliana OX=3702 GN=ATML1 PE=1 SV=1	Putative START domain, Homeodomain-like, START-like domain protein OS=Helianthus annuus OX=4232 GN=HannXRQ_Chr05g0129901 PE=3 SV=1	K	Transcription	PREDICTED: homeobox-leucine zipper protein MERISTEM L1-like isoform X1 [Glycine max]
Rro02G027960.1	Biological Process: reproduction (GO:0000003);; Biological Process: developmental process involved in reproduction (GO:0003006);; Molecular Function: molecular_function (GO:0003674);; Molecular Function: nucleic acid binding (GO:0003676);; Molecular Function: DNA binding (GO:0003677);; Molecular Function: DNA-binding transcription factor activity (GO:0003700);; Molecular Function: binding (GO:000…	K09338|4.9e-113|fve:101311833|K09338 homeobox-leucine zipper protein | (RefSeq) homeobox-leucine zipper protein PROTODERMAL FACTOR 2-like	--	--	START domain	Homeobox-leucine zipper protein PROTODERMAL FACTOR 2 OS=Arabidopsis thaliana OX=3702 GN=PDF2 PE=1 SV=1	BnaC03g30030D protein OS=Brassica napus OX=3708 GN=BnaC03g30030D PE=3 SV=1	K	Transcription	BnaA03g25590D [Brassica napus]
Rro03G025720.1	Biological Process: reproduction (GO:0000003);; Biological Process: developmental process involved in reproduction (GO:0003006);; Molecular Function: molecular_function (GO:0003674);; Molecular Function: nucleic acid binding (GO:0003676);; Molecular Function: DNA binding (GO:0003677);; Molecular Function: DNA-binding transcription factor activity (GO:0003700);; Molecular Function: binding (GO:000…	K09338|8.7e-88|nsy:104237760|K09338 homeobox-leucine zipper protein | (RefSeq) homeobox-leucine zipper protein MERISTEM L1-like	--	--	START domain	Homeobox-leucine zipper protein PROTODERMAL FACTOR 2 OS=Arabidopsis thaliana OX=3702 GN=PDF2 PE=1 SV=1	homeobox-leucine zipper protein MERISTEM L1-like OS=Nicotiana sylvestris OX=4096 GN=LOC104237760 PE=3 SV=1	K	Transcription	PREDICTED: homeobox-leucine zipper protein MERISTEM L1-like [Nicotiana sylvestris]
Rro04G023060.1	Biological Process: reproduction (GO:0000003);; Biological Process: developmental process involved in reproduction (GO:0003006);; Molecular Function: molecular_function (GO:0003674);; Molecular Function: nucleic acid binding (GO:0003676);; Molecular Function: DNA binding (GO:0003677);; Molecular Function: DNA-binding transcription factor activity (GO:0003700);; Molecular Function: binding (GO:000…	K09338|8.8e-96|nta:107806765|K09338 homeobox-leucine zipper protein | (RefSeq) homeobox-leucine zipper protein MERISTEM L1-like	--	--	START domain	Homeobox-leucine zipper protein PROTODERMAL FACTOR 2 OS=Arabidopsis thaliana OX=3702 GN=PDF2 PE=1 SV=1	PREDICTED: homeobox-leucine zipper OS=Prunus dulcis OX=3755 GN=ALMOND_2B027570 PE=3 SV=1	K	Transcription	hypothetical protein PRUPE_ppa001875mg [Prunus persica]
Rroptg000012lG000580.1	Biological Process: reproduction (GO:0000003);; Biological Process: developmental process involved in reproduction (GO:0003006);; Molecular Function: molecular_function (GO:0003674);; Molecular Function: nucleic acid binding (GO:0003676);; Molecular Function: DNA binding (GO:0003677);; Molecular Function: DNA-binding transcription factor activity (GO:0003700);; Molecular Function: binding (GO:000…	K09338|2.9e-113|nsy:104237760|K09338 homeobox-leucine zipper protein | (RefSeq) homeobox-leucine zipper protein MERISTEM L1-like	--	--	START domain	Homeobox-leucine zipper protein PROTODERMAL FACTOR 2 OS=Arabidopsis thaliana OX=3702 GN=PDF2 PE=1 SV=1	homeobox-leucine zipper protein MERISTEM L1-like OS=Nicotiana sylvestris OX=4096 GN=LOC104237760 PE=3 SV=1	K	Transcription	PREDICTED: homeobox-leucine zipper protein MERISTEM L1-like [Nicotiana sylvestris]
Rro06G023590.1	Biological Process: reproduction (GO:0000003);; Biological Process: developmental process involved in reproduction (GO:0003006);; Molecular Function: molecular_function (GO:0003674);; Molecular Function: nucleic acid binding (GO:0003676);; Molecular Function: DNA binding (GO:0003677);; Molecular Function: DNA-binding transcription factor activity (GO:0003700);; Molecular Function: binding (GO:000…	K09338|7.8e-111|fve:101311833|K09338 homeobox-leucine zipper protein | (RefSeq) homeobox-leucine zipper protein PROTODERMAL FACTOR 2-like	--	--	START domain	Homeobox-leucine zipper protein PROTODERMAL FACTOR 2 OS=Arabidopsis thaliana OX=3702 GN=PDF2 PE=1 SV=1	Putative transcription factor & lipid binding Homobox-WOX family OS=Rosa chinensis OX=74649 GN=RchiOBHm_Chr5g0003831 PE=3 SV=1	K	Transcription	PREDICTED: homeobox-leucine zipper protein PROTODERMAL FACTOR 2-like [Fragaria vesca subsp. vesca]
Rro07G019840.1	Biological Process: reproduction (GO:0000003);; Biological Process: developmental process involved in reproduction (GO:0003006);; Molecular Function: molecular_function (GO:0003674);; Molecular Function: nucleic acid binding (GO:0003676);; Molecular Function: DNA binding (GO:0003677);; Molecular Function: DNA-binding transcription factor activity (GO:0003700);; Molecular Function: binding (GO:000…	K09338|1.0e-110|mdm:103446683|K09338 homeobox-leucine zipper protein | (RefSeq) homeobox-leucine zipper protein MERISTEM L1-like	--	--	START domain	Homeobox-leucine zipper protein PROTODERMAL FACTOR 2 OS=Arabidopsis thaliana OX=3702 GN=PDF2 PE=1 SV=1	Uncharacterized protein OS=Malus domestica OX=3750 GN=DVH24_017017 PE=3 SV=1	K	Transcription	PREDICTED: homeobox-leucine zipper protein PROTODERMAL FACTOR 2-like [Fragaria vesca subsp. vesca]
Rro04G021320.1	Biological Process: reproduction (GO:0000003);; Biological Process: developmental process involved in reproduction (GO:0003006);; Molecular Function: molecular_function (GO:0003674);; Molecular Function: nucleic acid binding (GO:0003676);; Molecular Function: DNA binding (GO:0003677);; Molecular Function: DNA-binding transcription factor activity (GO:0003700);; Molecular Function: binding (GO:000…	K09338|5.5e-109|nau:109228868|K09338 homeobox-leucine zipper protein | (RefSeq) homeobox-leucine zipper protein MERISTEM L1-like	--	--	START domain	Homeobox-leucine zipper protein PROTODERMAL FACTOR 2 OS=Arabidopsis thaliana OX=3702 GN=PDF2 PE=1 SV=1	Homeobox-leucine zipper protein meristem l1 OS=Nicotiana attenuata OX=49451 GN=ATML1_3 PE=3 SV=1	K	Transcription	PREDICTED: homeobox-leucine zipper protein MERISTEM L1-like [Nicotiana tomentosiformis]
Rro04G026080.1	Biological Process: reproduction (GO:0000003);; Biological Process: developmental process involved in reproduction (GO:0003006);; Molecular Function: molecular_function (GO:0003674);; Molecular Function: nucleic acid binding (GO:0003676);; Molecular Function: DNA binding (GO:0003677);; Molecular Function: DNA-binding transcription factor activity (GO:0003700);; Molecular Function: binding (GO:000…	K09338|8.4e-113|gra:105773786|K09338 homeobox-leucine zipper protein | (RefSeq) homeobox-leucine zipper protein MERISTEM L1-like	--	--	START domain	Homeobox-leucine zipper protein PROTODERMAL FACTOR 2 OS=Arabidopsis thaliana OX=3702 GN=PDF2 PE=1 SV=1	Uncharacterized protein OS=Gossypium raimondii OX=29730 GN=B456_010G177800 PE=3 SV=1	K	Transcription	BnaA03g25590D [Brassica napus]
Rro01G003470.1	Biological Process: reproduction (GO:0000003);; Biological Process: developmental process involved in reproduction (GO:0003006);; Molecular Function: molecular_function (GO:0003674);; Molecular Function: nucleic acid binding (GO:0003676);; Molecular Function: DNA binding (GO:0003677);; Molecular Function: DNA-binding transcription factor activity (GO:0003700);; Molecular Function: binding (GO:000…	K09338|3.8e-108|gra:105773786|K09338 homeobox-leucine zipper protein | (RefSeq) homeobox-leucine zipper protein MERISTEM L1-like	--	--	START domain	Homeobox-leucine zipper protein PROTODERMAL FACTOR 2 OS=Arabidopsis thaliana OX=3702 GN=PDF2 PE=1 SV=1	Uncharacterized protein OS=Gossypium raimondii OX=29730 GN=B456_010G177800 PE=3 SV=1	K	Transcription	BnaC03g30030D [Brassica napus]
Rro03G026440.1	Biological Process: reproduction (GO:0000003);; Biological Process: developmental process involved in reproduction (GO:0003006);; Molecular Function: molecular_function (GO:0003674);; Molecular Function: nucleic acid binding (GO:0003676);; Molecular Function: DNA binding (GO:0003677);; Molecular Function: DNA-binding transcription factor activity (GO:0003700);; Molecular Function: binding (GO:000…	K09338|9.6e-74|nau:109205518|K09338 homeobox-leucine zipper protein | (RefSeq) homeobox-leucine zipper protein MERISTEM L1-like	--	--	START domain	Homeobox-leucine zipper protein PROTODERMAL FACTOR 2 OS=Arabidopsis thaliana OX=3702 GN=PDF2 PE=1 SV=1	homeobox-leucine zipper protein MERISTEM L1-like OS=Nicotiana tabacum OX=4097 GN=LOC107766155 PE=3 SV=1	K	Transcription	PREDICTED: homeobox-leucine zipper protein PROTODERMAL FACTOR 2-like [Fragaria vesca subsp. vesca]
Rro07G020540.1	Biological Process: reproduction (GO:0000003);; Biological Process: developmental process involved in reproduction (GO:0003006);; Molecular Function: molecular_function (GO:0003674);; Molecular Function: nucleic acid binding (GO:0003676);; Molecular Function: DNA binding (GO:0003677);; Molecular Function: DNA-binding transcription factor activity (GO:0003700);; Molecular Function: binding (GO:000…	K09338|1.2e-103|nta:107806765|K09338 homeobox-leucine zipper protein | (RefSeq) homeobox-leucine zipper protein MERISTEM L1-like	--	--	START domain	Homeobox-leucine zipper protein PROTODERMAL FACTOR 2 OS=Arabidopsis thaliana OX=3702 GN=PDF2 PE=1 SV=1	homeobox-leucine zipper protein MERISTEM L1-like OS=Nicotiana tabacum OX=4097 GN=LOC107806765 PE=3 SV=1	K	Transcription	PREDICTED: homeobox-leucine zipper protein MERISTEM L1-like [Nicotiana tomentosiformis]
Rro01G025230.1	Biological Process: reproduction (GO:0000003);; Biological Process: developmental process involved in reproduction (GO:0003006);; Molecular Function: molecular_function (GO:0003674);; Molecular Function: nucleic acid binding (GO:0003676);; Molecular Function: DNA binding (GO:0003677);; Molecular Function: DNA-binding transcription factor activity (GO:0003700);; Molecular Function: binding (GO:000…	K09338|1.4e-104|nau:109217979|K09338 homeobox-leucine zipper protein | (RefSeq) homeobox-leucine zipper protein MERISTEM L1-like	--	--	START domain	Homeobox-leucine zipper protein PROTODERMAL FACTOR 2 OS=Arabidopsis thaliana OX=3702 GN=PDF2 PE=1 SV=1	Homeobox-leucine zipper protein meristem l1 OS=Nicotiana attenuata OX=49451 GN=ATML1_2 PE=3 SV=1	K	Transcription	PREDICTED: homeobox-leucine zipper protein PROTODERMAL FACTOR 2-like isoform X1 [Nicotiana tomentosiformis]
Rro04G027280.1	Biological Process: reproduction (GO:0000003);; Biological Process: developmental process involved in reproduction (GO:0003006);; Molecular Function: molecular_function (GO:0003674);; Molecular Function: nucleic acid binding (GO:0003676);; Molecular Function: DNA binding (GO:0003677);; Molecular Function: DNA-binding transcription factor activity (GO:0003700);; Molecular Function: binding (GO:000…	K09338|1.7e-110|gra:105773786|K09338 homeobox-leucine zipper protein | (RefSeq) homeobox-leucine zipper protein MERISTEM L1-like	--	--	START domain	Homeobox-leucine zipper protein PROTODERMAL FACTOR 2 OS=Arabidopsis thaliana OX=3702 GN=PDF2 PE=1 SV=1	Uncharacterized protein OS=Gossypium raimondii OX=29730 GN=B456_010G177800 PE=3 SV=1	K	Transcription	PREDICTED: homeobox-leucine zipper protein PROTODERMAL FACTOR 2-like [Fragaria vesca subsp. vesca]
Rro04G026430.1	Biological Process: reproduction (GO:0000003);; Biological Process: developmental process involved in reproduction (GO:0003006);; Molecular Function: molecular_function (GO:0003674);; Molecular Function: nucleic acid binding (GO:0003676);; Molecular Function: DNA binding (GO:0003677);; Molecular Function: DNA-binding transcription factor activity (GO:0003700);; Molecular Function: binding (GO:000…	K09338|3.3e-109|nta:107766155|K09338 homeobox-leucine zipper protein | (RefSeq) homeobox-leucine zipper protein MERISTEM L1-like	--	--	START domain	Homeobox-leucine zipper protein PROTODERMAL FACTOR 2 OS=Arabidopsis thaliana OX=3702 GN=PDF2 PE=1 SV=1	homeobox-leucine zipper protein MERISTEM L1-like OS=Nicotiana tabacum OX=4097 GN=LOC107766155 PE=3 SV=1	K	Transcription	PREDICTED: homeobox-leucine zipper protein MERISTEM L1-like [Nicotiana sylvestris]
Rro01G001870.1	Biological Process: reproduction (GO:0000003);; Biological Process: developmental process involved in reproduction (GO:0003006);; Molecular Function: molecular_function (GO:0003674);; Molecular Function: nucleic acid binding (GO:0003676);; Molecular Function: DNA binding (GO:0003677);; Molecular Function: DNA-binding transcription factor activity (GO:0003700);; Molecular Function: binding (GO:000…	K09338|4.9e-55|gra:105773786|K09338 homeobox-leucine zipper protein | (RefSeq) homeobox-leucine zipper protein MERISTEM L1-like	--	--	START domain	Homeobox-leucine zipper protein PROTODERMAL FACTOR 2 OS=Arabidopsis thaliana OX=3702 GN=PDF2 PE=1 SV=1	Uncharacterized protein OS=Gossypium raimondii OX=29730 GN=B456_010G177800 PE=3 SV=1	K	Transcription	hypothetical protein MIMGU_mgv1a001886mg [Erythranthe guttata]
Rro03G026060.1	Biological Process: reproduction (GO:0000003);; Biological Process: developmental process involved in reproduction (GO:0003006);; Molecular Function: molecular_function (GO:0003674);; Molecular Function: nucleic acid binding (GO:0003676);; Molecular Function: DNA binding (GO:0003677);; Molecular Function: DNA-binding transcription factor activity (GO:0003700);; Molecular Function: binding (GO:000…	K09338|2.7e-111|nta:107766155|K09338 homeobox-leucine zipper protein | (RefSeq) homeobox-leucine zipper protein MERISTEM L1-like	--	--	START domain	Homeobox-leucine zipper protein PROTODERMAL FACTOR 2 OS=Arabidopsis thaliana OX=3702 GN=PDF2 PE=1 SV=1	homeobox-leucine zipper protein MERISTEM L1-like OS=Nicotiana tabacum OX=4097 GN=LOC107766155 PE=3 SV=1	K	Transcription	BnaA03g25590D [Brassica napus]
Rro04G023780.1	Biological Process: reproduction (GO:0000003);; Biological Process: developmental process involved in reproduction (GO:0003006);; Molecular Function: molecular_function (GO:0003674);; Molecular Function: nucleic acid binding (GO:0003676);; Molecular Function: DNA binding (GO:0003677);; Molecular Function: DNA-binding transcription factor activity (GO:0003700);; Molecular Function: binding (GO:000…	K09338|2.6e-56|lsv:111919961|K09338 homeobox-leucine zipper protein | (RefSeq) homeobox-leucine zipper protein MERISTEM L1-like	--	--	START domain	Homeobox-leucine zipper protein PROTODERMAL FACTOR 2 OS=Arabidopsis thaliana OX=3702 GN=PDF2 PE=1 SV=1	Uncharacterized protein OS=Oryza brachyantha OX=4533 PE=3 SV=1	K	Transcription	PREDICTED: homeobox-leucine zipper protein ROC7-like [Oryza brachyantha]
Rro07G019500.1	Biological Process: reproduction (GO:0000003);; Biological Process: developmental process involved in reproduction (GO:0003006);; Molecular Function: molecular_function (GO:0003674);; Molecular Function: nucleic acid binding (GO:0003676);; Molecular Function: DNA binding (GO:0003677);; Molecular Function: DNA-binding transcription factor activity (GO:0003700);; Molecular Function: binding (GO:000…	K09338|2.1e-111|gra:105773786|K09338 homeobox-leucine zipper protein | (RefSeq) homeobox-leucine zipper protein MERISTEM L1-like	--	--	START domain	Homeobox-leucine zipper protein PROTODERMAL FACTOR 2 OS=Arabidopsis thaliana OX=3702 GN=PDF2 PE=1 SV=1	Uncharacterized protein OS=Gossypium raimondii OX=29730 GN=B456_010G177800 PE=3 SV=1	K	Transcription	BnaA03g25590D [Brassica napus]
Rro04G024440.1	Biological Process: reproduction (GO:0000003);; Biological Process: developmental process involved in reproduction (GO:0003006);; Molecular Function: molecular_function (GO:0003674);; Molecular Function: nucleic acid binding (GO:0003676);; Molecular Function: DNA binding (GO:0003677);; Molecular Function: DNA-binding transcription factor activity (GO:0003700);; Molecular Function: binding (GO:000…	K09338|1.7e-26|fve:101311833|K09338 homeobox-leucine zipper protein | (RefSeq) homeobox-leucine zipper protein PROTODERMAL FACTOR 2-like	--	--	START domain	Homeobox-leucine zipper protein MERISTEM L1 OS=Arabidopsis thaliana OX=3702 GN=ATML1 PE=1 SV=1	Putative transcription factor & lipid binding Homobox-WOX family OS=Rosa chinensis OX=74649 GN=RchiOBHm_Chr5g0003831 PE=3 SV=1	K	Transcription	PREDICTED: homeobox-leucine zipper protein PROTODERMAL FACTOR 2-like [Fragaria vesca subsp. vesca]
Rro07G019540.1	Biological Process: reproduction (GO:0000003);; Biological Process: developmental process involved in reproduction (GO:0003006);; Molecular Function: molecular_function (GO:0003674);; Molecular Function: nucleic acid binding (GO:0003676);; Molecular Function: DNA binding (GO:0003677);; Molecular Function: DNA-binding transcription factor activity (GO:0003700);; Molecular Function: binding (GO:000…	K09338|1.1e-106|fve:101311833|K09338 homeobox-leucine zipper protein | (RefSeq) homeobox-leucine zipper protein PROTODERMAL FACTOR 2-like	--	--	START domain	Homeobox-leucine zipper protein PROTODERMAL FACTOR 2 OS=Arabidopsis thaliana OX=3702 GN=PDF2 PE=1 SV=1	PREDICTED: homeobox-leucine zipper OS=Prunus dulcis OX=3755 GN=ALMOND_2B027570 PE=3 SV=1	K	Transcription	hypothetical protein PRUPE_ppa001875mg [Prunus persica]
Rro05G028670.1	Biological Process: reproduction (GO:0000003);; Biological Process: developmental process involved in reproduction (GO:0003006);; Molecular Function: molecular_function (GO:0003674);; Molecular Function: nucleic acid binding (GO:0003676);; Molecular Function: DNA binding (GO:0003677);; Molecular Function: DNA-binding transcription factor activity (GO:0003700);; Molecular Function: binding (GO:000…	K09338|2.5e-64|nsy:104237760|K09338 homeobox-leucine zipper protein | (RefSeq) homeobox-leucine zipper protein MERISTEM L1-like	--	--	START domain	Homeobox-leucine zipper protein PROTODERMAL FACTOR 2 OS=Arabidopsis thaliana OX=3702 GN=PDF2 PE=1 SV=1	homeobox-leucine zipper protein MERISTEM L1-like OS=Nicotiana sylvestris OX=4096 GN=LOC104237760 PE=3 SV=1	K	Transcription	PREDICTED: homeobox-leucine zipper protein MERISTEM L1-like [Nicotiana sylvestris]
Rro04G024500.1	Biological Process: reproduction (GO:0000003);; Biological Process: developmental process involved in reproduction (GO:0003006);; Molecular Function: molecular_function (GO:0003674);; Molecular Function: nucleic acid binding (GO:0003676);; Molecular Function: DNA binding (GO:0003677);; Molecular Function: DNA-binding transcription factor activity (GO:0003700);; Molecular Function: binding (GO:000…	K09338|4.6e-90|nta:107806765|K09338 homeobox-leucine zipper protein | (RefSeq) homeobox-leucine zipper protein MERISTEM L1-like	--	--	START domain	Homeobox-leucine zipper protein PROTODERMAL FACTOR 2 OS=Arabidopsis thaliana OX=3702 GN=PDF2 PE=1 SV=1	homeobox-leucine zipper protein MERISTEM L1-like OS=Nicotiana tabacum OX=4097 GN=LOC107806765 PE=3 SV=1	K	Transcription	PREDICTED: homeobox-leucine zipper protein MERISTEM L1-like [Nicotiana tomentosiformis]
Rro07G017510.1	Biological Process: reproduction (GO:0000003);; Biological Process: developmental process involved in reproduction (GO:0003006);; Molecular Function: molecular_function (GO:0003674);; Molecular Function: nucleic acid binding (GO:0003676);; Molecular Function: DNA binding (GO:0003677);; Molecular Function: DNA-binding transcription factor activity (GO:0003700);; Molecular Function: binding (GO:000…	K09338|3.4e-110|ccaj:109800631|K09338 homeobox-leucine zipper protein | (RefSeq) homeobox-leucine zipper protein MERISTEM L1-like	--	--	START domain	Homeobox-leucine zipper protein PROTODERMAL FACTOR 2 OS=Arabidopsis thaliana OX=3702 GN=PDF2 PE=1 SV=1	Homeobox-leucine zipper protein MERISTEM L1 OS=Cajanus cajan OX=3821 GN=KK1_013737 PE=3 SV=1	K	Transcription	BnaA03g25590D [Brassica napus]
Rro05G027350.1	Biological Process: reproduction (GO:0000003);; Biological Process: developmental process involved in reproduction (GO:0003006);; Molecular Function: molecular_function (GO:0003674);; Molecular Function: nucleic acid binding (GO:0003676);; Molecular Function: DNA binding (GO:0003677);; Molecular Function: DNA-binding transcription factor activity (GO:0003700);; Molecular Function: binding (GO:000…	K09338|4.0e-105|gra:105773786|K09338 homeobox-leucine zipper protein | (RefSeq) homeobox-leucine zipper protein MERISTEM L1-like	--	--	START domain	Homeobox-leucine zipper protein PROTODERMAL FACTOR 2 OS=Arabidopsis thaliana OX=3702 GN=PDF2 PE=1 SV=1	Uncharacterized protein OS=Gossypium raimondii OX=29730 GN=B456_010G177800 PE=3 SV=1	K	Transcription	PREDICTED: homeobox-leucine zipper protein MERISTEM L1-like [Nicotiana sylvestris]
Rro06G022180.1	Biological Process: reproduction (GO:0000003);; Biological Process: developmental process involved in reproduction (GO:0003006);; Molecular Function: molecular_function (GO:0003674);; Molecular Function: nucleic acid binding (GO:0003676);; Molecular Function: DNA binding (GO:0003677);; Molecular Function: DNA-binding transcription factor activity (GO:0003700);; Molecular Function: binding (GO:000…	K09338|4.1e-112|nsy:104237760|K09338 homeobox-leucine zipper protein | (RefSeq) homeobox-leucine zipper protein MERISTEM L1-like	--	--	START domain	Homeobox-leucine zipper protein PROTODERMAL FACTOR 2 OS=Arabidopsis thaliana OX=3702 GN=PDF2 PE=1 SV=1	homeobox-leucine zipper protein MERISTEM L1-like OS=Nicotiana sylvestris OX=4096 GN=LOC104237760 PE=3 SV=1	K	Transcription	BnaA03g25590D [Brassica napus]
Rro03G027350.1	Biological Process: reproduction (GO:0000003);; Biological Process: developmental process involved in reproduction (GO:0003006);; Molecular Function: molecular_function (GO:0003674);; Molecular Function: nucleic acid binding (GO:0003676);; Molecular Function: DNA binding (GO:0003677);; Molecular Function: DNA-binding transcription factor activity (GO:0003700);; Molecular Function: binding (GO:000…	K09338|1.0e-110|nta:107766155|K09338 homeobox-leucine zipper protein | (RefSeq) homeobox-leucine zipper protein MERISTEM L1-like	--	--	START domain	Homeobox-leucine zipper protein PROTODERMAL FACTOR 2 OS=Arabidopsis thaliana OX=3702 GN=PDF2 PE=1 SV=1	homeobox-leucine zipper protein MERISTEM L1-like OS=Nicotiana tabacum OX=4097 GN=LOC107766155 PE=3 SV=1	K	Transcription	PREDICTED: homeobox-leucine zipper protein MERISTEM L1-like [Nicotiana sylvestris]
Rro02G028080.1	Biological Process: reproduction (GO:0000003);; Biological Process: developmental process involved in reproduction (GO:0003006);; Molecular Function: molecular_function (GO:0003674);; Molecular Function: nucleic acid binding (GO:0003676);; Molecular Function: DNA binding (GO:0003677);; Molecular Function: DNA-binding transcription factor activity (GO:0003700);; Molecular Function: binding (GO:000…	K09338|1.4e-109|nta:107766155|K09338 homeobox-leucine zipper protein | (RefSeq) homeobox-leucine zipper protein MERISTEM L1-like	--	--	START domain	Homeobox-leucine zipper protein PROTODERMAL FACTOR 2 OS=Arabidopsis thaliana OX=3702 GN=PDF2 PE=1 SV=1	homeobox-leucine zipper protein MERISTEM L1-like OS=Nicotiana tabacum OX=4097 GN=LOC107766155 PE=3 SV=1	K	Transcription	BnaA03g25590D [Brassica napus]
Rro03G014270.1	Biological Process: reproduction (GO:0000003);; Biological Process: developmental process involved in reproduction (GO:0003006);; Molecular Function: molecular_function (GO:0003674);; Molecular Function: nucleic acid binding (GO:0003676);; Molecular Function: DNA binding (GO:0003677);; Molecular Function: DNA-binding transcription factor activity (GO:0003700);; Molecular Function: binding (GO:000…	K09338|1.2e-106|ccaj:109800631|K09338 homeobox-leucine zipper protein | (RefSeq) homeobox-leucine zipper protein MERISTEM L1-like	--	--	START domain	Homeobox-leucine zipper protein ROC7 OS=Oryza sativa subsp. japonica OX=39947 GN=ROC7 PE=2 SV=1	Homeobox-leucine zipper protein MERISTEM L1 OS=Cajanus cajan OX=3821 GN=KK1_013737 PE=3 SV=1	K	Transcription	PREDICTED: homeobox-leucine zipper protein MERISTEM L1-like [Nicotiana tomentosiformis]
Rro02G026700.1	Biological Process: reproduction (GO:0000003);; Biological Process: developmental process involved in reproduction (GO:0003006);; Molecular Function: molecular_function (GO:0003674);; Molecular Function: nucleic acid binding (GO:0003676);; Molecular Function: DNA binding (GO:0003677);; Molecular Function: DNA-binding transcription factor activity (GO:0003700);; Molecular Function: binding (GO:000…	K09338|5.0e-110|nta:107766155|K09338 homeobox-leucine zipper protein | (RefSeq) homeobox-leucine zipper protein MERISTEM L1-like	--	--	START domain	Homeobox-leucine zipper protein PROTODERMAL FACTOR 2 OS=Arabidopsis thaliana OX=3702 GN=PDF2 PE=1 SV=1	homeobox-leucine zipper protein MERISTEM L1-like OS=Nicotiana tabacum OX=4097 GN=LOC107766155 PE=3 SV=1	K	Transcription	PREDICTED: homeobox-leucine zipper protein MERISTEM L1-like [Nicotiana tomentosiformis]
Rro02G025510.1	Biological Process: reproduction (GO:0000003);; Biological Process: developmental process involved in reproduction (GO:0003006);; Molecular Function: molecular_function (GO:0003674);; Molecular Function: nucleic acid binding (GO:0003676);; Molecular Function: DNA binding (GO:0003677);; Molecular Function: DNA-binding transcription factor activity (GO:0003700);; Molecular Function: binding (GO:000…	K09338|7.3e-109|nta:107806765|K09338 homeobox-leucine zipper protein | (RefSeq) homeobox-leucine zipper protein MERISTEM L1-like	--	--	START domain	Homeobox-leucine zipper protein PROTODERMAL FACTOR 2 OS=Arabidopsis thaliana OX=3702 GN=PDF2 PE=1 SV=1	homeobox-leucine zipper protein MERISTEM L1-like OS=Nicotiana tabacum OX=4097 GN=LOC107806765 PE=3 SV=1	K	Transcription	PREDICTED: homeobox-leucine zipper protein MERISTEM L1-like [Nicotiana tomentosiformis]
Rro01G003350.1	Biological Process: reproduction (GO:0000003);; Biological Process: developmental process involved in reproduction (GO:0003006);; Molecular Function: molecular_function (GO:0003674);; Molecular Function: nucleic acid binding (GO:0003676);; Molecular Function: DNA binding (GO:0003677);; Molecular Function: DNA-binding transcription factor activity (GO:0003700);; Molecular Function: binding (GO:000…	K09338|4.3e-34|fve:101311833|K09338 homeobox-leucine zipper protein | (RefSeq) homeobox-leucine zipper protein PROTODERMAL FACTOR 2-like	--	--	START domain	Homeobox-leucine zipper protein ROC7 OS=Oryza sativa subsp. indica OX=39946 GN=ROC7 PE=3 SV=1	Uncharacterized protein OS=Erythranthe guttata OX=4155 GN=MIMGU_mgv1a001886mg PE=3 SV=1	K	Transcription	hypothetical protein MIMGU_mgv1a001886mg [Erythranthe guttata]
Rro05G025680.1	Biological Process: reproduction (GO:0000003);; Biological Process: developmental process involved in reproduction (GO:0003006);; Molecular Function: molecular_function (GO:0003674);; Molecular Function: nucleic acid binding (GO:0003676);; Molecular Function: DNA binding (GO:0003677);; Molecular Function: DNA-binding transcription factor activity (GO:0003700);; Molecular Function: binding (GO:000…	K09338|2.1e-111|fve:101311833|K09338 homeobox-leucine zipper protein | (RefSeq) homeobox-leucine zipper protein PROTODERMAL FACTOR 2-like	--	--	START domain	Homeobox-leucine zipper protein PROTODERMAL FACTOR 2 OS=Arabidopsis thaliana OX=3702 GN=PDF2 PE=1 SV=1	Putative transcription factor & lipid binding Homobox-WOX family OS=Rosa chinensis OX=74649 GN=RchiOBHm_Chr5g0003831 PE=3 SV=1	K	Transcription	PREDICTED: homeobox-leucine zipper protein PROTODERMAL FACTOR 2-like [Fragaria vesca subsp. vesca]
Rro01G002290.1	Biological Process: reproduction (GO:0000003);; Biological Process: developmental process involved in reproduction (GO:0003006);; Molecular Function: molecular_function (GO:0003674);; Molecular Function: nucleic acid binding (GO:0003676);; Molecular Function: DNA binding (GO:0003677);; Molecular Function: DNA-binding transcription factor activity (GO:0003700);; Molecular Function: binding (GO:000…	K09338|6.8e-107|gra:105773786|K09338 homeobox-leucine zipper protein | (RefSeq) homeobox-leucine zipper protein MERISTEM L1-like	--	--	START domain	Homeobox-leucine zipper protein PROTODERMAL FACTOR 2 OS=Arabidopsis thaliana OX=3702 GN=PDF2 PE=1 SV=1	Uncharacterized protein OS=Gossypium raimondii OX=29730 GN=B456_010G177800 PE=3 SV=1	K	Transcription	BnaC03g30030D [Brassica napus]
Rro06G027050.1	Biological Process: reproduction (GO:0000003);; Biological Process: developmental process involved in reproduction (GO:0003006);; Molecular Function: molecular_function (GO:0003674);; Molecular Function: nucleic acid binding (GO:0003676);; Molecular Function: DNA binding (GO:0003677);; Molecular Function: DNA-binding transcription factor activity (GO:0003700);; Molecular Function: binding (GO:000…	K09338|7.4e-87|nsy:104237760|K09338 homeobox-leucine zipper protein | (RefSeq) homeobox-leucine zipper protein MERISTEM L1-like	--	--	START domain	Homeobox-leucine zipper protein PROTODERMAL FACTOR 2 OS=Arabidopsis thaliana OX=3702 GN=PDF2 PE=1 SV=1	homeobox-leucine zipper protein MERISTEM L1-like OS=Nicotiana sylvestris OX=4096 GN=LOC104237760 PE=3 SV=1	K	Transcription	PREDICTED: homeobox-leucine zipper protein MERISTEM L1-like [Nicotiana sylvestris]
Rro05G027370.1	Biological Process: reproduction (GO:0000003);; Biological Process: developmental process involved in reproduction (GO:0003006);; Molecular Function: molecular_function (GO:0003674);; Molecular Function: nucleic acid binding (GO:0003676);; Molecular Function: DNA binding (GO:0003677);; Molecular Function: DNA-binding transcription factor activity (GO:0003700);; Molecular Function: binding (GO:000…	K09338|4.9e-113|psom:113287880|K09338 homeobox-leucine zipper protein | (RefSeq) homeobox-leucine zipper protein PROTODERMAL FACTOR 2-like isoform X1	--	--	START domain	Homeobox-leucine zipper protein PROTODERMAL FACTOR 2 OS=Arabidopsis thaliana OX=3702 GN=PDF2 PE=1 SV=1	Uncharacterized protein OS=Papaver somniferum OX=3469 GN=C5167_009297 PE=3 SV=1	K	Transcription	PREDICTED: homeobox-leucine zipper protein PROTODERMAL FACTOR 2-like [Fragaria vesca subsp. vesca]
Rro02G028170.1	Biological Process: reproduction (GO:0000003);; Biological Process: developmental process involved in reproduction (GO:0003006);; Molecular Function: molecular_function (GO:0003674);; Molecular Function: nucleic acid binding (GO:0003676);; Molecular Function: DNA binding (GO:0003677);; Molecular Function: DNA-binding transcription factor activity (GO:0003700);; Molecular Function: binding (GO:000…	K09338|1.3e-101|dzi:111278673|K09338 homeobox-leucine zipper protein | (RefSeq) homeobox-leucine zipper protein MERISTEM L1-like isoform X1	--	--	START domain	Homeobox-leucine zipper protein PROTODERMAL FACTOR 2 OS=Arabidopsis thaliana OX=3702 GN=PDF2 PE=1 SV=1	BnaC03g30030D protein OS=Brassica napus OX=3708 GN=BnaC03g30030D PE=3 SV=1	K	Transcription	BnaA03g25590D [Brassica napus]
Rro05G027360.1	Biological Process: reproduction (GO:0000003);; Biological Process: developmental process involved in reproduction (GO:0003006);; Molecular Function: molecular_function (GO:0003674);; Molecular Function: nucleic acid binding (GO:0003676);; Molecular Function: DNA binding (GO:0003677);; Molecular Function: DNA-binding transcription factor activity (GO:0003700);; Molecular Function: binding (GO:000…	K09338|4.9e-113|psom:113287880|K09338 homeobox-leucine zipper protein | (RefSeq) homeobox-leucine zipper protein PROTODERMAL FACTOR 2-like isoform X1	--	--	START domain	Homeobox-leucine zipper protein PROTODERMAL FACTOR 2 OS=Arabidopsis thaliana OX=3702 GN=PDF2 PE=1 SV=1	Uncharacterized protein OS=Papaver somniferum OX=3469 GN=C5167_009297 PE=3 SV=1	K	Transcription	PREDICTED: homeobox-leucine zipper protein PROTODERMAL FACTOR 2-like [Fragaria vesca subsp. vesca]
Rro05G025590.1	Biological Process: reproduction (GO:0000003);; Biological Process: developmental process involved in reproduction (GO:0003006);; Molecular Function: molecular_function (GO:0003674);; Molecular Function: nucleic acid binding (GO:0003676);; Molecular Function: DNA binding (GO:0003677);; Molecular Function: DNA-binding transcription factor activity (GO:0003700);; Molecular Function: binding (GO:000…	K09338|1.4e-35|fve:101311833|K09338 homeobox-leucine zipper protein | (RefSeq) homeobox-leucine zipper protein PROTODERMAL FACTOR 2-like	--	--	START domain	Homeobox-leucine zipper protein ROC7 OS=Oryza sativa subsp. indica OX=39946 GN=ROC7 PE=3 SV=1	Uncharacterized protein OS=Erythranthe guttata OX=4155 GN=MIMGU_mgv1a001886mg PE=3 SV=1	K	Transcription	hypothetical protein MIMGU_mgv1a001886mg [Erythranthe guttata]
Rro02G017130.1	Biological Process: reproduction (GO:0000003);; Biological Process: developmental process involved in reproduction (GO:0003006);; Molecular Function: molecular_function (GO:0003674);; Molecular Function: nucleic acid binding (GO:0003676);; Molecular Function: DNA binding (GO:0003677);; Molecular Function: DNA-binding transcription factor activity (GO:0003700);; Molecular Function: binding (GO:000…	K09338|1.1e-107|nta:107766155|K09338 homeobox-leucine zipper protein | (RefSeq) homeobox-leucine zipper protein MERISTEM L1-like	--	--	START domain	Homeobox-leucine zipper protein PROTODERMAL FACTOR 2 OS=Arabidopsis thaliana OX=3702 GN=PDF2 PE=1 SV=1	homeobox-leucine zipper protein MERISTEM L1-like OS=Nicotiana tabacum OX=4097 GN=LOC107766155 PE=3 SV=1	K	Transcription	PREDICTED: homeobox-leucine zipper protein MERISTEM L1-like [Nicotiana sylvestris]
Rro04G026640.1	Biological Process: reproduction (GO:0000003);; Biological Process: developmental process involved in reproduction (GO:0003006);; Molecular Function: molecular_function (GO:0003674);; Molecular Function: nucleic acid binding (GO:0003676);; Molecular Function: DNA binding (GO:0003677);; Molecular Function: DNA-binding transcription factor activity (GO:0003700);; Molecular Function: binding (GO:000…	K09338|3.0e-71|nsy:104237760|K09338 homeobox-leucine zipper protein | (RefSeq) homeobox-leucine zipper protein MERISTEM L1-like	--	--	START domain	Homeobox-leucine zipper protein PROTODERMAL FACTOR 2 OS=Arabidopsis thaliana OX=3702 GN=PDF2 PE=1 SV=1	BnaA09g20170D protein OS=Brassica napus OX=3708 GN=BnaA09g20170D PE=3 SV=1	K	Transcription	BnaC09g22500D [Brassica napus]
Rro01G003240.1	Biological Process: reproduction (GO:0000003);; Biological Process: developmental process involved in reproduction (GO:0003006);; Molecular Function: molecular_function (GO:0003674);; Molecular Function: nucleic acid binding (GO:0003676);; Molecular Function: DNA binding (GO:0003677);; Molecular Function: DNA-binding transcription factor activity (GO:0003700);; Molecular Function: binding (GO:000…	K09338|1.3e-96|pxb:103953984|K09338 homeobox-leucine zipper protein | (RefSeq) homeobox-leucine zipper protein MERISTEM L1-like	--	--	START domain	Homeobox-leucine zipper protein PROTODERMAL FACTOR 2 OS=Arabidopsis thaliana OX=3702 GN=PDF2 PE=1 SV=1	Putative transcription factor & lipid binding Homobox-WOX family OS=Rosa chinensis OX=74649 GN=RchiOBHm_Chr5g0003831 PE=3 SV=1	K	Transcription	PREDICTED: homeobox-leucine zipper protein MERISTEM L1-like [Pyrus x bretschneideri]
Rro02G027400.1	Biological Process: reproduction (GO:0000003);; Biological Process: developmental process involved in reproduction (GO:0003006);; Molecular Function: molecular_function (GO:0003674);; Molecular Function: nucleic acid binding (GO:0003676);; Molecular Function: DNA binding (GO:0003677);; Molecular Function: DNA-binding transcription factor activity (GO:0003700);; Molecular Function: binding (GO:000…	K09338|9.3e-112|fve:101311833|K09338 homeobox-leucine zipper protein | (RefSeq) homeobox-leucine zipper protein PROTODERMAL FACTOR 2-like	--	--	START domain	Homeobox-leucine zipper protein PROTODERMAL FACTOR 2 OS=Arabidopsis thaliana OX=3702 GN=PDF2 PE=1 SV=1	Putative transcription factor & lipid binding Homobox-WOX family OS=Rosa chinensis OX=74649 GN=RchiOBHm_Chr5g0003831 PE=3 SV=1	K	Transcription	PREDICTED: homeobox-leucine zipper protein PROTODERMAL FACTOR 2-like [Fragaria vesca subsp. vesca]
Rro04G001780.1	Biological Process: reproduction (GO:0000003);; Biological Process: developmental process involved in reproduction (GO:0003006);; Molecular Function: molecular_function (GO:0003674);; Molecular Function: nucleic acid binding (GO:0003676);; Molecular Function: DNA binding (GO:0003677);; Molecular Function: DNA-binding transcription factor activity (GO:0003700);; Molecular Function: binding (GO:000…	K09338|1.1e-109|nta:107806765|K09338 homeobox-leucine zipper protein | (RefSeq) homeobox-leucine zipper protein MERISTEM L1-like	--	--	START domain	Homeobox-leucine zipper protein PROTODERMAL FACTOR 2 OS=Arabidopsis thaliana OX=3702 GN=PDF2 PE=1 SV=1	homeobox-leucine zipper protein MERISTEM L1-like OS=Nicotiana tabacum OX=4097 GN=LOC107806765 PE=3 SV=1	K	Transcription	PREDICTED: homeobox-leucine zipper protein MERISTEM L1-like [Nicotiana tomentosiformis]
Rro05G028460.1	Biological Process: reproduction (GO:0000003);; Biological Process: developmental process involved in reproduction (GO:0003006);; Molecular Function: molecular_function (GO:0003674);; Molecular Function: nucleic acid binding (GO:0003676);; Molecular Function: DNA binding (GO:0003677);; Molecular Function: DNA-binding transcription factor activity (GO:0003700);; Molecular Function: binding (GO:000…	K09338|3.9e-24|lja:Lj1g3v0052560.1|K09338 homeobox-leucine zipper protein | (RefSeq) Lj1g3v0052560.1; -	--	--	Homeodomain	Homeobox-leucine zipper protein ROC7 OS=Oryza sativa subsp. indica OX=39946 GN=ROC7 PE=3 SV=1	Putative transcription factor & lipid binding Homobox-WOX family OS=Rosa chinensis OX=74649 GN=RchiOBHm_Chr5g0003831 PE=3 SV=1	K	Transcription	PREDICTED: homeobox-leucine zipper protein PROTODERMAL FACTOR 2-like [Fragaria vesca subsp. vesca]
Rro07G022530.1	Biological Process: reproduction (GO:0000003);; Biological Process: developmental process involved in reproduction (GO:0003006);; Molecular Function: molecular_function (GO:0003674);; Molecular Function: nucleic acid binding (GO:0003676);; Molecular Function: DNA binding (GO:0003677);; Molecular Function: DNA-binding transcription factor activity (GO:0003700);; Molecular Function: binding (GO:000…	K09338|1.7e-64|nta:107806765|K09338 homeobox-leucine zipper protein | (RefSeq) homeobox-leucine zipper protein MERISTEM L1-like	--	--	START domain	Homeobox-leucine zipper protein ROC7 OS=Oryza sativa subsp. indica OX=39946 GN=ROC7 PE=3 SV=1	homeobox-leucine zipper protein MERISTEM L1-like OS=Nicotiana tabacum OX=4097 GN=LOC107806765 PE=3 SV=1	K	Transcription	PREDICTED: homeobox-leucine zipper protein MERISTEM L1-like [Nicotiana tomentosiformis]
Rro05G026160.1	Biological Process: reproduction (GO:0000003);; Biological Process: developmental process involved in reproduction (GO:0003006);; Molecular Function: molecular_function (GO:0003674);; Molecular Function: nucleic acid binding (GO:0003676);; Molecular Function: DNA binding (GO:0003677);; Molecular Function: DNA-binding transcription factor activity (GO:0003700);; Molecular Function: binding (GO:000…	K09338|2.3e-110|nta:107766155|K09338 homeobox-leucine zipper protein | (RefSeq) homeobox-leucine zipper protein MERISTEM L1-like	--	--	START domain	Homeobox-leucine zipper protein PROTODERMAL FACTOR 2 OS=Arabidopsis thaliana OX=3702 GN=PDF2 PE=1 SV=1	homeobox-leucine zipper protein MERISTEM L1-like OS=Nicotiana tabacum OX=4097 GN=LOC107766155 PE=3 SV=1	K	Transcription	PREDICTED: homeobox-leucine zipper protein MERISTEM L1-like [Nicotiana sylvestris]
Rro06G025700.1	Biological Process: reproduction (GO:0000003);; Biological Process: developmental process involved in reproduction (GO:0003006);; Molecular Function: molecular_function (GO:0003674);; Molecular Function: nucleic acid binding (GO:0003676);; Molecular Function: DNA binding (GO:0003677);; Molecular Function: DNA-binding transcription factor activity (GO:0003700);; Molecular Function: binding (GO:000…	K09338|4.6e-111|fve:101311833|K09338 homeobox-leucine zipper protein | (RefSeq) homeobox-leucine zipper protein PROTODERMAL FACTOR 2-like	--	--	START domain	Homeobox-leucine zipper protein PROTODERMAL FACTOR 2 OS=Arabidopsis thaliana OX=3702 GN=PDF2 PE=1 SV=1	Putative transcription factor & lipid binding Homobox-WOX family OS=Rosa chinensis OX=74649 GN=RchiOBHm_Chr5g0003831 PE=3 SV=1	K	Transcription	PREDICTED: homeobox-leucine zipper protein PROTODERMAL FACTOR 2-like [Fragaria vesca subsp. vesca]
Rro04G026250.1	Biological Process: reproduction (GO:0000003);; Biological Process: developmental process involved in reproduction (GO:0003006);; Molecular Function: molecular_function (GO:0003674);; Molecular Function: nucleic acid binding (GO:0003676);; Molecular Function: DNA binding (GO:0003677);; Molecular Function: DNA-binding transcription factor activity (GO:0003700);; Molecular Function: binding (GO:000…	K09338|7.3e-109|fve:101311833|K09338 homeobox-leucine zipper protein | (RefSeq) homeobox-leucine zipper protein PROTODERMAL FACTOR 2-like	--	--	START domain	Homeobox-leucine zipper protein PROTODERMAL FACTOR 2 OS=Arabidopsis thaliana OX=3702 GN=PDF2 PE=1 SV=1	Putative transcription factor & lipid binding Homobox-WOX family OS=Rosa chinensis OX=74649 GN=RchiOBHm_Chr5g0003831 PE=3 SV=1	K	Transcription	PREDICTED: homeobox-leucine zipper protein PROTODERMAL FACTOR 2-like [Fragaria vesca subsp. vesca]
Rro04G026200.1	Biological Process: reproduction (GO:0000003);; Biological Process: developmental process involved in reproduction (GO:0003006);; Molecular Function: molecular_function (GO:0003674);; Molecular Function: nucleic acid binding (GO:0003676);; Molecular Function: DNA binding (GO:0003677);; Molecular Function: DNA-binding transcription factor activity (GO:0003700);; Molecular Function: binding (GO:000…	K09338|5.5e-107|nsy:104237760|K09338 homeobox-leucine zipper protein | (RefSeq) homeobox-leucine zipper protein MERISTEM L1-like	--	--	START domain	Homeobox-leucine zipper protein PROTODERMAL FACTOR 2 OS=Arabidopsis thaliana OX=3702 GN=PDF2 PE=1 SV=1	homeobox-leucine zipper protein MERISTEM L1-like OS=Nicotiana sylvestris OX=4096 GN=LOC104237760 PE=3 SV=1	K	Transcription	PREDICTED: homeobox-leucine zipper protein MERISTEM L1-like [Nicotiana sylvestris]
Rro03G027500.1	Biological Process: reproduction (GO:0000003);; Biological Process: developmental process involved in reproduction (GO:0003006);; Molecular Function: molecular_function (GO:0003674);; Molecular Function: nucleic acid binding (GO:0003676);; Molecular Function: DNA binding (GO:0003677);; Molecular Function: DNA-binding transcription factor activity (GO:0003700);; Molecular Function: binding (GO:000…	K09338|9.5e-87|aly:110227204|K09338 homeobox-leucine zipper protein | (RefSeq) homeobox-leucine zipper protein PROTODERMAL FACTOR 2	--	--	START domain	Homeobox-leucine zipper protein PROTODERMAL FACTOR 2 OS=Arabidopsis thaliana OX=3702 GN=PDF2 PE=1 SV=1	BnaA09g20170D protein OS=Brassica napus OX=3708 GN=BnaA09g20170D PE=3 SV=1	K	Transcription	BnaC09g22500D [Brassica napus]
Rro07G019140.1	Biological Process: reproduction (GO:0000003);; Biological Process: developmental process involved in reproduction (GO:0003006);; Molecular Function: molecular_function (GO:0003674);; Molecular Function: nucleic acid binding (GO:0003676);; Molecular Function: DNA binding (GO:0003677);; Molecular Function: DNA-binding transcription factor activity (GO:0003700);; Molecular Function: binding (GO:000…	K09338|4.4e-99|ccaj:109800631|K09338 homeobox-leucine zipper protein | (RefSeq) homeobox-leucine zipper protein MERISTEM L1-like	--	--	START domain	Homeobox-leucine zipper protein PROTODERMAL FACTOR 2 OS=Arabidopsis thaliana OX=3702 GN=PDF2 PE=1 SV=1	Homeobox-leucine zipper protein MERISTEM L1 OS=Cajanus cajan OX=3821 GN=KK1_013737 PE=3 SV=1	K	Transcription	BnaA03g25590D [Brassica napus]
Rro05G025750.1	Biological Process: reproduction (GO:0000003);; Biological Process: developmental process involved in reproduction (GO:0003006);; Molecular Function: molecular_function (GO:0003674);; Molecular Function: nucleic acid binding (GO:0003676);; Molecular Function: DNA binding (GO:0003677);; Molecular Function: DNA-binding transcription factor activity (GO:0003700);; Molecular Function: binding (GO:000…	K09338|8.5e-46|fve:101311833|K09338 homeobox-leucine zipper protein | (RefSeq) homeobox-leucine zipper protein PROTODERMAL FACTOR 2-like	--	--	START domain	Homeobox-leucine zipper protein ROC7 OS=Oryza sativa subsp. indica OX=39946 GN=ROC7 PE=3 SV=1	Putative transcription factor & lipid binding Homobox-WOX family OS=Rosa chinensis OX=74649 GN=RchiOBHm_Chr5g0003831 PE=3 SV=1	K	Transcription	PREDICTED: homeobox-leucine zipper protein PROTODERMAL FACTOR 2-like [Fragaria vesca subsp. vesca]
Rro02G027330.1	Biological Process: reproduction (GO:0000003);; Biological Process: developmental process involved in reproduction (GO:0003006);; Molecular Function: molecular_function (GO:0003674);; Molecular Function: nucleic acid binding (GO:0003676);; Molecular Function: DNA binding (GO:0003677);; Molecular Function: DNA-binding transcription factor activity (GO:0003700);; Molecular Function: binding (GO:000…	K09338|7.6e-106|fve:101311833|K09338 homeobox-leucine zipper protein | (RefSeq) homeobox-leucine zipper protein PROTODERMAL FACTOR 2-like	--	--	START domain	Homeobox-leucine zipper protein PROTODERMAL FACTOR 2 OS=Arabidopsis thaliana OX=3702 GN=PDF2 PE=1 SV=1	Uncharacterized protein OS=Gossypium raimondii OX=29730 GN=B456_010G177800 PE=3 SV=1	K	Transcription	PREDICTED: homeobox-leucine zipper protein PROTODERMAL FACTOR 2-like [Fragaria vesca subsp. vesca]
Rro01G006900.1	Biological Process: reproduction (GO:0000003);; Biological Process: developmental process involved in reproduction (GO:0003006);; Molecular Function: molecular_function (GO:0003674);; Molecular Function: nucleic acid binding (GO:0003676);; Molecular Function: DNA binding (GO:0003677);; Molecular Function: DNA-binding transcription factor activity (GO:0003700);; Molecular Function: binding (GO:000…	K09338|7.3e-109|nta:107766155|K09338 homeobox-leucine zipper protein | (RefSeq) homeobox-leucine zipper protein MERISTEM L1-like	--	--	START domain	Homeobox-leucine zipper protein PROTODERMAL FACTOR 2 OS=Arabidopsis thaliana OX=3702 GN=PDF2 PE=1 SV=1	homeobox-leucine zipper protein MERISTEM L1-like OS=Nicotiana tabacum OX=4097 GN=LOC107766155 PE=3 SV=1	K	Transcription	PREDICTED: homeobox-leucine zipper protein MERISTEM L1-like [Nicotiana sylvestris]
Rro01G002210.1	Biological Process: reproduction (GO:0000003);; Biological Process: developmental process involved in reproduction (GO:0003006);; Molecular Function: molecular_function (GO:0003674);; Molecular Function: nucleic acid binding (GO:0003676);; Molecular Function: DNA binding (GO:0003677);; Molecular Function: DNA-binding transcription factor activity (GO:0003700);; Molecular Function: binding (GO:000…	K09338|1.7e-58|gra:105773786|K09338 homeobox-leucine zipper protein | (RefSeq) homeobox-leucine zipper protein MERISTEM L1-like	--	--	START domain	Homeobox-leucine zipper protein ROC2 OS=Oryza sativa subsp. japonica OX=39947 GN=ROC2 PE=2 SV=1	Uncharacterized protein OS=Gossypium raimondii OX=29730 GN=B456_010G177800 PE=3 SV=1	K	Transcription	PREDICTED: homeobox-leucine zipper protein PROTODERMAL FACTOR 2-like [Fragaria vesca subsp. vesca]
Rro04G026290.1	Biological Process: reproduction (GO:0000003);; Biological Process: developmental process involved in reproduction (GO:0003006);; Molecular Function: molecular_function (GO:0003674);; Molecular Function: nucleic acid binding (GO:0003676);; Molecular Function: DNA binding (GO:0003677);; Molecular Function: DNA-binding transcription factor activity (GO:0003700);; Molecular Function: binding (GO:000…	K09338|6.4e-113|fve:101311833|K09338 homeobox-leucine zipper protein | (RefSeq) homeobox-leucine zipper protein PROTODERMAL FACTOR 2-like	--	--	START domain	Homeobox-leucine zipper protein PROTODERMAL FACTOR 2 OS=Arabidopsis thaliana OX=3702 GN=PDF2 PE=1 SV=1	Putative transcription factor & lipid binding Homobox-WOX family OS=Rosa chinensis OX=74649 GN=RchiOBHm_Chr5g0003831 PE=3 SV=1	K	Transcription	PREDICTED: homeobox-leucine zipper protein PROTODERMAL FACTOR 2-like [Fragaria vesca subsp. vesca]
Rro04G026340.1	Biological Process: reproduction (GO:0000003);; Biological Process: developmental process involved in reproduction (GO:0003006);; Molecular Function: molecular_function (GO:0003674);; Molecular Function: nucleic acid binding (GO:0003676);; Molecular Function: DNA binding (GO:0003677);; Molecular Function: DNA-binding transcription factor activity (GO:0003700);; Molecular Function: binding (GO:000…	K09338|4.9e-41|fve:101311833|K09338 homeobox-leucine zipper protein | (RefSeq) homeobox-leucine zipper protein PROTODERMAL FACTOR 2-like	--	--	START domain	Homeobox-leucine zipper protein ROC7 OS=Oryza sativa subsp. indica OX=39946 GN=ROC7 PE=3 SV=1	Putative transcription factor & lipid binding Homobox-WOX family OS=Rosa chinensis OX=74649 GN=RchiOBHm_Chr5g0003831 PE=3 SV=1	K	Transcription	PREDICTED: homeobox-leucine zipper protein PROTODERMAL FACTOR 2-like [Fragaria vesca subsp. vesca]
Rro01G001830.1	Biological Process: reproduction (GO:0000003);; Biological Process: developmental process involved in reproduction (GO:0003006);; Molecular Function: molecular_function (GO:0003674);; Molecular Function: nucleic acid binding (GO:0003676);; Molecular Function: DNA binding (GO:0003677);; Molecular Function: DNA-binding transcription factor activity (GO:0003700);; Molecular Function: binding (GO:000…	K09338|1.7e-30|pavi:110744536|K09338 homeobox-leucine zipper protein | (RefSeq) LOW QUALITY PROTEIN: homeobox-leucine zipper protein ROC2-like	--	--	START domain	Homeobox-leucine zipper protein ROC7 OS=Oryza sativa subsp. japonica OX=39947 GN=ROC7 PE=2 SV=1	Uncharacterized protein OS=Prunus yedoensis var. nudiflora OX=2094558 GN=Pyn_38944 PE=3 SV=1	K	Transcription	PREDICTED: homeobox-leucine zipper protein ROC7-like isoform X1 [Setaria italica]
Rro03G026110.1	Biological Process: reproduction (GO:0000003);; Biological Process: developmental process involved in reproduction (GO:0003006);; Molecular Function: molecular_function (GO:0003674);; Molecular Function: nucleic acid binding (GO:0003676);; Molecular Function: DNA binding (GO:0003677);; Molecular Function: DNA-binding transcription factor activity (GO:0003700);; Molecular Function: binding (GO:000…	K09338|1.8e-107|gra:105773786|K09338 homeobox-leucine zipper protein | (RefSeq) homeobox-leucine zipper protein MERISTEM L1-like	--	--	START domain	Homeobox-leucine zipper protein PROTODERMAL FACTOR 2 OS=Arabidopsis thaliana OX=3702 GN=PDF2 PE=1 SV=1	Uncharacterized protein OS=Gossypium raimondii OX=29730 GN=B456_010G177800 PE=3 SV=1	K	Transcription	BnaA03g25590D [Brassica napus]
Rroptg000012lG000750.1	Biological Process: reproduction (GO:0000003);; Biological Process: developmental process involved in reproduction (GO:0003006);; Molecular Function: molecular_function (GO:0003674);; Molecular Function: nucleic acid binding (GO:0003676);; Molecular Function: DNA binding (GO:0003677);; Molecular Function: DNA-binding transcription factor activity (GO:0003700);; Molecular Function: binding (GO:000…	K09338|1.5e-31|gmx:100815499|K09338 homeobox-leucine zipper protein | (RefSeq) homeobox-leucine zipper protein MERISTEM L1 isoform X1	--	--	START domain	Homeobox-leucine zipper protein ROC2 OS=Oryza sativa subsp. japonica OX=39947 GN=ROC2 PE=2 SV=1	Homeobox-leucine zipper protein MERISTEM L1 OS=Hibiscus syriacus OX=106335 GN=F3Y22_tig00001478pilonHSYRG00342 PE=3 SV=1	K	Transcription	Homeobox-leucine zipper protein MERISTEM L1 [Glycine soja]
Rro02G026720.1	Biological Process: reproduction (GO:0000003);; Biological Process: developmental process involved in reproduction (GO:0003006);; Molecular Function: molecular_function (GO:0003674);; Molecular Function: nucleic acid binding (GO:0003676);; Molecular Function: DNA binding (GO:0003677);; Molecular Function: DNA-binding transcription factor activity (GO:0003700);; Molecular Function: binding (GO:000…	K09338|5.0e-110|nta:107766155|K09338 homeobox-leucine zipper protein | (RefSeq) homeobox-leucine zipper protein MERISTEM L1-like	--	--	START domain	Homeobox-leucine zipper protein PROTODERMAL FACTOR 2 OS=Arabidopsis thaliana OX=3702 GN=PDF2 PE=1 SV=1	homeobox-leucine zipper protein MERISTEM L1-like OS=Nicotiana tabacum OX=4097 GN=LOC107766155 PE=3 SV=1	K	Transcription	PREDICTED: homeobox-leucine zipper protein MERISTEM L1-like [Nicotiana tomentosiformis]
Rro05G027080.1	Biological Process: reproduction (GO:0000003);; Biological Process: developmental process involved in reproduction (GO:0003006);; Molecular Function: molecular_function (GO:0003674);; Molecular Function: nucleic acid binding (GO:0003676);; Molecular Function: DNA binding (GO:0003677);; Molecular Function: DNA-binding transcription factor activity (GO:0003700);; Molecular Function: binding (GO:000…	K09338|7.8e-111|fve:101311833|K09338 homeobox-leucine zipper protein | (RefSeq) homeobox-leucine zipper protein PROTODERMAL FACTOR 2-like	--	--	START domain	Homeobox-leucine zipper protein PROTODERMAL FACTOR 2 OS=Arabidopsis thaliana OX=3702 GN=PDF2 PE=1 SV=1	Putative transcription factor & lipid binding Homobox-WOX family OS=Rosa chinensis OX=74649 GN=RchiOBHm_Chr5g0003831 PE=3 SV=1	K	Transcription	PREDICTED: homeobox-leucine zipper protein PROTODERMAL FACTOR 2-like [Fragaria vesca subsp. vesca]
Rro05G025160.1	Biological Process: reproduction (GO:0000003);; Biological Process: developmental process involved in reproduction (GO:0003006);; Molecular Function: molecular_function (GO:0003674);; Molecular Function: nucleic acid binding (GO:0003676);; Molecular Function: DNA binding (GO:0003677);; Molecular Function: DNA-binding transcription factor activity (GO:0003700);; Molecular Function: binding (GO:000…	K09338|1.3e-113|nau:109228868|K09338 homeobox-leucine zipper protein | (RefSeq) homeobox-leucine zipper protein MERISTEM L1-like	--	--	START domain	Homeobox-leucine zipper protein PROTODERMAL FACTOR 2 OS=Arabidopsis thaliana OX=3702 GN=PDF2 PE=1 SV=1	Homeobox-leucine zipper protein meristem l1 OS=Nicotiana attenuata OX=49451 GN=ATML1_3 PE=3 SV=1	K	Transcription	PREDICTED: homeobox-leucine zipper protein PROTODERMAL FACTOR 2-like [Fragaria vesca subsp. vesca]
Rro07G019600.1	Biological Process: reproduction (GO:0000003);; Biological Process: developmental process involved in reproduction (GO:0003006);; Molecular Function: molecular_function (GO:0003674);; Molecular Function: nucleic acid binding (GO:0003676);; Molecular Function: DNA binding (GO:0003677);; Molecular Function: DNA-binding transcription factor activity (GO:0003700);; Molecular Function: binding (GO:000…	K09338|5.4e-112|fve:101311833|K09338 homeobox-leucine zipper protein | (RefSeq) homeobox-leucine zipper protein PROTODERMAL FACTOR 2-like	--	--	START domain	Homeobox-leucine zipper protein PROTODERMAL FACTOR 2 OS=Arabidopsis thaliana OX=3702 GN=PDF2 PE=1 SV=1	Putative transcription factor & lipid binding Homobox-WOX family OS=Rosa chinensis OX=74649 GN=RchiOBHm_Chr5g0003831 PE=3 SV=1	K	Transcription	PREDICTED: homeobox-leucine zipper protein PROTODERMAL FACTOR 2-like [Fragaria vesca subsp. vesca]
Rro07G019470.1	Biological Process: reproduction (GO:0000003);; Biological Process: developmental process involved in reproduction (GO:0003006);; Molecular Function: molecular_function (GO:0003674);; Molecular Function: nucleic acid binding (GO:0003676);; Molecular Function: DNA binding (GO:0003677);; Molecular Function: DNA-binding transcription factor activity (GO:0003700);; Molecular Function: binding (GO:000…	K09338|1.9e-67|nsy:104237760|K09338 homeobox-leucine zipper protein | (RefSeq) homeobox-leucine zipper protein MERISTEM L1-like	--	--	START domain	Homeobox-leucine zipper protein PROTODERMAL FACTOR 2 OS=Arabidopsis thaliana OX=3702 GN=PDF2 PE=1 SV=1	homeobox-leucine zipper protein MERISTEM L1-like OS=Nicotiana sylvestris OX=4096 GN=LOC104237760 PE=3 SV=1	K	Transcription	PREDICTED: homeobox-leucine zipper protein MERISTEM L1-like [Nicotiana sylvestris]
Rro05G026800.1	--	--	--	--	Putative gypsy type transposon	--	PREDICTED: L484_008711 OS=Prunus dulcis OX=3755 GN=ALMOND_2B008687 PE=4 SV=1	S	Function unknown	PREDICTED: uncharacterized protein LOC101759474 [Setaria italica]
Rro01G003250.1	--	--	--	--	Putative gypsy type transposon	--	PREDICTED: L484_008711 OS=Prunus dulcis OX=3755 GN=ALMOND_2B008687 PE=4 SV=1	S	Function unknown	hypothetical protein PRUPE_ppa022177mg, partial [Prunus persica]
Rro04G008390.1	--	--	--	--	Putative gypsy type transposon	--	Uncharacterized protein OS=Fagus sylvatica OX=28930 GN=FSB_LOCUS21032 PE=4 SV=1	S	Function unknown	--
Rro07G023920.1	--	--	--	--	Putative gypsy type transposon	--	PREDICTED: L484_008711 OS=Prunus dulcis OX=3755 GN=ALMOND_2B008687 PE=4 SV=1	S	Function unknown	PREDICTED: uncharacterized protein LOC102619712 [Citrus sinensis]
Rro07G019550.1	--	--	--	--	Putative gypsy type transposon	--	PREDICTED: L484_008711 OS=Prunus dulcis OX=3755 GN=ALMOND_2B008687 PE=4 SV=1	S	Function unknown	hypothetical protein CICLE_v10019154mg [Citrus clementina]
Rro07G003220.1	--	--	--	--	Putative gypsy type transposon	--	PREDICTED: L484_008711 OS=Prunus dulcis OX=3755 GN=ALMOND_2B008687 PE=4 SV=1	S	Function unknown	PREDICTED: uncharacterized protein LOC102619712 [Citrus sinensis]
Rro03G026800.1	--	--	--	--	Putative gypsy type transposon	--	Uncharacterized protein (Fragment) OS=Prunus dulcis OX=3755 GN=Prudu_005868 PE=4 SV=1	S	Function unknown	--
Rro02G026480.1	--	--	--	--	Putative gypsy type transposon	--	PREDICTED: L484_008711 OS=Prunus dulcis OX=3755 GN=ALMOND_2B008687 PE=4 SV=1	S	Function unknown	hypothetical protein CICLE_v10003975mg [Citrus clementina]
Rro06G014100.1	--	--	--	--	Putative gypsy type transposon	--	PREDICTED: L484_008711 OS=Prunus dulcis OX=3755 GN=ALMOND_2B008687 PE=4 SV=1	S	Function unknown	PREDICTED: uncharacterized protein LOC101759474 [Setaria italica]
Rro07G023600.1	--	--	--	--	Putative gypsy type transposon	--	Uncharacterized protein (Fragment) OS=Citrus unshiu OX=55188 GN=CUMW_024100 PE=4 SV=1	S	Function unknown	--
Rro06G028950.1	--	--	--	--	Putative gypsy type transposon	--	PREDICTED: L484_008711 OS=Prunus dulcis OX=3755 GN=ALMOND_2B008687 PE=4 SV=1	S	Function unknown	hypothetical protein CICLE_v10019154mg [Citrus clementina]
Rro06G033370.1	--	--	--	--	Putative gypsy type transposon	--	PREDICTED: L484_008711 OS=Prunus dulcis OX=3755 GN=ALMOND_2B008687 PE=4 SV=1	S	Function unknown	hypothetical protein PRUPE_ppa022177mg, partial [Prunus persica]
Rro02G024220.1	--	--	--	--	Putative gypsy type transposon	--	Uncharacterized protein (Fragment) OS=Citrus sinensis OX=2711 GN=CISIN_1g0418261mg PE=4 SV=1	S	Function unknown	--
Rro01G000100.1	--	--	--	--	Putative gypsy type transposon	--	PREDICTED: L484_008711 OS=Prunus dulcis OX=3755 GN=ALMOND_2B008687 PE=4 SV=1	S	Function unknown	PREDICTED: uncharacterized protein LOC102619712 [Citrus sinensis]
Rro05G031180.1	--	--	--	--	Putative gypsy type transposon	--	Uncharacterized protein OS=Fagus sylvatica OX=28930 GN=FSB_LOCUS16954 PE=4 SV=1	S	Function unknown	--
Rro05G025820.1	--	--	--	--	Putative gypsy type transposon	--	PREDICTED: L484_008711 OS=Prunus dulcis OX=3755 GN=ALMOND_2B008687 PE=4 SV=1	S	Function unknown	PREDICTED: uncharacterized protein LOC101759474 [Setaria italica]
Rro04G034590.1	--	--	--	--	Putative gypsy type transposon	--	PREDICTED: L484_008711 OS=Prunus dulcis OX=3755 GN=ALMOND_2B008687 PE=4 SV=1	S	Function unknown	hypothetical protein CICLE_v10019154mg [Citrus clementina]
Rro05G026290.1	--	--	--	--	Putative gypsy type transposon	--	Uncharacterized protein (Fragment) OS=Prunus dulcis OX=3755 GN=Prudu_005868 PE=4 SV=1	--	--	PREDICTED: uncharacterized protein LOC102619712 [Citrus sinensis]
Rro01G002970.1	--	--	--	--	Putative gypsy type transposon	--	PREDICTED: L484_008711 OS=Prunus dulcis OX=3755 GN=ALMOND_2B008687 PE=4 SV=1	S	Function unknown	PREDICTED: uncharacterized protein LOC101759474 [Setaria italica]
Rro04G026100.1	--	--	--	--	Putative gypsy type transposon	--	PREDICTED: L484_008711 OS=Prunus dulcis OX=3755 GN=ALMOND_2B008687 PE=4 SV=1	S	Function unknown	--
Rroptg000012lG000490.1	--	--	--	--	Putative gypsy type transposon	--	PREDICTED: L484_008711 OS=Prunus dulcis OX=3755 GN=ALMOND_2B008687 PE=4 SV=1	S	Function unknown	PREDICTED: uncharacterized protein LOC101759474 [Setaria italica]
Rro06G036320.1	--	--	--	--	Putative gypsy type transposon	--	PREDICTED: L484_008711 OS=Prunus dulcis OX=3755 GN=ALMOND_2B008687 PE=4 SV=1	S	Function unknown	PREDICTED: uncharacterized protein LOC102619712 [Citrus sinensis]
Rro03G037580.1	--	--	--	--	Putative gypsy type transposon	--	Uncharacterized protein OS=Fagus sylvatica OX=28930 GN=FSB_LOCUS21032 PE=4 SV=1	S	Function unknown	--
Rro03G029430.1	--	--	--	--	Putative gypsy type transposon	--	PREDICTED: L484_008711 OS=Prunus dulcis OX=3755 GN=ALMOND_2B008687 PE=4 SV=1	S	Function unknown	hypothetical protein PRUPE_ppa022177mg, partial [Prunus persica]
Rro03G026330.1	Molecular Function: nucleic acid binding (GO:0003676);; Molecular Function: RNA-DNA hybrid ribonuclease activity (GO:0004523);; Biological Process: DNA integration (GO:0015074);; Molecular Function: nucleotidyltransferase activity (GO:0016779);;	K01303|5.4e-153|fve:101311565|K01303 acylaminoacyl-peptidase [EC:3.4.19.1] | (RefSeq) uncharacterized LOC101311565	[R]	General function prediction only	RNase H-like domain found in reverse transcriptase	Transposon Tf2-12 polyprotein OS=Schizosaccharomyces pombe (strain 972 / ATCC 24843) OX=284812 GN=Tf2-12 PE=3 SV=1	Endonuclease OS=Rosa chinensis OX=74649 GN=RchiOBHm_Chr5g0043631 PE=4 SV=1	L	Replication, recombination and repair	PREDICTED: uncharacterized protein LOC104894399 [Beta vulgaris subsp. vulgaris]
Rro04G024490.1	Molecular Function: nucleic acid binding (GO:0003676);; Molecular Function: RNA-DNA hybrid ribonuclease activity (GO:0004523);; Biological Process: DNA integration (GO:0015074);; Molecular Function: nucleotidyltransferase activity (GO:0016779);;	K03070|2.8e-71|mdm:103441922|K03070 preprotein translocase subunit SecA [EC:7.4.2.8] | (RefSeq) LOW QUALITY PROTEIN: protein translocase subunit SECA2, chloroplastic	[R]	General function prediction only	Integrase core domain	Retrovirus-related Pol polyprotein from transposon 17.6 OS=Drosophila melanogaster OX=7227 GN=pol PE=4 SV=1	Endonuclease OS=Rosa chinensis OX=74649 GN=RchiOBHm_Chr5g0043631 PE=4 SV=1	L	Replication, recombination and repair	PREDICTED: uncharacterized protein LOC103439311 [Malus domestica]
Rro04G026400.1	Molecular Function: nucleic acid binding (GO:0003676);; Molecular Function: RNA-DNA hybrid ribonuclease activity (GO:0004523);; Biological Process: DNA integration (GO:0015074);; Molecular Function: nucleotidyltransferase activity (GO:0016779);;	K01303|5.4e-155|fve:101311565|K01303 acylaminoacyl-peptidase [EC:3.4.19.1] | (RefSeq) uncharacterized LOC101311565	[R]	General function prediction only	RNase H-like domain found in reverse transcriptase	Transposon Tf2-12 polyprotein OS=Schizosaccharomyces pombe (strain 972 / ATCC 24843) OX=284812 GN=Tf2-12 PE=3 SV=1	Endonuclease OS=Rosa chinensis OX=74649 GN=RchiOBHm_Chr5g0043631 PE=4 SV=1	L	Replication, recombination and repair	PREDICTED: uncharacterized protein LOC104894399 [Beta vulgaris subsp. vulgaris]
Rro06G026120.1	Molecular Function: nucleic acid binding (GO:0003676);; Molecular Function: RNA-DNA hybrid ribonuclease activity (GO:0004523);; Biological Process: DNA integration (GO:0015074);; Molecular Function: nucleotidyltransferase activity (GO:0016779);;	K01303|1.7e-160|fve:101311565|K01303 acylaminoacyl-peptidase [EC:3.4.19.1] | (RefSeq) uncharacterized LOC101311565	[R]	General function prediction only	RNase H-like domain found in reverse transcriptase	Transposon Ty3-I Gag-Pol polyprotein OS=Saccharomyces cerevisiae (strain ATCC 204508 / S288c) OX=559292 GN=TY3B-I PE=1 SV=2	Endonuclease OS=Rosa chinensis OX=74649 GN=RchiOBHm_Chr5g0043631 PE=4 SV=1	L	Replication, recombination and repair	PREDICTED: uncharacterized protein LOC104894399 [Beta vulgaris subsp. vulgaris]
Rro05G025430.1	Molecular Function: nucleic acid binding (GO:0003676);; Molecular Function: RNA-DNA hybrid ribonuclease activity (GO:0004523);; Biological Process: DNA integration (GO:0015074);; Molecular Function: nucleotidyltransferase activity (GO:0016779);;	K01303|3.5e-161|fve:101311565|K01303 acylaminoacyl-peptidase [EC:3.4.19.1] | (RefSeq) uncharacterized LOC101311565	[R]	General function prediction only	RNase H-like domain found in reverse transcriptase	Transposon Ty3-I Gag-Pol polyprotein OS=Saccharomyces cerevisiae (strain ATCC 204508 / S288c) OX=559292 GN=TY3B-I PE=1 SV=2	Endonuclease OS=Rosa chinensis OX=74649 GN=RchiOBHm_Chr5g0043631 PE=4 SV=1	L	Replication, recombination and repair	PREDICTED: uncharacterized protein LOC104894399 [Beta vulgaris subsp. vulgaris]
Rro04G025830.1	Molecular Function: nucleic acid binding (GO:0003676);; Molecular Function: RNA-DNA hybrid ribonuclease activity (GO:0004523);; Biological Process: DNA integration (GO:0015074);; Molecular Function: nucleotidyltransferase activity (GO:0016779);;	K01303|4.6e-159|fve:101311565|K01303 acylaminoacyl-peptidase [EC:3.4.19.1] | (RefSeq) uncharacterized LOC101311565	[R]	General function prediction only	RNase H-like domain found in reverse transcriptase	Retrovirus-related Pol polyprotein from transposon 412 OS=Drosophila melanogaster OX=7227 GN=POL PE=4 SV=1	Endonuclease OS=Rosa chinensis OX=74649 GN=RchiOBHm_Chr5g0043631 PE=4 SV=1	L	Replication, recombination and repair	PREDICTED: uncharacterized protein LOC104894399 [Beta vulgaris subsp. vulgaris]
Rro04G026420.1	Molecular Function: nucleic acid binding (GO:0003676);; Molecular Function: RNA-DNA hybrid ribonuclease activity (GO:0004523);; Biological Process: DNA integration (GO:0015074);; Molecular Function: nucleotidyltransferase activity (GO:0016779);;	K01303|6.2e-122|fve:101311565|K01303 acylaminoacyl-peptidase [EC:3.4.19.1] | (RefSeq) uncharacterized LOC101311565	[R]	General function prediction only	RNase H-like domain found in reverse transcriptase	Transposon Tf2-11 polyprotein OS=Schizosaccharomyces pombe (strain 972 / ATCC 24843) OX=284812 GN=Tf2-11 PE=3 SV=1	RNA-directed DNA polymerase OS=Rosa chinensis OX=74649 GN=RchiOBHm_Chr2g0154881 PE=4 SV=1	L	Replication, recombination and repair	PREDICTED: uncharacterized protein LOC103318979 [Prunus mume]
Rro01G006910.1	Molecular Function: nucleic acid binding (GO:0003676);; Molecular Function: RNA-DNA hybrid ribonuclease activity (GO:0004523);; Biological Process: DNA integration (GO:0015074);; Molecular Function: nucleotidyltransferase activity (GO:0016779);;	K01303|2.1e-185|fve:101311565|K01303 acylaminoacyl-peptidase [EC:3.4.19.1] | (RefSeq) uncharacterized LOC101311565	[R]	General function prediction only	RNase H-like domain found in reverse transcriptase	Transposon Ty3-I Gag-Pol polyprotein OS=Saccharomyces cerevisiae (strain ATCC 204508 / S288c) OX=559292 GN=TY3B-I PE=1 SV=2	Endonuclease OS=Rosa chinensis OX=74649 GN=RchiOBHm_Chr5g0043631 PE=4 SV=1	--	--	PREDICTED: uncharacterized protein LOC103410170 [Malus domestica]
Rroptg000012lG001150.1	Molecular Function: nucleic acid binding (GO:0003676);; Molecular Function: RNA-DNA hybrid ribonuclease activity (GO:0004523);; Biological Process: DNA integration (GO:0015074);; Molecular Function: nucleotidyltransferase activity (GO:0016779);;	K01303|5.6e-151|fve:101311565|K01303 acylaminoacyl-peptidase [EC:3.4.19.1] | (RefSeq) uncharacterized LOC101311565	[R]	General function prediction only	RNase H-like domain found in reverse transcriptase	Transposon Ty3-I Gag-Pol polyprotein OS=Saccharomyces cerevisiae (strain ATCC 204508 / S288c) OX=559292 GN=TY3B-I PE=1 SV=2	Endonuclease OS=Rosa chinensis OX=74649 GN=RchiOBHm_Chr5g0043631 PE=4 SV=1	L	Replication, recombination and repair	PREDICTED: uncharacterized protein LOC103318979 [Prunus mume]
Rro06G025620.1	Molecular Function: nucleic acid binding (GO:0003676);; Molecular Function: RNA-DNA hybrid ribonuclease activity (GO:0004523);; Biological Process: DNA integration (GO:0015074);; Molecular Function: nucleotidyltransferase activity (GO:0016779);;	K01303|5.8e-154|fve:101311565|K01303 acylaminoacyl-peptidase [EC:3.4.19.1] | (RefSeq) uncharacterized LOC101311565	[R]	General function prediction only	RNase H-like domain found in reverse transcriptase	Transposon Ty3-I Gag-Pol polyprotein OS=Saccharomyces cerevisiae (strain ATCC 204508 / S288c) OX=559292 GN=TY3B-I PE=1 SV=2	Endonuclease OS=Rosa chinensis OX=74649 GN=RchiOBHm_Chr5g0043631 PE=4 SV=1	--	--	PREDICTED: uncharacterized protein LOC103410170 [Malus domestica]
Rro01G003940.1	Molecular Function: nucleic acid binding (GO:0003676);; Molecular Function: RNA-DNA hybrid ribonuclease activity (GO:0004523);; Biological Process: DNA integration (GO:0015074);; Molecular Function: nucleotidyltransferase activity (GO:0016779);;	K01303|3.9e-153|fve:101311565|K01303 acylaminoacyl-peptidase [EC:3.4.19.1] | (RefSeq) uncharacterized LOC101311565	[R]	General function prediction only	RNase H-like domain found in reverse transcriptase	Retrovirus-related Pol polyprotein from transposon 412 OS=Drosophila melanogaster OX=7227 GN=POL PE=4 SV=1	Endonuclease OS=Rosa chinensis OX=74649 GN=RchiOBHm_Chr5g0043631 PE=4 SV=1	L	Replication, recombination and repair	PREDICTED: uncharacterized protein LOC104899363 [Beta vulgaris subsp. vulgaris]
Rro03G027460.1	Molecular Function: nucleic acid binding (GO:0003676);; Molecular Function: RNA-DNA hybrid ribonuclease activity (GO:0004523);; Biological Process: DNA integration (GO:0015074);; Molecular Function: nucleotidyltransferase activity (GO:0016779);;	K01303|4.2e-77|fve:101311565|K01303 acylaminoacyl-peptidase [EC:3.4.19.1] | (RefSeq) uncharacterized LOC101311565	[R]	General function prediction only	RNase H-like domain found in reverse transcriptase	Uncharacterized mitochondrial protein AtMg00750 OS=Arabidopsis thaliana OX=3702 GN=AtMg00750 PE=4 SV=1	Endonuclease OS=Rosa chinensis OX=74649 GN=RchiOBHm_Chr5g0043631 PE=4 SV=1	L	Replication, recombination and repair	PREDICTED: uncharacterized protein LOC103404019 [Malus domestica]
Rro04G024730.1	Molecular Function: nucleic acid binding (GO:0003676);; Molecular Function: RNA-DNA hybrid ribonuclease activity (GO:0004523);; Biological Process: DNA integration (GO:0015074);; Molecular Function: nucleotidyltransferase activity (GO:0016779);;	K01303|7.9e-134|fve:101311565|K01303 acylaminoacyl-peptidase [EC:3.4.19.1] | (RefSeq) uncharacterized LOC101311565	[R]	General function prediction only	RNase H-like domain found in reverse transcriptase	Retrovirus-related Pol polyprotein from transposon 17.6 OS=Drosophila melanogaster OX=7227 GN=pol PE=4 SV=1	Endonuclease OS=Rosa chinensis OX=74649 GN=RchiOBHm_Chr5g0043631 PE=4 SV=1	L	Replication, recombination and repair	PREDICTED: uncharacterized protein LOC103318979 [Prunus mume]
Rro05G025450.1	Molecular Function: nucleic acid binding (GO:0003676);; Molecular Function: RNA-DNA hybrid ribonuclease activity (GO:0004523);; Biological Process: DNA integration (GO:0015074);; Molecular Function: nucleotidyltransferase activity (GO:0016779);;	K01303|3.4e-158|fve:101311565|K01303 acylaminoacyl-peptidase [EC:3.4.19.1] | (RefSeq) uncharacterized LOC101311565	[R]	General function prediction only	RNase H-like domain found in reverse transcriptase	Transposon Ty3-I Gag-Pol polyprotein OS=Saccharomyces cerevisiae (strain ATCC 204508 / S288c) OX=559292 GN=TY3B-I PE=1 SV=2	Endonuclease OS=Rosa chinensis OX=74649 GN=RchiOBHm_Chr5g0043631 PE=4 SV=1	L	Replication, recombination and repair	PREDICTED: uncharacterized protein LOC104894399 [Beta vulgaris subsp. vulgaris]
Rro05G026580.1	Molecular Function: nucleic acid binding (GO:0003676);; Molecular Function: RNA-DNA hybrid ribonuclease activity (GO:0004523);; Biological Process: DNA integration (GO:0015074);; Molecular Function: nucleotidyltransferase activity (GO:0016779);;	K01303|2.7e-152|fve:101311565|K01303 acylaminoacyl-peptidase [EC:3.4.19.1] | (RefSeq) uncharacterized LOC101311565	[R]	General function prediction only	RNase H-like domain found in reverse transcriptase	Transposon Tf2-12 polyprotein OS=Schizosaccharomyces pombe (strain 972 / ATCC 24843) OX=284812 GN=Tf2-12 PE=3 SV=1	Endonuclease OS=Rosa chinensis OX=74649 GN=RchiOBHm_Chr5g0043631 PE=4 SV=1	L	Replication, recombination and repair	PREDICTED: uncharacterized protein LOC104894399 [Beta vulgaris subsp. vulgaris]
Rro07G019830.1	Molecular Function: nucleic acid binding (GO:0003676);; Molecular Function: RNA-DNA hybrid ribonuclease activity (GO:0004523);; Biological Process: DNA integration (GO:0015074);; Molecular Function: nucleotidyltransferase activity (GO:0016779);;	K01303|4.3e-167|fve:101311565|K01303 acylaminoacyl-peptidase [EC:3.4.19.1] | (RefSeq) uncharacterized LOC101311565	[R]	General function prediction only	RNase H-like domain found in reverse transcriptase	Transposon Ty3-I Gag-Pol polyprotein OS=Saccharomyces cerevisiae (strain ATCC 204508 / S288c) OX=559292 GN=TY3B-I PE=1 SV=2	Endonuclease OS=Rosa chinensis OX=74649 GN=RchiOBHm_Chr5g0043631 PE=4 SV=1	--	--	PREDICTED: uncharacterized protein LOC103410170 [Malus domestica]
Rro06G020160.1	Molecular Function: nucleic acid binding (GO:0003676);; Molecular Function: RNA-DNA hybrid ribonuclease activity (GO:0004523);; Biological Process: DNA integration (GO:0015074);; Molecular Function: nucleotidyltransferase activity (GO:0016779);;	K01303|1.2e-148|fve:101311565|K01303 acylaminoacyl-peptidase [EC:3.4.19.1] | (RefSeq) uncharacterized LOC101311565	[R]	General function prediction only	RNase H-like domain found in reverse transcriptase	Transposon Tf2-12 polyprotein OS=Schizosaccharomyces pombe (strain 972 / ATCC 24843) OX=284812 GN=Tf2-12 PE=3 SV=1	Endonuclease OS=Rosa chinensis OX=74649 GN=RchiOBHm_Chr5g0043631 PE=4 SV=1	--	--	PREDICTED: uncharacterized protein LOC103410170 [Malus domestica]
Rro04G024510.1	Molecular Function: nucleic acid binding (GO:0003676);; Molecular Function: RNA-DNA hybrid ribonuclease activity (GO:0004523);; Biological Process: DNA integration (GO:0015074);; Molecular Function: nucleotidyltransferase activity (GO:0016779);;	K01303|2.8e-151|fve:101311565|K01303 acylaminoacyl-peptidase [EC:3.4.19.1] | (RefSeq) uncharacterized LOC101311565	[R]	General function prediction only	RNase H-like domain found in reverse transcriptase	Transposon Ty3-I Gag-Pol polyprotein OS=Saccharomyces cerevisiae (strain ATCC 204508 / S288c) OX=559292 GN=TY3B-I PE=1 SV=2	Endonuclease OS=Rosa chinensis OX=74649 GN=RchiOBHm_Chr5g0043631 PE=4 SV=1	L	Replication, recombination and repair	PREDICTED: uncharacterized protein LOC104894399 [Beta vulgaris subsp. vulgaris]
Rro02G038290.1	Molecular Function: nucleic acid binding (GO:0003676);; Molecular Function: RNA-DNA hybrid ribonuclease activity (GO:0004523);; Biological Process: DNA integration (GO:0015074);; Molecular Function: nucleotidyltransferase activity (GO:0016779);;	K01303|1.9e-137|fve:101311565|K01303 acylaminoacyl-peptidase [EC:3.4.19.1] | (RefSeq) uncharacterized LOC101311565	[R]	General function prediction only	RNase H-like domain found in reverse transcriptase	Transposon Ty3-I Gag-Pol polyprotein OS=Saccharomyces cerevisiae (strain ATCC 204508 / S288c) OX=559292 GN=TY3B-I PE=1 SV=2	Endonuclease OS=Rosa chinensis OX=74649 GN=RchiOBHm_Chr5g0043631 PE=4 SV=1	L	Replication, recombination and repair	PREDICTED: uncharacterized protein LOC104894399 [Beta vulgaris subsp. vulgaris]
Rro07G021240.1	Molecular Function: nucleic acid binding (GO:0003676);; Molecular Function: RNA-DNA hybrid ribonuclease activity (GO:0004523);; Biological Process: DNA integration (GO:0015074);; Molecular Function: nucleotidyltransferase activity (GO:0016779);;	K01303|3.8e-127|fve:101311565|K01303 acylaminoacyl-peptidase [EC:3.4.19.1] | (RefSeq) uncharacterized LOC101311565	[R]	General function prediction only	RNase H-like domain found in reverse transcriptase	Transposon Tf2-11 polyprotein OS=Schizosaccharomyces pombe (strain 972 / ATCC 24843) OX=284812 GN=Tf2-11 PE=3 SV=1	RNA-directed DNA polymerase OS=Rosa chinensis OX=74649 GN=RchiOBHm_Chr2g0154881 PE=4 SV=1	L	Replication, recombination and repair	PREDICTED: uncharacterized protein LOC103318979 [Prunus mume]
Rro04G026280.1	Molecular Function: nucleic acid binding (GO:0003676);; Molecular Function: RNA-DNA hybrid ribonuclease activity (GO:0004523);; Biological Process: DNA integration (GO:0015074);; Molecular Function: nucleotidyltransferase activity (GO:0016779);;	K01303|6.2e-122|fve:101311565|K01303 acylaminoacyl-peptidase [EC:3.4.19.1] | (RefSeq) uncharacterized LOC101311565	[R]	General function prediction only	RNase H-like domain found in reverse transcriptase	Transposon Tf2-11 polyprotein OS=Schizosaccharomyces pombe (strain 972 / ATCC 24843) OX=284812 GN=Tf2-11 PE=3 SV=1	RNA-directed DNA polymerase OS=Rosa chinensis OX=74649 GN=RchiOBHm_Chr2g0154881 PE=4 SV=1	L	Replication, recombination and repair	PREDICTED: uncharacterized protein LOC103318979 [Prunus mume]
Rro06G025390.1	Biological Process: reproduction (GO:0000003);; Biological Process: developmental process involved in reproduction (GO:0003006);; Molecular Function: molecular_function (GO:0003674);; Molecular Function: nucleic acid binding (GO:0003676);; Molecular Function: DNA binding (GO:0003677);; Molecular Function: DNA-binding transcription factor activity (GO:0003700);; Molecular Function: binding (GO:000…	K09338|5.6e-109|ghi:107961971|K09338 homeobox-leucine zipper protein | (RefSeq) homeobox-leucine zipper protein MERISTEM L1-like	--	--	START domain	Homeobox-leucine zipper protein ROC2 OS=Oryza sativa subsp. japonica OX=39947 GN=ROC2 PE=2 SV=1	HD-1A OS=Gossypium hirsutum OX=3635 GN=LOC107961971 PE=3 SV=1	K	Transcription	HD-1A [Gossypium hirsutum]
Rro05G025720.1	Biological Process: reproduction (GO:0000003);; Biological Process: developmental process involved in reproduction (GO:0003006);; Molecular Function: molecular_function (GO:0003674);; Molecular Function: nucleic acid binding (GO:0003676);; Molecular Function: DNA binding (GO:0003677);; Molecular Function: DNA-binding transcription factor activity (GO:0003700);; Molecular Function: binding (GO:000…	K09338|5.5e-106|ghi:107961971|K09338 homeobox-leucine zipper protein | (RefSeq) homeobox-leucine zipper protein MERISTEM L1-like	--	--	START domain	Homeobox-leucine zipper protein PROTODERMAL FACTOR 2 OS=Arabidopsis thaliana OX=3702 GN=PDF2 PE=1 SV=1	Uncharacterized protein OS=Gossypium barbadense OX=3634 GN=GOBAR_AA00255 PE=3 SV=1	K	Transcription	HD-1A [Gossypium hirsutum]
Rro07G019930.1	Biological Process: reproduction (GO:0000003);; Biological Process: developmental process involved in reproduction (GO:0003006);; Molecular Function: molecular_function (GO:0003674);; Molecular Function: nucleic acid binding (GO:0003676);; Molecular Function: DNA binding (GO:0003677);; Molecular Function: DNA-binding transcription factor activity (GO:0003700);; Molecular Function: binding (GO:000…	K09338|2.0e-105|nsy:104237760|K09338 homeobox-leucine zipper protein | (RefSeq) homeobox-leucine zipper protein MERISTEM L1-like	--	--	START domain	Homeobox-leucine zipper protein PROTODERMAL FACTOR 2 OS=Arabidopsis thaliana OX=3702 GN=PDF2 PE=1 SV=1	homeobox-leucine zipper protein MERISTEM L1-like OS=Nicotiana sylvestris OX=4096 GN=LOC104237760 PE=3 SV=1	K	Transcription	PREDICTED: homeobox-leucine zipper protein MERISTEM L1-like [Nicotiana sylvestris]
Rro01G005040.1	Biological Process: reproduction (GO:0000003);; Biological Process: developmental process involved in reproduction (GO:0003006);; Molecular Function: molecular_function (GO:0003674);; Molecular Function: nucleic acid binding (GO:0003676);; Molecular Function: DNA binding (GO:0003677);; Molecular Function: DNA-binding transcription factor activity (GO:0003700);; Molecular Function: binding (GO:000…	K09338|2.1e-108|ghi:107961971|K09338 homeobox-leucine zipper protein | (RefSeq) homeobox-leucine zipper protein MERISTEM L1-like	--	--	START domain	Homeobox-leucine zipper protein ROC2 OS=Oryza sativa subsp. japonica OX=39947 GN=ROC2 PE=2 SV=1	HD-1A OS=Gossypium hirsutum OX=3635 GN=LOC107961971 PE=3 SV=1	K	Transcription	HD-1A [Gossypium hirsutum]
Rro03G026360.1	Biological Process: reproduction (GO:0000003);; Biological Process: developmental process involved in reproduction (GO:0003006);; Molecular Function: molecular_function (GO:0003674);; Molecular Function: nucleic acid binding (GO:0003676);; Molecular Function: DNA binding (GO:0003677);; Molecular Function: DNA-binding transcription factor activity (GO:0003700);; Molecular Function: binding (GO:000…	K09338|1.6e-111|pxb:103953984|K09338 homeobox-leucine zipper protein | (RefSeq) homeobox-leucine zipper protein MERISTEM L1-like	--	--	START domain	Homeobox-leucine zipper protein PROTODERMAL FACTOR 2 OS=Arabidopsis thaliana OX=3702 GN=PDF2 PE=1 SV=1	Putative transcription factor & lipid binding Homobox-WOX family OS=Rosa chinensis OX=74649 GN=RchiOBHm_Chr5g0003831 PE=3 SV=1	K	Transcription	PREDICTED: homeobox-leucine zipper protein MERISTEM L1-like [Pyrus x bretschneideri]
Rro03G025450.1	Biological Process: reproduction (GO:0000003);; Biological Process: developmental process involved in reproduction (GO:0003006);; Molecular Function: molecular_function (GO:0003674);; Molecular Function: nucleic acid binding (GO:0003676);; Molecular Function: DNA binding (GO:0003677);; Molecular Function: DNA-binding transcription factor activity (GO:0003700);; Molecular Function: binding (GO:000…	K09338|4.1e-104|fve:101311833|K09338 homeobox-leucine zipper protein | (RefSeq) homeobox-leucine zipper protein PROTODERMAL FACTOR 2-like	--	--	START domain	Homeobox-leucine zipper protein PROTODERMAL FACTOR 2 OS=Arabidopsis thaliana OX=3702 GN=PDF2 PE=1 SV=1	Putative transcription factor & lipid binding Homobox-WOX family OS=Rosa chinensis OX=74649 GN=RchiOBHm_Chr5g0003831 PE=3 SV=1	K	Transcription	PREDICTED: homeobox-leucine zipper protein PROTODERMAL FACTOR 2-like [Fragaria vesca subsp. vesca]
Rroptg000482lG000020.1	Biological Process: reproduction (GO:0000003);; Biological Process: developmental process involved in reproduction (GO:0003006);; Molecular Function: molecular_function (GO:0003674);; Molecular Function: nucleic acid binding (GO:0003676);; Molecular Function: DNA binding (GO:0003677);; Molecular Function: DNA-binding transcription factor activity (GO:0003700);; Molecular Function: binding (GO:000…	K09338|1.4e-107|gab:108460713|K09338 homeobox-leucine zipper protein | (RefSeq) homeobox-leucine zipper protein MERISTEM L1-like	--	--	START domain	Homeobox-leucine zipper protein PROTODERMAL FACTOR 2 OS=Arabidopsis thaliana OX=3702 GN=PDF2 PE=1 SV=1	Uncharacterized protein OS=Gossypium barbadense OX=3634 GN=GOBAR_AA00255 PE=3 SV=1	K	Transcription	HD-1A [Gossypium hirsutum]
Rro05G025660.1	Biological Process: reproduction (GO:0000003);; Biological Process: developmental process involved in reproduction (GO:0003006);; Molecular Function: molecular_function (GO:0003674);; Molecular Function: nucleic acid binding (GO:0003676);; Molecular Function: DNA binding (GO:0003677);; Molecular Function: DNA-binding transcription factor activity (GO:0003700);; Molecular Function: binding (GO:000…	K09338|2.3e-107|ghi:107961971|K09338 homeobox-leucine zipper protein | (RefSeq) homeobox-leucine zipper protein MERISTEM L1-like	--	--	START domain	Homeobox-leucine zipper protein ROC2 OS=Oryza sativa subsp. japonica OX=39947 GN=ROC2 PE=2 SV=1	HD-1A OS=Gossypium hirsutum OX=3635 GN=LOC107961971 PE=3 SV=1	K	Transcription	HD-1A [Gossypium hirsutum]
Rro02G027840.1	Biological Process: reproduction (GO:0000003);; Biological Process: developmental process involved in reproduction (GO:0003006);; Molecular Function: molecular_function (GO:0003674);; Molecular Function: nucleic acid binding (GO:0003676);; Molecular Function: DNA binding (GO:0003677);; Molecular Function: DNA-binding transcription factor activity (GO:0003700);; Molecular Function: binding (GO:000…	K09338|1.8e-107|ghi:107961971|K09338 homeobox-leucine zipper protein | (RefSeq) homeobox-leucine zipper protein MERISTEM L1-like	--	--	START domain	Homeobox-leucine zipper protein ROC2 OS=Oryza sativa subsp. japonica OX=39947 GN=ROC2 PE=2 SV=1	HD-1A OS=Gossypium hirsutum OX=3635 GN=LOC107961971 PE=3 SV=1	K	Transcription	HD-1A [Gossypium hirsutum]
Rroptg000036lG000010.1	Biological Process: reproduction (GO:0000003);; Biological Process: developmental process involved in reproduction (GO:0003006);; Molecular Function: molecular_function (GO:0003674);; Molecular Function: nucleic acid binding (GO:0003676);; Molecular Function: DNA binding (GO:0003677);; Molecular Function: DNA-binding transcription factor activity (GO:0003700);; Molecular Function: binding (GO:000…	K09338|5.8e-106|ghi:107961971|K09338 homeobox-leucine zipper protein | (RefSeq) homeobox-leucine zipper protein MERISTEM L1-like	--	--	START domain	Homeobox-leucine zipper protein ROC2 OS=Oryza sativa subsp. japonica OX=39947 GN=ROC2 PE=2 SV=1	HD-1A OS=Gossypium hirsutum OX=3635 GN=LOC107961971 PE=3 SV=1	K	Transcription	HD-1A [Gossypium hirsutum]
Rro07G019510.1	Biological Process: reproduction (GO:0000003);; Biological Process: developmental process involved in reproduction (GO:0003006);; Molecular Function: molecular_function (GO:0003674);; Molecular Function: nucleic acid binding (GO:0003676);; Molecular Function: DNA binding (GO:0003677);; Molecular Function: DNA-binding transcription factor activity (GO:0003700);; Molecular Function: binding (GO:000…	K09338|2.1e-89|pxb:103953984|K09338 homeobox-leucine zipper protein | (RefSeq) homeobox-leucine zipper protein MERISTEM L1-like	--	--	START domain	Homeobox-leucine zipper protein PROTODERMAL FACTOR 2 OS=Arabidopsis thaliana OX=3702 GN=PDF2 PE=1 SV=1	Uncharacterized protein OS=Malus domestica OX=3750 GN=DVH24_011701 PE=3 SV=1	K	Transcription	PREDICTED: homeobox-leucine zipper protein MERISTEM L1-like [Pyrus x bretschneideri]
Rro06G026310.1	Biological Process: reproduction (GO:0000003);; Biological Process: developmental process involved in reproduction (GO:0003006);; Molecular Function: molecular_function (GO:0003674);; Molecular Function: nucleic acid binding (GO:0003676);; Molecular Function: DNA binding (GO:0003677);; Molecular Function: DNA-binding transcription factor activity (GO:0003700);; Molecular Function: binding (GO:000…	K09338|1.7e-62|han:110939662|K09338 homeobox-leucine zipper protein | (RefSeq) homeobox-leucine zipper protein MERISTEM L1-like	--	--	START domain	Homeobox-leucine zipper protein ROC2 OS=Oryza sativa subsp. japonica OX=39947 GN=ROC2 PE=2 SV=1	Uncharacterized protein OS=Erythranthe guttata OX=4155 GN=MIMGU_mgv1a001886mg PE=3 SV=1	K	Transcription	hypothetical protein MIMGU_mgv1a001886mg [Erythranthe guttata]
Rroptg000012lG000640.1	Biological Process: reproduction (GO:0000003);; Biological Process: developmental process involved in reproduction (GO:0003006);; Molecular Function: molecular_function (GO:0003674);; Molecular Function: nucleic acid binding (GO:0003676);; Molecular Function: DNA binding (GO:0003677);; Molecular Function: DNA-binding transcription factor activity (GO:0003700);; Molecular Function: binding (GO:000…	K09338|4.7e-108|ghi:107961971|K09338 homeobox-leucine zipper protein | (RefSeq) homeobox-leucine zipper protein MERISTEM L1-like	--	--	START domain	Homeobox-leucine zipper protein ROC2 OS=Oryza sativa subsp. japonica OX=39947 GN=ROC2 PE=2 SV=1	HD-1A OS=Gossypium hirsutum OX=3635 GN=LOC107961971 PE=3 SV=1	K	Transcription	HD-1A [Gossypium hirsutum]
Rro05G025740.1	Biological Process: reproduction (GO:0000003);; Biological Process: developmental process involved in reproduction (GO:0003006);; Molecular Function: molecular_function (GO:0003674);; Molecular Function: nucleic acid binding (GO:0003676);; Molecular Function: DNA binding (GO:0003677);; Molecular Function: DNA-binding transcription factor activity (GO:0003700);; Molecular Function: binding (GO:000…	K09338|2.3e-110|ghi:107961971|K09338 homeobox-leucine zipper protein | (RefSeq) homeobox-leucine zipper protein MERISTEM L1-like	--	--	START domain	Homeobox-leucine zipper protein PROTODERMAL FACTOR 2 OS=Arabidopsis thaliana OX=3702 GN=PDF2 PE=1 SV=1	Uncharacterized protein OS=Gossypium barbadense OX=3634 GN=GOBAR_AA00255 PE=3 SV=1	K	Transcription	HD-1A [Gossypium hirsutum]
Rro06G025300.1	Biological Process: reproduction (GO:0000003);; Biological Process: developmental process involved in reproduction (GO:0003006);; Molecular Function: molecular_function (GO:0003674);; Molecular Function: nucleic acid binding (GO:0003676);; Molecular Function: DNA binding (GO:0003677);; Molecular Function: DNA-binding transcription factor activity (GO:0003700);; Molecular Function: binding (GO:000…	K09338|1.8e-107|ghi:107961971|K09338 homeobox-leucine zipper protein | (RefSeq) homeobox-leucine zipper protein MERISTEM L1-like	--	--	START domain	Homeobox-leucine zipper protein ROC2 OS=Oryza sativa subsp. japonica OX=39947 GN=ROC2 PE=2 SV=1	HD-1A OS=Gossypium hirsutum OX=3635 GN=LOC107961971 PE=3 SV=1	K	Transcription	HD-1A [Gossypium hirsutum]
Rro04G026070.1	Biological Process: reproduction (GO:0000003);; Biological Process: developmental process involved in reproduction (GO:0003006);; Molecular Function: molecular_function (GO:0003674);; Molecular Function: nucleic acid binding (GO:0003676);; Molecular Function: DNA binding (GO:0003677);; Molecular Function: DNA-binding transcription factor activity (GO:0003700);; Molecular Function: binding (GO:000…	K09338|1.6e-106|pxb:103953984|K09338 homeobox-leucine zipper protein | (RefSeq) homeobox-leucine zipper protein MERISTEM L1-like	--	--	START domain	Homeobox-leucine zipper protein ROC2 OS=Oryza sativa subsp. japonica OX=39947 GN=ROC2 PE=2 SV=1	HD-1A OS=Gossypium hirsutum OX=3635 GN=LOC107961971 PE=3 SV=1	K	Transcription	PREDICTED: homeobox-leucine zipper protein MERISTEM L1-like [Pyrus x bretschneideri]
Rro01G003260.1	Biological Process: reproduction (GO:0000003);; Biological Process: developmental process involved in reproduction (GO:0003006);; Molecular Function: molecular_function (GO:0003674);; Molecular Function: nucleic acid binding (GO:0003676);; Molecular Function: DNA binding (GO:0003677);; Molecular Function: DNA-binding transcription factor activity (GO:0003700);; Molecular Function: binding (GO:000…	K09338|3.4e-106|ghi:107961971|K09338 homeobox-leucine zipper protein | (RefSeq) homeobox-leucine zipper protein MERISTEM L1-like	--	--	START domain	Homeobox-leucine zipper protein ROC2 OS=Oryza sativa subsp. japonica OX=39947 GN=ROC2 PE=2 SV=1	HD-1A OS=Gossypium hirsutum OX=3635 GN=LOC107961971 PE=3 SV=1	K	Transcription	HD-1A [Gossypium hirsutum]
Rroptg000012lG000570.1	Biological Process: reproduction (GO:0000003);; Biological Process: developmental process involved in reproduction (GO:0003006);; Molecular Function: molecular_function (GO:0003674);; Molecular Function: nucleic acid binding (GO:0003676);; Molecular Function: DNA binding (GO:0003677);; Molecular Function: DNA-binding transcription factor activity (GO:0003700);; Molecular Function: binding (GO:000…	K09338|6.6e-110|pxb:103953984|K09338 homeobox-leucine zipper protein | (RefSeq) homeobox-leucine zipper protein MERISTEM L1-like	--	--	START domain	Homeobox-leucine zipper protein PROTODERMAL FACTOR 2 OS=Arabidopsis thaliana OX=3702 GN=PDF2 PE=1 SV=1	Uncharacterized protein OS=Gossypium barbadense OX=3634 GN=GOBAR_AA00255 PE=3 SV=1	K	Transcription	PREDICTED: homeobox-leucine zipper protein MERISTEM L1-like [Pyrus x bretschneideri]
Rro05G025690.1	Biological Process: reproduction (GO:0000003);; Biological Process: developmental process involved in reproduction (GO:0003006);; Molecular Function: molecular_function (GO:0003674);; Molecular Function: nucleic acid binding (GO:0003676);; Molecular Function: DNA binding (GO:0003677);; Molecular Function: DNA-binding transcription factor activity (GO:0003700);; Molecular Function: binding (GO:000…	K09338|1.7e-110|gab:108460713|K09338 homeobox-leucine zipper protein | (RefSeq) homeobox-leucine zipper protein MERISTEM L1-like	--	--	START domain	Homeobox-leucine zipper protein PROTODERMAL FACTOR 2 OS=Arabidopsis thaliana OX=3702 GN=PDF2 PE=1 SV=1	Uncharacterized protein OS=Gossypium barbadense OX=3634 GN=GOBAR_AA00255 PE=3 SV=1	K	Transcription	HD-1A [Gossypium hirsutum]
Rroptg000012lG000560.1	Biological Process: reproduction (GO:0000003);; Biological Process: developmental process involved in reproduction (GO:0003006);; Molecular Function: molecular_function (GO:0003674);; Molecular Function: nucleic acid binding (GO:0003676);; Molecular Function: DNA binding (GO:0003677);; Molecular Function: DNA-binding transcription factor activity (GO:0003700);; Molecular Function: binding (GO:000…	K09338|8.2e-102|pxb:103933020|K09338 homeobox-leucine zipper protein | (RefSeq) homeobox-leucine zipper protein MERISTEM L1-like	--	--	START domain	Homeobox-leucine zipper protein PROTODERMAL FACTOR 2 OS=Arabidopsis thaliana OX=3702 GN=PDF2 PE=1 SV=1	Homeobox-leucine zipper protein MERISTEM L1-like OS=Pyrus ussuriensis x Pyrus communis OX=2448454 GN=D8674_002032 PE=3 SV=1	K	Transcription	PREDICTED: homeobox-leucine zipper protein MERISTEM L1-like [Pyrus x bretschneideri]
Rro05G027450.1	Biological Process: reproduction (GO:0000003);; Biological Process: developmental process involved in reproduction (GO:0003006);; Molecular Function: molecular_function (GO:0003674);; Molecular Function: nucleic acid binding (GO:0003676);; Molecular Function: DNA binding (GO:0003677);; Molecular Function: DNA-binding transcription factor activity (GO:0003700);; Molecular Function: binding (GO:000…	K09338|2.8e-108|nsy:104237760|K09338 homeobox-leucine zipper protein | (RefSeq) homeobox-leucine zipper protein MERISTEM L1-like	--	--	START domain	Homeobox-leucine zipper protein ROC2 OS=Oryza sativa subsp. japonica OX=39947 GN=ROC2 PE=2 SV=1	homeobox-leucine zipper protein MERISTEM L1-like OS=Nicotiana sylvestris OX=4096 GN=LOC104237760 PE=3 SV=1	K	Transcription	PREDICTED: homeobox-leucine zipper protein MERISTEM L1-like [Pyrus x bretschneideri]
Rro04G025300.1	Molecular Function: nucleic acid binding (GO:0003676);; Molecular Function: zinc ion binding (GO:0008270);;	K02111|6.8e-17|mdm:114822316|K02111 F-type H+/Na+-transporting ATPase subunit alpha [EC:7.1.2.2 7.2.2.1] | (RefSeq) LOW QUALITY PROTEIN: uncharacterized protein LOC114822316	--	--	gag-polypeptide of LTR copia-type	--	Putative transcription factor interactor and regulator CCHC(Zn) family OS=Rosa chinensis OX=74649 GN=RchiOBHm_Chr5g0007931 PE=4 SV=1	--	--	PREDICTED: uncharacterized protein LOC104907206 [Beta vulgaris subsp. vulgaris]
Rro03G032430.1	Molecular Function: nucleic acid binding (GO:0003676);; Molecular Function: zinc ion binding (GO:0008270);;	K02111|1.2e-16|mdm:114822316|K02111 F-type H+/Na+-transporting ATPase subunit alpha [EC:7.1.2.2 7.2.2.1] | (RefSeq) LOW QUALITY PROTEIN: uncharacterized protein LOC114822316	--	--	gag-polypeptide of LTR copia-type	--	Putative transcription factor interactor and regulator CCHC(Zn) family OS=Rosa chinensis OX=74649 GN=RchiOBHm_Chr5g0007931 PE=4 SV=1	--	--	PREDICTED: uncharacterized protein LOC104884435 isoform X1 [Beta vulgaris subsp. vulgaris]
Rro03G026050.1	Molecular Function: nucleic acid binding (GO:0003676);; Molecular Function: zinc ion binding (GO:0008270);;	K02111|7.5e-16|mdm:114822316|K02111 F-type H+/Na+-transporting ATPase subunit alpha [EC:7.1.2.2 7.2.2.1] | (RefSeq) LOW QUALITY PROTEIN: uncharacterized protein LOC114822316	--	--	gag-polypeptide of LTR copia-type	--	Putative transcription factor interactor and regulator CCHC(Zn) family OS=Rosa chinensis OX=74649 GN=RchiOBHm_Chr5g0007931 PE=4 SV=1	--	--	PREDICTED: uncharacterized protein LOC104907206 [Beta vulgaris subsp. vulgaris]
Rro01G005390.1	Molecular Function: nucleic acid binding (GO:0003676);; Molecular Function: zinc ion binding (GO:0008270);;	K02111|1.2e-16|mdm:114822316|K02111 F-type H+/Na+-transporting ATPase subunit alpha [EC:7.1.2.2 7.2.2.1] | (RefSeq) LOW QUALITY PROTEIN: uncharacterized protein LOC114822316	--	--	gag-polypeptide of LTR copia-type	--	Putative transcription factor interactor and regulator CCHC(Zn) family OS=Rosa chinensis OX=74649 GN=RchiOBHm_Chr5g0007931 PE=4 SV=1	--	--	PREDICTED: uncharacterized protein LOC104884435 isoform X1 [Beta vulgaris subsp. vulgaris]
Rro03G032540.1	Molecular Function: nucleic acid binding (GO:0003676);; Molecular Function: zinc ion binding (GO:0008270);;	K02111|1.2e-16|mdm:114822316|K02111 F-type H+/Na+-transporting ATPase subunit alpha [EC:7.1.2.2 7.2.2.1] | (RefSeq) LOW QUALITY PROTEIN: uncharacterized protein LOC114822316	--	--	gag-polypeptide of LTR copia-type	--	Putative transcription factor interactor and regulator CCHC(Zn) family OS=Rosa chinensis OX=74649 GN=RchiOBHm_Chr5g0007931 PE=4 SV=1	--	--	PREDICTED: uncharacterized protein LOC104884435 isoform X1 [Beta vulgaris subsp. vulgaris]
Rro07G018230.1	Molecular Function: nucleic acid binding (GO:0003676);; Molecular Function: zinc ion binding (GO:0008270);;	K02111|3.0e-17|mdm:114822316|K02111 F-type H+/Na+-transporting ATPase subunit alpha [EC:7.1.2.2 7.2.2.1] | (RefSeq) LOW QUALITY PROTEIN: uncharacterized protein LOC114822316	--	--	gag-polypeptide of LTR copia-type	--	Putative transcription factor interactor and regulator CCHC(Zn) family OS=Rosa chinensis OX=74649 GN=RchiOBHm_Chr1g0367391 PE=4 SV=1	--	--	PREDICTED: uncharacterized protein LOC104898758 [Beta vulgaris subsp. vulgaris]
Rro07G012740.1	Molecular Function: nucleic acid binding (GO:0003676);; Molecular Function: zinc ion binding (GO:0008270);;	K02111|3.0e-17|mdm:114822316|K02111 F-type H+/Na+-transporting ATPase subunit alpha [EC:7.1.2.2 7.2.2.1] | (RefSeq) LOW QUALITY PROTEIN: uncharacterized protein LOC114822316	--	--	gag-polypeptide of LTR copia-type	--	Putative transcription factor interactor and regulator CCHC(Zn) family OS=Rosa chinensis OX=74649 GN=RchiOBHm_Chr5g0007931 PE=4 SV=1	--	--	PREDICTED: uncharacterized protein LOC104907206 [Beta vulgaris subsp. vulgaris]
Rro04G020640.1	Molecular Function: nucleic acid binding (GO:0003676);; Molecular Function: zinc ion binding (GO:0008270);;	K02111|3.0e-17|mdm:114822316|K02111 F-type H+/Na+-transporting ATPase subunit alpha [EC:7.1.2.2 7.2.2.1] | (RefSeq) LOW QUALITY PROTEIN: uncharacterized protein LOC114822316	--	--	gag-polypeptide of LTR copia-type	--	Putative transcription factor interactor and regulator CCHC(Zn) family OS=Rosa chinensis OX=74649 GN=RchiOBHm_Chr5g0007931 PE=4 SV=1	--	--	PREDICTED: uncharacterized protein LOC104907206 [Beta vulgaris subsp. vulgaris]
Rro03G036070.1	Molecular Function: nucleic acid binding (GO:0003676);; Molecular Function: zinc ion binding (GO:0008270);;	K02111|1.2e-16|mdm:114822316|K02111 F-type H+/Na+-transporting ATPase subunit alpha [EC:7.1.2.2 7.2.2.1] | (RefSeq) LOW QUALITY PROTEIN: uncharacterized protein LOC114822316	--	--	gag-polypeptide of LTR copia-type	--	Putative transcription factor interactor and regulator CCHC(Zn) family OS=Rosa chinensis OX=74649 GN=RchiOBHm_Chr5g0007931 PE=4 SV=1	--	--	PREDICTED: uncharacterized protein LOC104884435 isoform X1 [Beta vulgaris subsp. vulgaris]
Rro05G035440.1	Molecular Function: nucleic acid binding (GO:0003676);; Molecular Function: zinc ion binding (GO:0008270);;	K02111|1.2e-16|mdm:114822316|K02111 F-type H+/Na+-transporting ATPase subunit alpha [EC:7.1.2.2 7.2.2.1] | (RefSeq) LOW QUALITY PROTEIN: uncharacterized protein LOC114822316	--	--	gag-polypeptide of LTR copia-type	--	Putative transcription factor interactor and regulator CCHC(Zn) family OS=Rosa chinensis OX=74649 GN=RchiOBHm_Chr5g0007931 PE=4 SV=1	--	--	PREDICTED: uncharacterized protein LOC104884435 isoform X1 [Beta vulgaris subsp. vulgaris]
Rroptg000193lG000020.1	Molecular Function: nucleic acid binding (GO:0003676);; Molecular Function: zinc ion binding (GO:0008270);;	K02111|1.2e-16|mdm:114822316|K02111 F-type H+/Na+-transporting ATPase subunit alpha [EC:7.1.2.2 7.2.2.1] | (RefSeq) LOW QUALITY PROTEIN: uncharacterized protein LOC114822316	--	--	gag-polypeptide of LTR copia-type	--	Putative transcription factor interactor and regulator CCHC(Zn) family OS=Rosa chinensis OX=74649 GN=RchiOBHm_Chr5g0007931 PE=4 SV=1	--	--	PREDICTED: uncharacterized protein LOC104884435 isoform X1 [Beta vulgaris subsp. vulgaris]
Rro06G026470.1	Molecular Function: nucleic acid binding (GO:0003676);; Molecular Function: zinc ion binding (GO:0008270);;	K02111|2.3e-14|mdm:114822316|K02111 F-type H+/Na+-transporting ATPase subunit alpha [EC:7.1.2.2 7.2.2.1] | (RefSeq) LOW QUALITY PROTEIN: uncharacterized protein LOC114822316	--	--	gag-polypeptide of LTR copia-type	--	Putative transcription factor interactor and regulator CCHC(Zn) family OS=Rosa chinensis OX=74649 GN=RchiOBHm_Chr1g0367391 PE=4 SV=1	--	--	PREDICTED: uncharacterized protein LOC104898758 [Beta vulgaris subsp. vulgaris]
Rro07G024080.1	Molecular Function: nucleic acid binding (GO:0003676);; Molecular Function: zinc ion binding (GO:0008270);;	K02111|1.2e-16|mdm:114822316|K02111 F-type H+/Na+-transporting ATPase subunit alpha [EC:7.1.2.2 7.2.2.1] | (RefSeq) LOW QUALITY PROTEIN: uncharacterized protein LOC114822316	--	--	gag-polypeptide of LTR copia-type	--	Putative transcription factor interactor and regulator CCHC(Zn) family OS=Rosa chinensis OX=74649 GN=RchiOBHm_Chr5g0007931 PE=4 SV=1	--	--	PREDICTED: uncharacterized protein LOC104884435 isoform X1 [Beta vulgaris subsp. vulgaris]
Rro03G027740.1	Molecular Function: nucleic acid binding (GO:0003676);; Molecular Function: zinc ion binding (GO:0008270);;	K02111|1.2e-16|mdm:114822316|K02111 F-type H+/Na+-transporting ATPase subunit alpha [EC:7.1.2.2 7.2.2.1] | (RefSeq) LOW QUALITY PROTEIN: uncharacterized protein LOC114822316	--	--	gag-polypeptide of LTR copia-type	--	Putative transcription factor interactor and regulator CCHC(Zn) family OS=Rosa chinensis OX=74649 GN=RchiOBHm_Chr5g0007931 PE=4 SV=1	--	--	PREDICTED: uncharacterized protein LOC104884435 isoform X1 [Beta vulgaris subsp. vulgaris]
Rro06G000810.1	Molecular Function: nucleic acid binding (GO:0003676);; Molecular Function: zinc ion binding (GO:0008270);;	K02111|1.2e-16|mdm:114822316|K02111 F-type H+/Na+-transporting ATPase subunit alpha [EC:7.1.2.2 7.2.2.1] | (RefSeq) LOW QUALITY PROTEIN: uncharacterized protein LOC114822316	--	--	gag-polypeptide of LTR copia-type	--	Putative transcription factor interactor and regulator CCHC(Zn) family OS=Rosa chinensis OX=74649 GN=RchiOBHm_Chr5g0007931 PE=4 SV=1	--	--	PREDICTED: uncharacterized protein LOC104884435 isoform X1 [Beta vulgaris subsp. vulgaris]
Rro04G016280.1	Molecular Function: nucleic acid binding (GO:0003676);; Biological Process: DNA integration (GO:0015074);;	K12447|2.7e-195|thj:104808371|K12447 UDP-sugar pyrophosphorylase [EC:2.7.7.64] | (RefSeq) uncharacterized protein LOC104808371	[R]	General function prediction only	Reverse transcriptase (RNA-dependent DNA polymerase)	Retrovirus-related Pol polyprotein from transposon RE1 OS=Arabidopsis thaliana OX=3702 GN=RE1 PE=2 SV=1	Integrase catalytic domain-containing protein OS=Malus baccata OX=106549 GN=C1H46_007143 PE=4 SV=1	L	Replication, recombination and repair	hypothetical protein VITISV_043610 [Vitis vinifera]
Rro05G013350.1	Molecular Function: nucleic acid binding (GO:0003676);; Biological Process: DNA integration (GO:0015074);;	K12447|1.4e-223|thj:104808371|K12447 UDP-sugar pyrophosphorylase [EC:2.7.7.64] | (RefSeq) uncharacterized protein LOC104808371	[R]	General function prediction only	Reverse transcriptase (RNA-dependent DNA polymerase)	Retrovirus-related Pol polyprotein from transposon RE1 OS=Arabidopsis thaliana OX=3702 GN=RE1 PE=2 SV=1	RmlC-like cupins superfamily protein OS=Prunus dulcis OX=3755 GN=Prudu_015218 PE=4 SV=1	L	Replication, recombination and repair	hypothetical protein VITISV_025518 [Vitis vinifera]
Rro06G040200.1	Molecular Function: nucleic acid binding (GO:0003676);; Biological Process: DNA integration (GO:0015074);;	K12447|8.8e-224|thj:104808371|K12447 UDP-sugar pyrophosphorylase [EC:2.7.7.64] | (RefSeq) uncharacterized protein LOC104808371	[R]	General function prediction only	Reverse transcriptase (RNA-dependent DNA polymerase)	Retrovirus-related Pol polyprotein from transposon RE2 OS=Arabidopsis thaliana OX=3702 GN=RE2 PE=4 SV=1	Retrovirus-related Pol polyprotein from transposon TNT 1-94 OS=Vitis vinifera OX=29760 GN=POLX_2749 PE=4 SV=1	L	Replication, recombination and repair	hypothetical protein VITISV_043610 [Vitis vinifera]
Rro04G024880.1	Molecular Function: nucleic acid binding (GO:0003676);; Biological Process: DNA integration (GO:0015074);;	K12447|2.7e-240|thj:104808371|K12447 UDP-sugar pyrophosphorylase [EC:2.7.7.64] | (RefSeq) uncharacterized protein LOC104808371	[R]	General function prediction only	Reverse transcriptase (RNA-dependent DNA polymerase)	Retrovirus-related Pol polyprotein from transposon RE1 OS=Arabidopsis thaliana OX=3702 GN=RE1 PE=2 SV=1	Integrase catalytic domain-containing protein OS=Malus baccata OX=106549 GN=C1H46_007143 PE=4 SV=1	L	Replication, recombination and repair	hypothetical protein VITISV_043610 [Vitis vinifera]
Rro02G017900.1	Molecular Function: nucleic acid binding (GO:0003676);; Biological Process: DNA integration (GO:0015074);;	K12447|7.1e-202|thj:104808371|K12447 UDP-sugar pyrophosphorylase [EC:2.7.7.64] | (RefSeq) uncharacterized protein LOC104808371	[R]	General function prediction only	Reverse transcriptase (RNA-dependent DNA polymerase)	Retrovirus-related Pol polyprotein from transposon RE2 OS=Arabidopsis thaliana OX=3702 GN=RE2 PE=4 SV=1	RmlC-like cupins superfamily protein OS=Prunus dulcis OX=3755 GN=Prudu_015218 PE=4 SV=1	L	Replication, recombination and repair	hypothetical protein VITISV_025518 [Vitis vinifera]
Rro07G031380.1	Molecular Function: nucleic acid binding (GO:0003676);; Biological Process: DNA integration (GO:0015074);;	K12447|5.0e-222|thj:104808371|K12447 UDP-sugar pyrophosphorylase [EC:2.7.7.64] | (RefSeq) uncharacterized protein LOC104808371	[R]	General function prediction only	Reverse transcriptase (RNA-dependent DNA polymerase)	Retrovirus-related Pol polyprotein from transposon RE2 OS=Arabidopsis thaliana OX=3702 GN=RE2 PE=4 SV=1	Retrovirus-related Pol polyprotein from transposon TNT 1-94 OS=Vitis vinifera OX=29760 GN=POLX_2749 PE=4 SV=1	L	Replication, recombination and repair	hypothetical protein VITISV_001215 [Vitis vinifera]
Rro07G008050.1	Cellular Component: protein storage vacuole (GO:0000326);; Molecular Function: nucleic acid binding (GO:0003676);; Cellular Component: trans-Golgi network (GO:0005802);; Biological Process: intracellular protein transport (GO:0006886);; Biological Process: synapsis (GO:0007129);; Molecular Function: zinc ion binding (GO:0008270);; Biological Process: DNA integration (GO:0015074);; Biological Proc…	K12447|7.2e-257|thj:104808371|K12447 UDP-sugar pyrophosphorylase [EC:2.7.7.64] | (RefSeq) uncharacterized protein LOC104808371	[R]	General function prediction only	Reverse transcriptase (RNA-dependent DNA polymerase)	Retrovirus-related Pol polyprotein from transposon RE1 OS=Arabidopsis thaliana OX=3702 GN=RE1 PE=2 SV=1	Uncharacterized protein OS=Vitis vinifera OX=29760 GN=VITISV_001215 PE=4 SV=1	L	Replication, recombination and repair	hypothetical protein VITISV_001215 [Vitis vinifera]
Rro07G008470.1	Molecular Function: nucleic acid binding (GO:0003676);; Biological Process: DNA integration (GO:0015074);;	K12447|1.2e-220|thj:104808371|K12447 UDP-sugar pyrophosphorylase [EC:2.7.7.64] | (RefSeq) uncharacterized protein LOC104808371	[R]	General function prediction only	Reverse transcriptase (RNA-dependent DNA polymerase)	Retrovirus-related Pol polyprotein from transposon RE2 OS=Arabidopsis thaliana OX=3702 GN=RE2 PE=4 SV=1	Retrovirus-related Pol polyprotein from transposon TNT 1-94 OS=Vitis vinifera OX=29760 GN=POLX_2749 PE=4 SV=1	L	Replication, recombination and repair	hypothetical protein VITISV_043610 [Vitis vinifera]
Rro03G007890.1	Molecular Function: nucleic acid binding (GO:0003676);; Biological Process: DNA integration (GO:0015074);;	K12447|2.4e-260|thj:104808371|K12447 UDP-sugar pyrophosphorylase [EC:2.7.7.64] | (RefSeq) uncharacterized protein LOC104808371	[R]	General function prediction only	Reverse transcriptase (RNA-dependent DNA polymerase)	Retrovirus-related Pol polyprotein from transposon RE1 OS=Arabidopsis thaliana OX=3702 GN=RE1 PE=2 SV=1	RmlC-like cupins superfamily protein OS=Prunus dulcis OX=3755 GN=Prudu_015218 PE=4 SV=1	L	Replication, recombination and repair	hypothetical protein VITISV_025518 [Vitis vinifera]
Rro02G026250.1	Molecular Function: nucleic acid binding (GO:0003676);; Molecular Function: zinc ion binding (GO:0008270);; Biological Process: DNA integration (GO:0015074);;	K12447|1.0e-200|thj:104808371|K12447 UDP-sugar pyrophosphorylase [EC:2.7.7.64] | (RefSeq) uncharacterized protein LOC104808371	[R]	General function prediction only	Reverse transcriptase (RNA-dependent DNA polymerase)	Retrovirus-related Pol polyprotein from transposon RE1 OS=Arabidopsis thaliana OX=3702 GN=RE1 PE=2 SV=1	Retrovirus-related Pol polyprotein from transposon TNT 1-94 OS=Vitis vinifera OX=29760 GN=POLX_946 PE=4 SV=1	L	Replication, recombination and repair	hypothetical protein VITISV_010143 [Vitis vinifera]
Rro06G022080.1	Molecular Function: nucleic acid binding (GO:0003676);; Biological Process: DNA integration (GO:0015074);;	K12447|2.4e-224|thj:104808371|K12447 UDP-sugar pyrophosphorylase [EC:2.7.7.64] | (RefSeq) uncharacterized protein LOC104808371	[R]	General function prediction only	Reverse transcriptase (RNA-dependent DNA polymerase)	Retrovirus-related Pol polyprotein from transposon RE2 OS=Arabidopsis thaliana OX=3702 GN=RE2 PE=4 SV=1	Retrovirus-related Pol polyprotein from transposon TNT 1-94 OS=Vitis vinifera OX=29760 GN=POLX_2749 PE=4 SV=1	L	Replication, recombination and repair	hypothetical protein VITISV_043610 [Vitis vinifera]
Rro04G008740.1	Molecular Function: nucleic acid binding (GO:0003676);; Biological Process: DNA integration (GO:0015074);;	K12447|3.1e-196|thj:104808371|K12447 UDP-sugar pyrophosphorylase [EC:2.7.7.64] | (RefSeq) uncharacterized protein LOC104808371	[R]	General function prediction only	Reverse transcriptase (RNA-dependent DNA polymerase)	Retrovirus-related Pol polyprotein from transposon RE1 OS=Arabidopsis thaliana OX=3702 GN=RE1 PE=2 SV=1	Integrase catalytic domain-containing protein OS=Malus baccata OX=106549 GN=C1H46_007143 PE=4 SV=1	L	Replication, recombination and repair	hypothetical protein VITISV_043610 [Vitis vinifera]
Rro03G039450.1	Cellular Component: protein storage vacuole (GO:0000326);; Molecular Function: nucleic acid binding (GO:0003676);; Cellular Component: trans-Golgi network (GO:0005802);; Biological Process: intracellular protein transport (GO:0006886);; Biological Process: synapsis (GO:0007129);; Molecular Function: zinc ion binding (GO:0008270);; Biological Process: DNA integration (GO:0015074);; Biological Proc…	K12447|1.3e-258|thj:104808371|K12447 UDP-sugar pyrophosphorylase [EC:2.7.7.64] | (RefSeq) uncharacterized protein LOC104808371	[R]	General function prediction only	Reverse transcriptase (RNA-dependent DNA polymerase)	Retrovirus-related Pol polyprotein from transposon RE1 OS=Arabidopsis thaliana OX=3702 GN=RE1 PE=2 SV=1	Uncharacterized protein OS=Vitis vinifera OX=29760 GN=VITISV_001215 PE=4 SV=1	L	Replication, recombination and repair	hypothetical protein VITISV_001215 [Vitis vinifera]
Rro03G014280.1	Molecular Function: nucleic acid binding (GO:0003676);; Molecular Function: RNA-DNA hybrid ribonuclease activity (GO:0004523);; Biological Process: DNA integration (GO:0015074);; Molecular Function: nucleotidyltransferase activity (GO:0016779);;	K01303|2.1e-249|fve:101311565|K01303 acylaminoacyl-peptidase [EC:3.4.19.1] | (RefSeq) uncharacterized LOC101311565	[R]	General function prediction only	RNase H-like domain found in reverse transcriptase	Transposon Ty3-I Gag-Pol polyprotein OS=Saccharomyces cerevisiae (strain ATCC 204508 / S288c) OX=559292 GN=TY3B-I PE=1 SV=2	Endonuclease OS=Rosa chinensis OX=74649 GN=RchiOBHm_Chr5g0043631 PE=4 SV=1	--	--	PREDICTED: uncharacterized protein LOC103341623 [Prunus mume]
Rro04G024430.1	Molecular Function: nucleic acid binding (GO:0003676);; Molecular Function: RNA-DNA hybrid ribonuclease activity (GO:0004523);; Biological Process: DNA integration (GO:0015074);; Molecular Function: nucleotidyltransferase activity (GO:0016779);;	K01303|7.6e-255|fve:101311565|K01303 acylaminoacyl-peptidase [EC:3.4.19.1] | (RefSeq) uncharacterized LOC101311565	[R]	General function prediction only	RNase H-like domain found in reverse transcriptase	Transposon Ty3-I Gag-Pol polyprotein OS=Saccharomyces cerevisiae (strain ATCC 204508 / S288c) OX=559292 GN=TY3B-I PE=1 SV=2	Endonuclease OS=Rosa chinensis OX=74649 GN=RchiOBHm_Chr5g0043631 PE=4 SV=1	L	Replication, recombination and repair	PREDICTED: uncharacterized protein LOC103341623 [Prunus mume]
Rro07G021230.1	Molecular Function: nucleic acid binding (GO:0003676);; Molecular Function: RNA-DNA hybrid ribonuclease activity (GO:0004523);; Biological Process: DNA integration (GO:0015074);; Molecular Function: nucleotidyltransferase activity (GO:0016779);;	K01303|2.4e-118|fve:101311565|K01303 acylaminoacyl-peptidase [EC:3.4.19.1] | (RefSeq) uncharacterized LOC101311565	[R]	General function prediction only	Reverse transcriptase (RNA-dependent DNA polymerase)	Retrovirus-related Pol polyprotein from transposon 17.6 OS=Drosophila melanogaster OX=7227 GN=pol PE=4 SV=1	Endonuclease OS=Rosa chinensis OX=74649 GN=RchiOBHm_Chr5g0043631 PE=4 SV=1	L	Replication, recombination and repair	PREDICTED: uncharacterized protein LOC103341623 [Prunus mume]
Rro04G025820.1	Molecular Function: nucleic acid binding (GO:0003676);; Molecular Function: RNA-DNA hybrid ribonuclease activity (GO:0004523);; Biological Process: DNA integration (GO:0015074);; Molecular Function: nucleotidyltransferase activity (GO:0016779);;	K01303|8.7e-118|fve:101311565|K01303 acylaminoacyl-peptidase [EC:3.4.19.1] | (RefSeq) uncharacterized LOC101311565	[R]	General function prediction only	Reverse transcriptase (RNA-dependent DNA polymerase)	Transposon Ty3-G Gag-Pol polyprotein OS=Saccharomyces cerevisiae (strain ATCC 204508 / S288c) OX=559292 GN=TY3B-G PE=1 SV=3	Endonuclease OS=Rosa chinensis OX=74649 GN=RchiOBHm_Chr5g0043631 PE=4 SV=1	L	Replication, recombination and repair	PREDICTED: uncharacterized protein LOC103341623 [Prunus mume]
Rro06G019070.1	Molecular Function: nucleic acid binding (GO:0003676);; Molecular Function: RNA-DNA hybrid ribonuclease activity (GO:0004523);; Biological Process: DNA integration (GO:0015074);; Molecular Function: nucleotidyltransferase activity (GO:0016779);;	K01303|1.0e-259|fve:101311565|K01303 acylaminoacyl-peptidase [EC:3.4.19.1] | (RefSeq) uncharacterized LOC101311565	[R]	General function prediction only	RNase H-like domain found in reverse transcriptase	Transposon Ty3-I Gag-Pol polyprotein OS=Saccharomyces cerevisiae (strain ATCC 204508 / S288c) OX=559292 GN=TY3B-I PE=1 SV=2	Endonuclease OS=Rosa chinensis OX=74649 GN=RchiOBHm_Chr5g0043631 PE=4 SV=1	L	Replication, recombination and repair	PREDICTED: uncharacterized protein LOC103341623 [Prunus mume]
Rroptg000012lG000130.1	Molecular Function: nucleic acid binding (GO:0003676);; Molecular Function: RNA-DNA hybrid ribonuclease activity (GO:0004523);; Biological Process: DNA integration (GO:0015074);; Molecular Function: nucleotidyltransferase activity (GO:0016779);;	K01303|7.2e-257|fve:101311565|K01303 acylaminoacyl-peptidase [EC:3.4.19.1] | (RefSeq) uncharacterized LOC101311565	[R]	General function prediction only	RNase H-like domain found in reverse transcriptase	Retrovirus-related Pol polyprotein from transposon 17.6 OS=Drosophila melanogaster OX=7227 GN=pol PE=4 SV=1	Endonuclease OS=Rosa chinensis OX=74649 GN=RchiOBHm_Chr5g0043631 PE=4 SV=1	--	--	PREDICTED: uncharacterized protein LOC103341623 [Prunus mume]
Rro01G002950.1	Molecular Function: nucleic acid binding (GO:0003676);; Molecular Function: RNA-DNA hybrid ribonuclease activity (GO:0004523);; Biological Process: DNA integration (GO:0015074);; Molecular Function: nucleotidyltransferase activity (GO:0016779);;	K01303|4.1e-252|fve:101311565|K01303 acylaminoacyl-peptidase [EC:3.4.19.1] | (RefSeq) uncharacterized LOC101311565	[R]	General function prediction only	RNase H-like domain found in reverse transcriptase	Retrovirus-related Pol polyprotein from transposon 17.6 OS=Drosophila melanogaster OX=7227 GN=pol PE=4 SV=1	Endonuclease OS=Rosa chinensis OX=74649 GN=RchiOBHm_Chr5g0043631 PE=4 SV=1	--	--	PREDICTED: uncharacterized protein LOC103341623 [Prunus mume]
Rro05G031920.1	Molecular Function: nucleic acid binding (GO:0003676);; Molecular Function: RNA-DNA hybrid ribonuclease activity (GO:0004523);; Biological Process: DNA integration (GO:0015074);; Molecular Function: nucleotidyltransferase activity (GO:0016779);;	K01303|1.8e-256|fve:101311565|K01303 acylaminoacyl-peptidase [EC:3.4.19.1] | (RefSeq) uncharacterized LOC101311565	[R]	General function prediction only	RNase H-like domain found in reverse transcriptase	Transposon Ty3-I Gag-Pol polyprotein OS=Saccharomyces cerevisiae (strain ATCC 204508 / S288c) OX=559292 GN=TY3B-I PE=1 SV=2	Endonuclease OS=Rosa chinensis OX=74649 GN=RchiOBHm_Chr5g0043631 PE=4 SV=1	L	Replication, recombination and repair	PREDICTED: uncharacterized protein LOC103341623 [Prunus mume]
Rroptg000012lG001790.1	Molecular Function: nucleic acid binding (GO:0003676);; Molecular Function: RNA-DNA hybrid ribonuclease activity (GO:0004523);; Biological Process: DNA integration (GO:0015074);; Molecular Function: nucleotidyltransferase activity (GO:0016779);;	K01303|1.5e-253|fve:101311565|K01303 acylaminoacyl-peptidase [EC:3.4.19.1] | (RefSeq) uncharacterized LOC101311565	[R]	General function prediction only	RNase H-like domain found in reverse transcriptase	Transposon Ty3-I Gag-Pol polyprotein OS=Saccharomyces cerevisiae (strain ATCC 204508 / S288c) OX=559292 GN=TY3B-I PE=1 SV=2	Endonuclease OS=Rosa chinensis OX=74649 GN=RchiOBHm_Chr5g0043631 PE=4 SV=1	--	--	PREDICTED: uncharacterized protein LOC103410170 [Malus domestica]
Rro05G025380.1	Molecular Function: nucleic acid binding (GO:0003676);; Molecular Function: RNA-DNA hybrid ribonuclease activity (GO:0004523);; Biological Process: DNA integration (GO:0015074);; Molecular Function: nucleotidyltransferase activity (GO:0016779);;	K01303|9.6e-258|fve:101311565|K01303 acylaminoacyl-peptidase [EC:3.4.19.1] | (RefSeq) uncharacterized LOC101311565	[R]	General function prediction only	RNase H-like domain found in reverse transcriptase	Transposon Ty3-I Gag-Pol polyprotein OS=Saccharomyces cerevisiae (strain ATCC 204508 / S288c) OX=559292 GN=TY3B-I PE=1 SV=2	Endonuclease OS=Rosa chinensis OX=74649 GN=RchiOBHm_Chr5g0043631 PE=4 SV=1	L	Replication, recombination and repair	PREDICTED: uncharacterized protein LOC103341623 [Prunus mume]
Rro03G025590.1	Molecular Function: nucleic acid binding (GO:0003676);; Molecular Function: RNA-DNA hybrid ribonuclease activity (GO:0004523);; Biological Process: DNA integration (GO:0015074);; Molecular Function: nucleotidyltransferase activity (GO:0016779);;	K01303|4.1e-256|fve:101311565|K01303 acylaminoacyl-peptidase [EC:3.4.19.1] | (RefSeq) uncharacterized LOC101311565	[R]	General function prediction only	RNase H-like domain found in reverse transcriptase	Transposon Ty3-I Gag-Pol polyprotein OS=Saccharomyces cerevisiae (strain ATCC 204508 / S288c) OX=559292 GN=TY3B-I PE=1 SV=2	Endonuclease OS=Rosa chinensis OX=74649 GN=RchiOBHm_Chr5g0043631 PE=4 SV=1	L	Replication, recombination and repair	PREDICTED: uncharacterized protein LOC103341623 [Prunus mume]
Rro07G019700.1	Molecular Function: nucleic acid binding (GO:0003676);; Molecular Function: RNA-DNA hybrid ribonuclease activity (GO:0004523);; Biological Process: DNA integration (GO:0015074);; Molecular Function: nucleotidyltransferase activity (GO:0016779);;	K01303|9.7e-260|fve:101311565|K01303 acylaminoacyl-peptidase [EC:3.4.19.1] | (RefSeq) uncharacterized LOC101311565	[R]	General function prediction only	RNase H-like domain found in reverse transcriptase	Transposon Ty3-I Gag-Pol polyprotein OS=Saccharomyces cerevisiae (strain ATCC 204508 / S288c) OX=559292 GN=TY3B-I PE=1 SV=2	Endonuclease OS=Rosa chinensis OX=74649 GN=RchiOBHm_Chr5g0043631 PE=4 SV=1	L	Replication, recombination and repair	PREDICTED: uncharacterized protein LOC103341623 [Prunus mume]
Rro06G025170.1	Molecular Function: nucleic acid binding (GO:0003676);; Molecular Function: RNA-DNA hybrid ribonuclease activity (GO:0004523);; Biological Process: DNA integration (GO:0015074);; Molecular Function: nucleotidyltransferase activity (GO:0016779);;	K01303|1.2e-258|fve:101311565|K01303 acylaminoacyl-peptidase [EC:3.4.19.1] | (RefSeq) uncharacterized LOC101311565	[R]	General function prediction only	RNase H-like domain found in reverse transcriptase	Transposon Ty3-I Gag-Pol polyprotein OS=Saccharomyces cerevisiae (strain ATCC 204508 / S288c) OX=559292 GN=TY3B-I PE=1 SV=2	Endonuclease OS=Rosa chinensis OX=74649 GN=RchiOBHm_Chr5g0043631 PE=4 SV=1	--	--	PREDICTED: uncharacterized protein LOC103410170 [Malus domestica]
Rro02G027870.1	Molecular Function: nucleic acid binding (GO:0003676);; Molecular Function: RNA-DNA hybrid ribonuclease activity (GO:0004523);; Biological Process: DNA integration (GO:0015074);; Molecular Function: nucleotidyltransferase activity (GO:0016779);;	K01303|4.7e-262|fve:101311565|K01303 acylaminoacyl-peptidase [EC:3.4.19.1] | (RefSeq) uncharacterized LOC101311565	[R]	General function prediction only	RNase H-like domain found in reverse transcriptase	Transposon Ty3-G Gag-Pol polyprotein OS=Saccharomyces cerevisiae (strain ATCC 204508 / S288c) OX=559292 GN=TY3B-G PE=1 SV=3	Endonuclease OS=Rosa chinensis OX=74649 GN=RchiOBHm_Chr5g0043631 PE=4 SV=1	L	Replication, recombination and repair	PREDICTED: uncharacterized protein LOC103341623 [Prunus mume]
Rro02G032560.1	Molecular Function: nucleic acid binding (GO:0003676);; Molecular Function: RNA-DNA hybrid ribonuclease activity (GO:0004523);; Biological Process: DNA integration (GO:0015074);; Molecular Function: nucleotidyltransferase activity (GO:0016779);;	K01303|2.3e-256|fve:101311565|K01303 acylaminoacyl-peptidase [EC:3.4.19.1] | (RefSeq) uncharacterized LOC101311565	[R]	General function prediction only	RNase H-like domain found in reverse transcriptase	Transposon Ty3-I Gag-Pol polyprotein OS=Saccharomyces cerevisiae (strain ATCC 204508 / S288c) OX=559292 GN=TY3B-I PE=1 SV=2	Endonuclease OS=Rosa chinensis OX=74649 GN=RchiOBHm_Chr5g0043631 PE=4 SV=1	L	Replication, recombination and repair	PREDICTED: uncharacterized protein LOC103341623 [Prunus mume]
Rro06G023080.1	Molecular Function: nucleic acid binding (GO:0003676);; Molecular Function: RNA-DNA hybrid ribonuclease activity (GO:0004523);; Biological Process: DNA integration (GO:0015074);; Molecular Function: nucleotidyltransferase activity (GO:0016779);;	K01303|1.8e-200|fve:101311565|K01303 acylaminoacyl-peptidase [EC:3.4.19.1] | (RefSeq) uncharacterized LOC101311565	[R]	General function prediction only	RNase H-like domain found in reverse transcriptase	Retrovirus-related Pol polyprotein from transposon 17.6 OS=Drosophila melanogaster OX=7227 GN=pol PE=4 SV=1	Endonuclease OS=Rosa chinensis OX=74649 GN=RchiOBHm_Chr5g0043631 PE=4 SV=1	L	Replication, recombination and repair	PREDICTED: uncharacterized protein LOC103341623 [Prunus mume]
Rro06G025640.1	Molecular Function: nucleic acid binding (GO:0003676);; Molecular Function: RNA-DNA hybrid ribonuclease activity (GO:0004523);; Biological Process: DNA integration (GO:0015074);; Molecular Function: nucleotidyltransferase activity (GO:0016779);;	K01303|7.3e-262|fve:101311565|K01303 acylaminoacyl-peptidase [EC:3.4.19.1] | (RefSeq) uncharacterized LOC101311565	[R]	General function prediction only	RNase H-like domain found in reverse transcriptase	Retrovirus-related Pol polyprotein from transposon 17.6 OS=Drosophila melanogaster OX=7227 GN=pol PE=4 SV=1	Endonuclease OS=Rosa chinensis OX=74649 GN=RchiOBHm_Chr5g0043631 PE=4 SV=1	--	--	PREDICTED: uncharacterized protein LOC103341623 [Prunus mume]
Rroptg000012lG000780.1	Molecular Function: nucleic acid binding (GO:0003676);; Molecular Function: RNA-DNA hybrid ribonuclease activity (GO:0004523);; Biological Process: DNA integration (GO:0015074);; Molecular Function: nucleotidyltransferase activity (GO:0016779);;	K01303|3.4e-256|fve:101311565|K01303 acylaminoacyl-peptidase [EC:3.4.19.1] | (RefSeq) uncharacterized LOC101311565	[R]	General function prediction only	RNase H-like domain found in reverse transcriptase	Retrovirus-related Pol polyprotein from transposon 17.6 OS=Drosophila melanogaster OX=7227 GN=pol PE=4 SV=1	Endonuclease OS=Rosa chinensis OX=74649 GN=RchiOBHm_Chr5g0043631 PE=4 SV=1	L	Replication, recombination and repair	PREDICTED: uncharacterized protein LOC103341623 [Prunus mume]
Rro04G026700.1	Molecular Function: nucleic acid binding (GO:0003676);; Molecular Function: RNA-DNA hybrid ribonuclease activity (GO:0004523);; Biological Process: DNA integration (GO:0015074);; Molecular Function: nucleotidyltransferase activity (GO:0016779);;	K01303|1.5e-216|fve:101311565|K01303 acylaminoacyl-peptidase [EC:3.4.19.1] | (RefSeq) uncharacterized LOC101311565	[R]	General function prediction only	RNase H-like domain found in reverse transcriptase	Retrovirus-related Pol polyprotein from transposon 17.6 OS=Drosophila melanogaster OX=7227 GN=pol PE=4 SV=1	Endonuclease OS=Rosa chinensis OX=74649 GN=RchiOBHm_Chr5g0043631 PE=4 SV=1	L	Replication, recombination and repair	PREDICTED: uncharacterized protein LOC103341623 [Prunus mume]
Rro01G005980.1	Molecular Function: nucleic acid binding (GO:0003676);; Molecular Function: RNA-DNA hybrid ribonuclease activity (GO:0004523);; Biological Process: DNA integration (GO:0015074);; Molecular Function: nucleotidyltransferase activity (GO:0016779);;	K01303|1.9e-263|fve:101311565|K01303 acylaminoacyl-peptidase [EC:3.4.19.1] | (RefSeq) uncharacterized LOC101311565	[R]	General function prediction only	RNase H-like domain found in reverse transcriptase	Transposon Ty3-I Gag-Pol polyprotein OS=Saccharomyces cerevisiae (strain ATCC 204508 / S288c) OX=559292 GN=TY3B-I PE=1 SV=2	Endonuclease OS=Rosa chinensis OX=74649 GN=RchiOBHm_Chr5g0043631 PE=4 SV=1	L	Replication, recombination and repair	PREDICTED: uncharacterized protein LOC103341623 [Prunus mume]
Rro01G002650.1	Molecular Function: nucleic acid binding (GO:0003676);; Molecular Function: RNA-DNA hybrid ribonuclease activity (GO:0004523);; Biological Process: DNA integration (GO:0015074);; Molecular Function: nucleotidyltransferase activity (GO:0016779);;	K01303|6.8e-256|fve:101311565|K01303 acylaminoacyl-peptidase [EC:3.4.19.1] | (RefSeq) uncharacterized LOC101311565	[R]	General function prediction only	RNase H-like domain found in reverse transcriptase	Transposon Ty3-I Gag-Pol polyprotein OS=Saccharomyces cerevisiae (strain ATCC 204508 / S288c) OX=559292 GN=TY3B-I PE=1 SV=2	Endonuclease OS=Rosa chinensis OX=74649 GN=RchiOBHm_Chr5g0043631 PE=4 SV=1	L	Replication, recombination and repair	PREDICTED: uncharacterized protein LOC103341623 [Prunus mume]
Rro05G026870.1	Molecular Function: nucleic acid binding (GO:0003676);; Molecular Function: RNA-DNA hybrid ribonuclease activity (GO:0004523);; Biological Process: DNA integration (GO:0015074);; Molecular Function: nucleotidyltransferase activity (GO:0016779);;	K01303|4.1e-197|fve:101311565|K01303 acylaminoacyl-peptidase [EC:3.4.19.1] | (RefSeq) uncharacterized LOC101311565	[R]	General function prediction only	RNase H-like domain found in reverse transcriptase	Transposon Ty3-I Gag-Pol polyprotein OS=Saccharomyces cerevisiae (strain ATCC 204508 / S288c) OX=559292 GN=TY3B-I PE=1 SV=2	Endonuclease OS=Rosa chinensis OX=74649 GN=RchiOBHm_Chr5g0043631 PE=4 SV=1	--	--	PREDICTED: uncharacterized protein LOC103410170 [Malus domestica]
Rro03G029560.1	Molecular Function: nucleic acid binding (GO:0003676);; Molecular Function: RNA-DNA hybrid ribonuclease activity (GO:0004523);; Biological Process: DNA integration (GO:0015074);; Molecular Function: nucleotidyltransferase activity (GO:0016779);;	K01303|3.6e-257|fve:101311565|K01303 acylaminoacyl-peptidase [EC:3.4.19.1] | (RefSeq) uncharacterized LOC101311565	[R]	General function prediction only	RNase H-like domain found in reverse transcriptase	Transposon Ty3-I Gag-Pol polyprotein OS=Saccharomyces cerevisiae (strain ATCC 204508 / S288c) OX=559292 GN=TY3B-I PE=1 SV=2	Endonuclease OS=Rosa chinensis OX=74649 GN=RchiOBHm_Chr5g0043631 PE=4 SV=1	L	Replication, recombination and repair	PREDICTED: uncharacterized protein LOC103341623 [Prunus mume]
Rro07G018280.1	Molecular Function: nucleic acid binding (GO:0003676);; Molecular Function: RNA-DNA hybrid ribonuclease activity (GO:0004523);; Biological Process: DNA integration (GO:0015074);; Molecular Function: nucleotidyltransferase activity (GO:0016779);;	K01303|1.2e-263|fve:101311565|K01303 acylaminoacyl-peptidase [EC:3.4.19.1] | (RefSeq) uncharacterized LOC101311565	[R]	General function prediction only	RNase H-like domain found in reverse transcriptase	Transposon Ty3-I Gag-Pol polyprotein OS=Saccharomyces cerevisiae (strain ATCC 204508 / S288c) OX=559292 GN=TY3B-I PE=1 SV=2	Endonuclease OS=Rosa chinensis OX=74649 GN=RchiOBHm_Chr5g0043631 PE=4 SV=1	--	--	PREDICTED: uncharacterized protein LOC103410170 [Malus domestica]
Rro02G027880.1	--	--	--	--	--	--	Uncharacterized protein OS=Arachis hypogaea OX=3818 GN=Ahy_A06g028350 PE=4 SV=1	--	--	PREDICTED: uncharacterized protein LOC103329348 [Prunus mume]
Rro04G025040.1	--	--	--	--	--	--	--	--	--	PREDICTED: uncharacterized protein LOC103329348 [Prunus mume]
Rro06G025650.1	--	--	--	--	--	--	Uncharacterized protein OS=Arachis hypogaea OX=3818 GN=Ahy_A06g028350 PE=4 SV=1	--	--	PREDICTED: uncharacterized protein LOC103329348 [Prunus mume]
Rro01G003310.1	Molecular Function: nucleic acid binding (GO:0003676);; Biological Process: DNA integration (GO:0015074);;	K01303|2.0e-179|fve:101311565|K01303 acylaminoacyl-peptidase [EC:3.4.19.1] | (RefSeq) uncharacterized LOC101311565	[R]	General function prediction only	RNase H-like domain found in reverse transcriptase	Retrovirus-related Pol polyprotein from transposon 17.6 OS=Drosophila melanogaster OX=7227 GN=pol PE=4 SV=1	Endonuclease OS=Malus baccata OX=106549 GN=C1H46_001652 PE=4 SV=1	--	--	PREDICTED: uncharacterized protein LOC103410170 [Malus domestica]
Rro01G003700.1	Molecular Function: nucleic acid binding (GO:0003676);; Biological Process: DNA integration (GO:0015074);;	K01303|7.5e-87|fve:101311565|K01303 acylaminoacyl-peptidase [EC:3.4.19.1] | (RefSeq) uncharacterized LOC101311565	[R]	General function prediction only	Retrotransposon gag protein	--	RNA-directed DNA polymerase OS=Pyrus ussuriensis x Pyrus communis OX=2448454 GN=D8674_006016 PE=4 SV=1	L	Replication, recombination and repair	PREDICTED: uncharacterized protein LOC103434314, partial [Malus domestica]
Rro05G026020.1	Molecular Function: nucleic acid binding (GO:0003676);; Biological Process: DNA integration (GO:0015074);;	K01303|8.2e-92|fve:101311565|K01303 acylaminoacyl-peptidase [EC:3.4.19.1] | (RefSeq) uncharacterized LOC101311565	[R]	General function prediction only	Retrotransposon gag protein	--	RNA-directed DNA polymerase OS=Pyrus ussuriensis x Pyrus communis OX=2448454 GN=D8674_006016 PE=4 SV=1	L	Replication, recombination and repair	PREDICTED: uncharacterized protein LOC103410170 [Malus domestica]
Rro05G025700.1	Molecular Function: nucleic acid binding (GO:0003676);; Biological Process: DNA integration (GO:0015074);;	K01303|1.6e-50|fve:101311565|K01303 acylaminoacyl-peptidase [EC:3.4.19.1] | (RefSeq) uncharacterized LOC101311565	[R]	General function prediction only	--	--	Endonuclease OS=Malus baccata OX=106549 GN=C1H46_001652 PE=4 SV=1	L	Replication, recombination and repair	PREDICTED: uncharacterized protein LOC101294799 [Fragaria vesca subsp. vesca]
Rro01G003320.1	Molecular Function: nucleic acid binding (GO:0003676);; Biological Process: DNA integration (GO:0015074);;	K01303|6.6e-210|fve:101311565|K01303 acylaminoacyl-peptidase [EC:3.4.19.1] | (RefSeq) uncharacterized LOC101311565	[R]	General function prediction only	RNase H-like domain found in reverse transcriptase	Retrovirus-related Pol polyprotein from transposon 17.6 OS=Drosophila melanogaster OX=7227 GN=pol PE=4 SV=1	Endonuclease OS=Malus baccata OX=106549 GN=C1H46_001652 PE=4 SV=1	--	--	PREDICTED: uncharacterized protein LOC103410170 [Malus domestica]
Rroptg000012lG000630.1	Molecular Function: nucleic acid binding (GO:0003676);; Biological Process: DNA integration (GO:0015074);;	K01303|5.0e-38|fve:101311565|K01303 acylaminoacyl-peptidase [EC:3.4.19.1] | (RefSeq) uncharacterized LOC101311565	[R]	General function prediction only	Retrotransposon gag protein	--	RNA-directed DNA polymerase OS=Pyrus ussuriensis x Pyrus communis OX=2448454 GN=D8674_006016 PE=4 SV=1	--	--	PREDICTED: uncharacterized protein LOC103410170 [Malus domestica]
Rro02G027930.1	Molecular Function: nucleic acid binding (GO:0003676);; Biological Process: DNA integration (GO:0015074);;	K01601|6.3e-19|aip:107627247|K01601 ribulose-bisphosphate carboxylase large chain [EC:4.1.1.39] | (RefSeq) uncharacterized protein LOC107627247	[R]	General function prediction only	Retrotransposon gag protein	--	RNA-directed DNA polymerase OS=Pyrus ussuriensis x Pyrus communis OX=2448454 GN=D8674_006016 PE=4 SV=1	L	Replication, recombination and repair	PREDICTED: uncharacterized protein LOC101294799 [Fragaria vesca subsp. vesca]
Rro06G025570.1	Molecular Function: nucleic acid binding (GO:0003676);; Biological Process: DNA integration (GO:0015074);;	K01303|1.4e-49|fve:101311565|K01303 acylaminoacyl-peptidase [EC:3.4.19.1] | (RefSeq) uncharacterized LOC101311565	[R]	General function prediction only	Retrotransposon gag protein	--	RNA-directed DNA polymerase OS=Pyrus ussuriensis x Pyrus communis OX=2448454 GN=D8674_006016 PE=4 SV=1	L	Replication, recombination and repair	PREDICTED: uncharacterized protein LOC103410170 [Malus domestica]
Rro03G025770.1	--	K01303|6.3e-25|fve:101311565|K01303 acylaminoacyl-peptidase [EC:3.4.19.1] | (RefSeq) uncharacterized LOC101311565	[R]	General function prediction only	Retrotransposon gag protein	Transposon Ty3-G Gag-Pol polyprotein OS=Saccharomyces cerevisiae (strain ATCC 204508 / S288c) OX=559292 GN=TY3B-G PE=1 SV=3	RNA-directed DNA polymerase OS=Pyrus ussuriensis x Pyrus communis OX=2448454 GN=D8674_030972 PE=4 SV=1	L	Replication, recombination and repair	PREDICTED: uncharacterized protein LOC103425933 [Malus domestica]
Rro02G028070.1	Molecular Function: nucleic acid binding (GO:0003676);; Biological Process: DNA integration (GO:0015074);;	K08176|9.7e-20|ccaj:109813542|K08176 MFS transporter, PHS family, inorganic phosphate transporter | (RefSeq) uncharacterized protein LOC109813542	[R]	General function prediction only	Retrotransposon gag protein	--	RNA-directed DNA polymerase OS=Pyrus ussuriensis x Pyrus communis OX=2448454 GN=D8674_006016 PE=4 SV=1	L	Replication, recombination and repair	PREDICTED: uncharacterized protein LOC103410170 [Malus domestica]
Rro06G001900.1	Molecular Function: nucleic acid binding (GO:0003676);; Molecular Function: zinc ion binding (GO:0008270);; Biological Process: DNA integration (GO:0015074);;	K19525|6.8e-74|dct:110098611|K19525 vacuolar protein sorting-associated protein 13A/C | (RefSeq) uncharacterized protein LOC110098611	[R]	General function prediction only	Retroviral aspartyl protease	Transposon Tf2-12 polyprotein OS=Schizosaccharomyces pombe (strain 972 / ATCC 24843) OX=284812 GN=Tf2-12 PE=3 SV=1	Endonuclease OS=Fagus sylvatica OX=28930 GN=FSB_LOCUS6080 PE=4 SV=1	L	Replication, recombination and repair	hypothetical protein PRUPE_ppa015000mg [Prunus persica]
Rro06G027830.1	Molecular Function: nucleic acid binding (GO:0003676);; Molecular Function: RNA-DNA hybrid ribonuclease activity (GO:0004523);; Molecular Function: nucleotidyltransferase activity (GO:0016779);;	K19525|3.7e-74|dct:110098611|K19525 vacuolar protein sorting-associated protein 13A/C | (RefSeq) uncharacterized protein LOC110098611	[R]	General function prediction only	RNase H-like domain found in reverse transcriptase	Transposon Tf2-12 polyprotein OS=Schizosaccharomyces pombe (strain 972 / ATCC 24843) OX=284812 GN=Tf2-12 PE=3 SV=1	Endonuclease OS=Rosa chinensis OX=74649 GN=RchiOBHm_Chr7g0221891 PE=4 SV=1	L	Replication, recombination and repair	DNA/RNA polymerases superfamily protein [Theobroma cacao]
Rro07G022410.1	Molecular Function: nucleic acid binding (GO:0003676);; Molecular Function: aspartic-type endopeptidase activity (GO:0004190);; Biological Process: DNA integration (GO:0015074);;	K19525|1.5e-59|dct:110098611|K19525 vacuolar protein sorting-associated protein 13A/C | (RefSeq) uncharacterized protein LOC110098611	[R]	General function prediction only	Retroviral aspartyl protease	Transposon Tf2-12 polyprotein OS=Schizosaccharomyces pombe (strain 972 / ATCC 24843) OX=284812 GN=Tf2-12 PE=3 SV=1	Endonuclease OS=Vitis vinifera OX=29760 GN=TY3B-I_151 PE=4 SV=1	L	Replication, recombination and repair	hypothetical protein VITISV_006047 [Vitis vinifera]
Rro02G018260.1	Molecular Function: nucleic acid binding (GO:0003676);; Molecular Function: zinc ion binding (GO:0008270);; Biological Process: DNA integration (GO:0015074);;	K19525|5.2e-74|dct:110098611|K19525 vacuolar protein sorting-associated protein 13A/C | (RefSeq) uncharacterized protein LOC110098611	[R]	General function prediction only	Retroviral aspartyl protease	Transposon Tf2-12 polyprotein OS=Schizosaccharomyces pombe (strain 972 / ATCC 24843) OX=284812 GN=Tf2-12 PE=3 SV=1	Endonuclease OS=Fagus sylvatica OX=28930 GN=FSB_LOCUS6080 PE=4 SV=1	L	Replication, recombination and repair	hypothetical protein PRUPE_ppa015000mg [Prunus persica]
Rro01G001500.1	Molecular Function: nucleic acid binding (GO:0003676);; Molecular Function: zinc ion binding (GO:0008270);; Biological Process: DNA integration (GO:0015074);;	K19525|5.2e-74|dct:110098611|K19525 vacuolar protein sorting-associated protein 13A/C | (RefSeq) uncharacterized protein LOC110098611	[R]	General function prediction only	Retroviral aspartyl protease	Transposon Tf2-12 polyprotein OS=Schizosaccharomyces pombe (strain 972 / ATCC 24843) OX=284812 GN=Tf2-12 PE=3 SV=1	Endonuclease OS=Fagus sylvatica OX=28930 GN=FSB_LOCUS6080 PE=4 SV=1	L	Replication, recombination and repair	hypothetical protein PRUPE_ppa015000mg [Prunus persica]
Rro02G006640.1	Molecular Function: nucleic acid binding (GO:0003676);; Molecular Function: zinc ion binding (GO:0008270);; Biological Process: DNA integration (GO:0015074);;	K19525|1.5e-73|dct:110098611|K19525 vacuolar protein sorting-associated protein 13A/C | (RefSeq) uncharacterized protein LOC110098611	[R]	General function prediction only	Retroviral aspartyl protease	Transposon Tf2-12 polyprotein OS=Schizosaccharomyces pombe (strain 972 / ATCC 24843) OX=284812 GN=Tf2-12 PE=3 SV=1	Endonuclease OS=Fagus sylvatica OX=28930 GN=FSB_LOCUS6080 PE=4 SV=1	L	Replication, recombination and repair	hypothetical protein PRUPE_ppa015000mg [Prunus persica]
Rro03G033480.1	Molecular Function: nucleic acid binding (GO:0003676);; Molecular Function: zinc ion binding (GO:0008270);; Biological Process: DNA integration (GO:0015074);;	K19525|4.0e-74|dct:110098611|K19525 vacuolar protein sorting-associated protein 13A/C | (RefSeq) uncharacterized protein LOC110098611	[R]	General function prediction only	Retroviral aspartyl protease	Transposon Ty3-G Gag-Pol polyprotein OS=Saccharomyces cerevisiae (strain ATCC 204508 / S288c) OX=559292 GN=TY3B-G PE=1 SV=3	Endonuclease OS=Fagus sylvatica OX=28930 GN=FSB_LOCUS6080 PE=4 SV=1	L	Replication, recombination and repair	hypothetical protein PRUPE_ppa015000mg [Prunus persica]
Rro03G028530.1	Molecular Function: nucleic acid binding (GO:0003676);; Molecular Function: zinc ion binding (GO:0008270);; Biological Process: DNA integration (GO:0015074);;	K19525|5.2e-74|dct:110098611|K19525 vacuolar protein sorting-associated protein 13A/C | (RefSeq) uncharacterized protein LOC110098611	[R]	General function prediction only	Retroviral aspartyl protease	Transposon Tf2-12 polyprotein OS=Schizosaccharomyces pombe (strain 972 / ATCC 24843) OX=284812 GN=Tf2-12 PE=3 SV=1	Endonuclease OS=Fagus sylvatica OX=28930 GN=FSB_LOCUS6080 PE=4 SV=1	L	Replication, recombination and repair	hypothetical protein PRUPE_ppa015000mg [Prunus persica]
Rro02G028150.1	Molecular Function: nucleic acid binding (GO:0003676);; Molecular Function: zinc ion binding (GO:0008270);; Biological Process: DNA integration (GO:0015074);;	K19525|5.2e-74|dct:110098611|K19525 vacuolar protein sorting-associated protein 13A/C | (RefSeq) uncharacterized protein LOC110098611	[R]	General function prediction only	Retroviral aspartyl protease	Transposon Ty3-G Gag-Pol polyprotein OS=Saccharomyces cerevisiae (strain ATCC 204508 / S288c) OX=559292 GN=TY3B-G PE=1 SV=3	Endonuclease OS=Fagus sylvatica OX=28930 GN=FSB_LOCUS6080 PE=4 SV=1	L	Replication, recombination and repair	hypothetical protein PRUPE_ppa015000mg [Prunus persica]
Rro01G002150.1	Molecular Function: nucleic acid binding (GO:0003676);; Molecular Function: RNA-DNA hybrid ribonuclease activity (GO:0004523);; Molecular Function: zinc ion binding (GO:0008270);; Biological Process: DNA integration (GO:0015074);; Molecular Function: nucleotidyltransferase activity (GO:0016779);;	K12349|3.2e-66|ccaj:109806181|K12349 neutral ceramidase [EC:3.5.1.23] | (RefSeq) neutral ceramidase-like	[R]	General function prediction only	RNase H-like domain found in reverse transcriptase	Transposon Ty3-G Gag-Pol polyprotein OS=Saccharomyces cerevisiae (strain ATCC 204508 / S288c) OX=559292 GN=TY3B-G PE=1 SV=3	Putative nucleotidyltransferase, Ribonuclease H OS=Rosa chinensis OX=74649 GN=RchiOBHm_Chr2g0090701 PE=4 SV=1	H	Coenzyme transport and metabolism	hypothetical protein PRUPE_ppa015000mg [Prunus persica]
Rro03G027420.1	Molecular Function: nucleic acid binding (GO:0003676);; Molecular Function: RNA-DNA hybrid ribonuclease activity (GO:0004523);; Molecular Function: zinc ion binding (GO:0008270);; Biological Process: DNA integration (GO:0015074);; Molecular Function: nucleotidyltransferase activity (GO:0016779);;	K12349|1.4e-65|ccaj:109806181|K12349 neutral ceramidase [EC:3.5.1.23] | (RefSeq) neutral ceramidase-like	[R]	General function prediction only	RNase H-like domain found in reverse transcriptase	Transposon Ty3-G Gag-Pol polyprotein OS=Saccharomyces cerevisiae (strain ATCC 204508 / S288c) OX=559292 GN=TY3B-G PE=1 SV=3	Putative nucleotidyltransferase, Ribonuclease H OS=Rosa chinensis OX=74649 GN=RchiOBHm_Chr2g0090701 PE=4 SV=1	H	Coenzyme transport and metabolism	hypothetical protein PRUPE_ppa015000mg [Prunus persica]
Rro01G001250.1	Molecular Function: nucleic acid binding (GO:0003676);; Molecular Function: RNA-DNA hybrid ribonuclease activity (GO:0004523);; Molecular Function: zinc ion binding (GO:0008270);; Biological Process: DNA integration (GO:0015074);; Molecular Function: nucleotidyltransferase activity (GO:0016779);;	K12349|5.5e-66|ccaj:109806181|K12349 neutral ceramidase [EC:3.5.1.23] | (RefSeq) neutral ceramidase-like	[R]	General function prediction only	RNase H-like domain found in reverse transcriptase	Transposon Ty3-G Gag-Pol polyprotein OS=Saccharomyces cerevisiae (strain ATCC 204508 / S288c) OX=559292 GN=TY3B-G PE=1 SV=3	Putative nucleotidyltransferase, Ribonuclease H OS=Rosa chinensis OX=74649 GN=RchiOBHm_Chr2g0090701 PE=4 SV=1	H	Coenzyme transport and metabolism	hypothetical protein PRUPE_ppa021229mg [Prunus persica]
Rro03G018550.1	Molecular Function: nucleic acid binding (GO:0003676);; Molecular Function: RNA-DNA hybrid ribonuclease activity (GO:0004523);; Molecular Function: zinc ion binding (GO:0008270);; Biological Process: DNA integration (GO:0015074);; Molecular Function: nucleotidyltransferase activity (GO:0016779);;	K12349|4.2e-66|ccaj:109806181|K12349 neutral ceramidase [EC:3.5.1.23] | (RefSeq) neutral ceramidase-like	[R]	General function prediction only	RNase H-like domain found in reverse transcriptase	Transposon Ty3-G Gag-Pol polyprotein OS=Saccharomyces cerevisiae (strain ATCC 204508 / S288c) OX=559292 GN=TY3B-G PE=1 SV=3	Putative nucleotidyltransferase, Ribonuclease H OS=Rosa chinensis OX=74649 GN=RchiOBHm_Chr2g0090701 PE=4 SV=1	H	Coenzyme transport and metabolism	hypothetical protein PRUPE_ppa021229mg [Prunus persica]
Rro01G003280.1	Molecular Function: nucleic acid binding (GO:0003676);; Molecular Function: RNA-DNA hybrid ribonuclease activity (GO:0004523);; Molecular Function: zinc ion binding (GO:0008270);; Biological Process: DNA integration (GO:0015074);; Molecular Function: nucleotidyltransferase activity (GO:0016779);;	K12349|2.0e-65|ccaj:109806181|K12349 neutral ceramidase [EC:3.5.1.23] | (RefSeq) neutral ceramidase-like	[R]	General function prediction only	RNase H-like domain found in reverse transcriptase	Transposon Ty3-G Gag-Pol polyprotein OS=Saccharomyces cerevisiae (strain ATCC 204508 / S288c) OX=559292 GN=TY3B-G PE=1 SV=3	Putative nucleotidyltransferase, Ribonuclease H OS=Rosa chinensis OX=74649 GN=RchiOBHm_Chr2g0090701 PE=4 SV=1	H	Coenzyme transport and metabolism	hypothetical protein PRUPE_ppa015000mg [Prunus persica]
Rro06G023280.1	Molecular Function: nucleic acid binding (GO:0003676);; Molecular Function: RNA-DNA hybrid ribonuclease activity (GO:0004523);; Molecular Function: zinc ion binding (GO:0008270);; Biological Process: DNA integration (GO:0015074);; Molecular Function: nucleotidyltransferase activity (GO:0016779);;	K12349|1.4e-65|ccaj:109806181|K12349 neutral ceramidase [EC:3.5.1.23] | (RefSeq) neutral ceramidase-like	[R]	General function prediction only	RNase H-like domain found in reverse transcriptase	Transposon Ty3-G Gag-Pol polyprotein OS=Saccharomyces cerevisiae (strain ATCC 204508 / S288c) OX=559292 GN=TY3B-G PE=1 SV=3	Putative nucleotidyltransferase, Ribonuclease H OS=Rosa chinensis OX=74649 GN=RchiOBHm_Chr2g0090701 PE=4 SV=1	H	Coenzyme transport and metabolism	hypothetical protein PRUPE_ppa015000mg [Prunus persica]
Rro01G002700.1	Molecular Function: nucleic acid binding (GO:0003676);; Molecular Function: RNA-DNA hybrid ribonuclease activity (GO:0004523);; Molecular Function: zinc ion binding (GO:0008270);; Biological Process: DNA integration (GO:0015074);; Molecular Function: nucleotidyltransferase activity (GO:0016779);;	K12349|3.2e-66|ccaj:109806181|K12349 neutral ceramidase [EC:3.5.1.23] | (RefSeq) neutral ceramidase-like	[R]	General function prediction only	RNase H-like domain found in reverse transcriptase	Transposon Ty3-G Gag-Pol polyprotein OS=Saccharomyces cerevisiae (strain ATCC 204508 / S288c) OX=559292 GN=TY3B-G PE=1 SV=3	Putative nucleotidyltransferase, Ribonuclease H OS=Rosa chinensis OX=74649 GN=RchiOBHm_Chr2g0090701 PE=4 SV=1	H	Coenzyme transport and metabolism	hypothetical protein PRUPE_ppa015000mg [Prunus persica]
Rro01G002140.1	Molecular Function: nucleic acid binding (GO:0003676);; Molecular Function: RNA-DNA hybrid ribonuclease activity (GO:0004523);; Molecular Function: zinc ion binding (GO:0008270);; Biological Process: DNA integration (GO:0015074);; Molecular Function: nucleotidyltransferase activity (GO:0016779);;	K12349|1.4e-65|ccaj:109806181|K12349 neutral ceramidase [EC:3.5.1.23] | (RefSeq) neutral ceramidase-like	[R]	General function prediction only	RNase H-like domain found in reverse transcriptase	Transposon Ty3-I Gag-Pol polyprotein OS=Saccharomyces cerevisiae (strain ATCC 204508 / S288c) OX=559292 GN=TY3B-I PE=1 SV=2	Putative nucleotidyltransferase, Ribonuclease H OS=Rosa chinensis OX=74649 GN=RchiOBHm_Chr2g0090701 PE=4 SV=1	H	Coenzyme transport and metabolism	hypothetical protein PRUPE_ppa015000mg [Prunus persica]
Rroptg000012lG000110.1	Biological Process: reproduction (GO:0000003);; Biological Process: developmental process involved in reproduction (GO:0003006);; Molecular Function: molecular_function (GO:0003674);; Molecular Function: nucleic acid binding (GO:0003676);; Molecular Function: DNA binding (GO:0003677);; Molecular Function: DNA-binding transcription factor activity (GO:0003700);; Molecular Function: binding (GO:000…	K09338|4.0e-107|ghi:107961971|K09338 homeobox-leucine zipper protein | (RefSeq) homeobox-leucine zipper protein MERISTEM L1-like	--	--	START domain	Homeobox-leucine zipper protein ROC2 OS=Oryza sativa subsp. japonica OX=39947 GN=ROC2 PE=2 SV=1	HD-1A OS=Gossypium hirsutum OX=3635 GN=LOC107961971 PE=3 SV=1	K	Transcription	HD-1A [Gossypium hirsutum]
Rroptg000012lG000020.1	Biological Process: reproduction (GO:0000003);; Biological Process: developmental process involved in reproduction (GO:0003006);; Molecular Function: molecular_function (GO:0003674);; Molecular Function: nucleic acid binding (GO:0003676);; Molecular Function: DNA binding (GO:0003677);; Molecular Function: DNA-binding transcription factor activity (GO:0003700);; Molecular Function: binding (GO:000…	K09338|6.8e-107|ghi:107961971|K09338 homeobox-leucine zipper protein | (RefSeq) homeobox-leucine zipper protein MERISTEM L1-like	--	--	START domain	Homeobox-leucine zipper protein PROTODERMAL FACTOR 2 OS=Arabidopsis thaliana OX=3702 GN=PDF2 PE=1 SV=1	HD-1A OS=Gossypium hirsutum OX=3635 GN=LOC107961971 PE=3 SV=1	K	Transcription	HD-1A [Gossypium hirsutum]
Rro02G026890.1	Biological Process: reproduction (GO:0000003);; Biological Process: developmental process involved in reproduction (GO:0003006);; Molecular Function: molecular_function (GO:0003674);; Molecular Function: nucleic acid binding (GO:0003676);; Molecular Function: DNA binding (GO:0003677);; Molecular Function: DNA-binding transcription factor activity (GO:0003700);; Molecular Function: binding (GO:000…	K09338|3.1e-87|ghi:107961971|K09338 homeobox-leucine zipper protein | (RefSeq) homeobox-leucine zipper protein MERISTEM L1-like	--	--	START domain	Homeobox-leucine zipper protein ROC2 OS=Oryza sativa subsp. japonica OX=39947 GN=ROC2 PE=2 SV=1	HD-1A OS=Gossypium hirsutum OX=3635 GN=LOC107961971 PE=3 SV=1	K	Transcription	HD-1A [Gossypium hirsutum]
Rro05G026710.1	Biological Process: reproduction (GO:0000003);; Biological Process: developmental process involved in reproduction (GO:0003006);; Molecular Function: molecular_function (GO:0003674);; Molecular Function: nucleic acid binding (GO:0003676);; Molecular Function: DNA binding (GO:0003677);; Molecular Function: DNA-binding transcription factor activity (GO:0003700);; Molecular Function: binding (GO:000…	K09338|6.2e-108|ghi:107961971|K09338 homeobox-leucine zipper protein | (RefSeq) homeobox-leucine zipper protein MERISTEM L1-like	--	--	START domain	Homeobox-leucine zipper protein ROC2 OS=Oryza sativa subsp. japonica OX=39947 GN=ROC2 PE=2 SV=1	HD-1A OS=Gossypium hirsutum OX=3635 GN=LOC107961971 PE=3 SV=1	K	Transcription	HD-1A [Gossypium hirsutum]
Rro04G025670.1	Biological Process: reproduction (GO:0000003);; Biological Process: developmental process involved in reproduction (GO:0003006);; Molecular Function: molecular_function (GO:0003674);; Molecular Function: nucleic acid binding (GO:0003676);; Molecular Function: DNA binding (GO:0003677);; Molecular Function: DNA-binding transcription factor activity (GO:0003700);; Molecular Function: binding (GO:000…	K09338|6.8e-107|ghi:107961971|K09338 homeobox-leucine zipper protein | (RefSeq) homeobox-leucine zipper protein MERISTEM L1-like	--	--	START domain	Homeobox-leucine zipper protein PROTODERMAL FACTOR 2 OS=Arabidopsis thaliana OX=3702 GN=PDF2 PE=1 SV=1	HD-1A OS=Gossypium hirsutum OX=3635 GN=LOC107961971 PE=3 SV=1	K	Transcription	HD-1A [Gossypium hirsutum]
Rro03G025750.1	Biological Process: reproduction (GO:0000003);; Biological Process: developmental process involved in reproduction (GO:0003006);; Molecular Function: molecular_function (GO:0003674);; Molecular Function: nucleic acid binding (GO:0003676);; Molecular Function: DNA binding (GO:0003677);; Molecular Function: DNA-binding transcription factor activity (GO:0003700);; Molecular Function: binding (GO:000…	K09338|6.8e-107|ghi:107961971|K09338 homeobox-leucine zipper protein | (RefSeq) homeobox-leucine zipper protein MERISTEM L1-like	--	--	START domain	Homeobox-leucine zipper protein PROTODERMAL FACTOR 2 OS=Arabidopsis thaliana OX=3702 GN=PDF2 PE=1 SV=1	HD-1A OS=Gossypium hirsutum OX=3635 GN=LOC107961971 PE=3 SV=1	K	Transcription	HD-1A [Gossypium hirsutum]
Rro07G019260.1	Biological Process: reproduction (GO:0000003);; Biological Process: developmental process involved in reproduction (GO:0003006);; Molecular Function: molecular_function (GO:0003674);; Molecular Function: nucleic acid binding (GO:0003676);; Molecular Function: DNA binding (GO:0003677);; Molecular Function: DNA-binding transcription factor activity (GO:0003700);; Molecular Function: binding (GO:000…	K09338|2.4e-43|ghi:107961971|K09338 homeobox-leucine zipper protein | (RefSeq) homeobox-leucine zipper protein MERISTEM L1-like	--	--	START domain	Homeobox-leucine zipper protein ROC2 OS=Oryza sativa subsp. japonica OX=39947 GN=ROC2 PE=2 SV=1	HD-1A OS=Gossypium hirsutum OX=3635 GN=LOC107961971 PE=3 SV=1	K	Transcription	HD-1A [Gossypium hirsutum]
Rroptg000368lG000010.1	--	--	--	--	--	Protein TAR1 OS=Kluyveromyces lactis (strain ATCC 8585 / CBS 2359 / DSM 70799 / NBRC 1267 / NRRL Y-1140 / WM37) OX=284590 GN=TAR1-A PE=4 SV=2	Protein TAR1 OS=Capsicum baccatum OX=33114 GN=CQW23_34594 PE=4 SV=1	S	Function unknown	hypothetical protein MTR_5g051170 [Medicago truncatula]
Rroptg000086lG000020.1	--	--	--	--	--	Protein TAR1 OS=Kluyveromyces lactis (strain ATCC 8585 / CBS 2359 / DSM 70799 / NBRC 1267 / NRRL Y-1140 / WM37) OX=284590 GN=TAR1-A PE=4 SV=2	Protein TAR1 OS=Capsicum baccatum OX=33114 GN=CQW23_34594 PE=4 SV=1	S	Function unknown	hypothetical protein MTR_5g051170 [Medicago truncatula]
Rroptg000193lG000050.1	--	--	--	--	--	Protein TAR1 OS=Kluyveromyces lactis (strain ATCC 8585 / CBS 2359 / DSM 70799 / NBRC 1267 / NRRL Y-1140 / WM37) OX=284590 GN=TAR1-A PE=4 SV=2	Uncharacterized protein OS=Glycine max OX=3847 GN=GLYMA_13G021500 PE=4 SV=1	S	Function unknown	hypothetical protein MTR_5g051170 [Medicago truncatula]
Rroptg000193lG000040.1	--	--	--	--	--	Protein TAR1 OS=Kluyveromyces lactis (strain ATCC 8585 / CBS 2359 / DSM 70799 / NBRC 1267 / NRRL Y-1140 / WM37) OX=284590 GN=TAR1-A PE=4 SV=2	Protein TAR1 OS=Capsicum baccatum OX=33114 GN=CQW23_34594 PE=4 SV=1	S	Function unknown	hypothetical protein MTR_5g051170 [Medicago truncatula]
Rroptg000193lG000010.1	--	--	--	--	--	Protein TAR1 OS=Kluyveromyces lactis (strain ATCC 8585 / CBS 2359 / DSM 70799 / NBRC 1267 / NRRL Y-1140 / WM37) OX=284590 GN=TAR1-A PE=4 SV=2	Protein TAR1 OS=Capsicum baccatum OX=33114 GN=CQW23_34594 PE=4 SV=1	S	Function unknown	hypothetical protein MTR_5g051170 [Medicago truncatula]
Rroptg000086lG000030.1	--	--	--	--	--	Protein TAR1 OS=Kluyveromyces lactis (strain ATCC 8585 / CBS 2359 / DSM 70799 / NBRC 1267 / NRRL Y-1140 / WM37) OX=284590 GN=TAR1-A PE=4 SV=2	Protein TAR1 OS=Capsicum baccatum OX=33114 GN=CQW23_34594 PE=4 SV=1	S	Function unknown	hypothetical protein MTR_5g051170 [Medicago truncatula]
Rroptg000147lG000010.1	--	--	--	--	--	Protein TAR1 OS=Kluyveromyces lactis (strain ATCC 8585 / CBS 2359 / DSM 70799 / NBRC 1267 / NRRL Y-1140 / WM37) OX=284590 GN=TAR1-A PE=4 SV=2	Protein TAR1 OS=Capsicum baccatum OX=33114 GN=CQW23_34594 PE=4 SV=1	S	Function unknown	hypothetical protein MTR_5g051170 [Medicago truncatula]
Rro02G035020.1	Biological Process: reproduction (GO:0000003);; Biological Process: developmental process involved in reproduction (GO:0003006);; Molecular Function: molecular_function (GO:0003674);; Molecular Function: nucleic acid binding (GO:0003676);; Molecular Function: DNA binding (GO:0003677);; Molecular Function: DNA-binding transcription factor activity (GO:0003700);; Molecular Function: binding (GO:000…	K09338|1.0e-126|fve:101311833|K09338 homeobox-leucine zipper protein | (RefSeq) homeobox-leucine zipper protein PROTODERMAL FACTOR 2-like	--	--	START domain	Homeobox-leucine zipper protein PROTODERMAL FACTOR 2 OS=Arabidopsis thaliana OX=3702 GN=PDF2 PE=1 SV=1	Putative transcription factor & lipid binding Homobox-WOX family OS=Rosa chinensis OX=74649 GN=RchiOBHm_Chr5g0003831 PE=3 SV=1	K	Transcription	PREDICTED: homeobox-leucine zipper protein PROTODERMAL FACTOR 2-like [Fragaria vesca subsp. vesca]
Rro02G039490.1	Biological Process: reproduction (GO:0000003);; Biological Process: developmental process involved in reproduction (GO:0003006);; Molecular Function: molecular_function (GO:0003674);; Molecular Function: nucleic acid binding (GO:0003676);; Molecular Function: DNA binding (GO:0003677);; Molecular Function: DNA-binding transcription factor activity (GO:0003700);; Molecular Function: binding (GO:000…	K09338|2.1e-127|fve:101311833|K09338 homeobox-leucine zipper protein | (RefSeq) homeobox-leucine zipper protein PROTODERMAL FACTOR 2-like	--	--	START domain	Homeobox-leucine zipper protein PROTODERMAL FACTOR 2 OS=Arabidopsis thaliana OX=3702 GN=PDF2 PE=1 SV=1	Putative transcription factor & lipid binding Homobox-WOX family OS=Rosa chinensis OX=74649 GN=RchiOBHm_Chr5g0003831 PE=3 SV=1	K	Transcription	PREDICTED: homeobox-leucine zipper protein PROTODERMAL FACTOR 2-like [Fragaria vesca subsp. vesca]
Rro06G000280.1	Biological Process: reproduction (GO:0000003);; Biological Process: developmental process involved in reproduction (GO:0003006);; Molecular Function: molecular_function (GO:0003674);; Molecular Function: nucleic acid binding (GO:0003676);; Molecular Function: DNA binding (GO:0003677);; Molecular Function: DNA-binding transcription factor activity (GO:0003700);; Molecular Function: binding (GO:000…	K09338|9.3e-128|fve:101311833|K09338 homeobox-leucine zipper protein | (RefSeq) homeobox-leucine zipper protein PROTODERMAL FACTOR 2-like	--	--	START domain	Homeobox-leucine zipper protein PROTODERMAL FACTOR 2 OS=Arabidopsis thaliana OX=3702 GN=PDF2 PE=1 SV=1	Putative transcription factor & lipid binding Homobox-WOX family OS=Rosa chinensis OX=74649 GN=RchiOBHm_Chr5g0003831 PE=3 SV=1	K	Transcription	PREDICTED: homeobox-leucine zipper protein PROTODERMAL FACTOR 2-like [Fragaria vesca subsp. vesca]
Rro06G018170.1	Biological Process: reproduction (GO:0000003);; Biological Process: developmental process involved in reproduction (GO:0003006);; Molecular Function: molecular_function (GO:0003674);; Molecular Function: nucleic acid binding (GO:0003676);; Molecular Function: DNA binding (GO:0003677);; Molecular Function: DNA-binding transcription factor activity (GO:0003700);; Molecular Function: binding (GO:000…	K09338|7.9e-127|fve:101311833|K09338 homeobox-leucine zipper protein | (RefSeq) homeobox-leucine zipper protein PROTODERMAL FACTOR 2-like	--	--	START domain	Homeobox-leucine zipper protein PROTODERMAL FACTOR 2 OS=Arabidopsis thaliana OX=3702 GN=PDF2 PE=1 SV=1	Putative transcription factor & lipid binding Homobox-WOX family OS=Rosa chinensis OX=74649 GN=RchiOBHm_Chr5g0003831 PE=3 SV=1	K	Transcription	PREDICTED: homeobox-leucine zipper protein PROTODERMAL FACTOR 2-like [Fragaria vesca subsp. vesca]
Rro02G035030.1	Biological Process: reproduction (GO:0000003);; Biological Process: developmental process involved in reproduction (GO:0003006);; Molecular Function: molecular_function (GO:0003674);; Molecular Function: nucleic acid binding (GO:0003676);; Molecular Function: DNA binding (GO:0003677);; Molecular Function: DNA-binding transcription factor activity (GO:0003700);; Molecular Function: binding (GO:000…	K09338|1.0e-126|fve:101311833|K09338 homeobox-leucine zipper protein | (RefSeq) homeobox-leucine zipper protein PROTODERMAL FACTOR 2-like	--	--	START domain	Homeobox-leucine zipper protein PROTODERMAL FACTOR 2 OS=Arabidopsis thaliana OX=3702 GN=PDF2 PE=1 SV=1	Putative transcription factor & lipid binding Homobox-WOX family OS=Rosa chinensis OX=74649 GN=RchiOBHm_Chr5g0003831 PE=3 SV=1	K	Transcription	PREDICTED: homeobox-leucine zipper protein PROTODERMAL FACTOR 2-like [Fragaria vesca subsp. vesca]
Rro07G019100.1	Biological Process: reproduction (GO:0000003);; Biological Process: developmental process involved in reproduction (GO:0003006);; Molecular Function: molecular_function (GO:0003674);; Molecular Function: nucleic acid binding (GO:0003676);; Molecular Function: DNA binding (GO:0003677);; Molecular Function: DNA-binding transcription factor activity (GO:0003700);; Molecular Function: binding (GO:000…	K09338|1.2e-127|fve:101311833|K09338 homeobox-leucine zipper protein | (RefSeq) homeobox-leucine zipper protein PROTODERMAL FACTOR 2-like	--	--	START domain	Homeobox-leucine zipper protein PROTODERMAL FACTOR 2 OS=Arabidopsis thaliana OX=3702 GN=PDF2 PE=1 SV=1	Putative transcription factor & lipid binding Homobox-WOX family OS=Rosa chinensis OX=74649 GN=RchiOBHm_Chr5g0003831 PE=3 SV=1	K	Transcription	PREDICTED: homeobox-leucine zipper protein PROTODERMAL FACTOR 2-like [Fragaria vesca subsp. vesca]
Rro03G011160.1	Biological Process: reproduction (GO:0000003);; Biological Process: developmental process involved in reproduction (GO:0003006);; Molecular Function: molecular_function (GO:0003674);; Molecular Function: nucleic acid binding (GO:0003676);; Molecular Function: DNA binding (GO:0003677);; Molecular Function: DNA-binding transcription factor activity (GO:0003700);; Molecular Function: binding (GO:000…	K09338|4.2e-128|fve:101311833|K09338 homeobox-leucine zipper protein | (RefSeq) homeobox-leucine zipper protein PROTODERMAL FACTOR 2-like	--	--	START domain	Homeobox-leucine zipper protein PROTODERMAL FACTOR 2 OS=Arabidopsis thaliana OX=3702 GN=PDF2 PE=1 SV=1	Putative transcription factor & lipid binding Homobox-WOX family OS=Rosa chinensis OX=74649 GN=RchiOBHm_Chr5g0003831 PE=3 SV=1	K	Transcription	PREDICTED: homeobox-leucine zipper protein PROTODERMAL FACTOR 2-like [Fragaria vesca subsp. vesca]
Rro05G026310.1	Molecular Function: nucleic acid binding (GO:0003676);; Molecular Function: RNA-DNA hybrid ribonuclease activity (GO:0004523);; Biological Process: DNA integration (GO:0015074);; Molecular Function: nucleotidyltransferase activity (GO:0016779);;	K01303|1.5e-266|fve:101311565|K01303 acylaminoacyl-peptidase [EC:3.4.19.1] | (RefSeq) uncharacterized LOC101311565	[R]	General function prediction only	RNase H-like domain found in reverse transcriptase	Transposon Ty3-I Gag-Pol polyprotein OS=Saccharomyces cerevisiae (strain ATCC 204508 / S288c) OX=559292 GN=TY3B-I PE=1 SV=2	Endonuclease OS=Rosa chinensis OX=74649 GN=RchiOBHm_Chr5g0043631 PE=4 SV=1	L	Replication, recombination and repair	PREDICTED: uncharacterized protein LOC103341623 [Prunus mume]
Rro05G027380.1	Molecular Function: nucleic acid binding (GO:0003676);; Molecular Function: RNA-DNA hybrid ribonuclease activity (GO:0004523);; Biological Process: DNA integration (GO:0015074);; Molecular Function: nucleotidyltransferase activity (GO:0016779);;	K01303|1.8e-266|fve:101311565|K01303 acylaminoacyl-peptidase [EC:3.4.19.1] | (RefSeq) uncharacterized LOC101311565	[R]	General function prediction only	RNase H-like domain found in reverse transcriptase	Transposon Ty3-I Gag-Pol polyprotein OS=Saccharomyces cerevisiae (strain ATCC 204508 / S288c) OX=559292 GN=TY3B-I PE=1 SV=2	Endonuclease OS=Rosa chinensis OX=74649 GN=RchiOBHm_Chr5g0043631 PE=4 SV=1	--	--	PREDICTED: uncharacterized protein LOC103341623 [Prunus mume]
Rro01G002280.1	Molecular Function: nucleic acid binding (GO:0003676);; Molecular Function: RNA-DNA hybrid ribonuclease activity (GO:0004523);; Biological Process: DNA integration (GO:0015074);; Molecular Function: nucleotidyltransferase activity (GO:0016779);;	K01303|1.1e-264|fve:101311565|K01303 acylaminoacyl-peptidase [EC:3.4.19.1] | (RefSeq) uncharacterized LOC101311565	[R]	General function prediction only	RNase H-like domain found in reverse transcriptase	Transposon Ty3-I Gag-Pol polyprotein OS=Saccharomyces cerevisiae (strain ATCC 204508 / S288c) OX=559292 GN=TY3B-I PE=1 SV=2	Endonuclease OS=Rosa chinensis OX=74649 GN=RchiOBHm_Chr5g0043631 PE=4 SV=1	L	Replication, recombination and repair	PREDICTED: uncharacterized protein LOC103341623 [Prunus mume]
Rro05G026170.1	Molecular Function: nucleic acid binding (GO:0003676);; Molecular Function: RNA-DNA hybrid ribonuclease activity (GO:0004523);; Biological Process: DNA integration (GO:0015074);; Molecular Function: nucleotidyltransferase activity (GO:0016779);;	K01303|6.0e-267|fve:101311565|K01303 acylaminoacyl-peptidase [EC:3.4.19.1] | (RefSeq) uncharacterized LOC101311565	[R]	General function prediction only	RNase H-like domain found in reverse transcriptase	Transposon Ty3-I Gag-Pol polyprotein OS=Saccharomyces cerevisiae (strain ATCC 204508 / S288c) OX=559292 GN=TY3B-I PE=1 SV=2	Endonuclease OS=Rosa chinensis OX=74649 GN=RchiOBHm_Chr5g0043631 PE=4 SV=1	--	--	PREDICTED: uncharacterized protein LOC103410170 [Malus domestica]
Rro03G023940.1	Molecular Function: nucleic acid binding (GO:0003676);; Molecular Function: RNA-DNA hybrid ribonuclease activity (GO:0004523);; Biological Process: DNA integration (GO:0015074);; Molecular Function: nucleotidyltransferase activity (GO:0016779);;	K01303|1.4e-229|fve:101311565|K01303 acylaminoacyl-peptidase [EC:3.4.19.1] | (RefSeq) uncharacterized LOC101311565	[R]	General function prediction only	RNase H-like domain found in reverse transcriptase	Transposon Ty3-I Gag-Pol polyprotein OS=Saccharomyces cerevisiae (strain ATCC 204508 / S288c) OX=559292 GN=TY3B-I PE=1 SV=2	Endonuclease OS=Rosa chinensis OX=74649 GN=RchiOBHm_Chr5g0043631 PE=4 SV=1	--	--	PREDICTED: uncharacterized protein LOC103410170 [Malus domestica]
Rro07G020530.1	Molecular Function: nucleic acid binding (GO:0003676);; Molecular Function: RNA-DNA hybrid ribonuclease activity (GO:0004523);; Biological Process: DNA integration (GO:0015074);; Molecular Function: nucleotidyltransferase activity (GO:0016779);;	K01303|1.2e-199|fve:101311565|K01303 acylaminoacyl-peptidase [EC:3.4.19.1] | (RefSeq) uncharacterized LOC101311565	[R]	General function prediction only	RNase H-like domain found in reverse transcriptase	Retrovirus-related Pol polyprotein from transposon 17.6 OS=Drosophila melanogaster OX=7227 GN=pol PE=4 SV=1	Endonuclease OS=Rosa chinensis OX=74649 GN=RchiOBHm_Chr5g0043631 PE=4 SV=1	--	--	PREDICTED: uncharacterized protein LOC103341623 [Prunus mume]
Rro01G003480.1	Molecular Function: nucleic acid binding (GO:0003676);; Molecular Function: RNA-DNA hybrid ribonuclease activity (GO:0004523);; Biological Process: DNA integration (GO:0015074);; Molecular Function: nucleotidyltransferase activity (GO:0016779);;	K01303|2.5e-266|fve:101311565|K01303 acylaminoacyl-peptidase [EC:3.4.19.1] | (RefSeq) uncharacterized LOC101311565	[R]	General function prediction only	RNase H-like domain found in reverse transcriptase	Transposon Ty3-I Gag-Pol polyprotein OS=Saccharomyces cerevisiae (strain ATCC 204508 / S288c) OX=559292 GN=TY3B-I PE=1 SV=2	Endonuclease OS=Rosa chinensis OX=74649 GN=RchiOBHm_Chr5g0043631 PE=4 SV=1	L	Replication, recombination and repair	PREDICTED: uncharacterized protein LOC103341623 [Prunus mume]
Rro03G023920.1	Molecular Function: nucleic acid binding (GO:0003676);; Molecular Function: RNA-DNA hybrid ribonuclease activity (GO:0004523);; Biological Process: DNA integration (GO:0015074);; Molecular Function: nucleotidyltransferase activity (GO:0016779);;	K03070|1.6e-77|mdm:103441922|K03070 preprotein translocase subunit SecA [EC:7.4.2.8] | (RefSeq) LOW QUALITY PROTEIN: protein translocase subunit SECA2, chloroplastic	[R]	General function prediction only	Integrase core domain	Gag-Pol polyprotein OS=Gibbon ape leukemia virus OX=11840 GN=pol PE=3 SV=2	RNA-directed DNA polymerase OS=Rosa chinensis OX=74649 GN=RchiOBHm_Chr2g0154881 PE=4 SV=1	L	Replication, recombination and repair	PREDICTED: uncharacterized protein LOC103329553 [Prunus mume]
Rro06G027040.1	Molecular Function: nucleic acid binding (GO:0003676);; Molecular Function: RNA-DNA hybrid ribonuclease activity (GO:0004523);; Biological Process: DNA integration (GO:0015074);; Molecular Function: nucleotidyltransferase activity (GO:0016779);;	K03070|4.2e-77|mdm:103441922|K03070 preprotein translocase subunit SecA [EC:7.4.2.8] | (RefSeq) LOW QUALITY PROTEIN: protein translocase subunit SECA2, chloroplastic	[R]	General function prediction only	Integrase core domain	Gag-Pol polyprotein OS=Friend murine leukemia virus (isolate 57) OX=11796 GN=pol PE=3 SV=2	RNA-directed DNA polymerase OS=Rosa chinensis OX=74649 GN=RchiOBHm_Chr2g0154881 PE=4 SV=1	L	Replication, recombination and repair	PREDICTED: uncharacterized protein LOC103329553 [Prunus mume]
Rro07G020510.1	Molecular Function: nucleic acid binding (GO:0003676);; Molecular Function: RNA-DNA hybrid ribonuclease activity (GO:0004523);; Biological Process: DNA integration (GO:0015074);; Molecular Function: nucleotidyltransferase activity (GO:0016779);;	K03070|5.8e-79|mdm:103441922|K03070 preprotein translocase subunit SecA [EC:7.4.2.8] | (RefSeq) LOW QUALITY PROTEIN: protein translocase subunit SECA2, chloroplastic	[R]	General function prediction only	Integrase core domain	Gag-Pol polyprotein OS=Feline leukemia virus OX=11768 GN=pol PE=3 SV=2	RNA-directed DNA polymerase OS=Rosa chinensis OX=74649 GN=RchiOBHm_Chr2g0154881 PE=4 SV=1	L	Replication, recombination and repair	PREDICTED: uncharacterized protein LOC103329553 [Prunus mume]
Rro05G028680.1	Molecular Function: nucleic acid binding (GO:0003676);; Molecular Function: RNA-DNA hybrid ribonuclease activity (GO:0004523);; Biological Process: DNA integration (GO:0015074);; Molecular Function: nucleotidyltransferase activity (GO:0016779);;	K03070|1.6e-76|mdm:103441922|K03070 preprotein translocase subunit SecA [EC:7.4.2.8] | (RefSeq) LOW QUALITY PROTEIN: protein translocase subunit SECA2, chloroplastic	[R]	General function prediction only	Integrase core domain	Gag-Pol polyprotein OS=Woolly monkey sarcoma virus OX=11970 GN=pol PE=3 SV=2	RNA-directed DNA polymerase OS=Rosa chinensis OX=74649 GN=RchiOBHm_Chr2g0154881 PE=4 SV=1	L	Replication, recombination and repair	PREDICTED: uncharacterized protein LOC103329553 [Prunus mume]
Rro07G019490.1	Molecular Function: nucleic acid binding (GO:0003676);; Molecular Function: RNA-DNA hybrid ribonuclease activity (GO:0004523);; Biological Process: DNA integration (GO:0015074);; Molecular Function: nucleotidyltransferase activity (GO:0016779);;	K03070|3.3e-73|mdm:103441922|K03070 preprotein translocase subunit SecA [EC:7.4.2.8] | (RefSeq) LOW QUALITY PROTEIN: protein translocase subunit SECA2, chloroplastic	[R]	General function prediction only	Integrase core domain	Gag-Pol polyprotein OS=Woolly monkey sarcoma virus OX=11970 GN=pol PE=3 SV=2	RNA-directed DNA polymerase OS=Rosa chinensis OX=74649 GN=RchiOBHm_Chr3g0452811 PE=4 SV=1	L	Replication, recombination and repair	PREDICTED: uncharacterized protein LOC103329553 [Prunus mume]
Rro04G023790.1	Molecular Function: nucleic acid binding (GO:0003676);; Molecular Function: RNA-DNA hybrid ribonuclease activity (GO:0004523);; Biological Process: DNA integration (GO:0015074);; Molecular Function: nucleotidyltransferase activity (GO:0016779);;	K03070|2.6e-79|mdm:103441922|K03070 preprotein translocase subunit SecA [EC:7.4.2.8] | (RefSeq) LOW QUALITY PROTEIN: protein translocase subunit SECA2, chloroplastic	[R]	General function prediction only	Integrase core domain	Gag-Pol polyprotein OS=Koala retrovirus OX=394239 GN=pro-pol PE=3 SV=2	RNA-directed DNA polymerase OS=Rosa chinensis OX=74649 GN=RchiOBHm_Chr3g0452811 PE=4 SV=1	L	Replication, recombination and repair	PREDICTED: uncharacterized protein LOC103329553 [Prunus mume]
Rro02G025500.1	--	K01303|7.7e-32|fve:101311565|K01303 acylaminoacyl-peptidase [EC:3.4.19.1] | (RefSeq) uncharacterized LOC101311565	[R]	General function prediction only	--	--	Uncharacterized protein OS=Rosa chinensis OX=74649 GN=RchiOBHm_Chr2g0135321 PE=4 SV=1	L	Replication, recombination and repair	PREDICTED: uncharacterized protein LOC103341623 [Prunus mume]
Rro07G022520.1	--	K01303|1.2e-32|fve:101311565|K01303 acylaminoacyl-peptidase [EC:3.4.19.1] | (RefSeq) uncharacterized LOC101311565	[R]	General function prediction only	--	--	Uncharacterized protein OS=Rosa chinensis OX=74649 GN=RchiOBHm_Chr2g0135321 PE=4 SV=1	L	Replication, recombination and repair	PREDICTED: uncharacterized protein LOC103341623 [Prunus mume]
Rro03G027360.1	--	K01303|1.9e-40|fve:101311565|K01303 acylaminoacyl-peptidase [EC:3.4.19.1] | (RefSeq) uncharacterized LOC101311565	[R]	General function prediction only	--	--	Uncharacterized protein OS=Rosa chinensis OX=74649 GN=RchiOBHm_Chr2g0135321 PE=4 SV=1	L	Replication, recombination and repair	PREDICTED: LOW QUALITY PROTEIN: uncharacterized protein LOC103941949 [Pyrus x bretschneideri]
Rro04G001770.1	--	K01303|3.1e-33|fve:101311565|K01303 acylaminoacyl-peptidase [EC:3.4.19.1] | (RefSeq) uncharacterized LOC101311565	[R]	General function prediction only	--	--	Uncharacterized protein OS=Rosa chinensis OX=74649 GN=RchiOBHm_Chr2g0135321 PE=4 SV=1	L	Replication, recombination and repair	PREDICTED: uncharacterized protein LOC103341623 [Prunus mume]
Rro04G019380.1	--	K01303|9.5e-37|fve:101311565|K01303 acylaminoacyl-peptidase [EC:3.4.19.1] | (RefSeq) uncharacterized LOC101311565	[R]	General function prediction only	--	--	Uncharacterized protein OS=Rosa chinensis OX=74649 GN=RchiOBHm_Chr2g0135321 PE=4 SV=1	L	Replication, recombination and repair	PREDICTED: LOW QUALITY PROTEIN: uncharacterized protein LOC103941949 [Pyrus x bretschneideri]
Rro05G028960.1	--	K01303|1.3e-37|fve:101311565|K01303 acylaminoacyl-peptidase [EC:3.4.19.1] | (RefSeq) uncharacterized LOC101311565	[R]	General function prediction only	--	--	Uncharacterized protein OS=Rosa chinensis OX=74649 GN=RchiOBHm_Chr2g0135321 PE=4 SV=1	L	Replication, recombination and repair	PREDICTED: uncharacterized protein LOC103446659 [Malus domestica]
Rro05G027950.1	Molecular Function: nucleic acid binding (GO:0003676);; Molecular Function: RNA-directed DNA polymerase activity (GO:0003964);; Biological Process: DNA integration (GO:0015074);;	K17545|2.7e-177|zma:103634684|K17545 serine/threonine-protein kinase ULK4 [EC:2.7.11.1] | (RefSeq) uncharacterized protein LOC103634684	[R]	General function prediction only	Reverse transcriptase (RNA-dependent DNA polymerase)	Retrovirus-related Pol polyprotein from transposon RE1 OS=Arabidopsis thaliana OX=3702 GN=RE1 PE=2 SV=1	Putative RNA-directed DNA polymerase OS=Rosa chinensis OX=74649 GN=RchiOBHm_Chr3g0451051 PE=4 SV=1	G	Carbohydrate transport and metabolism	hypothetical protein VITISV_012765 [Vitis vinifera]
Rro05G029190.1	Molecular Function: nucleic acid binding (GO:0003676);; Molecular Function: RNA-directed DNA polymerase activity (GO:0003964);; Biological Process: DNA integration (GO:0015074);;	K17545|3.2e-162|zma:103634684|K17545 serine/threonine-protein kinase ULK4 [EC:2.7.11.1] | (RefSeq) uncharacterized protein LOC103634684	[R]	General function prediction only	Reverse transcriptase (RNA-dependent DNA polymerase)	Retrovirus-related Pol polyprotein from transposon RE1 OS=Arabidopsis thaliana OX=3702 GN=RE1 PE=2 SV=1	Putative RNA-directed DNA polymerase OS=Rosa chinensis OX=74649 GN=RchiOBHm_Chr3g0451051 PE=4 SV=1	G	Carbohydrate transport and metabolism	hypothetical protein VITISV_012765 [Vitis vinifera]
Rro02G018900.1	Molecular Function: nucleic acid binding (GO:0003676);; Molecular Function: RNA-directed DNA polymerase activity (GO:0003964);; Biological Process: DNA integration (GO:0015074);;	K17545|1.1e-178|zma:103634684|K17545 serine/threonine-protein kinase ULK4 [EC:2.7.11.1] | (RefSeq) uncharacterized protein LOC103634684	[R]	General function prediction only	Reverse transcriptase (RNA-dependent DNA polymerase)	Retrovirus-related Pol polyprotein from transposon RE1 OS=Arabidopsis thaliana OX=3702 GN=RE1 PE=2 SV=1	Putative RNA-directed DNA polymerase OS=Rosa chinensis OX=74649 GN=RchiOBHm_Chr3g0451051 PE=4 SV=1	G	Carbohydrate transport and metabolism	hypothetical protein VITISV_012765 [Vitis vinifera]
Rro02G038210.1	Molecular Function: nucleic acid binding (GO:0003676);; Molecular Function: RNA-directed DNA polymerase activity (GO:0003964);; Biological Process: DNA integration (GO:0015074);;	K17545|2.5e-178|zma:103634684|K17545 serine/threonine-protein kinase ULK4 [EC:2.7.11.1] | (RefSeq) uncharacterized protein LOC103634684	[R]	General function prediction only	Reverse transcriptase (RNA-dependent DNA polymerase)	Retrovirus-related Pol polyprotein from transposon RE1 OS=Arabidopsis thaliana OX=3702 GN=RE1 PE=2 SV=1	Putative RNA-directed DNA polymerase OS=Rosa chinensis OX=74649 GN=RchiOBHm_Chr3g0451051 PE=4 SV=1	G	Carbohydrate transport and metabolism	hypothetical protein VITISV_012765 [Vitis vinifera]
Rro01G008650.1	Molecular Function: nucleic acid binding (GO:0003676);; Molecular Function: RNA-directed DNA polymerase activity (GO:0003964);; Biological Process: DNA integration (GO:0015074);;	K17545|5.7e-175|zma:103634684|K17545 serine/threonine-protein kinase ULK4 [EC:2.7.11.1] | (RefSeq) uncharacterized protein LOC103634684	[R]	General function prediction only	Reverse transcriptase (RNA-dependent DNA polymerase)	Retrovirus-related Pol polyprotein from transposon RE1 OS=Arabidopsis thaliana OX=3702 GN=RE1 PE=2 SV=1	Putative RNA-directed DNA polymerase OS=Rosa chinensis OX=74649 GN=RchiOBHm_Chr3g0451051 PE=4 SV=1	G	Carbohydrate transport and metabolism	hypothetical protein VITISV_012765 [Vitis vinifera]
Rro07G005050.1	Molecular Function: nucleic acid binding (GO:0003676);; Molecular Function: RNA-directed DNA polymerase activity (GO:0003964);; Biological Process: DNA integration (GO:0015074);;	K17545|6.7e-176|zma:103634684|K17545 serine/threonine-protein kinase ULK4 [EC:2.7.11.1] | (RefSeq) uncharacterized protein LOC103634684	[R]	General function prediction only	Reverse transcriptase (RNA-dependent DNA polymerase)	Retrovirus-related Pol polyprotein from transposon RE1 OS=Arabidopsis thaliana OX=3702 GN=RE1 PE=2 SV=1	Putative RNA-directed DNA polymerase OS=Rosa chinensis OX=74649 GN=RchiOBHm_Chr3g0451051 PE=4 SV=1	G	Carbohydrate transport and metabolism	hypothetical protein VITISV_012765 [Vitis vinifera]
Rro06G039390.1	--	--	--	--	--	--	Putative mitochondria fission 1 protein OS=Rosa chinensis OX=74649 GN=RchiOBHm_Chr5g0011621 PE=4 SV=1	--	--	--
Rro04G016740.1	--	--	--	--	--	--	Putative mitochondria fission 1 protein OS=Rosa chinensis OX=74649 GN=RchiOBHm_Chr5g0011621 PE=4 SV=1	--	--	--
Rro06G008000.1	Cellular Component: integral component of membrane (GO:0016021);;	--	--	--	--	--	Uncharacterized protein OS=Rosa chinensis OX=74649 GN=RchiOBHm_Chr4g0388241 PE=4 SV=1	--	--	--
Rro05G035580.1	Cellular Component: integral component of membrane (GO:0016021);;	--	--	--	--	--	Uncharacterized protein OS=Rosa chinensis OX=74649 GN=RchiOBHm_Chr7g0195521 PE=4 SV=1	--	--	--
Rro02G006850.1	Cellular Component: integral component of membrane (GO:0016021);;	--	--	--	--	--	Uncharacterized protein OS=Rosa chinensis OX=74649 GN=RchiOBHm_Chr7g0195521 PE=4 SV=1	--	--	--
Rro04G015080.1	Cellular Component: integral component of membrane (GO:0016021);;	--	--	--	--	--	Uncharacterized protein OS=Rosa chinensis OX=74649 GN=RchiOBHm_Chr2g0175631 PE=4 SV=1	--	--	--
Rro06G023330.1	Molecular Function: nucleic acid binding (GO:0003676);; Molecular Function: calcium ion binding (GO:0005509);; Molecular Function: zinc ion binding (GO:0008270);;	K04079|9.6e-26|pavi:110771366|K04079 molecular chaperone HtpG | (RefSeq) heat shock cognate protein 80-like	[R]	General function prediction only	Retrotransposon gag protein	--	Putative transcription factor interactor and regulator CCHC(Zn) family OS=Rosa chinensis OX=74649 GN=RchiOBHm_Chr6g0271231 PE=4 SV=1	L	Replication, recombination and repair	hypothetical protein PRUPE_ppa023432mg, partial [Prunus persica]
Rro06G020180.1	Molecular Function: nucleic acid binding (GO:0003676);; Molecular Function: RNA-DNA hybrid ribonuclease activity (GO:0004523);; Molecular Function: calcium ion binding (GO:0005509);; Molecular Function: zinc ion binding (GO:0008270);; Biological Process: DNA integration (GO:0015074);; Molecular Function: nucleotidyltransferase activity (GO:0016779);;	K04079|1.2e-25|pavi:110771366|K04079 molecular chaperone HtpG | (RefSeq) heat shock cognate protein 80-like	[R]	General function prediction only	Zinc knuckle	DNA-binding protein HEXBP OS=Leishmania major OX=5664 GN=HEXBP PE=4 SV=1	Putative nucleotidyltransferase, Ribonuclease H OS=Rosa chinensis OX=74649 GN=RchiOBHm_Chr2g0090701 PE=4 SV=1	L	Replication, recombination and repair	PREDICTED: uncharacterized protein LOC101310021 [Fragaria vesca subsp. vesca]
Rro02G033960.1	Molecular Function: nucleic acid binding (GO:0003676);; Molecular Function: calcium ion binding (GO:0005509);; Molecular Function: zinc ion binding (GO:0008270);;	K04079|5.5e-25|pavi:110771366|K04079 molecular chaperone HtpG | (RefSeq) heat shock cognate protein 80-like	[R]	General function prediction only	Retrotransposon gag protein	--	Putative transcription factor interactor and regulator CCHC(Zn) family OS=Rosa chinensis OX=74649 GN=RchiOBHm_Chr6g0271231 PE=4 SV=1	L	Replication, recombination and repair	hypothetical protein PRUPE_ppa023432mg, partial [Prunus persica]
Rro04G028350.1	Molecular Function: nucleic acid binding (GO:0003676);; Molecular Function: calcium ion binding (GO:0005509);; Molecular Function: zinc ion binding (GO:0008270);;	K04079|9.6e-25|pavi:110771366|K04079 molecular chaperone HtpG | (RefSeq) heat shock cognate protein 80-like	[R]	General function prediction only	Retroviral aspartyl protease	--	Putative transcription factor interactor and regulator CCHC(Zn) family OS=Rosa chinensis OX=74649 GN=RchiOBHm_Chr6g0271231 PE=4 SV=1	H	Coenzyme transport and metabolism	hypothetical protein PRUPE_ppa022673mg [Prunus persica]
Rro02G028140.1	Molecular Function: nucleic acid binding (GO:0003676);; Molecular Function: zinc ion binding (GO:0008270);;	K04079|2.7e-37|pavi:110771366|K04079 molecular chaperone HtpG | (RefSeq) heat shock cognate protein 80-like	[R]	General function prediction only	Retrotransposon gag protein	--	PREDICTED: retrotransposon OS=Prunus dulcis OX=3755 GN=ALMOND_2B012011 PE=4 SV=1	L	Replication, recombination and repair	hypothetical protein PRUPE_ppb016975mg [Prunus persica]
Rro02G028220.1	--	--	--	--	Chlamydia 15 kDa cysteine-rich outer membrane protein (CRPA)	--	--	--	--	--
Rro04G024270.1	Molecular Function: nucleic acid binding (GO:0003676);; Molecular Function: RNA-DNA hybrid ribonuclease activity (GO:0004523);; Biological Process: DNA integration (GO:0015074);; Molecular Function: nucleotidyltransferase activity (GO:0016779);;	K05387|6.2e-17|han:110932777|K05387 glutamate receptor, ionotropic, plant | (RefSeq) glutamate receptor 2.5-like	[R]	General function prediction only	--	--	RNA-directed DNA polymerase OS=Rosa chinensis OX=74649 GN=RchiOBHm_Chr5g0015161 PE=4 SV=1	O	Posttranslational modification, protein turnover, chaperones	PREDICTED: uncharacterized protein LOC103723406 [Phoenix dactylifera]
Rro04G024280.1	Molecular Function: nucleic acid binding (GO:0003676);; Molecular Function: RNA-DNA hybrid ribonuclease activity (GO:0004523);; Biological Process: DNA integration (GO:0015074);; Molecular Function: nucleotidyltransferase activity (GO:0016779);;	K05387|3.4e-17|han:110932777|K05387 glutamate receptor, ionotropic, plant | (RefSeq) glutamate receptor 2.5-like	[R]	General function prediction only	--	--	RNA-directed DNA polymerase OS=Rosa chinensis OX=74649 GN=RchiOBHm_Chr5g0015161 PE=4 SV=1	O	Posttranslational modification, protein turnover, chaperones	PREDICTED: uncharacterized protein LOC103699270, partial [Phoenix dactylifera]
Rro04G024240.1	Molecular Function: nucleic acid binding (GO:0003676);; Molecular Function: RNA-DNA hybrid ribonuclease activity (GO:0004523);; Biological Process: DNA integration (GO:0015074);; Molecular Function: nucleotidyltransferase activity (GO:0016779);;	K05387|6.2e-17|han:110932777|K05387 glutamate receptor, ionotropic, plant | (RefSeq) glutamate receptor 2.5-like	[R]	General function prediction only	--	--	RNA-directed DNA polymerase OS=Rosa chinensis OX=74649 GN=RchiOBHm_Chr5g0015161 PE=4 SV=1	O	Posttranslational modification, protein turnover, chaperones	PREDICTED: uncharacterized protein LOC103699270, partial [Phoenix dactylifera]
Rro04G024210.1	Molecular Function: nucleic acid binding (GO:0003676);; Molecular Function: RNA-DNA hybrid ribonuclease activity (GO:0004523);; Biological Process: DNA integration (GO:0015074);; Molecular Function: nucleotidyltransferase activity (GO:0016779);;	K05387|1.3e-16|han:110932777|K05387 glutamate receptor, ionotropic, plant | (RefSeq) glutamate receptor 2.5-like	[R]	General function prediction only	--	--	RNA-directed DNA polymerase OS=Rosa chinensis OX=74649 GN=RchiOBHm_Chr5g0015161 PE=4 SV=1	O	Posttranslational modification, protein turnover, chaperones	PREDICTED: uncharacterized protein LOC103699270, partial [Phoenix dactylifera]
Rro04G024190.1	Molecular Function: nucleic acid binding (GO:0003676);; Molecular Function: RNA-DNA hybrid ribonuclease activity (GO:0004523);; Biological Process: DNA integration (GO:0015074);; Molecular Function: nucleotidyltransferase activity (GO:0016779);;	K05387|6.2e-17|han:110932777|K05387 glutamate receptor, ionotropic, plant | (RefSeq) glutamate receptor 2.5-like	[R]	General function prediction only	--	--	RNA-directed DNA polymerase OS=Rosa chinensis OX=74649 GN=RchiOBHm_Chr5g0015161 PE=4 SV=1	O	Posttranslational modification, protein turnover, chaperones	PREDICTED: uncharacterized protein LOC103699270, partial [Phoenix dactylifera]
Rro02G026150.1	Molecular Function: nucleic acid binding (GO:0003676);; Molecular Function: RNA-DNA hybrid ribonuclease activity (GO:0004523);; Biological Process: DNA integration (GO:0015074);; Molecular Function: nucleotidyltransferase activity (GO:0016779);;	K03070|1.8e-80|mdm:103441922|K03070 preprotein translocase subunit SecA [EC:7.4.2.8] | (RefSeq) LOW QUALITY PROTEIN: protein translocase subunit SECA2, chloroplastic	[R]	General function prediction only	Integrase core domain	Gag-Pol polyprotein OS=Xenotropic MuLV-related virus (isolate VP35) OX=356663 GN=gag-pol PE=1 SV=1	RNA-directed DNA polymerase OS=Rosa chinensis OX=74649 GN=RchiOBHm_Chr2g0154881 PE=4 SV=1	L	Replication, recombination and repair	PREDICTED: uncharacterized protein LOC103329553 [Prunus mume]
Rro04G025560.1	Molecular Function: nucleic acid binding (GO:0003676);; Molecular Function: RNA-DNA hybrid ribonuclease activity (GO:0004523);; Biological Process: DNA integration (GO:0015074);; Molecular Function: nucleotidyltransferase activity (GO:0016779);;	K03070|2.3e-80|mdm:103441922|K03070 preprotein translocase subunit SecA [EC:7.4.2.8] | (RefSeq) LOW QUALITY PROTEIN: protein translocase subunit SECA2, chloroplastic	[R]	General function prediction only	Integrase core domain	Gag-Pol polyprotein OS=Feline leukemia virus OX=11768 GN=pol PE=3 SV=2	RNA-directed DNA polymerase OS=Rosa chinensis OX=74649 GN=RchiOBHm_Chr2g0154881 PE=4 SV=1	L	Replication, recombination and repair	PREDICTED: uncharacterized protein LOC103329553 [Prunus mume]
Rro03G024740.1	Molecular Function: nucleic acid binding (GO:0003676);; Molecular Function: RNA-DNA hybrid ribonuclease activity (GO:0004523);; Biological Process: DNA integration (GO:0015074);; Molecular Function: nucleotidyltransferase activity (GO:0016779);;	K03070|3.1e-80|mdm:103441922|K03070 preprotein translocase subunit SecA [EC:7.4.2.8] | (RefSeq) LOW QUALITY PROTEIN: protein translocase subunit SECA2, chloroplastic	[R]	General function prediction only	Integrase core domain	Gag-Pol polyprotein OS=Feline leukemia virus OX=11768 GN=pol PE=3 SV=2	RNA-directed DNA polymerase OS=Rosa chinensis OX=74649 GN=RchiOBHm_Chr2g0154881 PE=4 SV=1	L	Replication, recombination and repair	PREDICTED: uncharacterized protein LOC103329553 [Prunus mume]
Rro04G026690.1	Molecular Function: nucleic acid binding (GO:0003676);; Molecular Function: RNA-DNA hybrid ribonuclease activity (GO:0004523);; Biological Process: DNA integration (GO:0015074);; Molecular Function: nucleotidyltransferase activity (GO:0016779);;	K03070|9.9e-81|mdm:103441922|K03070 preprotein translocase subunit SecA [EC:7.4.2.8] | (RefSeq) LOW QUALITY PROTEIN: protein translocase subunit SECA2, chloroplastic	[R]	General function prediction only	Integrase core domain	Gag-Pol polyprotein OS=Feline leukemia virus OX=11768 GN=pol PE=3 SV=2	RNA-directed DNA polymerase OS=Rosa chinensis OX=74649 GN=RchiOBHm_Chr2g0154881 PE=4 SV=1	L	Replication, recombination and repair	PREDICTED: uncharacterized protein LOC103329553 [Prunus mume]
Rro03G026350.1	Molecular Function: nucleic acid binding (GO:0003676);; Molecular Function: RNA-DNA hybrid ribonuclease activity (GO:0004523);; Biological Process: DNA integration (GO:0015074);; Molecular Function: nucleotidyltransferase activity (GO:0016779);;	K03070|1.1e-80|mdm:103441922|K03070 preprotein translocase subunit SecA [EC:7.4.2.8] | (RefSeq) LOW QUALITY PROTEIN: protein translocase subunit SECA2, chloroplastic	[R]	General function prediction only	Integrase core domain	Gag-Pol polyprotein OS=Feline leukemia virus OX=11768 GN=pol PE=3 SV=2	RNA-directed DNA polymerase OS=Rosa chinensis OX=74649 GN=RchiOBHm_Chr2g0154881 PE=4 SV=1	L	Replication, recombination and repair	PREDICTED: uncharacterized protein LOC103329553 [Prunus mume]
Rro02G028050.1	Molecular Function: nucleic acid binding (GO:0003676);; Biological Process: DNA integration (GO:0015074);;	K01303|1.0e-58|fve:101311565|K01303 acylaminoacyl-peptidase [EC:3.4.19.1] | (RefSeq) uncharacterized LOC101311565	[R]	General function prediction only	Retrotransposon gag protein	--	RNA-directed DNA polymerase OS=Pyrus ussuriensis x Pyrus communis OX=2448454 GN=D8674_006016 PE=4 SV=1	L	Replication, recombination and repair	PREDICTED: uncharacterized protein LOC103328489 [Prunus mume]
Rro03G033680.1	Molecular Function: nucleic acid binding (GO:0003676);; Molecular Function: DNA-directed DNA polymerase activity (GO:0003887);; Biological Process: DNA integration (GO:0015074);;	K01303|5.0e-61|fve:101311565|K01303 acylaminoacyl-peptidase [EC:3.4.19.1] | (RefSeq) uncharacterized LOC101311565	[R]	General function prediction only	Retrotransposon gag protein	--	DNA-directed DNA polymerase OS=Handroanthus impetiginosus OX=429701 GN=CDL12_26122 PE=4 SV=1	L	Replication, recombination and repair	PREDICTED: uncharacterized protein LOC103328489 [Prunus mume]
Rro07G029400.1	Molecular Function: nucleic acid binding (GO:0003676);; Molecular Function: DNA-directed DNA polymerase activity (GO:0003887);; Biological Process: DNA integration (GO:0015074);;	K01303|3.4e-62|fve:101311565|K01303 acylaminoacyl-peptidase [EC:3.4.19.1] | (RefSeq) uncharacterized LOC101311565	[R]	General function prediction only	Retrotransposon gag protein	--	DNA-directed DNA polymerase OS=Handroanthus impetiginosus OX=429701 GN=CDL12_26122 PE=4 SV=1	L	Replication, recombination and repair	PREDICTED: uncharacterized protein LOC103328489 [Prunus mume]
Rro07G030430.1	Molecular Function: nucleic acid binding (GO:0003676);; Molecular Function: DNA-directed DNA polymerase activity (GO:0003887);; Biological Process: DNA integration (GO:0015074);;	K01303|5.8e-62|fve:101311565|K01303 acylaminoacyl-peptidase [EC:3.4.19.1] | (RefSeq) uncharacterized LOC101311565	[R]	General function prediction only	Retrotransposon gag protein	--	DNA-directed DNA polymerase OS=Handroanthus impetiginosus OX=429701 GN=CDL12_26122 PE=4 SV=1	L	Replication, recombination and repair	PREDICTED: uncharacterized protein LOC103328489 [Prunus mume]
Rro03G029280.1	Molecular Function: nucleic acid binding (GO:0003676);; Molecular Function: DNA-directed DNA polymerase activity (GO:0003887);; Biological Process: DNA integration (GO:0015074);;	K01303|1.1e-63|fve:101311565|K01303 acylaminoacyl-peptidase [EC:3.4.19.1] | (RefSeq) uncharacterized LOC101311565	[R]	General function prediction only	Retrotransposon gag protein	--	DNA-directed DNA polymerase OS=Handroanthus impetiginosus OX=429701 GN=CDL12_26122 PE=4 SV=1	L	Replication, recombination and repair	PREDICTED: uncharacterized protein LOC103328489 [Prunus mume]
Rro06G028050.1	Molecular Function: nucleic acid binding (GO:0003676);; Molecular Function: RNA-DNA hybrid ribonuclease activity (GO:0004523);;	--	--	--	Reverse transcriptase-like	--	Putative ribonuclease H-like domain-containing protein OS=Rosa chinensis OX=74649 GN=RchiOBHm_Chr7g0229351 PE=4 SV=1	S	Function unknown	PREDICTED: uncharacterized protein LOC101298305 [Fragaria vesca subsp. vesca]
Rro07G010400.1	Molecular Function: nucleic acid binding (GO:0003676);; Molecular Function: RNA-directed DNA polymerase activity (GO:0003964);; Molecular Function: RNA-DNA hybrid ribonuclease activity (GO:0004523);;	--	--	--	Reverse transcriptase-like	--	Putative ribonuclease H-like domain, reverse transcriptase zinc-binding domain-containing protein OS=Rosa chinensis OX=74649 GN=RchiOBHm_Chr4g0415961 PE=4 SV=1	L	Replication, recombination and repair	PREDICTED: uncharacterized protein LOC101296245 [Fragaria vesca subsp. vesca]
Rro03G041750.1	Molecular Function: nucleic acid binding (GO:0003676);; Molecular Function: RNA-DNA hybrid ribonuclease activity (GO:0004523);;	--	--	--	Reverse transcriptase-like	--	Putative ribonuclease H-like domain-containing protein OS=Rosa chinensis OX=74649 GN=RchiOBHm_Chr5g0012401 PE=4 SV=1	L	Replication, recombination and repair	PREDICTED: uncharacterized protein LOC101296245 [Fragaria vesca subsp. vesca]
Rro05G017880.1	Molecular Function: nucleic acid binding (GO:0003676);; Molecular Function: RNA-directed DNA polymerase activity (GO:0003964);; Molecular Function: RNA-DNA hybrid ribonuclease activity (GO:0004523);;	K01213|1.5e-19|mesc:110623246|K01213 galacturan 1,4-alpha-galacturonidase [EC:3.2.1.67] | (RefSeq) exopolygalacturonase-like	[R]	General function prediction only	Reverse transcriptase-like	Uncharacterized mitochondrial protein AtMg00310 OS=Arabidopsis thaliana OX=3702 GN=AtMg00310 PE=4 SV=1	Putative RNA-directed DNA polymerase OS=Rosa chinensis OX=74649 GN=RchiOBHm_Chr7g0236061 PE=4 SV=1	L	Replication, recombination and repair	hypothetical protein PRUPE_ppa016553mg [Prunus persica]
Rro04G024620.1	Molecular Function: nucleic acid binding (GO:0003676);; Biological Process: DNA integration (GO:0015074);;	K01303|1.5e-291|fve:101311565|K01303 acylaminoacyl-peptidase [EC:3.4.19.1] | (RefSeq) uncharacterized LOC101311565	[R]	General function prediction only	RNase H-like domain found in reverse transcriptase	Transposon Ty3-I Gag-Pol polyprotein OS=Saccharomyces cerevisiae (strain ATCC 204508 / S288c) OX=559292 GN=TY3B-I PE=1 SV=2	Endonuclease OS=Prunus dulcis OX=3755 GN=Prudu_009431 PE=4 SV=1	--	--	PREDICTED: uncharacterized protein LOC103410170 [Malus domestica]
Rro07G001740.1	Molecular Function: nucleic acid binding (GO:0003676);; Biological Process: DNA integration (GO:0015074);;	K01303|4.1e-276|fve:101311565|K01303 acylaminoacyl-peptidase [EC:3.4.19.1] | (RefSeq) uncharacterized LOC101311565	[R]	General function prediction only	RNase H-like domain found in reverse transcriptase	Transposon Ty3-I Gag-Pol polyprotein OS=Saccharomyces cerevisiae (strain ATCC 204508 / S288c) OX=559292 GN=TY3B-I PE=1 SV=2	Endonuclease OS=Malus baccata OX=106549 GN=C1H46_001652 PE=4 SV=1	--	--	PREDICTED: uncharacterized protein LOC103410170 [Malus domestica]
Rro04G020520.1	Molecular Function: nucleic acid binding (GO:0003676);; Biological Process: DNA integration (GO:0015074);;	K01303|1.9e-273|fve:101311565|K01303 acylaminoacyl-peptidase [EC:3.4.19.1] | (RefSeq) uncharacterized LOC101311565	[R]	General function prediction only	RNase H-like domain found in reverse transcriptase	Transposon Ty3-G Gag-Pol polyprotein OS=Saccharomyces cerevisiae (strain ATCC 204508 / S288c) OX=559292 GN=TY3B-G PE=1 SV=3	Endonuclease OS=Prunus dulcis OX=3755 GN=Prudu_009431 PE=4 SV=1	--	--	PREDICTED: uncharacterized protein LOC103410170 [Malus domestica]
Rro03G040370.1	Molecular Function: nucleic acid binding (GO:0003676);; Biological Process: DNA integration (GO:0015074);;	K01303|4.4e-286|fve:101311565|K01303 acylaminoacyl-peptidase [EC:3.4.19.1] | (RefSeq) uncharacterized LOC101311565	[R]	General function prediction only	RNase H-like domain found in reverse transcriptase	Transposon Ty3-I Gag-Pol polyprotein OS=Saccharomyces cerevisiae (strain ATCC 204508 / S288c) OX=559292 GN=TY3B-I PE=1 SV=2	Endonuclease OS=Malus baccata OX=106549 GN=C1H46_001652 PE=4 SV=1	--	--	PREDICTED: uncharacterized protein LOC103410170 [Malus domestica]
Rro02G028600.1	--	K03094|2.4e-09|pxb:108866301|K03094 S-phase kinase-associated protein 1 | (RefSeq) S-phase kinase-associated protein 1-like	[R]	General function prediction only	--	--	Retrotrans_gag domain-containing protein OS=Prunus persica OX=3760 GN=PRUPE_ppa020726mg PE=4 SV=1	L	Replication, recombination and repair	hypothetical protein PRUPE_ppa020726mg [Prunus persica]
Rroptg000012lG002390.1	Molecular Function: nucleic acid binding (GO:0003676);; Molecular Function: RNA-DNA hybrid ribonuclease activity (GO:0004523);; Biological Process: DNA integration (GO:0015074);; Cellular Component: integral component of membrane (GO:0016021);;	K01179|1.6e-36|cmo:103498458|K01179 endoglucanase [EC:3.2.1.4] | (RefSeq) uncharacterized LOC103498458	[R]	General function prediction only	Retrotransposon gag protein	--	Ribonuclease H OS=Fagus sylvatica OX=28930 GN=FSB_LOCUS54665 PE=4 SV=1	L	Replication, recombination and repair	hypothetical protein PRUPE_ppa020726mg [Prunus persica]
Rro02G028790.1	--	K01179|8.4e-32|cmo:103498458|K01179 endoglucanase [EC:3.2.1.4] | (RefSeq) uncharacterized LOC103498458	[R]	General function prediction only	Retrotransposon gag protein	--	Retrotrans_gag domain-containing protein OS=Fagus sylvatica OX=28930 GN=FSB_LOCUS38545 PE=4 SV=1	L	Replication, recombination and repair	hypothetical protein PRUPE_ppa020726mg [Prunus persica]
Rro05G029960.1	--	K01179|1.6e-36|cmo:103498458|K01179 endoglucanase [EC:3.2.1.4] | (RefSeq) uncharacterized LOC103498458	[R]	General function prediction only	Retrotransposon gag protein	--	Retrotrans_gag domain-containing protein OS=Malus baccata OX=106549 GN=C1H46_023203 PE=4 SV=1	L	Replication, recombination and repair	hypothetical protein PRUPE_ppa020726mg [Prunus persica]
Rro02G037980.1	Biological Process: reproduction (GO:0000003);; Biological Process: developmental process involved in reproduction (GO:0003006);; Molecular Function: molecular_function (GO:0003674);; Molecular Function: nucleic acid binding (GO:0003676);; Molecular Function: DNA binding (GO:0003677);; Molecular Function: DNA-binding transcription factor activity (GO:0003700);; Molecular Function: binding (GO:000…	K09338|6.2e-129|thj:104812923|K09338 homeobox-leucine zipper protein | (RefSeq) homeobox-leucine zipper protein PROTODERMAL FACTOR 2	--	--	START domain	Homeobox-leucine zipper protein PROTODERMAL FACTOR 2 OS=Arabidopsis thaliana OX=3702 GN=PDF2 PE=1 SV=1	Uncharacterized protein OS=Malus domestica OX=3750 GN=DVH24_011701 PE=3 SV=1	K	Transcription	PREDICTED: homeobox-leucine zipper protein PROTODERMAL FACTOR 2 [Tarenaya hassleriana]
Rro06G033630.1	Biological Process: reproduction (GO:0000003);; Biological Process: developmental process involved in reproduction (GO:0003006);; Molecular Function: molecular_function (GO:0003674);; Molecular Function: nucleic acid binding (GO:0003676);; Molecular Function: DNA binding (GO:0003677);; Molecular Function: DNA-binding transcription factor activity (GO:0003700);; Molecular Function: binding (GO:000…	K09338|1.1e-128|fve:101311833|K09338 homeobox-leucine zipper protein | (RefSeq) homeobox-leucine zipper protein PROTODERMAL FACTOR 2-like	--	--	START domain	Homeobox-leucine zipper protein PROTODERMAL FACTOR 2 OS=Arabidopsis thaliana OX=3702 GN=PDF2 PE=1 SV=1	Putative transcription factor & lipid binding Homobox-WOX family OS=Rosa chinensis OX=74649 GN=RchiOBHm_Chr5g0003831 PE=3 SV=1	K	Transcription	PREDICTED: homeobox-leucine zipper protein PROTODERMAL FACTOR 2-like [Fragaria vesca subsp. vesca]
Rro06G026560.1	Biological Process: reproduction (GO:0000003);; Biological Process: developmental process involved in reproduction (GO:0003006);; Molecular Function: molecular_function (GO:0003674);; Molecular Function: nucleic acid binding (GO:0003676);; Molecular Function: DNA binding (GO:0003677);; Molecular Function: DNA-binding transcription factor activity (GO:0003700);; Molecular Function: binding (GO:000…	K09338|2.5e-130|fve:101311833|K09338 homeobox-leucine zipper protein | (RefSeq) homeobox-leucine zipper protein PROTODERMAL FACTOR 2-like	--	--	START domain	Homeobox-leucine zipper protein PROTODERMAL FACTOR 2 OS=Arabidopsis thaliana OX=3702 GN=PDF2 PE=1 SV=1	Uncharacterized protein OS=Vitis vinifera OX=29760 GN=VITISV_039239 PE=3 SV=1	K	Transcription	hypothetical protein VITISV_039239 [Vitis vinifera]
Rro07G015820.1	Biological Process: reproduction (GO:0000003);; Biological Process: developmental process involved in reproduction (GO:0003006);; Molecular Function: molecular_function (GO:0003674);; Molecular Function: nucleic acid binding (GO:0003676);; Molecular Function: DNA binding (GO:0003677);; Molecular Function: DNA-binding transcription factor activity (GO:0003700);; Molecular Function: binding (GO:000…	K09338|4.0e-128|thj:104812923|K09338 homeobox-leucine zipper protein | (RefSeq) homeobox-leucine zipper protein PROTODERMAL FACTOR 2	--	--	START domain	Homeobox-leucine zipper protein PROTODERMAL FACTOR 2 OS=Arabidopsis thaliana OX=3702 GN=PDF2 PE=1 SV=1	Uncharacterized protein OS=Malus domestica OX=3750 GN=DVH24_011701 PE=3 SV=1	K	Transcription	PREDICTED: homeobox-leucine zipper protein PROTODERMAL FACTOR 2 [Tarenaya hassleriana]
Rro06G025540.1	--	--	--	--	--	--	Uncharacterized protein OS=Rosa chinensis OX=74649 GN=RchiOBHm_Chr2g0136241 PE=4 SV=1	--	--	--
Rro06G025470.1	--	--	--	--	--	--	Uncharacterized protein OS=Rosa chinensis OX=74649 GN=RchiOBHm_Chr2g0136241 PE=4 SV=1	--	--	--
Rro05G029440.1	--	--	--	--	--	--	Uncharacterized protein OS=Rosa chinensis OX=74649 GN=RchiOBHm_Chr2g0136241 PE=4 SV=1	--	--	--
Rro06G044180.1	Molecular Function: nucleic acid binding (GO:0003676);; Molecular Function: RNA helicase activity (GO:0003724);; Molecular Function: zinc ion binding (GO:0008270);;	--	--	--	Zinc knuckle	--	Putative RNA helicase transcription factor interactor and regulator CCHC(Zn) family OS=Rosa chinensis OX=74649 GN=RchiOBHm_Chr7g0202991 PE=4 SV=1	A	RNA processing and modification	PREDICTED: uncharacterized protein LOC101306820 [Fragaria vesca subsp. vesca]
Rro07G028700.1	Molecular Function: nucleic acid binding (GO:0003676);; Molecular Function: RNA helicase activity (GO:0003724);; Molecular Function: zinc ion binding (GO:0008270);;	--	--	--	Zinc knuckle	--	Putative RNA helicase transcription factor interactor and regulator CCHC(Zn) family OS=Rosa chinensis OX=74649 GN=RchiOBHm_Chr7g0202991 PE=4 SV=1	A	RNA processing and modification	PREDICTED: uncharacterized protein LOC101306820 [Fragaria vesca subsp. vesca]
Rro07G002220.1	Molecular Function: nucleic acid binding (GO:0003676);; Molecular Function: RNA helicase activity (GO:0003724);; Molecular Function: zinc ion binding (GO:0008270);;	--	--	--	Zinc knuckle	--	Putative RNA helicase transcription factor interactor and regulator CCHC(Zn) family OS=Rosa chinensis OX=74649 GN=RchiOBHm_Chr7g0202991 PE=4 SV=1	A	RNA processing and modification	PREDICTED: uncharacterized protein LOC101306820 [Fragaria vesca subsp. vesca]
Rro03G018800.1	Molecular Function: nucleic acid binding (GO:0003676);; Molecular Function: RNA helicase activity (GO:0003724);; Molecular Function: zinc ion binding (GO:0008270);;	--	--	--	Zinc knuckle	--	Putative RNA helicase transcription factor interactor and regulator CCHC(Zn) family OS=Rosa chinensis OX=74649 GN=RchiOBHm_Chr7g0202991 PE=4 SV=1	A	RNA processing and modification	PREDICTED: uncharacterized protein LOC101306820 [Fragaria vesca subsp. vesca]
Rro03G010480.1	--	--	--	--	--	--	Putative transcription factor interactor and regulator CCHC(Zn) family OS=Rosa chinensis OX=74649 GN=RchiOBHm_Chr5g0061971 PE=4 SV=1	--	--	PREDICTED: uncharacterized protein LOC101306804 [Fragaria vesca subsp. vesca]
Rro01G004730.1	--	--	--	--	--	--	Putative transcription factor interactor and regulator CCHC(Zn) family OS=Rosa chinensis OX=74649 GN=RchiOBHm_Chr5g0061971 PE=4 SV=1	--	--	PREDICTED: uncharacterized protein LOC101306804 [Fragaria vesca subsp. vesca]
Rro03G032760.1	--	--	--	--	--	--	Putative transcription factor interactor and regulator CCHC(Zn) family OS=Rosa chinensis OX=74649 GN=RchiOBHm_Chr5g0061971 PE=4 SV=1	--	--	PREDICTED: uncharacterized protein LOC101306804 [Fragaria vesca subsp. vesca]
Rro01G004710.1	--	--	--	--	--	--	Putative transcription factor interactor and regulator CCHC(Zn) family OS=Rosa chinensis OX=74649 GN=RchiOBHm_Chr5g0061971 PE=4 SV=1	--	--	PREDICTED: uncharacterized protein LOC101306804 [Fragaria vesca subsp. vesca]
Rro05G024850.1	Molecular Function: nucleic acid binding (GO:0003676);; Molecular Function: RNA-directed DNA polymerase activity (GO:0003964);; Biological Process: DNA integration (GO:0015074);;	K03006|6.2e-84|adu:107466525|K03006 DNA-directed RNA polymerase II subunit RPB1 [EC:2.7.7.6] | (RefSeq) LOW QUALITY PROTEIN: DNA-directed RNA polymerase II subunit 1-like	[R]	General function prediction only	Reverse transcriptase (RNA-dependent DNA polymerase)	Retrovirus-related Pol polyprotein from transposon TNT 1-94 OS=Nicotiana tabacum OX=4097 PE=2 SV=1	Putative RNA-directed DNA polymerase OS=Rosa chinensis OX=74649 GN=RchiOBHm_Chr1g0368461 PE=4 SV=1	L	Replication, recombination and repair	Gag-protease-integrase-RT-RNaseH polyprotein [Glycine max]
Rro04G028720.1	Molecular Function: nucleic acid binding (GO:0003676);; Molecular Function: zinc ion binding (GO:0008270);; Biological Process: DNA integration (GO:0015074);;	K03006|9.3e-121|adu:107466525|K03006 DNA-directed RNA polymerase II subunit RPB1 [EC:2.7.7.6] | (RefSeq) LOW QUALITY PROTEIN: DNA-directed RNA polymerase II subunit 1-like	[R]	General function prediction only	Reverse transcriptase (RNA-dependent DNA polymerase)	Retrovirus-related Pol polyprotein from transposon TNT 1-94 OS=Nicotiana tabacum OX=4097 PE=2 SV=1	Retrovirus-related Pol polyprotein from transposon TNT 1-94 OS=Vitis vinifera OX=29760 GN=POLX_2481 PE=4 SV=1	L	Replication, recombination and repair	hypothetical protein VITISV_025855 [Vitis vinifera]
Rroptg000012lG001130.1	Molecular Function: nucleic acid binding (GO:0003676);; Molecular Function: RNA-directed DNA polymerase activity (GO:0003964);; Biological Process: DNA integration (GO:0015074);;	K03006|1.1e-93|adu:107466525|K03006 DNA-directed RNA polymerase II subunit RPB1 [EC:2.7.7.6] | (RefSeq) LOW QUALITY PROTEIN: DNA-directed RNA polymerase II subunit 1-like	[R]	General function prediction only	Reverse transcriptase (RNA-dependent DNA polymerase)	Retrovirus-related Pol polyprotein from transposon TNT 1-94 OS=Nicotiana tabacum OX=4097 PE=2 SV=1	Putative RNA-directed DNA polymerase OS=Rosa chinensis OX=74649 GN=RchiOBHm_Chr1g0368461 PE=4 SV=1	L	Replication, recombination and repair	hypothetical protein VITISV_025855 [Vitis vinifera]
Rro03G034600.1	Molecular Function: nucleic acid binding (GO:0003676);; Molecular Function: zinc ion binding (GO:0008270);; Biological Process: DNA integration (GO:0015074);;	K03006|8.7e-95|adu:107466525|K03006 DNA-directed RNA polymerase II subunit RPB1 [EC:2.7.7.6] | (RefSeq) LOW QUALITY PROTEIN: DNA-directed RNA polymerase II subunit 1-like	[R]	General function prediction only	Reverse transcriptase (RNA-dependent DNA polymerase)	Retrovirus-related Pol polyprotein from transposon TNT 1-94 OS=Nicotiana tabacum OX=4097 PE=2 SV=1	Retrovirus-related Pol polyprotein from transposon TNT 1-94 OS=Vitis vinifera OX=29760 GN=POLX_6 PE=4 SV=1	L	Replication, recombination and repair	hypothetical protein VITISV_023299 [Vitis vinifera]
Rro02G035220.1	Molecular Function: methyl indole-3-acetate esterase activity (GO:0080030);;	K20506|1.3e-99|egu:105060863|K20506 tuliposide A-converting enzyme [EC:4.2.99.22] | (RefSeq) tuliposide A-converting enzyme 2, chloroplastic-like	[V]	Defense mechanisms	alpha/beta hydrolase fold	Probable carboxylesterase 12 OS=Arabidopsis thaliana OX=3702 GN=CXE12 PE=1 SV=1	Putative carboxylesterase OS=Rosa chinensis OX=74649 GN=RchiOBHm_Chr6g0258291 PE=4 SV=1	V	Defense mechanisms	PREDICTED: probable carboxylesterase 12-like [Fragaria vesca subsp. vesca]
Rro02G035230.1	Molecular Function: methyl indole-3-acetate esterase activity (GO:0080030);;	K20506|3.1e-90|egu:105060863|K20506 tuliposide A-converting enzyme [EC:4.2.99.22] | (RefSeq) tuliposide A-converting enzyme 2, chloroplastic-like	[V]	Defense mechanisms	alpha/beta hydrolase fold	Probable carboxylesterase 12 OS=Arabidopsis thaliana OX=3702 GN=CXE12 PE=1 SV=1	Putative carboxylesterase OS=Rosa chinensis OX=74649 GN=RchiOBHm_Chr6g0258281 PE=4 SV=1	V	Defense mechanisms	PREDICTED: probable carboxylesterase 12-like [Fragaria vesca subsp. vesca]
Rro02G035240.1	Molecular Function: methyl indole-3-acetate esterase activity (GO:0080030);;	K20506|5.8e-95|egu:105060863|K20506 tuliposide A-converting enzyme [EC:4.2.99.22] | (RefSeq) tuliposide A-converting enzyme 2, chloroplastic-like	[V]	Defense mechanisms	alpha/beta hydrolase fold	Probable carboxylesterase 12 OS=Arabidopsis thaliana OX=3702 GN=CXE12 PE=1 SV=1	Putative carboxylesterase OS=Rosa chinensis OX=74649 GN=RchiOBHm_Chr6g0258291 PE=4 SV=1	V	Defense mechanisms	PREDICTED: probable carboxylesterase 12-like [Fragaria vesca subsp. vesca]
Rro02G035210.1	Molecular Function: methyl indole-3-acetate esterase activity (GO:0080030);;	K20506|2.8e-97|egu:105060863|K20506 tuliposide A-converting enzyme [EC:4.2.99.22] | (RefSeq) tuliposide A-converting enzyme 2, chloroplastic-like	[V]	Defense mechanisms	alpha/beta hydrolase fold	Probable carboxylesterase 12 OS=Arabidopsis thaliana OX=3702 GN=CXE12 PE=1 SV=1	Putative carboxylesterase OS=Rosa chinensis OX=74649 GN=RchiOBHm_Chr6g0258281 PE=4 SV=1	V	Defense mechanisms	PREDICTED: probable carboxylesterase 12-like [Fragaria vesca subsp. vesca]
Rro03G040080.1	Cellular Component: retrotransposon nucleocapsid (GO:0000943);; Molecular Function: molecular_function (GO:0003674);; Molecular Function: nucleic acid binding (GO:0003676);; Molecular Function: RNA binding (GO:0003723);; Molecular Function: catalytic activity (GO:0003824);; Molecular Function: DNA-directed DNA polymerase activity (GO:0003887);; Molecular Function: RNA-directed DNA polymerase acti…	K13457|2.5e-81|pmum:103334684|K13457 disease resistance protein RPM1 | (RefSeq) disease resistance protein RPM1-like	[R]	General function prediction only	Reverse transcriptase (RNA-dependent DNA polymerase)	Transposon Ty3-I Gag-Pol polyprotein OS=Saccharomyces cerevisiae (strain ATCC 204508 / S288c) OX=559292 GN=TY3B-I PE=1 SV=2	Ribonuclease H OS=Malus baccata OX=106549 GN=C1H46_037794 PE=4 SV=1	E	Amino acid transport and metabolism	PREDICTED: uncharacterized protein LOC102607673 [Citrus sinensis]
Rro07G014820.1	Cellular Component: retrotransposon nucleocapsid (GO:0000943);; Molecular Function: molecular_function (GO:0003674);; Molecular Function: nucleic acid binding (GO:0003676);; Molecular Function: RNA binding (GO:0003723);; Molecular Function: catalytic activity (GO:0003824);; Molecular Function: DNA-directed DNA polymerase activity (GO:0003887);; Molecular Function: RNA-directed DNA polymerase acti…	K13457|3.2e-84|pmum:103334684|K13457 disease resistance protein RPM1 | (RefSeq) disease resistance protein RPM1-like	[R]	General function prediction only	Reverse transcriptase (RNA-dependent DNA polymerase)	Transposon Ty3-I Gag-Pol polyprotein OS=Saccharomyces cerevisiae (strain ATCC 204508 / S288c) OX=559292 GN=TY3B-I PE=1 SV=2	Ribonuclease H OS=Malus baccata OX=106549 GN=C1H46_037794 PE=4 SV=1	E	Amino acid transport and metabolism	PREDICTED: uncharacterized protein LOC102607673 [Citrus sinensis]
Rro06G034580.1	Cellular Component: retrotransposon nucleocapsid (GO:0000943);; Molecular Function: molecular_function (GO:0003674);; Molecular Function: nucleic acid binding (GO:0003676);; Molecular Function: RNA binding (GO:0003723);; Molecular Function: catalytic activity (GO:0003824);; Molecular Function: DNA-directed DNA polymerase activity (GO:0003887);; Molecular Function: RNA-directed DNA polymerase acti…	K13457|9.6e-81|pmum:103334684|K13457 disease resistance protein RPM1 | (RefSeq) disease resistance protein RPM1-like	[R]	General function prediction only	Reverse transcriptase (RNA-dependent DNA polymerase)	Retrovirus-related Pol polyprotein from transposon 412 OS=Drosophila melanogaster OX=7227 GN=POL PE=4 SV=1	Ribonuclease H OS=Malus baccata OX=106549 GN=C1H46_037794 PE=4 SV=1	E	Amino acid transport and metabolism	PREDICTED: uncharacterized protein LOC102607673 [Citrus sinensis]
Rro01G000900.1	Cellular Component: retrotransposon nucleocapsid (GO:0000943);; Molecular Function: molecular_function (GO:0003674);; Molecular Function: nucleic acid binding (GO:0003676);; Molecular Function: RNA binding (GO:0003723);; Molecular Function: catalytic activity (GO:0003824);; Molecular Function: DNA-directed DNA polymerase activity (GO:0003887);; Molecular Function: RNA-directed DNA polymerase acti…	K13457|1.2e-83|pmum:103334684|K13457 disease resistance protein RPM1 | (RefSeq) disease resistance protein RPM1-like	[R]	General function prediction only	Reverse transcriptase (RNA-dependent DNA polymerase)	Transposon Ty3-I Gag-Pol polyprotein OS=Saccharomyces cerevisiae (strain ATCC 204508 / S288c) OX=559292 GN=TY3B-I PE=1 SV=2	Ribonuclease H OS=Malus baccata OX=106549 GN=C1H46_037794 PE=4 SV=1	E	Amino acid transport and metabolism	PREDICTED: uncharacterized protein LOC102607673 [Citrus sinensis]
Rro01G009430.1	--	--	--	--	--	--	Uncharacterized protein OS=Prunus yedoensis var. nudiflora OX=2094558 GN=Pyn_02215 PE=4 SV=1	--	--	PREDICTED: uncharacterized protein LOC103401768 [Malus domestica]
Rro01G009450.1	--	--	--	--	--	--	Uncharacterized protein OS=Prunus yedoensis var. nudiflora OX=2094558 GN=Pyn_02215 PE=4 SV=1	--	--	PREDICTED: uncharacterized protein LOC103947482 [Pyrus x bretschneideri]
Rro01G009410.1	--	--	--	--	--	--	Uncharacterized protein OS=Prunus yedoensis var. nudiflora OX=2094558 GN=Pyn_02215 PE=4 SV=1	--	--	PREDICTED: uncharacterized protein LOC103401768 [Malus domestica]
Rro01G009050.1	--	--	--	--	--	--	PREDICTED: LOC109950453 isoform X1 OS=Prunus dulcis OX=3755 GN=ALMOND_2B007150 PE=4 SV=1	--	--	PREDICTED: uncharacterized protein LOC103401768 [Malus domestica]
Rro06G013790.1	Cellular Component: integral component of membrane (GO:0016021);;	K03283|2.1e-12|pmum:103341781|K03283 heat shock 70kDa protein 1/2/6/8 | (RefSeq) heat shock cognate 70 kDa protein-like	[R]	General function prediction only	gag-polypeptide of LTR copia-type	--	Uncharacterized protein OS=Pyrus ussuriensis x Pyrus communis OX=2448454 GN=D8674_035530 PE=4 SV=1	L	Replication, recombination and repair	PREDICTED: uncharacterized protein LOC103331900 [Prunus mume]
Rro06G013780.1	Cellular Component: integral component of membrane (GO:0016021);;	K03283|3.2e-10|pmum:103341781|K03283 heat shock 70kDa protein 1/2/6/8 | (RefSeq) heat shock cognate 70 kDa protein-like	[R]	General function prediction only	gag-polypeptide of LTR copia-type	--	Uncharacterized protein OS=Pyrus ussuriensis x Pyrus communis OX=2448454 GN=D8674_035530 PE=4 SV=1	L	Replication, recombination and repair	PREDICTED: uncharacterized protein LOC103331900 [Prunus mume]
Rro06G025100.1	Biological Process: amino acid transmembrane transport (GO:0003333);; Molecular Function: molecular_function (GO:0003674);; Molecular Function: transporter activity (GO:0005215);; Molecular Function: organic acid transmembrane transporter activity (GO:0005342);; Cellular Component: cellular_component (GO:0005575);; Cellular Component: obsolete cell (GO:0005623);; Cellular Component: plasma membra…	K03283|2.4e-19|pavi:110770125|K03283 heat shock 70kDa protein 1/2/6/8 | (RefSeq) heat shock 70 kDa protein 18-like	[R]	General function prediction only	gag-polypeptide of LTR copia-type	--	PREDICTED: UBN2_3 domain-containing OS=Prunus dulcis OX=3755 GN=ALMOND_2B029841 PE=4 SV=1	E	Amino acid transport and metabolism	PREDICTED: uncharacterized protein LOC101305180 [Fragaria vesca subsp. vesca]
Rro02G023970.1	Cellular Component: nucleus (GO:0005634);; Biological Process: regulation of transcription, DNA-templated (GO:0006355);; Molecular Function: zinc ion binding (GO:0008270);;	K17604|3.6e-83|pavi:110750130|K17604 zinc finger SWIM domain-containing protein 3 | (RefSeq) protein FAR1-RELATED SEQUENCE 5-like	--	--	MULE transposase domain	Protein FAR1-RELATED SEQUENCE 5 OS=Arabidopsis thaliana OX=3702 GN=FRS5 PE=1 SV=1	Protein FAR1-RELATED SEQUENCE (Fragment) OS=Prunus persica OX=3760 GN=PRUPE_ppa022212mg PE=3 SV=1	S	Function unknown	PREDICTED: protein FAR1-RELATED SEQUENCE 5-like [Fragaria vesca subsp. vesca]
Rro02G027470.1	Molecular Function: nucleic acid binding (GO:0003676);; Molecular Function: RNA-DNA hybrid ribonuclease activity (GO:0004523);; Cellular Component: nucleus (GO:0005634);; Biological Process: regulation of transcription, DNA-templated (GO:0006355);; Molecular Function: zinc ion binding (GO:0008270);;	K17604|9.2e-22|pper:18766268|K17604 zinc finger SWIM domain-containing protein 3 | (RefSeq) protein FAR1-RELATED SEQUENCE 5	--	--	FAR1 DNA-binding domain	Protein FAR-RED IMPAIRED RESPONSE 1 OS=Arabidopsis thaliana OX=3702 GN=FAR1 PE=1 SV=1	Protein FAR1-RELATED SEQUENCE OS=Acer yangbiense OX=1000413 GN=EZV62_027058 PE=3 SV=1	S	Function unknown	PREDICTED: protein FAR1-RELATED SEQUENCE 5-like [Fragaria vesca subsp. vesca]
Rro03G024490.1	Cellular Component: nucleus (GO:0005634);; Biological Process: regulation of transcription, DNA-templated (GO:0006355);; Molecular Function: zinc ion binding (GO:0008270);;	K17604|1.3e-66|qsu:112016759|K17604 zinc finger SWIM domain-containing protein 3 | (RefSeq) protein FAR1-RELATED SEQUENCE 5-like	--	--	MULE transposase domain	Protein FAR1-RELATED SEQUENCE 5 OS=Arabidopsis thaliana OX=3702 GN=FRS5 PE=1 SV=1	Protein FAR1-RELATED SEQUENCE OS=Trifolium subterraneum OX=3900 GN=TSUD_58840 PE=3 SV=1	S	Function unknown	PREDICTED: protein FAR1-RELATED SEQUENCE 5-like [Fragaria vesca subsp. vesca]
Rro02G039800.1	Biological Process: ubiquitin-dependent protein catabolic process (GO:0006511);; Molecular Function: kinase activity (GO:0016301);;	K03094|3.7e-52|fve:101293917|K03094 S-phase kinase-associated protein 1 | (RefSeq) SKP1-like protein 1B	[O]	Posttranslational modification, protein turnover, chaperones	Skp1 family, tetramerisation domain	SKP1-like protein 1A OS=Arabidopsis thaliana OX=3702 GN=SKP1A PE=1 SV=1	SKP1-like protein OS=Rosa chinensis OX=74649 GN=RchiOBHm_Chr7g0224691 PE=3 SV=1	O	Posttranslational modification, protein turnover, chaperones	PREDICTED: SKP1-like protein 4-like [Fragaria vesca subsp. vesca]
Rro02G039180.1	Biological Process: ubiquitin-dependent protein catabolic process (GO:0006511);; Molecular Function: kinase activity (GO:0016301);;	K03094|2.0e-52|fve:101293917|K03094 S-phase kinase-associated protein 1 | (RefSeq) SKP1-like protein 1B	[O]	Posttranslational modification, protein turnover, chaperones	Skp1 family, tetramerisation domain	SKP1-like protein 1A OS=Arabidopsis thaliana OX=3702 GN=SKP1A PE=1 SV=1	SKP1-like protein OS=Rosa chinensis OX=74649 GN=RchiOBHm_Chr7g0224691 PE=3 SV=1	O	Posttranslational modification, protein turnover, chaperones	PREDICTED: SKP1-like protein 4-like [Fragaria vesca subsp. vesca]
Rro02G039340.1	Biological Process: ubiquitin-dependent protein catabolic process (GO:0006511);; Molecular Function: kinase activity (GO:0016301);;	K03094|1.3e-51|fve:101293917|K03094 S-phase kinase-associated protein 1 | (RefSeq) SKP1-like protein 1B	[O]	Posttranslational modification, protein turnover, chaperones	Skp1 family, dimerisation domain	SKP1-like protein 1A OS=Arabidopsis thaliana OX=3702 GN=SKP1A PE=1 SV=1	SKP1-like protein OS=Rosa chinensis OX=74649 GN=RchiOBHm_Chr7g0224691 PE=3 SV=1	O	Posttranslational modification, protein turnover, chaperones	PREDICTED: SKP1-like protein 4-like [Fragaria vesca subsp. vesca]
Rro07G020190.1	Molecular Function: nucleic acid binding (GO:0003676);; Molecular Function: RNA-directed DNA polymerase activity (GO:0003964);; Biological Process: DNA integration (GO:0015074);;	K17545|3.8e-77|zma:103634684|K17545 serine/threonine-protein kinase ULK4 [EC:2.7.11.1] | (RefSeq) uncharacterized protein LOC103634684	[R]	General function prediction only	gag-polypeptide of LTR copia-type	Retrovirus-related Pol polyprotein from transposon RE2 OS=Arabidopsis thaliana OX=3702 GN=RE2 PE=4 SV=1	Putative RNA-directed DNA polymerase OS=Rosa chinensis OX=74649 GN=RchiOBHm_Chr5g0032551 PE=4 SV=1	L	Replication, recombination and repair	PREDICTED: uncharacterized mitochondrial protein AtMg00810-like [Fragaria vesca subsp. vesca]
Rro04G027870.1	Molecular Function: nucleic acid binding (GO:0003676);; Molecular Function: RNA-directed DNA polymerase activity (GO:0003964);; Biological Process: DNA integration (GO:0015074);;	K17545|5.6e-145|zma:103634684|K17545 serine/threonine-protein kinase ULK4 [EC:2.7.11.1] | (RefSeq) uncharacterized protein LOC103634684	[R]	General function prediction only	Reverse transcriptase (RNA-dependent DNA polymerase)	Retrovirus-related Pol polyprotein from transposon RE1 OS=Arabidopsis thaliana OX=3702 GN=RE1 PE=2 SV=1	Putative RNA-directed DNA polymerase OS=Rosa chinensis OX=74649 GN=RchiOBHm_Chr5g0032551 PE=4 SV=1	L	Replication, recombination and repair	hypothetical protein VITISV_009255 [Vitis vinifera]
Rro02G027460.1	Molecular Function: nucleic acid binding (GO:0003676);; Molecular Function: RNA-directed DNA polymerase activity (GO:0003964);; Biological Process: DNA integration (GO:0015074);;	K17545|5.8e-144|zma:103634684|K17545 serine/threonine-protein kinase ULK4 [EC:2.7.11.1] | (RefSeq) uncharacterized protein LOC103634684	[R]	General function prediction only	Reverse transcriptase (RNA-dependent DNA polymerase)	Retrovirus-related Pol polyprotein from transposon RE1 OS=Arabidopsis thaliana OX=3702 GN=RE1 PE=2 SV=1	Putative RNA-directed DNA polymerase OS=Rosa chinensis OX=74649 GN=RchiOBHm_Chr5g0032551 PE=4 SV=1	L	Replication, recombination and repair	PREDICTED: uncharacterized protein LOC103949948 [Pyrus x bretschneideri]
Rroptg000330lG000080.1	--	--	--	--	Tripartite tricarboxylate transporter family receptor	UPF0065 protein in gbd 5&apos;region OS=Cupriavidus necator OX=106590 PE=3 SV=1	Protein bugT, putative OS=Ricinus communis OX=3988 GN=RCOM_1809820 PE=4 SV=1	S	Function unknown	PREDICTED: uncharacterized protein LOC105120252 [Populus euphratica]
Rroptg000271lG000150.1	--	--	--	--	Tripartite tricarboxylate transporter family receptor	UPF0065 protein in tcbD-tcbE intergenic region OS=Pseudomonas sp. (strain P51) OX=65067 PE=3 SV=1	Uncharacterized protein OS=Solanum lycopersicum OX=4081 PE=4 SV=1	S	Function unknown	protein in tcbD-tcbE intergenic region [Beauveria bassiana D1-5]
Rroptg000337lG000120.1	--	--	--	--	Tripartite tricarboxylate transporter family receptor	UPF0065 protein in clcB-clcD intergenic region OS=Pseudomonas aeruginosa OX=287 PE=1 SV=1	Uncharacterized protein OS=Solanum lycopersicum OX=4081 PE=4 SV=1	S	Function unknown	protein in tcbD-tcbE intergenic region [Beauveria bassiana D1-5]
Rro06G026520.1	--	--	--	--	--	--	Uncharacterized protein OS=Rosa chinensis OX=74649 GN=RchiOBHm_Chr2g0111501 PE=4 SV=1	--	--	--
Rro02G026830.1	--	--	--	--	--	--	Putative transcription factor MYB-HB-like family OS=Rosa chinensis OX=74649 GN=RchiOBHm_Chr6g0298551 PE=4 SV=1	--	--	PREDICTED: uncharacterized protein LOC101293569 [Fragaria vesca subsp. vesca]
Rro01G000920.1	--	--	--	--	--	--	Putative transcription factor MYB-HB-like family OS=Rosa chinensis OX=74649 GN=RchiOBHm_Chr6g0298551 PE=4 SV=1	--	--	--
Rro04G013030.1	Biological Process: response to acid chemical (GO:0001101);; Molecular Function: molecular_function (GO:0003674);; Molecular Function: catalytic activity (GO:0003824);; Molecular Function: thiol-dependent ubiquitin-specific protease activity (GO:0004843);; Molecular Function: protein binding (GO:0005515);; Cellular Component: cellular_component (GO:0005575);; Cellular Component: intracellular (GO…	--	[DR]	--	MATH domain	--	Inactive serine/threonine-protein kinase fnkC OS=Pyrus ussuriensis x Pyrus communis OX=2448454 GN=D8674_009506 PE=4 SV=1	D	Cell cycle control, cell division, chromosome partitioning	PREDICTED: uncharacterized protein LOC103944675 [Pyrus x bretschneideri]
Rro04G013600.1	Molecular Function: thiol-dependent ubiquitinyl hydrolase activity (GO:0036459);;	K11838|7.2e-16|cmax:111481561|K11838 ubiquitin carboxyl-terminal hydrolase 7 [EC:3.4.19.12] | (RefSeq) ubiquitin carboxyl-terminal hydrolase 12-like	[DR]	--	MATH domain	Ubiquitin carboxyl-terminal hydrolase 12 OS=Arabidopsis thaliana OX=3702 GN=UBP12 PE=1 SV=2	Putative ubiquitinyl hydrolase 1 OS=Rosa chinensis OX=74649 GN=RchiOBHm_Chr4g0426731 PE=4 SV=1	D	Cell cycle control, cell division, chromosome partitioning	PREDICTED: uncharacterized protein LOC101314944 [Fragaria vesca subsp. vesca]
Rro04G012910.1	Biological Process: response to acid chemical (GO:0001101);; Molecular Function: molecular_function (GO:0003674);; Molecular Function: catalytic activity (GO:0003824);; Molecular Function: thiol-dependent ubiquitin-specific protease activity (GO:0004843);; Molecular Function: protein binding (GO:0005515);; Cellular Component: cellular_component (GO:0005575);; Cellular Component: intracellular (GO…	--	[DR]	--	MATH domain	--	Uncharacterized protein OS=Prunus persica OX=3760 GN=PRUPE_1G107800 PE=4 SV=1	D	Cell cycle control, cell division, chromosome partitioning	hypothetical protein PRUPE_ppa017827mg [Prunus persica]
Rro03G026450.1	--	K01303|1.0e-42|fve:101311565|K01303 acylaminoacyl-peptidase [EC:3.4.19.1] | (RefSeq) uncharacterized LOC101311565	[R]	General function prediction only	--	--	Uncharacterized protein OS=Rosa chinensis OX=74649 GN=RchiOBHm_Chr5g0080601 PE=4 SV=1	L	Replication, recombination and repair	PREDICTED: uncharacterized protein LOC103341623 [Prunus mume]
Rro03G027400.1	Molecular Function: nucleic acid binding (GO:0003676);; Molecular Function: zinc ion binding (GO:0008270);;	K01303|3.5e-43|fve:101311565|K01303 acylaminoacyl-peptidase [EC:3.4.19.1] | (RefSeq) uncharacterized LOC101311565	[R]	General function prediction only	--	--	Uncharacterized protein OS=Rosa chinensis OX=74649 GN=RchiOBHm_Chr5g0080601 PE=4 SV=1	L	Replication, recombination and repair	PREDICTED: uncharacterized protein LOC103341623 [Prunus mume]
Rro03G027440.1	Molecular Function: nucleic acid binding (GO:0003676);; Molecular Function: zinc ion binding (GO:0008270);;	K01303|1.0e-41|fve:101311565|K01303 acylaminoacyl-peptidase [EC:3.4.19.1] | (RefSeq) uncharacterized LOC101311565	[R]	General function prediction only	--	--	Uncharacterized protein OS=Rosa chinensis OX=74649 GN=RchiOBHm_Chr5g0080601 PE=4 SV=1	L	Replication, recombination and repair	PREDICTED: uncharacterized protein LOC103341623 [Prunus mume]
Rroptg000039lG000090.1	Molecular Function: ATP binding (GO:0005524);; Cellular Component: chloroplast stroma (GO:0009570);; Cellular Component: integral component of membrane (GO:0016021);;	K03040|2.7e-16|han:110900725|K03040 DNA-directed RNA polymerase subunit alpha [EC:2.7.7.6] | (RefSeq) uncharacterized protein LOC110900725	--	--	Plant protein of unknown function (DUF825)	Protein Ycf2 OS=Morus indica OX=248361 GN=ycf2-A PE=3 SV=1	Protein Ycf2 OS=Rubus takesimensis OX=321598 GN=ycf2 PE=3 SV=1	C	Energy production and conversion	Ycf2 (chloroplast) [Rosa odorata var. gigantea]
Rroptg000191lG000010.1	Molecular Function: ATP binding (GO:0005524);; Cellular Component: chloroplast stroma (GO:0009570);; Cellular Component: integral component of membrane (GO:0016021);;	K03040|2.7e-16|han:110900725|K03040 DNA-directed RNA polymerase subunit alpha [EC:2.7.7.6] | (RefSeq) uncharacterized protein LOC110900725	--	--	Plant protein of unknown function (DUF825)	Protein Ycf2 OS=Morus indica OX=248361 GN=ycf2-A PE=3 SV=1	Protein Ycf2 OS=Rubus takesimensis OX=321598 GN=ycf2 PE=3 SV=1	C	Energy production and conversion	Ycf2 (chloroplast) [Rosa odorata var. gigantea]
Rroptg000108lG000010.1	Molecular Function: ATP binding (GO:0005524);; Cellular Component: chloroplast (GO:0009507);;	K02886|1.9e-16|lsv:111895953|K02886 large subunit ribosomal protein L2 | (RefSeq) uncharacterized protein LOC111895953	--	--	Plant protein of unknown function (DUF825)	Protein Ycf2 OS=Morus indica OX=248361 GN=ycf2-A PE=3 SV=1	Photosystem I assembly protein Ycf2 OS=Rubus trifidus OX=75096 GN=ycf2 PE=4 SV=1	S	Function unknown	Ycf2 (chloroplast) [Rosa odorata var. gigantea]
Rro04G036070.1	--	--	--	--	Putative gypsy type transposon	--	Uncharacterized protein (Fragment) OS=Prunus dulcis OX=3755 GN=Prudu_005868 PE=4 SV=1	--	--	PREDICTED: uncharacterized protein LOC102619712 [Citrus sinensis]
Rro04G027290.1	--	--	--	--	Putative gypsy type transposon	--	Uncharacterized protein (Fragment) OS=Prunus dulcis OX=3755 GN=Prudu_007362 PE=4 SV=1	S	Function unknown	--
Rro07G024150.1	Cellular Component: integral component of membrane (GO:0016021);;	--	--	--	Late embryogenesis abundant protein	--	Putative Late embryogenesis abundant protein, LEA-14 OS=Rosa chinensis OX=74649 GN=RchiOBHm_Chr7g0222851 PE=4 SV=1	S	Function unknown	PREDICTED: uncharacterized protein LOC101293877 [Fragaria vesca subsp. vesca]
Rro07G024120.1	Cellular Component: integral component of membrane (GO:0016021);;	--	--	--	Late embryogenesis abundant protein	--	Putative Late embryogenesis abundant protein, LEA-14 OS=Rosa chinensis OX=74649 GN=RchiOBHm_Chr7g0222851 PE=4 SV=1	S	Function unknown	PREDICTED: uncharacterized protein LOC101293877 [Fragaria vesca subsp. vesca]
Rro07G024090.1	Cellular Component: integral component of membrane (GO:0016021);;	--	--	--	Late embryogenesis abundant protein	--	Putative Late embryogenesis abundant protein, LEA-14 OS=Rosa chinensis OX=74649 GN=RchiOBHm_Chr7g0222851 PE=4 SV=1	S	Function unknown	PREDICTED: uncharacterized protein LOC101293877 [Fragaria vesca subsp. vesca]
Rroptg000012lG001320.1	--	K01303|3.0e-25|fve:101311565|K01303 acylaminoacyl-peptidase [EC:3.4.19.1] | (RefSeq) uncharacterized LOC101311565	[R]	General function prediction only	--	--	Uncharacterized protein OS=Rosa chinensis OX=74649 GN=RchiOBHm_Chr2g0135321 PE=4 SV=1	L	Replication, recombination and repair	PREDICTED: uncharacterized protein LOC103341623 [Prunus mume]
Rro01G025240.1	--	K01303|3.4e-37|fve:101311565|K01303 acylaminoacyl-peptidase [EC:3.4.19.1] | (RefSeq) uncharacterized LOC101311565	[R]	General function prediction only	--	--	Uncharacterized protein OS=Rosa chinensis OX=74649 GN=RchiOBHm_Chr2g0135321 PE=4 SV=1	L	Replication, recombination and repair	PREDICTED: uncharacterized protein LOC103341623 [Prunus mume]
Rro02G028630.1	--	K01303|1.4e-21|fve:101311565|K01303 acylaminoacyl-peptidase [EC:3.4.19.1] | (RefSeq) uncharacterized LOC101311565	[R]	General function prediction only	--	--	Uncharacterized protein OS=Rosa chinensis OX=74649 GN=RchiOBHm_Chr2g0135321 PE=4 SV=1	L	Replication, recombination and repair	PREDICTED: uncharacterized protein LOC103322376 [Prunus mume]
Rro04G021170.1	Molecular Function: nucleic acid binding (GO:0003676);; Molecular Function: RNA-directed DNA polymerase activity (GO:0003964);; Molecular Function: RNA-DNA hybrid ribonuclease activity (GO:0004523);;	K22804|7.9e-97|bna:106442438|K22804 structural maintenance of chromosomes protein 6 | (RefSeq) structural maintenance of chromosomes protein 6B-like	[R]	General function prediction only	Reverse transcriptase (RNA-dependent DNA polymerase)	Putative ribonuclease H protein At1g65750 OS=Arabidopsis thaliana OX=3702 GN=At1g65750 PE=3 SV=1	Putative RNA-directed DNA polymerase OS=Rosa chinensis OX=74649 GN=RchiOBHm_Chr5g0053531 PE=4 SV=1	S	Function unknown	PREDICTED: uncharacterized protein LOC103936764 [Pyrus x bretschneideri]
Rroptg000012lG001070.1	Molecular Function: nucleic acid binding (GO:0003676);; Molecular Function: RNA-directed DNA polymerase activity (GO:0003964);; Molecular Function: RNA-DNA hybrid ribonuclease activity (GO:0004523);;	K22804|1.4e-87|bna:106442438|K22804 structural maintenance of chromosomes protein 6 | (RefSeq) structural maintenance of chromosomes protein 6B-like	[R]	General function prediction only	Reverse transcriptase (RNA-dependent DNA polymerase)	Putative ribonuclease H protein At1g65750 OS=Arabidopsis thaliana OX=3702 GN=At1g65750 PE=3 SV=1	Putative RNA-directed DNA polymerase OS=Rosa chinensis OX=74649 GN=RchiOBHm_Chr5g0053531 PE=4 SV=1	S	Function unknown	PREDICTED: uncharacterized protein LOC103936764 [Pyrus x bretschneideri]
Rro02G034510.1	Molecular Function: nucleic acid binding (GO:0003676);; Molecular Function: RNA-directed DNA polymerase activity (GO:0003964);; Molecular Function: RNA-DNA hybrid ribonuclease activity (GO:0004523);;	K22804|8.4e-94|bna:106442438|K22804 structural maintenance of chromosomes protein 6 | (RefSeq) structural maintenance of chromosomes protein 6B-like	[R]	General function prediction only	Reverse transcriptase (RNA-dependent DNA polymerase)	Putative ribonuclease H protein At1g65750 OS=Arabidopsis thaliana OX=3702 GN=At1g65750 PE=3 SV=1	Putative RNA-directed DNA polymerase OS=Rosa chinensis OX=74649 GN=RchiOBHm_Chr5g0053531 PE=4 SV=1	S	Function unknown	PREDICTED: uncharacterized protein LOC103936764 [Pyrus x bretschneideri]
Rro03G029480.1	Molecular Function: nucleic acid binding (GO:0003676);; Molecular Function: zinc ion binding (GO:0008270);;	K10406|4.5e-40|ghi:107922068|K10406 kinesin family member C2/C3 | (RefSeq) kinesin KP1-like isoform X1	[R]	General function prediction only	Domain of unknown function (DUF4283)	--	PREDICTED: reverse mRNAase OS=Prunus dulcis OX=3755 GN=ALMOND_2B000944 PE=4 SV=1	S	Function unknown	PREDICTED: uncharacterized protein LOC103327218 [Prunus mume]
Rro06G015820.1	Molecular Function: nucleic acid binding (GO:0003676);; Molecular Function: zinc ion binding (GO:0008270);;	K10406|5.5e-32|ghi:107922068|K10406 kinesin family member C2/C3 | (RefSeq) kinesin KP1-like isoform X1	[R]	General function prediction only	Domain of unknown function (DUF4283)	--	CCHC-type domain-containing protein OS=Prunus yedoensis var. nudiflora OX=2094558 GN=Pyn_30461 PE=4 SV=1	S	Function unknown	PREDICTED: uncharacterized protein LOC103327218 [Prunus mume]
Rro03G028710.1	Molecular Function: nucleic acid binding (GO:0003676);; Molecular Function: zinc ion binding (GO:0008270);;	K10406|7.3e-41|ghi:107922068|K10406 kinesin family member C2/C3 | (RefSeq) kinesin KP1-like isoform X1	[R]	General function prediction only	Domain of unknown function (DUF4283)	--	CCHC-type domain-containing protein OS=Prunus yedoensis var. nudiflora OX=2094558 GN=Pyn_26759 PE=4 SV=1	S	Function unknown	PREDICTED: uncharacterized protein LOC103327218 [Prunus mume]
Rro05G012310.1	Molecular Function: nucleic acid binding (GO:0003676);; Molecular Function: RNA-directed DNA polymerase activity (GO:0003964);; Molecular Function: RNA-DNA hybrid ribonuclease activity (GO:0004523);;	K00799|2.6e-10|soe:110786294|K00799 glutathione S-transferase [EC:2.5.1.18] | (RefSeq) uncharacterized protein LOC110786294	[R]	General function prediction only	Reverse transcriptase-like	Putative ribonuclease H protein At1g65750 OS=Arabidopsis thaliana OX=3702 GN=At1g65750 PE=3 SV=1	Putative ribonuclease H-like domain, reverse transcriptase zinc-binding domain-containing protein OS=Rosa chinensis OX=74649 GN=RchiOBHm_Chr3g0486981 PE=4 SV=1	E	Amino acid transport and metabolism	PREDICTED: putative ribonuclease H protein At1g65750-like [Fragaria vesca subsp. vesca]
Rro05G007300.1	Molecular Function: nucleic acid binding (GO:0003676);; Molecular Function: RNA-directed DNA polymerase activity (GO:0003964);; Molecular Function: RNA-DNA hybrid ribonuclease activity (GO:0004523);;	K12874|1.7e-20|qsu:112031791|K12874 intron-binding protein aquarius | (RefSeq) LOW QUALITY PROTEIN: intron-binding protein aquarius-like	[R]	General function prediction only	Reverse transcriptase-like	Putative ribonuclease H protein At1g65750 OS=Arabidopsis thaliana OX=3702 GN=At1g65750 PE=3 SV=1	Putative RNA-directed DNA polymerase OS=Rosa chinensis OX=74649 GN=RchiOBHm_Chr1g0328181 PE=4 SV=1	L	Replication, recombination and repair	PREDICTED: putative ribonuclease H protein At1g65750-like [Fragaria vesca subsp. vesca]
Rro07G017020.1	Molecular Function: nucleic acid binding (GO:0003676);; Molecular Function: RNA-directed DNA polymerase activity (GO:0003964);; Molecular Function: RNA-DNA hybrid ribonuclease activity (GO:0004523);;	K12874|1.0e-34|qsu:112031791|K12874 intron-binding protein aquarius | (RefSeq) LOW QUALITY PROTEIN: intron-binding protein aquarius-like	[R]	General function prediction only	Reverse transcriptase-like	Putative ribonuclease H protein At1g65750 OS=Arabidopsis thaliana OX=3702 GN=At1g65750 PE=3 SV=1	Putative RNA-directed DNA polymerase OS=Rosa chinensis OX=74649 GN=RchiOBHm_Chr1g0328181 PE=4 SV=1	E	Amino acid transport and metabolism	PREDICTED: uncharacterized protein LOC101297422 [Fragaria vesca subsp. vesca]
Rro02G004140.1	Molecular Function: adenosylmethionine decarboxylase activity (GO:0004014);; Biological Process: spermine biosynthetic process (GO:0006597);; Biological Process: spermidine biosynthetic process (GO:0008295);; Cellular Component: integral component of membrane (GO:0016021);;	--	--	--	--	--	Putative adenosylmethionine decarboxylase OS=Rosa chinensis OX=74649 GN=RchiOBHm_Chr4g0420781 PE=3 SV=1	--	--	--
Rro04G021400.1	Molecular Function: nucleic acid binding (GO:0003676);; Molecular Function: methylmalonate-semialdehyde dehydrogenase (acylating) activity (GO:0004491);; Molecular Function: zinc ion binding (GO:0008270);;	K00140|1.4e-29|jre:108986827|K00140 malonate-semialdehyde dehydrogenase (acetylating) / methylmalonate-semialdehyde dehydrogenase [EC:1.2.1.18 1.2.1.27] | (RefSeq) uncharacterized protein LOC108986827	--	--	MULE transposase domain	Protein FAR1-RELATED SEQUENCE 5 OS=Arabidopsis thaliana OX=3702 GN=FRS5 PE=1 SV=1	Putative transcription factor interactor and regulator CCHC(Zn) family OS=Rosa chinensis OX=74649 GN=RchiOBHm_Chr4g0385841 PE=4 SV=1	S	Function unknown	PREDICTED: protein FAR1-RELATED SEQUENCE 5-like [Prunus mume]
Rro03G034190.1	Molecular Function: nucleic acid binding (GO:0003676);; Molecular Function: methylmalonate-semialdehyde dehydrogenase (acylating) activity (GO:0004491);; Molecular Function: zinc ion binding (GO:0008270);;	K00140|1.3e-41|pop:7476430|K00140 malonate-semialdehyde dehydrogenase (acetylating) / methylmalonate-semialdehyde dehydrogenase [EC:1.2.1.18 1.2.1.27] | (RefSeq) methylmalonate-semialdehyde dehydrogenase [acylating], mitochondrial	--	--	MULE transposase domain	PKS-NRPS hybrid synthetase CHGG_01239 OS=Chaetomium globosum (strain ATCC 6205 / CBS 148.51 / DSM 1962 / NBRC 6347 / NRRL 1970) OX=306901 GN=CHGG_01239 PE=3 SV=1	Putative transcription factor interactor and regulator CCHC(Zn) family OS=Rosa chinensis OX=74649 GN=RchiOBHm_Chr4g0385841 PE=4 SV=1	S	Function unknown	PREDICTED: protein FAR1-RELATED SEQUENCE 5-like [Prunus mume]
Rro07G017700.1	Molecular Function: nucleic acid binding (GO:0003676);; Molecular Function: methylmalonate-semialdehyde dehydrogenase (acylating) activity (GO:0004491);; Molecular Function: zinc ion binding (GO:0008270);;	K00140|1.3e-41|dzi:111291869|K00140 malonate-semialdehyde dehydrogenase (acetylating) / methylmalonate-semialdehyde dehydrogenase [EC:1.2.1.18 1.2.1.27] | (RefSeq) uncharacterized protein LOC111291869 isoform X1	--	--	MULE transposase domain	Protein FAR1-RELATED SEQUENCE 5 OS=Arabidopsis thaliana OX=3702 GN=FRS5 PE=1 SV=1	Putative transcription factor interactor and regulator CCHC(Zn) family OS=Rosa chinensis OX=74649 GN=RchiOBHm_Chr4g0385841 PE=4 SV=1	S	Function unknown	PREDICTED: protein FAR1-RELATED SEQUENCE 5-like [Prunus mume]
Rro03G024900.1	Molecular Function: nucleic acid binding (GO:0003676);; Molecular Function: zinc ion binding (GO:0008270);; Biological Process: DNA integration (GO:0015074);;	K02111|1.8e-30|mdm:114822316|K02111 F-type H+/Na+-transporting ATPase subunit alpha [EC:7.1.2.2 7.2.2.1] | (RefSeq) LOW QUALITY PROTEIN: uncharacterized protein LOC114822316	--	--	Zinc knuckle	--	Disease resistance protein CC-NBS-LRR class family OS=Prunus dulcis OX=3755 GN=Prudu_1324S000100 PE=4 SV=1	U	Intracellular trafficking, secretion, and vesicular transport	PREDICTED: uncharacterized protein LOC103441644 [Malus domestica]
Rro06G046780.1	Molecular Function: nucleic acid binding (GO:0003676);; Molecular Function: zinc ion binding (GO:0008270);; Biological Process: DNA integration (GO:0015074);;	K02111|2.1e-40|mdm:114822316|K02111 F-type H+/Na+-transporting ATPase subunit alpha [EC:7.1.2.2 7.2.2.1] | (RefSeq) LOW QUALITY PROTEIN: uncharacterized protein LOC114822316	--	--	gag-polypeptide of LTR copia-type	--	Disease resistance protein CC-NBS-LRR class family OS=Prunus dulcis OX=3755 GN=Prudu_1324S000100 PE=4 SV=1	U	Intracellular trafficking, secretion, and vesicular transport	PREDICTED: uncharacterized protein LOC103441644 [Malus domestica]
Rro04G021800.1	Molecular Function: nucleic acid binding (GO:0003676);; Molecular Function: zinc ion binding (GO:0008270);; Biological Process: DNA integration (GO:0015074);;	K02111|1.4e-35|mdm:114822316|K02111 F-type H+/Na+-transporting ATPase subunit alpha [EC:7.1.2.2 7.2.2.1] | (RefSeq) LOW QUALITY PROTEIN: uncharacterized protein LOC114822316	--	--	Zinc knuckle	--	Disease resistance protein CC-NBS-LRR class family OS=Prunus dulcis OX=3755 GN=Prudu_1324S000100 PE=4 SV=1	U	Intracellular trafficking, secretion, and vesicular transport	PREDICTED: uncharacterized protein LOC103418510 [Malus domestica]
Rro03G013900.1	--	--	--	--	--	--	Uncharacterized protein OS=Rosa chinensis OX=74649 GN=RchiOBHm_Chr2g0138981 PE=4 SV=1	--	--	PREDICTED: uncharacterized protein LOC101307332 [Fragaria vesca subsp. vesca]
Rro06G002430.1	--	--	--	--	--	--	Uncharacterized protein OS=Rosa chinensis OX=74649 GN=RchiOBHm_Chr6g0291051 PE=4 SV=1	--	--	--
Rro01G008080.1	Molecular Function: monooxygenase activity (GO:0004497);; Molecular Function: iron ion binding (GO:0005506);; Molecular Function: oxidoreductase activity, acting on paired donors, with incorporation or reduction of molecular oxygen (GO:0016705);; Molecular Function: heme binding (GO:0020037);;	K20617|1.2e-169|vvi:100253593|K20617 cytochrome P450 family 71 subfamily A | (RefSeq) cytochrome P450 71A25	[Q]	Secondary metabolites biosynthesis, transport and catabolism	Cytochrome P450	Cytochrome P450 736A117 OS=Prunus mume OX=102107 GN=CYP736A117 PE=2 SV=1	Putative cytochrome P450 OS=Rosa chinensis OX=74649 GN=RchiOBHm_Chr6g0274021 PE=3 SV=1	Q	Secondary metabolites biosynthesis, transport and catabolism	PREDICTED: cytochrome P450 71A4-like [Fragaria vesca subsp. vesca]
Rro01G008040.1	Molecular Function: monooxygenase activity (GO:0004497);; Molecular Function: iron ion binding (GO:0005506);; Molecular Function: oxidoreductase activity, acting on paired donors, with incorporation or reduction of molecular oxygen (GO:0016705);; Molecular Function: heme binding (GO:0020037);;	K20617|5.4e-170|vvi:100253593|K20617 cytochrome P450 family 71 subfamily A | (RefSeq) cytochrome P450 71A25	[Q]	Secondary metabolites biosynthesis, transport and catabolism	Cytochrome P450	Cytochrome P450 736A117 OS=Prunus mume OX=102107 GN=CYP736A117 PE=2 SV=1	Putative cytochrome P450 OS=Rosa chinensis OX=74649 GN=RchiOBHm_Chr6g0274021 PE=3 SV=1	Q	Secondary metabolites biosynthesis, transport and catabolism	PREDICTED: cytochrome P450 71A4-like [Fragaria vesca subsp. vesca]
Rro01G008050.1	Molecular Function: monooxygenase activity (GO:0004497);; Molecular Function: iron ion binding (GO:0005506);; Molecular Function: oxidoreductase activity, acting on paired donors, with incorporation or reduction of molecular oxygen (GO:0016705);; Molecular Function: heme binding (GO:0020037);;	K20617|9.1e-159|vvi:100253593|K20617 cytochrome P450 family 71 subfamily A | (RefSeq) cytochrome P450 71A25	[Q]	Secondary metabolites biosynthesis, transport and catabolism	Cytochrome P450	Cytochrome P450 736A117 OS=Prunus mume OX=102107 GN=CYP736A117 PE=2 SV=1	Putative cytochrome P450 OS=Rosa chinensis OX=74649 GN=RchiOBHm_Chr5g0036731 PE=3 SV=1	Q	Secondary metabolites biosynthesis, transport and catabolism	PREDICTED: cytochrome P450 71A4-like [Fragaria vesca subsp. vesca]
Rro01G004220.1	Cellular Component: integral component of membrane (GO:0016021);;	--	--	--	Male gamete fusion factor	Protein HAPLESS 2 OS=Arabidopsis thaliana OX=3702 GN=HAP2 PE=1 SV=1	Putative generative cell specific-1, HAP2-GCS1 OS=Rosa chinensis OX=74649 GN=RchiOBHm_Chr4g0410761 PE=3 SV=1	S	Function unknown	PREDICTED: protein HAPLESS 2-like [Fragaria vesca subsp. vesca]
Rro06G025720.1	Cellular Component: integral component of membrane (GO:0016021);;	--	--	--	Male gamete fusion factor	Protein HAPLESS 2 OS=Arabidopsis thaliana OX=3702 GN=HAP2 PE=1 SV=1	Generative cell specific-1, HAP2-GCS1 OS=Corchorus capsularis OX=210143 GN=CCACVL1_13677 PE=3 SV=1	S	Function unknown	PREDICTED: protein HAPLESS 2-like [Fragaria vesca subsp. vesca]
Rro06G025710.1	Cellular Component: integral component of membrane (GO:0016021);;	--	--	--	Male gamete fusion factor	Protein HAPLESS 2 OS=Arabidopsis thaliana OX=3702 GN=HAP2 PE=1 SV=1	Generative cell specific-1, HAP2-GCS1 OS=Corchorus capsularis OX=210143 GN=CCACVL1_13677 PE=3 SV=1	S	Function unknown	PREDICTED: protein HAPLESS 2-like [Fragaria vesca subsp. vesca]
Rro06G020370.1	Biological Process: defense response (GO:0006952);; Molecular Function: hydrolase activity (GO:0016787);; Molecular Function: ADP binding (GO:0043531);;	K15078|1.3e-127|tcc:18614561|K15078 structure-specific endonuclease subunit SLX1 [EC:3.6.1.-] | (RefSeq) putative disease resistance protein RGA3	[T]	Signal transduction mechanisms	NB-ARC domain	Putative disease resistance protein RGA3 OS=Solanum bulbocastanum OX=147425 GN=RGA3 PE=2 SV=2	Putative P-loop containing nucleoside triphosphate hydrolase, leucine-rich repeat domain, L OS=Rosa chinensis OX=74649 GN=RchiOBHm_Chr2g0135021 PE=4 SV=1	T	Signal transduction mechanisms	PREDICTED: putative disease resistance protein RGA3-like [Fragaria vesca subsp. vesca]
Rro06G020840.1	Biological Process: defense response (GO:0006952);; Molecular Function: hydrolase activity (GO:0016787);; Molecular Function: ADP binding (GO:0043531);;	K15078|1.2e-132|tcc:18614561|K15078 structure-specific endonuclease subunit SLX1 [EC:3.6.1.-] | (RefSeq) putative disease resistance protein RGA3	[T]	Signal transduction mechanisms	NB-ARC domain	Putative disease resistance protein RGA3 OS=Solanum bulbocastanum OX=147425 GN=RGA3 PE=2 SV=2	Putative P-loop containing nucleoside triphosphate hydrolase, leucine-rich repeat domain, L OS=Rosa chinensis OX=74649 GN=RchiOBHm_Chr2g0135021 PE=4 SV=1	T	Signal transduction mechanisms	PREDICTED: putative disease resistance protein RGA3-like [Fragaria vesca subsp. vesca]
Rro06G020330.1	Biological Process: defense response (GO:0006952);; Molecular Function: hydrolase activity (GO:0016787);; Molecular Function: ADP binding (GO:0043531);;	K15078|9.1e-131|nau:109213664|K15078 structure-specific endonuclease subunit SLX1 [EC:3.6.1.-] | (RefSeq) putative disease resistance protein RGA3	[T]	Signal transduction mechanisms	NB-ARC domain	Putative disease resistance protein RGA3 OS=Solanum bulbocastanum OX=147425 GN=RGA3 PE=2 SV=2	Putative P-loop containing nucleoside triphosphate hydrolase, leucine-rich repeat domain, L OS=Rosa chinensis OX=74649 GN=RchiOBHm_Chr2g0135021 PE=4 SV=1	T	Signal transduction mechanisms	PREDICTED: putative disease resistance protein RGA3-like [Fragaria vesca subsp. vesca]
Rro03G022070.1	Molecular Function: cysteine-type peptidase activity (GO:0008234);;	--	--	--	Ulp1 protease family, C-terminal catalytic domain	--	Putative Ulp1 protease family catalytic domain, putative transposase, Ptta/En/Spm, plant OS=Rosa chinensis OX=74649 GN=RchiOBHm_Chr4g0385451 PE=3 SV=1	S	Function unknown	PREDICTED: uncharacterized protein LOC103334016 [Prunus mume]
Rro07G020240.1	Biological Process: proteolysis (GO:0006508);; Molecular Function: cysteine-type peptidase activity (GO:0008234);;	--	--	--	Ulp1 protease family, C-terminal catalytic domain	--	Putative Ulp1 protease family catalytic domain, putative transposase, Ptta/En/Spm, plant OS=Rosa chinensis OX=74649 GN=RchiOBHm_Chr4g0385451 PE=3 SV=1	S	Function unknown	hypothetical protein PRUPE_ppb015974mg [Prunus persica]
Rro07G021750.1	Molecular Function: cysteine-type peptidase activity (GO:0008234);;	--	--	--	Ulp1 protease family, C-terminal catalytic domain	--	Putative Ulp1 protease family catalytic domain, Transposase-associated domain-containing protein OS=Rosa chinensis OX=74649 GN=RchiOBHm_Chr6g0250691 PE=3 SV=1	S	Function unknown	PREDICTED: uncharacterized protein LOC101298373 [Fragaria vesca subsp. vesca]
Rro05G021450.1	--	--	--	--	--	--	Putative F-box domain-containing protein OS=Rosa chinensis OX=74649 GN=RchiOBHm_Chr3g0449911 PE=4 SV=1	--	--	PREDICTED: uncharacterized protein LOC103337165 [Prunus mume]
Rro05G028450.1	--	--	--	--	--	--	Putative F-box domain-containing protein OS=Rosa chinensis OX=74649 GN=RchiOBHm_Chr3g0449911 PE=4 SV=1	--	--	PREDICTED: uncharacterized protein LOC103337165 [Prunus mume]
Rro01G003970.1	--	K10268|2.1e-41|aof:109825399|K10268 F-box and leucine-rich repeat protein 2/20 | (RefSeq) F-box/LRR-repeat protein 20-like	[R]	General function prediction only	--	Retrovirus-related Pol polyprotein from transposon TNT 1-94 OS=Nicotiana tabacum OX=4097 PE=2 SV=1	Reverse transcriptase Ty1/copia-type domain-containing protein OS=Malus domestica OX=3750 GN=DVH24_036019 PE=4 SV=1	T	Signal transduction mechanisms	putative retrotransposon protein [Phyllostachys edulis]
Rro06G034650.1	--	K02111|4.4e-23|gab:108484829|K02111 F-type H+/Na+-transporting ATPase subunit alpha [EC:7.1.2.2 7.2.2.1] | (RefSeq) ATP synthase subunit alpha, chloroplastic-like	[R]	General function prediction only	--	Retrovirus-related Pol polyprotein from transposon TNT 1-94 OS=Nicotiana tabacum OX=4097 PE=2 SV=1	Uncharacterized protein OS=Punica granatum OX=22663 GN=CRG98_011689 PE=4 SV=1	J	Translation, ribosomal structure and biogenesis	contains similarity to reverse transcriptase (Pfam: rvt.hmm, score 19.29) [Arabidopsis thaliana]
Rroptg000303lG000130.1	Molecular Function: xanthine dehydrogenase activity (GO:0004854);; Molecular Function: oxidoreductase activity (GO:0016491);; Biological Process: oxidation-reduction process (GO:0055114);;	K00106|2.5e-32|csl:COCSUDRAFT_53984|K00106 xanthine dehydrogenase/oxidase [EC:1.17.1.4 1.17.3.2] | (RefSeq) xanthine dehydrogenase-like protein	[F]	Nucleotide transport and metabolism	Molybdopterin-binding domain of aldehyde dehydrogenase	Aldehyde oxidoreductase molybdenum-binding subunit PaoC OS=Escherichia coli (strain K12) OX=83333 GN=paoC PE=1 SV=1	Xanthine dehydrogenase, putative (Fragment) OS=Ricinus communis OX=3988 GN=RCOM_0057320 PE=4 SV=1	F	Nucleotide transport and metabolism	xanthine dehydrogenase, putative [Ricinus communis]
Rroptg000303lG000140.1	Molecular Function: xanthine dehydrogenase activity (GO:0004854);; Molecular Function: oxidoreductase activity (GO:0016491);; Biological Process: oxidation-reduction process (GO:0055114);;	--	--	--	Molybdopterin-binding domain of aldehyde dehydrogenase	Aldehyde oxidoreductase molybdenum-binding subunit PaoC OS=Escherichia coli O157:H7 OX=83334 GN=paoC PE=3 SV=1	Xanthine dehydrogenase, putative (Fragment) OS=Ricinus communis OX=3988 GN=RCOM_0057320 PE=4 SV=1	F	Nucleotide transport and metabolism	hypothetical protein SMAC_10934 [Sordaria macrospora k-hell]
Rroptg000337lG000080.1	--	--	--	--	EAL domain	Uncharacterized signaling protein PA1727 OS=Pseudomonas aeruginosa (strain ATCC 15692 / DSM 22644 / CIP 104116 / JCM 14847 / LMG 12228 / 1C / PRS 101 / PAO1) OX=208964 GN=PA1727 PE=1 SV=1	Uncharacterized protein OS=Lupinus albus OX=3870 GN=Lal_00001571 PE=4 SV=1	T	Signal transduction mechanisms	Cyclic di-GMP phosphodiesterase Gmr [Beauveria bassiana D1-5]
Rroptg000377lG000130.1	--	K13069|4.4e-16|ccaj:109794602|K13069 diguanylate cyclase [EC:2.7.7.65] | (RefSeq) uncharacterized protein LOC109794602	--	--	Diguanylate cyclase, GGDEF domain	Uncharacterized signaling protein PA1727 OS=Pseudomonas aeruginosa (strain ATCC 15692 / DSM 22644 / CIP 104116 / JCM 14847 / LMG 12228 / 1C / PRS 101 / PAO1) OX=208964 GN=PA1727 PE=1 SV=1	Uncharacterized protein OS=Lupinus albus OX=3870 GN=Lal_00009084 PE=4 SV=1	T	Signal transduction mechanisms	Cyclic di-GMP phosphodiesterase Gmr [Beauveria bassiana D1-5]
Rroptg000012lG000650.1	Molecular Function: nucleic acid binding (GO:0003676);; Molecular Function: zinc ion binding (GO:0008270);;	K03032|5.6e-06|ghi:107887872|K03032 26S proteasome regulatory subunit N2 | (RefSeq) 26S proteasome non-ATPase regulatory subunit 1 homolog A-like	--	--	Retrotransposon gag protein	--	LOW QUALITY PROTEIN: uncharacterized protein LOC104235718 OS=Nicotiana sylvestris OX=4096 GN=LOC104235718 PE=4 SV=1	L	Replication, recombination and repair	PREDICTED: LOW QUALITY PROTEIN: uncharacterized protein LOC104235718, partial [Nicotiana sylvestris]
Rro05G026230.1	Molecular Function: nucleic acid binding (GO:0003676);; Molecular Function: zinc ion binding (GO:0008270);; Biological Process: DNA integration (GO:0015074);;	K03032|2.5e-06|ghi:107887872|K03032 26S proteasome regulatory subunit N2 | (RefSeq) 26S proteasome non-ATPase regulatory subunit 1 homolog A-like	--	--	--	--	uncharacterized protein LOC107929912 OS=Gossypium hirsutum OX=3635 GN=LOC107932427 PE=4 SV=1	L	Replication, recombination and repair	PREDICTED: uncharacterized protein LOC105179363 [Sesamum indicum]
Rroptg000051lG000030.1	Molecular Function: cytochrome-c oxidase activity (GO:0004129);; Molecular Function: copper ion binding (GO:0005507);; Cellular Component: mitochondrial inner membrane (GO:0005743);; Cellular Component: integral component of membrane (GO:0016021);; Cellular Component: respirasome (GO:0070469);;	K02261|4.1e-44|ccaj:109814968|K02261 cytochrome c oxidase subunit 2 | (RefSeq) uncharacterized protein LOC109814968	[C]	Energy production and conversion	Cytochrome C oxidase subunit II, periplasmic domain	Cytochrome c oxidase subunit 2 OS=Trichophyton rubrum OX=5551 GN=COX2 PE=3 SV=1	Cytochrome c oxidase subunit 2 OS=Handroanthus impetiginosus OX=429701 GN=CDL12_30390 PE=3 SV=1	C	Energy production and conversion	cytochrome c oxidase subunit 2 (mitochondrion) [Exophiala dermatitidis NIH/UT8656]
Rroptg000206lG000030.1	Molecular Function: cytochrome-c oxidase activity (GO:0004129);; Molecular Function: copper ion binding (GO:0005507);; Cellular Component: mitochondrial inner membrane (GO:0005743);; Cellular Component: integral component of membrane (GO:0016021);; Cellular Component: respirasome (GO:0070469);;	K02261|1.6e-65|csl:CospCoM_p09|K02261 cytochrome c oxidase subunit 2 | (RefSeq) cox2; cytochrome c oxidase subunit 2	[C]	Energy production and conversion	Cytochrome C oxidase subunit II, periplasmic domain	Cytochrome c oxidase subunit 2 OS=Ustilago maydis (strain 521 / FGSC 9021) OX=237631 GN=COX2 PE=3 SV=1	Cytochrome c oxidase subunit 2 OS=Gossypium australe OX=47621 GN=cox-2 PE=3 SV=1	C	Energy production and conversion	protein of unknown function [Taphrina deformans PYCC 5710]
Rro03G007340.1	--	--	--	--	Putative gypsy type transposon	--	Uncharacterized protein OS=Rosa chinensis OX=74649 GN=RchiOBHm_Chr4g0419581 PE=4 SV=1	--	--	PREDICTED: uncharacterized protein LOC103414243 [Malus domestica]
Rroptg000012lG001670.1	--	--	--	--	Putative gypsy type transposon	--	Uncharacterized protein OS=Rosa chinensis OX=74649 GN=RchiOBHm_Chr1g0322801 PE=4 SV=1	--	--	PREDICTED: uncharacterized protein LOC103343008 [Prunus mume]
Rro04G026240.1	Molecular Function: protein binding (GO:0005515);;	--	--	--	Kelch motif	--	Putative galactose oxidase/kelch, beta-propeller, galactose oxidase, beta-propeller OS=Rosa chinensis OX=74649 GN=RchiOBHm_Chr5g0043731 PE=4 SV=1	--	--	PREDICTED: uncharacterized protein LOC101302789 [Fragaria vesca subsp. vesca]
Rroptg000012lG000290.1	Molecular Function: protein binding (GO:0005515);;	--	--	--	Kelch motif	--	Putative galactose oxidase/kelch, beta-propeller, galactose oxidase, beta-propeller OS=Rosa chinensis OX=74649 GN=RchiOBHm_Chr5g0043731 PE=4 SV=1	--	--	PREDICTED: uncharacterized protein LOC101302789 [Fragaria vesca subsp. vesca]
Rro01G021680.1	Molecular Function: GTPase activity (GO:0003924);; Molecular Function: GTPase activator activity (GO:0005096);; Molecular Function: GTP binding (GO:0005525);; Cellular Component: cytosol (GO:0005829);; Biological Process: nucleocytoplasmic transport (GO:0006913);; Biological Process: response to virus (GO:0009615);; Molecular Function: metal ion binding (GO:0046872);;	--	--	--	--	--	Arf GTPase activating protein OS=Corchorus capsularis OX=210143 GN=CCACVL1_09426 PE=4 SV=1	--	--	PREDICTED: uncharacterized protein LOC101298533 [Fragaria vesca subsp. vesca]
Rro07G005320.1	Molecular Function: GTPase activity (GO:0003924);; Molecular Function: GTPase activator activity (GO:0005096);; Molecular Function: GTP binding (GO:0005525);; Cellular Component: cytosol (GO:0005829);; Biological Process: nucleocytoplasmic transport (GO:0006913);; Biological Process: response to virus (GO:0009615);; Molecular Function: metal ion binding (GO:0046872);;	--	--	--	--	--	Arf GTPase activating protein OS=Corchorus capsularis OX=210143 GN=CCACVL1_09426 PE=4 SV=1	--	--	hypothetical protein F383_13599 [Gossypium arboreum]
Rroptg000279lG000070.1	--	--	--	--	--	--	Uncharacterized protein OS=Tanacetum cinerariifolium OX=118510 GN=Tci_000242 PE=4 SV=1	--	--	--
Rro03G026550.1	Biological Process: cell morphogenesis (GO:0000902);; Cellular Component: cytoplasm (GO:0005737);; Biological Process: protein folding (GO:0006457);; Biological Process: tubulin complex assembly (GO:0007021);; Biological Process: post-chaperonin tubulin folding pathway (GO:0007023);; Molecular Function: tubulin binding (GO:0015631);;	K21766|6.0e-16|pper:18772896|K21766 tubulin-specific chaperone C | (RefSeq) tubulin-folding cofactor C	--	--	--	--	Tubulin-folding cofactor C OS=Prunus persica OX=3760 GN=PRUPE_6G188100 PE=3 SV=1	O	Posttranslational modification, protein turnover, chaperones	hypothetical protein PRUPE_ppa007827mg [Prunus persica]
Rro01G002600.1	Biological Process: cell morphogenesis (GO:0000902);; Biological Process: post-chaperonin tubulin folding pathway (GO:0007023);; Molecular Function: tubulin binding (GO:0015631);;	K21766|1.8e-08|mdm:103436607|K21766 tubulin-specific chaperone C | (RefSeq) tubulin-folding cofactor C-like	--	--	--	--	Tubulin-folding cofactor C OS=Malus domestica OX=3750 GN=DVH24_037883 PE=3 SV=1	O	Posttranslational modification, protein turnover, chaperones	PREDICTED: tubulin-folding cofactor C-like [Malus domestica]
Rro03G016070.1	--	--	--	--	Replication factor-A C terminal domain	--	Putative nucleic acid-binding protein OS=Rosa chinensis OX=74649 GN=RchiOBHm_Chr1g0371171 PE=4 SV=1	--	--	PREDICTED: uncharacterized protein LOC101292594 isoform 1 [Fragaria vesca subsp. vesca]
Rro05G024060.1	--	--	--	--	--	--	Putative nucleic acid-binding protein OS=Rosa chinensis OX=74649 GN=RchiOBHm_Chr1g0371171 PE=4 SV=1	--	--	PREDICTED: uncharacterized protein LOC101292594 isoform 1 [Fragaria vesca subsp. vesca]
Rro02G039770.1	Molecular Function: protein binding (GO:0005515);;	--	--	--	Protein of unknown function (DUF1668)	--	Putative kelch-type beta propeller OS=Rosa chinensis OX=74649 GN=RchiOBHm_Chr2g0136121 PE=4 SV=1	--	--	hypothetical protein VITISV_018859 [Vitis vinifera]
Rro06G022400.1	Molecular Function: protein binding (GO:0005515);;	--	--	--	Protein of unknown function (DUF1668)	--	Putative kelch-type beta propeller OS=Rosa chinensis OX=74649 GN=RchiOBHm_Chr2g0136121 PE=4 SV=1	--	--	--
Rro06G043820.1	Molecular Function: protein binding (GO:0005515);;	K04079|7.7e-11|ccaj:109791681|K04079 molecular chaperone HtpG | (RefSeq) F-box/kelch-repeat protein At3g06240-like	--	--	F-box associated	F-box/kelch-repeat protein At3g06240 OS=Arabidopsis thaliana OX=3702 GN=At3g06240 PE=2 SV=1	Putative F-box domain-containing protein OS=Rosa chinensis OX=74649 GN=RchiOBHm_Chr3g0456311 PE=4 SV=1	--	--	PREDICTED: putative F-box protein At3g52320-like [Fragaria vesca subsp. vesca]
Rro06G043860.1	Molecular Function: protein binding (GO:0005515);;	K04079|6.1e-20|ccaj:109806472|K04079 molecular chaperone HtpG | (RefSeq) putative F-box protein At3g16210 isoform X1	--	--	F-box domain	F-box/kelch-repeat protein At3g06240 OS=Arabidopsis thaliana OX=3702 GN=At3g06240 PE=2 SV=1	Putative F-box domain-containing protein OS=Rosa chinensis OX=74649 GN=RchiOBHm_Chr3g0456311 PE=4 SV=1	S	Function unknown	PREDICTED: F-box/kelch-repeat protein At3g06240-like [Fragaria vesca subsp. vesca]
Rro06G025840.1	Biological Process: proteolysis (GO:0006508);; Molecular Function: cysteine-type peptidase activity (GO:0008234);;	--	--	--	Ulp1 protease family, C-terminal catalytic domain	--	ULP_PROTEASE domain-containing protein OS=Rosa chinensis OX=74649 GN=RchiOBHm_Chr6g0266151 PE=3 SV=1	--	--	PREDICTED: uncharacterized protein LOC101298761 [Fragaria vesca subsp. vesca]
Rro03G038520.1	Biological Process: proteolysis (GO:0006508);; Molecular Function: cysteine-type peptidase activity (GO:0008234);;	--	--	--	Ulp1 protease family, C-terminal catalytic domain	--	ULP_PROTEASE domain-containing protein OS=Rosa chinensis OX=74649 GN=RchiOBHm_Chr6g0266151 PE=3 SV=1	--	--	PREDICTED: uncharacterized protein LOC101298761 [Fragaria vesca subsp. vesca]
Rro06G010820.1	Molecular Function: nucleic acid binding (GO:0003676);; Molecular Function: RNA-directed DNA polymerase activity (GO:0003964);; Biological Process: DNA integration (GO:0015074);;	K00327|1.1e-29|bna:106384810|K00327 NADPH-ferrihemoprotein reductase [EC:1.6.2.4] | (RefSeq) NADPH--cytochrome P450 reductase 2-like	[R]	General function prediction only	--	--	Putative RNA-directed DNA polymerase OS=Rosa chinensis OX=74649 GN=RchiOBHm_Chr2g0163801 PE=4 SV=1	M	Cell wall/membrane/envelope biogenesis	retrotransposon polyprotein [Rosa rugosa]
Rro01G001490.1	Molecular Function: nucleic acid binding (GO:0003676);; Molecular Function: RNA-directed DNA polymerase activity (GO:0003964);; Biological Process: DNA integration (GO:0015074);;	K00327|6.9e-29|bna:106384810|K00327 NADPH-ferrihemoprotein reductase [EC:1.6.2.4] | (RefSeq) NADPH--cytochrome P450 reductase 2-like	[R]	General function prediction only	--	--	Putative RNA-directed DNA polymerase OS=Rosa chinensis OX=74649 GN=RchiOBHm_Chr2g0163801 PE=4 SV=1	M	Cell wall/membrane/envelope biogenesis	retrotransposon polyprotein [Rosa rugosa]
Rroptg000247lG000040.1	Biological Process: translation (GO:0006412);; Cellular Component: glutamyl-tRNA(Gln) amidotransferase complex (GO:0030956);; Molecular Function: glutaminyl-tRNA synthase (glutamine-hydrolyzing) activity (GO:0050567);;	K02433|5.5e-116|cre:CHLREDRAFT_188401|K02433 aspartyl-tRNA(Asn)/glutamyl-tRNA(Gln) amidotransferase subunit A [EC:6.3.5.6 6.3.5.7] | (RefSeq) GAT1; glutamyl tRNA amidotransferase, subunit A	[J]	Translation, ribosomal structure and biogenesis	Amidase	Glutamyl-tRNA(Gln) amidotransferase subunit A OS=Rhodoferax ferrireducens (strain ATCC BAA-621 / DSM 15236 / T118) OX=338969 GN=gatA PE=3 SV=1	Glutamyl-tRNA(Gln) amidotransferase subunit A, chloroplastic/mitochondrial OS=Lupinus albus OX=3870 GN=GATA PE=3 SV=1	H	Coenzyme transport and metabolism	aspartyl-tRNA(Asn)/glutamyl-tRNA (Gln) amidotransferase subunit A [Nannochloropsis gaditana CCMP526]
Rroptg000260lG000070.1	Molecular Function: ATP binding (GO:0005524);; Cellular Component: mitochondrion (GO:0005739);; Cellular Component: chloroplast stroma (GO:0009570);; Molecular Function: transferase activity (GO:0016740);; Molecular Function: hydrolase activity (GO:0016787);; Cellular Component: glutamyl-tRNA(Gln) amidotransferase complex (GO:0030956);; Biological Process: mitochondrial translation (GO:0032543);;…	K02433|5.3e-33|apro:F751_6020|K02433 aspartyl-tRNA(Asn)/glutamyl-tRNA(Gln) amidotransferase subunit A [EC:6.3.5.6 6.3.5.7] | (RefSeq) Glutamyl-tRNA(Gln) amidotransferase subunit A	[J]	Translation, ribosomal structure and biogenesis	Amidase	2-amino-5-chloromuconic acid deaminase OS=Comamonas testosteroni OX=285 GN=cnbH PE=1 SV=2	Glutamyl-tRNA(Gln) amidotransferase subunit A, chloroplastic/mitochondrial OS=Micractinium conductrix OX=554055 GN=GATA PE=3 SV=1	J	Translation, ribosomal structure and biogenesis	amidase [Emiliania huxleyi CCMP1516]
Rro07G019690.1	--	--	[J]	Translation, ribosomal structure and biogenesis	--	--	--	--	--	--
Rro04G033970.1	--	--	[J]	Translation, ribosomal structure and biogenesis	--	--	--	--	--	--
Rroptg000302lG000140.1	Molecular Function: fumarate hydratase activity (GO:0004333);; Biological Process: tricarboxylic acid cycle (GO:0006099);; Biological Process: fumarate metabolic process (GO:0006106);; Cellular Component: tricarboxylic acid cycle enzyme complex (GO:0045239);;	K01679|5.6e-136|csl:COCSUDRAFT_12444|K01679 fumarate hydratase, class II [EC:4.2.1.2] | (RefSeq) fumarate hydratase	[C]	Energy production and conversion	Lyase	Fumarate hydratase class II OS=Methylorubrum extorquens (strain ATCC 14718 / DSM 1338 / JCM 2805 / NCIMB 9133 / AM1) OX=272630 GN=fumC PE=3 SV=1	Fumarate hydratase OS=Chlorella sorokiniana OX=3076 GN=C2E21_4953 PE=3 SV=1	C	Energy production and conversion	fumarate hydratase [Coccomyxa subellipsoidea C-169]
Rroptg000271lG000060.1	Molecular Function: fumarate hydratase activity (GO:0004333);; Biological Process: tricarboxylic acid cycle (GO:0006099);; Biological Process: fumarate metabolic process (GO:0006106);; Cellular Component: tricarboxylic acid cycle enzyme complex (GO:0045239);;	K01679|1.5e-168|apro:F751_6852|K01679 fumarate hydratase, class II [EC:4.2.1.2] | (RefSeq) Fumarate hydratase 2, chloroplastic	[C]	Energy production and conversion	Lyase	Fumarate hydratase class II OS=Ralstonia solanacearum (strain GMI1000) OX=267608 GN=fumC PE=3 SV=1	Fumarate hydratase OS=Triticum urartu OX=4572 PE=3 SV=1	C	Energy production and conversion	Fumarate hydratase class II [Beauveria bassiana D1-5]
Rro04G022610.1	Biological Process: signal transduction (GO:0007165);; Molecular Function: hydrolase activity (GO:0016787);; Molecular Function: ADP binding (GO:0043531);;	K00695|3.8e-171|mtr:MTR_6g478030|K00695 sucrose synthase [EC:2.4.1.13] | (RefSeq) sucrose synthase	--	--	Leucine Rich repeats (2 copies)	Disease resistance protein RPV1 OS=Vitis rotundifolia OX=103349 GN=RPV1 PE=1 SV=1	ADP-ribosyl cyclase/cyclic ADP-ribose hydrolase OS=Rosa chinensis OX=74649 GN=RchiOBHm_Chr4g0412021 PE=4 SV=1	T	Signal transduction mechanisms	PREDICTED: TMV resistance protein N-like [Fragaria vesca subsp. vesca]
Rro04G020160.1	Biological Process: signal transduction (GO:0007165);; Molecular Function: hydrolase activity (GO:0016787);; Molecular Function: ADP binding (GO:0043531);;	K00695|3.3e-173|mtr:MTR_6g478030|K00695 sucrose synthase [EC:2.4.1.13] | (RefSeq) sucrose synthase	--	--	Leucine Rich repeats (2 copies)	Disease resistance protein RPV1 OS=Vitis rotundifolia OX=103349 GN=RPV1 PE=1 SV=1	ADP-ribosyl cyclase/cyclic ADP-ribose hydrolase OS=Rosa chinensis OX=74649 GN=RchiOBHm_Chr4g0413891 PE=4 SV=1	T	Signal transduction mechanisms	PREDICTED: TMV resistance protein N-like [Fragaria vesca subsp. vesca]
Rro02G025310.1	Molecular Function: nucleic acid binding (GO:0003676);; Molecular Function: RNA-directed DNA polymerase activity (GO:0003964);; Molecular Function: RNA-DNA hybrid ribonuclease activity (GO:0004523);;	K22804|7.1e-50|bna:106442438|K22804 structural maintenance of chromosomes protein 6 | (RefSeq) structural maintenance of chromosomes protein 6B-like	[R]	General function prediction only	Reverse transcriptase (RNA-dependent DNA polymerase)	Transposon TX1 uncharacterized 149 kDa protein OS=Xenopus laevis OX=8355 PE=4 SV=1	Putative RNA-directed DNA polymerase OS=Rosa chinensis OX=74649 GN=RchiOBHm_Chr1g0328181 PE=4 SV=1	L	Replication, recombination and repair	PREDICTED: uncharacterized protein LOC101298860 [Fragaria vesca subsp. vesca]
Rro06G028630.1	Molecular Function: RNA-directed DNA polymerase activity (GO:0003964);;	K22804|3.5e-67|bna:106442438|K22804 structural maintenance of chromosomes protein 6 | (RefSeq) structural maintenance of chromosomes protein 6B-like	[R]	General function prediction only	Reverse transcriptase (RNA-dependent DNA polymerase)	Transposon TX1 uncharacterized 149 kDa protein OS=Xenopus laevis OX=8355 PE=4 SV=1	Putative RNA-directed DNA polymerase OS=Rosa chinensis OX=74649 GN=RchiOBHm_Chr1g0340391 PE=4 SV=1	L	Replication, recombination and repair	hypothetical protein PRUPE_ppa022115mg [Prunus persica]
Rroptg000012lG000260.1	Molecular Function: nucleic acid binding (GO:0003676);; Biological Process: DNA integration (GO:0015074);;	K01303|6.4e-168|fve:101311565|K01303 acylaminoacyl-peptidase [EC:3.4.19.1] | (RefSeq) uncharacterized LOC101311565	[R]	General function prediction only	RNase H-like domain found in reverse transcriptase	Retrovirus-related Pol polyprotein from transposon 17.6 OS=Drosophila melanogaster OX=7227 GN=pol PE=4 SV=1	RNA-directed DNA polymerase OS=Prunus dulcis OX=3755 GN=Prudu_1062S000100 PE=4 SV=1	L	Replication, recombination and repair	PREDICTED: uncharacterized protein LOC103341623 [Prunus mume]
Rro04G019370.1	Molecular Function: nucleic acid binding (GO:0003676);; Biological Process: DNA integration (GO:0015074);;	K01303|3.8e-223|fve:101311565|K01303 acylaminoacyl-peptidase [EC:3.4.19.1] | (RefSeq) uncharacterized LOC101311565	[R]	General function prediction only	RNase H-like domain found in reverse transcriptase	Transposon Ty3-I Gag-Pol polyprotein OS=Saccharomyces cerevisiae (strain ATCC 204508 / S288c) OX=559292 GN=TY3B-I PE=1 SV=2	RNA-directed DNA polymerase OS=Prunus dulcis OX=3755 GN=Prudu_1062S000100 PE=4 SV=1	L	Replication, recombination and repair	PREDICTED: uncharacterized protein LOC103410170 [Malus domestica]
Rro01G002240.1	Molecular Function: nucleic acid binding (GO:0003676);; Molecular Function: RNA-directed DNA polymerase activity (GO:0003964);;	K13811|4.9e-23|pxb:103964771|K13811 3'-phosphoadenosine 5'-phosphosulfate synthase [EC:2.7.7.4 2.7.1.25] | (RefSeq) ATP sulfurylase 1, chloroplastic-like	[R]	General function prediction only	Reverse transcriptase (RNA-dependent DNA polymerase)	Retrovirus-related Pol polyprotein from transposon TNT 1-94 OS=Nicotiana tabacum OX=4097 PE=2 SV=1	Putative RNA-directed DNA polymerase OS=Rosa chinensis OX=74649 GN=RchiOBHm_Chr1g0367381 PE=4 SV=1	L	Replication, recombination and repair	retrotransposon polyprotein [Rosa rugosa]
Rro07G018250.1	Molecular Function: nucleic acid binding (GO:0003676);; Molecular Function: RNA-directed DNA polymerase activity (GO:0003964);;	K06228|1.2e-70|eus:EUTSA_v10011182mg|K06228 fused [EC:2.7.11.1] | (RefSeq) hypothetical protein	[R]	General function prediction only	Reverse transcriptase (RNA-dependent DNA polymerase)	Retrovirus-related Pol polyprotein from transposon TNT 1-94 OS=Nicotiana tabacum OX=4097 PE=2 SV=1	Putative RNA-directed DNA polymerase OS=Rosa chinensis OX=74649 GN=RchiOBHm_Chr1g0367381 PE=4 SV=1	L	Replication, recombination and repair	retrotransposon protein [Rosa rugosa]
Rro04G023970.1	Molecular Function: DNA binding (GO:0003677);;	--	[O]	Posttranslational modification, protein turnover, chaperones	--	Transcription factor SRM1 OS=Arabidopsis thaliana OX=3702 GN=SRM1 PE=1 SV=1	SANT domain-containing protein OS=Malus domestica OX=3750 GN=DVH24_013835 PE=4 SV=1	K	Transcription	PREDICTED: transcription factor DIVARICATA-like [Fragaria vesca subsp. vesca]
Rroptg000012lG002100.1	Molecular Function: DNA binding (GO:0003677);;	--	--	--	--	--	SANT domain-containing protein OS=Malus domestica OX=3750 GN=DVH24_013835 PE=4 SV=1	K	Transcription	PREDICTED: transcription factor DIVARICATA-like [Fragaria vesca subsp. vesca]
Rroptg000012lG001810.1	Molecular Function: metal ion binding (GO:0046872);;	--	--	--	Hemopexin	Albumin-2 OS=Pisum sativum OX=3888 PE=2 SV=1	uncharacterized protein LOC103696520 OS=Phoenix dactylifera OX=42345 GN=LOC103696520 PE=4 SV=1	--	--	PREDICTED: uncharacterized protein LOC103696520 [Phoenix dactylifera]
Rro04G024900.1	Molecular Function: metal ion binding (GO:0046872);;	--	--	--	Hemopexin	Albumin-2 OS=Pisum sativum OX=3888 PE=2 SV=1	uncharacterized protein LOC103696520 OS=Phoenix dactylifera OX=42345 GN=LOC103696520 PE=4 SV=1	--	--	PREDICTED: uncharacterized protein LOC103696520 [Phoenix dactylifera]
Rro01G010140.1	Molecular Function: RNA binding (GO:0003723);;	K06961|2.2e-21|pper:109949898|K06961 ribosomal RNA assembly protein | (RefSeq) KRR1 small subunit processome component homolog	--	--	--	--	KRR-R motif-containing protein 1 OS=Prunus dulcis OX=3755 GN=ALMOND_2B022475 PE=3 SV=1	--	--	PREDICTED: KRR1 small subunit processome component-like [Pyrus x bretschneideri]
Rro01G010130.1	Molecular Function: RNA binding (GO:0003723);; Cellular Component: nucleolus (GO:0005730);; Cellular Component: small-subunit processome (GO:0032040);;	K06961|1.7e-26|pper:109949898|K06961 ribosomal RNA assembly protein | (RefSeq) KRR1 small subunit processome component homolog	[JD]	--	Krr1 KH1 domain	KRR1 small subunit processome component OS=Saccharomyces cerevisiae (strain RM11-1a) OX=285006 GN=KRR1 PE=3 SV=1	KRR-R motif-containing protein 1 OS=Prunus persica OX=3760 GN=PRUPE_6G351700 PE=3 SV=1	--	--	PREDICTED: KRR1 small subunit processome component homolog [Prunus mume]
Rro02G031040.1	--	--	--	--	Protein of unknown function (DUF1668)	--	Uncharacterized protein OS=Rosa chinensis OX=74649 GN=RchiOBHm_Chr7g0225411 PE=4 SV=1	--	--	PREDICTED: uncharacterized protein LOC101313410 [Fragaria vesca subsp. vesca]
Rro02G031030.1	--	--	--	--	Protein of unknown function (DUF1668)	--	Uncharacterized protein OS=Prunus yedoensis var. nudiflora OX=2094558 GN=Pyn_22903 PE=4 SV=1	--	--	PREDICTED: uncharacterized protein LOC101313410 [Fragaria vesca subsp. vesca]
Rro04G014860.1	Molecular Function: protein phosphatase inhibitor activity (GO:0004864);; Biological Process: defense response (GO:0006952);; Biological Process: response to biotic stimulus (GO:0009607);; Biological Process: abscisic acid-activated signaling pathway (GO:0009738);; Molecular Function: abscisic acid binding (GO:0010427);; Molecular Function: signaling receptor activity (GO:0038023);;	K05387|2.7e-10|peq:110030824|K05387 glutamate receptor, ionotropic, plant | (RefSeq) LOW QUALITY PROTEIN: glutamate receptor 2.3-like	--	--	Pathogenesis-related protein Bet v 1 family	Major strawberry allergen Fra a 1.08 OS=Fragaria ananassa OX=3747 GN=Fra a 1.08 PE=1 SV=1	Putative START-like domain, Bet v I type allergen OS=Rosa chinensis OX=74649 GN=RchiOBHm_Chr4g0423701 PE=3 SV=1	S	Function unknown	PREDICTED: major allergen Pru ar 1-like [Fragaria vesca subsp. vesca]
Rro04G014890.1	Molecular Function: protein phosphatase inhibitor activity (GO:0004864);; Biological Process: defense response (GO:0006952);; Biological Process: response to biotic stimulus (GO:0009607);; Biological Process: abscisic acid-activated signaling pathway (GO:0009738);; Molecular Function: abscisic acid binding (GO:0010427);; Molecular Function: signaling receptor activity (GO:0038023);;	K05387|7.9e-10|peq:110030824|K05387 glutamate receptor, ionotropic, plant | (RefSeq) LOW QUALITY PROTEIN: glutamate receptor 2.3-like	--	--	Pathogenesis-related protein Bet v 1 family	Major strawberry allergen Fra a 1.07 OS=Fragaria ananassa OX=3747 GN=Fra a 1.07 PE=1 SV=1	Putative START-like domain, Bet v I type allergen OS=Rosa chinensis OX=74649 GN=RchiOBHm_Chr4g0423911 PE=3 SV=1	S	Function unknown	PREDICTED: major allergen Pru ar 1-like [Fragaria vesca subsp. vesca]
Rroptg000012lG000610.1	Molecular Function: nucleic acid binding (GO:0003676);; Biological Process: DNA integration (GO:0015074);;	K01303|4.4e-169|fve:101311565|K01303 acylaminoacyl-peptidase [EC:3.4.19.1] | (RefSeq) uncharacterized LOC101311565	[R]	General function prediction only	RNase H-like domain found in reverse transcriptase	Retrovirus-related Pol polyprotein from transposon 17.6 OS=Drosophila melanogaster OX=7227 GN=pol PE=4 SV=1	Endonuclease OS=Malus baccata OX=106549 GN=C1H46_001652 PE=4 SV=1	--	--	PREDICTED: uncharacterized protein LOC103410170 [Malus domestica]
Rro02G028020.1	Molecular Function: nucleic acid binding (GO:0003676);; Biological Process: DNA integration (GO:0015074);;	K01303|6.4e-64|fve:101311565|K01303 acylaminoacyl-peptidase [EC:3.4.19.1] | (RefSeq) uncharacterized LOC101311565	[R]	General function prediction only	Retrotransposon gag protein	--	RNA-directed DNA polymerase OS=Pyrus ussuriensis x Pyrus communis OX=2448454 GN=D8674_006016 PE=4 SV=1	L	Replication, recombination and repair	PREDICTED: uncharacterized protein LOC103410170 [Malus domestica]
Rro06G043890.1	Molecular Function: protein binding (GO:0005515);;	K04079|1.5e-18|ccaj:109800130|K04079 molecular chaperone HtpG | (RefSeq) F-box/kelch-repeat protein At3g06240-like isoform X1	--	--	--	F-box protein CPR1 OS=Arabidopsis thaliana OX=3702 GN=CPR1 PE=1 SV=2	Putative F-box domain-containing protein OS=Rosa chinensis OX=74649 GN=RchiOBHm_Chr3g0456311 PE=4 SV=1	--	--	PREDICTED: putative F-box protein At1g47730-like [Fragaria vesca subsp. vesca]
Rro06G043850.1	Molecular Function: protein binding (GO:0005515);;	K04079|8.7e-10|pvu:PHAVU_004G064200g|K04079 molecular chaperone HtpG | (RefSeq) hypothetical protein	--	--	F-box domain	F-box protein CPR1 OS=Arabidopsis thaliana OX=3702 GN=CPR1 PE=1 SV=2	Putative F-box domain, galactose oxidase/kelch, beta-propeller, F-box associated interaction OS=Rosa chinensis OX=74649 GN=RchiOBHm_Chr3g0455991 PE=4 SV=1	--	--	PREDICTED: F-box/kelch-repeat protein At3g06240-like [Fragaria vesca subsp. vesca]
Rro06G003070.1	Molecular Function: molecular_function (GO:0003674);; Molecular Function: nucleic acid binding (GO:0003676);; Molecular Function: RNA binding (GO:0003723);; Molecular Function: mRNA binding (GO:0003729);; Molecular Function: binding (GO:0005488);; Molecular Function: protein binding (GO:0005515);; Cellular Component: cellular_component (GO:0005575);; Cellular Component: intracellular (GO:0005622)…	K12741|3.9e-20|lang:109336421|K12741 heterogeneous nuclear ribonucleoprotein A1/A3 | (RefSeq) heterogeneous nuclear ribonucleoprotein 1-like	[R]	General function prediction only	F-box domain	--	Heterogeneous nuclear ribonucleoprotein like OS=Actinidia chinensis var. chinensis OX=1590841 GN=CEY00_Acc03772 PE=4 SV=1	A	RNA processing and modification	Heterogeneous nuclear ribonucleoprotein 27C [Glycine soja]
Rro06G003060.1	Molecular Function: nucleic acid binding (GO:0003676);; Molecular Function: protein binding (GO:0005515);;	K14314|2.4e-38|ccaj:109807801|K14314 nuclear pore complex protein Nup210 | (RefSeq) nuclear pore complex protein GP210	[R]	General function prediction only	RNA recognition motif. (a.k.a. RRM, RBD, or RNP domain)	DAZ-associated protein 1 OS=Homo sapiens OX=9606 GN=DAZAP1 PE=1 SV=1	Putative F-box domain-containing protein OS=Rosa chinensis OX=74649 GN=RchiOBHm_Chr4g0430971 PE=4 SV=1	--	--	PREDICTED: uncharacterized protein LOC101311213 [Fragaria vesca subsp. vesca]
Rro01G029340.1	Molecular Function: nucleic acid binding (GO:0003676);; Molecular Function: helicase activity (GO:0004386);; Molecular Function: ATP binding (GO:0005524);;	K13181|7.5e-182|mdm:103402456|K13181 ATP-dependent RNA helicase DDX27 [EC:3.6.4.13] | (RefSeq) DEAD-box ATP-dependent RNA helicase 28 isoform X1	[A]	RNA processing and modification	Helicase conserved C-terminal domain	DEAD-box ATP-dependent RNA helicase 28 OS=Arabidopsis thaliana OX=3702 GN=RH28 PE=2 SV=1	DEAD-box ATP-dependent RNA helicase 28-like OS=Prunus yedoensis var. nudiflora OX=2094558 GN=Pyn_04636 PE=3 SV=1	A	RNA processing and modification	PREDICTED: DEAD-box ATP-dependent RNA helicase 28 isoform X1 [Malus domestica]
Rro01G024790.1	Molecular Function: nucleic acid binding (GO:0003676);; Molecular Function: helicase activity (GO:0004386);; Molecular Function: ATP binding (GO:0005524);;	K13181|7.7e-114|pmum:103328630|K13181 ATP-dependent RNA helicase DDX27 [EC:3.6.4.13] | (RefSeq) DEAD-box ATP-dependent RNA helicase 28-like	[A]	RNA processing and modification	Helicase conserved C-terminal domain	DEAD-box ATP-dependent RNA helicase 28 OS=Oryza sativa subsp. japonica OX=39947 GN=Os12g0481100 PE=2 SV=2	DEAD-box ATP-dependent RNA helicase 28-like OS=Prunus yedoensis var. nudiflora OX=2094558 GN=Pyn_04636 PE=3 SV=1	A	RNA processing and modification	PREDICTED: DEAD-box ATP-dependent RNA helicase 28-like [Prunus mume]
Rro01G008600.1	Molecular Function: protein binding (GO:0005515);;	--	--	--	Protein of unknown function (DUF295)	F-box protein At4g35733 OS=Arabidopsis thaliana OX=3702 GN=At4g35733 PE=2 SV=1	DUF295 domain-containing protein OS=Prunus persica OX=3760 GN=PRUPE_1G273900 PE=4 SV=1	--	--	PREDICTED: putative F-box protein At3g25750 [Prunus mume]
Rro01G008580.1	Molecular Function: protein binding (GO:0005515);;	--	--	--	Protein of unknown function (DUF295)	F-box protein At4g35733 OS=Arabidopsis thaliana OX=3702 GN=At4g35733 PE=2 SV=1	DUF295 domain-containing protein OS=Prunus persica OX=3760 GN=PRUPE_1G273900 PE=4 SV=1	--	--	PREDICTED: putative F-box protein At3g25750 [Prunus mume]
Rroptg000232lG000150.1	Molecular Function: molecular_function (GO:0003674);; Molecular Function: catalytic activity (GO:0003824);; Molecular Function: argininosuccinate lyase activity (GO:0004056);; Cellular Component: cellular_component (GO:0005575);; Cellular Component: intracellular (GO:0005622);; Cellular Component: obsolete cell (GO:0005623);; Cellular Component: cytoplasm (GO:0005737);; Biological Process: organi…	K01755|1.5e-115|lsv:111898826|K01755 argininosuccinate lyase [EC:4.3.2.1] | (RefSeq) argininosuccinate lyase, chloroplastic-like	[E]	Amino acid transport and metabolism	Lyase	Argininosuccinate lyase OS=Novosphingobium aromaticivorans (strain ATCC 700278 / DSM 12444 / CIP 105152 / NBRC 16084 / F199) OX=279238 GN=argH PE=3 SV=1	Uncharacterized protein OS=Lupinus albus OX=3870 GN=Lal_00030833 PE=3 SV=1	E	Amino acid transport and metabolism	argininosuccinate lyase [Arabidopsis lyrata subsp. lyrata]
Rroptg000303lG000030.1	Molecular Function: molecular_function (GO:0003674);; Molecular Function: catalytic activity (GO:0003824);; Molecular Function: argininosuccinate lyase activity (GO:0004056);; Cellular Component: cellular_component (GO:0005575);; Cellular Component: intracellular (GO:0005622);; Cellular Component: obsolete cell (GO:0005623);; Cellular Component: cytoplasm (GO:0005737);; Biological Process: organi…	K01755|2.7e-76|lsv:111898826|K01755 argininosuccinate lyase [EC:4.3.2.1] | (RefSeq) argininosuccinate lyase, chloroplastic-like	[E]	Amino acid transport and metabolism	Lyase	Argininosuccinate lyase OS=Sphingomonas wittichii (strain RW1 / DSM 6014 / JCM 10273) OX=392499 GN=argH PE=3 SV=1	Uncharacterized protein OS=Lupinus albus OX=3870 GN=Lal_00030833 PE=3 SV=1	E	Amino acid transport and metabolism	hypothetical protein AMTR_s00033p00236040 [Amborella trichopoda]
Rro07G024860.1	Cellular Component: integral component of membrane (GO:0016021);;	--	--	--	--	--	Uncharacterized protein OS=Rosa chinensis OX=74649 GN=RchiOBHm_Chr4g0443051 PE=4 SV=1	--	--	--
Rro04G003090.1	Cellular Component: integral component of membrane (GO:0016021);;	--	--	--	--	--	Uncharacterized protein OS=Rosa chinensis OX=74649 GN=RchiOBHm_Chr4g0443051 PE=4 SV=1	--	--	--
Rro05G028800.1	Molecular Function: protein binding (GO:0005515);;	K17710|5.7e-96|gmx:100796249|K17710 pentatricopeptide repeat domain-containing protein 1 | (RefSeq) pentatricopeptide repeat-containing protein At1g12300, mitochondrial	[R]	General function prediction only	PPR repeat family	Pentatricopeptide repeat-containing protein At1g12300, mitochondrial OS=Arabidopsis thaliana OX=3702 GN=At1g12300 PE=2 SV=1	Putative tetratricopeptide-like helical domain-containing protein OS=Rosa chinensis OX=74649 GN=RchiOBHm_Chr5g0072901 PE=4 SV=1	--	--	PREDICTED: putative pentatricopeptide repeat-containing protein At1g12700, mitochondrial [Malus domestica]
Rro05G028810.1	Molecular Function: protein binding (GO:0005515);;	K17710|5.0e-91|gmx:100796249|K17710 pentatricopeptide repeat domain-containing protein 1 | (RefSeq) pentatricopeptide repeat-containing protein At1g12300, mitochondrial	[R]	General function prediction only	PPR repeat family	Pentatricopeptide repeat-containing protein At1g12300, mitochondrial OS=Arabidopsis thaliana OX=3702 GN=At1g12300 PE=2 SV=1	Putative tetratricopeptide-like helical domain-containing protein OS=Rosa chinensis OX=74649 GN=RchiOBHm_Chr5g0072901 PE=4 SV=1	--	--	PREDICTED: putative pentatricopeptide repeat-containing protein At1g12700, mitochondrial [Malus domestica]
Rro05G013040.1	Cellular Component: nucleus (GO:0005634);; Biological Process: regulation of transcription, DNA-templated (GO:0006355);; Molecular Function: zinc ion binding (GO:0008270);;	K17604|2.6e-40|fve:101305436|K17604 zinc finger SWIM domain-containing protein 3 | (RefSeq) protein FAR1-RELATED SEQUENCE 5-like	--	--	FAR1 DNA-binding domain	Protein FAR1-RELATED SEQUENCE 5 OS=Arabidopsis thaliana OX=3702 GN=FRS5 PE=1 SV=1	Protein FAR1-RELATED SEQUENCE OS=Rosa chinensis OX=74649 GN=RchiOBHm_Chr6g0276821 PE=3 SV=1	S	Function unknown	PREDICTED: protein FAR1-RELATED SEQUENCE 5-like [Fragaria vesca subsp. vesca]
Rro06G028370.1	Cellular Component: nucleus (GO:0005634);; Biological Process: regulation of transcription, DNA-templated (GO:0006355);; Molecular Function: zinc ion binding (GO:0008270);;	K17604|2.5e-15|fve:101305436|K17604 zinc finger SWIM domain-containing protein 3 | (RefSeq) protein FAR1-RELATED SEQUENCE 5-like	--	--	--	--	Protein FAR1-RELATED SEQUENCE OS=Rosa chinensis OX=74649 GN=RchiOBHm_Chr6g0276821 PE=3 SV=1	S	Function unknown	PREDICTED: protein FAR1-RELATED SEQUENCE 5-like [Fragaria vesca subsp. vesca]
Rro06G024230.1	--	K23222|3.2e-07|nta:107788612|K23222 nuclease HARBI1 [EC:3.1.-.-] | (RefSeq) uncharacterized LOC107788612	--	--	--	--	Uncharacterized protein OS=Acer yangbiense OX=1000413 GN=EZV62_026445 PE=4 SV=1	L	Replication, recombination and repair	PREDICTED: uncharacterized protein LOC101303730 [Fragaria vesca subsp. vesca]
Rro05G023700.1	--	K23222|2.1e-12|nsy:104242359|K23222 nuclease HARBI1 [EC:3.1.-.-] | (RefSeq) uncharacterized protein LOC104242359	--	--	--	--	Uncharacterized protein OS=Acer yangbiense OX=1000413 GN=EZV62_015201 PE=4 SV=1	L	Replication, recombination and repair	hypothetical protein PRUPE_ppa017281mg [Prunus persica]
Rro01G000840.1	Molecular Function: zinc ion binding (GO:0008270);; Cellular Component: integral component of membrane (GO:0016021);;	--	--	--	GRF zinc finger	--	GRF-type domain-containing protein OS=Eucalyptus grandis OX=71139 GN=EUGRSUZ_L00906 PE=4 SV=1	S	Function unknown	--
Rro03G022740.1	Molecular Function: zinc ion binding (GO:0008270);; Cellular Component: integral component of membrane (GO:0016021);;	--	--	--	GRF zinc finger	--	GRF-type domain-containing protein OS=Eucalyptus grandis OX=71139 GN=EUGRSUZ_L00906 PE=4 SV=1	--	--	--
Rro03G001570.1	Molecular Function: catalytic activity (GO:0003824);;	K05605|2.4e-07|han:110892672|K05605 3-hydroxyisobutyryl-CoA hydrolase [EC:3.1.2.4] | (RefSeq) 3-hydroxyisobutyryl-CoA hydrolase 1-like	--	--	--	Chloroplast stem-loop binding protein of 41 kDa b, chloroplastic OS=Arabidopsis thaliana OX=3702 GN=CSP41B PE=1 SV=1	Epimerase domain-containing protein OS=Malus domestica OX=3750 GN=DVH24_036480 PE=4 SV=1	S	Function unknown	PREDICTED: chloroplast stem-loop binding protein of 41 kDa b, chloroplastic-like [Pyrus x bretschneideri]
Rro03G010200.1	Molecular Function: catalytic activity (GO:0003824);;	K05605|2.1e-07|han:110892672|K05605 3-hydroxyisobutyryl-CoA hydrolase [EC:3.1.2.4] | (RefSeq) 3-hydroxyisobutyryl-CoA hydrolase 1-like	--	--	--	Chloroplast stem-loop binding protein of 41 kDa b, chloroplastic OS=Arabidopsis thaliana OX=3702 GN=CSP41B PE=1 SV=1	Epimerase domain-containing protein OS=Malus domestica OX=3750 GN=DVH24_036480 PE=4 SV=1	S	Function unknown	PREDICTED: chloroplast stem-loop binding protein of 41 kDa b, chloroplastic-like [Malus domestica]
Rro01G012100.1	Molecular Function: protein serine/threonine kinase activity (GO:0004674);; Molecular Function: ATP binding (GO:0005524);; Cellular Component: integral component of membrane (GO:0016021);;	K13420|0.0e+00|pper:18786087|K13420 LRR receptor-like serine/threonine-protein kinase FLS2 [EC:2.7.11.1] | (RefSeq) probable LRR receptor-like serine/threonine-protein kinase At3g47570	--	--	Leucine rich repeat	Putative receptor-like protein kinase At3g47110 OS=Arabidopsis thaliana OX=3702 GN=At3g47110 PE=3 SV=1	Protein kinase domain-containing protein OS=Prunus persica OX=3760 GN=PRUPE_4G064400 PE=3 SV=1	T	Signal transduction mechanisms	PREDICTED: LRR receptor-like serine/threonine-protein kinase EFR [Prunus mume]
Rro01G012110.1	Molecular Function: protein serine/threonine kinase activity (GO:0004674);; Molecular Function: ATP binding (GO:0005524);; Cellular Component: integral component of membrane (GO:0016021);;	K13420|0.0e+00|pper:18786087|K13420 LRR receptor-like serine/threonine-protein kinase FLS2 [EC:2.7.11.1] | (RefSeq) probable LRR receptor-like serine/threonine-protein kinase At3g47570	--	--	Leucine rich repeat	LRR receptor-like serine/threonine-protein kinase FLS2 OS=Arabidopsis thaliana OX=3702 GN=FLS2 PE=1 SV=1	Protein kinase domain-containing protein OS=Prunus persica OX=3760 GN=PRUPE_4G064400 PE=3 SV=1	T	Signal transduction mechanisms	PREDICTED: LRR receptor-like serine/threonine-protein kinase EFR [Prunus mume]
Rro07G028830.1	Biological Process: signal transduction (GO:0007165);; Molecular Function: hydrolase activity (GO:0016787);; Molecular Function: ADP binding (GO:0043531);;	K00695|2.1e-79|mtr:MTR_6g478030|K00695 sucrose synthase [EC:2.4.1.13] | (RefSeq) sucrose synthase	--	--	TIR domain	Disease resistance protein Roq1 OS=Nicotiana benthamiana OX=4100 GN=ROQ1 PE=1 SV=1	ADP-ribosyl cyclase/cyclic ADP-ribose hydrolase OS=Rosa chinensis OX=74649 GN=RchiOBHm_Chr4g0429701 PE=4 SV=1	S	Function unknown	nematode resistance-like protein [Prunus cerasifera]
Rro07G028870.1	Biological Process: signal transduction (GO:0007165);; Molecular Function: hydrolase activity (GO:0016787);; Molecular Function: ADP binding (GO:0043531);;	K00695|1.6e-74|mtr:MTR_6g478030|K00695 sucrose synthase [EC:2.4.1.13] | (RefSeq) sucrose synthase	--	--	TIR domain	Disease resistance protein Roq1 OS=Nicotiana benthamiana OX=4100 GN=ROQ1 PE=1 SV=1	ADP-ribosyl cyclase/cyclic ADP-ribose hydrolase OS=Rosa chinensis OX=74649 GN=RchiOBHm_Chr4g0429701 PE=4 SV=1	S	Function unknown	PREDICTED: LOW QUALITY PROTEIN: TMV resistance protein N-like [Prunus mume]
Rro03G021260.1	Cellular Component: integral component of membrane (GO:0016021);;	K13466|1.8e-104|cit:102616085|K13466 EIX receptor 1/2 | (RefSeq) receptor-like protein EIX1	[R]	General function prediction only	Leucine rich repeat	Receptor-like protein 7 OS=Arabidopsis thaliana OX=3702 GN=RLP7 PE=3 SV=2	PREDICTED: receptor (Fragment) OS=Prunus dulcis OX=3755 GN=ALMOND_2B019049 PE=4 SV=1	V	Defense mechanisms	PREDICTED: receptor-like protein 12 [Prunus mume]
Rro03G021310.1	Molecular Function: protein binding (GO:0005515);;	K13466|3.5e-108|cit:102616085|K13466 EIX receptor 1/2 | (RefSeq) receptor-like protein EIX1	[R]	General function prediction only	Leucine rich repeat	Receptor-like protein 6 OS=Arabidopsis thaliana OX=3702 GN=RLP6 PE=3 SV=1	LRRNT_2 domain-containing protein OS=Prunus persica OX=3760 GN=PRUPE_4G279000 PE=4 SV=1	V	Defense mechanisms	PREDICTED: receptor-like protein 12 [Prunus mume]
Rroptg000279lG000040.1	Molecular Function: prephenate dehydrogenase (NADP+) activity (GO:0004665);; Biological Process: tyrosine biosynthetic process (GO:0006571);; Molecular Function: prephenate dehydrogenase (NAD+) activity (GO:0008977);; Biological Process: oxidation-reduction process (GO:0055114);;	--	--	--	Prephenate dehydrogenase	Cyclohexadienyl dehydrogenase OS=Zymomonas mobilis subsp. mobilis (strain ATCC 31821 / ZM4 / CP4) OX=264203 GN=tyrC PE=1 SV=2	--	--	--	--
Rroptg000091lG000080.1	Molecular Function: prephenate dehydrogenase (NADP+) activity (GO:0004665);; Biological Process: tyrosine biosynthetic process (GO:0006571);; Molecular Function: prephenate dehydrogenase (NAD+) activity (GO:0008977);; Biological Process: oxidation-reduction process (GO:0055114);;	--	--	--	Prephenate dehydrogenase	Cyclohexadienyl dehydrogenase OS=Zymomonas mobilis subsp. mobilis (strain ATCC 31821 / ZM4 / CP4) OX=264203 GN=tyrC PE=1 SV=2	--	--	--	hypothetical protein SMAC_11893 [Sordaria macrospora k-hell]
Rro05G008760.1	Molecular Function: structural constituent of ribosome (GO:0003735);; Cellular Component: ribosome (GO:0005840);; Biological Process: translation (GO:0006412);;	K02991|2.7e-52|gra:105763529|K02991 small subunit ribosomal protein S6e | (RefSeq) 40S ribosomal protein S6-like	[J]	Translation, ribosomal structure and biogenesis	Ribosomal protein S6e	40S ribosomal protein S6 OS=Asparagus officinalis OX=4686 GN=rps6 PE=2 SV=1	40S ribosomal protein S6 OS=Salix brachista OX=2182728 GN=DKX38_002510 PE=3 SV=1	J	Translation, ribosomal structure and biogenesis	hypothetical protein POPTR_0002s09970g [Populus trichocarpa]
Rro05G008710.1	Molecular Function: structural constituent of ribosome (GO:0003735);; Cellular Component: ribosome (GO:0005840);; Biological Process: translation (GO:0006412);;	K02991|6.0e-52|gra:105763529|K02991 small subunit ribosomal protein S6e | (RefSeq) 40S ribosomal protein S6-like	[J]	Translation, ribosomal structure and biogenesis	Ribosomal protein S6e	40S ribosomal protein S6 OS=Asparagus officinalis OX=4686 GN=rps6 PE=2 SV=1	40S ribosomal protein S6 OS=Gossypium raimondii OX=29730 GN=B456_008G090300 PE=3 SV=1	J	Translation, ribosomal structure and biogenesis	Ribosomal protein S6e isoform 1 [Theobroma cacao]
[truncated: 34 more rows]
