# Supplementary material for: Chromosome-scale genome, together with transcriptome and metabolome, provides insights into the evolution and anthocyanin biosynthesis of Rubus rosaefolius Sm. (Rosaceae)
Source: Hortic Res. 2024 Mar 2;11(4):uhae064. doi: 10.1093/hr/uhae064 (PMC11060340; doi:10.1093/hr/uhae064)
Supplement: Web_Material_uhae064 [file web_material_uhae064.zip › Dataset 5 Information on single-copy gene families.xlsx]

## Sheet: Title page
Table ID	Table titles
D5-1	Protein sequences of single copy gene families
D5-2	Annotation of single copy genes that undergone positive selection

## Sheet: D5-1
10 431115
Athal MT---EGIRA-RGPRSSSVNSVPLILDIEDFKGDFSFDALFGNLVNDLLPSFLDEEADSGDGHGNIAGVDGLTNGHLRGQS-----APLSSAPFFPEVDGLLSLFKDACKELVDLRKQVDGRLNTLKKEVSTQDSKHRKTLTEIEKGVDGLFESFARLDGRISSVGQTAAKIGDHLQSADAQRETASQTIDLIKYLMEFNGSPGDLMELSALFSDDSRVAEAASIAQKLRSFAEEDIGRASAAAGNATPGRGLEVAVANLQDYCNELENRLLSRFDAASQRRDLSTMSECAKILSQFNRGTSAMQHYVATRPMFIDVEVMNSDIRLVLGDHGSQPSPSNVARGLSALFKEITDTVRKEAATITAVFPTPNEVMAILVQRVLEQRVTGILDKIL…
SSAFNSSSWKVNGAGDHLLRSLLGSLILYYPIDQYKCLSRHPAAPALEEWISTKASSKDEQSRWHVPTQEETQFANELLDLHLQSALDDLLSICQSNIHSDAGDEKTHLKVTLLRIDSTLQGVLSCLPDFRPSPRHDMVEDL---QFFIAGASGSCVGSAEIREKTAITIHAACKYLLEKKSDDSILLILIIRIMDALGNYGSLEYDEWSNHRQAWKLESAAIVEPPANFITEFNSKGKRRPRWALIDKAYMHNTWRSSQSSYHLFRTDGNFSPPEPLTFLVDDLLTLCLHNYETVRVLAGKSLIKLLKRWPQLLSKCVLSLTENLRKPDVQEYVVLGSCAILSSHSVLKHLTTDPKSFSSFLLGILSSSHHESMKSQKAIIELFVKYNIHFAGLSRNI…
AEEFLPERFDIDGAIPNETNTDFKFIPFSGGPRKCVGDQFALMEAIVALAVFLQRLNVELVPDQTISMTTGATIHTTNATAATTTSSHLLLSSSRHVASSSQPSI---LSPRAARKKSGYELQTLTGWLLRQEMKGEIDAELTIVMSSISLACKQIASLVQRAGISNLTGVQGAVNIQGEDQKKLDVISNEVFSNCLRSSGRTGIIASEEEDVPVAVEESYSGNYVVVFDPLDGSSNIDAAVSTGSIFGIYSPNDECIVDDSDDALGSEEQRCIVNVCQPGNNLLAAGYCMYSSSVIFVLTLGKGVFSFTLDPMYGEFVLTQENIEIPKAGRIYSFNEGNYQMWDDKLKKYIDDLKDPGPTGKPYSARYIGSLVGDFHRTLLYGGIYGYPRDAKSKNGK…
CSSTSQSQGSPTEVGGEIEKLRKERRALMEEMVELQQQSRGTARHVDTVNQRLKAAEQRQKQLLSFLAKLFQNRGFLERLKNFKGKELGLEKARKKFIK---PQDSPTGGVVKYEAD-------KGKNLMYPSEEEMPDYLMSF---------PSPEGLIKQEEIP-SFSNTDAWGNTMDYDVSEFGFAAETTSPDVCWEQFAAGTGFN-WPTGDDDDNTP-----MIVCVAVVGHQNNPLYIQSFTDADDALKLHHIVHCSLDVIEERVNNPKKSGTTLNEAFLGLLYPTVNYKVYGYLTNTKVKFILVTTDLDVRDTDVRSFFRKFHAAYVDAVSNPFHVPGKKITSRTFAQTVSNIVGSYCRRQGSFQILLAPPELRVTHCACLGRCGSGPNLVAL…
SSNCAICDNTNRPCICTACVNHRLIEYNTLLKSLKTRRDSLLSRFNELLESKGKADDQKNWRLIQNEKISKLKKKLKSNKELVTQGKVKIERGSSDLKVKYGVLDSARSTLEKTRVEQVEKYFPNLICTQSLGHMAISSERLHKQSVVVKQICKLFPLRRVSFDGESQNGSVRQYDVICNSRLPSGLDPHSIPSEELAVSLGYMVQLLNLVVHNLAAPALHSSGFAGSCSRIWQRDSYWDGRTSTRSNEYPLFIPRRNYCSTSVENSWTDKNSSNFGVASMESDRKPRLDSPGSNSFKYSSASPHSIESHRDLQKGIALLKKSVACLTAYCYNSLCLEVPPEASTFEAFAKLLATLSSSKEVRSVFSLKMASSRSGKQAQQLNKSIWNAHSVIS-SSLL…
NFRVYQLLGEAGTYYGVRFGKNIPWVTEFPFGVIRDPQYVGSIMSLLACLSWVPFQYILLWSLGYVFMMFLESKEDPNARAKSISAISEEEAKLERFLDWLQVNGGELRGCNIKYSDSLKGFGIFAASDEVLLVVPLDLAITPMRVLQDPLLGPECQKMFEQGQVDDRFLMILFLTLERLRINSSWKPYLDMLPTRFGNPLWFSDDDILELKGTNLYHATELQKKKLLSLYHDKVEVLVTKLLILDGDSESKVSFEHFLWANSVFWSRALNIPLPHSFVFPQSQDDTGCTSTSESPETA--------PVNSNEEKGKSLTSAQP-----APSVGSGDTIWVEGLVPGIDFCNHLKPVATWEVDGIGSVSRVPFSMYLLSVAQPI-PKKEISISYGNKGN…
SDDRGIDVVRNKIKMFAQKKVTLPPGRHKVVILDEADSMTSGAQQALRRTIEIYSNSTRFALACNTSAKIIEPIQSRCALVRFSRLSDQQILGRLLVVVAAEKVPYVPEGLEAIIFTADGDMRQALNNLQATFSGFSFVNQENVFKVCDQPHPLHVKNIVRNVLESKFDIACDGLKQLYDLGYSPTDIITTLFRIIKNYDMAEYLKLEFMKETGFAHMRICDGVGSYLQLCGLLAKLSIVRETAKAARRFLLSPFVGVTRLFSAEELALYNGTDETLPILLGILGSVFDVTKGKFHYGSGGGYNHFAGDGLTDSLQGLSSSEVKSIVDWRGFYSRTYTPVGKLVGRYYDSQGNPTKHLKGAEAKASRGAQLMEKQKTEEAKQSNCNSRWSQDEGGEVWC…
AVLCMACSQGTDAFSQSGLYSNHQDIAPRYSGVLLGLSNTAGVLAGVLGTAATGHILQHGSWDDVFTISVGLYLVGTVIWNLFSTGEKIIDTTSKHDSGKPETKSSEKNEKSESSDGGSDHKNERAGKDVRGGPVSWMSFFLLFATGAGLVYYYDTQKKRHIEDINKNSIAVKEGPSAGKAAIGGPFSLIRDDGKRVTEKNLMGKWTILYFGFTHCPDICPDELIKLAAAIDKIKENSGVDVVPVFISVDPERDTVQQVHEYVKEFHPKLIGLTGSPEEIKSVARSYRVYYMKTEEEDSDYLVDHSIVMYLMSPEMNFVKFYGKNHDVDSLTDGVVKEIRQYRKACNSSGCESGCYDRECADCFRNNVFGKFRLAVTSHAMITPSDNVLVAFSGGSSSR…
TWDAFYTNVTAKDVKQGLESLKAGGVTPKFVIIDDGWQSVGMDETSVEFNADNAANFANRLTHIKENHKFQKDGKEGHRVDDPSLSLGHVITDIKSNNSLKYVYVWHAITGYWGGVKPGVSGMEHYESKVAYPVSSPGVMSSENCGCLESITKNGLGLVNPEKVFSFYNDLHSYLASVGVDGVKVDVQNILETLGAGHGGRVKLAKKYHQALEASISRNFPDNGIISCMSHNTDGLYSAKKTAVIRASDDFWPRDPASHTIHIASVAYNTLFLGEFMQPDWDMFHSLHPMAEYHAAARAVGGCAIYVSDKPGQHDFNLLRKLVLRDGSILRAKLPGRPTSDCFFSDPVRDNKSLLKIWNLNEFTGVIGVFNCQGAGWCKNEKRYLIHDQEPGTISGCVR…
KNVLLRRMANTLRLVPPPLLWIVVEKHSDGEESSTMLRKTGIMYRRIVFKEDFTSLESELDHQRNLALRHIEHHKLSGIVHFAGLNNIYDLDFFVKIRDIEVFGTWPMALLSANRKRVVVEGPVCESSQVLGWH-LRKINNIHISSFAFNSSILWDPERWGRPSSVEGTKQDSIKYVKQVVLEDDTKLKGLPAQDCSKIMLWRLISDRPATGTPAPWAPRLSVLARVSPGNNGDKGDQLKPVFVGEFPQLLRDEQS------GDACVSGGMDKETCLSWFITGSKVFVWSHLTTLPSRKCVVLELPVVVLVNEESGSDGKSWLVNVVSWDASRSRSPVGVVMCNRKTRAVVYWSDIFSGQEAAPA-------------------EKARHLIRSSRAENS…
CDSLLHVYAYVTG--APPIVISWGLLWSLMSKHKLRLSVCLLTLLGCSTCTLSMPVFSGRFFEVLIGVRPEPLWRLLSKIAVLYSLEPIFTIAFVTNMTAIWENVMAILRAQIFRRVLIQKAEFFDKYKVGELTGLLTSDLGALNSIVNDNISRDRGFRAFTEPVLGLLMLAVSVLVAVYKRSTVPVYKSHGLAQATMSDCVSETFSAIRTVRSFSGEKRQMSIFGQILAYKLSGLKLGTFKSINESITRVAVYISLLALYCLGGSKVKTGELAVGTVVSFIGYTFTLTFAVQGLVNTFGDLRGTFAAIDRINSILNAVDIDEALAYGLERDIHTKKVQDENLKLFLSAGPNVNIRHLDKYYMSNLKSTNNLRTLTWAGDVCLDDVHFAYPLRPDVKVL…
SLEDISNGHNKITRGQVMKDMFYFYKHILMDYKGVIGGILNQIGMASRAILDAKYFIKEYRDTSAKTLHLDGEELGIFCTIAWKC---KVPPQECIVVKKDATLSEVYGEAERVFRDIYWELRDVVVESVVGEMAL-NGNKGLVLEGKKKDKRIECECGATEEDGERMVCCDICEVWQHTRCVGVQHNEEVPRIFLCQSCDQHLIPLSFSAVKSVSSFRLASLLRRENDPSAAMKLFRNPDPESTNPKRPFRYSLLCYDIIITKLGGSKMFDELDQVLLHLKTDTRIVPTEIIFCNVINFFGRGKLPSRALHMFDEMPQYRCQRTVKSLNSLLSALLKCGELEKMKERLSSIDEFGKPDACTYNILIHGKKVKPTGVTFGTLIHGLCKDSRVKEALKMK…
WAAGCIFAELLLRRPFLPGSTEIDQLGKIFQAFGTPVPSQWSDMIYLPDYMEFSYTPAPPLRTIFPMASDDALDLLAKMFIYDPRQRITIQQALDHRYFSSSPSPTEPGKLQIPASKGDALEPKASEQNQHNSPAVLSPPGKMRRVMGP-EGFT--------------------------------------------------RIMLRYRPIAPRPKRKYSKENNSSSTLPLLPETPEKKTETVVSSLLTVECVTERLMEGLGCTDEERKMLERDTCPGFISDGLGRVIWTNGSYRELVVHEQCSKMSVWLVMKESITSFCDVWRMSDGGFAWRLDVDAALCLGRIVDQLITAMIQNRPFDAVLASSTVAKPWTQQLVSDVLHSIPRFFFISPRSIGR…
KPVAAPVASSNPSGAAITGATASDAPKAGSRLLDRDLLRNFIATAMPFGTPLDLSLSNISAMKANGFSSADPPPQELKQPAWKPYLYKGKQRLLFTIHETVSAAMYDRDEIPDNVSVAGQINCRAELEGLPDVSFPLAGLSTAHIEAISFHPCAQVPAHGIDKQNIVFQPPLGNFVLMRYQAGCGLGPPVKGFYQLSMVSEDEGAFLFKVHLMEGYKAPLSMEFCTITMPFPRRRIVAFDGTPSAGTVLTTEHSVEWRILGSGRSLSGKSLEATFPGTIKFSPLQSRRKGD---------GDDEESEDESAEN-VVNVEDFLVQKMNKDLPAAELEEPFCWQAYDYAKVSFKIVGASVSRMSIDTKSVNIYPTTKSPVEFSAQVTSGDYILWNTLGKAP…
Cchin MNGSRDRTKGDK----SSVSSLPLILDMEDFKGEFSFDALFGNLVNELLPSFQEEETDSSEA---TGGNDGLPNGHRRVPSDAAKASQGLSSPLFPEVDSLLSLFKDSCRELIDLRQQVDGRLHNLKKEVSVQDSKHRKTLSELEKGVDGLFDSFARLDSRISSVGQTAAKIGDHLQSADSQRETASQTIELIKYLMEFNSSPGDLIELSPLFSDDSRVAEAASVAQKLRAFAEEDIGRVPSVVGNATASRGLEVAVANLQEYCNELENRLLARFDAASQRRELSTMAECAKILSQFNRGTSAMQHYVRTRPMFMDVEVMNTDTRLVLGDQGAQSTPSNVARGLSSLYKEITDTVRKEAATIMAVFPSPHEVMSILVQRVLEQRVTALLDKLL…
ISAFDAPSWKKNGS-----------------------------AQSIAEW---------RASKWHIPNEEELSFANELLSLHLCSALDDLLRICQTRNSSDPGSEKEHLKVTLLRIDSSLQGVLSCLPDFRPSFRDGSMENLVQNAFFIAGATGSRVGSSEMREKAADVIHEACKYLLEERSDDSILLILIIRIIDSLANFGSLEYDEWSNHKQAWKLESPAIIEPPINYVVQSHSRGKKRPRWALIDKAYMHNTWRSSQSSYHLFRSSGNISPSNRVHVLMDDLLNLSLHRYETVRALAGKSLLKMLKRWPCMISKCVLTLTDNLQNQDSAEHALLGSCAILATQTVIKRLTTDLKALSSFLLGVLASSHHESLKSQKAITELFVKYNIHFAGVSRNI…
AEEFVPERFDLEAPVPNETNTDFRYIPFSGGPRKCVGDQFAMLEAIVALAIFLQHMNFELVRDQTISMTTGATIHTTNVAAAIPTSCQLLFSSSSSSTSRLSPSH---VDNKETKKRSSFEIQTLTGWLLKQEQTGNIDAELTIVLSSISMACKQIASLVQRASISNLTGIQGAVNIQGEDQKKLDVVSNEVFSNCLRSSGRTGIIASEEEDVPVAVEESYSGNYIVVFDPLDGSSNIDAAVSTGSIFGIYSPNDECLAESDENTLQEVQQMCVINVCQPGNNLLAAGYCMYSSSVIFVLSIGKGVFSFTLDPMYGEFVLTQENIQIPKSGKIYSFNEGNYQLWDDKLKKYIDDLKDPGPSGKPYSARYIGSLVGDFHRTLLYGGIYGYPRDKKSKNGK…
SHVEFSGDTGRFGLEGEIENLKKDRSLLMQEVVRLQQEHRGSAYCMEKMKQRLDAAEQRQKQMISFLARLLQNPVFLARLQKMNEQKIASPRVKRKFVKDHSEPDSTVEGIVKYGPCVDNKHTSKGKNVASPQAEVGPDYTVSLPEDFAEFMSPGEVGIAKKEDIGLDTSSHDVFADLDNYDDHELGAMGEFSKWDLGPHQAAENVGVDKWPADASSCNNLASQAGMIVCIAVVGHQNNPLYLQSFTEADDALKLHHIVHCSLDVIDERVNNPKKTSPTLNETFLGLLYPTENYKVYGYLTNTKVKFILVTTDLDVRDADVRNFFRRFHSAYVDAVSNPFHVPGKKITSRIFAERVSSIVKSFCRKQGSRETLIVPPHISVTSCGCLGRCGAGPNLIVL…
SAKCSLCEKSNLASICAVCVDSRLIEYKNSLKSLRNVRDSCYSRLTAQLVAKSKADDQLSWRVHQNQKLSKLREKLNLTEKQLSQGKAKLDKMSIDLKFRYGLLESAMLTLKKNRVEQLEKFYPNLICTQSLGHMAITSERLHKQSVVIKQICKLFPQRRVVVDGDRKDGSNGQYDQICNARLPRGLDPHSVPSEELAASLGYMVQLLNLVVRALAAPVLHNSGFAGSCSRIWQRDSYWDARPSSR-------------------------------------------------------------------------------------------------------------------------------RSCKQAQKLNKSVWLVNSGISSSSLL…
NFRVYQLLGESGTYYGVRFGKNIPWVTEFPFGYIRDPQYVGSIMSLLACLSWVPYQYILLWILGYLCMIKIESTEDPATRAKLLS-EKTEEAKVETLRQWLQINKVELRGCKIKHCGPNKGFGLFYQSNGVMLVVPLDLAITPMSVLEDATLGPKCRAMFQQGDVDDRFLIILFLTVERLRKNSAWKPYLDMLPTAFGNPLWFTDEEFLELKGTTLYRATELQKKNLQTLYEDKVKNLVLEL--LDGESESEVQFKDFLWANSIFWTRALNIPFPHSYVFPQAVEEKECPSFGKDSDAS--RMCGEVSSSLKDEK-VKIDKTYLNRTDVASNSMHGESIWVEGLVPGIDFCNHLKAATTWEVDGSGSTTGVPASMYLLSAEKPFQIDKEVYISYGNKGN…
SNDRGIDVVRNKIKMFAQKKVTLPPGRHKIVILDEADSMTSGAQQALRRTMEIYSNSTRFALACNTSSKIIEPIQSRCALVRFSRLSDQEILGRLMIVIQAEKVPYVPEGLEAIIFTADGDMRQALNNLQATYSGFRFVNQENVFKVCDQPHPLHVKNMVRNILEGDFDDACAGLKQLYNLGYSPTDIITTLFRIIKNYDMAEYLKLEFMKETGFAHMRICDGVGSLLQLCGLLAKLSLVRETAKALR------------------------------------------------------------------------------------------FVGNLVGRYYNSQGQQTKFLKGLEAKAARGAQLLEKQKIEEAKLPSCNSRWSQHEGGEVWC…
AVLCMACSQGTDAFSQSGLYSNHQDIGPRYAGVLLGLSNTAGVLAGVFGTAATGYILQHGSWDDVFKVSVGLYLVGTVIWNLFATGEKILDTSPSGTEKVEQNKPVEGGSEGEGESSNQSSSNANTGKSLRGAPVTWLSFLFLIATGAGLVYYYDKEKKRHIEEINNASTTVKQGPSVGKAAIGGPFSLVNHEGKHVTDKDFRGKWTVIYFGFTHCPDICPDELQKLVDAVNKIKEKAGIEIVHVFISVDPERDTVEQVHDYVKEFHPNLVGLTGSVDEVRKVARAYRVYYMKTEEEGSDYLVDHSIIMYLMDPNMEYVKFFGKNHDVDSLTEGIIQEIKQYKK---AGACGSGCYKAECGECLDRSLFAKFKQAVSTQNLISPTDNVLLAFSGGPCSR…
TWDAFYTDVTADGVRQGLESLEEGGIPPKFVIIDDGWQSVEMDVNGIASKTQDAANFANRLTHIKENHKFQKDGKEGQREEDPAKGFAHIVSEIKEKHSIKYVYVWHAITGYWGGVRPGVKGTVHYEPKMTYPTSSPGIKSNEPCVAFDTIATNGLGLVNPDKVLYFYNELHSYLASAGIDGVKVDVQNILETLGAGHGGRVKLARKYHQALESSISRNFPDNGVISCMSHNTDGLYSSKRAAVIRASDDFWPRDPASHTIHIASVAYNTVFLGEFMQPDWDMFHSLHPMAEYHGAARAVGGCTIYVSDKPGYHDFNLLKKLVLPDGSILRAKLPGRPTRDCLFSDPARDGKSLLKIWNLNDFCGVVGLFNCQGAGWCKNGKTNLIHDKHPGTTTGVLR…
QGAFSRRLAYTLSLVPPPLVWIIVESYSDSSETSDILRKTGVMYRHLVYKENFTDSKAEMDHQKNFALNHIEHHRLNGILHFGDIFNTYDLDFFQALREIEVFGAWPMAMVSANRKRVVVEGPVCDSFQVIGWHIVRNLFELHTSSFAFNSSILWDPERWGRASSVQYTSQNSIKIVQEVVAEDETKIKALPQEDCSKILLWELVPNRPSTGTPAPWLSRLSVLARIPAGKKTENEQQVQPVYVGEFPEEVRNAQASFLHKSSEIGISGGIDKCTSLSWIICDNRLFVWSFLSPVAFKKCAVLDIPF----------KGGSWIVCVVSWNEWQSNPVVGIVMCNKNSQDVIYWPDIYAERGSGPVVSGAESG---SPSENRTTPTNSQKKLSSYMVEKG…
CDQLLHISAYVSAPASDPNIISWPLVFSLLLRHKLQLAISVATLIGCTSCTLTMPILSGQFFEVIIGAKPDPLWKLLSTIAVFYTLEPIFTIIFVTNLNTVWEKVMTKLRAIVFRRILIQKVEFFDRYKVGELTGLLTSDLGSIKNVVSENISRDRGFRAFSEPLTNCELKS----QAIYKRSTVPVFKAHGMAQASISDCASETFSAIRTVRSFGGEKRQMSTFGQILAYQSSGTKLGIFRSANEAVTRIVVYVSLLTLYCLGGSKVKAGELSAGTVASFIGYTFTLTFAVQGLVNTFGDLRGTLAAIERINFVLSGTDTDDSLAYGLERELNEKEVCNESLKLFYNEGFTEENFAPNKRFMSALKSASNGCSVAWSGDICLEDVHFSYPLRPDVKVL…
CLEDISTSHSHFTRNQLTSDMLYVYNYIFKETR--TTGIDSAIWMATRLVLDAKRLVKDYGELYP-KFSLGEDTLKLLCTICIRN---ALPPYDIISMHPHATFKELKMEVEKTFKETYWGLKSLSVDSVVDVLGLVEAGSSLVFTGKNDSLVVDCLCGAKEDDGEKLITCDICEVRQHNRCTRIDNTEDVPHIFLCSRCEQDIILFPS---MTISP--------------------DSSQPTSSETSTP-KVQLVSKCISDRLLGK---FSDLSEFGFDYEQSGLWSPP------------------VQRSVFLSSPGHICNDS-----------------DMFAKLKSKNNR-----ARRYKIL---MRISPNNVTFATLINGLCLNGKLDEAFKLK…
WAAACIFAELLLRRPFLQGSTDIDQLGKIFTAFGTPKPSQWPDMVFLPDYVEYTYLPAPALRSLFPTASDDCLDLLAKMFTYDPKARISVQQALEHRYFSSIPAPTRPALLPRPPRKGDSLNNRPLDLNANEGPTVLSPPRKSRRVMPQRERLEGHGHQGDKVDDHLYDVRQAASGNTGKSESMPMSVDFSVFGSRPPPRPTLNRIMLRFRPIAPKPKRKYIRDNNNNNTLPLLPEKPEEKPVRPVGSCVIVECLTDTCTE-LGSTDEEKKILEKDTCPGFISDGCNRVRWTNEAYGKMLNEGEARPEIVWLVMKETLTVPCDVWKMEGGGFAWRLDVKAALSLGRLTKQILTAVIQNRSFDTQLSIS----PWTVHTVSQVLRSIPTLFFQSTRSIGR…
KPVAAPVSASTTSGTAVIGAVTSDAPRVSSRPADKDLLRTFISSSMPFGTPLDLNYSHIFAVKASGFSSSDMPPTDLKQPAWKPYLYKGKQRILFTVHETVYAAMYDRDEIPDTITISGKVNCRAELEGLPDVSFPLTGLNTCQVDVLSFHPCAQVSEQGADKQAMMFSPPLGNFVLMRYQAFCSLGPPIKGFYQLSMVSEDEGAFLFKLRLMEGYKAPLTMDFCTVIMPFPRRRVVSFDGNPSVGTVSTTEYSVEWKIITTGRGITGKSIEATFPGTIRFAPMPAQRMPSSKSVYGSLTEEDSDSEPESSTN--ANIEDYLMEKMIKDLPSVDLEEPFCWQAFDYAKVSFKIVGGTLSGMSIDPKSVTIYPSVKAPVDLSTQVLSGDYILWNTLGKCP…
Fvesc MKENRDGIKSDRRAKGSSISSLPLILDIDDFKGEFSFDALFGNLVNDLLPSFQEDETDSSEGHSNISGTDSLPNGHMRAPSDATRFAQGVSDPLFPEVDKILSLFKDSCKELVDLQTQIDGKLLNLKKDVSTQDSKHRKTLTELEKGVDGLFGSFARLDSRISSVGQTAAKIGDHLQSADAQRETASQSIELIKYLMEFNSSPGDLMELSPLFSDDSRVAEAAKIAQKLRAFAEEDIGRVPSVMGNAAASRGLEVAVANLQEYCNELENRLLARFDAASQRRDLSTMAECAKILSQFNRGTSAMQHYVATRPMFIDVEVMNADTRLVLGDEGSQASPSNVSRGLSSLYKEITDTVRKEAATITAVFPSPNEVMSILVQRVLEQRITALLDKLL…
VSAFESPSWKVNGAGDHLLRSLLGSLVLYYPIDQYKCILRHPNASALEEWISSKDYSDDKPPKWHISSAEEVKFANELLDLHLRSALDDLLRICHTKVHSDPGDEKEHLKVTLLRIDSSLQGVLTCLPDFTPSSRNGTVESPNHGSFLIAGATGSTVGSTKLREKAAEIIHAACKYLLEKKSDDSILLVLIIRIMDALGNYGSMEYDEWANHRQAWKLESAAIIEPSINFIVSAHSKGKRRPRWALIDKAFMHNTWRSSQSSYHIFRTNGNFGPPEHVNILVDDLLNLSLHSYETVRILAGKYLLKMIKRWPSMISKCVLSHTENLRNPKAPEYAVLGSCAVLATQTVLKHLTMDPKSFSSFILGILSSSHHESLKTQKAINELFVKYNIHFAGVSRIY…
AEEFSPERFDMEGPIPNETNTDFRFIPFSGGPRKCVGDQFALLEAIVALAIFIQHLNFELVPDQNISMTTGATIHTTNVAAAVTPSSSQLLCSSSRSISQLSPLQQCVFGSKEPKKKTAYQITTLTSWLLEQEQKGTIDAELTIVLSSISLACKQIASLVQRASISNLTGVQGAVNIQGEDQKKLDVVSNEVFSNCLRSSGRTGIIASEEEDVPVAVEESYSGNYIVVFDPLDGSSNIDAAVSTGSIFGIYSPNDECLADI-DDNLDSAAQKCIVSVCQPGSNLLAAGYCMYSSSVIFVLTVGKGVYAFSLDPMYGEFVLTQEKVQIPKAGKIYSFNEGNYQLWDDKLKKYIDDLKDPGPSGKPYSARYIGSLVGDFHRTLLYGGIYGYPRDRKSKNGK…
SFTGPSAEAVRPGLEGEVESLRNQRSLLMQEVVDLQQQQRGTAHQMKTVNERLVSAEQRQKQMVSFLAKMLQNPAFAARLQQKREQKIGSPTGQRKFVKEVGKSDPYVEGIVKYQPAWRIHTMSKGKSVVT-QLEVNPEPCISFQDDFEELSFPGIESMVKQEDAGMSSCSSGFWGNPINYDVPEMGTSDGLFDWDIGALQAAGGSGIDKWPADESAFDERASQDGMIVCVAVVGHQNNPLYIQSFTDADDALKLHHIVHCSLDVVDERVNNPKKSGPTLNETFLGLLYPTENYKVYGYLTNTKVKFILVTTDMDVKDADVRNFFRRFHAGYVDAISNPFHEPGKKITSKTFAEKVSTIVKSFCRRQGSMQTLLAPPTVAVKSCGCLNRCGNGPNLVAL…
SSNCAICENSNLASICAVCVNYRLNDYNNSLKALKSRRDLLYSRLSDALVAKGKADDQLNWRILQDEKLVRLREKLRRNKEQLVQGKAKIEKTSYDLKVKYGVLESALSMLEKNRAEQLEKFYPNLICTQSLGHMAITSERLHKQSVVIKQICKLFPQRRVTVDAKRKEGSGGQYDQICNASLPRGLDPHSVPSEELAASLGYMVQLLNLVVQNLGAPALHNSGFAGSCSRIWQRDSYWDARPSSRSNEYPLFIPRQNYCSTSGENSWSDRSSSNFGVASIESERKPRLDSSGSSSFNYSSASQHSVETHKDLQRGISLLKKSVACITAYCYNSLCLDVPSEASTFEAFAKLLSTLSSSKEVHSVFSLKMACSRSCKQVQQLNKSVWNVNSAISSTTLL…
NFRVYQLLGESGTYYGVRFGKNIPWVTEFPFGYIKDPQYVGSILSLFACLSWVPFLYIFLWTLGYVFMIHVESTEDPATRAKLLSAGSQEDAKLERFLQWLEVNGVELRGCKIKYSDSDKGFGIFAVSDGVLLVVPLDLAITPMRVLQDPLLGPECRAMFGEGDVDDRFLMVLFLTVERLRKNSSWKPYLDMLPITFGNPLWFTDDELLELKGTTLYRATEMQKKSLRSLYDDKLKALLDKLLTLDGDLERDVCFEDFLWANSVFWARALNIPLPYSYVFPQVEEKKNSASNDKISNDSTTH-----MVNDMGDKGCQVDRVDIQVNGVTSVSKQKDTVWVEGLVPGIDFCNHLKPAATWEVDRTGSITRVPCSMYLLSAGQPLETDEEISISYGNKGN…
SDDRGIDVVRNKIKMFAQKKVTLPPGRHKIVILDEADSMTSGAQQALRRTMEIYSNSTRFALACNTSSKIIEPIQSRCALVRFSRLTDQEILGRLMIVVQAEKVPYVPEGLEAIIFTADGDMRQALNNLQATNSGFRFVNQENVFKVCDQPHPLHVKNMVHNILEGKFDDACSGLKQLYDMGYSPTDIITTFFRIIKNYDMAEFLKLEFMKETGFAHMRICDGVGSYLQLCGLLAKLSLVRDTAKAAK-IITSPFVGIARLFTVEELALYNGTDQSLPIFLGILGSVFDVTKGKSHYGEGGGYNHFSGDGLTDSLSGLSSQQVKSIVEWRDFYFRSYTFVGKLVGRYYDTKGNPTKYLKGVEAKAARGAQLLKKQEIEEAKQPSCNSRWSQDEGGEVWC…
AVLCMACSQGTDAFSQSGLYSNHQDIAPRYSGVLLGLSNTAGVLAGVLGTVSTGYILQHGSWDDVFKVSVGLYLVGTVVWNVFSTGEKIIDTPASANQEGSKSKTSENANSDEGSKSGESHESSDAGKSVRGGPVSWLSFLLLVATGAGVILYYDKEKRQHLQDIFNASKEVKEGPSAGRAAIGGPFKLINHDGKPVTEKDFLGKWTLMYFGFTHCPDICPDELQKLAAAVDKIKANAGIEIVPVFISVDPERDTVEQVREYIKEFHPTLIGLTGNPDEIRSVARAYRVYYMKTTEEDSDYLVDHSIVMYLMSPSMDFVKFFGKNNDVDSLADGITKEIKQYKKACSASTCQSNCYKDQCSECFRANLFGKFRFAVTSNAMISPSDNVLLAFSGGPSSR…
TWDAFYTDVTSEGLKQGLESFENGGVPPKFVIIDDGWQSVSMDSTGVGFLADNTANFANRLTNIKENHKFQKDGKEGHRVEDPSLGLRHIVSEIKEKHALKYAYVWHAITGYWGGVRPGVSEMEHYDSKLAFPVSSPGVESNEPCDAFNSIAKNGLGLVNPEKVFHFYDELHSYLASAGIDGVKVDVQNILETLGAGHGGRVKLARKYHQALEASIARNFPDNGIISCMSHNTDGLYSAKRSAVIRASDDFWPRDPASHTIHIASVAYNTVFLGEFMQPDWDMFHSLHPMAEYHGAARAVGGCAIYVSDKPGQHDFDLLRKLVLTDGSILRAKLPGRPTRDCLFSDPARDGKSLLKIWNLNDFTGVVGVFNCQGAGWCKVGKTNLIHDLEPGTVTGVIR…
KCVFLRRLANTIKLVPQPLLWIVVEGKTESNEVSEVLRKTGIMYRHLVFKENFTDTEAEMDHQRNVALKHIEQHKLSGIVHFAGLSNVYDLGFFDQLREIEVFGTWPMAILAANKKKVIIEGPVCDSSHVIGWHILRKMNNIHISSFAFNSSILWDPERWGRTSSLQSTSQNSMKFVKQVVLEDETKLKGIPPEDCSKIMLWSLVPNRPSTGTPAPWAPRLSVLARV---NQNEKGDEIKPVYVGEFPQVVRDEQASMLQKHGDASVSGGMERGTSLAWIVCGSRLFVWSFLSPASVANCAVLEIPGSVFEGGEAGRGGSAWMIRVVSWDVVKQCSSAGIVLCNKKTRAIVYWHDIYGEGRADPVVSVASSDELESSPVDRKTPQRRQQLLRSSLSGSS…
CDQLLHVFAYVSGPASDPIVISWGLLWSLLLKHKLRLAISTFALVGCSACTLSMPIFSGRFFEVLIGKRTEALWTLLSKVGVLYALEPILTVVFVVNMNTVWEKVMSTLRAQIFGRVLIQKVEFFDRYKVGELTGLLTSDLGSLKNVVSENISRDRGFRALTEPILGVLMLTVSVLVALYKRSTVPVFKAHGMAQAFIADCVTETFSAIRTVRSFGGEKRQMLMFGQVLAYQSSGIKLGVFKSINESLTRVVVYISLLALYALGGSKVKAGELSVGTVASFIGYTFTLTFAVQGLVNTFGDLRGTFAAVERINSVLSGVEIDEALAYGLEKEMQQNKLLDENYRLFLIDGSYEKNQSVNTHYMSALKSASNVGRLAWSGDVCLEDVHFSYPLRPDVEIL…
CLDDLSNGWYKISRFQLMKDMFYLYKYILKDQNLSTTGIFSAIPMAVRIILHSKYLVKDYGGLPQVKLELGEGKSNIYCTVMIRNNEIALPPYECITLKNNATINDLKLEVERNFKEIYWGLKSFVVETIANVFGLVEVGGKIVLEGGSGNCIVDCPCGAKDDDGERMVCCDICEVWQHTLCVRIPNNEQVPHIFLCNRCEKEIILLPSKASKSISPFRLSSLLRNQKDPALALQLFQNPNPDSPQPQKPFRYSLISYDIIISKLGRAKMFDQMEQILGQMKQQTHLSPPEIIFCNVMSYYGRARLPDRALHLFDEMPSFGCQRTIKSFNSLLDALFKCGKIEKMREVLEGIEDYGTPDACTYNILIKAKGVEPTDVTLVTLIYKLCSVDRVKEALELK…
WAAACIFAELLLRQPFLQGTSDIDQLGKIFAAFGTPTPSQWPDMVYLPDYVEYQYAPPSALRKRFAMASDDAFDLLSKMFTYDPKARISVQQALEHRYFTSAPLPTDPDKLPRPAPKKESSNTKVSDFNPNEGPTVLSPPRKSRRVMPERVSFEGNAPQSDKVDDHVEYMRQAAGESTSRNEPVPMSVDFSIFGAKPPNRPTINRIMLRFRPIAPKPKRRNVKDKRCNNTLSLLPESPEPRPVRVVGSSVTVDCVTDTWVDGLGFTDEERRMLETDTCPGFLSDGYGRVVWTNGAYKSMVGENETDEVTVCLVVKESLTVPCDVWRMEGGGFAWRLDVKAALCLGRLVNQVLTAMLKNQPFDPNPSPS--TQPWTTDSVSQVLTSIPTFFFHSPRSIGR…
KPVAPPVASSNPTSSAVTGTVTSDANKTGSRPLDKDVLRTFISSSMPFGTLLDLSFPNIIAIKVNGFSSSDLPPSDLKQPAWKPYLYKGRQRILFSIHETVHAAMYDRDEIPDSISISGQINCRAELEGLPDVSFPLIGLNSDKIEVLSFHPCVQVPEQGVDKQAVMFSPPLGNFALMRYQAICGIGPPIKGFYQLSMVSEDKGDFLFKLRLMDGYKSPLTMEFCTVTMPFPRRRVVSFDGTPSVGIVSTTEHSVEWKIIVGGRGLSGKSIEATFPGKVQFAPWKPQISPPSSLAFGSITDEDSDMETDGNNYSMVNVEEFLMEKMSKDLHPANLEEPFCWHAYNYAKVSFKIVGASLSGMLIDQKSVSIYPAVKAPVESSTQVSKLDVLLW--LVREK…
Lchin -------------------------------------------------------------------------------------------------------------------------------------------------------------------------------------------------------------------------------------------------------------------------------------MPQLHLINHLAIDAFEMPKFNRGTSAMQHYVASRPMFIDLEVMNADTRLVLGDQGLQAGPSNVAHGLSTLYKEITETVRKEAATIMAVFPFPNDVMSILVQRVLEQRVTAILDKLL…
ASAFEAPSWKVNGAGDHLLRSLLGSLVIYYPVDQYKCFLHHPAAAVLEEWISTKDYQNKEPPKWHIPSEDEVLFANELLDLHFRSALDDLLKICQNKIHPDPGNEKEHLKVTLLRIDSSLQGILSCLPDFHPSFRNGSTKDQDFSSFIIAGASGSTVGSSELREKAAEIIHVASRYLLEERSDDSILFILTIRIMDALVNFGSLEYDEWANHRQAWKLESAAIIEPPTNFIVSSHAPGKRRPRWALIDKAYMHNTWRSSQSSYHRFRTNSNLSPSEHVVLLMDDILTLSSHNYETVRSLAGKSLLKTLKRWPSLIGKCVLTLTESLRDPNAPEHAVLGSCTILATQTVLRHLTLDPKSFSSFLLGILSSSHHETLKAQKAINELFVKYNIHFSGVSTNI…
AEDFEPERFDMEEPVPNETNTDFRFIPFSGGPRKCVGDQFALLEAIVALAIFLQHMNFELVPGQNISMTTGATIHTTNMAATIPTSSHLLLSGGTRSIIRLSPAR---LGSIETKKKSGYQIQTLTNWLLKQEQVGNIDAELTIVLSSISTACKQIASLVQRASISNLTGVQGAVNIQGEDQKKLDVVSNEVFSNCLRSSGRTGIIASEEEDVPVAVEESYSGNYIVVFDPLDGSSNIDAAVSTGSIFGIYSPNDECLADIGDDTLDQLEQRCVVNVCQPGDNLLAAGYCMYSSSVIFVLTIGKGVFAFTLDPMYGEFVLTQENVQIPKSGKIYSFNEGNYQLWDEKLKKYMDSLKDPGPTGKPYSARYIGSLVGDFHRTLLYGGIYGYPRDKKSKNGK…
PSLGPSLETVKSELEGEAEKLRKDKNLMMQEVVKLQQDHLATVNQVDRMNQRLQAAEQRQKQMVSFLAKVLQNPVFLTHLQHQKEQRISAMRVKRKFLKGHRNQGLSMEGLVRYKPSCGDTTTSKQKNVLSSHTDVSSEYFVSFPEEPSVFMSQATESIIKQEGASQPSSSHDVWGNILSSDDQELAFSSGLCNWDLGPRKTEEGSGIDEWTGDESSFNDLETQLGMIVCIAVVGHQNNPLYLQSFTEEDDALKLHHIVHCSLDVIDERVNNPRKNGPTLNETFLGLLYPTENYKVYGYLTNTKVKFILVTTDLDVRDADVRNFFRRFHSAYVDAVSNPFHVPGKKITSKAFAERVSTIVKSFCSRLGSRQTLLAPPDVSVNSCGCLGQCGAGPNLVIL…
SSCCAICENSNAASICSACVNYRLNEYSTLLKSLKTVRDSLYMRLNGELMAKNKADDQQKWRVSQKEKLARLRQRLRLKEKQLSQGKAALEKMSDDLKVRYGLLESASATLEGNRVEKLEKFYPNFICTQNLGLMHITSERLHKQSVVIKQICKLFPQRRVNSDGERKDGSSGQYDQICNARLPRGLDPHSVPSEELAASLGYMVQLLNLFVKILAAPALHNSGFAGSCSRIWQRDSYWDARPSSRSNEYPLFIPRQNSCSASVENSWSDRSSSNFGVTSMESERKPQLDAARSGSFNYSSASPHSVETHKDLQKGISLLKKSVACITAYCYNSLYLDVPSETSTFEAFAKLLNTLSSSREIRSVLSLKIPSSRSCEQVQQLNRSFWNVNSAISSSSLA…
--RVYQLLGESGTYYGIRFGKNIPWVSEFPFGYIKDPQYMGSILSLVACLCWVPFEYVLLWVLGYIFIMVIESKENPDTRAKPLCEEGRAEAKLERFLQWLQVNGVELRSCEIRYCGPTKGFGIFYGGEGILLVVPLDMAITPMRVLQDPTLGLKCRAMFEEGDVDDRFLMILFLTVEHVRKDSSWKPYLDMLPTTFGNPLWFTDDELSELKGTTLHRATELQKKNLQALFDNKVKQLLEELLPIDGESEREASFEDFLWANSIFWTRALNIPFPRTYVFPQVPGVQESVSLNKDFGAPLAQISGEMSSHGEDERGSQFCEGEREVTENKSTLTQPETIWVEGLVPGIDFCNHLKAAATWEVDETGSTTGVPSSMYLLSADQAFQIEKEICISYGNKGN…
SDDRGIDVVRNKIKMFAQKKVTLPPGRHKVIILDEADSMTSGAQQALRRTMEIYSNSTRFALACNTSSKIIEPIQSRCALVRFSRLSDQEILARLMVVVEAEKVPYVPEGLEAIIFTADGDMRQALNNLQATCSGFRFVNQDNVFKVCDQPHPLHVKNMVRNVLEGNFDDACSGLKQLYDLGYSPTDIITTLFRIIKNYDMAEYLKLEFLKETGFAHMRICDGVGSLLQLCGLLAKLSLVRETAKAIKSDADEEANGFAKLWTPEELAMYNGTDDGLPILLGILGSVFDVTKGRTHYGPGGGYNHFSGDGLTDSLQGLSSPEMKSVVDWRAFYFKSYIFVGKLVGRYYNSQGNPTKYLKGVEAKAARGAQLLEKQKNEEAKLPTCNSRWSQQEGGEVWC…
AVLCMACSQGTDAFSQSGLYSNHQDIGPRYAGVLLGLSNTAGVLAGVLGTAATGYILQHGSWDDVFKVSVGLYLVGTVVWNLFSTGEKIID-----------AKMAETKHSD-------------------------------------------------------------------------------------------------MFG------VIMQLLSKGAA--------AGIEIVPVFISVDPERDTVEQVREYVKEFHPNLVGLTGNADEIRQVARAYRVYYMKTEEEGSDYLVDHSIVMYLMDPNMEFVKFFGKNYDIDALAEGIIKEVKQHRKACAATGCQSNSCKADCLDCFRSYIFGKFKLAVTSHGMISPTDSVLVAFSGGPSSR…
TWDAFYTDVTADGVRQGLESLKKGGIPPKFVIIDDGWQSVGMDSTGIASKLHDAANFANRLTNIKENHKFQKNGKEGHGEEDPAMGLAHIVSEIKEKHDLKYVYVWHAITGYWGGVRPGVTGMEHYESKMAYPVSSPGVQSNESCEALNSITANGLGLVNPEKVFNFYDELHSYLASAGIDGVKVDVQNILETLGAGHGGRVKLARKYHQALEASIASNFPDNGIISCMSHNTDGLYSSKRTAVIRASDDFWPRLPASHTIHIASVAYNTFFLGEFMQTDWDMFHSVHPMAEYHGAARAVGGCAIYVSDKPGDHDFDLLKKLVLPDGSILRAKLPGKPTKDCLFTDPARDGKSLLKIWNLNDFSGVVGVFNCQGAGWCKVGKTNIIHDEHPGTITGIIR…
QVPFLRRLGNTLKLVPPPLLWMVVQSHYNSSESTAVLRKTGIMYRHLIYRENFTDQEAEMDHQRNLALNHIEHHRLHGIVHFAPISNIYPLHFFQAIREIEVIGTWPMAMLAANRKRVVMEGPVCSSSQVMGWH-LRNGSNIHISSFAFNTSILWDPERWGRASSAPDHSQKAMEFVQQVVVEDETKLKGI-TDDCSKIMLWHL--------------------------------ELLQSLIIGE----VRHDSISLIY-------------------------------------------------------------------------------------------------------------------------------------------…
--------AYISAPASDPNVISWGRVWSLLAQHKLRLAVALAAMIGCTTCTLSMPIFTGKFFEVLIGARPEPLWRLLTQVGVLYAMEPVFTVIFVINMNSIWEKVMATLRAQVFRRILIQKVEFFDRYKVGELTGLMTSDLGSLKDIVSENISRDRGLRATSEPVLGLLMLSVSLLVAIYKRSTVPIFKSHGISQARLSDCVNETFSAIRTVRSFAGEKRQMSMFGRFLLIKPVEQGLGTLKSANETLTRAMVYVCLLALYCLGGSKVKAGELPVGIMASFIGYTFTLTFAVQGVVNTLGDLRGTLAAVERINHILSGAEIDESLAYGLERELHKKELDDDSLRLFYNDASAEMNQVLNVHSVSGLKSAINGCNVAWSGDICLEDVHFSYPLRPDVEIL…
CLQDISNARFHVTRVQLMKDMYYLYKHILKDQR--MAGILAAVPTAVRIILDTKHLIKDYGEELPRKIEASQETLKILCTVSLRS----------------------------------------------------------------------------------------------------------------------------KNLKIVSPFRFSSFLRLQKDPALALRLFQNPNPSS---PKPFRHSALSYDLIISKLARAKLFPDMEQI----------PPPD----------EAAAAPLRP----QRIPLLPCHLLLRPLPHARPCPPHLRPDPLLRLPKDDLDRFTVPDACTYNILINARGIQPNVITFGTLISALCANSMLDEAFRLK…
WAAACIFAELLLRRPFLQGSSDIDQLGKIFAAFGTPKPSQWPDMVYLPDYVEYQFVPAPPLRSLFPMASDDTLDLLSRMFAYDPKARISAQQALEHRYFSSVPAPTKPALLPRPPPKGESLNSRPVDLNSREGPIVLSPPRKSRRVTLHREGFEGNAPQIEKADEHVGGIRQTGETAASQNRHMPMSVDLAVFGTRPPPRPTLNRIMLRFRPIAPKPKRRCVRDSKRGSTLPLLPETPDRKPVRPVGSWVTLERVTDTC--GLVSLEEEEVMLDEDTCPGFVTDGWDQVTWTNEAYRRMVG----GEVVVGLVMRE------------------------------LVRQAMGAMLQDRPFDSASG--RCHCVWTVDAVREVLRAVPMLFFQSARSVGR…
SGGSKRVRSRN-GGTAATGAIIPDAPKSILRPIDKDALRNFISSSMPFGTPLDLNYSNISAIKANGFSSSDLPPADLKQPAWKPYLYRGKQRILFTIHETVYAAMYDRDEIPDVISISGQVNCRAELEGLPDVTFPLTGLNTAHIEVISFHPCAQVPEHGGDKQAVVFSPPLGNFTLMRYQAFCGLGPPIKGFYQLSMVSEDEGAFLFKLRLMESYKAPLTMEFCTVTMPFPRRRVVFFDGNPSIGTVTTTEHSVDWKIITSGRGVTGKSIEATFPGTIRFAPMTVQRSLS-RSVQGSIAEEDSDIEPENSNN-MVNIEEFLMEKMNKDLPSVDLEEPFCWQAYNYAKVSI---------LSLVFQLLDAIPVYK---------LVGNEPL--------…
Osati MP-----------SATDPPAALPLTLDLDDFKGDFSFDALFGTLVDELLPEFRGDDA---------------PGAPPPPPP-----VLGAAPPVFPAVDELLGLFKHSCKELVDLRRQIDKRLQNLKKEVATQDAKHRKTLGELEKGVDGLFDSFARLDSRISSVGQTAAKIGDHLQSAESQRETASQTIDLIKYLMEFNSTPGDLMELSPLFSDDSRVAEAASIAQKLRSFAEEDVGRVPSAVGSANASRGLEVAVANLQEYCNELENRLLARFDTASQRREMSTMAECAKILSQFNRGTSAMQHYVATRPMFIDVDIMSIDIQVVLGEEGPQADHICIAEGLSVLYKEIADTVRREATTIMAVFPSPNEVMSILVQRVLEQRVTAILDKLL…
TSSFQAPSWKVNGAGDHLLRSLLGSLVSYYPIDQYKPFSCQPIANIIEPWGCSKAHQDREVPKWHDPSQDELSFANELLEFHFQSALEDLVSICQRKNHSETGQEKEHLKVTLLRIHSALQGVMSCLPEMRPSYKDGKSKVVEP-IIFIAGSAGSTVGNSEMREKAAELVHVACRYLLKERTDDSILLALVVRVIDALVNYGSLEYEEWSSHFQAWKLESASIIEPPCNFIIPFHSQGKKRPRWALVDKAHLHNTWRSSQSSYHRYRTNADVSPSSLMVNLMNDLLDLSLHNYETVRSYSGRSLTKLLKRWPSLISNCVLTLTDNLRDSKAPEHTVLGSCNILGTQTVLRHLTTDSVSLSSFIMGILESSHHESLKCQKAITELFVKYNIRFSGISRRF…
ADDFIPERFDLEGPVPNETNTEYRFIPFSGGPRKCVGDQFALLEAIVALAVVLQKMDIELVPDQKINMTTGATIHTTNMAAAATTSSHLLLLSRQQAAASLQCGL-------EASKKSSYEITTLTTWLLKQEQAGTIDGEMTIVLASISTACKQIASLVQRAPISNLTGVQGAVNVQGEDQKKLDVVSNEVFSNCLKSSGRTGVIASEEEDVPVAVEESYSGNYIVVFDPLDGSSNIDAAVSTGSIFGIYSPNDECLADIADDNLDQVEQRCIVSVCQPGSNLLAAGYCMYSSSVIFVLTIGTGVYVFTLDPMYGEFVLTQEKVQIPKAGKIYAFNEGNYALWDDKLKSYMDSLKEPGPSGKPYSARYIGSLVGDFHRTLLYGGIYGYPRDQKSKNGK…
LQPGSSGES---GLDPELNTLRREKSALLQEVTRLKQEHLQTIEQMSTLNQRLESAEDRQKQMVSFLAKLLQNPTFLRQLKMHRQQKIDSTRVKRKFLKDSGESSSQHTGNLDFSPTSLDLPATKGKNVLSPGLDATADCLGSFSDNLSDSMLQTAGKLMDADDSSCSGTSQQAYGSLVS-DPYLMEMANKPEKWELDFQALDDGLQLDKCVIDDPALQQ---QRGMIVCVAVVGHQNNPLYLQSFTEADDALKLHHVVHCSLDVIDERVNNPKRNAPALNETFLGLLYPTENYKVYGYLTNTKVKFIMVTTDLDVKDADARNFFRKFHAAYVDAVSNPFHVPGKKIASRSFGARVSTIVKSFCARQGGREVLLAPPRVDVASCGCLGRCGAGPNFVSG…
SSCCALCEGSNLPSCCSACVNSKLAEYHAKLRMMKNLRDSLNARIATRLDAKRKGDEQRNWRVSKAHDIKELRDHLAELKRRNAIEKKKAEQASRDLRERTALLNLAFVTLKKKRNDS-SVMHTNAMKAAQMGLMATTSEHLKMQSKAMKQLCRLFPLRRVIKDGEQNDGYNGPYDVICNARLPRGLDPHSVPSEELSASLGYMLQLLSIVVPILAAPVLHISGFGASCSRVWQRSSYWSTR-QSQSKVYPLFIPRKNNCSVGEDNSWTESGSGNFGVQSVDSDNKSVLDSKRSNSFNFSIASSHSMERHQDLQRGISLLKTSVTAITTYYYNSLGMDVPSNLSTFEAFAKLLHMLSSLKVLRTTLQSNVA-SRSEKQGQQLNRSIWKASSAISSSSLM…
NFKVYQLLGEPGTYYGVRFGKKIPWVTEFPFGYIKDPQYVGSMLSLVALLCWVPFQYVLLWCLGYVFMMWVESKEDPATRAKLLSAAVPGDAKLDSFLQWLQANGADLRGCTIRRCG-REGYGVFSATDEVVMVVPLDLAITPMRVLQDPLVGPRCRALFEEGGVDDRLLVMLFLMVERLRPSSLWKPYLDMLPSTFGSSIWFTEDELAELEGTTLHRATVMQRKSLQTLFDNKVKGLVGELLNVDSGSSIEVRFEDFLWANSIFWTRALNIPLPRFYVFPESLDEKRNIGDD----------CGDSSLSAPQGTGTAITAKNISGND-NPKSSNTESIWVEGLVPGIDFCNHVKALATWEVDSMGHVTGCPSSMYLVLADKFVKAETEICINYGNKGN…
SDDRGLDVVRNKIKMFAQKKVTLQPGRHKIVILDEADSMTSGAQQALRRTMEIYSNTTRFALACNTSSKIIEPIQSRCAIVRFSRLSDQEILGRLMIVVAAEKVPYVPEGLEAIIFTADGDMRQALNNLQATVSGFRFVNQENVFKVCDQPHPLHVKNMVKNVLDGKFDEACSALKQLYDLGYSPTDIITTLFRVIKNYDMAEYLKLELLKETGFAHMRICDGVGSFLQLSGLLAKFALVRETAKA--VLGARLLLGLARLWTKEELAVYNGTDESLPILLGILGSVFDVTKGKSNYGPGGGYHHFAGDGLTDSLQGLSSMEVNSIVDWRKFYFERYIFAGKIVGRYYDDEGNPTKYLKGIEMKAKRGAQLLEKQKSEEAKIPNCNSKWSQQEGGEVWC…
AVLCMACSQGTDAFSQSGLYSNHQDIGPRYAGVLLGLSNTAGVLAGVFGTAATGYILQHGSWDDVFKVSVVLYLVGTLVWNLFSTGEKIIDT----------RKKSVTLKVD----------------------------------------YY---------ELKNRTSAVKQEPSVGTAAIGGPFNLLNHDGKPVTQKDFFGKWTLLYFGFTHCPDICPDELQKMALAIDKIKEKAKMEVVPVFITVDPERDTVEQVRDYVNEFHPNLIGLTGTTDEIRKVARAYRVYYMKTEEEGSDYLVDHSIVMYLMNPKMEFVKFYGKNYDADSLADGIIKELKGHQ-SCGGAGCGPHCSSSACGECFRANLLGKFKLAVTSNAMVRPTDSVLLAFSGGPASR…
TWDAFYTDVTSEGVMEGLQSLGKGGTGPKFVIIDDGWQSVSMDPAGIASLADNSANFANRLTHIKENHKFQLNGRKGHREENPANGLAHIVNEIKGKHQLKYVYVWHAITGYWGGVRPGADGMEHYESKMQYPVSSPGVQKNEPCDALNSITTNGLGLVNPDRVFSFYNELHAYLASAGIDGVKVDVQNILETLGAGHGGRVLLARKYHQALEASIARNFRDNGIICCMSHNTDNLYSSKRSAVVRASDDFWPRDPASHTIHIASVAYNTVFLGEFMQPDWDMFHSVHPMAEYHAAARAVGGCAIYVSDKPGNHDFNLLKKLVLPDGSILRAKLPGRPTRDCLFSDPARDGKSILKIWNLNEHSGVIGAFNCQGAGWCRVGKKNLVHDEQPATVTGVIR…
RRGELLRLAHTLRLVRPPVVWVVVEPAADAAATAEVLRGTGVMYRHLAFRENFTTADAEAHAQRNAALAHVEKHRLSGVVHFADAAGVYDAHFFDEIRQIEAFGTWPVATMSAGEKKVVVEGPLCSDSKVVGWF-SRDFNDIDVSGFAFNSSILWDPERWGRPTSLPDTSQDSIKFVQEVVLEDRTKLKGI-PSDCSQIMVWQYVHDRPATGTPAPWTSS-SLLARISTSTRTDRTGQIQPVHVSEFPQIVRNAQANLLQKSGKNMLAGGIDKETSLAWMLCGNELFIWSYLASVA-KDCLVLEVPSSLMGNKEEKSCGNQWAVCIVRWGILHRRSSTGFILCNKRTQAIAYWSDIYAESSKSSVLDLIGYGDTS----------------GDGTSGNC…
SDLLLHVSAYISAPASGPDAVTWAGVWALLSPHRARIAVSLAALLACTTCTLSMPLFSGRFFETLIGRGSEPLWRLLSKIAVLYTLEPIFTIVFVINMTVIWEKVMARLRSQIFRRILIQKMVFFDRHKVGELTGLLTSDLGTLKSVVSDNISRDRGLRALSEPVLGLLMVSVSVLVALFKRSTVPTFKSYGIVQARISDTASETFSAIRTVRSFGGEKRQISMFDLALAFQNSGTKLGVLKSANESLTRVVVYVSLMALYVLGGSKVNAGKLSVGTMASFIGYTFTLTFAVQGAVNTLGDLRGTFASVERINSILSAEDIDDSLAYGLAKELEDS------------NGAVHENGTANKHYMSALKSSSSCSNLAWSGDIHLEGVHFSYPLRSDVEIL…
CLEDVSSVRFQLTRAQLMRDLVHLYRHVLKEPS--TGGAFGAIPVAVRMVLDIKHFVKDYEGQAAASSNGGHPHINLCCTLLVSN---LAPPYETVTLPAHATVGELKWEAQRVFSEMYLGLRSFAADSVVGVLGLVDVGSAVVVQGGGGERVVDCACGAVDDDGERMACCDICEAWQHTRCAGIADTEDAPHVFLCSRCDNDVVSFPSATAKFSSSYHLAAALRREPDPAAALRLFLSPTPTASSPAPPFRYSLRCYDIIVCKLAAARLFPAMESVLARLPSSLR--PREPLLCRVISAYGRARLPAAARRAF-AHPAFPAPRTARALNTLLHALLACR--APLPELLSECRGSGIPDACTYNILMRARGIAPTVVTFGTLVTAFCEAGRLEEAFKVK…
WAAGCIFAELLLRRPFLQGSSDIDQLGKIFAAFGTPKSSQWPDMVYLPDYVEYQFVSAPPLRSLFPMASDDALDLLSRMFTYDPKARITAQQALEHRYFLSVPAPTKPSQLPRPPPKGDSGNNKIPDLNLQDGPVVLSPPRKLRRVTAH-EGMEVHMHRADRTEEHPSGARH-MDDMSSQSSRIPMSVDVGIFGTRPAPRPTLNRIMLKFRPIAPKPEREKEKEKSLSSMLPLLPVRPLDTALLPAAAVVTVEDVTSVWRDG----SGAARADDGDGAPAFVSDQWGRVTWKNAAFHRAVAAAAPDQARVALAARDSVVAPCDVWRLDAGGYLWRLDLQAALSLSLLVPQLLVALLQRRRFDATLRPSPAFRGFSPPTIAAALAAIPRLLLRSSRCLCP…
KPIAAPVAAPTASISSPVGAPQSESLKGGMRPFDKDLLRNFILGAMPFGTPQDLNYANVTSVRTTGFS-ADPLPTDQKQPAWKPYLYKGRQRTLFSSLETLNAALYDRDDVQDFLSVSGQVTCRAELEGLPDVSLPLSGLKAARVEVSSFHHCVQASEPTNDKQTLIFQPPLGNFVLMHYQASCNMDPPVKGFYQLSMVSENEGAFLFKLRLMEGYKSPFLMEFCMVTMPFPRRRVASYDGNPSVGTVSMTEHSIEWRIVSSGRGLSGRSIEATFSGTVRFHPITIQRVNSFRSVPSTAFVEDSDSEQDNTKN-GANLDDYLMEKMNKDLQAVNLEEPLSWQAYNYAKVSFKIVGGTLSGLTIDPKSVSYSLT----------------FLFHSDGLCF…
Ppers MKESRDGIRSGRHSKSSSVSSLPLILDIDDFKGEFSFDALFGNLVNDLLPSFQEEETDISEGHSNISGHDGLSNGHMRAPSDAAKFAQGLSDPLFPEVDKILSLFKDSCKELVDLQKQIDGRLNNLKKEVSVQDSKHRKTLAELEKGVDGLFGSFARLDSRISSVGQTAAKIGDHLQSADAQRDTASQTIELIKYLMEFNSSPGDLMELSPLFSDDSRVAEAAKIAQKLRAFAEEDIGRVPSVMGNATASRGLEVAVANLQDYCNELENRLLARFDAASQRRELSTMAECAKILSQFNRGTSAMQHYVATRPMFIDVEVMNADTRLVLGDEGSQASPSNVARGLSSLYKEITDTVRKEAATIMAVFPSPNEVMSILVQRVLEQRVTALLDKLL…
ISAFESPSWKVNGAGDHLLRSLLGSLILYYPIDQYKCILHHPNAAALEEWISTKDYSDDKPPKWHIPSVEEVEFANELLDLHFWLALDDLSRICETKVHSDPGDEKEHLKVTLLRIDSSLQGVLSCLPDFTPSSRNGTVEHPNQASFLIAGATGSSVGSTKLREKATEIIHAACKYILDKKADDSILLILIIRIMDALGNYGSLEYDEWSNHRQAWKLESAAIIEPSINFIVSAQSKGKRRPRWALIDKAFMHSTWRSSQSSYHVYRTNANFGPPDHVNLLVDNLLNLTLHSYETVRVLAGKALLKMIKRWPSMISKCVLCLTENLRSPKSPEYVVLGSCAVLATQTVLKHLTMDPKAFSSFILGILSSSHHESLKTQKAINELFVKYNIYFAGVSRSI…
AEEFLPERFDLEGSVPNETNTDFRFIPFSGGPRKCVGDQFALLEAIVALVIFIQHLNFELVPDQNISMTTGATIHTTNVAATLTSPSSQLLCSSSRSISQLSPLQQCLFGSKEPKKKGGYQIQTLTNWLLKQEQEGVIDAELTIVLSSISLACKQIASLVQRASVSNLTGIQGAVNIQGEDQKKLDVVSNEVFSNCLRSSGRTGIIASEEEDVPVAVEESYSGNYIVVFDPLDGSSNIDAAVSTGSIFGIYSPNDECFASIEEDTLDSAEQKCVVSVCQPGSNLLAAGYCMYSSSVIFVLTIGKGVFAFALDPMYGEFVLTQENVQIPKAGKIYSFNEGNYQLWDDKLKKYIDDLKDPGPSGKPYSARYIGSLVGDFHRTLLYGGIYGYPRDKKSKNGK…
---GPSAEAGRPGLEGDIETLRKERSMLMQEVDDLQQQQRGTVHHMKVVNERLQYAEQRQKQMVSFLSKLLQNPAFLARLQQKTGQKIDSPRMKRKFVKELGKSDSCIQGIVKYQPAWRN---LKGKSVLSPQQELNPEYYVSFQEDFPELFSPGIDGMIKQEDAGMSSSSNELWSNPVNYDVPEIGVTSELLDWDIGPLHAAGGSGIDKWPADESAFDEPDSQAGMIVCVAVVGHQNNPLYIQSFTDADDALKLHHIVHCSLDVVDERVNNPKKAGPTLNETFLGLLYPTENYKVYGYLTNTKVKFILVTTDLDVKDADVRNFFRRFHAAYVDAISNPFHEPGKKITSKTFAERVSTIVKSFCRRQGSFQTLLAPSNVAVKSSGCLGRCGAGPNLVAL…
SSNCAICESSNLASVCAICVNYRLTEYNSSLKALKSRRDSLYSRLTEALVAKGKADDQLNWRVLQNEKLVRLREKLRCNKEQLVQGKAKIEKTSYDLKVKSGVLESALAVLEKNRAEQLEKFYPNFICTQNLGHMAITSERLHKQSVVIKQICKLFPQRRVTVDAKRKDASGGQYDQICNACLPRGLDPHSVPSEELAASLGYMVQLLNLVVQNLAAPALHNSGFAGSCSRIWQRDSYWDARPSSRSNEYPLFIPRQNYCSTSGENSWSDRSSSNFGVASIDSERKPHLDSSGSSSFNYTSASQHSVETHKDLQRGISLLKKSVACITAYCYNSLCLDVPSEASTFEAFAKLLATLSSSKEVHSVFSLKMACSRSCKQVQQLNKSVWNVNSAISSTTLL…
NFRVYQLLGESGTYYGVRFGKNIPWVTEFPFGYIKDPQYVGSILSLLACLWLVPFRYILLWTLGYVVMILVESKEDPTTRAKPPSASSLEEAKLERFLQWLQVNGAELRGCKINYSDSSKGFGIFSVSDGVLLVVPLDLAITPMRVLQDPLLGPECRAMFEEGDVDDRFLMILFLTVERVRKNSSWKPYLDMLPTTFGNPLWFTDDELLELKGTTLYRATELQKKSLRSLYDGKLKTLVEKLLTLDADLERDVCFEDFLWANSLFWTRALNIPLPHSYVFPQIQENKNIASDGKNSGVSTTHICMEELVNGMDEKGCQVEGVDIQVNGVTSTSKQKETVWVEGLVPGIDFCNHLKAAATWEVDDTGSTTGIPFSMYLLSAVQPLQIQGEISISYGNKGN…
SDDRGIDVVRNKIKMFAQKKVTLPPGRHKVVILDEADSMTSGAQQALRRTMEIYSNSTRFALACNVSSKIIEPIQSRCALVRFSRLSDQEILGRLMIVVQAEKVPYVPEGLEAIIFTADGDMRQALNNLQATNSGFRFVNQENVFKVCDQPHPLHVKNMVCNVLEGKFDDACSGLKQLYDLGYSPTDIITTFFRIIKNYDMAEYLKLEFMKETGFAHMRICDGVGSYLQLCGLLAKLSLIRETAKAAKLIATSPFVGIARLFTVEELALYNGTDQSLPILLGILGSVFDVTKGKSHYGEGGGYNHFSGDGLTDSLRDLSSTQVKSVVEWRDFYFRSYTFVGKLVGRYYDSEGNPTKYLKGVEAKAARGAQLLEKQKNEEAKQPSCNSRWSQDEGGEVWC…
AVLCMACSQGTDAFSQSGLYSNHQDIAPRYSGVLLGLSNTAGVLAGVFGTASTGYILQHGSWDDVFKVSVGLYLFGTVIWNLFSTGEKIIDTNTAANEGNPESKTSENANSDDGNKSGESHESNNAGKSVRGGPVSWLSFLLLVATGAGIVLYYDKEKRQHIEEIFKASKEVKQGPSVGKAAIGGPFNLINHDGKRVTEKDFLGKWTLLYFGFTHCPDICPDELQKLAAAVDKIKEKGGIEIVPLFISVDPERDTVEQVREYVKEFHPKLIGLTGSSDEIRSVARAYRVYYMKTQEEDSDYLVDHSIVMYLMSPKMEFVKFFGKNNDVDSLAEGITKEIKQYKKACSASACQSNCYKTQCIDCFRGNLFGKFRFAVTSNAMIAPTDNVLVAFSGGPSSR…
TWDAFYTDVTSEGLKQGLQSLEDGGVPPKFVIIDDGWQSVGMDSSGIGYEADNAANFANRLTNIKENHKFQKDGKEGHRVEDPALGLCHIVTEIKEKHALKYAYVWHAITGYWGGVRPGVTEMKHYDSKLSYPISSPGIESNEHCDALKSITTNGLGLVNPEKVFNFYDELHSYLASAGIDGVKVDVQNILETLGAGHGGRVKLSRKYHQALEASIARNFPDNGIISCMSHNTDGLYSVKRTAVIRASDDFWPRDPASHTIHIASVAYNTVFLGEFMQPDWDMFHSLHPMAEYHGAARAVGGCAIYVSDKPGQHDFDLLKKLVLPDGSILRAKLPGRPTRDCLFSDPARDGKSLLKIWNLNDCTGVVGVFNCQGAGWCKVGKTNLIHDLEPGTMTGVIR…
KSVLLRRLANTIRLVPQPLLWIVVEAKTESNGVSEALRKTGIMYRHLVFKENFTDTEAEMDHQRNIALKHIEQHKLSGIVHFAGLSNVYDLGFFDQLREIEVFGTWPMALLAANREKVIIEGPVCDSSQVIGWH-LKKMNNIHISSFAFNSSILWDPERWGRTSSLQSSSQNSIKFVKEVVLEDETKLKGIPPEDCSKIMLWSLVPNRPSTGTPAPWAPRLSVLARVLPANQSEKGDEIKPVYVGEFPQVVRDEQASMVQKHGDTYVSGGMERGTSLAWIICGNRLFVWSYLSPAASINCIVLEIPAKVFEGGDVGRGGNCWLLCVVNWDVVKHCSSAGIVLCNKKTRAAVYWPDIYAEGRTAPVVSVASSDELESSPIDRKTTPKRQQLNRSSLTGFC…
CDQLLHVFAYVSGPASDPIVISWGLLLSLLLKHKLRLAISAFALIGCSACTLSMPIFSGRFFEVLIGRRPGPLWKLLSKVGVLYVLEPILTVIFVVNLNTIWEKVMSTLRAQIFGRVLIQKVEFFDRYKVGELTGLLTSDLGSIKSVVSENISRDRGFRALTEPILAVLMLTVSILVAVYKRSTVPVFKAYGLAQASISDCVTETFSAIRTVRSFGGEKRQMLMFGQVLAYQSSGIKLGTFKSLNESLTRVVVYISLMALYCLGGSKVKAGELSVGTVASFIGYTFTLTFAVQGLVNTFGDLRGTFAAVERINSVLSGVEIDESLAYGLEREMQQKKLLDENYRLFLIDGSSEKNQSVNTRYMSALKSASNISRLAWSGDVCLEDVHFSYPLRPDVEIL…
CLEDISNAWYKISKFQLMKDMFYLYKHILKDQKLS-TGIFSAIPMAVRIIIDSKYLVKDYCGEVPMEVELGQGKSNIYCTVVLTHNA-TLPPYECLSLKNNATVDELKKEVEWNFREIYWGLRGFVVEAIGNIFGLVEAGQKIVVEGGRREYVVDCPCGAKEDDGERMVGCDICEVRQHTLCVRIPNNEQVPNIFLCNRCEGEIILLPSNASKSISPFRLSSLLRRQKDPILALQLFQNPNSDSPQLKRPFRYSLLSYDLIITKLGRAKMFHQMDQILHQLKQDTRFAPPEIIFCNVISFYGRAHLPDRALQMFDEIPTFRCHRTVKSLNSLLNALLKCGEFEKMWKFFVGIDKYATPDACTYNILMKAKGIPPNSVTMASLIYCLCSNLKLKEAFTLK…
WAAACIFAELLLRRPFLQGSSDIDQLGKIFAAFGTPTPSQWPDMVFLPDYVEYQYVPAPPLRSLFPVASDDALDLLAKMFTYDPKVRISVQQALEHRYFTSAPLPTYPDKLPRPAPKRESVNSKVSDFNPNDGPTVLSPPRKSRRVMPDREGFEGNAYQGDRIDDRVGETRQAAGENTSRNEPVPMSVDFSIFGAKPPNRPTITRIMLRFRPIAPKPVKQGCNNNNNNNTLPLLPETPEPKPVRVVGSCVTVDCVTDTWVGGLGRTDVERRMLERDTCPGFVSDGAGRVVWTNGAYRSMVGEQEERETMVWLVTKESLTLPCDVWRMESGGFAWRLDVKAALCLGRVVNQVLTAMLKNQPFNSELAASTTSQPWISESVSQVLISIPRFFFQSPSSIGR…
KPVAAPVASSTPSSGAVTGTVTSDAHKTGSRTLDKDALRTFISSSMPFGTPLDLSFPNIISIKVNGFSQSDLPPADLKQPAWKPYLYRGRQRMLFSVHETVHAAMYDRDEIPDSISISGQINCRADLEGLPDVSFPL----KDHIEVLSFHPCAQVPEKGIDKQAVMFSPPLGNFVLMRYEAVCGLGPPIKGFYQLSMVSEDKGDFLFKLRLMDGYKSPLTMEFCTVTMPFPMRRVVSFDGTPSVGIVSTTDHSVEWKIVMGGRGLT-KSIEATFPGKVQFAPWKPKKLPPSSSAFGSIADEDSDIETDGNNNSMVNIDEFLMEKMSKDLQPADLEEPFCWHAYNYAKVSFKIVGASLSGISIDPKSVSIYPAVKAPVEFSTQVTSGDYILWNTLGRCP…
Rchin MKESRDGIKSDRRAKNSSVSSLPLILDIDDFKGEFSFDALFGNLVNDLLPSFQEDETDSSEGHSNISGTDSLPNGHMRAPSDATRFAQGVSDPLFPEVDKILSLFKDSCKELVDLQTQIDGKLLNLKKDVSVQDSKHRKTLTELEKGVDGLFGSFARLDSRISSVGQTAAKIGDHLQSADAQRETASQSIELIKYLMEFNSSPGDLMELSPLFSDDSRVAEAAKIAQKLRAFAEEDIGRVPSVMGNAAASRGLEVAVANLQEYCNELENRLLARFDAASQRRDLSTMAECAKILSQFNRGTSAMQHYVATRPMFIDVEVMNADTRLVLGDEGSQASPSNVSRGLSSLYKEITDTVRKEAATIMAVFPSPNEVMSILVQRVLEQRITALLDKLL…
VSAFESPSWKVNGAGDHLLRSLLGSLVLYYPIDQYKCILHHPNATALEEWISSKDYSDDKPPKWHIPSVEEVKFANELLDLHFRSALDDLLRICQTKIHSDPGDEKEHLKVTLLRIDSSLQGVLTCLPDFTPSSRNGTVENPNHGSFLIAGATGATVGNTKLREKAAEIIHAACKYLLEKKSDDSILLVLIIRIMDALGNYGSMEYDEWANHRQAWKLESAAIIEPSINFIVSAHSKGKRRPRWALIDKAFMHNTWRSSQSSYHIFRT-GNFGPPEHVNLLVDDLLNLSLHSYETVRILAGKYLLKMIKRWPSMVSKCVLSHTENLRNPKAPEYAVLGSCAVLATQTVLKHLTMDPKSFSSFILGILSSSHHESLKTQKAINELFVKYNIHFAGVSRSY…
AEEFSPERFDMEGPIPNETNTDFRFIPFSGGPRKCVGDQFALLEAIVALAIFIQHLNFELVPDQNISMTTGATIHTTNVAAAVTPSSSQLLCSSSRSISQLSPLQQCVFGSKEPKKKSGYQITTLTCWLLEQEQKGVIDAEMTIVLSSISLACKQIASLVQRASISNLTGIQGAVNIQGEDQKKLDVVSNEVFSNCLRSSGRTGIIASEEEDVPVAVEESYSGNYIVVFDPLDGSSNIDAAVSTGSIFGIYSPTDECLADI-DDNLDSAAQKCIVNVCQPGSNLLAAGYCMYSSSVIFVLTVGQGVYAFSLDPMYGEFVLTQEKVQIPKAGKIYSFNEGNYQLWDDKLKKYMDDLKDPGPSGKPYSARYIGSLVGDFHRTLLYGGIYGYPRDKKSKNGK…
SFTGPSAEAGRPGLEGEIESLRNQRSLLMQEVVDLQQQQRVTVDHMKAVNKRLQSAEQRQQQMVSFLAKVLQNPAFLARLQRKKEQRIDSSSGQRKFVKELVRSDAYVEGIVKYEPAWRNHTMSKGKSVVTQQQEVNPEPYISFQEDFEELSFPGIESMVKPDDAGMSSSS-GFWSNPINCDMPEMGIPDGLFDWDIGALQAAGGSGIDKWPADESAFDERASQDEMIVCVAVVGHQNNPLYIQSFTDADDALKLHHIVHCSLDVVDERVNNPKKSGPTLNETFLGLLYPTENYKVYGYLTNTKVKFILVTTDLDVKDADVRNFFRRFHAGYVDAISNPFHEPGKKITSKTFAEKVSTIVKSFCRRQGSMQTLLAPPTVAVKSCGCLSRCGNGPNLVAL…
------------------------------------------MRLSQRF---GKADDQLNWRVLQNEKLVRLREKLRRNKEQLAQGKAKIEKTSYDLKVKYGVLESALSMLEKNRAEQLEKFYPNLICTQSLGHMAITSERLHKQSVVIKQICKLFPQRRVTVDAKRKDGSGGQYDQICNASLPRGLDPHSVPSEDLAASLGYMVQLLNLVVQNLGAPALHNSGFAGSCSRIWQRDSYWDARPSSRSNEYPLFIPRQNYCSTSGENSWSDRSSSNFGVASIESERKPRLDSSGSSSFNYTSASAHSVETHKDLQRGISLLKKSVACITAYCYNSLCLDVPSEASTFEAFAKLLSTLSSSKEVHSVFYLKMACSRSCKQVQQLNKSVWNVNSAISSTTLL…
NFRVYQLLGEAGTYYGVRFGKNIPWVTEFPFGYIKDPQYVGSILSLFACLSWVPFPYIFLWTLGYVFMIHVESKEDPATRAKPLSASSQGDAKLERFLQWLQVNGVELRGCKIKYSDSDKGFGIFAVSDGVLLVVPLDLAITPMRVLQDPFFGPECRAMFEEGDVDDRFLMVLFLTVERLRKNSSWKPYLDMLPTTFGNPLWFTDDELLDLKGTTLYRATELQKKSLRSLYDDKLKALVDKLLTLDGDSERDVCFEDFLWANSVFWARALNIPLPYSYVFPQVEEKKNSASNDKSSDVSTN------MVNG-NAKGCQVDGVDIQVNGVTSVSNQKDTVWVEGLVPGIDFCNHLKPAATWEVDGTGSITRVPFSMYLLSAGQPLETDEEISISYGNKGN…
SDDRGIDVVRNKIKMFAQKKVTLPPGRHKIVILDEADSMTSGAQQALRRTMEIYSNSTRFALACNTSSKIIEPIQSRCALVRFSRLSDQEILGRLMVVVQAEKVPYVPEGLEAIIFTADGDMRQALNNLQATNSGFRFVNQENVFKVCDQPHPLHVKNMVRNILEGKFDDACSGLKQLYDLGYSPTDIITTFFRIIKNYDMAEYLKLEFMKETGFAHMRICDGVGSYLQLCGLLAKLSLVRDTAKAAK-ILTSPFVGIARLFTVEELALYNGTDQSLPIFLGILGSVFDVTKGKSHYGEGGGYNHFSGDGLTDSLSGLSSQQVKSIVEWRDFYFRTYTFVGKLVGRYYDPKGNPTKYLKGVEAKAARGAQLLKKQEIEEAKQPGCNSRWSQDEGGEVWC…
AVLCMACSQGTDAFSQSGLYSNHQDIAPRYSGILLGMSNTAGVLAGVLGTASTGYILQHGSWDDVFKVSVGLYLVGTVVWNVFSTGEKIIDTTASANQGESKSKTSEKANSDEGSKSGESHESSNAGKSVRGGPVSWLSFLLLIATGAGIILYYDKEKRQHIQDIFNASKEVKQGPSAGLAAIGGPFNLINHDGKRVTEKDFLGKWTLIYFGFTHCPDICPDELQKLATAVDKIKENAGIEIVPVFISVDPERDTVEQVREYVKEFHPRLIGLTGNSDEIHSVARAYRVYYMKTTEEDSDYLVDHSIVMYLMSPTMDFVKFFGKNNDVDSLADGITKEIKQYKKACSASTCQSNCYRDQCADCFRANLFGKFRFAVTSNAMISPTDNVLVAFSGGPSSR…
TWDAFYTDVTSEGLKQGLESFENGGVPPKFVIIDDGWQSVSMDSTGVGFLADNTANFANRLTNIKENHKFQKDGKEGHRVEDPSLGLCHIVTEIKEKHALKYAYVWHAITGYWGGVRPGVSGMEHYDSKLAYPVSSPGVESNEPCDAFNSIAKNGLGLVNPEKVFHFYDELHSYLASAGIDGVKVDVQNILETLGAGHGGRVKLARKYHQALEASIARNFPDNGIISCMSHNTDGLYSAKRTAVIRASDDFWPRDPASHTIHIASVAYNTVFLGEFMQPDWDMFHSLHPMAEYHGAARAVGGCAIYVSDKPGQHDFNLLRKLVLTDGSILRAKLPGRPTRDCLFSDPARDGESLLKIWNLNDFTGVVGVFNCQGAGWCKVGKTNLIHDVEPGTVTGVIR…
KCVFLRRLANTIKLVPQPLLWIVVEGKTQSNEVSEVLRKTGVLYRHLVFKENFTDTEAEMDHQRNVALKHIEQHKLSGIVHFAGLSNVYDLGFFDQLREIEVFGTWPMALLAANKKKVIIEGPVCDSSQVIGWHILRKMNNIHISSFAFNSSILWDPERWGRTSSLQSTSQNSMKFVKQVVLEDETKLKGIPPEDCSKIMLWSLVPNRPTTGTPAPWAPRLSVLARVLPGNQNEKGDEIKPVYVGEFPQVVRDEQASMLQRHGDASVSGGMERGT-LAWIICGGRLFVWSYLSPGCSTSCTVLEIPGSVFEGGEAGRGGNSWLLCVVNWDVVKQCSSVGIVLCNKKTRAAVYWPDIYGEGRTDPLVSVASSDELESSPIDRKTPQRRQQLLGSSLSGSC…
CDQLLHVFAYVSGPGSDPIVIGWGLLWSLLLKHKLRLAISAFALVGCSACTLSMPIFSGRFFEVLIGKRTEPLWKLLSKVGVLYALEPILTVVFVVNMNTVWEKVMSALRAQIFGRVLIQKVEFFDRYKVGELTGLLTSDLGSLKNVVSENISRDRGFRALTEP-----SDAHRVCFTLYKRSTVPVFKAHGMAQAFISDCVTETFSAIRTVRSFGGEKRQMLMFGQVLAYQSSGIKLGVFKSINESLTRVVVYISLLALYSLGGSKVKAGELSVGTVASFIGYTFTLTFAVQGLVNTFGDLRGTFAAVERINSVLSGVEIDEALAYGLEREMQQKKVLDEDYRLFLIDGSNEKNQSVNTHYMSALKSASNVGRLAWSGNVCLEDVHFSYPLRPDVEIL…
CLEDLSNGWYKISRFQLMKDMFYLYKYILKDQKLSTTGIFSAIPMAVRIILDSKYLVKDYGELPHVKLELGEGKSNLYCTVMLRNNELLLPPYECVTLKNNATINDLKLEVERNFKEIYWGLKSFVVETIANVFGLVEVGGKIVLEGGSVNCIVDCPCGAKDDDGERMVCCDICEVWQHTVCVRIPNNEQVPHIFICNRCEREIVLLPSKASKSISPFRLSSLLRIQKDPALALQLFQNPNPDSPQPQKPFRYSLLSYDLIISKLGRAKMFDQLEQILHQMKQETRFAPPEIIFCNVMSYYGRARLADRALQVFDEMPSFRCQRTIKSFNSLLNALFKCGKFEKMKKVLEGIEDYGTPDACTYNILIKANGLQPSDVTLGTLVHKLCSDSRVKEALELK…
WAAACIFAELLLRQPFLQGTSDIDQLGKIFAAFGTPTPSQWPDMVYLPDYVEYQYAPPSALRKRFAMASDDAFDLLSKMFTYDPKARISVQQALEHRYFTSAPLPTDPDKLPRPAPKKESSNSKASDFNPNEGPTVLSPPRKSRRVMPERVSFEGNAPQSDKVDDHVGDIRQAAGESTSRNEPVPMSVDFSIFGAKPPNRPTINRIMLRFRPIAPKPKRRYVRDKRCNNTLSLLPESPEPKPVRVVESYVTVDCVTDTWVEGLGFTDEERRMLETDTCPGFLSDGYCRVVWTNRAYRSMVGENETDEVTVCLVVKESITLPCDVWRMEGGGFAWRLDVKAALCLGRLVNQVLTAMLKNQPFDPNPSVSTTTQPWTSDSVSQVLTSIPRFFFQSPRSIGR…
KPIAAPVASSSPTSSAVTGTVTSDANKTGSRPLDKDALRTFISSSMPFGTLMDLSFPNIISIKANGFSSSDLPPSDLKQPAWKPYLYKGRQRILFSIHETVHAAMYDRDEIPDSILISGHINCRAELEGLPDVSFPLIGLNSDKIEVLSFHPCAQVPEQGVDKQAVMFSPPLGNFALMRYQAVCGIGPPIKGFYQLSMVSEDKGDFLFKLRLMDGYKSPLTMEFCTVTMPFPRRRVVSFDGTPSVGIVSTTEHSVEWKIIMGGRGLSGKSIEATFPGKVQFAPWKPQILPPSSLAFGIITDEDSDIETDGNNNSMVNVEEFLMEKMGKDLHPADLEEPFCWHAYNYAKVSFKIVGASLSGMSIDPKSVSIYPAVKAPVESSTQVTSGDYILWNTLGRCP…
Rching MKESIDGIKSNRHAKSSSVSSLPLILDVDDFKGEFSFDALFGNLVNELLPSFQEDETDSAEGHSNIGGTDTMPNGHMRAPSDTARFAQGLSDPLFPEVDKILSLFKDSCKELVDLQTQIDGKLLNLKRDVSLQDSKHRKTLTELEKGVDGLFGSFARLDSRISSVGQTAAKIGDHLQSADAQRETASQSIELIKYLMEFNSSPGDLMELSPLFSDDSRVAEAAKIAQKLRAFAEEDIGRVPSVMGNAAASRGLEVAVANLQEYCNELENRLLARFDAASQRRDLSTMAECAKILSQFNRGTSAMQHYVATRPMFIDVEVMNADTRLVLGDEGSHASPNNVSRGLSSLYKEITDTVRKEAATIMAVFPSPNEVMSILVQRVLEQRITALLDKL…
VVSAFESPSWKVNGAGDHLLRSLLGSLVLYYPIDQYKCILHHPNATALEEWISSKDYSDDKPPKWHIPSVEEVKFANELLDLHFRSALDDLLRICQTKVHSDPGDEKEHLKVTLLRIDSSLQGVLTCLPDFTPSSRNGTVEHPNHGSFLIAGATGATVGSTKLREKAAEIIHAACKYLLEKKSDDSILLVLIIRIMDALGNYGSMEYDEWANHRQAWKLESAAIMEPSINFIVSAHSKGKRRPRWALIDKAFMHNTWRSSQSSYHIFRTNGNFGPPEHVNLLVDDLLNLSLHSYETVRILAGKYLLKMIKRWPSMISKCVLSLTENLRNPKAPEYAVLGSCAVLATQTVLKHLTMDPKSFSSFILGILSSSHHESLKTQKAINELFVKYNIHFAGVSRS…
KAEEFSPERFDMEGPVPNETNTDFRFIPFSGGPRKCVGDQFALLEAIVALAIFIQHLNFELVPDQNISMTTGATIHTTNVAAAVTPSSSQLLCSSSRSISQLSPLQQCVFGSKEPKKKSGYQITTLTNWLLEQEQKGDIDAELTIVLSSISLACKQIASLVQRASISNLTGVQGAVNIQGEDQKKLDVVSNEVFSNCLRSSGRTGIIASEEEDVPVAVEESYSGNYIVVFDPLDGSSNIDAAVSTGSIFGIYSPNDECLADI-DDNLDSSAQKCVVSVCQPGSNLLAAGYCMYSSSVIFVLTVGKGVYAFSLDPMYGEFVLTQEKVQIPKAGKIYSFNEGNYQLWDEKLKKYIDDLKDPGPSGKPYSARYIGSLVGDFHRTLLYGGIYGYPRDKKSKNG…
GSFIGTSAEAGMPGLEGEIEKLRNQRSLLMQEVVDLQQQQRGTVHHMKEVNERLQSAEQRQKQMVSFLAKLLQNPAFLARLQQKSGEKIGSPRMRRKFVKELGTSDSYMEGIVKYQPSWRNHTMSKGKSVLS-QQEVNPESYVSFQEDFSDLCFSGIESMVKPDDAGMSSSSHGFWADSINYDVPEMGMAE--LDWDIGQLQAAGGSGIDKWPADESTFDERASQYGMIVCVAVVGHQNNPLYIQSFTDADDALKLHHIVHCSLDVVDERVNNPKKSGPTLNETFLGLLYPTENYKVYGYLTNTKVKFILVTTDLDVKDADVRNFFRRFHAGYVDAISNPFHEPGKKITSKTFAEKVSNIVKSWCRRQGSMQILLAPPNVAVKSCGCLSRCGNGPNLVA…
LSSNCAICENSNLASICAVCVNYRLNDYNNSLKALKSRRDSLYSRLSDALVAKGKADDQQNWRVLQNEKLVKLREKLRRNKEQLVQGKAKIEKTSYDLKVKYGVLESALSMLEKNRAEQLEKFYPNLICTQSLGHMAITSERLHKQSVVIKQICKLFPQRRVIVEAKRKEGSGGQYDQICNASLPRGLDPHSVPSEELAASLGYMVQLLNLVVQNLGAPALHNSGFAGSCSRIWQRDSYWDARPSSRSNEYPLFIPRQNYCSTSGENSWSDRSSSNFGVASIESERKPRLDSSGSSSFNYSSASPHSVETHKDLQRGISLLKKSVACITAYCYNSLCLDVPSEASTFEAFAKLLSTLSSSKEVHSVFSLKMACSRSCKQVQQLNKSVWNVNTAISSTTL…
LNFRVYQLLGESGTYYGVRFGKNIPWVTEFPFGYIKDPQYVGSIISLFACLSWVPFLYIFLWTLGYGFMIYVESKEDPGTRAKPLSASSQEEAKLERFLQWLQVNGVELRGCNIKYSDSDKGFGIFAVSDGVLLIVPLDLAITPMRVLQDPLFGPECRAMFEEGDVDDRLLM-----------NSSWKPYLDMLPTTFGNPLWFTDDELLELKGTTLYRATELQKKSLQSLYNDKLKVLVEKLLNLDGDSERDVCFEDCLWANSVFWARALNIPFPNSYVFPQVEEKMNSASKDKSSEDSATHFCREGLVNGMDGKGCQVDEVDIQVNGVSSMSKQKDTVWVEGLVPGIDFCNHLKAAATWEVDETGSITRVPFSMYLLSAGQPFQTEEEICISYGNKG…
ASDDRGIDVVRNKIKMFAQKKVTLPPGRHKIVILDEADSMTSGAQQALRRTMEIYSNSTRFALACNTSSKIIEPIQSRCALVRFSRLSDQEILGRLMIVVQAEKVPYVPEGLEAIIFTADGDMRQALNNLQATNSGFRFVNQENVFKVCDQPHPLHVKNVVRNILEGKFDDACSGLKQLYDLGYSPTDIITTFFRIIKNYDMAEYLKLEFMKETGFAHMRICDGVGSYLQLCGLLAKLSLVRDAAKAAKATATSPFVGIARLFTVEELALYNGTDQSLPIFLGILGSVFDVSKGKSHYGEGGGYNHFSGDGLTDSLSGLSSQQVKSIVEWRDFYFRSYIFVGKLVGRYYDPKGNPTKYLKGVEAKAARGAQLLKKQENEEAKQPSCNSRWSQDEGGEVW…
MAVLCMACSQGTDAFSQSGLYSNHQDIAPRYSGVLLGLSNTAGVLAGVVGTASTGYILQHGSWDDVFKVSVGLYLVGTVVWNLFSTGEKIIDTTDAANQGDSKSKTSENANSDEGSKSGESHDSSNAGKSVRGGPVSWLSFLLLVATGAGIILYYDKEKRQHIQEIFNASKEVKQGPSAGKAAIGGPFSLINHDGKPVTEKDFLGKWTLIYFGFTHCPDICPDELQKLASAVDKIKDNAGIEIVPLFISVDPERDTVEQVCEYVKEFHPRLIGLTGNSDEIRSVARAYRVYYMKTAEEDSDYLVDHSIVMYLMSPSMDFIKFFGKNNDVDSLADGITKEIKQYKKACSASTCQSNCNREQCADCFRGNLFGKFRFAVTSNAMISPTDNVLVAFSGGPSS…
CTWDAFYTDVTSEGLKQGLDSLESGGVPPKFVIIDDGWQSVSMDSTGVGFIADNTANFANRLTNIKENHKFQKDGKEGHRVQDPALGLRHIVTEIKEKHALKYAYVWHAITGYWGGVRPGVSEMEHYDSKLAYPISSPGVESNEPCDALNSITKNGLGLVNPDKVFNFYDELHSYLASARIDGVKVDVQNILETLGAGHGGRVKLARKYHHALEASIARNFPDNGIISCMSHNTDGLYSAKRTAVIRASDDFWPRDPASHTIHIASVAYNTVFLGEFMQPDWDMFHSLHPMAEYHGAARAVGGCAIYVSDKPGQHDFNLLQKLVLPDGSILRAKLPGRPTRDCLFSDPARDGKSLLKIWNLNDFTGVVGVFNCQGAGWCKDGKKNLIHDLEPGTITGVI…
NKFVFLRRLANTIKLVPQPLLWIVVEAKTESNEVSEVLRKTGVMYRHLVFKENFTDSEAEMDHQRNVALKHIEQHKLSGIVHFAGLSNVYDLGFFDQLREIEVFGTWPMALLAANKEKVVIEGPVCDSSQVIGWHILRKMNNIHISSFAFNSSILWDPERWGRTSSLQSTSQNSMKFVKQVVLEDETKLKGIPPEDCSKIMLWSLVPNRPTTGTPAPWAPRLSVLARA---NQNEKGDEIKPVYVGEFPQVVRDEQASMLHRHGDASVSGGMERGTLLAWIICGNRLFVWSYLSPSSSENCTVLEIPASVFEGGEAGRGGNSWLLRVVNWDVVKHCSSAGIVLCNKKTRAAVYWPDIYGEGRTAPVVSVASSDELESSPIDMKTPQRRQHLLRSSLTGS…
ACDQLLHVF-----------------------------------------------------------------------------------------------------------------------------------------------------------------------------------------------------------------------------------------------------------------------------MASFIGYTFTLTFAVQGLVNTFGDLRGSFAAVERINSVLSGVEIDEALAYGLERELQQKKLLDENYRVFLIN--------------------------AWSGDVRLEDVQFSYPLRPDVEV…
YCLEDLSNGWYKISRFQLMKDMFYLYKYILKDPKLSTTGIFSAISMAVRIILDSKYLVKEYGEVPPVKLELGEGKSNLYCTVMLRNNAIELPPYECLTLKNNATINDLKVEVERNFREIYWGLRSFVVEAIANVFGLVEVGGKIVLQGGSGNNVVDCPCGAKDEDGERMVCCDICEVWQHTLCVRIPNNEQVPHIFLCNRCEREIILLPSKASKLVSPFRLSSLLRGQKDPVLALQLFQNPNPDSPQSQNPFRYSLLSYDLIITKLGRARMFDQMEQILHQLKQESRFAPPEIIFCNVISFYGRARLPDRALQLFDEMPSFLCRRTIKSFNSLLNALLKCGKFEKMKKLFEGVEDYGTPDACTYNILIKAKGVHPTDVTLGTLIHKLCSNLRVTEAFEL…
VWAAACIFAELLLRQPFLQGTSDIDQLGKIFAAFGTPTPSQWPDMVYLPDYVEYQYAPPSALRKKFSMASDDAFDLLSKMFTYDPKARITVQQALEHRYFTSAPLPTDPDKLPRPAPKRESVNSKASDFNPNEAPAVLSPPRKSRRVMPERASFEGNATQVDKVDDHVGDIRQAAGESTSRNEPVPMSVDFSIFGAKPPNRPTINRIMLSFRPIAPKPKRRYVRDKRCNSTLSLLPESPEPKPVRVVGSSVTVDCVTDTWVEGLGCTDEERRMLERDTCPGFLSDGFGRVVWTNGAYRSMVGEEESDGVTVSLVMKESLTLPCDVWRMERGGFAWRLDVEAALCLGRLVNQVLTAMLKNQPFESSLTLSTTSQPWTSDTVSQVLGSIPRFFFQSPRSIG…
AKPVAAPVATSSPSSSAVIGTVTSDANKTGSRPFDKDTLRTFISSSMPFGTLLDLSFPNIISIKANGFASSDLPPSDLKQPAWKPYLYKGRQRILFSIHETVHAAMYDRDEIPDSISICGQINCRAELEGLPDVSFPLIGLNTGKIEVLSFHPCAQVPEHGVDKQAVMFSPPLGNFTLMRYQAVCGVGPPIKGFYQLSMVSEDKGDFLFKLRLMDGYKSPLTMEFCTVTMPFPRRRVVSFDGTPSVGIVSTTEHSVEWKIIMGGRGLSGKSIEATFPGKVQFAPWKPQTLPSSSSTFGSITDEDSDIETDGNNNSMVNVEEFLMEKMSKDLHPADLEDPFCWHAFNYAKVSFKIIGASLSGMSIDTKSLSIYPAVKAPVESSTQVTSGDYILWNTLGRC…
Rocci MKESRDGIKSNRHAKSSSVSSLPLILDVDDFKGEFSFDALFGNLVNELLPSFQEDETDSAEGHSNISGTDTMPNGHMRAPSDTARFAQGLSDPLFPEVDKILSLFKDSCKELVDLQTQ-------------------------LEKGVDGLFGSFARLDSRISSVGQTAAKIGDHLQSADAQRETASQSIELIKYLMEFNSSPGDLMELSPLFSDDSRVAEAAKIAQKLRAFAEEDIGRVPSVMGNAAASRGLEVAVANLQEYCNELENRLLARFDAASQRRDLSTMAECAKILSQFNRGTSAMQHYVATRPMFIDVEVMNADTRLVLGDEGSQASPNNVSRGLSSLYKEITDTVRKEAATIMAVFPSPNEVMSILVQRVLEQRITALLDKLL…
VSAFESPSWKVNGAGDHLLRSLLGSLVLYYPIDQYKCILHHPNATALEEWISSKDYSDDKPPKWHIPSVEEVKFANELLDLHFGSALDDLLRICQTKVHSDPGDEKEHLKVTLLRIDSSLQGVLTCLPDFTPSSRNGTVEHQNHGSFLIAGATGSTVGSTKLREKAAEIIHAACKYLLEKKSDDSILLVLIIRIMDALGNYGSMEYDEWANHRQAWKLESAAIMEPSINFIVSAHSKGKRRPRWALIDKAFMHNTWRSSQSSYHIFRTNGNFGPPEHVNLLVDDLLNLSLHSYETVRILAGKYLLKMIKRWPSMISKCVLSLTENLRNPKAPEYAVLGSCAVLATQTVLKHLTMDPKSFSSFILGILSSSHHESLKTQKAINELFVKYNIHFAGVSRSY…
AEEFSPERFDMEGPVPNETNTDFRFIPFSGGPRKCVGDQFALLEAIVALAIFIQHLNFELVPDQNISMTTGATIHTTNVAAAVTPSSSQLLCSSSRSISQLSPLQQCVFGSKEPKKKSGYQITTLTSWLLEQEQKGVIDAELTIVLSSISLACKQIASLVQRASISNLTGVQGAVNIQGEDQKKLDVVSNEVFSNCLRSSGRTGIIASEEEDVPVAVEESYSGNYIVVFDPLDGSSNIDAAVSTGSIFGIYSPNDECLADI-DDNLDSAAQKCVVSVCQPGSNLLAAGYCMYSSSVIFVLTVGKGVYAFSLDPMYGEFVLTQEKVQIPKSGKIYSFNEGNYQLWDDKLKKYIDDLKDPGPSGKPYSARYIGSLVGDFHRTLLYGGIYGYPRDKKSKNGK…
SFIGTSAEAGRPGLEGEIETLRNQRSLLMQEVVDLQQQQRGTVHHMKEVNERLQSAEQRQTQMVSFLAKLLQNPAFLARLQQKSGQKIGSPRMRRKFVKELGTSDSYMEGIVKYQPAWRNHTMSKGKSVLS-QQEVNPESYVSFQEDFSDLCFSGTESMVKPDDAGMSSSSHGFWGNPINYDVPEMGMTE--LDWDIGQLQAAGGSGIDKWPADESTFDERASQDGMIVCVAVVGHQNNPLYIQSFTDADDALKLHHIVHCSLDVVDERVNNPKKSGPTLNETFLGLLYPTENYKVYGYLTNTKVKFILVTTDLDVKDADVRNFFRRFHAGYVDAISNPFHEPGKKITSKTFAEKVSNIVKSFCDRDAGREVALVLP-VEVSSSGGLEVVIPGPAMSIT…
SSNCAICENSNLASICAVCVNYRLNDYNNSLKALKSRRDSLYSRLSDALVAKGKADDQQNWRVLQNEKLVKLREKLRRNKEQLVQGKAKIEKTSYDLKVKYGVLESALSMLEKNRAEQLEKFYPNLICTQSLGHMAITSERLHKQSVVIKQICKLFPQRRVIVEAKRKEGSGGQYDQICNASLPRGLDPHSVPSEELAASLGYMVQLLNLVVQNLGAPALHNSGFAGSCSRIWQRDSYWDARPSSRSNEYPLFIPRQNYCSTSGENSWSDRSSSNFGVASIESERKPRLDSSGSSSFNYSSASPHSVETHKDLQRGISLLKKSVACITAYCYNSLCLDVPSEASTFEAFAKLLSTLSSSKEVHSVFSLKMACSRSCKQVQQLNKSVWNVNSAISSTTLL…
NFRVYQLLGESGTYYGVRFGKNIPWVTEFPFGYIKDPQYVGSIISLFACLSWVPFLYIFLWTLGYVFMIYVESKEDPGTRAKPLSASSQEEAKLERFLQWLQVNGVELRGCNIKYSDSDKGFGIFAVSDGVLLVVPLDLAITPMRVLQDPLFGPECRAMFEEGDVDDRLLMVLFLTVERLRKNSSWKPYLDMLPTTFGNPLWFTDDELLELKGTTLYRATELQKKSLQSLYDDKLKVLVEKLLTLDGDSER---------ANSVFWARALNIPLPNSYVFPQVEEKMNSASNDKSSEDS-THFCREGLVNGMDGKGCQVDEVDIQVNGVTSMSKQKDTVWVEGLVPGIDFCNHLKAAATWEVDETGLITRVPFSMYLLSAGQPFQTEEEICISYGNKGN…
SDDRGIDVVRNKIKMFAQKKVTLPPGRHKIVILDEADSMTSGAQQALRRTMEIYSNSTRFSLACNTSSKIIEPIQSRCALVRFSRLSDQEILGRLMIVVQAEKVPYVPEGLEGIIFTADGDMRQALNNLQATNSGFRFVNQENVFKVCDQPHPLHVKNMVRNILEGKFDDACSGLKQLYDLGYSPTDIITTFFRIIKNYDMAEYLKLEFMKETGFAHMRICDGVGSYLQLCGLLAKLSLVRDAAKAAKTIATSPFVGIARLFTVEELALYNGTDQSLPIFLGILGSVFDVTKGKSHYGEGGGYNHFSG---------------------RRWAYRFTKWFIQPTGRYYDPKGNPTKFLKGVEAKAARGAQLLKKQENEEAKQPSCNSRWSQDEGGEVWC…
AVLCMACSQGTDAFSQSGLYSNHQDIAPRYSGVLLGLSNTAGVLAGVVGTASTGYILQHGSWDDVFKVSVGLYLVGTVVWNLFSTGEKIIDTTDAANQGDSKSKTSENANSDEGSKSGESHESSNAGKSVRGGPVSWLSFLLLVATGAGIVLYYDKEKRQHIQEIFNASKEVKQGPSAGKAAIGGPFSLSNHDGKPVTEKDFLGKWTLIYFGFTHCPDICPDELQKLASAVDKIKDNAGIEIVPLFISVDPERDTVEQVREYVKEFHPRLIGLTGNSDEIRSVARAYRVYYMKTAEEDSDYLVDHSIVMYLMSPSMDFVKFFGKNNDVDSLADGITKEIKQCAS--SASTCQSNCYREQCADCFRGNLFGKFRFAVTSNAMISPTDNVLVAFSGGPSSR…
TWDAFYTDVTSEGLKQGLDSLESGGVPPKFVIIDDGWQSVSMDSTGVGFIADNTANFANRLTNIKENHKFQKDGKEGHRVEDPAMGLRHIVTEIKEKHALKYAYVWHAITGYWGGVRPGVSEMEHYDSKLAYPISSPGVESNEPCDALNSITKNGLGLVNPDKVFNFYDELHSYLASARIDGVKVDVQNILETLGAGHGGRVKLARKYHHALEASIARNFPDNGIISCMSHNTDGLYSAKRTAVIRASDDFWPRDPASHTIHIASVAYNTVFLGEFMQPDWDMFHSLHPMAEYHGAARAVGGCAIYVSDKPGQHDFNLLQKLVLPDGSILRAKLPGRPTRDCLFSDPARDGKSLLKIWNLNDFTGVVGVFNCQGAGWCKDGKKNLIHDLEPGTITGVIR…
KCVFLRKLANTIKLVPQPLLWIVVEAKTESNEVSEVLRKTGVMYRHLVFKENFTDSEAEMDHQRNVALKHIEQHKLSGIVHFAGLSNVYDLGFFDQLREIEVFGTWPMALLGANKEKVVIEGPVCDSSQVIGWHILRKMNNIHISSFAFNSSILWDPERWGRTSSLQSTSQNSMKFVKQVVLEDETKLKGIPPEDCSKIMLWSLVPNRPTTGTPAPWAPRLSVLARA---SQNEKGDEIKPVYVGEFPQVVRDEQASMLHRHGDASVSGGMERGTLLAWIICGNRLFVWSYLSPSSSANCTVLEIPASVFEGGEAGRGGNSWLLRVVNWDVVKHCSSAGILLCNKKTRAAVYWPDIYAEGRTAPVVSVASSDESESSPIDMKTPQRRQHLLRSSLTGSC…
CDQLLHIFAYVSGPASDPIVISWGLLWSLLLKHKLRLAISAFALVGCSACTLSMPIFSGRFFEVLIGKRTEPLWTLLSKVGVLYALEPILTVVFVVNMNTVWEKVMSTLRAQIFARVLIQKVEFFDRYKVGELTGLLTSDLGSLKNVVSENISRDRGFRALSE---------------------------------------TPSTSHWDNVRSFGGEKRQMLMFSQVLAYQSSGIKLGVFKSINESLTRVVVYISLLALYSLGGSKVK---------------------AVQGLVNTFGDLRGTFAAVERINSVLSGVEIDEALAYGLERELQQKKLLDDNYRLFLINGYYEKNLSVNTPYMSALKSASNVGRLAWSGD-------------------…
CLEDLSSGWYKISRFQLMKDMFYLYKYILKDPKLSTTGIFSAISMAVRIILDSKYLVKEYGEVPPVKLELGEGKSNLYCTVMLGNNAIELPPYECLTLKNNATINDLKLEVERNFREIYWGLRSFVVEAIANVFGLVEVGGKIVLQGGSGNYVVDCPCGAKDEDGERMVCCDICEVWQHTLCVRIPNNEQVPRIFLCNRCEREIILLPSKASKLVSPFRLSSLLRGQKDPVLALQLFQNPNPDSPQSQNPFRYSLLSYDLIITKLGRARMFNQMEQILHQLKQETRFAPPEIIFCNVISFYGRARLPDRALQLFDEMPSFRCPRTIKSFNSLLDALFKCGKFEKMKKLLEGVEDYGTPDACTYNILIKVKGVHPTDVTLVTLIHKLCSNLRVKKAFELK…
WAAACIFAELLLRQPFLQGTSDIDQLGKIFAAFGTPTPSQWPDMVYLPDYVEYQYAPPSALRKKFSMASDDAFDLLSKMFTYDPKARISVQQALEHRYFTSAPLPTDPDKLPRPAPKRESVNSKASDFNPNEAPTVLSPPRKSRRVMPERASFEGNASQVDKVDDHVGDIRQAAGESTSRNEPVPMSVDFSIFGAKPPNRPTIN--MLRFRPIAPKPKRKHVREKRCNNTLSLLPESPEPKPVRVVGSSVTVDCVTDTWVEGLGCTDEERRMLERDTCPGFLSDGFGRVVWTNGAYRSMVGEKESDEVTVHLVMKESLTLPCDVWRMERGGFAWRLDVKAALCLGRLVNQVLTAMLKNQPFDANLTLSTTSQPWTSDTVSQVLGSIPRFFFQSPRSIGR…
KPVAAPVATSSPSSSAVIGTVTSDANKTGSRPFDKDILRTFISSSMPFGTLLDLSFPNIISIKANGFSSSDLPPSDLKQPAWKPYLYKGRQRILFSIHETVHAAMYDRDEIPDSISISGQINCRAELEGLPDVSFPLIGLNTDKIEVLSFHPCAQVPEHGVDKQAVMFSPPLGNFALMRYQAVCGVGPPIKGFYQLSMVSEDKGDFLFKLRLMDGYKSPLTMEFCTVTMPFPRRRVVSFDGTPSVGIVSTTEHSVEWKIIMGGRGLSGKSIEATFPGKVQFAPWRPQTF-SSSSTFGSITDEDSDIETDGNNNSMVNVEEFLMEKMNKDLHPADLEDPFCWHAFNYAKVSFKIVGASLSGMSIDSKSLSIYPAVKAPVESSSQVTSGDYILWNTLGRCP…
Rrosa MKESRDGIKSNRHAKSSSVSSLPLILDIDDFKGEFSFDALFGNLVNELLPSFQEDETDSAEGHSNINGPDTMPNGHMRAPSDTARFAQGLSDPLFPEVDKILSLFKDSCKELVDLQTQIDGKLLNLKKDVSLQDSKHRKTLTELEKGVDGLFGSFARLDSRISSVGQTAAKIGDHLQSADAQRETASQSIELIKYLMEFNSSPGDLMELSPLFSDDSRVAEAAKIAQKLRAFAEEDIGRVPSVMGNAAASRGLEVAVANLQEYCNELENRLLARFDAASQRRDLSTMAECAKILSQFNRGTSAMQHYVATRPMFIDVEVMNADTRLVLGDEGSQASPNNVSRGLSSLYKEITDTVRKEAATIMAVFPSPNEVMSILVQRVLEQRITALLDKLL…
VSAFESPSWKVNGAGDHLLRSLLGSLVLYYPSDQYKCILHHPNSTALEEWISSKDYSDDKPPKWHIPSVEEVKFANELLDLHFRLALDDLLRICQTKVHSDPGDEKEHLKVTLLRIDSSLQGVLTCLPDFTPSSRNGTVEHPNHGSFLIAGATGSTVGSTKLREKAAEIIHAACKYLLEKKSDDSILLVLIIRIMDALGNYGSMEYDEWANHRQAWKLESAAIMEPSINFIVSAHSKGKRRPRWALIDKAFMHNTWRSSQSSYHIFRTNGNFGPPEHVNLLVDDLLNLSLHSYETVRILAGKYLLKMIKRWPSMISKCVLSLTENLRNPKAPEYAVLGSCAVLATQTVLKHLTMDPKSFSSFILGILSSSHHESLKTQKAINELFVKYNIHFAGVSRSY…
AEEFSPERFDMEGPIPNETNTDFRFIPFSGGPRKCVGDQFALLEAIVALAIFIQHLNFELVPDQNISMTTGATIHTTNVAAAVTPSSSQLLCSSSRSISQLSPLQQCVFGSKEPKKKSGYQITTLTSWLLEQEQKGDIDAELTIVLSSISLACKQIASLVQRASISNLTGVQGAVNIQGEDQKKLDVVSNEVFSNCLRSSGRTGIIASEEEDVPVAVEESYSGNYIVVFDPLDGSSNIDAAVSTGSIFGIYSPNDECLADI-DDNLDSSAQKCIVSVCQPGSNLLAAGYCMYSSSVIFVLTVGKGVYAFSLDPMYGEFVLTQEKVQIPKSGKIYSFNEGNYQLWDDKLKKYIDDLKDPGPSGKPYSARYIGSLVGDFHRTLLYGGIYGYPRDKKSKNGK…
SFIGTSAEAGRPGLEGEIEKLRNQRSLLMQEVVDLQQQQRGTVHHMKEVNERLQSAEQRQKQMVSFLAKLLQNPSFLAHLQQKSGEKIGSPRMQRKFVKELGTSDSYMDGIVKYQPAWRNHTMSKGKSVLS-QQEVNPESYVSFQEDFADLCFSGIESMVKPDDAGISSSSHEFWGDSINYDVPEMGMTE--LDWDIGQLQAAGGSGIDKWPADESTFDERASQHGMIVCVAVVGHQNNPLYIQSFTDADDALKLHHIVHCSLDVVDERVNNPKKSGPTLNETFLGLLYPTENYKVYGYLTNTKVKFILVTTDLDVKDADVRNFFRRFHAGYVDAISNPFHEPGKKITSKTFAEKVSNIVKSFCRRQGSMQTLLAPPNVAVKSCGCLSRCGNGPNLVAL…
SSNCAICENSNLASICAVCVNYRLNDYNNSLKALKSRRDSLYSRLSDALVAKGKADDQQNWRVLQNEKLVKLREKLRHNKEQLVQGKAKIEKTSYDLKVKYGVLESALSMLEKNRAEQLEKFYPNLICTQSLGHMAITSERLHKQSVVIKQICKLFPQRRVIVEAKRKEGSGGQYDQICNASLPRGLDPHSVPSEELAASLGYMVQLLNLVVQNLGAPALHNSGFAGSCSRIWQRDSYWDARPSSRSNEYPLFIPRQNYCSTSGENSWSDRSSSNFGVASIESERKPRLDSSGSSSFNYSSASSHSVETHKDLQRGISLLKKSVACITAYCYSSLCLDVPSEASTFEAFAKLLSTLSSSKEVHSVFSLKMACSRSCKQVQQLNKSVWNVNSAISSTTLL…
NFRVYQLLGESGTYYGVRFGKNIPWVTEFPFGYIKDPQYVGSIISLFACLSWIPFLYIFLWTLGYFFMIYVESKEDPGTRAKPLSASSQEEAKLERFLQWLQVNGVELRGCNIKYSDSDKGFGIFAVSDGVLLVVPLDLAISPMRVLQDPLFGPECRAMFEEGDVDDRLLMVLFLTVERLRKNSSWKPYLDMLPTTFGNPLWFSDDELLELKGTTLYRATELQKKSLHSLYDDKLKVLVEKLLTLDGDSERDVCFEDFLWANSVFWARALNIPLPNSYVFPQVEEKMNSASDDKSSEDSTTHFCREGLVNGMDGKGCQVDEVDIQVNGVTSMSKQKDTVWVEGLVPGIDFCNHLKAAATWEVDETGSITRVPFSMYLLSAGQPFQTEEEICISYGNKGN…
SDDRGIDVVRNKIKMFAQKKVTLPPGRHKIVILDEADSMTSGAQQALRRTMEIYSNSTRFALACNTSSKIIEPIQSRCALVRFSRLSDQEILGRLMIVVQAEKVPYVPEGLEAIIFTADGDMRQALNNLQATNSGFRFVNQENVFKVCDQPHPLHVKNMVRNILEGKFDDACSGLKQLYDLGYSPTDIITTFFRIIKNYDMAEYLKLEFMKETGFAHMRICDGVGSYLQLCGLLAKLSLVRDAAKAAKAIATSPFVGIARLFTVEELALYNGTDQSLPIFLGILGSVFDVSKGKSHYGEGGGYNHFSGDGLTDSLSGLSGQQVKSIVEWRDFYFRSYIFVGKLVGRYYDPKGNPTKYLKGVEAKAARGAQLLKKQENEEAKQPSCNSRWSEDEGGEVWC…
AVLCMACSQGTDAFSQSGLYSNHQDIAPRYSGVLLGLSNTAGVLAGVVGTASTGYILQHGSWDDVFKVSVGLYLVGTVVWNLFSTGEKIIDTTDAANQGDSKSKTSENANSDEGSKSGESHDSSNAGKSVRGGPVSWLSFLLLVATGAGIILYYDKEKRQHIQEIFNASKEVKQGPSAGKAAIGGPFSLINHDGKPVTEKDFLGKWTLIYFGFTHCPDICPDELQKLASAVDKIKDKAGIEIVPLFISVDPERDTVEQVREYVKEFHPRLIGLTGNSDEIRSVARAYRVYYMKTAEEDSDYLVDHSIVMYLMSPSMDFVKFFGKNNDVDSLADGITKEIKQYKKACSASTCQSNCYSEQCADCFRGNLFGKFRFAVTSNAMISPTDNVLVAFSGGPSSR…
TWDAFYTDVTSEGLKQGLESLESGGVPPKFVIIDDGWQSVSMDSTGVGFIADNTANFANRLTNIKENHKFQKDGKEGHRVEDPALGLRHIVTEIKEKHALKYAYVWHAITGYWGGVRPGVSEMEHYDSKLAYPISSPGVESNEPCVALNSITKNGLGLVNPDKVFNFYDELHSYLASASIDGVKVDVQNILETLGAGHGGRVKLARKYHHALEASIARNFPDNGIISCMSHNTDGLYSAKRTAVIRASDDFWPRDPASHTIHIASVAYNTVFLGEFMQPDWDMFHSLHPMAEYHGAARAVGGCAIYVSDKPGQHDFNLLQKLVLPDGSILRAKLPGRPTRDCLFSDPARDGKSLLKIWNLNDFTGVVGVFNCQGAGWCKNGKKNLIHDLEPGTITGVIR…
KCVFLRRLANTIKLVPQPLLWIVVEAKTESNEVSEVLRKTGVMYRHLVFKENFTDSEAEMDHQRNVALKHIEQHKLSGIVHFAGLSNVYDLAFFDQLREIEVFGTWPMALLAANKEKVVIEGPVCDSSQVIGWHILRKMNNIHISSFAFNSSILWDPERWGRTSSLQSTSQNSMKFVKQVVLEDETKLKGIPPEDCSKIMLWSLVPNRPTTGTPAPWAPRLSVLARA---NQNEKGDEINPVYVGEFPQVVRDEQASMLHRHGDASVSGGMERETLLAWIICGNRLFVWSYLSPSSSANCTVLEIPASVFEGVEAGRGGNSWLLRVVNWDVVKHCSSAGIVLCNKKTRAAVYWPDIYGEGRTAPVVSVASSDELESSPIDMKTPQRRQHLLRSSLTGSC…
CDQLLHVFAYVSGPASDPIVISWGLLWSLLLKHKLRLAISAFALVGCSACTLSMPIFSGRFFEVLIGKRTEPLWTLLSKVGVLYALEPILTVVFVVNMNTVWEKVMSTLSAQIFARVLIQKVEFFDRYKVGELTGLLTSDLGSLKNFVSENISRDRGFRALSEPILGLLMLTVSVLVAVYKRSTVPVFKAHGLAQAFISDCVAETFSAIRTVRSFGGEKRQMLMFSQVLAYQSSGIKLGVFKSINESLTRVVVYISLLALYSLGGSKVKAGELSVGTMASFIGYTFTLTFAVQGLVNTFGDLRGTFAAVERINSVLSGVEIDEALAYGLERELQQKKLLDDNYRLFLINGSYEKNLSVNTPYMSALKSASNVGRLAWSGDVCLEDVQFSYPLRSDVEVL…
CLEDLSNGWYKISRFQLMKDMFYLYKCILKDPKLSTTGIFSAISMAVRIILDSKYLVKEYGEVPPVKLELGEGKSYLYCTVMLRNNAIELPPYECLTLKNNATINDLKVEVERNFREIYWALRSFVVEAIANVFGLVEVGGKIVLQGGSGNYVVDCPCGAKDEDGERMVCCDICEVWQHTLCVRIPNNEQVPHIFLCNRCEREIILLPSKASKLVSPFRLSSLLRGQKDPVLALQLFQNPNPDSPQTQNPFRYSLLSYDLIITKLGRARMFDQMEQILRQLKQETRFAPPEIIFCNVISFYGRARLPDRALQLFDEMPSFLCRRTIKSFNSLLNALFRCGKFEKMKKLFEGVEDYGTPDTCTYNILIKAKGVHPTDVTLATLIHKLCSNLRVKEAFELK…
WAAACIFAELLLRQPFLQGTSDIDQLGKIFAAFGTPTPSQWPDMVYLPDYVEYQYAPPSALRKTFSMASDDAFDLLSKMFTYDPKARISVQQALEHRYFTSAPLPTDPDKLPRPAPKRESVNSKASDFNPNEAPAVLSPPRKSRRVMPERASFEGNATQVDKVDDRVGDIRQAAGESTSRNEPVPMSVDFSIFGAKPPNRPTIN--MLRFRPIAPKPKRRHVRDKRCNNTLSLLPESPEPKPVRVVGSSVTVDCVTDTWVEGLGCTDEERRMLERDTCPGFLSDGFGRVVWTNGAYRSMVGEKESEEVTVRLVMKESLTLPCDVWRMERGGFAWRLDVEAALCLGRLVRQVLTAMLKNQPFDANLTLSTTSQPWTSDTVSQVLGSIPRFFFQSPCSIGR…
KPVAAPVATSIPSSSAVIGTVTSDANKTGSRPFDKDTLRTFISSSMPFGTLLDLSFPNIISIKANGFASSDLPPSDLKQPAWKPYLYKGRQRILFSIHETVHAAMYDRDEIPDSISICGQINCRAELEGLPDVSFPLIGLNTDKIEVLSFHPCAQVPEHGVDKQAVMFSPPLGNFTLMRYQAVCGVGPPIKGFYQLSMVSEDKGDFLFKLRLMDGYKSPLTMEFCTVTMPFPRRRVVTFDGTPSVGIVSTTEHSVEWKIIMGGRGLSGKSIEATFPGKVQFAPWKPQSLPSASSTFGSITDEDSDIETDGNNNSMVNVEEFLMEKMNKDLHPADLEDPFCWHAFNYAKVSFKIVGASLSGMSIDMKSLSIYPAVKAPVESSTQVTSGDYILWNTLGRCP…

## Sheet: D5-2
#gene_ID	GO_annotation	KEGG_annotation	KOG_class	KOG_class_annotation	Pfam_annotation	Swissprot_annotation	TrEMBL_annotation	eggNOG_class	eggNOG_class_annotation	nr_annotation
Rro02G005940.1	Molecular Function: heme oxygenase (decyclizing) activity (GO:0004392);; Biological Process: heme oxidation (GO:0006788);;	K21480|6.0e-102|pper:18791836|K21480 heme oxygenase (biliverdin-producing, ferredoxin) [EC:1.14.15.20] | (RefSeq) probable inactive heme oxygenase 2, chloroplastic	[P]	Inorganic ion transport and metabolism	Heme oxygenase	Probable inactive heme oxygenase 2, chloroplastic OS=Arabidopsis thaliana OX=3702 GN=HO2 PE=2 SV=2	Putative Heme oxygenase (Biliverdin-producing) OS=Rosa chinensis OX=74649 GN=RchiOBHm_Chr6g0307211 PE=4 SV=1	P	Inorganic ion transport and metabolism	PREDICTED: probable inactive heme oxygenase 2, chloroplastic-like [Fragaria vesca subsp. vesca]
Rro03G015020.1	--	K02350|5.7e-09|jcu:105647534|K02350 DNA polymerase zeta [EC:2.7.7.7] | (RefSeq) DNA polymerase zeta catalytic subunit	--	--	--	--	Putative phosphatidylinositol-specific phospholipase C, X domain-containing protein OS=Rosa chinensis OX=74649 GN=RchiOBHm_Chr5g0030051 PE=4 SV=1	--	--	hypothetical protein PRUPE_ppa017896mg [Prunus persica]
Rro02G005040.1	Molecular Function: serine-type peptidase activity (GO:0008236);;	--	--	--	Prolyl oligopeptidase family	Putative hydrolase YtaP OS=Bacillus subtilis (strain 168) OX=224308 GN=ytaP PE=3 SV=1	Putative alpha/Beta hydrolase OS=Rosa chinensis OX=74649 GN=RchiOBHm_Chr6g0305921 PE=4 SV=1	S	Function unknown	PREDICTED: uncharacterized protein LOC101306980 [Fragaria vesca subsp. vesca]
Rro06G030550.1	Molecular Function: poly(A)-specific ribonuclease activity (GO:0004535);;	K12603|0.0e+00|fve:101291642|K12603 CCR4-NOT transcription complex subunit 6 [EC:3.1.13.4] | (RefSeq) carbon catabolite repressor protein 4 homolog 1	[K]	Transcription	Endonuclease/Exonuclease/phosphatase family	Carbon catabolite repressor protein 4 homolog 1 OS=Arabidopsis thaliana OX=3702 GN=CCR4-1 PE=2 SV=1	Putative poly(A)-specific ribonuclease OS=Rosa chinensis OX=74649 GN=RchiOBHm_Chr3g0478881 PE=4 SV=1	K	Transcription	PREDICTED: carbon catabolite repressor protein 4 homolog 2-like [Fragaria vesca subsp. vesca]
Rro02G014140.1	Molecular Function: DNA binding (GO:0003677);; Molecular Function: zinc ion binding (GO:0008270);; Cellular Component: host cell nucleus (GO:0042025);;	--	[KB]	--	Methyl-CpG binding domain	Methyl-CpG-binding domain-containing protein 4 OS=Arabidopsis thaliana OX=3702 GN=MBD4 PE=1 SV=1	Putative transcription factor & chromatin remodeling CW-Zn family OS=Rosa chinensis OX=74649 GN=RchiOBHm_Chr6g0292001 PE=4 SV=1	--	--	PREDICTED: methyl-CpG-binding domain-containing protein 4-like [Fragaria vesca subsp. vesca]
Rro02G033010.1	Molecular Function: protein serine/threonine kinase activity (GO:0004674);; Molecular Function: ATP binding (GO:0005524);; Cellular Component: integral component of membrane (GO:0016021);;	K01180|1.6e-50|cmax:111487562|K01180 endo-1,3(4)-beta-glucanase [EC:3.2.1.6] | (RefSeq) uncharacterized protein LOC111487562	[T]	Signal transduction mechanisms	Protein kinase domain	Probable receptor-like serine/threonine-protein kinase At4g34500 OS=Arabidopsis thaliana OX=3702 GN=At4g34500 PE=2 SV=1	Protein kinase domain-containing protein OS=Rosa chinensis OX=74649 GN=RchiOBHm_Chr6g0264191 PE=3 SV=1	T	Signal transduction mechanisms	PREDICTED: probable receptor-like serine/threonine-protein kinase At4g34500-like [Fragaria vesca subsp. vesca]
Rro06G011890.1	Molecular Function: molecular_function (GO:0003674);; Molecular Function: nucleic acid binding (GO:0003676);; Molecular Function: RNA binding (GO:0003723);; Molecular Function: catalytic activity (GO:0003824);; Molecular Function: nuclease activity (GO:0004518);; Molecular Function: endonuclease activity (GO:0004519);; Molecular Function: binding (GO:0005488);; Molecular Function: protein binding…	K17710|1.3e-37|lja:Lj6g3v1368680.1|K17710 pentatricopeptide repeat domain-containing protein 1 | (RefSeq) Lj6g3v1368680.1; -	[R]	General function prediction only	PPR repeat family	Pentatricopeptide repeat-containing protein At3g59040 OS=Arabidopsis thaliana OX=3702 GN=At3g59040 PE=2 SV=2	Putative tetratricopeptide-like helical domain-containing protein OS=Rosa chinensis OX=74649 GN=RchiOBHm_Chr2g0152561 PE=4 SV=1	O	Posttranslational modification, protein turnover, chaperones	PREDICTED: pentatricopeptide repeat-containing protein At3g59040-like [Fragaria vesca subsp. vesca]
Rro02G014360.1	Molecular Function: nucleic acid binding (GO:0003676);; Biological Process: rRNA processing (GO:0006364);; Molecular Function: exoribonuclease II activity (GO:0008859);;	K18327|1.3e-114|fve:101299064|K18327 RNA exonuclease 4 [EC:3.1.-.-] | (RefSeq) RNA exonuclease 4-like	[L]	Replication, recombination and repair	Zinc-finger of C2H2 type	RNA exonuclease 4 OS=Neurospora crassa (strain ATCC 24698 / 74-OR23-1A / CBS 708.71 / DSM 1257 / FGSC 987) OX=367110 GN=rex-4 PE=3 SV=1	Putative exoribonuclease II transcription factor C2H2 family OS=Rosa chinensis OX=74649 GN=RchiOBHm_Chr6g0291701 PE=4 SV=1	L	Replication, recombination and repair	PREDICTED: RNA exonuclease 4-like [Fragaria vesca subsp. vesca]
Rro03G014570.1	Molecular Function: ribokinase activity (GO:0004747);; Molecular Function: ATP binding (GO:0005524);; Cellular Component: nucleus (GO:0005634);; Cellular Component: cytoplasm (GO:0005737);; Biological Process: D-ribose catabolic process (GO:0019303);; Molecular Function: metal ion binding (GO:0046872);;	K00852|6.6e-130|fve:101295116|K00852 ribokinase [EC:2.7.1.15] | (RefSeq) ribokinase	[G]	Carbohydrate transport and metabolism	pfkB family carbohydrate kinase	Ribokinase OS=Arabidopsis thaliana OX=3702 GN=RBSK PE=1 SV=1	Ribokinase OS=Rosa chinensis OX=74649 GN=RchiOBHm_Chr5g0028951 PE=3 SV=1	G	Carbohydrate transport and metabolism	PREDICTED: ribokinase-like [Fragaria vesca subsp. vesca]
Rro02G008700.1	Biological Process: nitrogen compound metabolic process (GO:0006807);; Molecular Function: omega-amidase activity (GO:0050152);;	K13566|4.3e-143|fve:101304110|K13566 omega-amidase [EC:3.5.1.3] | (RefSeq) omega-amidase,chloroplastic	[E]	Amino acid transport and metabolism	Carbon-nitrogen hydrolase	Omega-amidase, chloroplastic OS=Arabidopsis thaliana OX=3702 GN=NLP3 PE=1 SV=1	Putative omega-amidase OS=Rosa chinensis OX=74649 GN=RchiOBHm_Chr6g0311531 PE=4 SV=1	E	Amino acid transport and metabolism	PREDICTED: omega-amidase NIT2-like [Fragaria vesca subsp. vesca]
Rro02G000410.1	Molecular Function: DNA-binding transcription factor activity (GO:0003700);; Cellular Component: nucleus (GO:0005634);; Molecular Function: sequence-specific DNA binding (GO:0043565);;	K18834|3.7e-16|gab:108473528|K18834 WRKY transcription factor 1 | (RefSeq) WRKY transcription factor 1-like	--	--	WRKY DNA -binding domain	WRKY transcription factor 18 OS=Arabidopsis thaliana OX=3702 GN=WRKY18 PE=1 SV=2	Putative transcription factor WRKY family OS=Rosa chinensis OX=74649 GN=RchiOBHm_Chr6g0299501 PE=4 SV=1	K	Transcription	PREDICTED: probable WRKY transcription factor 40-like [Fragaria vesca subsp. vesca]
Rro07G029750.1	Molecular Function: threonine-type endopeptidase activity (GO:0004298);;	K08657|1.7e-142|fve:101310450|K08657 taspase, threonine aspartase, 1 [EC:3.4.25.-] | (RefSeq) putative threonine aspartase	[E]	Amino acid transport and metabolism	Asparaginase	Putative threonine aspartase OS=Arabidopsis thaliana OX=3702 GN=At4g00590 PE=2 SV=3	Uncharacterized protein OS=Prunus persica OX=3760 GN=PRUPE_2G162500 PE=4 SV=1	E	Amino acid transport and metabolism	PREDICTED: putative threonine aspartase-like [Fragaria vesca subsp. vesca]
Rro02G005000.1	Biological Process: formation of cytoplasmic translation initiation complex (GO:0001732);; Molecular Function: translation initiation factor activity (GO:0003743);; Cellular Component: eukaryotic translation initiation factor 3 complex (GO:0005852);; Cellular Component: eukaryotic 43S preinitiation complex (GO:0016282);; Cellular Component: eukaryotic 48S preinitiation complex (GO:0033290);;	K15029|3.5e-297|fve:101308437|K15029 translation initiation factor 3 subunit L | (RefSeq) eukaryotic translation initiation factor 3 subunit L-like	[JK]	--	RNA polymerase I-associated factor PAF67	Eukaryotic translation initiation factor 3 subunit L OS=Nematostella vectensis OX=45351 GN=v1g169424 PE=3 SV=1	Eukaryotic translation initiation factor 3 subunit L OS=Rosa chinensis OX=74649 GN=RchiOBHm_Chr6g0305871 PE=3 SV=1	J	Translation, ribosomal structure and biogenesis	PREDICTED: eukaryotic translation initiation factor 3 subunit L-like [Fragaria vesca subsp. vesca]
Rro02G015350.1	Biological Process: chlorophyll catabolic process (GO:0015996);; Molecular Function: chlorophyllase activity (GO:0047746);; Molecular Function: pheophytinase b activity (GO:0102293);;	K08099|4.2e-146|fve:101306192|K08099 chlorophyllase [EC:3.1.1.14] | (RefSeq) chlorophyllase-1	--	--	Chlorophyllase	Chlorophyllase-1 OS=Arabidopsis thaliana OX=3702 GN=CLH1 PE=1 SV=1	Chlorophyllase OS=Rosa chinensis OX=74649 GN=RchiOBHm_Chr6g0290141 PE=3 SV=1	S	Function unknown	PREDICTED: chlorophyllase-1-like [Fragaria vesca subsp. vesca]
Rro06G047490.1	Molecular Function: diphthine-ammonia ligase activity (GO:0017178);;	K06927|0.0e+00|fve:101294087|K06927 diphthine-ammonia ligase [EC:6.3.1.14] | (RefSeq) diphthine--ammonia ligase-like	[J]	Translation, ribosomal structure and biogenesis	Diphthamide synthase	Diphthine--ammonia ligase OS=Schizosaccharomyces pombe (strain 972 / ATCC 24843) OX=284812 GN=mug71 PE=1 SV=1	Diphthamide synthase OS=Rosa chinensis OX=74649 GN=RchiOBHm_Chr3g0449521 PE=4 SV=1	J	Translation, ribosomal structure and biogenesis	PREDICTED: diphthine--ammonia ligase-like [Fragaria vesca subsp. vesca]
Rro05G035870.1	Molecular Function: serine-type endopeptidase activity (GO:0004252);; Cellular Component: integral component of membrane (GO:0016021);;	--	[T]	Signal transduction mechanisms	Rhomboid family	RHOMBOID-like protein 8 OS=Arabidopsis thaliana OX=3702 GN=KOM PE=2 SV=1	RHOMBOID-like protein OS=Rosa chinensis OX=74649 GN=RchiOBHm_Chr7g0240461 PE=3 SV=1	T	Signal transduction mechanisms	PREDICTED: inactive rhomboid protein 1-like [Fragaria vesca subsp. vesca]
Rro02G013490.1	Biological Process: reproduction (GO:0000003);; Biological Process: cell morphogenesis (GO:0000902);; Biological Process: cell morphogenesis involved in differentiation (GO:0000904);; Biological Process: developmental process involved in reproduction (GO:0003006);; Molecular Function: protein binding (GO:0005515);; Biological Process: biological_process (GO:0008150);; Biological Process: anatomic…	--	--	--	NPH3 family	BTB/POZ domain-containing protein At1g03010 OS=Arabidopsis thaliana OX=3702 GN=At1g03010 PE=2 SV=1	Putative SKP1/BTB/POZ domain, NPH3 domain-containing protein OS=Rosa chinensis OX=74649 GN=RchiOBHm_Chr6g0292951 PE=3 SV=1	S	Function unknown	PREDICTED: BTB/POZ domain-containing protein At1g03010-like [Fragaria vesca subsp. vesca]
Rro04G004670.1	Cellular Component: integral component of membrane (GO:0016021);; Biological Process: transmembrane transport (GO:0055085);;	K15275|1.8e-110|fve:101311469|K15275 solute carrier family 35 (UDP-galactose transporter), member B1 | (RefSeq) UDP-galactose/UDP-glucose transporter 3	[G]	Carbohydrate transport and metabolism	UAA transporter family	UDP-galactose/UDP-glucose transporter 3 OS=Arabidopsis thaliana OX=3702 GN=UTR3 PE=1 SV=1	Putative UAA transporter OS=Rosa chinensis OX=74649 GN=RchiOBHm_Chr4g0440181 PE=3 SV=1	G	Carbohydrate transport and metabolism	PREDICTED: UDP-galactose/UDP-glucose transporter 3-like [Fragaria vesca subsp. vesca]
Rro04G005030.1	Cellular Component: integral component of membrane (GO:0016021);;	K15015|1.4e-189|fve:101304769|K15015 solute carrier family 32 (vesicular inhibitory amino acid transporter) | (RefSeq) vacuolar amino acid transporter 1-like	[E]	Amino acid transport and metabolism	Transmembrane amino acid transporter protein	Amino acid transporter AVT1I OS=Arabidopsis thaliana OX=3702 GN=AVT1I PE=3 SV=1	Putative amino acid transporter, transmembrane domain-containing protein OS=Rosa chinensis OX=74649 GN=RchiOBHm_Chr4g0439811 PE=3 SV=1	E	Amino acid transport and metabolism	PREDICTED: vacuolar amino acid transporter 1-like [Fragaria vesca subsp. vesca]
Rro06G009380.1	Cellular Component: integral component of membrane (GO:0016021);;	--	--	--	--	--	Uncharacterized protein OS=Rosa chinensis OX=74649 GN=RchiOBHm_Chr2g0158131 PE=4 SV=1	--	--	PREDICTED: uncharacterized protein LOC101302183 [Fragaria vesca subsp. vesca]
Rro07G001550.1	Molecular Function: nucleic acid binding (GO:0003676);; Molecular Function: DNA helicase activity (GO:0003678);; Molecular Function: 3'-5' exonuclease activity (GO:0008408);;	K09122|1.0e-256|fve:101303276|K09122 uncharacterized protein | (RefSeq) exonuclease mut-7 homolog	[L]	Replication, recombination and repair	Mut7-C RNAse domain	Exonuclease mut-7 homolog OS=Aedes aegypti OX=7159 GN=AAEL005527 PE=3 SV=1	Putative DNA helicase OS=Rosa chinensis OX=74649 GN=RchiOBHm_Chr1g0381781 PE=4 SV=1	L	Replication, recombination and repair	PREDICTED: uncharacterized protein LOC101303276 [Fragaria vesca subsp. vesca]
Rro04G012040.1	Molecular Function: monooxygenase activity (GO:0004497);; Molecular Function: iron ion binding (GO:0005506);; Molecular Function: methyltransferase activity (GO:0008168);; Cellular Component: integral component of membrane (GO:0016021);; Molecular Function: oxidoreductase activity, acting on paired donors, with incorporation or reduction of molecular oxygen (GO:0016705);; Molecular Function: heme…	K05917|7.3e-270|fve:101305627|K05917 sterol 14alpha-demethylase [EC:1.14.14.154 1.14.15.36] | (RefSeq) cyp51; obtusifoliol 14-alpha demethylase	[Q]	Secondary metabolites biosynthesis, transport and catabolism	Cytochrome P450	Sterol 14-demethylase OS=Arabidopsis thaliana OX=3702 GN=CYP51G1 PE=1 SV=1	Putative sterol 14-alpha-demethylase OS=Rosa chinensis OX=74649 GN=RchiOBHm_Chr4g0428771 PE=3 SV=1	Q	Secondary metabolites biosynthesis, transport and catabolism	PREDICTED: sterol 14-demethylase-like [Fragaria vesca subsp. vesca]
Rro02G002180.1	Molecular Function: peptidase activity (GO:0008233);;	--	[O]	Posttranslational modification, protein turnover, chaperones	ATP-dependent protease La (LON) substrate-binding domain	Lon protease 2 OS=Myxococcus xanthus OX=34 GN=lon2 PE=1 SV=3	Lon protease 2 OS=Prunus yedoensis var. nudiflora OX=2094558 GN=Pyn_36884 PE=4 SV=1	O	Posttranslational modification, protein turnover, chaperones	PREDICTED: LON peptidase N-terminal domain and RING finger protein 1 [Prunus mume]
Rro02G040150.1	Biological Process: double-strand break repair via homologous recombination (GO:0000724);; Molecular Function: DNA binding (GO:0003677);;	--	--	--	--	DNA repair RAD52-like protein 1, mitochondrial OS=Arabidopsis thaliana OX=3702 GN=RAD52-1 PE=1 SV=1	Putative DNA repair protein Rad52/59/22 OS=Rosa chinensis OX=74649 GN=RchiOBHm_Chr6g0249441 PE=4 SV=1	--	--	PREDICTED: uncharacterized protein LOC101314142 isoform 2 [Fragaria vesca subsp. vesca]
Rro04G017600.1	Molecular Function: molecular_function (GO:0003674);; Molecular Function: catalytic activity (GO:0003824);; Molecular Function: ubiquitin-protein transferase activity (GO:0004842);; Biological Process: cellular protein modification process (GO:0006464);; Biological Process: nitrogen compound metabolic process (GO:0006807);; Biological Process: biological_process (GO:0008150);; Biological Process:…	K10604|7.0e-101|sot:102597784|K10604 E3 ubiquitin-protein ligase MGRN1 [EC:2.3.2.27] | (RefSeq) probable E3 ubiquitin-protein ligase LUL4	[O]	Posttranslational modification, protein turnover, chaperones	Zinc finger, C3HC4 type (RING finger)	Probable E3 ubiquitin-protein ligase LUL4 OS=Arabidopsis thaliana OX=3702 GN=LUL4 PE=2 SV=1	Putative transcription factor C2H2 family OS=Rosa chinensis OX=74649 GN=RchiOBHm_Chr4g0418321 PE=4 SV=1	O	Posttranslational modification, protein turnover, chaperones	PREDICTED: uncharacterized protein LOC101310117 [Fragaria vesca subsp. vesca]
Rro02G015110.1	Biological Process: lipid transport (GO:0006869);; Molecular Function: lipid binding (GO:0008289);;	--	--	--	Probable lipid transfer	--	Non-specific lipid-transfer protein-like protein OS=Prunus yedoensis var. nudiflora OX=2094558 GN=Pyn_08911 PE=3 SV=1	S	Function unknown	PREDICTED: non-specific lipid-transfer protein-like protein At2g13820-like [Fragaria vesca subsp. vesca]
Rro03G022200.1	Molecular Function: DNA-binding transcription factor activity (GO:0003700);; Biological Process: transcription, DNA-templated (GO:0006351);; Molecular Function: sequence-specific DNA binding (GO:0043565);;	K14431|6.3e-274|fve:101309994|K14431 transcription factor TGA | (RefSeq) transcription factor TGA6	--	--	Seed dormancy control	Transcription factor TGA9 OS=Arabidopsis thaliana OX=3702 GN=TGA9 PE=1 SV=1	Putative transcription factor bZIP family OS=Rosa chinensis OX=74649 GN=RchiOBHm_Chr5g0044421 PE=3 SV=1	K	Transcription	PREDICTED: TGACG-sequence-specific DNA-binding protein TGA-2.1-like [Fragaria vesca subsp. vesca]
Rro07G031960.1	Molecular Function: nucleic acid binding (GO:0003676);; Molecular Function: RNA helicase activity (GO:0003724);; Molecular Function: ATP binding (GO:0005524);;	K17679|8.7e-218|boe:106317937|K17679 ATP-dependent RNA helicase MSS116, mitochondrial [EC:3.6.4.13] | (RefSeq) DEAD-box ATP-dependent RNA helicase 25	[A]	RNA processing and modification	DEAD/DEAH box helicase	DEAD-box ATP-dependent RNA helicase 26 OS=Arabidopsis thaliana OX=3702 GN=RH26 PE=1 SV=2	Putative RNA helicase OS=Rosa chinensis OX=74649 GN=RchiOBHm_Chr1g0359291 PE=4 SV=1	A	RNA processing and modification	PREDICTED: DEAD-box ATP-dependent RNA helicase 26-like [Fragaria vesca subsp. vesca]
Rro02G009380.1	--	K19027|0.0e+00|fve:101291736|K19027 zinc finger FYVE domain-containing protein 26 | (RefSeq) uncharacterized LOC101291736	[R]	General function prediction only	Tetratricopeptide repeat	Protein DDB_G0276689 OS=Dictyostelium discoideum OX=44689 GN=DDB_G0276689 PE=4 SV=2	Uncharacterized protein OS=Rosa chinensis OX=74649 GN=RchiOBHm_Chr6g0312581 PE=4 SV=1	S	Function unknown	PREDICTED: uncharacterized protein LOC101291736 [Fragaria vesca subsp. vesca]
Rro05G000630.1	Molecular Function: glycerone kinase activity (GO:0004371);; Molecular Function: ATP binding (GO:0005524);; Biological Process: glycerol metabolic process (GO:0006071);; Molecular Function: FAD-AMP lyase (cyclizing) activity (GO:0034012);;	K00863|1.9e-272|boe:106311598|K00863 triose/dihydroxyacetone kinase / FAD-AMP lyase (cyclizing) [EC:2.7.1.28 2.7.1.29 4.6.1.15] | (RefSeq) putative 3,4-dihydroxy-2-butanone kinase isoform X1	[G]	Carbohydrate transport and metabolism	Dak1 domain	Putative 3,4-dihydroxy-2-butanone kinase OS=Solanum lycopersicum OX=4081 GN=DHBK PE=2 SV=1	Putative phosphotransferase with an alcohol group as acceptor, FAD-AMP lyase (Cyclizing) OS=Rosa chinensis OX=74649 GN=RchiOBHm_Chr7g0177761 PE=4 SV=1	G	Carbohydrate transport and metabolism	PREDICTED: putative 3,4-dihydroxy-2-butanone kinase [Pyrus x bretschneideri]
Rro05G003120.1	Biological Process: protein glycosylation (GO:0006486);; Molecular Function: xylogalacturonan beta-1,3-xylosyltransferase activity (GO:0102983);;	K22846|2.0e-48|gmx:100816974|K22846 S-sulfo-L-cysteine synthase (O-acetyl-L-serine-dependent) [EC:2.5.1.144] | (RefSeq) BSAS; uncharacterized protein BSAS	[GMW]	--	Exostosin family	Probable arabinosyltransferase ARAD1 OS=Arabidopsis thaliana OX=3702 GN=ARAD1 PE=1 SV=1	Putative xylogalacturonan beta-1,3-xylosyltransferase OS=Rosa chinensis OX=74649 GN=RchiOBHm_Chr7g0181431 PE=3 SV=1	--	--	PREDICTED: probable glycosyltransferase At3g42180-like [Fragaria vesca subsp. vesca]
Rro06G023170.1	Biological Process: vesicle docking involved in exocytosis (GO:0006904);;	--	--	--	Sec1 family	Sec1 family domain-containing protein MIP3 OS=Arabidopsis thaliana OX=3702 GN=MIP3 PE=1 SV=1	Putative sec1-like protein OS=Rosa chinensis OX=74649 GN=RchiOBHm_Chr2g0130091 PE=3 SV=1	U	Intracellular trafficking, secretion, and vesicular transport	PREDICTED: uncharacterized protein LOC101310332 [Fragaria vesca subsp. vesca]
Rro06G046260.1	Molecular Function: ribose-5-phosphate isomerase activity (GO:0004751);; Biological Process: carbohydrate metabolic process (GO:0005975);;	--	--	--	Ribose/Galactose Isomerase	DNA damage-repair/toleration protein DRT102 OS=Arabidopsis thaliana OX=3702 GN=DRT102 PE=1 SV=2	Putative ribose-5-phosphate isomerase OS=Rosa chinensis OX=74649 GN=RchiOBHm_Chr3g0451931 PE=4 SV=1	G	Carbohydrate transport and metabolism	PREDICTED: DNA-damage-repair/toleration protein DRT102-like [Fragaria vesca subsp. vesca]
Rro03G016850.1	Molecular Function: RNA binding (GO:0003723);;	--	[S]	Function unknown	Putative RNA-binding domain in YlmH	Putative RNA-binding protein YlmH OS=Bacillus subtilis (strain 168) OX=224308 GN=ylmH PE=4 SV=1	Putative photosystem II S4 OS=Rosa chinensis OX=74649 GN=RchiOBHm_Chr5g0033281 PE=4 SV=1	S	Function unknown	PREDICTED: putative RNA-binding protein YlmH-like [Fragaria vesca subsp. vesca]
Rro03G006070.1	--	--	--	--	--	--	Uncharacterized protein OS=Rosa chinensis OX=74649 GN=RchiOBHm_Chr5g0011571 PE=4 SV=1	--	--	PREDICTED: uncharacterized protein LOC103427867 [Malus domestica]
Rro04G018610.1	Molecular Function: electron transfer activity (GO:0009055);; Cellular Component: chloroplast (GO:0009507);; Molecular Function: metal ion binding (GO:0046872);; Molecular Function: 2 iron, 2 sulfur cluster binding (GO:0051537);;	K02639|6.9e-70|fve:101304673|K02639 ferredoxin | (RefSeq) ferredoxin, root R-B2	--	--	2Fe-2S iron-sulfur cluster binding domain	Ferredoxin C 1, chloroplastic OS=Arabidopsis thaliana OX=3702 GN=FDC1 PE=1 SV=1	Ferredoxin OS=Rosa chinensis OX=74649 GN=RchiOBHm_Chr4g0416181 PE=3 SV=1	C	Energy production and conversion	PREDICTED: ferredoxin-like [Fragaria vesca subsp. vesca]
Rro06G026400.1	Molecular Function: pyrroline-5-carboxylate reductase activity (GO:0004735);; Biological Process: L-proline biosynthetic process (GO:0055129);;	K00286|9.5e-142|fve:101295638|K00286 pyrroline-5-carboxylate reductase [EC:1.5.1.2] | (RefSeq) pyrroline-5-carboxylate reductase	[E]	Amino acid transport and metabolism	Pyrroline-5-carboxylate reductase dimerisation	Pyrroline-5-carboxylate reductase OS=Pisum sativum OX=3888 GN=PROC PE=2 SV=1	Pyrroline-5-carboxylate reductase OS=Rosa chinensis OX=74649 GN=RchiOBHm_Chr1g0334171 PE=3 SV=1	E	Amino acid transport and metabolism	PREDICTED: pyrroline-5-carboxylate reductase-like [Fragaria vesca subsp. vesca]
Rro03G017110.1	--	--	--	--	--	--	Uncharacterized protein OS=Rosa chinensis OX=74649 GN=RchiOBHm_Chr5g0033901 PE=4 SV=1	S	Function unknown	hypothetical protein PRUPE_ppa008430mg [Prunus persica]
Rro05G017170.1	--	--	[S]	Function unknown	Coiled-coil domain containing protein (DUF2052)	--	DUF2052 domain-containing protein OS=Rosa chinensis OX=74649 GN=RchiOBHm_Chr7g0206421 PE=4 SV=1	S	Function unknown	PREDICTED: uncharacterized protein LOC101305267 [Fragaria vesca subsp. vesca]
Rro03G020260.1	Molecular Function: RNA binding (GO:0003723);; Biological Process: RNA processing (GO:0006396);;	--	[A]	RNA processing and modification	Surp module	--	Putative suppressor of white apricot domain-containing protein OS=Rosa chinensis OX=74649 GN=RchiOBHm_Chr5g0040811 PE=4 SV=1	A	RNA processing and modification	PREDICTED: uncharacterized protein LOC101313195 [Fragaria vesca subsp. vesca]
Rro05G023060.1	Molecular Function: aminoacyl-tRNA ligase activity (GO:0004812);; Cellular Component: thylakoid (GO:0009579);; Cellular Component: integral component of membrane (GO:0016021);;	--	--	--	--	Protein CURVATURE THYLAKOID 1C, chloroplastic OS=Arabidopsis thaliana OX=3702 GN=CURT1C PE=1 SV=1	Putative cyanobacterial aminoacyl-tRNA synthetase, CAAD domain, protein CURVATURE THYLAKOID 1 OS=Rosa chinensis OX=74649 GN=RchiOBHm_Chr7g0217621 PE=4 SV=1	S	Function unknown	PREDICTED: thylakoid membrane phosphoprotein 14 kDa, chloroplastic-like [Fragaria vesca subsp. vesca]
Rro06G039910.1	Biological Process: chlorophyll biosynthetic process (GO:0015995);; Cellular Component: integral component of membrane (GO:0016021);; Molecular Function: chlorophyll synthetase activity (GO:0046408);;	K04040|4.6e-190|fve:101311975|K04040 chlorophyll/bacteriochlorophyll a synthase [EC:2.5.1.62 2.5.1.133] | (RefSeq) chlorophyll synthase, chloroplastic	--	--	UbiA prenyltransferase family	Chlorophyll synthase, chloroplastic OS=Arabidopsis thaliana OX=3702 GN=CHLG PE=2 SV=1	Putative chlorophyll synthase OS=Rosa chinensis OX=74649 GN=RchiOBHm_Chr3g0462631 PE=4 SV=1	H	Coenzyme transport and metabolism	PREDICTED: chlorophyll synthase, chloroplastic-like [Fragaria vesca subsp. vesca]
Rro05G035810.1	--	--	--	--	Vacuolar sorting 38 and autophagy-related subunit 14	Uncharacterized protein At4g37920 OS=Arabidopsis thaliana OX=3702 GN=At4g37920 PE=2 SV=2	Uncharacterized protein OS=Malus baccata OX=106549 GN=C1H46_011517 PE=4 SV=1	S	Function unknown	PREDICTED: uncharacterized protein LOC101292418 [Fragaria vesca subsp. vesca]
Rro02G001220.1	Cellular Component: cellular_component (GO:0005575);; Cellular Component: intracellular (GO:0005622);; Cellular Component: obsolete cell (GO:0005623);; Cellular Component: cytoplasm (GO:0005737);; Biological Process: transport (GO:0006810);; Biological Process: endocytosis (GO:0006897);; Biological Process: receptor-mediated endocytosis (GO:0006898);; Biological Process: organelle organization (G…	--	[R]	General function prediction only	--	J domain-containing protein required for chloroplast accumulation response 1 OS=Arabidopsis thaliana OX=3702 GN=JAC1 PE=1 SV=1	Putative DnaJ domain-containing protein OS=Rosa chinensis OX=74649 GN=RchiOBHm_Chr6g0300651 PE=4 SV=1	S	Function unknown	PREDICTED: uncharacterized protein LOC101310580 [Fragaria vesca subsp. vesca]
Rro07G009860.1	Molecular Function: obsolete cofactor binding (GO:0048037);;	K24205|1.1e-30|aof:109834626|K24205 protein lifeguard | (RefSeq) BI1-like protein	--	--	Pyridoxamine 5'-phosphate oxidase	--	Putative FMN-binding split barrel OS=Rosa chinensis OX=74649 GN=RchiOBHm_Chr1g0366511 PE=4 SV=1	--	--	PREDICTED: uncharacterized protein LOC101292842 [Fragaria vesca subsp. vesca]
Rro05G004840.1	Molecular Function: microtubule motor activity (GO:0003777);; Molecular Function: ATP binding (GO:0005524);; Cellular Component: microtubule (GO:0005874);; Biological Process: microtubule-based movement (GO:0007018);; Molecular Function: microtubule binding (GO:0008017);;	K10401|0.0e+00|pavi:110754055|K10401 kinesin family member 18/19 | (RefSeq) kinesin-like protein KIN-8A isoform X1	[Z]	Cytoskeleton	Kinesin motor domain	Kinesin-like protein KIN-8A OS=Arabidopsis thaliana OX=3702 GN=KIN8A PE=3 SV=1	Kinesin-like protein OS=Prunus persica OX=3760 GN=PRUPE_5G214600 PE=3 SV=1	Z	Cytoskeleton	PREDICTED: kinesin-like protein KIF19 isoform X3 [Prunus mume]
Rro05G018240.1	Molecular Function: protein tyrosine phosphatase activity (GO:0004725);; Biological Process: multicellular organism development (GO:0007275);; Molecular Function: metal ion binding (GO:0046872);;	K17620|1.7e-78|sot:102592026|K17620 eyes absent homolog 2 [EC:3.1.3.48] | (RefSeq) eyes absent homolog 2	[R]	General function prediction only	--	Eyes absent homolog OS=Arabidopsis thaliana OX=3702 GN=EYA PE=1 SV=2	Protein-tyrosine-phosphatase OS=Rosa chinensis OX=74649 GN=RchiOBHm_Chr7g0209231 PE=3 SV=1	K	Transcription	PREDICTED: eyes absent homolog 4-like [Fragaria vesca subsp. vesca]
Rro06G027800.1	Molecular Function: DNA-binding transcription factor activity (GO:0003700);; Cellular Component: nucleus (GO:0005634);; Cellular Component: host cell nucleus (GO:0042025);; Molecular Function: sequence-specific DNA binding (GO:0043565);;	K09419|6.5e-94|fve:101307517|K09419 heat shock transcription factor, other eukaryote | (RefSeq) heat stress transcription factor B-3	[K]	Transcription	HSF-type DNA-binding	Heat stress transcription factor B-3 OS=Arabidopsis thaliana OX=3702 GN=HSFB3 PE=1 SV=1	Putative transcription factor HSF-type-DNA-binding family OS=Rosa chinensis OX=74649 GN=RchiOBHm_Chr3g0482741 PE=3 SV=1	K	Transcription	PREDICTED: heat stress transcription factor B-3-like [Fragaria vesca subsp. vesca]
Rro04G005170.1	Molecular Function: DNA-binding transcription factor activity, RNA polymerase II-specific (GO:0000981);; Molecular Function: cis-regulatory region sequence-specific DNA binding (GO:0000987);; Cellular Component: nucleus (GO:0005634);; Biological Process: positive regulation of transcription by RNA polymerase II (GO:0045944);; Molecular Function: protein dimerization activity (GO:0046983);;	K09264|1.3e-14|psom:113323969|K09264 MADS-box transcription factor, plant | (RefSeq) floral homeotic protein PMADS 1-like	[K]	Transcription	SRF-type transcription factor (DNA-binding and dimerisation domain)	Agamous-like MADS-box protein AGL30 OS=Arabidopsis thaliana OX=3702 GN=AGL30 PE=1 SV=1	Putative transcription factor MADS-type1 family OS=Rosa chinensis OX=74649 GN=RchiOBHm_Chr4g0439551 PE=4 SV=1	K	Transcription	PREDICTED: MADS-box protein ZMM17-like [Fragaria vesca subsp. vesca]
Rro05G036070.1	Cellular Component: integral component of membrane (GO:0016021);;	--	[S]	Function unknown	Uncharacterised protein family (UPF0220)	Transmembrane protein 50 homolog OS=Dictyostelium discoideum OX=44689 GN=tmem50 PE=3 SV=1	Uncharacterized protein OS=Rosa chinensis OX=74649 GN=RchiOBHm_Chr7g0240921 PE=3 SV=1	S	Function unknown	PREDICTED: transmembrane protein 50 homolog [Fragaria vesca subsp. vesca]
Rro03G009220.1	Molecular Function: DNA-binding transcription factor activity (GO:0003700);; Cellular Component: nucleus (GO:0005634);; Molecular Function: sequence-specific DNA binding (GO:0043565);;	K13425|5.2e-37|nau:109205441|K13425 WRKY transcription factor 22 | (RefSeq) WRKY transcription factor 22-like	--	--	WRKY DNA -binding domain	Probable WRKY transcription factor 14 OS=Arabidopsis thaliana OX=3702 GN=WRKY14 PE=2 SV=2	Putative transcription factor WRKY family OS=Rosa chinensis OX=74649 GN=RchiOBHm_Chr5g0018041 PE=4 SV=1	K	Transcription	PREDICTED: probable WRKY transcription factor 14-like [Fragaria vesca subsp. vesca]
Rro06G014900.1	Molecular Function: DNA-binding transcription factor activity (GO:0003700);;	K12501|1.8e-12|smo:SELMODRAFT_438363|K12501 homogentisate solanesyltransferase [EC:2.5.1.117] | (RefSeq) hypothetical protein	[K]	Transcription	Myb/SANT-like DNA-binding domain	Trihelix transcription factor ASIL2 OS=Arabidopsis thaliana OX=3702 GN=ASIL2 PE=1 SV=1	Uncharacterized protein OS=Rosa chinensis OX=74649 GN=RchiOBHm_Chr2g0146731 PE=4 SV=1	K	Transcription	PREDICTED: uncharacterized protein LOC101291452 [Fragaria vesca subsp. vesca]
Rro06G036000.1	Molecular Function: ubiquitin activating enzyme activity (GO:0004839);; Molecular Function: transferase activity, transferring acyl groups (GO:0016746);;	K10604|1.2e-179|fve:101309567|K10604 E3 ubiquitin-protein ligase MGRN1 [EC:2.3.2.27] | (RefSeq) probable E3 ubiquitin-protein ligase LOG2	[O]	Posttranslational modification, protein turnover, chaperones	Zinc finger, C3HC4 type (RING finger)	Probable E3 ubiquitin-protein ligase LOG2 OS=Arabidopsis thaliana OX=3702 GN=LOG2 PE=1 SV=1	Putative aminoacyltransferase, E1 ubiquitin-activating enzyme OS=Rosa chinensis OX=74649 GN=RchiOBHm_Chr3g0469461 PE=4 SV=1	O	Posttranslational modification, protein turnover, chaperones	PREDICTED: probable E3 ubiquitin-protein ligase LOG2-like [Fragaria vesca subsp. vesca]
Rro05G024260.1	Biological Process: mitotic spindle assembly checkpoint (GO:0007094);;	K06679|0.0e+00|fve:101311286|K06679 mitotic spindle assembly checkpoint protein MAD1 | (RefSeq) mitotic spindle checkpoint protein MAD1	[D]	Cell cycle control, cell division, chromosome partitioning	Mitotic checkpoint protein	Mitotic spindle checkpoint protein MAD1 OS=Arabidopsis thaliana OX=3702 GN=MAD1 PE=1 SV=1	Putative spindle assembly checkpoint component Mad1 OS=Rosa chinensis OX=74649 GN=RchiOBHm_Chr7g0219751 PE=3 SV=1	D	Cell cycle control, cell division, chromosome partitioning	PREDICTED: mitotic spindle assembly checkpoint protein MAD1-like [Fragaria vesca subsp. vesca]
Rro02G001070.1	Biological Process: immune system process (GO:0002376);; Cellular Component: cellular_component (GO:0005575);; Cellular Component: extracellular region (GO:0005576);; Cellular Component: cell wall (GO:0005618);; Cellular Component: intracellular (GO:0005622);; Cellular Component: obsolete cell (GO:0005623);; Cellular Component: cytoplasm (GO:0005737);; Cellular Component: vacuole (GO:0005773);; B…	K12173|2.1e-36|gmx:100794341|K12173 BRCA1-A complex subunit BRE | (RefSeq) BRISC and BRCA1-A complex member 2	--	--	Thaumatin family	Pathogenesis-related thaumatin-like protein 3.5 OS=Cryptomeria japonica OX=3369 PE=1 SV=1	Putative thaumatin OS=Rosa chinensis OX=74649 GN=RchiOBHm_Chr6g0300441 PE=3 SV=1	S	Function unknown	PREDICTED: pathogenesis-related protein 5-like [Fragaria vesca subsp. vesca]
Rro06G009400.1	Biological Process: carbohydrate metabolic process (GO:0005975);; Molecular Function: glucan endo-1,3-beta-D-glucosidase activity (GO:0042973);;	K19891|9.1e-103|smo:SELMODRAFT_87871|K19891 glucan endo-1,3-beta-glucosidase 1/2/3 [EC:3.2.1.39] | (RefSeq) hypothetical protein	--	--	Glycosyl hydrolases family 17	Glucan endo-1,3-beta-glucosidase 12 OS=Arabidopsis thaliana OX=3702 GN=At4g29360 PE=2 SV=1	(1->3)-beta-glucan endohydrolase OS=Rosa chinensis OX=74649 GN=RchiOBHm_Chr2g0158111 PE=3 SV=1	G	Carbohydrate transport and metabolism	PREDICTED: glucan endo-1,3-beta-glucosidase 3-like isoform 1 [Fragaria vesca subsp. vesca]
Rro05G010090.1	Molecular Function: pantothenate kinase activity (GO:0004594);; Molecular Function: ATP binding (GO:0005524);; Biological Process: coenzyme A biosynthetic process (GO:0015937);;	K09680|0.0e+00|fve:101302263|K09680 type II pantothenate kinase [EC:2.7.1.33] | (RefSeq) pantothenate kinase 2	[H]	Coenzyme transport and metabolism	Fumble	Pantothenate kinase 2 OS=Arabidopsis thaliana OX=3702 GN=PANK2 PE=1 SV=2	Pantothenate kinase 2 OS=Rosa chinensis OX=74649 GN=RchiOBHm_Chr7g0193481 PE=3 SV=1	H	Coenzyme transport and metabolism	PREDICTED: pantothenate kinase 2-like [Fragaria vesca subsp. vesca]
Rro04G001140.1	Cellular Component: Golgi membrane (GO:0000139);; Molecular Function: transferase activity, transferring glycosyl groups (GO:0016757);; Biological Process: cell wall organization (GO:0071555);;	K11714|3.6e-06|brp:103836795|K11714 rhamnogalacturonan II specific xylosyltransferase [EC:2.4.2.-] | (RefSeq) UDP-D-xylose:L-fucose alpha-1,3-D-xylosyltransferase MGP4	--	--	Nucleotide-diphospho-sugar transferase	Uncharacterized protein At4g15970 OS=Arabidopsis thaliana OX=3702 GN=At4g15970 PE=2 SV=1	Glycosyltransferase OS=Rosa chinensis OX=74649 GN=RchiOBHm_Chr4g0445641 PE=3 SV=1	G	Carbohydrate transport and metabolism	PREDICTED: uncharacterized protein At4g15970-like [Fragaria vesca subsp. vesca]
Rro06G004140.1	Molecular Function: GTPase activity (GO:0003924);; Molecular Function: GTP binding (GO:0005525);; Cellular Component: mitochondrial inner membrane (GO:0005743);; Cellular Component: mitochondrial matrix (GO:0005759);; Biological Process: translation (GO:0006412);; Molecular Function: ribosome binding (GO:0043022);; Biological Process: positive regulation of translation (GO:0045727);;	K21594|0.0e+00|fve:101302478|K21594 translation factor GUF1, mitochondrial [EC:3.6.5.-] | (RefSeq) translation factor GUF1 homolog, mitochondrial	[J]	Translation, ribosomal structure and biogenesis	Elongation factor Tu GTP binding domain	Translation factor GUF1 homolog, mitochondrial OS=Ricinus communis OX=3988 GN=RCOM_0855130 PE=3 SV=1	Translation factor GUF1 homolog, mitochondrial OS=Rosa chinensis OX=74649 GN=RchiOBHm_Chr2g0169001 PE=3 SV=1	J	Translation, ribosomal structure and biogenesis	PREDICTED: translation factor GUF1 homolog, mitochondrial-like [Fragaria vesca subsp. vesca]
Rro02G011300.1	Biological Process: DNA replication initiation (GO:0006270);; Biological Process: mitotic G2 DNA damage checkpoint (GO:0007095);; Biological Process: mitotic DNA replication checkpoint (GO:0033314);;	K10728|0.0e+00|fve:101309220|K10728 topoisomerase (DNA) II binding protein 1 | (RefSeq) DNA topoisomerase 2-binding protein 1-A	[L]	Replication, recombination and repair	twin BRCT domain	DNA topoisomerase 2-binding protein 1 OS=Homo sapiens OX=9606 GN=TOPBP1 PE=1 SV=3	Uncharacterized protein OS=Prunus persica OX=3760 GN=PRUPE_1G489800 PE=4 SV=1	L	Replication, recombination and repair	PREDICTED: DNA topoisomerase 2-binding protein 1-A-like [Fragaria vesca subsp. vesca]
Rro06G010410.1	Biological Process: reproduction (GO:0000003);; Biological Process: developmental process involved in reproduction (GO:0003006);; Molecular Function: molecular_function (GO:0003674);; Molecular Function: DNA-binding transcription factor activity (GO:0003700);; Molecular Function: protein binding (GO:0005515);; Cellular Component: cellular_component (GO:0005575);; Cellular Component: intracellular…	--	--	--	WD domain, G-beta repeat	Transcriptional regulator STERILE APETALA OS=Arabidopsis thaliana OX=3702 GN=SAP PE=1 SV=1	Putative transcription factor WD40-like family OS=Rosa chinensis OX=74649 GN=RchiOBHm_Chr2g0156171 PE=4 SV=1	S	Function unknown	PREDICTED: transcriptional regulator STERILE APETALA-like [Fragaria vesca subsp. vesca]
Rro05G009730.1	Molecular Function: nucleic acid binding (GO:0003676);;	K13094|8.1e-07|ats:109758073|K13094 RNA-binding protein 5/10 | (RefSeq) LOC109758073; SUPPRESSOR OF ABI3-5 isoform X1	--	--	OCRE domain	--	Putative G-patch domain-containing protein OS=Rosa chinensis OX=74649 GN=RchiOBHm_Chr7g0192971 PE=4 SV=1	S	Function unknown	PREDICTED: uncharacterized protein LOC101311571 [Fragaria vesca subsp. vesca]
Rro04G012580.1	Cellular Component: nuclear chromosome (GO:0000228);; Biological Process: chromatin remodeling (GO:0006338);;	K11648|3.2e-122|fve:101310505|K11648 SWI/SNF-related matrix-associated actin-dependent regulator of chromatin subfamily B member 1 | (RefSeq) chromatin structure-remodeling complex protein BSH	[BK]	--	SNF5 / SMARCB1 / INI1	Chromatin structure-remodeling complex protein BSH OS=Arabidopsis thaliana OX=3702 GN=BSH PE=1 SV=2	Uncharacterized protein OS=Rosa chinensis OX=74649 GN=RchiOBHm_Chr4g0428001 PE=3 SV=1	--	--	PREDICTED: chromatin structure-remodeling complex protein BSH-like [Fragaria vesca subsp. vesca]
Rro03G035840.1	Biological Process: cytoskeleton organization (GO:0007010);; Biological Process: actin filament severing (GO:0051014);; Molecular Function: actin filament binding (GO:0051015);;	K05761|0.0e+00|fve:101311256|K05761 villin 1 | (RefSeq) villin-1	[Z]	Cytoskeleton	Gelsolin repeat	Villin-1 OS=Arabidopsis thaliana OX=3702 GN=VLN1 PE=2 SV=2	Putative villin/Gelsolin, ADF-H/Gelsolin-like domain-containing protein OS=Rosa chinensis OX=74649 GN=RchiOBHm_Chr5g0069141 PE=4 SV=1	Z	Cytoskeleton	PREDICTED: villin-1-like [Fragaria vesca subsp. vesca]
Rro06G033470.1	Molecular Function: DNA-binding transcription factor activity (GO:0003700);; Cellular Component: nucleus (GO:0005634);; Biological Process: response to abscisic acid (GO:0009737);; Biological Process: positive regulation of transcription, DNA-templated (GO:0045893);;	K14432|2.9e-180|fve:101313628|K14432 ABA responsive element binding factor | (RefSeq) protein ABSCISIC ACID-INSENSITIVE 5	--	--	bZIP transcription factor	Protein ABSCISIC ACID-INSENSITIVE 5 OS=Arabidopsis thaliana OX=3702 GN=ABI5 PE=1 SV=1	Putative transcription factor bZIP family OS=Rosa chinensis OX=74649 GN=RchiOBHm_Chr3g0473071 PE=4 SV=1	K	Transcription	PREDICTED: protein ABSCISIC ACID-INSENSITIVE 5-like [Fragaria vesca subsp. vesca]
Rro02G001190.1	Cellular Component: integral component of membrane (GO:0016021);; Molecular Function: 1-alkenylglycerophosphocholine O-acyltransferase activity (GO:0047159);; Molecular Function: plasmalogen synthase activity (GO:0050200);;	K13510|1.6e-150|fve:101305432|K13510 lysophosphatidylcholine acyltransferase / lyso-PAF acetyltransferase [EC:2.3.1.23 2.3.1.67] | (RefSeq) lysophospholipid acyltransferase LPEAT1	[I]	Lipid transport and metabolism	Acyltransferase	Lysophospholipid acyltransferase LPEAT1 OS=Arabidopsis thaliana OX=3702 GN=LPEAT1 PE=1 SV=1	Putative plasmalogen synthase OS=Rosa chinensis OX=74649 GN=RchiOBHm_Chr6g0300601 PE=4 SV=1	I	Lipid transport and metabolism	PREDICTED: lysophosphatidylcholine acyltransferase 1-like [Fragaria vesca subsp. vesca]
Rro02G028160.1	Molecular Function: ATP binding (GO:0005524);; Cellular Component: integral component of membrane (GO:0016021);; Molecular Function: ATPase-coupled cation transmembrane transporter activity (GO:0019829);; Biological Process: metal ion transport (GO:0030001);; Molecular Function: metal ion binding (GO:0046872);;	K17686|0.0e+00|fve:101314424|K17686 P-type Cu+ transporter [EC:7.2.2.8] | (RefSeq) copper-transporting ATPase PAA1, chloroplastic	[P]	Inorganic ion transport and metabolism	E1-E2 ATPase	Copper-transporting ATPase PAA1, chloroplastic OS=Arabidopsis thaliana OX=3702 GN=PAA1 PE=1 SV=1	PREDICTED: copper-transporting ATPase OS=Prunus dulcis OX=3755 GN=ALMOND_2B019890 PE=3 SV=1	P	Inorganic ion transport and metabolism	PREDICTED: copper-transporting ATPase PAA1, chloroplastic-like [Fragaria vesca subsp. vesca]
Rro03G002390.1	Molecular Function: phosphodiesterase I activity (GO:0004528);; Cellular Component: nucleus (GO:0005634);; Biological Process: DNA repair (GO:0006281);;	K10862|0.0e+00|fve:101308644|K10862 tyrosyl-DNA phosphodiesterase 1 [EC:3.1.4.-] | (RefSeq) tyrosyl-DNA phosphodiesterase 1	[L]	Replication, recombination and repair	Tyrosyl-DNA phosphodiesterase	Tyrosyl-DNA phosphodiesterase 1 OS=Arabidopsis thaliana OX=3702 GN=TDP1 PE=1 SV=1	Putative phosphodiesterase I OS=Rosa chinensis OX=74649 GN=RchiOBHm_Chr5g0003961 PE=3 SV=1	L	Replication, recombination and repair	PREDICTED: tyrosyl-DNA phosphodiesterase 1-like [Fragaria vesca subsp. vesca]
Rro02G018620.1	--	--	--	--	BSD domain	--	Putative BSD domain-containing protein OS=Rosa chinensis OX=74649 GN=RchiOBHm_Chr6g0284891 PE=4 SV=1	S	Function unknown	PREDICTED: uncharacterized protein LOC101295670 [Fragaria vesca subsp. vesca]
Rro07G027490.1	Cellular Component: integral component of membrane (GO:0016021);;	--	--	--	Protein of unknown function (DUF565)	Ycf20-like protein OS=Arabidopsis thaliana OX=3702 GN=At1g65420 PE=2 SV=2	Uncharacterized protein OS=Rosa chinensis OX=74649 GN=RchiOBHm_Chr1g0349701 PE=3 SV=1	S	Function unknown	PREDICTED: uncharacterized protein LOC101301253 [Fragaria vesca subsp. vesca]
Rro03G041040.1	Molecular Function: magnesium ion binding (GO:0000287);; Molecular Function: pyruvate kinase activity (GO:0004743);; Molecular Function: kinase activity (GO:0016301);; Molecular Function: potassium ion binding (GO:0030955);;	K00873|3.6e-236|fve:101310390|K00873 pyruvate kinase [EC:2.7.1.40] | (RefSeq) pyruvate kinase, cytosolic isozyme	[G]	Carbohydrate transport and metabolism	Pyruvate kinase, barrel domain	Pyruvate kinase, cytosolic isozyme OS=Nicotiana tabacum OX=4097 PE=2 SV=1	Pyruvate kinase OS=Fragaria ananassa OX=3747 PE=2 SV=1	G	Carbohydrate transport and metabolism	PREDICTED: pyruvate kinase, cytosolic isozyme-like isoform 1 [Fragaria vesca subsp. vesca]
Rro03G030410.1	Molecular Function: superoxide dismutase activity (GO:0004784);; Molecular Function: copper ion binding (GO:0005507);; Cellular Component: extracellular region (GO:0005576);; Cellular Component: extracellular space (GO:0005615);; Biological Process: removal of superoxide radicals (GO:0019430);;	K04565|5.2e-101|pmum:103326203|K04565 superoxide dismutase, Cu-Zn family [EC:1.15.1.1] | (RefSeq) superoxide dismutase [Cu-Zn], chloroplastic	[P]	Inorganic ion transport and metabolism	Copper/zinc superoxide dismutase (SODC)	Superoxide dismutase [Cu-Zn], chloroplastic OS=Solidago canadensis var. scabra OX=59294 GN=SODCP PE=2 SV=1	Superoxide dismutase [Cu-Zn] OS=Prunus persica OX=3760 GN=PRUPE_6G112800 PE=2 SV=1	P	Inorganic ion transport and metabolism	PREDICTED: superoxide dismutase [Cu-Zn], chloroplastic [Prunus mume]
Rro02G011380.1	Cellular Component: integral component of membrane (GO:0016021);;	--	[S]	Function unknown	Keratinocyte-associated protein 2	--	Dolichyl-diphosphooligosaccharide--protein glycosyltransferase subunit KCP2 OS=Rosa chinensis OX=74649 GN=RchiOBHm_Chr6g0296581 PE=3 SV=1	S	Function unknown	PREDICTED: protein KRTCAP2 homolog isoform 1 [Cucumis sativus]
Rro02G017300.1	Cellular Component: plasma membrane (GO:0005886);; Cellular Component: integral component of membrane (GO:0016021);; Molecular Function: cellulose synthase (UDP-forming) activity (GO:0016760);; Biological Process: cellulose biosynthetic process (GO:0030244);; Molecular Function: metal ion binding (GO:0046872);; Biological Process: cell wall organization (GO:0071555);;	K10999|0.0e+00|fve:101299045|K10999 cellulose synthase A [EC:2.4.1.12] | (RefSeq) cellulose synthase A catalytic subunit 4 [UDP-forming]	--	--	Cellulose synthase	Cellulose synthase A catalytic subunit 4 [UDP-forming] OS=Arabidopsis thaliana OX=3702 GN=CESA4 PE=1 SV=1	Cellulose synthase OS=Rosa chinensis OX=74649 GN=RchiOBHm_Chr6g0286921 PE=3 SV=1	G	Carbohydrate transport and metabolism	PREDICTED: cellulose synthase A catalytic subunit 4 [UDP-forming]-like [Fragaria vesca subsp. vesca]
Rro07G007780.1	Cellular Component: integral component of membrane (GO:0016021);;	--	[R]	General function prediction only	Cholesterol-capturing domain	--	Putative MENTAL domain-containing protein OS=Rosa chinensis OX=74649 GN=RchiOBHm_Chr1g0370091 PE=4 SV=1	S	Function unknown	PREDICTED: uncharacterized protein LOC101301617 [Fragaria vesca subsp. vesca]
Rro03G033440.1	Molecular Function: RNA binding (GO:0003723);;	K12881|1.3e-91|fve:101296073|K12881 THO complex subunit 4 | (RefSeq) THO complex subunit 4A	[A]	RNA processing and modification	RNA recognition motif. (a.k.a. RRM, RBD, or RNP domain)	THO complex subunit 4A OS=Arabidopsis thaliana OX=3702 GN=ALY1 PE=1 SV=1	Putative chromatin target of PRMT1 protein OS=Rosa chinensis OX=74649 GN=RchiOBHm_Chr5g0063611 PE=4 SV=1	A	RNA processing and modification	PREDICTED: THO complex subunit 4-A-like [Fragaria vesca subsp. vesca]
Rro03G025000.1	Biological Process: ubiquitin-dependent protein catabolic process (GO:0006511);; Biological Process: protein deubiquitination (GO:0016579);; Molecular Function: thiol-dependent ubiquitinyl hydrolase activity (GO:0036459);;	K11838|0.0e+00|fve:101300519|K11838 ubiquitin carboxyl-terminal hydrolase 7 [EC:3.4.19.12] | (RefSeq) ubiquitin carboxyl-terminal hydrolase 12-like	[O]	Posttranslational modification, protein turnover, chaperones	ICP0-binding domain of Ubiquitin-specific protease 7	Ubiquitin carboxyl-terminal hydrolase 13 OS=Arabidopsis thaliana OX=3702 GN=UBP13 PE=1 SV=1	Ubiquitinyl hydrolase 1 OS=Rosa chinensis OX=74649 GN=RchiOBHm_Chr5g0049371 PE=3 SV=1	O	Posttranslational modification, protein turnover, chaperones	PREDICTED: ubiquitin carboxyl-terminal hydrolase 12-like [Fragaria vesca subsp. vesca]
Rro05G013950.1	Cellular Component: cellular_component (GO:0005575);; Cellular Component: intracellular (GO:0005622);; Cellular Component: obsolete cell (GO:0005623);; Cellular Component: cytoplasm (GO:0005737);; Cellular Component: chloroplast (GO:0009507);; Cellular Component: plastid envelope (GO:0009526);; Cellular Component: plastid stroma (GO:0009532);; Cellular Component: plastid (GO:0009536);; Cellular C…	K22013|2.1e-82|fve:101309347|K22013 magnesium dechelatase [EC:4.99.1.10] | (RefSeq) protein STAY-GREEN, chloroplastic-like	--	--	Staygreen protein	Protein STAY-GREEN homolog, chloroplastic OS=Capsicum annuum OX=4072 GN=SGR PE=1 SV=2	Putative staygreen protein OS=Rosa chinensis OX=74649 GN=RchiOBHm_Chr7g0199861 PE=3 SV=1	S	Function unknown	PREDICTED: uncharacterized protein LOC101309347 [Fragaria vesca subsp. vesca]
Rro04G001710.1	Molecular Function: pyruvate dehydrogenase (acetyl-transferring) activity (GO:0004739);; Biological Process: acetyl-CoA biosynthetic process from pyruvate (GO:0006086);; Cellular Component: intracellular membrane-bounded organelle (GO:0043231);;	K00161|7.2e-208|pavi:110760796|K00161 pyruvate dehydrogenase E1 component alpha subunit [EC:1.2.4.1] | (RefSeq) pyruvate dehydrogenase E1 component subunit alpha, mitochondrial	[C]	Energy production and conversion	Dehydrogenase E1 component	Pyruvate dehydrogenase E1 component subunit alpha, mitochondrial OS=Pisum sativum OX=3888 PE=2 SV=1	Pyruvate dehydrogenase E1 component subunit alpha OS=Rosa chinensis OX=74649 GN=RchiOBHm_Chr4g0444881 PE=4 SV=1	C	Energy production and conversion	PREDICTED: pyruvate dehydrogenase E1 component subunit alpha, mitochondrial [Prunus mume]
Rro02G007930.1	--	--	--	--	Protein of unknown function (DUF1639)	--	Uncharacterized protein OS=Rosa chinensis OX=74649 GN=RchiOBHm_Chr6g0310471 PE=4 SV=1	S	Function unknown	PREDICTED: uncharacterized protein LOC101302032 [Fragaria vesca subsp. vesca]
Rro03G016320.1	Molecular Function: 4-amino-4-deoxychorismate lyase activity (GO:0008696);; Molecular Function: pyridoxal phosphate binding (GO:0030170);; Biological Process: folic acid biosynthetic process (GO:0046656);; Molecular Function: D-alanine:2-oxoglutarate aminotransferase activity (GO:0047810);;	K18482|5.0e-175|fve:101294994|K18482 4-amino-4-deoxychorismate lyase [EC:4.1.3.38] | (RefSeq) D-amino-acid transaminase, chloroplastic-like	[E]	Amino acid transport and metabolism	Amino-transferase class IV	D-amino-acid transaminase, chloroplastic OS=Arabidopsis thaliana OX=3702 GN=DAAT PE=1 SV=1	Putative D-amino-acid transaminase, Aminodeoxychorismate lyase OS=Rosa chinensis OX=74649 GN=RchiOBHm_Chr5g0032391 PE=4 SV=1	E	Amino acid transport and metabolism	PREDICTED: branched-chain-amino-acid aminotransferase-like protein 3, chloroplastic-like [Fragaria vesca subsp. vesca]
Rro04G008900.1	Molecular Function: sulfur reductase activity (GO:0033796);;	K20784|1.9e-37|vcn:VOLCADRAFT_106094|K20784 arabinosyltransferase [EC:2.4.2.-] | (RefSeq) hypothetical protein	--	--	Oxidoreductase NAD-binding domain	Fruit protein pKIWI502 OS=Actinidia deliciosa OX=3627 GN=pKIWI502 PE=2 SV=1	Putative sulfhydrogenase OS=Rosa chinensis OX=74649 GN=RchiOBHm_Chr4g0433881 PE=4 SV=1	--	--	PREDICTED: fruit protein pKIWI502-like [Fragaria vesca subsp. vesca]
Rro04G019260.1	Molecular Function: DNA binding (GO:0003677);; Cellular Component: nucleus (GO:0005634);;	K09272|3.4e-08|dzi:111291985|K09272 structure-specific recognition protein 1 | (RefSeq) FACT complex subunit SSRP1-like isoform X1	[K]	Transcription	ARID/BRIGHT DNA binding domain	High mobility group B protein 15 OS=Arabidopsis thaliana OX=3702 GN=HMGB15 PE=2 SV=1	Putative transcription factor & chromatin remodeling ARID-HMG family OS=Rosa chinensis OX=74649 GN=RchiOBHm_Chr4g0415261 PE=4 SV=1	K	Transcription	PREDICTED: high mobility group B protein 15-like [Fragaria vesca subsp. vesca]
Rro05G009340.1	--	K10406|8.7e-54|cam:101493596|K10406 kinesin family member C2/C3 | (RefSeq) kinesin KP1-like	--	--	Plant protein of unknown function (DUF868)	--	Uncharacterized protein OS=Rosa chinensis OX=74649 GN=RchiOBHm_Chr7g0192421 PE=4 SV=1	S	Function unknown	PREDICTED: uncharacterized protein LOC101312836 [Fragaria vesca subsp. vesca]
Rro05G007770.1	Molecular Function: DNA binding (GO:0003677);;	K17046|1.7e-198|fve:101295707|K17046 protein DEK | (RefSeq) glutamic acid-rich protein-like	[B]	Chromatin structure and dynamics	DEK C terminal domain	--	Putative Homeobox domain-containing protein OS=Rosa chinensis OX=74649 GN=RchiOBHm_Chr7g0189521 PE=4 SV=1	B	Chromatin structure and dynamics	PREDICTED: uncharacterized protein LOC101295707 [Fragaria vesca subsp. vesca]
Rro07G000920.1	Cellular Component: integral component of membrane (GO:0016021);; Molecular Function: transmembrane transporter activity (GO:0022857);;	K17500|1.6e-38|nta:107765414|K17500 integrin-linked kinase-associated serine/threonine phosphatase 2C [EC:3.1.3.16] | (RefSeq) WAT1-related protein At3g18200-like	--	--	EamA-like transporter family	WAT1-related protein At5g64700 OS=Arabidopsis thaliana OX=3702 GN=At5g64700 PE=2 SV=1	WAT1-related protein OS=Rosa chinensis OX=74649 GN=RchiOBHm_Chr1g0383151 PE=3 SV=1	S	Function unknown	PREDICTED: auxin-induced protein 5NG4-like [Fragaria vesca subsp. vesca]
Rro02G008370.1	Molecular Function: molecular_function (GO:0003674);; Molecular Function: binding (GO:0005488);; Molecular Function: protein binding (GO:0005515);; Cellular Component: cellular_component (GO:0005575);; Cellular Component: intracellular (GO:0005622);; Cellular Component: obsolete cell (GO:0005623);; Cellular Component: nucleus (GO:0005634);; Cellular Component: cytoskeleton (GO:0005856);; Cellular…	--	--	--	IQ calmodulin-binding motif	Protein IQ-DOMAIN 1 OS=Arabidopsis thaliana OX=3702 GN=IQD1 PE=1 SV=1	Putative IQ motif, EF-hand binding protein OS=Rosa chinensis OX=74649 GN=RchiOBHm_Chr6g0311171 PE=4 SV=1	S	Function unknown	PREDICTED: uncharacterized protein LOC101308841 [Fragaria vesca subsp. vesca]
Rro04G009960.1	Cellular Component: integral component of membrane (GO:0016021);;	--	--	--	Regulator of G protein signaling domain	Regulator of G-protein signaling 1 OS=Arabidopsis thaliana OX=3702 GN=RGS1 PE=1 SV=1	Putative RGS domain-containing protein OS=Rosa chinensis OX=74649 GN=RchiOBHm_Chr4g0432041 PE=4 SV=1	S	Function unknown	PREDICTED: uncharacterized protein LOC101312599 [Fragaria vesca subsp. vesca]
Rro02G001590.1	Biological Process: base-excision repair (GO:0006284);; Molecular Function: DNA-3-methyladenine glycosylase activity (GO:0008725);; Molecular Function: DNA-7-methylguanine glycosylase activity (GO:0043916);; Molecular Function: DNA-7-methyladenine glycosylase activity (GO:0052821);; Molecular Function: DNA-3-methylguanine glycosylase activity (GO:0052822);;	K01247|2.3e-162|fve:101298090|K01247 DNA-3-methyladenine glycosylase II [EC:3.2.2.21] | (RefSeq) DNA-3-methyladenine glycosylase	[L]	Replication, recombination and repair	HhH-GPD superfamily base excision DNA repair protein	DNA-3-methyladenine glycosylase 1 OS=Schizosaccharomyces pombe (strain 972 / ATCC 24843) OX=284812 GN=mag1 PE=1 SV=1	Putative DNA-3-methyladenine glycosylase II OS=Rosa chinensis OX=74649 GN=RchiOBHm_Chr6g0301151 PE=4 SV=1	L	Replication, recombination and repair	PREDICTED: putative DNA-3-methyladenine glycosylase YfjP-like isoform 1 [Fragaria vesca subsp. vesca]
Rro07G000400.1	Molecular Function: molecular_function (GO:0003674);; Molecular Function: nucleic acid binding (GO:0003676);; Molecular Function: RNA binding (GO:0003723);; Molecular Function: catalytic activity (GO:0003824);; Molecular Function: nuclease activity (GO:0004518);; Molecular Function: endonuclease activity (GO:0004519);; Molecular Function: binding (GO:0005488);; Molecular Function: protein binding…	K19090|9.7e-83|fve:101300361|K19090 CRISPR-associated protein Cas5t | (RefSeq) putative pentatricopeptide repeat-containing protein At3g05240	[R]	General function prediction only	PPR repeat	Pentatricopeptide repeat-containing protein At1g77170, mitochondrial OS=Arabidopsis thaliana OX=3702 GN=PCMP-E21 PE=2 SV=1	Putative tetratricopeptide-like helical domain-containing protein OS=Rosa chinensis OX=74649 GN=RchiOBHm_Chr1g0384201 PE=4 SV=1	L	Replication, recombination and repair	PREDICTED: pentatricopeptide repeat-containing protein At1g77170-like [Fragaria vesca subsp. vesca]
Rro05G001970.1	Molecular Function: protein binding (GO:0005515);;	K14963|4.3e-58|pvu:PHAVU_009G108900g|K14963 COMPASS component SWD3 | (RefSeq) hypothetical protein	[R]	General function prediction only	WD domain, G-beta repeat	Protein JINGUBANG OS=Arabidopsis thaliana OX=3702 GN=JGB PE=1 SV=1	Putative transcription factor WD40-like family OS=Rosa chinensis OX=74649 GN=RchiOBHm_Chr7g0179711 PE=4 SV=1	S	Function unknown	PREDICTED: F-box/WD repeat-containing protein lin-23 [Malus domestica]
Rro02G003280.1	Cellular Component: extracellular region (GO:0005576);; Cellular Component: cell wall (GO:0005618);; Biological Process: plant-type cell wall organization (GO:0009664);; Cellular Component: membrane (GO:0016020);;	K20628|1.5e-93|nau:109215308|K20628 expansin | (RefSeq) expansin-A10-like	--	--	Expansin C-terminal domain	Expansin-A11 OS=Arabidopsis thaliana OX=3702 GN=EXPA11 PE=2 SV=1	Expansin OS=Rosa chinensis OX=74649 GN=RchiOBHm_Chr6g0303551 PE=3 SV=1	S	Function unknown	PREDICTED: expansin-A11-like [Fragaria vesca subsp. vesca]
Rro06G020310.1	Biological Process: mRNA splicing, via spliceosome (GO:0000398);; Cellular Component: U12-type spliceosomal complex (GO:0005689);;	K13153|2.2e-72|fve:101294495|K13153 U11/U12 small nuclear ribonucleoprotein 25 kDa protein | (RefSeq) uncharacterized LOC101294495	--	--	Ubiquitin-like domain	--	Ubiquitin-like domain-containing protein OS=Rosa chinensis OX=74649 GN=RchiOBHm_Chr2g0135131 PE=4 SV=1	S	Function unknown	PREDICTED: uncharacterized protein LOC101294495 [Fragaria vesca subsp. vesca]
Rro05G032750.1	Molecular Function: molecular_function (GO:0003674);; Molecular Function: nucleic acid binding (GO:0003676);; Molecular Function: RNA binding (GO:0003723);; Molecular Function: catalytic activity (GO:0003824);; Molecular Function: nuclease activity (GO:0004518);; Molecular Function: endonuclease activity (GO:0004519);; Molecular Function: binding (GO:0005488);; Molecular Function: protein binding…	K17964|1.9e-92|smo:SELMODRAFT_424099|K17964 leucine-rich PPR motif-containing protein, mitochondrial | (RefSeq) hypothetical protein	[R]	General function prediction only	PPR repeat family	Pentatricopeptide repeat-containing protein At1g09900 OS=Arabidopsis thaliana OX=3702 GN=At1g09900 PE=2 SV=1	Putative pentatricopeptide OS=Rosa chinensis OX=74649 GN=RchiOBHm_Chr7g0233521 PE=4 SV=1	S	Function unknown	PREDICTED: pentatricopeptide repeat-containing protein At1g09900-like [Fragaria vesca subsp. vesca]
Rro04G032250.1	--	--	--	--	--	--	Uncharacterized protein OS=Rosa chinensis OX=74649 GN=RchiOBHm_Chr4g0396051 PE=4 SV=1	--	--	PREDICTED: uncharacterized protein LOC101293583 [Fragaria vesca subsp. vesca]
Rro07G004950.1	Molecular Function: protein serine/threonine kinase activity (GO:0004674);; Molecular Function: ATP binding (GO:0005524);;	K12767|2.0e-76|cme:CYME_CML232C|K12767 serine/threonine-protein kinase RIM15 [EC:2.7.11.1] | (RefSeq) RIM15-like serine/threonine kinase	[TR]	--	Protein kinase domain	Probable serine/threonine protein kinase IRE OS=Arabidopsis thaliana OX=3702 GN=IRE PE=2 SV=1	Uncharacterized protein OS=Rosa chinensis OX=74649 GN=RchiOBHm_Chr1g0374881 PE=4 SV=1	T	Signal transduction mechanisms	PREDICTED: uncharacterized protein LOC101313856 [Fragaria vesca subsp. vesca]
Rro06G021330.1	Cellular Component: ubiquitin ligase complex (GO:0000151);; Molecular Function: ubiquitin-protein transferase activity (GO:0004842);; Molecular Function: zinc ion binding (GO:0008270);; Biological Process: regulation of seed germination (GO:0010029);;	K10632|2.6e-238|fve:101307809|K10632 BRCA1-associated protein [EC:2.3.2.27] | (RefSeq) BRCA1-associated protein	[R]	General function prediction only	BRCA1-associated protein 2	BRAP2 RING ZnF UBP domain-containing protein 2 OS=Arabidopsis thaliana OX=3702 GN=BRIZ2 PE=1 SV=1	Putative transcription factor C2H2 family OS=Rosa chinensis OX=74649 GN=RchiOBHm_Chr2g0133711 PE=4 SV=1	O	Posttranslational modification, protein turnover, chaperones	PREDICTED: BRCA1-associated protein-like [Fragaria vesca subsp. vesca]
Rro07G033980.1	Cellular Component: 1,3-beta-D-glucan synthase complex (GO:0000148);; Molecular Function: 1,3-beta-D-glucan synthase activity (GO:0003843);; Cellular Component: plasma membrane (GO:0005886);; Biological Process: (1->3)-beta-D-glucan biosynthetic process (GO:0006075);; Cellular Component: integral component of membrane (GO:0016021);; Molecular Function: glucosyltransferase activity (GO:0046527);;	K11000|0.0e+00|fve:101308209|K11000 callose synthase [EC:2.4.1.-] | (RefSeq) callose synthase 2-like	[M]	Cell wall/membrane/envelope biogenesis	1,3-beta-glucan synthase component	Callose synthase 2 OS=Arabidopsis thaliana OX=3702 GN=CALS2 PE=2 SV=3	1,3-beta-glucan synthase OS=Prunus persica OX=3760 GN=PRUPE_2G003400 PE=3 SV=1	M	Cell wall/membrane/envelope biogenesis	PREDICTED: callose synthase 2-like [Fragaria vesca subsp. vesca]
Rro03G017250.1	Molecular Function: translation initiation factor activity (GO:0003743);;	K02518|4.6e-42|pavi:110773335|K02518 translation initiation factor IF-1 | (RefSeq) translation initiation factor IF-1, chloroplastic-like	--	--	Translation initiation factor 1A / IF-1	Translation initiation factor IF-1, chloroplastic OS=Coffea arabica OX=13443 GN=infA PE=3 SV=1	PREDICTED: translational initiation factor 1 OS=Prunus dulcis OX=3755 GN=ALMOND_2B017942 PE=3 SV=1	J	Translation, ribosomal structure and biogenesis	PREDICTED: translation initiation factor IF-1, chloroplastic-like [Prunus mume]
Rro06G027210.1	Molecular Function: single-stranded DNA binding (GO:0003697);; Molecular Function: ATP binding (GO:0005524);; Biological Process: DNA repair (GO:0006281);; Molecular Function: DNA-dependent ATPase activity (GO:0008094);; Molecular Function: ATP diphosphatase activity (GO:0047693);;	K03553|1.2e-73|dzi:111286741|K03553 recombination protein RecA | (RefSeq) DNA repair protein recA homolog 3, mitochondrial-like isoform X1	[L]	Replication, recombination and repair	recA bacterial DNA recombination protein	DNA repair protein recA homolog 2, mitochondrial OS=Arabidopsis thaliana OX=3702 GN=At3g10140 PE=2 SV=1	Putative ATP diphosphatase OS=Rosa chinensis OX=74649 GN=RchiOBHm_Chr3g0483971 PE=3 SV=1	L	Replication, recombination and repair	PREDICTED: DNA repair protein recA homolog 2, mitochondrial-like [Fragaria vesca subsp. vesca]
Rro04G018940.1	Molecular Function: zinc ion binding (GO:0008270);;	K22733|4.2e-144|cit:102612526|K22733 magnesium transporter | (RefSeq) uncharacterized protein LOC102612526	[R]	General function prediction only	PPR repeat	Pentatricopeptide repeat-containing protein At4g14820 OS=Arabidopsis thaliana OX=3702 GN=PCMP-H3 PE=2 SV=1	Putative tetratricopeptide-like helical domain, DYW domain-containing protein OS=Rosa chinensis OX=74649 GN=RchiOBHm_Chr4g0415871 PE=3 SV=1	S	Function unknown	PREDICTED: pentatricopeptide repeat-containing protein At4g14820-like [Fragaria vesca subsp. vesca]
Rro06G011960.1	Molecular Function: protein binding (GO:0005515);;	K22382|2.9e-284|fve:101292523|K22382 WD repeat-containing protein 26 | (RefSeq) WD repeat-containing protein 26	[S]	Function unknown	WD domain, G-beta repeat	WD repeat-containing protein 26 homolog OS=Arabidopsis thaliana OX=3702 GN=WDR26 PE=1 SV=1	Putative transcription factor WD40-like family OS=Rosa chinensis OX=74649 GN=RchiOBHm_Chr2g0152471 PE=4 SV=1	S	Function unknown	PREDICTED: WD repeat-containing protein 26-like [Fragaria vesca subsp. vesca]
Rro04G016270.1	Molecular Function: DNA binding (GO:0003677);; Molecular Function: calmodulin-dependent protein kinase activity (GO:0004683);; Molecular Function: ATP binding (GO:0005524);; Cellular Component: nucleus (GO:0005634);; Molecular Function: hydrolase activity, acting on acid anhydrides, in phosphorus-containing anhydrides (GO:0016818);; Molecular Function: nucleosome binding (GO:0031491);; Biological…	K11654|0.0e+00|fve:101297135|K11654 SWI/SNF-related matrix-associated actin-dependent regulator of chromatin subfamily A member 5 [EC:3.6.4.-] | (RefSeq) putative chromatin-remodeling complex ATPase chain	[K]	Transcription	SNF2 family N-terminal domain	ISWI chromatin-remodeling complex ATPase CHR17 OS=Arabidopsis thaliana OX=3702 GN=CHR17 PE=1 SV=1	Putative calcium/calmodulin-dependent protein kinase chromatin remodeling ISWI family OS=Rosa chinensis OX=74649 GN=RchiOBHm_Chr4g0421321 PE=3 SV=1	K	Transcription	PREDICTED: putative chromatin-remodeling complex ATPase chain-like [Fragaria vesca subsp. vesca]
Rro06G014920.1	Molecular Function: ATP binding (GO:0005524);; Cellular Component: integral component of membrane (GO:0016021);; Molecular Function: ATPase activity (GO:0016887);; Molecular Function: ATPase-coupled transmembrane transporter activity (GO:0042626);;	K05658|0.0e+00|fve:101290884|K05658 ATP-binding cassette, subfamily B (MDR/TAP), member 1 [EC:7.6.2.2] | (RefSeq) ABC transporter B family member 19-like	[Q]	Secondary metabolites biosynthesis, transport and catabolism	ABC transporter transmembrane region	ABC transporter B family member 19 OS=Arabidopsis thaliana OX=3702 GN=ABCB19 PE=1 SV=1	Putative xenobiotic-transporting ATPase OS=Rosa chinensis OX=74649 GN=RchiOBHm_Chr2g0146621 PE=4 SV=1	Q	Secondary metabolites biosynthesis, transport and catabolism	PREDICTED: ABC transporter B family member 1-like [Fragaria vesca subsp. vesca]
Rro05G005530.1	Biological Process: regulation of transcription, DNA-templated (GO:0006355);; Molecular Function: protein dimerization activity (GO:0046983);;	K18878|3.9e-27|cann:107866053|K18878 BHLH transcription factor Upa20 | (RefSeq) Upa20; transcription factor bHLH137-like	--	--	Helix-loop-helix DNA-binding domain	Transcription factor BEE 3 OS=Arabidopsis thaliana OX=3702 GN=BEE3 PE=2 SV=1	Putative transcription factor bHLH family OS=Rosa chinensis OX=74649 GN=RchiOBHm_Chr7g0185551 PE=4 SV=1	K	Transcription	PREDICTED: transcription factor BEE 3-like [Fragaria vesca subsp. vesca]
Rro04G007850.1	Cellular Component: cytoplasm (GO:0005737);; Molecular Function: lipid transfer activity (GO:0120013);;	--	[S]	Function unknown	Glycolipid transfer protein (GLTP)	ACD11 homolog protein OS=Arabidopsis thaliana OX=3702 GN=At4g39670 PE=2 SV=1	Putative glycolipid transfer protein OS=Rosa chinensis OX=74649 GN=RchiOBHm_Chr4g0435431 PE=4 SV=1	S	Function unknown	PREDICTED: glycolipid transfer protein domain-containing protein 1-like [Fragaria vesca subsp. vesca]
Rro06G023120.1	Molecular Function: protein serine/threonine kinase activity (GO:0004674);; Molecular Function: ATP binding (GO:0005524);;	K14502|2.8e-203|fve:101311393|K14502 protein brassinosteroid insensitive 2 [EC:2.7.11.1] | (RefSeq) shaggy-related protein kinase zeta	[G]	Carbohydrate transport and metabolism	Protein kinase domain	Shaggy-related protein kinase zeta OS=Arabidopsis thaliana OX=3702 GN=ASK6 PE=1 SV=2	Non-specific serine/threonine protein kinase OS=Rosa chinensis OX=74649 GN=RchiOBHm_Chr2g0130531 PE=3 SV=1	T	Signal transduction mechanisms	PREDICTED: shaggy-related protein kinase zeta-like [Fragaria vesca subsp. vesca]
Rro02G015720.1	Molecular Function: single-stranded DNA binding (GO:0003697);; Biological Process: DNA replication (GO:0006260);;	K01051|6.3e-80|dcr:108204017|K01051 pectinesterase [EC:3.1.1.11] | (RefSeq) pectinesterase 1-like	--	--	Single-strand binding protein family	Protein OSB1, mitochondrial OS=Arabidopsis thaliana OX=3702 GN=OSB1 PE=1 SV=1	Putative primosome PriB/single-strand DNA-binding protein OS=Rosa chinensis OX=74649 GN=RchiOBHm_Chr6g0289591 PE=4 SV=1	L	Replication, recombination and repair	PREDICTED: protein OSB2, chloroplastic-like [Fragaria vesca subsp. vesca]
Rro02G005920.1	Cellular Component: integral component of membrane (GO:0016021);; Molecular Function: hydrolase activity (GO:0016787);;	--	--	--	Calcineurin-like phosphoesterase	--	Putative metallo-dependent phosphatase OS=Rosa chinensis OX=74649 GN=RchiOBHm_Chr6g0307181 PE=4 SV=1	S	Function unknown	PREDICTED: uncharacterized protein LOC101313275 [Fragaria vesca subsp. vesca]
Rro06G042880.1	--	--	--	--	VQ motif	Calmodulin-binding protein 25 OS=Arabidopsis thaliana OX=3702 GN=CAMBP25 PE=1 SV=1	VQ domain-containing protein OS=Rosa chinensis OX=74649 GN=RchiOBHm_Chr3g0457501 PE=4 SV=1	S	Function unknown	PREDICTED: uncharacterized protein LOC101315073 [Fragaria vesca subsp. vesca]
Rro04G016890.1	Molecular Function: protein kinase activity (GO:0004672);; Molecular Function: ATP binding (GO:0005524);;	K01534|9.8e-90|var:108330779|K01534 Zn2+/Cd2+-exporting ATPase [EC:7.2.2.12 7.2.2.21] | (RefSeq) cadmium/zinc-transporting ATPase HMA3-like	[T]	Signal transduction mechanisms	Protein tyrosine and serine/threonine kinase	Receptor-like cytosolic serine/threonine-protein kinase RBK2 OS=Arabidopsis thaliana OX=3702 GN=RBK2 PE=1 SV=1	Protein kinase domain-containing protein OS=Rosa chinensis OX=74649 GN=RchiOBHm_Chr4g0420341 PE=4 SV=1	T	Signal transduction mechanisms	PREDICTED: receptor-like cytosolic serine/threonine-protein kinase RBK2-like [Fragaria vesca subsp. vesca]
Rro04G005390.1	Molecular Function: inositol hexakisphosphate binding (GO:0000822);; Cellular Component: cytoplasm (GO:0005737);; Cellular Component: Golgi apparatus (GO:0005794);; Cellular Component: trans-Golgi network (GO:0005802);; Cellular Component: plasma membrane (GO:0005886);; Biological Process: phosphate ion transport (GO:0006817);; Molecular Function: phosphate ion transmembrane transporter activity …	K24195|6.0e-125|mesc:110612002|K24195 xenotropic and polytropic retrovirus receptor 1 | (RefSeq) phosphate transporter PHO1	[U]	Intracellular trafficking, secretion, and vesicular transport	EXS family	Phosphate transporter PHO1 homolog 10 OS=Arabidopsis thaliana OX=3702 GN=PHO1-H10 PE=2 SV=1	Uncharacterized protein OS=Prunus persica OX=3760 GN=PRUPE_1G278600 PE=3 SV=1	U	Intracellular trafficking, secretion, and vesicular transport	PREDICTED: phosphate transporter PHO1 homolog 10-like [Fragaria vesca subsp. vesca]
Rro03G014900.1	Molecular Function: structural constituent of ribosome (GO:0003735);; Cellular Component: ribosome (GO:0005840);; Biological Process: translation (GO:0006412);;	K02871|5.2e-124|fve:101314257|K02871 large subunit ribosomal protein L13 | (RefSeq) 50S ribosomal protein L13, chloroplastic	[J]	Translation, ribosomal structure and biogenesis	Ribosomal protein L13	50S ribosomal protein L13, chloroplastic OS=Arabidopsis thaliana OX=3702 GN=RPL13 PE=2 SV=1	Putative ribosomal protein L13 OS=Rosa chinensis OX=74649 GN=RchiOBHm_Chr5g0029571 PE=3 SV=1	J	Translation, ribosomal structure and biogenesis	PREDICTED: 50S ribosomal protein L13, chloroplastic-like [Fragaria vesca subsp. vesca]
Rro02G024570.1	Molecular Function: DNA-binding transcription factor activity (GO:0003700);; Biological Process: positive regulation of transcription, DNA-templated (GO:0045893);;	K14432|2.1e-93|fve:101293647|K14432 ABA responsive element binding factor | (RefSeq) G-box-binding factor 4-like	--	--	bZIP transcription factor	G-box-binding factor 4 OS=Arabidopsis thaliana OX=3702 GN=GBF4 PE=1 SV=1	Putative transcription factor bZIP family OS=Rosa chinensis OX=74649 GN=RchiOBHm_Chr6g0275281 PE=4 SV=1	K	Transcription	PREDICTED: G-box-binding factor 4-like [Fragaria vesca subsp. vesca]
Rro06G040460.1	Molecular Function: isomerase activity (GO:0016853);;	K07253|1.1e-44|fve:101306351|K07253 phenylpyruvate tautomerase [EC:5.3.2.1] | (RefSeq) macrophage migration inhibitory factor homolog	[V]	Defense mechanisms	Macrophage migration inhibitory factor (MIF)	Macrophage migration inhibitory factor homolog OS=Trichuris trichiura OX=36087 PE=1 SV=2	Putative intramolecular oxidoreductase OS=Rosa chinensis OX=74649 GN=RchiOBHm_Chr3g0461611 PE=3 SV=1	V	Defense mechanisms	PREDICTED: macrophage migration inhibitory factor homolog [Fragaria vesca subsp. vesca]
Rro06G000410.1	Molecular Function: proton transmembrane transporter activity (GO:0015078);; Cellular Component: proton-transporting V-type ATPase, V1 domain (GO:0033180);;	K02148|1.8e-178|pavi:110764394|K02148 V-type H+-transporting ATPase subunit C | (RefSeq) V-type proton ATPase subunit C	[C]	Energy production and conversion	V-ATPase subunit C	V-type proton ATPase subunit C OS=Arabidopsis thaliana OX=3702 GN=VHA-C PE=1 SV=1	V-type proton ATPase subunit C OS=Rosa chinensis OX=74649 GN=RchiOBHm_Chr2g0176361 PE=3 SV=1	C	Energy production and conversion	hypothetical protein PRUPE_ppa007256mg [Prunus persica]
Rro03G000760.1	Cellular Component: integral component of membrane (GO:0016021);;	--	--	--	--	--	Putative NTF2-like domain-containing protein OS=Rosa chinensis OX=74649 GN=RchiOBHm_Chr5g0001461 PE=4 SV=1	--	--	PREDICTED: uncharacterized protein LOC101310974 [Fragaria vesca subsp. vesca]
Rro03G001460.1	Molecular Function: MAP kinase kinase kinase activity (GO:0004709);; Molecular Function: ATP binding (GO:0005524);;	K20716|2.9e-174|fve:101300232|K20716 mitogen-activated protein kinase kinase kinase 17/18 | (RefSeq) mitogen-activated protein kinase kinase kinase NPK1-like	[T]	Signal transduction mechanisms	Protein kinase domain	Mitogen-activated protein kinase kinase kinase 18 OS=Arabidopsis thaliana OX=3702 GN=MAPKKK18 PE=1 SV=1	Putative mitogen-activated protein kinase kinase kinase STE-STE11 family OS=Rosa chinensis OX=74649 GN=RchiOBHm_Chr5g0002581 PE=3 SV=1	T	Signal transduction mechanisms	PREDICTED: mitogen-activated protein kinase kinase kinase ANP1-like [Fragaria vesca subsp. vesca]
Rro02G006580.1	Molecular Function: DNA-binding transcription factor activity (GO:0003700);; Cellular Component: nucleus (GO:0005634);; Molecular Function: sequence-specific DNA binding (GO:0043565);;	K13425|2.6e-23|pxb:103933178|K13425 WRKY transcription factor 22 | (RefSeq) WRKY transcription factor 22-like	--	--	WRKY DNA -binding domain	Probable WRKY transcription factor 7 OS=Arabidopsis thaliana OX=3702 GN=WRKY7 PE=1 SV=1	Putative transcription factor WRKY family OS=Rosa chinensis OX=74649 GN=RchiOBHm_Chr6g0308491 PE=4 SV=1	K	Transcription	PREDICTED: probable WRKY transcription factor 7-like [Fragaria vesca subsp. vesca]
Rro03G026040.1	Molecular Function: protein binding (GO:0005515);;	K19720|4.0e-27|mng:MNEG_1488|K19720 collagen type III alpha | (RefSeq) SNF1-related protein kinase regulatory subunit beta-2	[G]	Carbohydrate transport and metabolism	5'-AMP-activated protein kinase beta subunit, interaction domain	SNF1-related protein kinase regulatory subunit beta-1 OS=Arabidopsis thaliana OX=3702 GN=KINB1 PE=1 SV=1	Putative association with the SNF1 complex (ASC) domain, immunoglobulin E-set OS=Rosa chinensis OX=74649 GN=RchiOBHm_Chr5g0050101 PE=3 SV=1	G	Carbohydrate transport and metabolism	PREDICTED: SNF1-related protein kinase regulatory subunit beta-1-like [Fragaria vesca subsp. vesca]
Rro06G002000.1	--	K11649|4.9e-50|ats:109741098|K11649 SWI/SNF related-matrix-associated actin-dependent regulator of chromatin subfamily C | (RefSeq) LOC109741098; SWI/SNF complex subunit SWI3A-like	--	--	Surfeit locus protein 2 (SURF2)	--	Putative surfeit locus protein OS=Rosa chinensis OX=74649 GN=RchiOBHm_Chr2g0173401 PE=4 SV=1	S	Function unknown	PREDICTED: uncharacterized protein DDB_G0283697 isoform X2 [Prunus mume]
Rro03G024330.1	Molecular Function: DNA-binding transcription factor activity (GO:0003700);; Cellular Component: nucleus (GO:0005634);; Molecular Function: protein dimerization activity (GO:0046983);; Biological Process: root development (GO:0048364);;	--	--	--	bHLH-MYC and R2R3-MYB transcription factors N-terminal	Transcription factor LHW OS=Arabidopsis thaliana OX=3702 GN=LHW PE=1 SV=1	Putative transcription factor bHLH family OS=Rosa chinensis OX=74649 GN=RchiOBHm_Chr5g0048491 PE=4 SV=1	S	Function unknown	PREDICTED: transcription factor LHW-like [Fragaria vesca subsp. vesca]
Rro03G000600.1	Molecular Function: RNA binding (GO:0003723);;	--	[J]	Translation, ribosomal structure and biogenesis	Pumilio-family RNA binding repeat	Pumilio homolog 12 OS=Arabidopsis thaliana OX=3702 GN=APUM12 PE=2 SV=2	PUM-HD domain-containing protein OS=Rosa chinensis OX=74649 GN=RchiOBHm_Chr5g0000911 PE=4 SV=1	J	Translation, ribosomal structure and biogenesis	PREDICTED: pumilio homolog 12-like [Fragaria vesca subsp. vesca]
Rro02G002980.1	Cellular Component: cellular_component (GO:0005575);; Cellular Component: intracellular (GO:0005622);; Cellular Component: obsolete cell (GO:0005623);; Cellular Component: nucleus (GO:0005634);; Cellular Component: cytoplasm (GO:0005737);; Cellular Component: chloroplast (GO:0009507);; Cellular Component: plastid (GO:0009536);; Cellular Component: organelle (GO:0043226);; Cellular Component: memb…	K03686|1.3e-10|lja:Lj0g3v0267619.3|K03686 molecular chaperone DnaJ | (RefSeq) Lj0g3v0267619.3; -	[O]	Posttranslational modification, protein turnover, chaperones	DnaJ domain	Chaperone protein dnaJ 11, chloroplastic OS=Arabidopsis thaliana OX=3702 GN=ATJ11 PE=1 SV=2	Putative DnaJ domain-containing protein OS=Rosa chinensis OX=74649 GN=RchiOBHm_Chr6g0303011 PE=4 SV=1	O	Posttranslational modification, protein turnover, chaperones	PREDICTED: chaperone protein dnaJ 11, chloroplastic-like [Fragaria vesca subsp. vesca]
Rro06G048690.1	Molecular Function: isopentenyl-diphosphate delta-isomerase activity (GO:0004452);; Biological Process: isoprenoid biosynthetic process (GO:0008299);; Molecular Function: hydrolase activity (GO:0016787);;	K01823|1.2e-139|fve:101313998|K01823 isopentenyl-diphosphate Delta-isomerase [EC:5.3.3.2] | (RefSeq) isopentenyl-diphosphate Delta-isomerase I	[Q]	Secondary metabolites biosynthesis, transport and catabolism	NUDIX domain	Isopentenyl-diphosphate Delta-isomerase II OS=Camptotheca acuminata OX=16922 GN=IPI2 PE=2 SV=1	Isopentenyl-diphosphate Delta-isomerase OS=Rosa chinensis OX=74649 GN=RchiOBHm_Chr3g0447851 PE=3 SV=1	Q	Secondary metabolites biosynthesis, transport and catabolism	PREDICTED: isopentenyl-diphosphate Delta-isomerase II-like [Fragaria vesca subsp. vesca]
Rro06G002190.1	Molecular Function: ATP binding (GO:0005524);; Cellular Component: integral component of membrane (GO:0016021);; Molecular Function: ATPase activity (GO:0016887);; Molecular Function: ATPase-coupled transmembrane transporter activity (GO:0042626);;	K05656|5.0e-92|mpp:MICPUCDRAFT_20532|K05656 ATP-binding cassette, subfamily B (MDR/TAP), member 9 | (RefSeq) ATP-binding cassette superfamily	[U]	Intracellular trafficking, secretion, and vesicular transport	ABC transporter transmembrane region	ABC transporter B family member 26, chloroplastic OS=Arabidopsis thaliana OX=3702 GN=ABCB26 PE=1 SV=1	Putative peptide-transporting ATPase OS=Rosa chinensis OX=74649 GN=RchiOBHm_Chr2g0173091 PE=4 SV=1	Q	Secondary metabolites biosynthesis, transport and catabolism	hypothetical protein PRUPE_ppa002672mg [Prunus persica]
Rro03G019870.1	Molecular Function: RNA binding (GO:0003723);;	--	--	--	--	--	Putative nucleotide-binding alpha-beta plait domain-containing protein OS=Rosa chinensis OX=74649 GN=RchiOBHm_Chr5g0039641 PE=4 SV=1	K	Transcription	PREDICTED: uncharacterized protein LOC101309621 [Fragaria vesca subsp. vesca]
Rro06G034700.1	Molecular Function: DNA binding (GO:0003677);; Cellular Component: nucleus (GO:0005634);; Biological Process: regulation of transcription, DNA-templated (GO:0006355);;	K00521|1.5e-21|cmos:111447866|K00521 ferric-chelate reductase [EC:1.16.1.7] | (RefSeq) ferric reduction oxidase 7, chloroplastic-like	--	--	No apical meristem (NAM) protein	NAC transcription factor 29 OS=Arabidopsis thaliana OX=3702 GN=NAC029 PE=2 SV=1	Putative transcription factor NAM family OS=Rosa chinensis OX=74649 GN=RchiOBHm_Chr3g0471331 PE=4 SV=1	S	Function unknown	PREDICTED: uncharacterized protein LOC101307144 [Fragaria vesca subsp. vesca]
Rro03G009210.1	Molecular Function: protein serine/threonine kinase activity (GO:0004674);; Molecular Function: ATP binding (GO:0005524);;	K08790|7.5e-276|fve:101291213|K08790 serine/threonine kinase 38 [EC:2.7.11.1] | (RefSeq) serine/threonine-protein kinase tricorner	[R]	General function prediction only	Protein kinase domain	Serine/threonine-protein kinase CBK1 OS=Pneumocystis carinii OX=4754 GN=CBK1 PE=2 SV=1	Uncharacterized protein OS=Rosa chinensis OX=74649 GN=RchiOBHm_Chr5g0018031 PE=4 SV=1	T	Signal transduction mechanisms	PREDICTED: serine/threonine-protein kinase CBK1-like [Fragaria vesca subsp. vesca]
Rro02G013950.1	Molecular Function: oxidoreductase activity (GO:0016491);; Biological Process: oxidation-reduction process (GO:0055114);;	K14521|3.0e-99|vcn:VOLCADRAFT_98273|K14521 N-acetyltransferase 10 [EC:2.3.1.-] | (RefSeq) hypothetical protein	[C]	Energy production and conversion	Aldo/keto reductase family	Protein tas OS=Escherichia coli (strain K12) OX=83333 GN=tas PE=1 SV=1	PREDICTED: NADP(H)-dependent aldo-keto reductase OS=Prunus dulcis OX=3755 GN=ALMOND_2B023374 PE=4 SV=1	C	Energy production and conversion	hypothetical protein PRUPE_ppa007746mg [Prunus persica]
Rro04G004250.1	Cellular Component: integral component of membrane (GO:0016021);;	--	--	--	--	--	Uncharacterized protein OS=Rosa chinensis OX=74649 GN=RchiOBHm_Chr4g0440921 PE=4 SV=1	--	--	PREDICTED: uncharacterized protein LOC101294061 [Fragaria vesca subsp. vesca]
Rro07G002070.1	Molecular Function: DNA binding (GO:0003677);;	K15601|0.0e+00|pavi:110767149|K15601 [histone H3]-dimethyl-L-lysine9 demethylase [EC:1.14.11.65] | (RefSeq) uncharacterized protein LOC110767149 isoform X1	[K]	Transcription	JmjC domain, hydroxylase	Lysine-specific demethylase JMJ25 OS=Arabidopsis thaliana OX=3702 GN=JMJ25 PE=1 SV=1	Putative transcription factor C2H2 family OS=Rosa chinensis OX=74649 GN=RchiOBHm_Chr1g0380571 PE=4 SV=1	K	Transcription	hypothetical protein PRUPE_ppa000113mg [Prunus persica]
Rro03G005940.1	Molecular Function: protein serine/threonine kinase activity (GO:0004674);; Molecular Function: ATP binding (GO:0005524);;	K14502|7.8e-219|fve:101301271|K14502 protein brassinosteroid insensitive 2 [EC:2.7.11.1] | (RefSeq) shaggy-related protein kinase eta	[G]	Carbohydrate transport and metabolism	Protein kinase domain	Shaggy-related protein kinase eta OS=Arabidopsis thaliana OX=3702 GN=ASK7 PE=1 SV=2	Non-specific serine/threonine protein kinase OS=Rosa chinensis OX=74649 GN=RchiOBHm_Chr5g0011371 PE=3 SV=1	T	Signal transduction mechanisms	PREDICTED: shaggy-related protein kinase eta-like [Fragaria vesca subsp. vesca]
Rro07G000280.1	Molecular Function: RNA binding (GO:0003723);;	--	--	--	RNA recognition motif. (a.k.a. RRM, RBD, or RNP domain)	Binding partner of ACD11 1 OS=Arabidopsis thaliana OX=3702 GN=BPA1 PE=1 SV=1	Putative nucleotide-binding alpha-beta plait domain-containing protein OS=Rosa chinensis OX=74649 GN=RchiOBHm_Chr1g0384341 PE=4 SV=1	A	RNA processing and modification	PREDICTED: uncharacterized protein LOC101294218 [Fragaria vesca subsp. vesca]
Rro02G015820.1	Biological Process: ion transport (GO:0006811);; Cellular Component: integral component of membrane (GO:0016021);;	K16075|1.7e-181|fve:101300111|K16075 magnesium transporter | (RefSeq) magnesium transporter MRS2-I-like	[P]	Inorganic ion transport and metabolism	CorA-like Mg2+ transporter protein	Magnesium transporter MRS2-2 OS=Arabidopsis thaliana OX=3702 GN=MRS2-2 PE=2 SV=1	Magnesium transporter OS=Rosa chinensis OX=74649 GN=RchiOBHm_Chr6g0289361 PE=3 SV=1	P	Inorganic ion transport and metabolism	PREDICTED: magnesium transporter MRS2-I-like [Fragaria vesca subsp. vesca]
Rro02G002170.1	Molecular Function: oxidoreductase activity (GO:0016491);; Biological Process: cell redox homeostasis (GO:0045454);;	K03671|1.3e-44|dzi:111291887|K03671 thioredoxin 1 | (RefSeq) thioredoxin H1	[O]	Posttranslational modification, protein turnover, chaperones	Thioredoxin	Thioredoxin H-type OS=Ricinus communis OX=3988 PE=3 SV=1	Putative monodehydroascorbate reductase (NADH) OS=Rosa chinensis OX=74649 GN=RchiOBHm_Chr6g0301861 PE=4 SV=1	O	Posttranslational modification, protein turnover, chaperones	thioredoxin h family protein [Populus trichocarpa]
Rro06G004850.1	Cellular Component: integral component of membrane (GO:0016021);;	K24195|7.7e-125|ppp:112273420|K24195 xenotropic and polytropic retrovirus receptor 1 | (RefSeq) phosphate transporter PHO1-like	[U]	Intracellular trafficking, secretion, and vesicular transport	EXS family	Phosphate transporter PHO1 homolog 9 OS=Arabidopsis thaliana OX=3702 GN=PHO1-H9 PE=2 SV=1	Putative SPX domain-containing protein OS=Rosa chinensis OX=74649 GN=RchiOBHm_Chr2g0167381 PE=3 SV=1	U	Intracellular trafficking, secretion, and vesicular transport	PREDICTED: phosphate transporter PHO1 homolog 9-like [Fragaria vesca subsp. vesca]
Rro03G000520.1	Cellular Component: plasma membrane (GO:0005886);; Cellular Component: integral component of membrane (GO:0016021);;	K19892|1.7e-19|pxb:103964441|K19892 glucan endo-1,3-beta-glucosidase 4 [EC:3.2.1.39] | (RefSeq) glucan endo-1,3-beta-glucosidase 4-like	--	--	Domain of unknown function (DUF588)	CASP-like protein 2B1 OS=Ricinus communis OX=3988 GN=RCOM_0864260 PE=2 SV=1	X8 domain-containing protein OS=Malus domestica OX=3750 GN=DVH24_014374 PE=3 SV=1	--	--	PREDICTED: uncharacterized protein LOC101315032 [Fragaria vesca subsp. vesca]
Rro06G020380.1	Molecular Function: protein kinase activity (GO:0004672);; Molecular Function: ATP binding (GO:0005524);;	K16279|1.3e-29|nau:109235377|K16279 E3 ubiquitin-protein ligase KEG [EC:2.7.11.1 2.3.2.27] | (RefSeq) E3 ubiquitin-protein ligase KEG	[T]	Signal transduction mechanisms	Protein tyrosine and serine/threonine kinase	E3 ubiquitin-protein ligase KEG OS=Arabidopsis thaliana OX=3702 GN=KEG PE=1 SV=2	Protein kinase domain-containing protein OS=Rosa chinensis OX=74649 GN=RchiOBHm_Chr2g0135111 PE=4 SV=1	T	Signal transduction mechanisms	PREDICTED: mitogen-activated protein kinase kinase kinase 12-like [Fragaria vesca subsp. vesca]
Rro07G032340.1	Molecular Function: DNA binding (GO:0003677);; Molecular Function: DNA-binding transcription factor activity (GO:0003700);; Cellular Component: nucleus (GO:0005634);;	K09286|9.1e-86|fve:101292165|K09286 EREBP-like factor | (RefSeq) ethylene-responsive transcription factor ERF023	--	--	AP2 domain	Ethylene-responsive transcription factor ERF023 OS=Arabidopsis thaliana OX=3702 GN=ERF023 PE=2 SV=1	Transcription factor ERF14 OS=Fragaria ananassa OX=3747 PE=2 SV=1	K	Transcription	PREDICTED: ethylene-responsive transcription factor ERF023-like [Fragaria vesca subsp. vesca]
Rro02G003660.1	Cellular Component: integral component of membrane (GO:0016021);;	K19476|2.5e-58|cic:CICLE_v10026997mg|K19476 vacuolar protein sorting-associated protein IST1 | (RefSeq) hypothetical protein	[E]	Amino acid transport and metabolism	Transmembrane amino acid transporter protein	Lysine histidine transporter-like 8 OS=Arabidopsis thaliana OX=3702 GN=AATL1 PE=1 SV=1	Putative amino acid transporter, transmembrane domain-containing protein OS=Rosa chinensis OX=74649 GN=RchiOBHm_Chr6g0304081 PE=3 SV=1	E	Amino acid transport and metabolism	PREDICTED: lysine histidine transporter-like 8-like [Fragaria vesca subsp. vesca]
Rro05G034280.1	Molecular Function: phospholipid binding (GO:0005543);;	K20043|2.6e-46|ccaj:109797187|K20043 clathrin coat assembly protein AP180 | (RefSeq) putative clathrin assembly protein At4g40080	[TU]	--	ANTH domain	Putative clathrin assembly protein At4g40080 OS=Arabidopsis thaliana OX=3702 GN=At4g40080 PE=2 SV=2	Putative ANTH domain-containing protein OS=Rosa chinensis OX=74649 GN=RchiOBHm_Chr7g0238041 PE=4 SV=1	--	--	PREDICTED: putative clathrin assembly protein At4g40080-like [Fragaria vesca subsp. vesca]
Rro05G005820.1	Biological Process: response to acid chemical (GO:0001101);; Molecular Function: molecular_function (GO:0003674);; Molecular Function: DNA-binding transcription factor activity (GO:0003700);; Molecular Function: protein binding (GO:0005515);; Cellular Component: cellular_component (GO:0005575);; Cellular Component: intracellular (GO:0005622);; Cellular Component: obsolete cell (GO:0005623);; Cell…	K14494|5.1e-17|pop:18106830|K14494 DELLA protein | (RefSeq) uncharacterized protein LOC18106830	--	--	RWP-RK domain	Protein NLP7 OS=Arabidopsis thaliana OX=3702 GN=NLP7 PE=1 SV=2	Putative transcription factor Nin-like family OS=Rosa chinensis OX=74649 GN=RchiOBHm_Chr7g0186181 PE=4 SV=1	K	Transcription	PREDICTED: protein NLP7-like [Fragaria vesca subsp. vesca]
Rro03G035930.1	Cellular Component: vacuolar membrane (GO:0005774);; Molecular Function: calcium:proton antiporter activity (GO:0015369);; Cellular Component: integral component of membrane (GO:0016021);;	K07300|3.0e-204|fve:101314443|K07300 Ca2+:H+ antiporter | (RefSeq) vacuolar cation/proton exchanger 3-like	[P]	Inorganic ion transport and metabolism	Sodium/calcium exchanger protein	Vacuolar cation/proton exchanger 3 OS=Arabidopsis thaliana OX=3702 GN=CAX3 PE=1 SV=1	Vacuolar cation/proton exchanger OS=Rosa chinensis OX=74649 GN=RchiOBHm_Chr5g0069431 PE=3 SV=1	P	Inorganic ion transport and metabolism	PREDICTED: vacuolar cation/proton exchanger 1-like [Fragaria vesca subsp. vesca]
Rro05G009570.1	Cellular Component: storage vacuole (GO:0000322);; Cellular Component: lytic vacuole (GO:0000323);; Cellular Component: fungal-type vacuole (GO:0000324);; Cellular Component: fungal-type vacuole lumen (GO:0000328);; Molecular Function: molecular_function (GO:0003674);; Molecular Function: binding (GO:0005488);; Molecular Function: protein binding (GO:0005515);; Cellular Component: cellular_compon…	K17987|2.7e-25|pper:18776168|K17987 next to BRCA1 gene 1 protein | (RefSeq) protein NBR1 homolog isoform X1	[R]	General function prediction only	PB1 domain	Protein NBR1 homolog OS=Arabidopsis thaliana OX=3702 GN=NBR1 PE=1 SV=1	Putative PB1 domain-containing protein OS=Rosa chinensis OX=74649 GN=RchiOBHm_Chr7g0192771 PE=4 SV=1	V	Defense mechanisms	PREDICTED: uncharacterized protein LOC101310415 [Fragaria vesca subsp. vesca]
Rro02G007770.1	Biological Process: branched-chain amino acid metabolic process (GO:0009081);; Molecular Function: L-leucine transaminase activity (GO:0052654);; Molecular Function: L-valine transaminase activity (GO:0052655);; Molecular Function: L-isoleucine transaminase activity (GO:0052656);;	K00826|3.2e-98|fve:101298674|K00826 branched-chain amino acid aminotransferase [EC:2.6.1.42] | (RefSeq) branched-chain-amino-acid aminotransferase 5, chloroplastic-like	[E]	Amino acid transport and metabolism	Amino-transferase class IV	Branched-chain-amino-acid aminotransferase 5, chloroplastic OS=Arabidopsis thaliana OX=3702 GN=BCAT5 PE=1 SV=1	Putative branched-chain-amino-acid transaminase OS=Rosa chinensis OX=74649 GN=RchiOBHm_Chr6g0310251 PE=3 SV=1	E	Amino acid transport and metabolism	PREDICTED: branched-chain-amino-acid aminotransferase 5, chloroplastic-like [Fragaria vesca subsp. vesca]
Rro05G000820.1	Molecular Function: potassium ion transmembrane transporter activity (GO:0015079);; Cellular Component: integral component of membrane (GO:0016021);;	K12236|0.0e+00|fve:101300822|K12236 transcriptional repressor NF-X1 | (RefSeq) NF-X1-type zinc finger protein NFXL1	--	--	K+ potassium transporter	Potassium transporter 10 OS=Oryza sativa subsp. japonica OX=39947 GN=HAK10 PE=2 SV=1	Potassium transporter OS=Rosa chinensis OX=74649 GN=RchiOBHm_Chr7g0178001 PE=3 SV=1	O	Posttranslational modification, protein turnover, chaperones	PREDICTED: LOW QUALITY PROTEIN: NF-X1-type zinc finger protein NFXL1-like [Fragaria vesca subsp. vesca]
Rro06G013890.1	Molecular Function: polygalacturonase activity (GO:0004650);; Biological Process: metabolic process (GO:0008152);;	--	--	--	Pectate lyase superfamily protein	Polygalacturonase QRT3 OS=Arabidopsis thaliana OX=3702 GN=QRT3 PE=2 SV=1	Putative polygalacturonase OS=Rosa chinensis OX=74649 GN=RchiOBHm_Chr2g0148991 PE=4 SV=1	S	Function unknown	PREDICTED: polygalacturonase QRT3-like [Fragaria vesca subsp. vesca]
Rro06G015050.1	Molecular Function: molecular_function (GO:0003674);; Molecular Function: transcription coregulator activity (GO:0003712);; Molecular Function: transcription corepressor activity (GO:0003714);; Cellular Component: cellular_component (GO:0005575);; Cellular Component: intracellular (GO:0005622);; Cellular Component: obsolete cell (GO:0005623);; Cellular Component: nucleus (GO:0005634);; Biological…	K13464|3.4e-57|fve:101305492|K13464 jasmonate ZIM domain-containing protein | (RefSeq) protein TIFY 11A-like	--	--	tify domain	Protein TIFY 10c OS=Oryza sativa subsp. japonica OX=39947 GN=TIFY10C PE=1 SV=1	Putative transcription factor TIFY family OS=Rosa chinensis OX=74649 GN=RchiOBHm_Chr2g0146371 PE=3 SV=1	S	Function unknown	PREDICTED: protein TIFY 10B-like [Fragaria vesca subsp. vesca]
Rro05G017400.1	--	--	--	--	zinc-finger of the FCS-type, C2-C2	FCS-Like Zinc finger 1 OS=Arabidopsis thaliana OX=3702 GN=FLZ1 PE=1 SV=1	Putative Zf-FLZ domain-containing protein OS=Rosa chinensis OX=74649 GN=RchiOBHm_Chr7g0207851 PE=3 SV=1	S	Function unknown	PREDICTED: uncharacterized protein LOC101301109 [Fragaria vesca subsp. vesca]
Rro06G040330.1	Molecular Function: ATP transmembrane transporter activity (GO:0005347);; Cellular Component: integral component of membrane (GO:0016021);;	K15113|1.1e-160|fve:101296785|K15113 solute carrier family 25 (mitochondrial iron transporter), member 28/37 | (RefSeq) mitoferrin-like	[C]	Energy production and conversion	Mitochondrial carrier protein	Mitoferrin OS=Dictyostelium discoideum OX=44689 GN=mcfF PE=3 SV=1	Putative mitochondrial carrier protein OS=Rosa chinensis OX=74649 GN=RchiOBHm_Chr3g0461801 PE=3 SV=1	C	Energy production and conversion	PREDICTED: mitoferrin-like [Fragaria vesca subsp. vesca]
Rro07G000580.1	--	--	--	--	--	--	Uncharacterized protein OS=Rosa chinensis OX=74649 GN=RchiOBHm_Chr1g0383881 PE=4 SV=1	--	--	PREDICTED: uncharacterized protein LOC101296337 [Fragaria vesca subsp. vesca]
Rro05G000200.1	--	--	--	--	Protein of unknown function (DUF789)	--	PREDICTED: ZEAMMB73_Zm00001d036343 OS=Prunus dulcis OX=3755 GN=ALMOND_2B021122 PE=4 SV=1	S	Function unknown	PREDICTED: probable GPI-anchored adhesin-like protein PGA55 isoform X1 [Prunus mume]
Rro04G006450.1	Molecular Function: zinc ion binding (GO:0008270);;	K04564|1.8e-13|mng:MNEG_3441|K04564 superoxide dismutase, Fe-Mn family [EC:1.15.1.1] | (RefSeq) superoxide dismutase 2	[O]	Posttranslational modification, protein turnover, chaperones	Ring finger domain	E3 ubiquitin-protein ligase At3g02290 OS=Arabidopsis thaliana OX=3702 GN=At3g02290 PE=2 SV=1	Putative transcription factor C2H2 family OS=Rosa chinensis OX=74649 GN=RchiOBHm_Chr4g0437831 PE=4 SV=1	O	Posttranslational modification, protein turnover, chaperones	hypothetical protein PRUPE_ppa015194mg [Prunus persica]
Rro03G038680.1	Molecular Function: polygalacturonase activity (GO:0004650);; Cellular Component: extracellular region (GO:0005576);; Biological Process: carbohydrate metabolic process (GO:0005975);; Biological Process: cell wall organization (GO:0071555);;	K01213|1.3e-188|fve:101315325|K01213 galacturan 1,4-alpha-galacturonidase [EC:3.2.1.67] | (RefSeq) polygalacturonase-like	--	--	Glycosyl hydrolases family 28	Polygalacturonase OS=Nicotiana tabacum OX=4097 GN=PG1 PE=2 SV=1	Putative polygalacturonase OS=Rosa chinensis OX=74649 GN=RchiOBHm_Chr5g0074791 PE=3 SV=1	G	Carbohydrate transport and metabolism	PREDICTED: polygalacturonase-like [Fragaria vesca subsp. vesca]
