# Supplementary material for: Chromosome-scale genome, together with transcriptome and metabolome, provides insights into the evolution and anthocyanin biosynthesis of Rubus rosaefolius Sm. (Rosaceae)
Source: Hortic Res. 2024 Mar 2;11(4):uhae064. doi: 10.1093/hr/uhae064 (PMC11060340; doi:10.1093/hr/uhae064)
Supplement: Web_Material_uhae064 [file web_material_uhae064.zip › Dataset 6 Information on the expansion and contraction of gene families.xlsx]

## Sheet: Title page
Table ID	Table Titles
D6-1	List of expansion gene familes
D6-2	Annotation of genes in expansion families
D6-3	KEGG enrichment statistics of genes in expansion families
D6-4	List of contraction gene familes
D6-5	Annotation of genes in contraction families
D6-6	KEGG enrichment statistics of genes in contraction families
D6-7	Expansion and contraction gene families in all node of phylogenetic tree of Rubus rosaefoliusand other nine species

## Sheet: D6-1
Familes ID	p-Value
OG0000018	0
OG0000027	0.0214175
OG0000034	0
OG0000047	0
OG0000048	0.0312623
OG0000053	0.00105387
OG0000063	0.0163033
OG0000066	0.0312623
OG0000077	0.00521818
OG0000082	0
OG0000095	0.000742233
OG0000129	0.00594598
OG0000139	0
OG0000147	0
OG0000150	0
OG0000166	0.00160182
OG0000175	0.00160182
OG0000195	0
OG0000228	0.00521818
OG0000231	0
OG0000232	0.00815318
OG0000234	0
OG0000235	0.00305336
OG0000241	0
OG0000257	0.012218
OG0000258	0.000392317
OG0000264	0.00105387
OG0000277	0
OG0000296	0.0272468
OG0000300	0.0312623
OG0000302	0
OG0000303	0
OG0000313	0.00160182
OG0000319	0.000877574
OG0000324	0
OG0000344	0
OG0000345	0.00521818
OG0000347	0.00594598
OG0000349	0.0312623
OG0000377	0.00521818
OG0000381	0
OG0000405	0.000742233
OG0000427	0.0272468
OG0000430	0.012218
OG0000437	0
OG0000442	0.020792
OG0000446	0
OG0000449	0
OG0000465	0.0272468
OG0000473	0
OG0000478	0
OG0000490	0.000474675
OG0000531	0
OG0000545	0.00218477
OG0000546	0.00591921
OG0000586	0.00160182
OG0000600	0.00594598
OG0000606	0.0272468
OG0000607	0.00218477
OG0000609	0
OG0000671	0.00591921
OG0000675	0
OG0000687	0.0272468
OG0000688	0
OG0000690	0.00160182
OG0000692	0
OG0000759	0.00591921
OG0000764	0.00218477
OG0000768	0
OG0000771	0.00591921
OG0000779	0
OG0000804	0.00160182
OG0000870	0.000647931
OG0000884	0
OG0000886	0.020792
OG0000888	0
OG0000894	0
OG0000899	0.000111846
OG0000900	0.0272468
OG0000968	0
OG0001034	0
OG0001039	0
OG0001044	0
OG0001055	0.000111846
OG0001057	0.000295397
OG0001059	0
OG0001061	0.0312623
OG0001063	0
OG0001065	0
OG0001069	0.00594598
OG0001072	0
OG0001073	0
OG0001082	0
OG0001200	0
OG0001238	0.0272468
OG0001243	0
OG0001252	0.012218
OG0001264	0.020792
OG0001266	0
OG0001411	0.000295397
OG0001482	0.00218477
OG0001499	0.0272468
OG0001505	0
OG0001570	0
OG0001676	0
OG0001791	0
OG0001794	0.0272468
OG0001803	0.00591921
OG0001807	0.00218477
OG0001811	0.00218477
OG0001817	0.000742233
OG0001823	0
OG0001909	0
OG0002165	0
OG0002168	0
OG0002177	0.00218477
OG0002187	0.00218477
OG0002189	0
OG0002221	0
OG0002233	0.00591921
OG0002257	0
OG0002345	0.0272468
OG0002454	0
OG0002519	0.0272468
OG0002695	0.000647931
OG0002697	0
OG0002699	0.000647931
OG0002712	0
OG0002714	0.000295397
OG0002743	0
OG0002744	0
OG0002763	0
OG0002770	0
OG0002955	0
OG0002971	0
OG0003116	0.0272468
OG0003477	0.000647931
OG0003479	0
OG0003492	0.000647931
OG0003493	0.00218477
OG0003503	0.000295397
OG0003528	0.00591921
OG0003545	0
OG0003805	0.000647931
OG0003874	0
OG0004404	0.0272468
OG0004475	0
OG0004856	0.00591921
OG0004857	0
OG0004876	0
OG0004938	0.000647931
OG0004962	0
OG0004966	0.000295397
OG0004970	0
OG0005505	0.0272468
OG0005926	0.000295397
OG0007116	0.000647931
OG0007270	0.00591921
OG0007297	0.00591921
OG0007369	0
OG0007532	0
OG0007634	0
OG0008089	0
OG0008411	0
OG0008522	0.000295397
OG0008836	0.0272468
OG0009107	0.0272468
OG0010035	0.00591921
OG0010111	0.00591921
OG0010123	0
OG0010134	0
OG0010140	0
OG0010162	0.00591921
OG0010227	0
OG0010229	0.000647931
OG0010231	0.00591921
OG0010280	0
OG0010298	0
OG0010308	0
OG0010315	0.00218477
OG0010319	0
OG0011439	0
OG0012397	0.000647931
OG0012415	0.00591921
OG0012424	0.00591921
OG0012534	0
OG0012540	0.000647931
OG0012562	0.00591921
OG0012606	0
OG0012700	0
OG0012719	0
OG0012803	0.000647931
OG0012826	0
OG0012843	0.000295397
OG0013463	0
OG0014591	0
OG0014665	0.000647931
OG0014681	0
OG0014909	0.000647931
OG0015085	0
OG0015158	0
OG0015185	0.0272468
OG0015186	0
OG0016279	0.000647931
OG0016561	0.000647931
OG0017462	0.000647931
OG0017524	0.00591921
OG0017525	0
OG0017591	0
OG0017621	0
OG0017640	0

## Sheet: D6-2
#gene_ID	GO_annotation	KEGG_annotation	KOG_class	KOG_class_annotation	Pfam_annotation	Swissprot_annotation	TrEMBL_annotation	eggNOG_class	eggNOG_class_annotation	nr_annotation
Rro03G008500.1	Molecular Function: protein binding (GO:0005515);;	K00423|1.0e-08|egr:104451286|K00423 L-ascorbate oxidase [EC:1.10.3.3] | (RefSeq) LOW QUALITY PROTEIN: L-ascorbate oxidase	--	--	FBD	F-box/LRR-repeat protein At4g14096 OS=Arabidopsis thaliana OX=3702 GN=At4g14096 PE=2 SV=1	FBD domain-containing protein OS=Prunus persica OX=3760 GN=PRUPE_4G161200 PE=4 SV=1	--	--	PREDICTED: F-box/LRR-repeat protein At4g14096-like [Fragaria vesca subsp. vesca]
Rro03G013950.1	Molecular Function: protein binding (GO:0005515);;	K01322|1.2e-10|csat:104767606|K01322 prolyl oligopeptidase [EC:3.4.21.26] | (RefSeq) putative F-box/LRR-repeat protein At3g18150	--	--	F-box domain	F-box/FBD/LRR-repeat protein At5g56420 OS=Arabidopsis thaliana OX=3702 GN=At5g56420 PE=2 SV=1	Putative F-box domain, FBD domain, leucine-rich repeat domain, L domain-containing protein OS=Rosa chinensis OX=74649 GN=RchiOBHm_Chr5g0028201 PE=4 SV=1	S	Function unknown	PREDICTED: FBD-associated F-box protein At4g10400-like isoform X1 [Pyrus x bretschneideri]
Rro03G013980.1	Molecular Function: protein binding (GO:0005515);;	K05350|4.9e-13|nnu:104604855|K05350 beta-glucosidase [EC:3.2.1.21] | (RefSeq) beta-glucosidase 46	--	--	FBD	F-box/FBD/LRR-repeat protein At4g00160 OS=Arabidopsis thaliana OX=3702 GN=At4g00160 PE=2 SV=2	Putative F-box domain, FBD domain, leucine-rich repeat domain, L domain-containing protein OS=Rosa chinensis OX=74649 GN=RchiOBHm_Chr5g0028261 PE=4 SV=1	S	Function unknown	PREDICTED: FBD-associated F-box protein At4g10400-like isoform X1 [Pyrus x bretschneideri]
Rro03G014110.1	Molecular Function: protein binding (GO:0005515);;	K01322|1.1e-13|csat:104767606|K01322 prolyl oligopeptidase [EC:3.4.21.26] | (RefSeq) putative F-box/LRR-repeat protein At3g18150	--	--	FBD	F-box/FBD/LRR-repeat protein At1g16930 OS=Arabidopsis thaliana OX=3702 GN=At1g16930 PE=2 SV=1	Putative F-box domain, FBD domain, leucine-rich repeat domain, L domain-containing protein OS=Rosa chinensis OX=74649 GN=RchiOBHm_Chr5g0028391 PE=4 SV=1	S	Function unknown	hypothetical protein PRUPE_ppa005417mg [Prunus persica]
Rro03G014130.1	Molecular Function: protein binding (GO:0005515);;	K05350|1.9e-06|nnu:104604855|K05350 beta-glucosidase [EC:3.2.1.21] | (RefSeq) beta-glucosidase 46	--	--	FBD	F-box/FBD/LRR-repeat protein At2g04230 OS=Arabidopsis thaliana OX=3702 GN=At2g04230 PE=2 SV=1	Putative F-box domain, FBD domain, leucine-rich repeat domain, L domain-containing protein OS=Rosa chinensis OX=74649 GN=RchiOBHm_Chr5g0028461 PE=4 SV=1	S	Function unknown	PREDICTED: uncharacterized protein LOC101314672 [Fragaria vesca subsp. vesca]
Rro03G014180.1	--	--	--	--	FBD	F-box/LRR-repeat protein At3g59250 OS=Arabidopsis thaliana OX=3702 GN=At3g59250 PE=2 SV=1	Putative FBD domain, leucine-rich repeat domain, L domain-containing protein OS=Rosa chinensis OX=74649 GN=RchiOBHm_Chr5g0028551 PE=4 SV=1	--	--	PREDICTED: putative F-box/FBD/LRR-repeat protein At1g78760-like [Fragaria vesca subsp. vesca]
Rro03G014190.1	Molecular Function: protein binding (GO:0005515);;	K01322|3.0e-11|csat:104767606|K01322 prolyl oligopeptidase [EC:3.4.21.26] | (RefSeq) putative F-box/LRR-repeat protein At3g18150	--	--	FBD	F-box/LRR-repeat protein 13 OS=Arabidopsis thaliana OX=3702 GN=FBL13 PE=2 SV=1	Putative FBD domain, leucine-rich repeat domain, L domain-containing protein OS=Rosa chinensis OX=74649 GN=RchiOBHm_Chr5g0028551 PE=4 SV=1	--	--	PREDICTED: putative F-box/FBD/LRR-repeat protein At1g78760-like [Fragaria vesca subsp. vesca]
Rro03G014200.1	Molecular Function: protein binding (GO:0005515);;	K01322|3.6e-14|csat:104767606|K01322 prolyl oligopeptidase [EC:3.4.21.26] | (RefSeq) putative F-box/LRR-repeat protein At3g18150	--	--	FBD	F-box/LRR-repeat protein 13 OS=Arabidopsis thaliana OX=3702 GN=FBL13 PE=2 SV=1	Putative FBD domain, leucine-rich repeat domain, L domain-containing protein OS=Rosa chinensis OX=74649 GN=RchiOBHm_Chr5g0028551 PE=4 SV=1	--	--	PREDICTED: putative F-box/FBD/LRR-repeat protein At1g78760-like [Fragaria vesca subsp. vesca]
Rro03G014210.1	Molecular Function: protein binding (GO:0005515);;	K01322|1.6e-06|csat:104767606|K01322 prolyl oligopeptidase [EC:3.4.21.26] | (RefSeq) putative F-box/LRR-repeat protein At3g18150	--	--	FBD	Putative FBD-associated F-box protein At3g50710 OS=Arabidopsis thaliana OX=3702 GN=At3g50710 PE=4 SV=1	Putative F-box domain, FBD domain, leucine-rich repeat domain, L domain-containing protein OS=Rosa chinensis OX=74649 GN=RchiOBHm_Chr5g0028581 PE=4 SV=1	--	--	PREDICTED: F-box/FBD/LRR-repeat protein At4g00160-like [Fragaria vesca subsp. vesca]
Rro03G014700.1	Cellular Component: integral component of membrane (GO:0016021);;	--	--	--	--	FBD-associated F-box protein At3g52670 OS=Arabidopsis thaliana OX=3702 GN=At3g52670 PE=4 SV=2	Putative F-box domain, FBD domain, leucine-rich repeat domain, L domain-containing protein OS=Rosa chinensis OX=74649 GN=RchiOBHm_Chr5g0029291 PE=4 SV=1	--	--	PREDICTED: F-box/LRR-repeat protein At3g58930-like [Fragaria vesca subsp. vesca]
Rro03G015030.1	Molecular Function: protein binding (GO:0005515);;	K01322|6.6e-11|csat:104767606|K01322 prolyl oligopeptidase [EC:3.4.21.26] | (RefSeq) putative F-box/LRR-repeat protein At3g18150	--	--	FBD	F-box/LRR-repeat protein At4g14103 OS=Arabidopsis thaliana OX=3702 GN=At4g14103 PE=2 SV=1	PREDICTED: F-box/LRR-repeat OS=Prunus dulcis OX=3755 GN=ALMOND_2B021064 PE=4 SV=1	S	Function unknown	PREDICTED: putative F-box/FBD/LRR-repeat protein At1g78760-like [Fragaria vesca subsp. vesca]
Rro03G029550.1	Molecular Function: protein binding (GO:0005515);;	K11843|3.6e-09|aip:110267024|K11843 ubiquitin carboxyl-terminal hydrolase 14 [EC:3.4.19.12] | (RefSeq) FBD-associated F-box protein At4g10400-like	--	--	F-box domain	F-box/LRR-repeat protein At4g14103 OS=Arabidopsis thaliana OX=3702 GN=At4g14103 PE=2 SV=1	PREDICTED: F-box/LRR-repeat OS=Prunus dulcis OX=3755 GN=ALMOND_2B010004 PE=4 SV=1	S	Function unknown	hypothetical protein PRUPE_ppa019318mg [Prunus persica]
Rro03G031820.1	Molecular Function: protein binding (GO:0005515);;	K05350|6.2e-13|nnu:104604855|K05350 beta-glucosidase [EC:3.2.1.21] | (RefSeq) beta-glucosidase 46	--	--	FBD	FBD-associated F-box protein At4g10400 OS=Arabidopsis thaliana OX=3702 GN=At4g10400 PE=2 SV=2	Putative F-box domain, FBD domain, leucine-rich repeat domain, L domain-containing protein OS=Rosa chinensis OX=74649 GN=RchiOBHm_Chr5g0059951 PE=4 SV=1	S	Function unknown	PREDICTED: FBD-associated F-box protein At4g10400-like isoform X1 [Pyrus x bretschneideri]
Rro03G031830.1	Molecular Function: protein binding (GO:0005515);;	K01322|1.5e-14|csat:104767606|K01322 prolyl oligopeptidase [EC:3.4.21.26] | (RefSeq) putative F-box/LRR-repeat protein At3g18150	--	--	FBD	FBD-associated F-box protein At4g10400 OS=Arabidopsis thaliana OX=3702 GN=At4g10400 PE=2 SV=2	Putative F-box domain, FBD domain, leucine-rich repeat domain, L domain-containing protein OS=Rosa chinensis OX=74649 GN=RchiOBHm_Chr5g0059951 PE=4 SV=1	S	Function unknown	PREDICTED: FBD-associated F-box protein At4g10400-like isoform X1 [Pyrus x bretschneideri]
Rro03G031840.1	Molecular Function: protein binding (GO:0005515);;	K01322|1.7e-11|csat:104767606|K01322 prolyl oligopeptidase [EC:3.4.21.26] | (RefSeq) putative F-box/LRR-repeat protein At3g18150	--	--	FBD	Putative F-box/FBD/LRR-repeat protein At5g44950 OS=Arabidopsis thaliana OX=3702 GN=At5g44950 PE=4 SV=1	Putative F-box domain, FBD domain, leucine-rich repeat domain, L domain-containing protein OS=Rosa chinensis OX=74649 GN=RchiOBHm_Chr5g0059951 PE=4 SV=1	S	Function unknown	PREDICTED: FBD-associated F-box protein At4g10400-like isoform X1 [Pyrus x bretschneideri]
Rro03G031870.1	Molecular Function: protein binding (GO:0005515);;	K01322|1.0e-12|csat:104767606|K01322 prolyl oligopeptidase [EC:3.4.21.26] | (RefSeq) putative F-box/LRR-repeat protein At3g18150	--	--	FBD	F-box/LRR-repeat protein At3g59200 OS=Arabidopsis thaliana OX=3702 GN=At3g59200 PE=2 SV=1	Putative F-box domain, FBD domain, leucine-rich repeat domain, L domain-containing protein OS=Rosa chinensis OX=74649 GN=RchiOBHm_Chr6g0304711 PE=4 SV=1	S	Function unknown	PREDICTED: FBD-associated F-box protein At4g10400-like isoform X1 [Pyrus x bretschneideri]
Rro03G031880.1	Molecular Function: protein binding (GO:0005515);;	K01322|9.6e-14|csat:104767606|K01322 prolyl oligopeptidase [EC:3.4.21.26] | (RefSeq) putative F-box/LRR-repeat protein At3g18150	--	--	FBD	Putative F-box/FBD/LRR-repeat protein At5g22670 OS=Arabidopsis thaliana OX=3702 GN=At5g22670 PE=4 SV=1	Putative F-box domain, FBD domain, leucine-rich repeat domain, L domain-containing protein OS=Rosa chinensis OX=74649 GN=RchiOBHm_Chr5g0059951 PE=4 SV=1	S	Function unknown	PREDICTED: FBD-associated F-box protein At4g10400-like isoform X1 [Pyrus x bretschneideri]
Rro03G032180.1	--	--	--	--	FBD	F-box/FBD/LRR-repeat protein At2g04230 OS=Arabidopsis thaliana OX=3702 GN=At2g04230 PE=2 SV=1	Putative F-box domain, FBD domain, leucine-rich repeat domain, L domain-containing protein OS=Rosa chinensis OX=74649 GN=RchiOBHm_Chr5g0060761 PE=4 SV=1	S	Function unknown	PREDICTED: FBD-associated F-box protein At4g10400-like isoform X2 [Pyrus x bretschneideri]
Rro04G017890.1	Molecular Function: protein binding (GO:0005515);;	K01322|8.8e-16|csat:104767606|K01322 prolyl oligopeptidase [EC:3.4.21.26] | (RefSeq) putative F-box/LRR-repeat protein At3g18150	--	--	FBD	FBD-associated F-box protein At2g26860 OS=Arabidopsis thaliana OX=3702 GN=At2g26860 PE=2 SV=2	Putative F-box domain, FBD domain, leucine-rich repeat domain, L domain-containing protein OS=Rosa chinensis OX=74649 GN=RchiOBHm_Chr4g0417401 PE=4 SV=1	S	Function unknown	PREDICTED: putative F-box/FBD/LRR-repeat protein At4g13965 [Pyrus x bretschneideri]
Rro04G017920.1	Molecular Function: protein binding (GO:0005515);;	K01322|6.7e-15|csat:104767606|K01322 prolyl oligopeptidase [EC:3.4.21.26] | (RefSeq) putative F-box/LRR-repeat protein At3g18150	--	--	FBD	F-box/LRR-repeat protein At3g59200 OS=Arabidopsis thaliana OX=3702 GN=At3g59200 PE=2 SV=1	Putative F-box domain, FBD domain, leucine-rich repeat domain, L domain-containing protein OS=Rosa chinensis OX=74649 GN=RchiOBHm_Chr4g0417401 PE=4 SV=1	--	--	PREDICTED: F-box/LRR-repeat protein At3g58930-like [Fragaria vesca subsp. vesca]
Rro05G033800.1	Molecular Function: protein binding (GO:0005515);;	K11843|1.0e-11|aip:110267024|K11843 ubiquitin carboxyl-terminal hydrolase 14 [EC:3.4.19.12] | (RefSeq) FBD-associated F-box protein At4g10400-like	--	--	FBD	Putative FBD-associated F-box protein At3g50710 OS=Arabidopsis thaliana OX=3702 GN=At3g50710 PE=4 SV=1	FBD domain-containing protein OS=Malus domestica OX=3750 GN=DVH24_033587 PE=4 SV=1	S	Function unknown	PREDICTED: putative F-box/FBD/LRR-repeat protein At1g78760-like [Fragaria vesca subsp. vesca]
Rro06G033570.1	Molecular Function: protein binding (GO:0005515);;	K05350|2.6e-08|nnu:104604855|K05350 beta-glucosidase [EC:3.2.1.21] | (RefSeq) beta-glucosidase 46	--	--	FBD	F-box/FBD/LRR-repeat protein At5g56420 OS=Arabidopsis thaliana OX=3702 GN=At5g56420 PE=2 SV=1	F-box domain-containing protein OS=Malus domestica OX=3750 GN=DVH24_027016 PE=4 SV=1	S	Function unknown	PREDICTED: probable FBD-associated F-box protein At1g32375 [Malus domestica]
Rro06G042550.1	Molecular Function: protein binding (GO:0005515);;	K01322|1.6e-13|csat:104767606|K01322 prolyl oligopeptidase [EC:3.4.21.26] | (RefSeq) putative F-box/LRR-repeat protein At3g18150	--	--	FBD	FBD-associated F-box protein At4g10400 OS=Arabidopsis thaliana OX=3702 GN=At4g10400 PE=2 SV=2	FBD-associated F-box protein OS=Pyrus ussuriensis x Pyrus communis OX=2448454 GN=D8674_022683 PE=4 SV=1	S	Function unknown	PREDICTED: FBD-associated F-box protein At4g10400-like isoform X1 [Pyrus x bretschneideri]
Rro06G042560.1	Molecular Function: protein binding (GO:0005515);;	K01322|1.9e-14|csat:104767606|K01322 prolyl oligopeptidase [EC:3.4.21.26] | (RefSeq) putative F-box/LRR-repeat protein At3g18150	--	--	FBD	F-box/FBD/LRR-repeat protein At1g78750 OS=Arabidopsis thaliana OX=3702 GN=At1g78750 PE=2 SV=1	PREDICTED: F-box/LRR-repeat OS=Prunus dulcis OX=3755 GN=ALMOND_2B021064 PE=4 SV=1	S	Function unknown	PREDICTED: FBD-associated F-box protein At4g10400-like isoform X1 [Pyrus x bretschneideri]
Rro02G010110.1	Cellular Component: integral component of membrane (GO:0016021);;	K09422|4.3e-08|rcu:8265812|K09422 transcription factor MYB, plant | (RefSeq) transcription factor DUO1	--	--	Plant protein of unknown function	UPF0481 protein At3g47200 OS=Arabidopsis thaliana OX=3702 GN=At3g47200 PE=2 SV=1	Uncharacterized protein OS=Rosa chinensis OX=74649 GN=RchiOBHm_Chr6g0298381 PE=4 SV=1	--	--	hypothetical protein PRUPE_ppa016614mg [Prunus persica]
Rro02G010120.1	Cellular Component: integral component of membrane (GO:0016021);;	--	--	--	Plant protein of unknown function	UPF0481 protein At3g47200 OS=Arabidopsis thaliana OX=3702 GN=At3g47200 PE=2 SV=1	Uncharacterized protein OS=Rosa chinensis OX=74649 GN=RchiOBHm_Chr6g0298161 PE=4 SV=1	--	--	hypothetical protein PRUPE_ppa016614mg [Prunus persica]
Rro02G010130.1	Cellular Component: integral component of membrane (GO:0016021);;	K09422|4.3e-09|rcu:8265812|K09422 transcription factor MYB, plant | (RefSeq) transcription factor DUO1	--	--	Plant protein of unknown function	UPF0481 protein At3g47200 OS=Arabidopsis thaliana OX=3702 GN=At3g47200 PE=2 SV=1	Uncharacterized protein OS=Rosa chinensis OX=74649 GN=RchiOBHm_Chr6g0298161 PE=4 SV=1	--	--	hypothetical protein PRUPE_ppa016614mg [Prunus persica]
Rro02G010140.1	Cellular Component: integral component of membrane (GO:0016021);;	K01193|7.5e-13|ats:109747879|K01193 beta-fructofuranosidase [EC:3.2.1.26] | (RefSeq) LOC109747879; beta-fructofuranosidase, insoluble isoenzyme 3-like	--	--	Plant protein of unknown function	UPF0481 protein At3g47200 OS=Arabidopsis thaliana OX=3702 GN=At3g47200 PE=2 SV=1	Uncharacterized protein OS=Rosa chinensis OX=74649 GN=RchiOBHm_Chr6g0298331 PE=4 SV=1	--	--	hypothetical protein PRUPE_ppa016614mg [Prunus persica]
Rro02G010150.1	Cellular Component: integral component of membrane (GO:0016021);;	K09422|1.8e-09|rcu:8265812|K09422 transcription factor MYB, plant | (RefSeq) transcription factor DUO1	--	--	Plant protein of unknown function	UPF0481 protein At3g47200 OS=Arabidopsis thaliana OX=3702 GN=At3g47200 PE=2 SV=1	Uncharacterized protein OS=Rosa chinensis OX=74649 GN=RchiOBHm_Chr6g0298291 PE=4 SV=1	--	--	PREDICTED: UPF0481 protein At3g47200-like [Fragaria vesca subsp. vesca]
Rro02G010160.1	Cellular Component: integral component of membrane (GO:0016021);;	K01193|6.6e-07|ats:109747879|K01193 beta-fructofuranosidase [EC:3.2.1.26] | (RefSeq) LOC109747879; beta-fructofuranosidase, insoluble isoenzyme 3-like	--	--	Plant protein of unknown function	UPF0481 protein At3g47200 OS=Arabidopsis thaliana OX=3702 GN=At3g47200 PE=2 SV=1	Uncharacterized protein OS=Rosa chinensis OX=74649 GN=RchiOBHm_Chr6g0298281 PE=4 SV=1	--	--	PREDICTED: UPF0481 protein At3g47200-like [Fragaria vesca subsp. vesca]
Rro02G010180.1	Cellular Component: integral component of membrane (GO:0016021);;	K01193|2.4e-14|ats:109747879|K01193 beta-fructofuranosidase [EC:3.2.1.26] | (RefSeq) LOC109747879; beta-fructofuranosidase, insoluble isoenzyme 3-like	--	--	Plant protein of unknown function	UPF0481 protein At3g47200 OS=Arabidopsis thaliana OX=3702 GN=At3g47200 PE=2 SV=1	Uncharacterized protein OS=Rosa chinensis OX=74649 GN=RchiOBHm_Chr6g0298261 PE=4 SV=1	S	Function unknown	PREDICTED: UPF0481 protein At3g47200-like [Fragaria vesca subsp. vesca]
Rro02G025360.1	Cellular Component: integral component of membrane (GO:0016021);;	K09422|2.5e-06|rcu:8265812|K09422 transcription factor MYB, plant | (RefSeq) transcription factor DUO1	--	--	Plant protein of unknown function	UPF0481 protein At3g47200 OS=Arabidopsis thaliana OX=3702 GN=At3g47200 PE=2 SV=1	Uncharacterized protein OS=Rosa chinensis OX=74649 GN=RchiOBHm_Chr7g0203021 PE=4 SV=1	S	Function unknown	PREDICTED: UPF0481 protein At3g47200-like [Malus domestica]
Rro02G025780.1	Cellular Component: integral component of membrane (GO:0016021);;	K09422|9.4e-06|rcu:8265812|K09422 transcription factor MYB, plant | (RefSeq) transcription factor DUO1	--	--	Plant protein of unknown function	UPF0481 protein At3g47200 OS=Arabidopsis thaliana OX=3702 GN=At3g47200 PE=2 SV=1	Uncharacterized protein OS=Rosa chinensis OX=74649 GN=RchiOBHm_Chr6g0267401 PE=4 SV=1	S	Function unknown	hypothetical protein PRUPE_ppa018811mg [Prunus persica]
Rro05G028940.1	Cellular Component: integral component of membrane (GO:0016021);;	K01193|2.2e-08|ats:109747879|K01193 beta-fructofuranosidase [EC:3.2.1.26] | (RefSeq) LOC109747879; beta-fructofuranosidase, insoluble isoenzyme 3-like	--	--	Plant protein of unknown function	UPF0481 protein At3g47200 OS=Arabidopsis thaliana OX=3702 GN=At3g47200 PE=2 SV=1	Uncharacterized protein OS=Rosa chinensis OX=74649 GN=RchiOBHm_Chr7g0225421 PE=4 SV=1	S	Function unknown	hypothetical protein PRUPE_ppa018811mg [Prunus persica]
Rro05G028990.1	Cellular Component: integral component of membrane (GO:0016021);;	K01193|3.9e-10|ats:109747879|K01193 beta-fructofuranosidase [EC:3.2.1.26] | (RefSeq) LOC109747879; beta-fructofuranosidase, insoluble isoenzyme 3-like	--	--	Plant protein of unknown function	UPF0481 protein At3g47200 OS=Arabidopsis thaliana OX=3702 GN=At3g47200 PE=2 SV=1	Uncharacterized protein OS=Rosa chinensis OX=74649 GN=RchiOBHm_Chr7g0225421 PE=4 SV=1	S	Function unknown	PREDICTED: UPF0481 protein At3g47200-like [Prunus mume]
Rro05G029040.1	Cellular Component: integral component of membrane (GO:0016021);;	K01193|1.3e-10|ats:109747879|K01193 beta-fructofuranosidase [EC:3.2.1.26] | (RefSeq) LOC109747879; beta-fructofuranosidase, insoluble isoenzyme 3-like	--	--	Plant protein of unknown function	UPF0481 protein At3g47200 OS=Arabidopsis thaliana OX=3702 GN=At3g47200 PE=2 SV=1	Uncharacterized protein OS=Rosa chinensis OX=74649 GN=RchiOBHm_Chr7g0225421 PE=4 SV=1	S	Function unknown	hypothetical protein PRUPE_ppa018811mg [Prunus persica]
Rro06G028440.1	Cellular Component: integral component of membrane (GO:0016021);;	K01193|8.6e-13|ats:109747879|K01193 beta-fructofuranosidase [EC:3.2.1.26] | (RefSeq) LOC109747879; beta-fructofuranosidase, insoluble isoenzyme 3-like	--	--	Plant protein of unknown function	UPF0481 protein At3g47200 OS=Arabidopsis thaliana OX=3702 GN=At3g47200 PE=2 SV=1	Uncharacterized protein OS=Rosa chinensis OX=74649 GN=RchiOBHm_Chr7g0203021 PE=4 SV=1	S	Function unknown	PREDICTED: UPF0481 protein At3g47200-like [Malus domestica]
Rro06G031990.1	Cellular Component: integral component of membrane (GO:0016021);;	--	--	--	Plant protein of unknown function	UPF0481 protein At3g47200 OS=Arabidopsis thaliana OX=3702 GN=At3g47200 PE=2 SV=1	Uncharacterized protein OS=Prunus persica OX=3760 GN=PRUPE_7G095900 PE=4 SV=1	S	Function unknown	PREDICTED: UPF0481 protein At3g47200-like [Prunus mume]
Rro03G022120.1	Molecular Function: ADP binding (GO:0043531);;	K12818|1.3e-164|mtr:MTR_0267s0070|K12818 ATP-dependent RNA helicase DHX8/PRP22 [EC:3.6.4.13] | (RefSeq) NB-ARC domain disease resistance protein, putative	[T]	Signal transduction mechanisms	NB-ARC domain	Putative disease resistance RPP13-like protein 1 OS=Arabidopsis thaliana OX=3702 GN=RPPL1 PE=3 SV=1	NB-ARC domain-containing disease resistance protein OS=Prunus dulcis OX=3755 GN=Prudu_016493 PE=4 SV=1	T	Signal transduction mechanisms	hypothetical protein PRUPE_ppa024822mg [Prunus persica]
Rro03G022260.1	Molecular Function: hydrolase activity (GO:0016787);; Molecular Function: ADP binding (GO:0043531);;	K12818|1.2e-171|mtr:MTR_0267s0070|K12818 ATP-dependent RNA helicase DHX8/PRP22 [EC:3.6.4.13] | (RefSeq) NB-ARC domain disease resistance protein, putative	[T]	Signal transduction mechanisms	NB-ARC domain	Putative disease resistance RPP13-like protein 1 OS=Arabidopsis thaliana OX=3702 GN=RPPL1 PE=3 SV=1	Putative P-loop containing nucleoside triphosphate hydrolase, leucine-rich repeat domain, L OS=Rosa chinensis OX=74649 GN=RchiOBHm_Chr5g0044661 PE=4 SV=1	T	Signal transduction mechanisms	PREDICTED: putative disease resistance protein At3g14460 isoform X1 [Pyrus x bretschneideri]
Rro03G022370.1	Molecular Function: hydrolase activity (GO:0016787);; Molecular Function: ADP binding (GO:0043531);;	K12818|2.3e-172|mtr:MTR_0267s0070|K12818 ATP-dependent RNA helicase DHX8/PRP22 [EC:3.6.4.13] | (RefSeq) NB-ARC domain disease resistance protein, putative	[T]	Signal transduction mechanisms	NB-ARC domain	Putative disease resistance RPP13-like protein 1 OS=Arabidopsis thaliana OX=3702 GN=RPPL1 PE=3 SV=1	Putative P-loop containing nucleoside triphosphate hydrolase, leucine-rich repeat domain, L OS=Rosa chinensis OX=74649 GN=RchiOBHm_Chr5g0044571 PE=4 SV=1	T	Signal transduction mechanisms	hypothetical protein PRUPE_ppa024822mg [Prunus persica]
Rro03G027890.1	Molecular Function: ADP binding (GO:0043531);;	K12818|2.0e-165|mtr:MTR_0267s0070|K12818 ATP-dependent RNA helicase DHX8/PRP22 [EC:3.6.4.13] | (RefSeq) NB-ARC domain disease resistance protein, putative	[T]	Signal transduction mechanisms	NB-ARC domain	Putative disease resistance RPP13-like protein 1 OS=Arabidopsis thaliana OX=3702 GN=RPPL1 PE=3 SV=1	Uncharacterized protein OS=Prunus persica OX=3760 GN=PRUPE_ppa024822mg PE=4 SV=1	T	Signal transduction mechanisms	hypothetical protein PRUPE_ppa024822mg [Prunus persica]
Rro04G009300.1	Molecular Function: hydrolase activity (GO:0016787);; Molecular Function: ADP binding (GO:0043531);;	K12818|2.5e-131|mtr:MTR_0267s0070|K12818 ATP-dependent RNA helicase DHX8/PRP22 [EC:3.6.4.13] | (RefSeq) NB-ARC domain disease resistance protein, putative	[T]	Signal transduction mechanisms	NB-ARC domain	Putative disease resistance RPP13-like protein 1 OS=Arabidopsis thaliana OX=3702 GN=RPPL1 PE=3 SV=1	Putative P-loop containing nucleoside triphosphate hydrolase, leucine-rich repeat domain, L OS=Rosa chinensis OX=74649 GN=RchiOBHm_Chr4g0433191 PE=4 SV=1	T	Signal transduction mechanisms	PREDICTED: putative disease resistance RPP13-like protein 1-like [Fragaria vesca subsp. vesca]
Rro05G019590.1	Molecular Function: ADP binding (GO:0043531);;	K15078|1.4e-134|tcc:18614561|K15078 structure-specific endonuclease subunit SLX1 [EC:3.6.1.-] | (RefSeq) putative disease resistance protein RGA3	[T]	Signal transduction mechanisms	NB-ARC domain	Putative disease resistance RPP13-like protein 1 OS=Arabidopsis thaliana OX=3702 GN=RPPL1 PE=3 SV=1	Uncharacterized protein OS=Malus baccata OX=106549 GN=C1H46_028754 PE=4 SV=1	T	Signal transduction mechanisms	PREDICTED: putative disease resistance RPP13-like protein 1-like [Fragaria vesca subsp. vesca]
Rro05G033160.1	Molecular Function: hydrolase activity (GO:0016787);; Molecular Function: ADP binding (GO:0043531);;	K15078|1.3e-145|tcc:18614561|K15078 structure-specific endonuclease subunit SLX1 [EC:3.6.1.-] | (RefSeq) putative disease resistance protein RGA3	[T]	Signal transduction mechanisms	NB-ARC domain	Putative disease resistance RPP13-like protein 1 OS=Arabidopsis thaliana OX=3702 GN=RPPL1 PE=3 SV=1	Putative P-loop containing nucleoside triphosphate hydrolase, leucine-rich repeat domain, L OS=Rosa chinensis OX=74649 GN=RchiOBHm_Chr7g0235331 PE=4 SV=1	T	Signal transduction mechanisms	PREDICTED: putative disease resistance RPP13-like protein 1-like [Fragaria vesca subsp. vesca]
Rro07G013710.1	Biological Process: defense response (GO:0006952);; Biological Process: signal transduction (GO:0007165);; Molecular Function: hydrolase activity (GO:0016787);; Molecular Function: ADP binding (GO:0043531);;	K15078|1.7e-172|tcc:18614561|K15078 structure-specific endonuclease subunit SLX1 [EC:3.6.1.-] | (RefSeq) putative disease resistance protein RGA3	[T]	Signal transduction mechanisms	NB-ARC domain	Putative disease resistance RPP13-like protein 1 OS=Arabidopsis thaliana OX=3702 GN=RPPL1 PE=3 SV=1	ADP-ribosyl cyclase/cyclic ADP-ribose hydrolase OS=Rosa chinensis OX=74649 GN=RchiOBHm_Chr1g0327301 PE=4 SV=1	T	Signal transduction mechanisms	PREDICTED: putative disease resistance protein At3g14460 isoform X1 [Pyrus x bretschneideri]
Rro07G013720.1	Molecular Function: ADP binding (GO:0043531);;	K12818|5.7e-185|mtr:MTR_0267s0070|K12818 ATP-dependent RNA helicase DHX8/PRP22 [EC:3.6.4.13] | (RefSeq) NB-ARC domain disease resistance protein, putative	[T]	Signal transduction mechanisms	NB-ARC domain	Putative disease resistance RPP13-like protein 1 OS=Arabidopsis thaliana OX=3702 GN=RPPL1 PE=3 SV=1	NB-ARC domain-containing disease resistance protein OS=Prunus dulcis OX=3755 GN=Prudu_016493 PE=4 SV=1	T	Signal transduction mechanisms	PREDICTED: putative disease resistance RPP13-like protein 1-like [Fragaria vesca subsp. vesca]
Rro07G013740.1	Biological Process: defense response (GO:0006952);; Biological Process: signal transduction (GO:0007165);; Molecular Function: hydrolase activity (GO:0016787);; Molecular Function: ADP binding (GO:0043531);;	K12818|5.6e-165|mtr:MTR_0267s0070|K12818 ATP-dependent RNA helicase DHX8/PRP22 [EC:3.6.4.13] | (RefSeq) NB-ARC domain disease resistance protein, putative	[T]	Signal transduction mechanisms	NB-ARC domain	Putative disease resistance RPP13-like protein 1 OS=Arabidopsis thaliana OX=3702 GN=RPPL1 PE=3 SV=1	ADP-ribosyl cyclase/cyclic ADP-ribose hydrolase OS=Rosa chinensis OX=74649 GN=RchiOBHm_Chr1g0327301 PE=4 SV=1	T	Signal transduction mechanisms	PREDICTED: putative disease resistance protein At3g14460 isoform X1 [Pyrus x bretschneideri]
Rro07G013750.1	Molecular Function: ADP binding (GO:0043531);;	K15078|4.7e-169|tcc:18614561|K15078 structure-specific endonuclease subunit SLX1 [EC:3.6.1.-] | (RefSeq) putative disease resistance protein RGA3	[T]	Signal transduction mechanisms	NB-ARC domain	Putative disease resistance RPP13-like protein 1 OS=Arabidopsis thaliana OX=3702 GN=RPPL1 PE=3 SV=1	NB-ARC domain-containing disease resistance protein OS=Prunus dulcis OX=3755 GN=Prudu_016493 PE=4 SV=1	T	Signal transduction mechanisms	PREDICTED: putative disease resistance protein At3g14460 isoform X1 [Pyrus x bretschneideri]
Rro07G016200.1	Biological Process: defense response (GO:0006952);; Biological Process: signal transduction (GO:0007165);; Molecular Function: hydrolase activity (GO:0016787);; Molecular Function: ADP binding (GO:0043531);;	K15078|7.9e-167|vvi:100255136|K15078 structure-specific endonuclease subunit SLX1 [EC:3.6.1.-] | (RefSeq) putative disease resistance protein RGA1	[T]	Signal transduction mechanisms	NB-ARC domain	Putative disease resistance RPP13-like protein 1 OS=Arabidopsis thaliana OX=3702 GN=RPPL1 PE=3 SV=1	ADP-ribosyl cyclase/cyclic ADP-ribose hydrolase OS=Rosa chinensis OX=74649 GN=RchiOBHm_Chr1g0327301 PE=4 SV=1	T	Signal transduction mechanisms	PREDICTED: putative disease resistance protein At3g14460 isoform X1 [Pyrus x bretschneideri]
Rro07G017820.1	Biological Process: defense response (GO:0006952);; Biological Process: signal transduction (GO:0007165);; Molecular Function: hydrolase activity (GO:0016787);; Molecular Function: ADP binding (GO:0043531);;	K12818|6.6e-164|mtr:MTR_0267s0070|K12818 ATP-dependent RNA helicase DHX8/PRP22 [EC:3.6.4.13] | (RefSeq) NB-ARC domain disease resistance protein, putative	[T]	Signal transduction mechanisms	NB-ARC domain	Putative disease resistance RPP13-like protein 1 OS=Arabidopsis thaliana OX=3702 GN=RPPL1 PE=3 SV=1	ADP-ribosyl cyclase/cyclic ADP-ribose hydrolase OS=Rosa chinensis OX=74649 GN=RchiOBHm_Chr1g0327301 PE=4 SV=1	T	Signal transduction mechanisms	PREDICTED: putative disease resistance protein At3g14460 isoform X1 [Pyrus x bretschneideri]
Rro07G017840.1	Biological Process: defense response (GO:0006952);; Biological Process: signal transduction (GO:0007165);; Molecular Function: hydrolase activity (GO:0016787);; Molecular Function: ADP binding (GO:0043531);;	K12818|7.2e-152|mtr:MTR_0267s0070|K12818 ATP-dependent RNA helicase DHX8/PRP22 [EC:3.6.4.13] | (RefSeq) NB-ARC domain disease resistance protein, putative	[T]	Signal transduction mechanisms	NB-ARC domain	Putative disease resistance RPP13-like protein 1 OS=Arabidopsis thaliana OX=3702 GN=RPPL1 PE=3 SV=1	ADP-ribosyl cyclase/cyclic ADP-ribose hydrolase OS=Rosa chinensis OX=74649 GN=RchiOBHm_Chr1g0327301 PE=4 SV=1	T	Signal transduction mechanisms	hypothetical protein PRUPE_ppa024822mg [Prunus persica]
Rro07G024260.1	Biological Process: defense response (GO:0006952);; Biological Process: signal transduction (GO:0007165);; Molecular Function: hydrolase activity (GO:0016787);; Molecular Function: ADP binding (GO:0043531);;	K15078|3.3e-171|tcc:18614561|K15078 structure-specific endonuclease subunit SLX1 [EC:3.6.1.-] | (RefSeq) putative disease resistance protein RGA3	[T]	Signal transduction mechanisms	NB-ARC domain	Putative disease resistance RPP13-like protein 1 OS=Arabidopsis thaliana OX=3702 GN=RPPL1 PE=3 SV=1	ADP-ribosyl cyclase/cyclic ADP-ribose hydrolase OS=Rosa chinensis OX=74649 GN=RchiOBHm_Chr1g0327301 PE=4 SV=1	T	Signal transduction mechanisms	PREDICTED: putative disease resistance protein At3g14460 isoform X1 [Pyrus x bretschneideri]
Rro07G026360.1	Biological Process: defense response (GO:0006952);; Biological Process: signal transduction (GO:0007165);; Molecular Function: hydrolase activity (GO:0016787);; Molecular Function: ADP binding (GO:0043531);;	K15078|9.3e-141|tcc:18614561|K15078 structure-specific endonuclease subunit SLX1 [EC:3.6.1.-] | (RefSeq) putative disease resistance protein RGA3	[T]	Signal transduction mechanisms	NB-ARC domain	Putative disease resistance RPP13-like protein 1 OS=Arabidopsis thaliana OX=3702 GN=RPPL1 PE=3 SV=1	ADP-ribosyl cyclase/cyclic ADP-ribose hydrolase OS=Rosa chinensis OX=74649 GN=RchiOBHm_Chr1g0327301 PE=4 SV=1	T	Signal transduction mechanisms	PREDICTED: putative disease resistance protein At3g14460 [Pyrus x bretschneideri]
Rro01G003290.1	Molecular Function: nucleic acid binding (GO:0003676);; Biological Process: DNA integration (GO:0015074);;	K01303|4.8e-273|fve:101311565|K01303 acylaminoacyl-peptidase [EC:3.4.19.1] | (RefSeq) uncharacterized LOC101311565	[R]	General function prediction only	RNase H-like domain found in reverse transcriptase	Transposon Ty3-G Gag-Pol polyprotein OS=Saccharomyces cerevisiae (strain ATCC 204508 / S288c) OX=559292 GN=TY3B-G PE=1 SV=3	Endonuclease OS=Malus baccata OX=106549 GN=C1H46_001652 PE=4 SV=1	--	--	PREDICTED: uncharacterized protein LOC103410170 [Malus domestica]
Rro01G003590.1	Molecular Function: nucleic acid binding (GO:0003676);; Biological Process: DNA integration (GO:0015074);;	K01303|1.4e-267|fve:101311565|K01303 acylaminoacyl-peptidase [EC:3.4.19.1] | (RefSeq) uncharacterized LOC101311565	[R]	General function prediction only	RNase H-like domain found in reverse transcriptase	Transposon Ty3-G Gag-Pol polyprotein OS=Saccharomyces cerevisiae (strain ATCC 204508 / S288c) OX=559292 GN=TY3B-G PE=1 SV=3	Endonuclease OS=Malus baccata OX=106549 GN=C1H46_001652 PE=4 SV=1	--	--	PREDICTED: uncharacterized protein LOC103410170 [Malus domestica]
Rro01G005030.1	Molecular Function: nucleic acid binding (GO:0003676);; Biological Process: DNA integration (GO:0015074);;	K01303|9.1e-273|fve:101311565|K01303 acylaminoacyl-peptidase [EC:3.4.19.1] | (RefSeq) uncharacterized LOC101311565	[R]	General function prediction only	RNase H-like domain found in reverse transcriptase	Transposon Ty3-G Gag-Pol polyprotein OS=Saccharomyces cerevisiae (strain ATCC 204508 / S288c) OX=559292 GN=TY3B-G PE=1 SV=3	Endonuclease OS=Malus baccata OX=106549 GN=C1H46_001652 PE=4 SV=1	--	--	PREDICTED: uncharacterized protein LOC103410170 [Malus domestica]
Rro01G008390.1	Molecular Function: nucleic acid binding (GO:0003676);; Molecular Function: RNA-DNA hybrid ribonuclease activity (GO:0004523);; Biological Process: DNA integration (GO:0015074);; Molecular Function: nucleotidyltransferase activity (GO:0016779);;	K01303|0.0e+00|fve:101311565|K01303 acylaminoacyl-peptidase [EC:3.4.19.1] | (RefSeq) uncharacterized LOC101311565	[R]	General function prediction only	RNase H-like domain found in reverse transcriptase	Transposon Ty3-G Gag-Pol polyprotein OS=Saccharomyces cerevisiae (strain ATCC 204508 / S288c) OX=559292 GN=TY3B-G PE=1 SV=3	Endonuclease OS=Rosa chinensis OX=74649 GN=RchiOBHm_Chr1g0344611 PE=4 SV=1	L	Replication, recombination and repair	PREDICTED: LOW QUALITY PROTEIN: uncharacterized protein LOC103328546 [Prunus mume]
Rro02G026880.1	Molecular Function: nucleic acid binding (GO:0003676);; Molecular Function: RNA-DNA hybrid ribonuclease activity (GO:0004523);; Biological Process: DNA integration (GO:0015074);; Molecular Function: nucleotidyltransferase activity (GO:0016779);;	K01303|0.0e+00|fve:101311565|K01303 acylaminoacyl-peptidase [EC:3.4.19.1] | (RefSeq) uncharacterized LOC101311565	[R]	General function prediction only	RNase H-like domain found in reverse transcriptase	Transposon Ty3-G Gag-Pol polyprotein OS=Saccharomyces cerevisiae (strain ATCC 204508 / S288c) OX=559292 GN=TY3B-G PE=1 SV=3	Endonuclease OS=Rosa chinensis OX=74649 GN=RchiOBHm_Chr1g0344611 PE=4 SV=1	L	Replication, recombination and repair	PREDICTED: LOW QUALITY PROTEIN: uncharacterized protein LOC103328546 [Prunus mume]
Rro02G027830.1	Molecular Function: nucleic acid binding (GO:0003676);; Biological Process: DNA integration (GO:0015074);;	K01303|5.3e-273|fve:101311565|K01303 acylaminoacyl-peptidase [EC:3.4.19.1] | (RefSeq) uncharacterized LOC101311565	[R]	General function prediction only	RNase H-like domain found in reverse transcriptase	Transposon Ty3-G Gag-Pol polyprotein OS=Saccharomyces cerevisiae (strain ATCC 204508 / S288c) OX=559292 GN=TY3B-G PE=1 SV=3	Endonuclease OS=Malus baccata OX=106549 GN=C1H46_001652 PE=4 SV=1	--	--	PREDICTED: uncharacterized protein LOC103410170 [Malus domestica]
Rro02G027950.1	Molecular Function: nucleic acid binding (GO:0003676);; Biological Process: DNA integration (GO:0015074);;	K01303|3.5e-255|fve:101311565|K01303 acylaminoacyl-peptidase [EC:3.4.19.1] | (RefSeq) uncharacterized LOC101311565	[R]	General function prediction only	RNase H-like domain found in reverse transcriptase	Transposon Ty3-I Gag-Pol polyprotein OS=Saccharomyces cerevisiae (strain ATCC 204508 / S288c) OX=559292 GN=TY3B-I PE=1 SV=2	Endonuclease OS=Malus baccata OX=106549 GN=C1H46_001652 PE=4 SV=1	--	--	PREDICTED: uncharacterized protein LOC103410170 [Malus domestica]
Rro02G027970.1	Molecular Function: nucleic acid binding (GO:0003676);; Biological Process: DNA integration (GO:0015074);;	K01303|6.3e-274|fve:101311565|K01303 acylaminoacyl-peptidase [EC:3.4.19.1] | (RefSeq) uncharacterized LOC101311565	[R]	General function prediction only	RNase H-like domain found in reverse transcriptase	Transposon Ty3-I Gag-Pol polyprotein OS=Saccharomyces cerevisiae (strain ATCC 204508 / S288c) OX=559292 GN=TY3B-I PE=1 SV=2	Endonuclease OS=Malus baccata OX=106549 GN=C1H46_001652 PE=4 SV=1	--	--	PREDICTED: uncharacterized protein LOC103410170 [Malus domestica]
Rro02G028010.1	Molecular Function: nucleic acid binding (GO:0003676);; Biological Process: DNA integration (GO:0015074);;	K01303|5.1e-271|fve:101311565|K01303 acylaminoacyl-peptidase [EC:3.4.19.1] | (RefSeq) uncharacterized LOC101311565	[R]	General function prediction only	RNase H-like domain found in reverse transcriptase	Transposon Ty3-G Gag-Pol polyprotein OS=Saccharomyces cerevisiae (strain ATCC 204508 / S288c) OX=559292 GN=TY3B-G PE=1 SV=3	Endonuclease OS=Malus baccata OX=106549 GN=C1H46_001652 PE=4 SV=1	--	--	PREDICTED: uncharacterized protein LOC103410170 [Malus domestica]
Rro02G028030.1	Molecular Function: nucleic acid binding (GO:0003676);; Biological Process: DNA integration (GO:0015074);;	K01303|1.6e-177|fve:101311565|K01303 acylaminoacyl-peptidase [EC:3.4.19.1] | (RefSeq) uncharacterized LOC101311565	[R]	General function prediction only	RNase H-like domain found in reverse transcriptase	Transposon Ty3-I Gag-Pol polyprotein OS=Saccharomyces cerevisiae (strain ATCC 204508 / S288c) OX=559292 GN=TY3B-I PE=1 SV=2	Endonuclease OS=Malus baccata OX=106549 GN=C1H46_001652 PE=4 SV=1	--	--	PREDICTED: uncharacterized protein LOC103410170 [Malus domestica]
Rro03G026080.1	Molecular Function: nucleic acid binding (GO:0003676);; Biological Process: DNA integration (GO:0015074);;	K01303|6.8e-268|fve:101311565|K01303 acylaminoacyl-peptidase [EC:3.4.19.1] | (RefSeq) uncharacterized LOC101311565	[R]	General function prediction only	RNase H-like domain found in reverse transcriptase	Transposon Ty3-G Gag-Pol polyprotein OS=Saccharomyces cerevisiae (strain ATCC 204508 / S288c) OX=559292 GN=TY3B-G PE=1 SV=3	Endonuclease OS=Malus baccata OX=106549 GN=C1H46_001652 PE=4 SV=1	--	--	PREDICTED: uncharacterized protein LOC103410170 [Malus domestica]
Rro03G026170.1	Molecular Function: nucleic acid binding (GO:0003676);; Biological Process: DNA integration (GO:0015074);;	K01303|7.0e-273|fve:101311565|K01303 acylaminoacyl-peptidase [EC:3.4.19.1] | (RefSeq) uncharacterized LOC101311565	[R]	General function prediction only	RNase H-like domain found in reverse transcriptase	Transposon Ty3-I Gag-Pol polyprotein OS=Saccharomyces cerevisiae (strain ATCC 204508 / S288c) OX=559292 GN=TY3B-I PE=1 SV=2	Endonuclease OS=Malus baccata OX=106549 GN=C1H46_001652 PE=4 SV=1	--	--	PREDICTED: uncharacterized protein LOC103410170 [Malus domestica]
Rro04G025660.1	Molecular Function: nucleic acid binding (GO:0003676);; Biological Process: DNA integration (GO:0015074);;	K01303|3.7e-274|fve:101311565|K01303 acylaminoacyl-peptidase [EC:3.4.19.1] | (RefSeq) uncharacterized LOC101311565	[R]	General function prediction only	RNase H-like domain found in reverse transcriptase	Transposon Ty3-G Gag-Pol polyprotein OS=Saccharomyces cerevisiae (strain ATCC 204508 / S288c) OX=559292 GN=TY3B-G PE=1 SV=3	Endonuclease OS=Malus baccata OX=106549 GN=C1H46_001652 PE=4 SV=1	--	--	PREDICTED: uncharacterized protein LOC103410170 [Malus domestica]
Rro04G026060.1	Molecular Function: nucleic acid binding (GO:0003676);; Biological Process: DNA integration (GO:0015074);;	K01303|2.3e-268|fve:101311565|K01303 acylaminoacyl-peptidase [EC:3.4.19.1] | (RefSeq) uncharacterized LOC101311565	[R]	General function prediction only	RNase H-like domain found in reverse transcriptase	Transposon Ty3-G Gag-Pol polyprotein OS=Saccharomyces cerevisiae (strain ATCC 204508 / S288c) OX=559292 GN=TY3B-G PE=1 SV=3	Endonuclease OS=Malus baccata OX=106549 GN=C1H46_001652 PE=4 SV=1	--	--	PREDICTED: uncharacterized protein LOC103410170 [Malus domestica]
Rro04G026520.1	Molecular Function: nucleic acid binding (GO:0003676);; Biological Process: DNA integration (GO:0015074);;	K01303|4.0e-268|fve:101311565|K01303 acylaminoacyl-peptidase [EC:3.4.19.1] | (RefSeq) uncharacterized LOC101311565	[R]	General function prediction only	RNase H-like domain found in reverse transcriptase	Transposon Ty3-G Gag-Pol polyprotein OS=Saccharomyces cerevisiae (strain ATCC 204508 / S288c) OX=559292 GN=TY3B-G PE=1 SV=3	Endonuclease OS=Malus baccata OX=106549 GN=C1H46_001652 PE=4 SV=1	--	--	PREDICTED: uncharacterized protein LOC103410170 [Malus domestica]
Rro05G025170.1	Molecular Function: nucleic acid binding (GO:0003676);; Biological Process: DNA integration (GO:0015074);;	K01303|3.0e-268|fve:101311565|K01303 acylaminoacyl-peptidase [EC:3.4.19.1] | (RefSeq) uncharacterized LOC101311565	[R]	General function prediction only	RNase H-like domain found in reverse transcriptase	Transposon Ty3-G Gag-Pol polyprotein OS=Saccharomyces cerevisiae (strain ATCC 204508 / S288c) OX=559292 GN=TY3B-G PE=1 SV=3	Endonuclease OS=Malus baccata OX=106549 GN=C1H46_001652 PE=4 SV=1	--	--	PREDICTED: uncharacterized protein LOC103410170 [Malus domestica]
Rro05G025510.1	Molecular Function: nucleic acid binding (GO:0003676);; Biological Process: DNA integration (GO:0015074);;	K01303|3.7e-267|fve:101311565|K01303 acylaminoacyl-peptidase [EC:3.4.19.1] | (RefSeq) uncharacterized LOC101311565	[R]	General function prediction only	RNase H-like domain found in reverse transcriptase	Transposon Ty3-G Gag-Pol polyprotein OS=Saccharomyces cerevisiae (strain ATCC 204508 / S288c) OX=559292 GN=TY3B-G PE=1 SV=3	Endonuclease OS=Malus baccata OX=106549 GN=C1H46_001652 PE=4 SV=1	--	--	PREDICTED: uncharacterized protein LOC103410170 [Malus domestica]
Rro05G025670.1	Molecular Function: nucleic acid binding (GO:0003676);; Biological Process: DNA integration (GO:0015074);;	K01303|1.1e-273|fve:101311565|K01303 acylaminoacyl-peptidase [EC:3.4.19.1] | (RefSeq) uncharacterized LOC101311565	[R]	General function prediction only	RNase H-like domain found in reverse transcriptase	Transposon Ty3-G Gag-Pol polyprotein OS=Saccharomyces cerevisiae (strain ATCC 204508 / S288c) OX=559292 GN=TY3B-G PE=1 SV=3	Endonuclease OS=Malus baccata OX=106549 GN=C1H46_001652 PE=4 SV=1	--	--	PREDICTED: uncharacterized protein LOC103410170 [Malus domestica]
Rro05G025730.1	Molecular Function: nucleic acid binding (GO:0003676);; Biological Process: DNA integration (GO:0015074);;	K01303|3.3e-267|fve:101311565|K01303 acylaminoacyl-peptidase [EC:3.4.19.1] | (RefSeq) uncharacterized LOC101311565	[R]	General function prediction only	RNase H-like domain found in reverse transcriptase	Transposon Ty3-G Gag-Pol polyprotein OS=Saccharomyces cerevisiae (strain ATCC 204508 / S288c) OX=559292 GN=TY3B-G PE=1 SV=3	Endonuclease OS=Malus baccata OX=106549 GN=C1H46_001652 PE=4 SV=1	--	--	PREDICTED: uncharacterized protein LOC103410170 [Malus domestica]
Rro05G025800.1	Molecular Function: nucleic acid binding (GO:0003676);; Biological Process: DNA integration (GO:0015074);;	K01303|2.4e-196|fve:101311565|K01303 acylaminoacyl-peptidase [EC:3.4.19.1] | (RefSeq) uncharacterized LOC101311565	[R]	General function prediction only	RNase H-like domain found in reverse transcriptase	Retrovirus-related Pol polyprotein from transposon 297 OS=Drosophila melanogaster OX=7227 GN=pol PE=4 SV=1	Endonuclease OS=Malus baccata OX=106549 GN=C1H46_001652 PE=4 SV=1	--	--	PREDICTED: uncharacterized protein LOC103410170 [Malus domestica]
Rro05G025860.1	Molecular Function: nucleic acid binding (GO:0003676);; Biological Process: DNA integration (GO:0015074);;	K01303|5.6e-259|fve:101311565|K01303 acylaminoacyl-peptidase [EC:3.4.19.1] | (RefSeq) uncharacterized LOC101311565	[R]	General function prediction only	RNase H-like domain found in reverse transcriptase	Transposon Ty3-G Gag-Pol polyprotein OS=Saccharomyces cerevisiae (strain ATCC 204508 / S288c) OX=559292 GN=TY3B-G PE=1 SV=3	Endonuclease OS=Malus baccata OX=106549 GN=C1H46_001652 PE=4 SV=1	--	--	PREDICTED: uncharacterized protein LOC103410170 [Malus domestica]
Rro05G026720.1	Molecular Function: nucleic acid binding (GO:0003676);; Biological Process: DNA integration (GO:0015074);;	K01303|7.0e-273|fve:101311565|K01303 acylaminoacyl-peptidase [EC:3.4.19.1] | (RefSeq) uncharacterized LOC101311565	[R]	General function prediction only	RNase H-like domain found in reverse transcriptase	Transposon Ty3-G Gag-Pol polyprotein OS=Saccharomyces cerevisiae (strain ATCC 204508 / S288c) OX=559292 GN=TY3B-G PE=1 SV=3	Endonuclease OS=Malus baccata OX=106549 GN=C1H46_001652 PE=4 SV=1	--	--	PREDICTED: uncharacterized protein LOC103410170 [Malus domestica]
Rro05G029160.1	Molecular Function: nucleic acid binding (GO:0003676);; Biological Process: DNA integration (GO:0015074);;	K01303|6.1e-285|fve:101311565|K01303 acylaminoacyl-peptidase [EC:3.4.19.1] | (RefSeq) uncharacterized LOC101311565	[R]	General function prediction only	RNase H-like domain found in reverse transcriptase	Transposon Ty3-I Gag-Pol polyprotein OS=Saccharomyces cerevisiae (strain ATCC 204508 / S288c) OX=559292 GN=TY3B-I PE=1 SV=2	Endonuclease OS=Malus baccata OX=106549 GN=C1H46_001652 PE=4 SV=1	--	--	PREDICTED: uncharacterized protein LOC103410170 [Malus domestica]
Rro05G029900.1	Molecular Function: nucleic acid binding (GO:0003676);; Molecular Function: RNA-DNA hybrid ribonuclease activity (GO:0004523);; Biological Process: DNA integration (GO:0015074);; Molecular Function: nucleotidyltransferase activity (GO:0016779);;	K01303|7.6e-243|fve:101311565|K01303 acylaminoacyl-peptidase [EC:3.4.19.1] | (RefSeq) uncharacterized LOC101311565	[R]	General function prediction only	RNase H-like domain found in reverse transcriptase	Retrovirus-related Pol polyprotein from transposon 17.6 OS=Drosophila melanogaster OX=7227 GN=pol PE=4 SV=1	Endonuclease OS=Rosa chinensis OX=74649 GN=RchiOBHm_Chr1g0344611 PE=4 SV=1	L	Replication, recombination and repair	PREDICTED: LOW QUALITY PROTEIN: uncharacterized protein LOC103328546 [Prunus mume]
Rro06G025290.1	Molecular Function: nucleic acid binding (GO:0003676);; Biological Process: DNA integration (GO:0015074);;	K01303|9.1e-273|fve:101311565|K01303 acylaminoacyl-peptidase [EC:3.4.19.1] | (RefSeq) uncharacterized LOC101311565	[R]	General function prediction only	RNase H-like domain found in reverse transcriptase	Transposon Ty3-G Gag-Pol polyprotein OS=Saccharomyces cerevisiae (strain ATCC 204508 / S288c) OX=559292 GN=TY3B-G PE=1 SV=3	Endonuclease OS=Malus baccata OX=106549 GN=C1H46_001652 PE=4 SV=1	--	--	PREDICTED: uncharacterized protein LOC103410170 [Malus domestica]
Rro06G025380.1	Molecular Function: nucleic acid binding (GO:0003676);; Biological Process: DNA integration (GO:0015074);;	K01303|8.2e-274|fve:101311565|K01303 acylaminoacyl-peptidase [EC:3.4.19.1] | (RefSeq) uncharacterized LOC101311565	[R]	General function prediction only	RNase H-like domain found in reverse transcriptase	Transposon Ty3-G Gag-Pol polyprotein OS=Saccharomyces cerevisiae (strain ATCC 204508 / S288c) OX=559292 GN=TY3B-G PE=1 SV=3	Endonuclease OS=Malus baccata OX=106549 GN=C1H46_001652 PE=4 SV=1	--	--	PREDICTED: uncharacterized protein LOC103410170 [Malus domestica]
Rro06G025630.1	Molecular Function: nucleic acid binding (GO:0003676);; Biological Process: DNA integration (GO:0015074);;	K01303|5.3e-197|fve:101311565|K01303 acylaminoacyl-peptidase [EC:3.4.19.1] | (RefSeq) uncharacterized LOC101311565	[R]	General function prediction only	Integrase core domain	Transposon Ty3-I Gag-Pol polyprotein OS=Saccharomyces cerevisiae (strain ATCC 204508 / S288c) OX=559292 GN=TY3B-I PE=1 SV=2	Endonuclease OS=Malus baccata OX=106549 GN=C1H46_001652 PE=4 SV=1	--	--	PREDICTED: uncharacterized protein LOC103410170 [Malus domestica]
Rro06G025660.1	Molecular Function: nucleic acid binding (GO:0003676);; Biological Process: DNA integration (GO:0015074);;	K01303|4.1e-253|fve:101311565|K01303 acylaminoacyl-peptidase [EC:3.4.19.1] | (RefSeq) uncharacterized LOC101311565	[R]	General function prediction only	RNase H-like domain found in reverse transcriptase	Transposon Ty3-I Gag-Pol polyprotein OS=Saccharomyces cerevisiae (strain ATCC 204508 / S288c) OX=559292 GN=TY3B-I PE=1 SV=2	Endonuclease OS=Malus baccata OX=106549 GN=C1H46_001652 PE=4 SV=1	--	--	PREDICTED: uncharacterized protein LOC103410170 [Malus domestica]
Rro06G025670.1	Molecular Function: nucleic acid binding (GO:0003676);; Biological Process: DNA integration (GO:0015074);;	K01303|2.5e-270|fve:101311565|K01303 acylaminoacyl-peptidase [EC:3.4.19.1] | (RefSeq) uncharacterized LOC101311565	[R]	General function prediction only	RNase H-like domain found in reverse transcriptase	Transposon Ty3-I Gag-Pol polyprotein OS=Saccharomyces cerevisiae (strain ATCC 204508 / S288c) OX=559292 GN=TY3B-I PE=1 SV=2	Endonuclease OS=Malus baccata OX=106549 GN=C1H46_001652 PE=4 SV=1	--	--	PREDICTED: uncharacterized protein LOC103410170 [Malus domestica]
Rro06G025750.1	Molecular Function: nucleic acid binding (GO:0003676);; Biological Process: DNA integration (GO:0015074);;	K01303|3.9e-230|fve:101311565|K01303 acylaminoacyl-peptidase [EC:3.4.19.1] | (RefSeq) uncharacterized LOC101311565	[R]	General function prediction only	RNase H-like domain found in reverse transcriptase	Transposon Ty3-G Gag-Pol polyprotein OS=Saccharomyces cerevisiae (strain ATCC 204508 / S288c) OX=559292 GN=TY3B-G PE=1 SV=3	Endonuclease OS=Malus baccata OX=106549 GN=C1H46_001652 PE=4 SV=1	--	--	PREDICTED: uncharacterized protein LOC103410170 [Malus domestica]
Rro06G026020.1	Molecular Function: nucleic acid binding (GO:0003676);; Biological Process: DNA integration (GO:0015074);;	K01303|2.4e-271|fve:101311565|K01303 acylaminoacyl-peptidase [EC:3.4.19.1] | (RefSeq) uncharacterized LOC101311565	[R]	General function prediction only	RNase H-like domain found in reverse transcriptase	Transposon Ty3-G Gag-Pol polyprotein OS=Saccharomyces cerevisiae (strain ATCC 204508 / S288c) OX=559292 GN=TY3B-G PE=1 SV=3	Endonuclease OS=Malus baccata OX=106549 GN=C1H46_001652 PE=4 SV=1	--	--	PREDICTED: uncharacterized protein LOC103410170 [Malus domestica]
Rro07G019270.1	Molecular Function: nucleic acid binding (GO:0003676);; Biological Process: DNA integration (GO:0015074);;	K01303|2.0e-244|fve:101311565|K01303 acylaminoacyl-peptidase [EC:3.4.19.1] | (RefSeq) uncharacterized LOC101311565	[R]	General function prediction only	RNase H-like domain found in reverse transcriptase	Transposon Ty3-G Gag-Pol polyprotein OS=Saccharomyces cerevisiae (strain ATCC 204508 / S288c) OX=559292 GN=TY3B-G PE=1 SV=3	Endonuclease OS=Malus baccata OX=106549 GN=C1H46_001652 PE=4 SV=1	--	--	PREDICTED: uncharacterized protein LOC103410170 [Malus domestica]
Rro07G019570.1	Molecular Function: nucleic acid binding (GO:0003676);; Biological Process: DNA integration (GO:0015074);;	K01303|3.2e-189|fve:101311565|K01303 acylaminoacyl-peptidase [EC:3.4.19.1] | (RefSeq) uncharacterized LOC101311565	[R]	General function prediction only	RNase H-like domain found in reverse transcriptase	Transposon Tf2-11 polyprotein OS=Schizosaccharomyces pombe (strain 972 / ATCC 24843) OX=284812 GN=Tf2-11 PE=3 SV=1	Endonuclease OS=Malus baccata OX=106549 GN=C1H46_001652 PE=4 SV=1	--	--	PREDICTED: uncharacterized protein LOC103410170 [Malus domestica]
Rro07G019590.1	Molecular Function: nucleic acid binding (GO:0003676);; Biological Process: DNA integration (GO:0015074);;	K01303|5.0e-271|fve:101311565|K01303 acylaminoacyl-peptidase [EC:3.4.19.1] | (RefSeq) uncharacterized LOC101311565	[R]	General function prediction only	RNase H-like domain found in reverse transcriptase	Transposon Ty3-I Gag-Pol polyprotein OS=Saccharomyces cerevisiae (strain ATCC 204508 / S288c) OX=559292 GN=TY3B-I PE=1 SV=2	Endonuclease OS=Malus baccata OX=106549 GN=C1H46_001652 PE=4 SV=1	--	--	PREDICTED: uncharacterized protein LOC103410170 [Malus domestica]
Rro07G019610.1	Molecular Function: nucleic acid binding (GO:0003676);; Biological Process: DNA integration (GO:0015074);;	K01303|5.9e-272|fve:101311565|K01303 acylaminoacyl-peptidase [EC:3.4.19.1] | (RefSeq) uncharacterized LOC101311565	[R]	General function prediction only	RNase H-like domain found in reverse transcriptase	Transposon Ty3-I Gag-Pol polyprotein OS=Saccharomyces cerevisiae (strain ATCC 204508 / S288c) OX=559292 GN=TY3B-I PE=1 SV=2	Endonuclease OS=Malus baccata OX=106549 GN=C1H46_001652 PE=4 SV=1	--	--	PREDICTED: uncharacterized protein LOC103410170 [Malus domestica]
Rro07G019620.1	Molecular Function: nucleic acid binding (GO:0003676);; Biological Process: DNA integration (GO:0015074);;	K01303|2.5e-270|fve:101311565|K01303 acylaminoacyl-peptidase [EC:3.4.19.1] | (RefSeq) uncharacterized LOC101311565	[R]	General function prediction only	RNase H-like domain found in reverse transcriptase	Transposon Ty3-I Gag-Pol polyprotein OS=Saccharomyces cerevisiae (strain ATCC 204508 / S288c) OX=559292 GN=TY3B-I PE=1 SV=2	Endonuclease OS=Malus baccata OX=106549 GN=C1H46_001652 PE=4 SV=1	--	--	PREDICTED: uncharacterized protein LOC103410170 [Malus domestica]
Rro07G019630.1	Molecular Function: nucleic acid binding (GO:0003676);; Biological Process: DNA integration (GO:0015074);;	K01303|2.5e-270|fve:101311565|K01303 acylaminoacyl-peptidase [EC:3.4.19.1] | (RefSeq) uncharacterized LOC101311565	[R]	General function prediction only	RNase H-like domain found in reverse transcriptase	Transposon Ty3-I Gag-Pol polyprotein OS=Saccharomyces cerevisiae (strain ATCC 204508 / S288c) OX=559292 GN=TY3B-I PE=1 SV=2	Endonuclease OS=Malus baccata OX=106549 GN=C1H46_001652 PE=4 SV=1	--	--	PREDICTED: uncharacterized protein LOC103410170 [Malus domestica]
Rro07G019640.1	Molecular Function: nucleic acid binding (GO:0003676);; Biological Process: DNA integration (GO:0015074);;	K01303|5.0e-271|fve:101311565|K01303 acylaminoacyl-peptidase [EC:3.4.19.1] | (RefSeq) uncharacterized LOC101311565	[R]	General function prediction only	RNase H-like domain found in reverse transcriptase	Transposon Ty3-I Gag-Pol polyprotein OS=Saccharomyces cerevisiae (strain ATCC 204508 / S288c) OX=559292 GN=TY3B-I PE=1 SV=2	Endonuclease OS=Malus baccata OX=106549 GN=C1H46_001652 PE=4 SV=1	--	--	PREDICTED: uncharacterized protein LOC103410170 [Malus domestica]
Rro07G019650.1	Molecular Function: nucleic acid binding (GO:0003676);; Biological Process: DNA integration (GO:0015074);;	K01303|2.5e-270|fve:101311565|K01303 acylaminoacyl-peptidase [EC:3.4.19.1] | (RefSeq) uncharacterized LOC101311565	[R]	General function prediction only	RNase H-like domain found in reverse transcriptase	Transposon Ty3-I Gag-Pol polyprotein OS=Saccharomyces cerevisiae (strain ATCC 204508 / S288c) OX=559292 GN=TY3B-I PE=1 SV=2	Endonuclease OS=Malus baccata OX=106549 GN=C1H46_001652 PE=4 SV=1	--	--	PREDICTED: uncharacterized protein LOC103410170 [Malus domestica]
Rro07G019660.1	Molecular Function: nucleic acid binding (GO:0003676);; Biological Process: DNA integration (GO:0015074);;	K01303|2.5e-270|fve:101311565|K01303 acylaminoacyl-peptidase [EC:3.4.19.1] | (RefSeq) uncharacterized LOC101311565	[R]	General function prediction only	RNase H-like domain found in reverse transcriptase	Transposon Ty3-I Gag-Pol polyprotein OS=Saccharomyces cerevisiae (strain ATCC 204508 / S288c) OX=559292 GN=TY3B-I PE=1 SV=2	Endonuclease OS=Malus baccata OX=106549 GN=C1H46_001652 PE=4 SV=1	--	--	PREDICTED: uncharacterized protein LOC103410170 [Malus domestica]
Rro07G019670.1	Molecular Function: nucleic acid binding (GO:0003676);; Biological Process: DNA integration (GO:0015074);;	K01303|5.0e-271|fve:101311565|K01303 acylaminoacyl-peptidase [EC:3.4.19.1] | (RefSeq) uncharacterized LOC101311565	[R]	General function prediction only	RNase H-like domain found in reverse transcriptase	Transposon Ty3-I Gag-Pol polyprotein OS=Saccharomyces cerevisiae (strain ATCC 204508 / S288c) OX=559292 GN=TY3B-I PE=1 SV=2	Endonuclease OS=Malus baccata OX=106549 GN=C1H46_001652 PE=4 SV=1	--	--	PREDICTED: uncharacterized protein LOC103410170 [Malus domestica]
Rro07G019680.1	Molecular Function: nucleic acid binding (GO:0003676);; Biological Process: DNA integration (GO:0015074);;	K01303|7.5e-272|fve:101311565|K01303 acylaminoacyl-peptidase [EC:3.4.19.1] | (RefSeq) uncharacterized LOC101311565	[R]	General function prediction only	RNase H-like domain found in reverse transcriptase	Transposon Ty3-G Gag-Pol polyprotein OS=Saccharomyces cerevisiae (strain ATCC 204508 / S288c) OX=559292 GN=TY3B-G PE=1 SV=3	Endonuclease OS=Malus baccata OX=106549 GN=C1H46_001652 PE=4 SV=1	--	--	PREDICTED: uncharacterized protein LOC103410170 [Malus domestica]
Rroptg000012lG000030.1	Molecular Function: nucleic acid binding (GO:0003676);; Biological Process: DNA integration (GO:0015074);;	K01303|3.7e-274|fve:101311565|K01303 acylaminoacyl-peptidase [EC:3.4.19.1] | (RefSeq) uncharacterized LOC101311565	[R]	General function prediction only	RNase H-like domain found in reverse transcriptase	Transposon Ty3-G Gag-Pol polyprotein OS=Saccharomyces cerevisiae (strain ATCC 204508 / S288c) OX=559292 GN=TY3B-G PE=1 SV=3	Endonuclease OS=Malus baccata OX=106549 GN=C1H46_001652 PE=4 SV=1	--	--	PREDICTED: uncharacterized protein LOC103410170 [Malus domestica]
Rroptg000012lG000120.1	Molecular Function: nucleic acid binding (GO:0003676);; Biological Process: DNA integration (GO:0015074);;	K01303|8.2e-274|fve:101311565|K01303 acylaminoacyl-peptidase [EC:3.4.19.1] | (RefSeq) uncharacterized LOC101311565	[R]	General function prediction only	RNase H-like domain found in reverse transcriptase	Transposon Ty3-G Gag-Pol polyprotein OS=Saccharomyces cerevisiae (strain ATCC 204508 / S288c) OX=559292 GN=TY3B-G PE=1 SV=3	Endonuclease OS=Malus baccata OX=106549 GN=C1H46_001652 PE=4 SV=1	--	--	PREDICTED: uncharacterized protein LOC103410170 [Malus domestica]
Rroptg000012lG000550.1	Molecular Function: nucleic acid binding (GO:0003676);; Biological Process: DNA integration (GO:0015074);;	K01303|5.3e-273|fve:101311565|K01303 acylaminoacyl-peptidase [EC:3.4.19.1] | (RefSeq) uncharacterized LOC101311565	[R]	General function prediction only	RNase H-like domain found in reverse transcriptase	Transposon Ty3-G Gag-Pol polyprotein OS=Saccharomyces cerevisiae (strain ATCC 204508 / S288c) OX=559292 GN=TY3B-G PE=1 SV=3	Endonuclease OS=Malus baccata OX=106549 GN=C1H46_001652 PE=4 SV=1	--	--	PREDICTED: uncharacterized protein LOC103410170 [Malus domestica]
Rroptg000012lG000590.1	Molecular Function: nucleic acid binding (GO:0003676);; Biological Process: DNA integration (GO:0015074);;	K01303|5.2e-270|fve:101311565|K01303 acylaminoacyl-peptidase [EC:3.4.19.1] | (RefSeq) uncharacterized LOC101311565	[R]	General function prediction only	RNase H-like domain found in reverse transcriptase	Transposon Ty3-G Gag-Pol polyprotein OS=Saccharomyces cerevisiae (strain ATCC 204508 / S288c) OX=559292 GN=TY3B-G PE=1 SV=3	Endonuclease OS=Malus baccata OX=106549 GN=C1H46_001652 PE=4 SV=1	--	--	PREDICTED: uncharacterized protein LOC103410170 [Malus domestica]
Rroptg000012lG000600.1	Molecular Function: nucleic acid binding (GO:0003676);; Biological Process: DNA integration (GO:0015074);;	K01303|4.2e-272|fve:101311565|K01303 acylaminoacyl-peptidase [EC:3.4.19.1] | (RefSeq) uncharacterized LOC101311565	[R]	General function prediction only	RNase H-like domain found in reverse transcriptase	Transposon Ty3-I Gag-Pol polyprotein OS=Saccharomyces cerevisiae (strain ATCC 204508 / S288c) OX=559292 GN=TY3B-I PE=1 SV=2	Endonuclease OS=Malus baccata OX=106549 GN=C1H46_001652 PE=4 SV=1	--	--	PREDICTED: uncharacterized protein LOC103410170 [Malus domestica]
Rroptg000012lG000620.1	Molecular Function: nucleic acid binding (GO:0003676);; Biological Process: DNA integration (GO:0015074);;	K01303|1.2e-272|fve:101311565|K01303 acylaminoacyl-peptidase [EC:3.4.19.1] | (RefSeq) uncharacterized LOC101311565	[R]	General function prediction only	RNase H-like domain found in reverse transcriptase	Transposon Ty3-I Gag-Pol polyprotein OS=Saccharomyces cerevisiae (strain ATCC 204508 / S288c) OX=559292 GN=TY3B-I PE=1 SV=2	Endonuclease OS=Malus baccata OX=106549 GN=C1H46_001652 PE=4 SV=1	--	--	PREDICTED: uncharacterized protein LOC103410170 [Malus domestica]
Rroptg000012lG000710.1	Molecular Function: nucleic acid binding (GO:0003676);; Biological Process: DNA integration (GO:0015074);;	K01303|2.3e-264|fve:101311565|K01303 acylaminoacyl-peptidase [EC:3.4.19.1] | (RefSeq) uncharacterized LOC101311565	[R]	General function prediction only	RNase H-like domain found in reverse transcriptase	Transposon Ty3-G Gag-Pol polyprotein OS=Saccharomyces cerevisiae (strain ATCC 204508 / S288c) OX=559292 GN=TY3B-G PE=1 SV=3	Endonuclease OS=Malus baccata OX=106549 GN=C1H46_001652 PE=4 SV=1	--	--	PREDICTED: uncharacterized protein LOC103410170 [Malus domestica]
Rroptg000036lG000020.1	Molecular Function: nucleic acid binding (GO:0003676);; Biological Process: DNA integration (GO:0015074);;	K01303|4.1e-273|fve:101311565|K01303 acylaminoacyl-peptidase [EC:3.4.19.1] | (RefSeq) uncharacterized LOC101311565	[R]	General function prediction only	RNase H-like domain found in reverse transcriptase	Transposon Ty3-G Gag-Pol polyprotein OS=Saccharomyces cerevisiae (strain ATCC 204508 / S288c) OX=559292 GN=TY3B-G PE=1 SV=3	Endonuclease OS=Malus baccata OX=106549 GN=C1H46_001652 PE=4 SV=1	--	--	PREDICTED: uncharacterized protein LOC103410170 [Malus domestica]
Rroptg000470lG000010.1	Molecular Function: nucleic acid binding (GO:0003676);; Biological Process: DNA integration (GO:0015074);;	K01303|5.0e-271|fve:101311565|K01303 acylaminoacyl-peptidase [EC:3.4.19.1] | (RefSeq) uncharacterized LOC101311565	[R]	General function prediction only	RNase H-like domain found in reverse transcriptase	Transposon Ty3-I Gag-Pol polyprotein OS=Saccharomyces cerevisiae (strain ATCC 204508 / S288c) OX=559292 GN=TY3B-I PE=1 SV=2	Endonuclease OS=Malus baccata OX=106549 GN=C1H46_001652 PE=4 SV=1	--	--	PREDICTED: uncharacterized protein LOC103410170 [Malus domestica]
Rro02G022650.1	Biological Process: defense response (GO:0006952);; Molecular Function: hydrolase activity (GO:0016787);; Molecular Function: ADP binding (GO:0043531);;	K13457|0.0e+00|mdm:103421991|K13457 disease resistance protein RPM1 | (RefSeq) disease resistance protein RPM1	[T]	Signal transduction mechanisms	NB-ARC domain	Disease resistance protein RPM1 OS=Arabidopsis thaliana OX=3702 GN=RPM1 PE=1 SV=1	Putative P-loop containing nucleoside triphosphate hydrolase, leucine-rich repeat domain, L OS=Rosa chinensis OX=74649 GN=RchiOBHm_Chr6g0278191 PE=4 SV=1	T	Signal transduction mechanisms	PREDICTED: disease resistance protein RPM1-like [Malus domestica]
Rro02G022660.1	Biological Process: defense response (GO:0006952);; Molecular Function: hydrolase activity (GO:0016787);; Molecular Function: ADP binding (GO:0043531);;	K13457|0.0e+00|mdm:103421991|K13457 disease resistance protein RPM1 | (RefSeq) disease resistance protein RPM1	[T]	Signal transduction mechanisms	NB-ARC domain	Disease resistance protein RPM1 OS=Arabidopsis thaliana OX=3702 GN=RPM1 PE=1 SV=1	Putative P-loop containing nucleoside triphosphate hydrolase, leucine-rich repeat domain, L OS=Rosa chinensis OX=74649 GN=RchiOBHm_Chr6g0278191 PE=4 SV=1	T	Signal transduction mechanisms	PREDICTED: disease resistance protein RPM1-like [Malus domestica]
Rro02G023070.1	Biological Process: defense response (GO:0006952);; Molecular Function: hydrolase activity (GO:0016787);; Molecular Function: ADP binding (GO:0043531);;	K13457|0.0e+00|pmum:103342741|K13457 disease resistance protein RPM1 | (RefSeq) disease resistance protein RPM1-like	[T]	Signal transduction mechanisms	NB-ARC domain	Disease resistance protein RPM1 OS=Arabidopsis thaliana OX=3702 GN=RPM1 PE=1 SV=1	Putative P-loop containing nucleoside triphosphate hydrolase, leucine-rich repeat domain, L OS=Rosa chinensis OX=74649 GN=RchiOBHm_Chr6g0277541 PE=4 SV=1	T	Signal transduction mechanisms	PREDICTED: disease resistance protein RPM1-like [Prunus mume]
Rro03G021230.1	Biological Process: defense response (GO:0006952);; Molecular Function: ADP binding (GO:0043531);;	K13457|0.0e+00|pper:18772787|K13457 disease resistance protein RPM1 | (RefSeq) disease resistance protein RPM1 isoform X1	[T]	Signal transduction mechanisms	NB-ARC domain	Disease resistance protein RPM1 OS=Arabidopsis thaliana OX=3702 GN=RPM1 PE=1 SV=1	Uncharacterized protein OS=Prunus persica OX=3760 GN=PRUPE_6G199100 PE=4 SV=1	T	Signal transduction mechanisms	hypothetical protein PRUPE_ppa019580mg [Prunus persica]
Rro03G021530.1	Biological Process: defense response (GO:0006952);; Molecular Function: ADP binding (GO:0043531);;	K13457|0.0e+00|pper:18772787|K13457 disease resistance protein RPM1 | (RefSeq) disease resistance protein RPM1 isoform X1	[T]	Signal transduction mechanisms	NB-ARC domain	Disease resistance protein RPM1 OS=Arabidopsis thaliana OX=3702 GN=RPM1 PE=1 SV=1	Uncharacterized protein OS=Prunus persica OX=3760 GN=PRUPE_6G199100 PE=4 SV=1	T	Signal transduction mechanisms	hypothetical protein PRUPE_ppa019580mg [Prunus persica]
Rro03G021540.1	Biological Process: defense response (GO:0006952);; Molecular Function: ADP binding (GO:0043531);;	K13457|0.0e+00|pper:18772787|K13457 disease resistance protein RPM1 | (RefSeq) disease resistance protein RPM1 isoform X1	[T]	Signal transduction mechanisms	NB-ARC domain	Disease resistance protein RPM1 OS=Arabidopsis thaliana OX=3702 GN=RPM1 PE=1 SV=1	Uncharacterized protein OS=Prunus persica OX=3760 GN=PRUPE_6G199100 PE=4 SV=1	T	Signal transduction mechanisms	hypothetical protein PRUPE_ppa019580mg [Prunus persica]
Rro03G021590.1	Biological Process: defense response (GO:0006952);; Molecular Function: ADP binding (GO:0043531);;	K13457|0.0e+00|pper:18772787|K13457 disease resistance protein RPM1 | (RefSeq) disease resistance protein RPM1 isoform X1	[T]	Signal transduction mechanisms	NB-ARC domain	Disease resistance protein RPM1 OS=Arabidopsis thaliana OX=3702 GN=RPM1 PE=1 SV=1	Uncharacterized protein OS=Prunus persica OX=3760 GN=PRUPE_6G199100 PE=4 SV=1	T	Signal transduction mechanisms	hypothetical protein PRUPE_ppa019580mg [Prunus persica]
Rro03G021620.1	Biological Process: defense response (GO:0006952);; Molecular Function: ADP binding (GO:0043531);;	K13457|0.0e+00|pper:18772787|K13457 disease resistance protein RPM1 | (RefSeq) disease resistance protein RPM1 isoform X1	[T]	Signal transduction mechanisms	NB-ARC domain	Disease resistance protein RPM1 OS=Arabidopsis thaliana OX=3702 GN=RPM1 PE=1 SV=1	Uncharacterized protein OS=Prunus persica OX=3760 GN=PRUPE_6G199100 PE=4 SV=1	T	Signal transduction mechanisms	hypothetical protein PRUPE_ppa019580mg [Prunus persica]
Rro06G022600.1	Biological Process: defense response (GO:0006952);; Molecular Function: hydrolase activity (GO:0016787);; Molecular Function: ADP binding (GO:0043531);;	K13457|0.0e+00|pxb:103956598|K13457 disease resistance protein RPM1 | (RefSeq) disease resistance protein RPM1-like	[T]	Signal transduction mechanisms	NB-ARC domain	Disease resistance protein RPM1 OS=Arabidopsis thaliana OX=3702 GN=RPM1 PE=1 SV=1	Putative P-loop containing nucleoside triphosphate hydrolase, leucine-rich repeat domain, L OS=Rosa chinensis OX=74649 GN=RchiOBHm_Chr2g0135281 PE=4 SV=1	T	Signal transduction mechanisms	PREDICTED: disease resistance protein RPM1-like [Pyrus x bretschneideri]
Rro01G010330.1	Molecular Function: protein binding (GO:0005515);;	K11649|4.3e-17|mtr:MTR_6g053260|K11649 SWI/SNF related-matrix-associated actin-dependent regulator of chromatin subfamily C | (RefSeq) F-box and associated interaction domain protein	--	--	F-box domain	F-box protein CPR1 OS=Arabidopsis thaliana OX=3702 GN=CPR1 PE=1 SV=2	Putative F-box domain-containing protein OS=Rosa chinensis OX=74649 GN=RchiOBHm_Chr2g0107851 PE=4 SV=1	--	--	PREDICTED: F-box protein CPR30-like [Fragaria vesca subsp. vesca]
Rro01G010340.1	Molecular Function: protein binding (GO:0005515);;	K11649|1.4e-20|mtr:MTR_6g053260|K11649 SWI/SNF related-matrix-associated actin-dependent regulator of chromatin subfamily C | (RefSeq) F-box and associated interaction domain protein	--	--	F-box domain	F-box/kelch-repeat protein At3g06240 OS=Arabidopsis thaliana OX=3702 GN=At3g06240 PE=2 SV=1	Putative F-box domain-containing protein OS=Rosa chinensis OX=74649 GN=RchiOBHm_Chr2g0107801 PE=4 SV=1	S	Function unknown	PREDICTED: F-box protein CPR30-like [Fragaria vesca subsp. vesca]
Rro01G015450.1	Molecular Function: protein binding (GO:0005515);;	K11649|2.0e-23|mtr:MTR_6g053260|K11649 SWI/SNF related-matrix-associated actin-dependent regulator of chromatin subfamily C | (RefSeq) F-box and associated interaction domain protein	--	--	F-box domain	F-box protein CPR1 OS=Arabidopsis thaliana OX=3702 GN=CPR1 PE=1 SV=2	Putative F-box domain-containing protein OS=Rosa chinensis OX=74649 GN=RchiOBHm_Chr2g0107851 PE=4 SV=1	S	Function unknown	hypothetical protein PRUPE_ppa017505mg, partial [Prunus persica]
Rro01G015460.1	Molecular Function: protein binding (GO:0005515);;	K15030|1.4e-24|bna:106426879|K15030 translation initiation factor 3 subunit M | (RefSeq) uncharacterized protein LOC106426879 isoform X2	--	--	F-box domain	F-box/kelch-repeat protein At3g06240 OS=Arabidopsis thaliana OX=3702 GN=At3g06240 PE=2 SV=1	F-box and associated interaction domains-containing protein OS=Prunus dulcis OX=3755 GN=ALMOND_2B028519 PE=4 SV=1	S	Function unknown	hypothetical protein PRUPE_ppa017505mg, partial [Prunus persica]
Rro01G015470.1	Molecular Function: protein binding (GO:0005515);;	K21596|7.2e-21|nta:107794376|K21596 calmodulin-binding transcription activator | (RefSeq) uncharacterized LOC107794376	--	--	F-box domain	F-box/kelch-repeat protein At3g06240 OS=Arabidopsis thaliana OX=3702 GN=At3g06240 PE=2 SV=1	Putative F-box domain-containing protein OS=Rosa chinensis OX=74649 GN=RchiOBHm_Chr2g0107811 PE=4 SV=1	L	Replication, recombination and repair	PREDICTED: F-box protein CPR30-like [Prunus mume]
Rro01G016590.1	Molecular Function: protein binding (GO:0005515);;	K21596|1.7e-24|nta:107794376|K21596 calmodulin-binding transcription activator | (RefSeq) uncharacterized LOC107794376	--	--	F-box domain	F-box protein CPR1 OS=Arabidopsis thaliana OX=3702 GN=CPR1 PE=1 SV=2	Putative F-box domain-containing protein OS=Rosa chinensis OX=74649 GN=RchiOBHm_Chr2g0107801 PE=4 SV=1	--	--	PREDICTED: F-box/kelch-repeat protein At3g06240-like [Fragaria vesca subsp. vesca]
Rro03G031520.1	Molecular Function: protein binding (GO:0005515);;	K21596|2.3e-24|nta:107794376|K21596 calmodulin-binding transcription activator | (RefSeq) uncharacterized LOC107794376	--	--	F-box domain	F-box/kelch-repeat protein At3g06240 OS=Arabidopsis thaliana OX=3702 GN=At3g06240 PE=2 SV=1	Putative F-box domain, galactose oxidase/kelch, beta-propeller, F-box associated interaction OS=Rosa chinensis OX=74649 GN=RchiOBHm_Chr5g0059111 PE=4 SV=1	S	Function unknown	PREDICTED: F-box/kelch-repeat protein At3g06240-like [Fragaria vesca subsp. vesca]
Rro03G031530.1	Molecular Function: protein binding (GO:0005515);;	K21596|7.3e-21|nta:107794376|K21596 calmodulin-binding transcription activator | (RefSeq) uncharacterized LOC107794376	--	--	F-box associated domain	F-box/kelch-repeat protein At3g06240 OS=Arabidopsis thaliana OX=3702 GN=At3g06240 PE=2 SV=1	Putative F-box domain, galactose oxidase/kelch, beta-propeller, F-box associated interaction OS=Rosa chinensis OX=74649 GN=RchiOBHm_Chr5g0059111 PE=4 SV=1	S	Function unknown	PREDICTED: F-box/kelch-repeat protein At3g06240-like [Fragaria vesca subsp. vesca]
Rro03G031540.1	Molecular Function: protein binding (GO:0005515);;	K11649|2.5e-24|mtr:MTR_6g053260|K11649 SWI/SNF related-matrix-associated actin-dependent regulator of chromatin subfamily C | (RefSeq) F-box and associated interaction domain protein	--	--	F-box domain	F-box protein CPR1 OS=Arabidopsis thaliana OX=3702 GN=CPR1 PE=1 SV=2	Putative F-box domain, galactose oxidase/kelch, beta-propeller, F-box associated interaction OS=Rosa chinensis OX=74649 GN=RchiOBHm_Chr5g0059111 PE=4 SV=1	S	Function unknown	PREDICTED: F-box/kelch-repeat protein At3g06240-like [Fragaria vesca subsp. vesca]
Rro04G027000.1	Molecular Function: protein binding (GO:0005515);;	K15030|1.4e-19|bna:106431989|K15030 translation initiation factor 3 subunit M | (RefSeq) uncharacterized protein LOC106431989	--	--	F-box domain	F-box/kelch-repeat protein At3g06240 OS=Arabidopsis thaliana OX=3702 GN=At3g06240 PE=2 SV=1	Putative F-box domain-containing protein OS=Rosa chinensis OX=74649 GN=RchiOBHm_Chr2g0107801 PE=4 SV=1	L	Replication, recombination and repair	hypothetical protein PRUPE_ppa017505mg, partial [Prunus persica]
Rro02G022010.1	Molecular Function: hydrolase activity (GO:0016787);; Molecular Function: ADP binding (GO:0043531);;	K13459|2.9e-107|mdm:103412686|K13459 disease resistance protein RPS2 | (RefSeq) disease resistance protein At4g27190-like	[T]	Signal transduction mechanisms	NB-ARC domain	Disease resistance protein At4g27190 OS=Arabidopsis thaliana OX=3702 GN=At4g27190 PE=2 SV=1	Putative P-loop containing nucleoside triphosphate hydrolase, leucine-rich repeat domain, L OS=Rosa chinensis OX=74649 GN=RchiOBHm_Chr7g0203421 PE=4 SV=1	T	Signal transduction mechanisms	PREDICTED: disease resistance protein At4g27190-like [Fragaria vesca subsp. vesca]
Rro03G008750.1	Molecular Function: hydrolase activity (GO:0016787);; Molecular Function: ADP binding (GO:0043531);;	K13459|2.7e-126|vvi:104880791|K13459 disease resistance protein RPS2 | (RefSeq) probable disease resistance protein At4g27220	[T]	Signal transduction mechanisms	NB-ARC domain	Disease resistance protein At4g27190 OS=Arabidopsis thaliana OX=3702 GN=At4g27190 PE=2 SV=1	Putative P-loop containing nucleoside triphosphate hydrolase, leucine-rich repeat domain, L OS=Rosa chinensis OX=74649 GN=RchiOBHm_Chr7g0203421 PE=4 SV=1	T	Signal transduction mechanisms	PREDICTED: probable disease resistance protein At4g27220 [Prunus mume]
Rro04G023800.1	Molecular Function: hydrolase activity (GO:0016787);; Molecular Function: ADP binding (GO:0043531);;	K13459|1.3e-53|pxb:103940745|K13459 disease resistance protein RPS2 | (RefSeq) disease resistance protein At4g27190-like isoform X1	[T]	Signal transduction mechanisms	NB-ARC domain	Probable disease resistance protein At4g27220 OS=Arabidopsis thaliana OX=3702 GN=At4g27220 PE=2 SV=1	Putative P-loop containing nucleoside triphosphate hydrolase, leucine-rich repeat domain, L OS=Rosa chinensis OX=74649 GN=RchiOBHm_Chr7g0201371 PE=4 SV=1	T	Signal transduction mechanisms	PREDICTED: disease resistance protein At4g27190-like [Malus domestica]
Rro04G031090.1	Molecular Function: hydrolase activity (GO:0016787);; Molecular Function: ADP binding (GO:0043531);;	K13459|2.0e-127|vvi:104880791|K13459 disease resistance protein RPS2 | (RefSeq) probable disease resistance protein At4g27220	[T]	Signal transduction mechanisms	NB-ARC domain	Disease resistance protein At4g27190 OS=Arabidopsis thaliana OX=3702 GN=At4g27190 PE=2 SV=1	Putative P-loop containing nucleoside triphosphate hydrolase, leucine-rich repeat domain, L OS=Rosa chinensis OX=74649 GN=RchiOBHm_Chr4g0397781 PE=4 SV=1	T	Signal transduction mechanisms	PREDICTED: uncharacterized protein LOC101297685 [Fragaria vesca subsp. vesca]
Rro04G031100.1	Molecular Function: hydrolase activity (GO:0016787);; Molecular Function: ADP binding (GO:0043531);;	K13459|3.8e-133|vvi:104880791|K13459 disease resistance protein RPS2 | (RefSeq) probable disease resistance protein At4g27220	[T]	Signal transduction mechanisms	NB-ARC domain	Disease resistance protein At4g27190 OS=Arabidopsis thaliana OX=3702 GN=At4g27190 PE=2 SV=1	Putative P-loop containing nucleoside triphosphate hydrolase, leucine-rich repeat domain, L OS=Rosa chinensis OX=74649 GN=RchiOBHm_Chr4g0397781 PE=4 SV=1	T	Signal transduction mechanisms	PREDICTED: uncharacterized protein LOC101297685 [Fragaria vesca subsp. vesca]
Rro04G031230.1	Molecular Function: hydrolase activity (GO:0016787);; Molecular Function: ADP binding (GO:0043531);;	K13459|1.9e-62|vvi:104880791|K13459 disease resistance protein RPS2 | (RefSeq) probable disease resistance protein At4g27220	[T]	Signal transduction mechanisms	NB-ARC domain	Disease resistance protein At4g27190 OS=Arabidopsis thaliana OX=3702 GN=At4g27190 PE=2 SV=1	Putative P-loop containing nucleoside triphosphate hydrolase, leucine-rich repeat domain, L OS=Rosa chinensis OX=74649 GN=RchiOBHm_Chr4g0397781 PE=4 SV=1	T	Signal transduction mechanisms	PREDICTED: uncharacterized protein LOC101297685 [Fragaria vesca subsp. vesca]
Rro04G031420.1	Molecular Function: ADP binding (GO:0043531);;	K13459|2.3e-119|mdm:103412686|K13459 disease resistance protein RPS2 | (RefSeq) disease resistance protein At4g27190-like	[T]	Signal transduction mechanisms	NB-ARC domain	Disease resistance protein At4g27190 OS=Arabidopsis thaliana OX=3702 GN=At4g27190 PE=2 SV=1	Putative transcription factor bZIP family OS=Rosa chinensis OX=74649 GN=RchiOBHm_Chr4g0397551 PE=4 SV=1	T	Signal transduction mechanisms	PREDICTED: disease resistance protein At4g27190-like [Fragaria vesca subsp. vesca]
Rro05G013420.1	Molecular Function: hydrolase activity (GO:0016787);; Molecular Function: ADP binding (GO:0043531);;	K13459|6.8e-87|mdm:103412686|K13459 disease resistance protein RPS2 | (RefSeq) disease resistance protein At4g27190-like	[T]	Signal transduction mechanisms	NB-ARC domain	Disease resistance protein At4g27190 OS=Arabidopsis thaliana OX=3702 GN=At4g27190 PE=2 SV=1	Putative P-loop containing nucleoside triphosphate hydrolase, leucine-rich repeat domain, L OS=Rosa chinensis OX=74649 GN=RchiOBHm_Chr7g0203421 PE=4 SV=1	T	Signal transduction mechanisms	PREDICTED: disease resistance protein At4g27190-like [Pyrus x bretschneideri]
Rro05G014320.1	Molecular Function: hydrolase activity (GO:0016787);; Molecular Function: ADP binding (GO:0043531);;	K13459|2.8e-120|vvi:104880791|K13459 disease resistance protein RPS2 | (RefSeq) probable disease resistance protein At4g27220	[T]	Signal transduction mechanisms	NB-ARC domain	Disease resistance protein At4g27190 OS=Arabidopsis thaliana OX=3702 GN=At4g27190 PE=2 SV=1	Putative P-loop containing nucleoside triphosphate hydrolase, leucine-rich repeat domain, L OS=Rosa chinensis OX=74649 GN=RchiOBHm_Chr7g0203421 PE=4 SV=1	T	Signal transduction mechanisms	PREDICTED: disease resistance protein At4g27190-like [Fragaria vesca subsp. vesca]
Rro05G020230.1	Molecular Function: hydrolase activity (GO:0016787);; Molecular Function: ADP binding (GO:0043531);;	K13459|7.2e-107|vvi:104880791|K13459 disease resistance protein RPS2 | (RefSeq) probable disease resistance protein At4g27220	[T]	Signal transduction mechanisms	NB-ARC domain	Disease resistance protein At4g27190 OS=Arabidopsis thaliana OX=3702 GN=At4g27190 PE=2 SV=1	Putative P-loop containing nucleoside triphosphate hydrolase, leucine-rich repeat domain, L OS=Rosa chinensis OX=74649 GN=RchiOBHm_Chr4g0397781 PE=4 SV=1	T	Signal transduction mechanisms	PREDICTED: disease resistance protein At4g27190-like [Pyrus x bretschneideri]
Rro05G020300.1	Molecular Function: hydrolase activity (GO:0016787);; Molecular Function: ADP binding (GO:0043531);;	K13459|4.7e-104|vvi:104880791|K13459 disease resistance protein RPS2 | (RefSeq) probable disease resistance protein At4g27220	[T]	Signal transduction mechanisms	NB-ARC domain	Disease resistance protein At4g27190 OS=Arabidopsis thaliana OX=3702 GN=At4g27190 PE=2 SV=1	Putative P-loop containing nucleoside triphosphate hydrolase, leucine-rich repeat domain, L OS=Rosa chinensis OX=74649 GN=RchiOBHm_Chr7g0202501 PE=4 SV=1	T	Signal transduction mechanisms	PREDICTED: disease resistance protein At4g27190-like [Pyrus x bretschneideri]
Rro05G020330.1	Molecular Function: hydrolase activity (GO:0016787);; Molecular Function: ADP binding (GO:0043531);;	K13459|2.2e-111|vvi:104880791|K13459 disease resistance protein RPS2 | (RefSeq) probable disease resistance protein At4g27220	[T]	Signal transduction mechanisms	NB-ARC domain	Disease resistance protein At4g27190 OS=Arabidopsis thaliana OX=3702 GN=At4g27190 PE=2 SV=1	Putative P-loop containing nucleoside triphosphate hydrolase, leucine-rich repeat domain, L OS=Rosa chinensis OX=74649 GN=RchiOBHm_Chr7g0203421 PE=4 SV=1	T	Signal transduction mechanisms	PREDICTED: disease resistance protein At4g27190-like [Fragaria vesca subsp. vesca]
Rroptg000012lG002340.1	Molecular Function: hydrolase activity (GO:0016787);; Molecular Function: ADP binding (GO:0043531);;	K13459|3.2e-85|vvi:104880791|K13459 disease resistance protein RPS2 | (RefSeq) probable disease resistance protein At4g27220	[T]	Signal transduction mechanisms	NB-ARC domain	Disease resistance protein At4g27190 OS=Arabidopsis thaliana OX=3702 GN=At4g27190 PE=2 SV=1	Putative P-loop containing nucleoside triphosphate hydrolase, leucine-rich repeat domain, L OS=Rosa chinensis OX=74649 GN=RchiOBHm_Chr7g0201371 PE=4 SV=1	T	Signal transduction mechanisms	PREDICTED: disease resistance protein At4g27190-like [Pyrus x bretschneideri]
Rro02G026680.1	Molecular Function: protein kinase activity (GO:0004672);; Molecular Function: ATP binding (GO:0005524);; Cellular Component: integral component of membrane (GO:0016021);;	K13415|4.4e-146|han:110929858|K13415 protein brassinosteroid insensitive 1 [EC:2.7.10.1 2.7.11.1] | (RefSeq) systemin receptor SR160-like	--	--	Protein kinase domain	MDIS1-interacting receptor like kinase 2 OS=Arabidopsis thaliana OX=3702 GN=MIK2 PE=1 SV=3	Protein kinase domain-containing protein OS=Rosa chinensis OX=74649 GN=RchiOBHm_Chr7g0239251 PE=4 SV=1	T	Signal transduction mechanisms	PREDICTED: probable LRR receptor-like serine/threonine-protein kinase At4g08850-like [Fragaria vesca subsp. vesca]
Rro03G011790.1	Molecular Function: protein kinase activity (GO:0004672);; Molecular Function: ATP binding (GO:0005524);; Cellular Component: integral component of membrane (GO:0016021);;	K13420|3.9e-159|aof:109844526|K13420 LRR receptor-like serine/threonine-protein kinase FLS2 [EC:2.7.11.1] | (RefSeq) LRR receptor-like serine/threonine-protein kinase FLS2	--	--	Leucine rich repeat	MDIS1-interacting receptor like kinase 2 OS=Arabidopsis thaliana OX=3702 GN=MIK2 PE=1 SV=3	Protein kinase domain-containing protein OS=Rosa chinensis OX=74649 GN=RchiOBHm_Chr5g0023521 PE=4 SV=1	T	Signal transduction mechanisms	PREDICTED: probable LRR receptor-like serine/threonine-protein kinase At4g08850 [Prunus mume]
Rro03G012030.1	Molecular Function: protein kinase activity (GO:0004672);; Molecular Function: ATP binding (GO:0005524);; Cellular Component: integral component of membrane (GO:0016021);;	K13420|1.1e-164|aof:109844526|K13420 LRR receptor-like serine/threonine-protein kinase FLS2 [EC:2.7.11.1] | (RefSeq) LRR receptor-like serine/threonine-protein kinase FLS2	--	--	Leucine rich repeat	MDIS1-interacting receptor like kinase 2 OS=Arabidopsis thaliana OX=3702 GN=MIK2 PE=1 SV=3	Protein kinase domain-containing protein OS=Rosa chinensis OX=74649 GN=RchiOBHm_Chr3g0493891 PE=4 SV=1	T	Signal transduction mechanisms	PREDICTED: probable LRR receptor-like serine/threonine-protein kinase At4g08850 [Prunus mume]
Rro03G012660.1	Molecular Function: protein kinase activity (GO:0004672);; Molecular Function: ATP binding (GO:0005524);; Cellular Component: integral component of membrane (GO:0016021);;	K13420|5.5e-169|aof:109844526|K13420 LRR receptor-like serine/threonine-protein kinase FLS2 [EC:2.7.11.1] | (RefSeq) LRR receptor-like serine/threonine-protein kinase FLS2	--	--	Leucine rich repeat	MDIS1-interacting receptor like kinase 2 OS=Arabidopsis thaliana OX=3702 GN=MIK2 PE=1 SV=3	Protein kinase domain-containing protein OS=Rosa chinensis OX=74649 GN=RchiOBHm_Chr3g0493891 PE=4 SV=1	T	Signal transduction mechanisms	PREDICTED: probable LRR receptor-like serine/threonine-protein kinase At4g08850-like [Fragaria vesca subsp. vesca]
Rro05G020570.1	Molecular Function: protein kinase activity (GO:0004672);; Molecular Function: ATP binding (GO:0005524);; Cellular Component: integral component of membrane (GO:0016021);;	K13420|7.0e-161|aof:109844526|K13420 LRR receptor-like serine/threonine-protein kinase FLS2 [EC:2.7.11.1] | (RefSeq) LRR receptor-like serine/threonine-protein kinase FLS2	--	--	Leucine rich repeat	MDIS1-interacting receptor like kinase 2 OS=Arabidopsis thaliana OX=3702 GN=MIK2 PE=1 SV=3	Protein kinase domain-containing protein OS=Rosa chinensis OX=74649 GN=RchiOBHm_Chr7g0213801 PE=4 SV=1	T	Signal transduction mechanisms	PREDICTED: probable LRR receptor-like serine/threonine-protein kinase At4g08850-like [Fragaria vesca subsp. vesca]
Rro05G024450.1	Molecular Function: protein kinase activity (GO:0004672);; Molecular Function: ATP binding (GO:0005524);; Cellular Component: integral component of membrane (GO:0016021);;	K13420|2.0e-161|lang:109362662|K13420 LRR receptor-like serine/threonine-protein kinase FLS2 [EC:2.7.11.1] | (RefSeq) LRR receptor-like serine/threonine-protein kinase FLS2	--	--	Leucine rich repeat	Probable leucine-rich repeat receptor-like protein kinase At1g35710 OS=Arabidopsis thaliana OX=3702 GN=At1g35710 PE=1 SV=1	Protein kinase domain-containing protein OS=Rosa chinensis OX=74649 GN=RchiOBHm_Chr7g0239771 PE=4 SV=1	T	Signal transduction mechanisms	PREDICTED: probable leucine-rich repeat receptor-like protein kinase At1g35710 [Pyrus x bretschneideri]
Rro05G024480.1	Molecular Function: protein kinase activity (GO:0004672);; Molecular Function: ATP binding (GO:0005524);; Cellular Component: integral component of membrane (GO:0016021);;	K13415|5.0e-112|han:110929858|K13415 protein brassinosteroid insensitive 1 [EC:2.7.10.1 2.7.11.1] | (RefSeq) systemin receptor SR160-like	--	--	Leucine rich repeat	MDIS1-interacting receptor like kinase 2 OS=Arabidopsis thaliana OX=3702 GN=MIK2 PE=1 SV=3	Protein kinase domain-containing protein OS=Rosa chinensis OX=74649 GN=RchiOBHm_Chr7g0239791 PE=4 SV=1	T	Signal transduction mechanisms	PREDICTED: probable LRR receptor-like serine/threonine-protein kinase At4g08850 [Prunus mume]
Rro05G032620.1	Molecular Function: protein kinase activity (GO:0004672);; Molecular Function: ATP binding (GO:0005524);; Cellular Component: integral component of membrane (GO:0016021);;	K13420|5.8e-180|sbi:8066793|K13420 LRR receptor-like serine/threonine-protein kinase FLS2 [EC:2.7.11.1] | (RefSeq) LRR receptor-like serine/threonine-protein kinase FLS2	--	--	Leucine rich repeat	Probable leucine-rich repeat receptor-like protein kinase At1g35710 OS=Arabidopsis thaliana OX=3702 GN=At1g35710 PE=1 SV=1	Protein kinase domain-containing protein OS=Rosa chinensis OX=74649 GN=RchiOBHm_Chr7g0233271 PE=4 SV=1	T	Signal transduction mechanisms	hypothetical protein PRUPE_ppa021211mg [Prunus persica]
Rro05G033220.1	Molecular Function: protein kinase activity (GO:0004672);; Molecular Function: ATP binding (GO:0005524);; Cellular Component: integral component of membrane (GO:0016021);;	K13420|1.9e-186|ini:109183678|K13420 LRR receptor-like serine/threonine-protein kinase FLS2 [EC:2.7.11.1] | (RefSeq) LRR receptor-like serine/threonine-protein kinase FLS2	--	--	Leucine rich repeat	Probable leucine-rich repeat receptor-like protein kinase At1g35710 OS=Arabidopsis thaliana OX=3702 GN=At1g35710 PE=1 SV=1	Protein kinase domain-containing protein OS=Rosa chinensis OX=74649 GN=RchiOBHm_Chr5g0023721 PE=4 SV=1	T	Signal transduction mechanisms	PREDICTED: probable LRR receptor-like serine/threonine-protein kinase At4g08850 [Prunus mume]
Rro03G016340.1	Biological Process: defense response to oomycetes (GO:0002229);; Molecular Function: transmembrane receptor protein serine/threonine kinase activity (GO:0004675);; Molecular Function: ATP binding (GO:0005524);; Cellular Component: plasma membrane (GO:0005886);; Biological Process: defense response (GO:0006952);; Cellular Component: integral component of membrane (GO:0016021);; Molecular Function:…	K01176|1.2e-92|sbi:8065370|K01176 alpha-amylase [EC:3.2.1.1] | (RefSeq) alpha-amylase isozyme 2A	--	--	Legume lectin domain	L-type lectin-domain containing receptor kinase IX.1 OS=Arabidopsis thaliana OX=3702 GN=LECRK91 PE=1 SV=1	Protein kinase domain-containing protein OS=Prunus persica OX=3760 GN=PRUPE_4G175100 PE=3 SV=1	T	Signal transduction mechanisms	hypothetical protein PRUPE_ppa015760mg [Prunus persica]
Rro03G016350.1	Molecular Function: protein kinase activity (GO:0004672);; Molecular Function: ATP binding (GO:0005524);; Cellular Component: integral component of membrane (GO:0016021);; Molecular Function: carbohydrate binding (GO:0030246);;	K22133|2.6e-92|egr:104443802|K22133 oxalate---CoA ligase [EC:6.2.1.8] | (RefSeq) oxalate--CoA ligase	--	--	Legume lectin domain	L-type lectin-domain containing receptor kinase IX.1 OS=Arabidopsis thaliana OX=3702 GN=LECRK91 PE=1 SV=1	Protein kinase domain-containing protein OS=Rosa chinensis OX=74649 GN=RchiOBHm_Chr5g0040701 PE=3 SV=1	T	Signal transduction mechanisms	hypothetical protein PRUPE_ppa015760mg [Prunus persica]
Rro03G016360.1	Molecular Function: protein kinase activity (GO:0004672);; Molecular Function: ATP binding (GO:0005524);; Cellular Component: integral component of membrane (GO:0016021);; Molecular Function: carbohydrate binding (GO:0030246);;	K22133|4.1e-93|egr:104443802|K22133 oxalate---CoA ligase [EC:6.2.1.8] | (RefSeq) oxalate--CoA ligase	--	--	Legume lectin domain	L-type lectin-domain containing receptor kinase IX.1 OS=Arabidopsis thaliana OX=3702 GN=LECRK91 PE=1 SV=1	Protein kinase domain-containing protein OS=Rosa chinensis OX=74649 GN=RchiOBHm_Chr5g0040701 PE=3 SV=1	T	Signal transduction mechanisms	PREDICTED: L-type lectin-domain containing receptor kinase IX.1-like [Pyrus x bretschneideri]
Rro03G016390.1	Molecular Function: protein kinase activity (GO:0004672);; Molecular Function: ATP binding (GO:0005524);; Cellular Component: integral component of membrane (GO:0016021);; Molecular Function: carbohydrate binding (GO:0030246);;	K01176|3.0e-91|sbi:8065370|K01176 alpha-amylase [EC:3.2.1.1] | (RefSeq) alpha-amylase isozyme 2A	--	--	Legume lectin domain	L-type lectin-domain containing receptor kinase IX.1 OS=Arabidopsis thaliana OX=3702 GN=LECRK91 PE=1 SV=1	L-type lectin-domain containing receptor kinase IX.1 OS=Prunus yedoensis var. nudiflora OX=2094558 GN=Pyn_26147 PE=3 SV=1	T	Signal transduction mechanisms	PREDICTED: L-type lectin-domain containing receptor kinase IX.1-like [Fragaria vesca subsp. vesca]
Rro03G016400.1	Biological Process: defense response to oomycetes (GO:0002229);; Biological Process: response to oomycetes (GO:0002239);; Molecular Function: protein kinase activity (GO:0004672);; Molecular Function: ATP binding (GO:0005524);; Cellular Component: cellular_component (GO:0005575);; Cellular Component: obsolete cell (GO:0005623);; Cellular Component: plasma membrane (GO:0005886);; Biological Proces…	K01176|7.9e-38|sbi:8065370|K01176 alpha-amylase [EC:3.2.1.1] | (RefSeq) alpha-amylase isozyme 2A	--	--	Legume lectin domain	L-type lectin-domain containing receptor kinase IX.1 OS=Arabidopsis thaliana OX=3702 GN=LECRK91 PE=1 SV=1	L-type lectin-domain containing receptor kinase IX.1 OS=Prunus yedoensis var. nudiflora OX=2094558 GN=Pyn_26147 PE=3 SV=1	T	Signal transduction mechanisms	PREDICTED: L-type lectin-domain containing receptor kinase IX.1-like [Fragaria vesca subsp. vesca]
Rro03G016410.1	Molecular Function: protein kinase activity (GO:0004672);; Molecular Function: ATP binding (GO:0005524);; Cellular Component: integral component of membrane (GO:0016021);; Molecular Function: carbohydrate binding (GO:0030246);;	K22133|2.0e-92|egr:104443802|K22133 oxalate---CoA ligase [EC:6.2.1.8] | (RefSeq) oxalate--CoA ligase	--	--	Legume lectin domain	L-type lectin-domain containing receptor kinase IX.1 OS=Arabidopsis thaliana OX=3702 GN=LECRK91 PE=1 SV=1	L-type lectin-domain containing receptor kinase IX.1-like OS=Pyrus ussuriensis x Pyrus communis OX=2448454 GN=D8674_005298 PE=3 SV=1	T	Signal transduction mechanisms	PREDICTED: L-type lectin-domain containing receptor kinase IX.1-like [Pyrus x bretschneideri]
Rro03G016430.1	Biological Process: defense response to oomycetes (GO:0002229);; Molecular Function: transmembrane receptor protein serine/threonine kinase activity (GO:0004675);; Molecular Function: ATP binding (GO:0005524);; Cellular Component: plasma membrane (GO:0005886);; Biological Process: defense response (GO:0006952);; Cellular Component: integral component of membrane (GO:0016021);; Molecular Function:…	K22133|1.3e-94|egr:104443802|K22133 oxalate---CoA ligase [EC:6.2.1.8] | (RefSeq) oxalate--CoA ligase	--	--	Legume lectin domain	L-type lectin-domain containing receptor kinase IX.1 OS=Arabidopsis thaliana OX=3702 GN=LECRK91 PE=1 SV=1	Protein kinase domain-containing protein OS=Prunus persica OX=3760 GN=PRUPE_4G175100 PE=3 SV=1	T	Signal transduction mechanisms	hypothetical protein PRUPE_ppa015760mg [Prunus persica]
Rro03G016460.1	Molecular Function: protein kinase activity (GO:0004672);; Molecular Function: ATP binding (GO:0005524);; Cellular Component: integral component of membrane (GO:0016021);; Molecular Function: carbohydrate binding (GO:0030246);;	K22133|3.8e-94|egr:104443802|K22133 oxalate---CoA ligase [EC:6.2.1.8] | (RefSeq) oxalate--CoA ligase	--	--	Legume lectin domain	L-type lectin-domain containing receptor kinase IX.1 OS=Arabidopsis thaliana OX=3702 GN=LECRK91 PE=1 SV=1	Protein kinase domain-containing protein OS=Rosa chinensis OX=74649 GN=RchiOBHm_Chr5g0032541 PE=3 SV=1	T	Signal transduction mechanisms	PREDICTED: L-type lectin-domain containing receptor kinase IX.1-like [Fragaria vesca subsp. vesca]
Rro03G020210.1	Molecular Function: protein kinase activity (GO:0004672);; Molecular Function: ATP binding (GO:0005524);; Cellular Component: integral component of membrane (GO:0016021);; Molecular Function: carbohydrate binding (GO:0030246);;	K22133|2.8e-60|egr:104443802|K22133 oxalate---CoA ligase [EC:6.2.1.8] | (RefSeq) oxalate--CoA ligase	--	--	Legume lectin domain	L-type lectin-domain containing receptor kinase IX.1 OS=Arabidopsis thaliana OX=3702 GN=LECRK91 PE=1 SV=1	Protein kinase domain-containing protein OS=Rosa chinensis OX=74649 GN=RchiOBHm_Chr5g0040701 PE=3 SV=1	T	Signal transduction mechanisms	PREDICTED: L-type lectin-domain containing receptor kinase IX.1-like [Fragaria vesca subsp. vesca]
Rro04G014420.1	Biological Process: defense response to oomycetes (GO:0002229);; Molecular Function: transmembrane receptor protein serine/threonine kinase activity (GO:0004675);; Molecular Function: ATP binding (GO:0005524);; Cellular Component: plasma membrane (GO:0005886);; Biological Process: defense response (GO:0006952);; Cellular Component: integral component of membrane (GO:0016021);; Molecular Function:…	K01176|2.1e-24|sbi:8065370|K01176 alpha-amylase [EC:3.2.1.1] | (RefSeq) alpha-amylase isozyme 2A	--	--	Legume lectin domain	L-type lectin-domain containing receptor kinase IX.1 OS=Arabidopsis thaliana OX=3702 GN=LECRK91 PE=1 SV=1	Protein kinase domain-containing protein OS=Prunus persica OX=3760 GN=PRUPE_4G174900 PE=3 SV=1	T	Signal transduction mechanisms	PREDICTED: L-type lectin-domain containing receptor kinase IX.1-like [Prunus mume]
Rro01G000730.1	Molecular Function: nucleic acid binding (GO:0003676);; Molecular Function: RNA-directed DNA polymerase activity (GO:0003964);; Biological Process: DNA integration (GO:0015074);;	K12447|1.8e-85|thj:104808371|K12447 UDP-sugar pyrophosphorylase [EC:2.7.7.64] | (RefSeq) uncharacterized protein LOC104808371	[R]	General function prediction only	Reverse transcriptase (RNA-dependent DNA polymerase)	Retrovirus-related Pol polyprotein from transposon TNT 1-94 OS=Nicotiana tabacum OX=4097 PE=2 SV=1	Putative RNA-directed DNA polymerase OS=Rosa chinensis OX=74649 GN=RchiOBHm_Chr7g0186831 PE=4 SV=1	L	Replication, recombination and repair	retrotransposon polyprotein [Rosa rugosa]
Rro01G000810.1	Molecular Function: nucleic acid binding (GO:0003676);; Molecular Function: RNA-directed DNA polymerase activity (GO:0003964);; Biological Process: DNA integration (GO:0015074);;	K12447|1.1e-88|thj:104808371|K12447 UDP-sugar pyrophosphorylase [EC:2.7.7.64] | (RefSeq) uncharacterized protein LOC104808371	[R]	General function prediction only	Reverse transcriptase (RNA-dependent DNA polymerase)	Retrovirus-related Pol polyprotein from transposon TNT 1-94 OS=Nicotiana tabacum OX=4097 PE=2 SV=1	Putative RNA-directed DNA polymerase OS=Rosa chinensis OX=74649 GN=RchiOBHm_Chr7g0186831 PE=4 SV=1	L	Replication, recombination and repair	retrotransposon polyprotein [Rosa rugosa]
Rro01G001310.1	Molecular Function: nucleic acid binding (GO:0003676);; Molecular Function: RNA-directed DNA polymerase activity (GO:0003964);; Biological Process: DNA integration (GO:0015074);;	K12447|3.6e-87|thj:104808371|K12447 UDP-sugar pyrophosphorylase [EC:2.7.7.64] | (RefSeq) uncharacterized protein LOC104808371	[R]	General function prediction only	Reverse transcriptase (RNA-dependent DNA polymerase)	Copia protein OS=Drosophila melanogaster OX=7227 GN=GIP PE=1 SV=3	Putative RNA-directed DNA polymerase OS=Rosa chinensis OX=74649 GN=RchiOBHm_Chr7g0186831 PE=4 SV=1	L	Replication, recombination and repair	retrotransposon polyprotein [Rosa rugosa]
Rro01G002030.1	Molecular Function: nucleic acid binding (GO:0003676);; Molecular Function: RNA-directed DNA polymerase activity (GO:0003964);; Biological Process: DNA integration (GO:0015074);;	K06228|1.2e-67|eus:EUTSA_v10011182mg|K06228 fused [EC:2.7.11.1] | (RefSeq) hypothetical protein	[R]	General function prediction only	Reverse transcriptase (RNA-dependent DNA polymerase)	Retrovirus-related Pol polyprotein from transposon RE2 OS=Arabidopsis thaliana OX=3702 GN=RE2 PE=4 SV=1	Putative RNA-directed DNA polymerase OS=Rosa chinensis OX=74649 GN=RchiOBHm_Chr7g0186831 PE=4 SV=1	L	Replication, recombination and repair	retrotransposon polyprotein [Rosa rugosa]
Rro01G005380.1	Molecular Function: nucleic acid binding (GO:0003676);; Molecular Function: RNA-directed DNA polymerase activity (GO:0003964);; Biological Process: DNA integration (GO:0015074);;	K12447|1.5e-88|thj:104808371|K12447 UDP-sugar pyrophosphorylase [EC:2.7.7.64] | (RefSeq) uncharacterized protein LOC104808371	[R]	General function prediction only	Reverse transcriptase (RNA-dependent DNA polymerase)	Retrovirus-related Pol polyprotein from transposon TNT 1-94 OS=Nicotiana tabacum OX=4097 PE=2 SV=1	Putative RNA-directed DNA polymerase OS=Rosa chinensis OX=74649 GN=RchiOBHm_Chr7g0186831 PE=4 SV=1	L	Replication, recombination and repair	retrotransposon polyprotein [Rosa rugosa]
Rro01G011100.1	Molecular Function: nucleic acid binding (GO:0003676);; Molecular Function: RNA-directed DNA polymerase activity (GO:0003964);; Biological Process: DNA integration (GO:0015074);;	K12447|7.7e-90|thj:104808371|K12447 UDP-sugar pyrophosphorylase [EC:2.7.7.64] | (RefSeq) uncharacterized protein LOC104808371	[R]	General function prediction only	Reverse transcriptase (RNA-dependent DNA polymerase)	Retrovirus-related Pol polyprotein from transposon TNT 1-94 OS=Nicotiana tabacum OX=4097 PE=2 SV=1	Putative RNA-directed DNA polymerase OS=Rosa chinensis OX=74649 GN=RchiOBHm_Chr7g0186831 PE=4 SV=1	L	Replication, recombination and repair	retrotransposon polyprotein [Rosa rugosa]
Rro01G013250.1	Molecular Function: nucleic acid binding (GO:0003676);; Molecular Function: RNA-directed DNA polymerase activity (GO:0003964);; Biological Process: DNA integration (GO:0015074);;	K12447|1.0e-88|thj:104808371|K12447 UDP-sugar pyrophosphorylase [EC:2.7.7.64] | (RefSeq) uncharacterized protein LOC104808371	[R]	General function prediction only	Reverse transcriptase (RNA-dependent DNA polymerase)	Copia protein OS=Drosophila melanogaster OX=7227 GN=GIP PE=1 SV=3	Putative RNA-directed DNA polymerase OS=Rosa chinensis OX=74649 GN=RchiOBHm_Chr7g0186831 PE=4 SV=1	L	Replication, recombination and repair	retrotransposon polyprotein [Rosa rugosa]
Rro01G015120.1	Molecular Function: nucleic acid binding (GO:0003676);; Molecular Function: RNA-directed DNA polymerase activity (GO:0003964);; Biological Process: DNA integration (GO:0015074);;	K03006|8.7e-91|adu:107466525|K03006 DNA-directed RNA polymerase II subunit RPB1 [EC:2.7.7.6] | (RefSeq) LOW QUALITY PROTEIN: DNA-directed RNA polymerase II subunit 1-like	[R]	General function prediction only	Reverse transcriptase (RNA-dependent DNA polymerase)	Retrovirus-related Pol polyprotein from transposon TNT 1-94 OS=Nicotiana tabacum OX=4097 PE=2 SV=1	Putative RNA-directed DNA polymerase OS=Rosa chinensis OX=74649 GN=RchiOBHm_Chr7g0186831 PE=4 SV=1	L	Replication, recombination and repair	retrotransposon polyprotein [Rosa rugosa]
Rro01G016020.1	Molecular Function: nucleic acid binding (GO:0003676);; Molecular Function: RNA-directed DNA polymerase activity (GO:0003964);; Biological Process: DNA integration (GO:0015074);;	K03006|3.2e-93|adu:107466525|K03006 DNA-directed RNA polymerase II subunit RPB1 [EC:2.7.7.6] | (RefSeq) LOW QUALITY PROTEIN: DNA-directed RNA polymerase II subunit 1-like	[R]	General function prediction only	Reverse transcriptase (RNA-dependent DNA polymerase)	Retrovirus-related Pol polyprotein from transposon TNT 1-94 OS=Nicotiana tabacum OX=4097 PE=2 SV=1	Putative RNA-directed DNA polymerase OS=Rosa chinensis OX=74649 GN=RchiOBHm_Chr7g0186831 PE=4 SV=1	L	Replication, recombination and repair	retrotransposon polyprotein [Rosa rugosa]
Rro01G022910.1	Molecular Function: nucleic acid binding (GO:0003676);; Molecular Function: RNA-directed DNA polymerase activity (GO:0003964);; Biological Process: DNA integration (GO:0015074);;	K03006|1.1e-93|adu:107466525|K03006 DNA-directed RNA polymerase II subunit RPB1 [EC:2.7.7.6] | (RefSeq) LOW QUALITY PROTEIN: DNA-directed RNA polymerase II subunit 1-like	[R]	General function prediction only	Reverse transcriptase (RNA-dependent DNA polymerase)	Retrovirus-related Pol polyprotein from transposon TNT 1-94 OS=Nicotiana tabacum OX=4097 PE=2 SV=1	Putative RNA-directed DNA polymerase OS=Rosa chinensis OX=74649 GN=RchiOBHm_Chr7g0186831 PE=4 SV=1	L	Replication, recombination and repair	retrotransposon polyprotein [Rosa rugosa]
Rro01G024360.1	Molecular Function: nucleic acid binding (GO:0003676);; Molecular Function: RNA-directed DNA polymerase activity (GO:0003964);; Biological Process: DNA integration (GO:0015074);;	K03006|1.2e-92|adu:107466525|K03006 DNA-directed RNA polymerase II subunit RPB1 [EC:2.7.7.6] | (RefSeq) LOW QUALITY PROTEIN: DNA-directed RNA polymerase II subunit 1-like	[R]	General function prediction only	Reverse transcriptase (RNA-dependent DNA polymerase)	Retrovirus-related Pol polyprotein from transposon TNT 1-94 OS=Nicotiana tabacum OX=4097 PE=2 SV=1	Putative RNA-directed DNA polymerase OS=Rosa chinensis OX=74649 GN=RchiOBHm_Chr7g0186831 PE=4 SV=1	L	Replication, recombination and repair	retrotransposon polyprotein [Rosa rugosa]
Rro01G028810.1	Molecular Function: nucleic acid binding (GO:0003676);; Molecular Function: RNA-directed DNA polymerase activity (GO:0003964);; Biological Process: DNA integration (GO:0015074);;	K12447|1.7e-89|thj:104808371|K12447 UDP-sugar pyrophosphorylase [EC:2.7.7.64] | (RefSeq) uncharacterized protein LOC104808371	[R]	General function prediction only	Reverse transcriptase (RNA-dependent DNA polymerase)	Retrovirus-related Pol polyprotein from transposon TNT 1-94 OS=Nicotiana tabacum OX=4097 PE=2 SV=1	Putative RNA-directed DNA polymerase OS=Rosa chinensis OX=74649 GN=RchiOBHm_Chr7g0186831 PE=4 SV=1	L	Replication, recombination and repair	retrotransposon polyprotein [Rosa rugosa]
Rro02G009060.1	Molecular Function: nucleic acid binding (GO:0003676);; Molecular Function: RNA-directed DNA polymerase activity (GO:0003964);; Biological Process: DNA integration (GO:0015074);;	K03006|8.4e-94|adu:107466525|K03006 DNA-directed RNA polymerase II subunit RPB1 [EC:2.7.7.6] | (RefSeq) LOW QUALITY PROTEIN: DNA-directed RNA polymerase II subunit 1-like	[R]	General function prediction only	Reverse transcriptase (RNA-dependent DNA polymerase)	Retrovirus-related Pol polyprotein from transposon TNT 1-94 OS=Nicotiana tabacum OX=4097 PE=2 SV=1	Putative RNA-directed DNA polymerase OS=Rosa chinensis OX=74649 GN=RchiOBHm_Chr7g0186831 PE=4 SV=1	L	Replication, recombination and repair	retrotransposon polyprotein [Rosa rugosa]
Rro02G015280.1	Molecular Function: nucleic acid binding (GO:0003676);; Molecular Function: RNA-directed DNA polymerase activity (GO:0003964);; Biological Process: DNA integration (GO:0015074);;	K12447|5.0e-89|thj:104808371|K12447 UDP-sugar pyrophosphorylase [EC:2.7.7.64] | (RefSeq) uncharacterized protein LOC104808371	[R]	General function prediction only	Reverse transcriptase (RNA-dependent DNA polymerase)	Retrovirus-related Pol polyprotein from transposon TNT 1-94 OS=Nicotiana tabacum OX=4097 PE=2 SV=1	Putative RNA-directed DNA polymerase OS=Rosa chinensis OX=74649 GN=RchiOBHm_Chr7g0186831 PE=4 SV=1	L	Replication, recombination and repair	retrotransposon polyprotein [Rosa rugosa]
Rro02G015860.1	Molecular Function: nucleic acid binding (GO:0003676);; Molecular Function: RNA-directed DNA polymerase activity (GO:0003964);; Biological Process: DNA integration (GO:0015074);;	K12447|2.9e-89|thj:104808371|K12447 UDP-sugar pyrophosphorylase [EC:2.7.7.64] | (RefSeq) uncharacterized protein LOC104808371	[R]	General function prediction only	Reverse transcriptase (RNA-dependent DNA polymerase)	Retrovirus-related Pol polyprotein from transposon TNT 1-94 OS=Nicotiana tabacum OX=4097 PE=2 SV=1	Putative RNA-directed DNA polymerase OS=Rosa chinensis OX=74649 GN=RchiOBHm_Chr7g0186831 PE=4 SV=1	L	Replication, recombination and repair	retrotransposon polyprotein [Rosa rugosa]
Rro02G016560.1	Molecular Function: nucleic acid binding (GO:0003676);; Molecular Function: RNA-directed DNA polymerase activity (GO:0003964);; Biological Process: DNA integration (GO:0015074);;	K03006|8.9e-88|adu:107466525|K03006 DNA-directed RNA polymerase II subunit RPB1 [EC:2.7.7.6] | (RefSeq) LOW QUALITY PROTEIN: DNA-directed RNA polymerase II subunit 1-like	[R]	General function prediction only	Reverse transcriptase (RNA-dependent DNA polymerase)	Copia protein OS=Drosophila melanogaster OX=7227 GN=GIP PE=1 SV=3	Putative RNA-directed DNA polymerase OS=Rosa chinensis OX=74649 GN=RchiOBHm_Chr7g0186831 PE=4 SV=1	L	Replication, recombination and repair	retrotransposon polyprotein [Rosa rugosa]
Rro02G020200.1	Molecular Function: nucleic acid binding (GO:0003676);; Molecular Function: RNA-directed DNA polymerase activity (GO:0003964);; Biological Process: DNA integration (GO:0015074);;	K03006|7.1e-93|adu:107466525|K03006 DNA-directed RNA polymerase II subunit RPB1 [EC:2.7.7.6] | (RefSeq) LOW QUALITY PROTEIN: DNA-directed RNA polymerase II subunit 1-like	[R]	General function prediction only	Reverse transcriptase (RNA-dependent DNA polymerase)	Retrovirus-related Pol polyprotein from transposon TNT 1-94 OS=Nicotiana tabacum OX=4097 PE=2 SV=1	Putative RNA-directed DNA polymerase OS=Rosa chinensis OX=74649 GN=RchiOBHm_Chr7g0186831 PE=4 SV=1	L	Replication, recombination and repair	retrotransposon polyprotein [Rosa rugosa]
Rro02G029620.1	Molecular Function: nucleic acid binding (GO:0003676);; Molecular Function: RNA-directed DNA polymerase activity (GO:0003964);; Biological Process: DNA integration (GO:0015074);;	K03006|1.2e-86|adu:107466525|K03006 DNA-directed RNA polymerase II subunit RPB1 [EC:2.7.7.6] | (RefSeq) LOW QUALITY PROTEIN: DNA-directed RNA polymerase II subunit 1-like	[R]	General function prediction only	Reverse transcriptase (RNA-dependent DNA polymerase)	Retrovirus-related Pol polyprotein from transposon TNT 1-94 OS=Nicotiana tabacum OX=4097 PE=2 SV=1	Putative RNA-directed DNA polymerase OS=Rosa chinensis OX=74649 GN=RchiOBHm_Chr7g0186831 PE=4 SV=1	L	Replication, recombination and repair	retrotransposon polyprotein [Rosa rugosa]
Rro02G029910.1	Molecular Function: nucleic acid binding (GO:0003676);; Biological Process: DNA integration (GO:0015074);;	K00327|1.2e-75|bna:106384810|K00327 NADPH-ferrihemoprotein reductase [EC:1.6.2.4] | (RefSeq) NADPH--cytochrome P450 reductase 2-like	[R]	General function prediction only	Reverse transcriptase (RNA-dependent DNA polymerase)	Copia protein OS=Drosophila melanogaster OX=7227 GN=GIP PE=1 SV=3	Disease resistance protein CC-NBS-LRR class family OS=Prunus dulcis OX=3755 GN=Prudu_016378 PE=4 SV=1	L	Replication, recombination and repair	hypothetical protein VITISV_035070 [Vitis vinifera]
Rro02G031440.1	Molecular Function: nucleic acid binding (GO:0003676);; Molecular Function: RNA-directed DNA polymerase activity (GO:0003964);; Biological Process: DNA integration (GO:0015074);;	K03006|1.9e-93|adu:107466525|K03006 DNA-directed RNA polymerase II subunit RPB1 [EC:2.7.7.6] | (RefSeq) LOW QUALITY PROTEIN: DNA-directed RNA polymerase II subunit 1-like	[R]	General function prediction only	Reverse transcriptase (RNA-dependent DNA polymerase)	Retrovirus-related Pol polyprotein from transposon TNT 1-94 OS=Nicotiana tabacum OX=4097 PE=2 SV=1	Putative RNA-directed DNA polymerase OS=Rosa chinensis OX=74649 GN=RchiOBHm_Chr7g0186831 PE=4 SV=1	L	Replication, recombination and repair	retrotransposon polyprotein [Rosa rugosa]
Rro03G023460.1	Molecular Function: nucleic acid binding (GO:0003676);; Molecular Function: RNA-directed DNA polymerase activity (GO:0003964);; Biological Process: DNA integration (GO:0015074);;	K12447|5.5e-88|thj:104808371|K12447 UDP-sugar pyrophosphorylase [EC:2.7.7.64] | (RefSeq) uncharacterized protein LOC104808371	[R]	General function prediction only	Reverse transcriptase (RNA-dependent DNA polymerase)	Retrovirus-related Pol polyprotein from transposon TNT 1-94 OS=Nicotiana tabacum OX=4097 PE=2 SV=1	Putative RNA-directed DNA polymerase OS=Rosa chinensis OX=74649 GN=RchiOBHm_Chr7g0186831 PE=4 SV=1	L	Replication, recombination and repair	retrotransposon polyprotein [Rosa rugosa]
Rro03G026920.1	Molecular Function: nucleic acid binding (GO:0003676);; Molecular Function: RNA-directed DNA polymerase activity (GO:0003964);; Biological Process: DNA integration (GO:0015074);;	K03006|1.8e-83|adu:107466525|K03006 DNA-directed RNA polymerase II subunit RPB1 [EC:2.7.7.6] | (RefSeq) LOW QUALITY PROTEIN: DNA-directed RNA polymerase II subunit 1-like	[R]	General function prediction only	Reverse transcriptase (RNA-dependent DNA polymerase)	Retrovirus-related Pol polyprotein from transposon TNT 1-94 OS=Nicotiana tabacum OX=4097 PE=2 SV=1	Putative RNA-directed DNA polymerase OS=Rosa chinensis OX=74649 GN=RchiOBHm_Chr7g0186831 PE=4 SV=1	L	Replication, recombination and repair	retrotransposon polyprotein [Rosa rugosa]
Rro03G027730.1	Molecular Function: nucleic acid binding (GO:0003676);; Molecular Function: RNA-directed DNA polymerase activity (GO:0003964);; Biological Process: DNA integration (GO:0015074);;	K12447|7.2e-88|thj:104808371|K12447 UDP-sugar pyrophosphorylase [EC:2.7.7.64] | (RefSeq) uncharacterized protein LOC104808371	[R]	General function prediction only	Reverse transcriptase (RNA-dependent DNA polymerase)	Retrovirus-related Pol polyprotein from transposon TNT 1-94 OS=Nicotiana tabacum OX=4097 PE=2 SV=1	Putative RNA-directed DNA polymerase OS=Rosa chinensis OX=74649 GN=RchiOBHm_Chr7g0186831 PE=4 SV=1	L	Replication, recombination and repair	retrotransposon polyprotein [Rosa rugosa]
Rro03G032440.1	Molecular Function: nucleic acid binding (GO:0003676);; Molecular Function: RNA-directed DNA polymerase activity (GO:0003964);; Biological Process: DNA integration (GO:0015074);;	K03006|5.1e-91|adu:107466525|K03006 DNA-directed RNA polymerase II subunit RPB1 [EC:2.7.7.6] | (RefSeq) LOW QUALITY PROTEIN: DNA-directed RNA polymerase II subunit 1-like	[R]	General function prediction only	Reverse transcriptase (RNA-dependent DNA polymerase)	Retrovirus-related Pol polyprotein from transposon TNT 1-94 OS=Nicotiana tabacum OX=4097 PE=2 SV=1	Putative RNA-directed DNA polymerase OS=Rosa chinensis OX=74649 GN=RchiOBHm_Chr7g0186831 PE=4 SV=1	L	Replication, recombination and repair	retrotransposon polyprotein [Rosa rugosa]
Rro03G032530.1	Molecular Function: nucleic acid binding (GO:0003676);; Molecular Function: RNA-directed DNA polymerase activity (GO:0003964);; Biological Process: DNA integration (GO:0015074);;	K03006|8.0e-97|adu:107466525|K03006 DNA-directed RNA polymerase II subunit RPB1 [EC:2.7.7.6] | (RefSeq) LOW QUALITY PROTEIN: DNA-directed RNA polymerase II subunit 1-like	[R]	General function prediction only	Reverse transcriptase (RNA-dependent DNA polymerase)	Retrovirus-related Pol polyprotein from transposon TNT 1-94 OS=Nicotiana tabacum OX=4097 PE=2 SV=1	Putative RNA-directed DNA polymerase OS=Rosa chinensis OX=74649 GN=RchiOBHm_Chr7g0186831 PE=4 SV=1	L	Replication, recombination and repair	retrotransposon protein [Rosa rugosa]
Rro03G036060.1	Molecular Function: nucleic acid binding (GO:0003676);; Molecular Function: RNA-directed DNA polymerase activity (GO:0003964);; Biological Process: DNA integration (GO:0015074);;	K12447|1.2e-87|thj:104808371|K12447 UDP-sugar pyrophosphorylase [EC:2.7.7.64] | (RefSeq) uncharacterized protein LOC104808371	[R]	General function prediction only	Reverse transcriptase (RNA-dependent DNA polymerase)	Retrovirus-related Pol polyprotein from transposon TNT 1-94 OS=Nicotiana tabacum OX=4097 PE=2 SV=1	Putative RNA-directed DNA polymerase OS=Rosa chinensis OX=74649 GN=RchiOBHm_Chr7g0186831 PE=4 SV=1	L	Replication, recombination and repair	retrotransposon polyprotein [Rosa rugosa]
Rro04G011890.1	Molecular Function: nucleic acid binding (GO:0003676);; Molecular Function: RNA-directed DNA polymerase activity (GO:0003964);; Biological Process: DNA integration (GO:0015074);;	K03006|1.9e-93|adu:107466525|K03006 DNA-directed RNA polymerase II subunit RPB1 [EC:2.7.7.6] | (RefSeq) LOW QUALITY PROTEIN: DNA-directed RNA polymerase II subunit 1-like	[R]	General function prediction only	Reverse transcriptase (RNA-dependent DNA polymerase)	Retrovirus-related Pol polyprotein from transposon TNT 1-94 OS=Nicotiana tabacum OX=4097 PE=2 SV=1	Putative RNA-directed DNA polymerase OS=Rosa chinensis OX=74649 GN=RchiOBHm_Chr7g0186831 PE=4 SV=1	L	Replication, recombination and repair	retrotransposon polyprotein [Rosa rugosa]
Rro04G011930.1	Molecular Function: nucleic acid binding (GO:0003676);; Molecular Function: RNA-directed DNA polymerase activity (GO:0003964);; Biological Process: DNA integration (GO:0015074);;	K03006|1.8e-96|adu:107466525|K03006 DNA-directed RNA polymerase II subunit RPB1 [EC:2.7.7.6] | (RefSeq) LOW QUALITY PROTEIN: DNA-directed RNA polymerase II subunit 1-like	[R]	General function prediction only	Reverse transcriptase (RNA-dependent DNA polymerase)	Retrovirus-related Pol polyprotein from transposon TNT 1-94 OS=Nicotiana tabacum OX=4097 PE=2 SV=1	Putative RNA-directed DNA polymerase OS=Rosa chinensis OX=74649 GN=RchiOBHm_Chr7g0186831 PE=4 SV=1	L	Replication, recombination and repair	retrotransposon protein [Rosa rugosa]
Rro04G013350.1	Molecular Function: nucleic acid binding (GO:0003676);; Molecular Function: RNA-directed DNA polymerase activity (GO:0003964);; Biological Process: DNA integration (GO:0015074);;	K03006|4.2e-93|adu:107466525|K03006 DNA-directed RNA polymerase II subunit RPB1 [EC:2.7.7.6] | (RefSeq) LOW QUALITY PROTEIN: DNA-directed RNA polymerase II subunit 1-like	[R]	General function prediction only	Reverse transcriptase (RNA-dependent DNA polymerase)	Retrovirus-related Pol polyprotein from transposon TNT 1-94 OS=Nicotiana tabacum OX=4097 PE=2 SV=1	Putative RNA-directed DNA polymerase OS=Rosa chinensis OX=74649 GN=RchiOBHm_Chr7g0186831 PE=4 SV=1	L	Replication, recombination and repair	retrotransposon polyprotein [Rosa rugosa]
Rro04G016710.1	Molecular Function: nucleic acid binding (GO:0003676);; Molecular Function: RNA-directed DNA polymerase activity (GO:0003964);; Biological Process: DNA integration (GO:0015074);;	K12447|2.5e-88|thj:104808371|K12447 UDP-sugar pyrophosphorylase [EC:2.7.7.64] | (RefSeq) uncharacterized protein LOC104808371	[R]	General function prediction only	Reverse transcriptase (RNA-dependent DNA polymerase)	Copia protein OS=Drosophila melanogaster OX=7227 GN=GIP PE=1 SV=3	Putative RNA-directed DNA polymerase OS=Rosa chinensis OX=74649 GN=RchiOBHm_Chr7g0186831 PE=4 SV=1	L	Replication, recombination and repair	retrotransposon polyprotein [Rosa rugosa]
Rro04G020620.1	Molecular Function: nucleic acid binding (GO:0003676);; Molecular Function: RNA-directed DNA polymerase activity (GO:0003964);; Biological Process: DNA integration (GO:0015074);;	K12447|9.9e-75|thj:104808371|K12447 UDP-sugar pyrophosphorylase [EC:2.7.7.64] | (RefSeq) uncharacterized protein LOC104808371	[R]	General function prediction only	Reverse transcriptase (RNA-dependent DNA polymerase)	Copia protein OS=Drosophila melanogaster OX=7227 GN=GIP PE=1 SV=3	Putative RNA-directed DNA polymerase OS=Rosa chinensis OX=74649 GN=RchiOBHm_Chr7g0186831 PE=4 SV=1	L	Replication, recombination and repair	retrotransposon protein [Rosa rugosa]
Rro04G025290.1	Molecular Function: nucleic acid binding (GO:0003676);; Molecular Function: RNA-directed DNA polymerase activity (GO:0003964);; Biological Process: DNA integration (GO:0015074);;	K03006|3.5e-92|adu:107466525|K03006 DNA-directed RNA polymerase II subunit RPB1 [EC:2.7.7.6] | (RefSeq) LOW QUALITY PROTEIN: DNA-directed RNA polymerase II subunit 1-like	[R]	General function prediction only	Reverse transcriptase (RNA-dependent DNA polymerase)	Retrovirus-related Pol polyprotein from transposon TNT 1-94 OS=Nicotiana tabacum OX=4097 PE=2 SV=1	Putative RNA-directed DNA polymerase OS=Rosa chinensis OX=74649 GN=RchiOBHm_Chr7g0186831 PE=4 SV=1	L	Replication, recombination and repair	retrotransposon polyprotein [Rosa rugosa]
Rro05G013700.1	Molecular Function: nucleic acid binding (GO:0003676);; Molecular Function: RNA-directed DNA polymerase activity (GO:0003964);; Biological Process: DNA integration (GO:0015074);;	K12447|2.5e-88|thj:104808371|K12447 UDP-sugar pyrophosphorylase [EC:2.7.7.64] | (RefSeq) uncharacterized protein LOC104808371	[R]	General function prediction only	Reverse transcriptase (RNA-dependent DNA polymerase)	Retrovirus-related Pol polyprotein from transposon TNT 1-94 OS=Nicotiana tabacum OX=4097 PE=2 SV=1	Putative RNA-directed DNA polymerase OS=Rosa chinensis OX=74649 GN=RchiOBHm_Chr7g0186831 PE=4 SV=1	L	Replication, recombination and repair	retrotransposon polyprotein [Rosa rugosa]
Rro05G013790.1	Molecular Function: nucleic acid binding (GO:0003676);; Molecular Function: RNA-directed DNA polymerase activity (GO:0003964);; Biological Process: DNA integration (GO:0015074);;	K12447|1.1e-88|thj:104808371|K12447 UDP-sugar pyrophosphorylase [EC:2.7.7.64] | (RefSeq) uncharacterized protein LOC104808371	[R]	General function prediction only	Reverse transcriptase (RNA-dependent DNA polymerase)	Retrovirus-related Pol polyprotein from transposon TNT 1-94 OS=Nicotiana tabacum OX=4097 PE=2 SV=1	Putative RNA-directed DNA polymerase OS=Rosa chinensis OX=74649 GN=RchiOBHm_Chr7g0186831 PE=4 SV=1	L	Replication, recombination and repair	retrotransposon polyprotein [Rosa rugosa]
Rro05G014530.1	Molecular Function: nucleic acid binding (GO:0003676);; Molecular Function: RNA-directed DNA polymerase activity (GO:0003964);; Biological Process: DNA integration (GO:0015074);;	K03006|2.2e-94|adu:107466525|K03006 DNA-directed RNA polymerase II subunit RPB1 [EC:2.7.7.6] | (RefSeq) LOW QUALITY PROTEIN: DNA-directed RNA polymerase II subunit 1-like	[R]	General function prediction only	Reverse transcriptase (RNA-dependent DNA polymerase)	Retrovirus-related Pol polyprotein from transposon TNT 1-94 OS=Nicotiana tabacum OX=4097 PE=2 SV=1	Putative RNA-directed DNA polymerase OS=Rosa chinensis OX=74649 GN=RchiOBHm_Chr7g0186831 PE=4 SV=1	L	Replication, recombination and repair	retrotransposon polyprotein [Rosa rugosa]
Rro05G019420.1	Molecular Function: nucleic acid binding (GO:0003676);; Molecular Function: RNA-directed DNA polymerase activity (GO:0003964);; Biological Process: DNA integration (GO:0015074);;	K03006|4.6e-92|adu:107466525|K03006 DNA-directed RNA polymerase II subunit RPB1 [EC:2.7.7.6] | (RefSeq) LOW QUALITY PROTEIN: DNA-directed RNA polymerase II subunit 1-like	[R]	General function prediction only	Reverse transcriptase (RNA-dependent DNA polymerase)	Retrovirus-related Pol polyprotein from transposon TNT 1-94 OS=Nicotiana tabacum OX=4097 PE=2 SV=1	Putative RNA-directed DNA polymerase OS=Rosa chinensis OX=74649 GN=RchiOBHm_Chr7g0186831 PE=4 SV=1	L	Replication, recombination and repair	retrotransposon polyprotein [Rosa rugosa]
Rro05G024550.1	Molecular Function: nucleic acid binding (GO:0003676);; Molecular Function: RNA-directed DNA polymerase activity (GO:0003964);; Biological Process: DNA integration (GO:0015074);;	K03006|4.2e-90|adu:107466525|K03006 DNA-directed RNA polymerase II subunit RPB1 [EC:2.7.7.6] | (RefSeq) LOW QUALITY PROTEIN: DNA-directed RNA polymerase II subunit 1-like	[R]	General function prediction only	Reverse transcriptase (RNA-dependent DNA polymerase)	Copia protein OS=Drosophila melanogaster OX=7227 GN=GIP PE=1 SV=3	Putative RNA-directed DNA polymerase OS=Rosa chinensis OX=74649 GN=RchiOBHm_Chr7g0186831 PE=4 SV=1	L	Replication, recombination and repair	retrotransposon polyprotein [Rosa rugosa]
Rro05G024630.1	Molecular Function: nucleic acid binding (GO:0003676);; Molecular Function: RNA-directed DNA polymerase activity (GO:0003964);; Biological Process: DNA integration (GO:0015074);;	K03006|6.4e-94|adu:107466525|K03006 DNA-directed RNA polymerase II subunit RPB1 [EC:2.7.7.6] | (RefSeq) LOW QUALITY PROTEIN: DNA-directed RNA polymerase II subunit 1-like	[R]	General function prediction only	Reverse transcriptase (RNA-dependent DNA polymerase)	Retrovirus-related Pol polyprotein from transposon TNT 1-94 OS=Nicotiana tabacum OX=4097 PE=2 SV=1	Putative RNA-directed DNA polymerase OS=Rosa chinensis OX=74649 GN=RchiOBHm_Chr7g0186831 PE=4 SV=1	L	Replication, recombination and repair	retrotransposon polyprotein [Rosa rugosa]
Rro05G027870.1	Molecular Function: nucleic acid binding (GO:0003676);; Molecular Function: RNA-directed DNA polymerase activity (GO:0003964);; Biological Process: DNA integration (GO:0015074);;	K03006|3.5e-92|adu:107466525|K03006 DNA-directed RNA polymerase II subunit RPB1 [EC:2.7.7.6] | (RefSeq) LOW QUALITY PROTEIN: DNA-directed RNA polymerase II subunit 1-like	[R]	General function prediction only	Reverse transcriptase (RNA-dependent DNA polymerase)	Retrovirus-related Pol polyprotein from transposon TNT 1-94 OS=Nicotiana tabacum OX=4097 PE=2 SV=1	Putative RNA-directed DNA polymerase OS=Rosa chinensis OX=74649 GN=RchiOBHm_Chr7g0186831 PE=4 SV=1	L	Replication, recombination and repair	retrotransposon polyprotein [Rosa rugosa]
Rro05G033870.1	Molecular Function: nucleic acid binding (GO:0003676);; Molecular Function: RNA-directed DNA polymerase activity (GO:0003964);; Biological Process: DNA integration (GO:0015074);;	K12447|1.9e-87|thj:104808371|K12447 UDP-sugar pyrophosphorylase [EC:2.7.7.64] | (RefSeq) uncharacterized protein LOC104808371	[R]	General function prediction only	Reverse transcriptase (RNA-dependent DNA polymerase)	Retrovirus-related Pol polyprotein from transposon TNT 1-94 OS=Nicotiana tabacum OX=4097 PE=2 SV=1	Putative RNA-directed DNA polymerase OS=Rosa chinensis OX=74649 GN=RchiOBHm_Chr7g0186831 PE=4 SV=1	L	Replication, recombination and repair	retrotransposon polyprotein [Rosa rugosa]
Rro05G035430.1	Molecular Function: nucleic acid binding (GO:0003676);; Molecular Function: RNA-directed DNA polymerase activity (GO:0003964);; Biological Process: DNA integration (GO:0015074);;	K03006|1.4e-96|adu:107466525|K03006 DNA-directed RNA polymerase II subunit RPB1 [EC:2.7.7.6] | (RefSeq) LOW QUALITY PROTEIN: DNA-directed RNA polymerase II subunit 1-like	[R]	General function prediction only	Reverse transcriptase (RNA-dependent DNA polymerase)	Retrovirus-related Pol polyprotein from transposon TNT 1-94 OS=Nicotiana tabacum OX=4097 PE=2 SV=1	Putative RNA-directed DNA polymerase OS=Rosa chinensis OX=74649 GN=RchiOBHm_Chr7g0186831 PE=4 SV=1	L	Replication, recombination and repair	retrotransposon protein [Rosa rugosa]
Rro06G000800.1	Molecular Function: nucleic acid binding (GO:0003676);; Molecular Function: RNA-directed DNA polymerase activity (GO:0003964);; Biological Process: DNA integration (GO:0015074);;	K12447|2.0e-78|thj:104808371|K12447 UDP-sugar pyrophosphorylase [EC:2.7.7.64] | (RefSeq) uncharacterized protein LOC104808371	[R]	General function prediction only	Reverse transcriptase (RNA-dependent DNA polymerase)	Copia protein OS=Drosophila melanogaster OX=7227 GN=GIP PE=1 SV=3	Putative RNA-directed DNA polymerase OS=Rosa chinensis OX=74649 GN=RchiOBHm_Chr7g0186831 PE=4 SV=1	L	Replication, recombination and repair	retrotransposon polyprotein [Rosa rugosa]
Rro06G021110.1	Molecular Function: nucleic acid binding (GO:0003676);; Molecular Function: RNA-directed DNA polymerase activity (GO:0003964);; Biological Process: DNA integration (GO:0015074);;	K03006|3.2e-93|adu:107466525|K03006 DNA-directed RNA polymerase II subunit RPB1 [EC:2.7.7.6] | (RefSeq) LOW QUALITY PROTEIN: DNA-directed RNA polymerase II subunit 1-like	[R]	General function prediction only	Reverse transcriptase (RNA-dependent DNA polymerase)	Retrovirus-related Pol polyprotein from transposon TNT 1-94 OS=Nicotiana tabacum OX=4097 PE=2 SV=1	Putative RNA-directed DNA polymerase OS=Rosa chinensis OX=74649 GN=RchiOBHm_Chr7g0186831 PE=4 SV=1	L	Replication, recombination and repair	retrotransposon polyprotein [Rosa rugosa]
Rro06G036240.1	Molecular Function: nucleic acid binding (GO:0003676);; Molecular Function: RNA-directed DNA polymerase activity (GO:0003964);; Biological Process: DNA integration (GO:0015074);;	K12447|1.5e-88|thj:104808371|K12447 UDP-sugar pyrophosphorylase [EC:2.7.7.64] | (RefSeq) uncharacterized protein LOC104808371	[R]	General function prediction only	Reverse transcriptase (RNA-dependent DNA polymerase)	Retrovirus-related Pol polyprotein from transposon TNT 1-94 OS=Nicotiana tabacum OX=4097 PE=2 SV=1	Putative RNA-directed DNA polymerase OS=Rosa chinensis OX=74649 GN=RchiOBHm_Chr7g0186831 PE=4 SV=1	L	Replication, recombination and repair	retrotransposon polyprotein [Rosa rugosa]
Rro06G042750.1	Molecular Function: nucleic acid binding (GO:0003676);; Molecular Function: RNA-directed DNA polymerase activity (GO:0003964);; Biological Process: DNA integration (GO:0015074);;	K12447|1.7e-89|thj:104808371|K12447 UDP-sugar pyrophosphorylase [EC:2.7.7.64] | (RefSeq) uncharacterized protein LOC104808371	[R]	General function prediction only	Reverse transcriptase (RNA-dependent DNA polymerase)	Retrovirus-related Pol polyprotein from transposon TNT 1-94 OS=Nicotiana tabacum OX=4097 PE=2 SV=1	Putative RNA-directed DNA polymerase OS=Rosa chinensis OX=74649 GN=RchiOBHm_Chr7g0186831 PE=4 SV=1	L	Replication, recombination and repair	retrotransposon polyprotein [Rosa rugosa]
Rro06G046790.1	Molecular Function: nucleic acid binding (GO:0003676);; Biological Process: DNA integration (GO:0015074);;	K03006|8.0e-105|adu:107466525|K03006 DNA-directed RNA polymerase II subunit RPB1 [EC:2.7.7.6] | (RefSeq) LOW QUALITY PROTEIN: DNA-directed RNA polymerase II subunit 1-like	[R]	General function prediction only	Reverse transcriptase (RNA-dependent DNA polymerase)	Copia protein OS=Drosophila melanogaster OX=7227 GN=GIP PE=1 SV=3	Disease resistance protein CC-NBS-LRR class family OS=Prunus dulcis OX=3755 GN=Prudu_008265 PE=4 SV=1	L	Replication, recombination and repair	hypothetical protein VITISV_035070 [Vitis vinifera]
Rro07G012750.1	Molecular Function: nucleic acid binding (GO:0003676);; Molecular Function: RNA-directed DNA polymerase activity (GO:0003964);; Biological Process: DNA integration (GO:0015074);;	K03006|9.3e-93|adu:107466525|K03006 DNA-directed RNA polymerase II subunit RPB1 [EC:2.7.7.6] | (RefSeq) LOW QUALITY PROTEIN: DNA-directed RNA polymerase II subunit 1-like	[R]	General function prediction only	Reverse transcriptase (RNA-dependent DNA polymerase)	Retrovirus-related Pol polyprotein from transposon TNT 1-94 OS=Nicotiana tabacum OX=4097 PE=2 SV=1	Putative RNA-directed DNA polymerase OS=Rosa chinensis OX=74649 GN=RchiOBHm_Chr7g0186831 PE=4 SV=1	L	Replication, recombination and repair	retrotransposon polyprotein [Rosa rugosa]
Rro07G016580.1	Molecular Function: nucleic acid binding (GO:0003676);; Molecular Function: RNA-directed DNA polymerase activity (GO:0003964);; Biological Process: DNA integration (GO:0015074);;	K12447|2.5e-88|thj:104808371|K12447 UDP-sugar pyrophosphorylase [EC:2.7.7.64] | (RefSeq) uncharacterized protein LOC104808371	[R]	General function prediction only	Reverse transcriptase (RNA-dependent DNA polymerase)	Retrovirus-related Pol polyprotein from transposon TNT 1-94 OS=Nicotiana tabacum OX=4097 PE=2 SV=1	Putative RNA-directed DNA polymerase OS=Rosa chinensis OX=74649 GN=RchiOBHm_Chr7g0186831 PE=4 SV=1	L	Replication, recombination and repair	retrotransposon polyprotein [Rosa rugosa]
Rro07G023130.1	Molecular Function: nucleic acid binding (GO:0003676);; Molecular Function: RNA-directed DNA polymerase activity (GO:0003964);; Biological Process: DNA integration (GO:0015074);;	K03006|4.9e-94|adu:107466525|K03006 DNA-directed RNA polymerase II subunit RPB1 [EC:2.7.7.6] | (RefSeq) LOW QUALITY PROTEIN: DNA-directed RNA polymerase II subunit 1-like	[R]	General function prediction only	Reverse transcriptase (RNA-dependent DNA polymerase)	Retrovirus-related Pol polyprotein from transposon TNT 1-94 OS=Nicotiana tabacum OX=4097 PE=2 SV=1	Putative RNA-directed DNA polymerase OS=Rosa chinensis OX=74649 GN=RchiOBHm_Chr7g0186831 PE=4 SV=1	L	Replication, recombination and repair	retrotransposon polyprotein [Rosa rugosa]
Rro07G024940.1	Molecular Function: nucleic acid binding (GO:0003676);; Molecular Function: RNA-directed DNA polymerase activity (GO:0003964);; Biological Process: DNA integration (GO:0015074);;	K03006|9.3e-93|adu:107466525|K03006 DNA-directed RNA polymerase II subunit RPB1 [EC:2.7.7.6] | (RefSeq) LOW QUALITY PROTEIN: DNA-directed RNA polymerase II subunit 1-like	[R]	General function prediction only	Reverse transcriptase (RNA-dependent DNA polymerase)	Retrovirus-related Pol polyprotein from transposon TNT 1-94 OS=Nicotiana tabacum OX=4097 PE=2 SV=1	Putative RNA-directed DNA polymerase OS=Rosa chinensis OX=74649 GN=RchiOBHm_Chr7g0186831 PE=4 SV=1	L	Replication, recombination and repair	retrotransposon polyprotein [Rosa rugosa]
Rro07G026410.1	Molecular Function: nucleic acid binding (GO:0003676);; Molecular Function: RNA-directed DNA polymerase activity (GO:0003964);; Biological Process: DNA integration (GO:0015074);;	K03006|1.7e-86|adu:107466525|K03006 DNA-directed RNA polymerase II subunit RPB1 [EC:2.7.7.6] | (RefSeq) LOW QUALITY PROTEIN: DNA-directed RNA polymerase II subunit 1-like	[R]	General function prediction only	Reverse transcriptase (RNA-dependent DNA polymerase)	Copia protein OS=Drosophila melanogaster OX=7227 GN=GIP PE=1 SV=3	Putative RNA-directed DNA polymerase OS=Rosa chinensis OX=74649 GN=RchiOBHm_Chr7g0186831 PE=4 SV=1	L	Replication, recombination and repair	retrotransposon polyprotein [Rosa rugosa]
Rro07G029210.1	Molecular Function: nucleic acid binding (GO:0003676);; Molecular Function: RNA-directed DNA polymerase activity (GO:0003964);; Biological Process: DNA integration (GO:0015074);;	K03006|5.4e-93|adu:107466525|K03006 DNA-directed RNA polymerase II subunit RPB1 [EC:2.7.7.6] | (RefSeq) LOW QUALITY PROTEIN: DNA-directed RNA polymerase II subunit 1-like	[R]	General function prediction only	Reverse transcriptase (RNA-dependent DNA polymerase)	Retrovirus-related Pol polyprotein from transposon TNT 1-94 OS=Nicotiana tabacum OX=4097 PE=2 SV=1	Putative RNA-directed DNA polymerase OS=Rosa chinensis OX=74649 GN=RchiOBHm_Chr7g0186831 PE=4 SV=1	L	Replication, recombination and repair	retrotransposon polyprotein [Rosa rugosa]
Rroptg000193lG000030.1	Molecular Function: nucleic acid binding (GO:0003676);; Molecular Function: RNA-directed DNA polymerase activity (GO:0003964);; Biological Process: DNA integration (GO:0015074);;	K12447|1.0e-77|thj:104808371|K12447 UDP-sugar pyrophosphorylase [EC:2.7.7.64] | (RefSeq) uncharacterized protein LOC104808371	[R]	General function prediction only	Reverse transcriptase (RNA-dependent DNA polymerase)	Copia protein OS=Drosophila melanogaster OX=7227 GN=GIP PE=1 SV=3	Putative RNA-directed DNA polymerase OS=Rosa chinensis OX=74649 GN=RchiOBHm_Chr7g0186831 PE=4 SV=1	L	Replication, recombination and repair	retrotransposon polyprotein [Rosa rugosa]
Rro02G028610.1	Molecular Function: cysteine-type peptidase activity (GO:0008234);;	--	--	--	Ulp1 protease family, C-terminal catalytic domain	--	Putative Ulp1 protease family catalytic domain-containing protein OS=Rosa chinensis OX=74649 GN=RchiOBHm_Chr2g0095661 PE=3 SV=1	S	Function unknown	PREDICTED: uncharacterized protein LOC101300171 [Fragaria vesca subsp. vesca]
Rro04G022600.1	Molecular Function: cysteine-type peptidase activity (GO:0008234);;	K12235|1.8e-13|pavi:110763563|K12235 serine racemase [EC:5.1.1.18] | (RefSeq) uncharacterized protein LOC110763563 isoform X1	--	--	--	--	Putative Ulp1 protease family catalytic domain-containing protein OS=Rosa chinensis OX=74649 GN=RchiOBHm_Chr6g0275521 PE=3 SV=1	--	--	hypothetical protein PRUPE_ppb024621mg, partial [Prunus persica]
Rro05G023790.1	Molecular Function: cysteine-type peptidase activity (GO:0008234);;	--	--	--	--	--	Putative Ulp1 protease family catalytic domain-containing protein OS=Rosa chinensis OX=74649 GN=RchiOBHm_Chr2g0108851 PE=3 SV=1	S	Function unknown	PREDICTED: uncharacterized protein LOC101300171 [Fragaria vesca subsp. vesca]
Rro06G025830.1	Molecular Function: cysteine-type peptidase activity (GO:0008234);;	K12235|5.4e-18|pavi:110763563|K12235 serine racemase [EC:5.1.1.18] | (RefSeq) uncharacterized protein LOC110763563 isoform X1	--	--	Ulp1 protease family, C-terminal catalytic domain	--	Putative Ulp1 protease family catalytic domain-containing protein OS=Rosa chinensis OX=74649 GN=RchiOBHm_Chr6g0275521 PE=3 SV=1	--	--	hypothetical protein PRUPE_ppb024621mg, partial [Prunus persica]
Rro06G028300.1	Molecular Function: cysteine-type peptidase activity (GO:0008234);;	K12235|3.2e-16|pavi:110763563|K12235 serine racemase [EC:5.1.1.18] | (RefSeq) uncharacterized protein LOC110763563 isoform X1	--	--	--	--	Putative Ulp1 protease family catalytic domain, transposase, Tnp1/En/Spm OS=Rosa chinensis OX=74649 GN=RchiOBHm_Chr1g0316591 PE=3 SV=1	S	Function unknown	PREDICTED: uncharacterized protein LOC101300171 [Fragaria vesca subsp. vesca]
Rroptg000012lG000390.1	Molecular Function: cysteine-type peptidase activity (GO:0008234);;	K12235|1.1e-07|pavi:110763563|K12235 serine racemase [EC:5.1.1.18] | (RefSeq) uncharacterized protein LOC110763563 isoform X1	--	--	Ulp1 protease family, C-terminal catalytic domain	--	Putative Ulp1 protease family catalytic domain-containing protein OS=Rosa chinensis OX=74649 GN=RchiOBHm_Chr4g0407981 PE=3 SV=1	S	Function unknown	PREDICTED: uncharacterized protein LOC101300171 [Fragaria vesca subsp. vesca]
Rroptg000012lG000790.1	Molecular Function: cysteine-type peptidase activity (GO:0008234);;	K12235|3.2e-10|pavi:110763563|K12235 serine racemase [EC:5.1.1.18] | (RefSeq) uncharacterized protein LOC110763563 isoform X1	--	--	Ulp1 protease family, C-terminal catalytic domain	--	Putative Ulp1 protease family catalytic domain-containing protein OS=Rosa chinensis OX=74649 GN=RchiOBHm_Chr6g0275521 PE=3 SV=1	S	Function unknown	hypothetical protein PRUPE_ppb015974mg [Prunus persica]
Rro01G015060.1	Molecular Function: zinc ion binding (GO:0008270);; Molecular Function: cinnamyl-alcohol dehydrogenase activity (GO:0045551);; Molecular Function: sinapyl alcohol dehydrogenase activity (GO:0052747);;	K23232|2.8e-162|nau:109215604|K23232 8-hydroxygeraniol dehydrogenase [EC:1.1.1.324] | (RefSeq) 8-hydroxygeraniol dehydrogenase-like	[Q]	Secondary metabolites biosynthesis, transport and catabolism	Alcohol dehydrogenase GroES-like domain	Probable mannitol dehydrogenase OS=Fragaria ananassa OX=3747 GN=CAD PE=2 SV=1	Putative cinnamyl-alcohol dehydrogenase OS=Rosa chinensis OX=74649 GN=RchiOBHm_Chr1g0314861 PE=3 SV=1	Q	Secondary metabolites biosynthesis, transport and catabolism	PREDICTED: probable mannitol dehydrogenase-like [Fragaria vesca subsp. vesca]
Rro01G015080.1	Molecular Function: zinc ion binding (GO:0008270);; Molecular Function: cinnamyl-alcohol dehydrogenase activity (GO:0045551);; Molecular Function: sinapyl alcohol dehydrogenase activity (GO:0052747);;	K23232|1.2e-165|sind:105176373|K23232 8-hydroxygeraniol dehydrogenase [EC:1.1.1.324] | (RefSeq) 8-hydroxygeraniol dehydrogenase	[Q]	Secondary metabolites biosynthesis, transport and catabolism	Alcohol dehydrogenase GroES-like domain	Probable mannitol dehydrogenase OS=Fragaria ananassa OX=3747 GN=CAD PE=2 SV=1	Putative cinnamyl-alcohol dehydrogenase OS=Rosa chinensis OX=74649 GN=RchiOBHm_Chr6g0270331 PE=3 SV=1	Q	Secondary metabolites biosynthesis, transport and catabolism	PREDICTED: uncharacterized protein LOC101304719 [Fragaria vesca subsp. vesca]
Rro01G015100.1	Molecular Function: zinc ion binding (GO:0008270);; Molecular Function: oxidoreductase activity (GO:0016491);;	K23232|1.9e-150|nau:109215604|K23232 8-hydroxygeraniol dehydrogenase [EC:1.1.1.324] | (RefSeq) 8-hydroxygeraniol dehydrogenase-like	[Q]	Secondary metabolites biosynthesis, transport and catabolism	Alcohol dehydrogenase GroES-like domain	Probable mannitol dehydrogenase OS=Fragaria ananassa OX=3747 GN=CAD PE=2 SV=1	Putative mannitol dehydrogenase OS=Prunus yedoensis var. nudiflora OX=2094558 GN=Pyn_05588 PE=3 SV=1	Q	Secondary metabolites biosynthesis, transport and catabolism	hypothetical protein PRUPE_ppa007622mg [Prunus persica]
Rro01G015110.1	Molecular Function: zinc ion binding (GO:0008270);; Molecular Function: cinnamyl-alcohol dehydrogenase activity (GO:0045551);; Molecular Function: sinapyl alcohol dehydrogenase activity (GO:0052747);;	K23232|2.0e-163|nau:109215604|K23232 8-hydroxygeraniol dehydrogenase [EC:1.1.1.324] | (RefSeq) 8-hydroxygeraniol dehydrogenase-like	[Q]	Secondary metabolites biosynthesis, transport and catabolism	Alcohol dehydrogenase GroES-like domain	Probable mannitol dehydrogenase OS=Fragaria ananassa OX=3747 GN=CAD PE=2 SV=1	Putative cinnamyl-alcohol dehydrogenase OS=Rosa chinensis OX=74649 GN=RchiOBHm_Chr2g0110531 PE=3 SV=1	Q	Secondary metabolites biosynthesis, transport and catabolism	PREDICTED: probable mannitol dehydrogenase-like [Fragaria vesca subsp. vesca]
Rro01G015140.1	Molecular Function: zinc ion binding (GO:0008270);; Molecular Function: oxidoreductase activity (GO:0016491);;	K23232|7.8e-168|nsy:104232065|K23232 8-hydroxygeraniol dehydrogenase [EC:1.1.1.324] | (RefSeq) 8-hydroxygeraniol dehydrogenase-like	[Q]	Secondary metabolites biosynthesis, transport and catabolism	Alcohol dehydrogenase GroES-like domain	Probable mannitol dehydrogenase OS=Fragaria ananassa OX=3747 GN=CAD PE=2 SV=1	Cinnamyl alcohol dehydrogenase OS=Sinopodophyllum hexandrum OX=93608 PE=2 SV=1	Q	Secondary metabolites biosynthesis, transport and catabolism	cinnamyl alcohol dehydrogenase [Sinopodophyllum hexandrum]
Rro07G016800.1	Molecular Function: zinc ion binding (GO:0008270);; Molecular Function: cinnamyl-alcohol dehydrogenase activity (GO:0045551);; Molecular Function: sinapyl alcohol dehydrogenase activity (GO:0052747);;	K23232|3.9e-167|nto:104103376|K23232 8-hydroxygeraniol dehydrogenase [EC:1.1.1.324] | (RefSeq) 8-hydroxygeraniol dehydrogenase-like	[Q]	Secondary metabolites biosynthesis, transport and catabolism	Alcohol dehydrogenase GroES-like domain	Probable mannitol dehydrogenase OS=Fragaria ananassa OX=3747 GN=CAD PE=2 SV=1	Putative cinnamyl-alcohol dehydrogenase OS=Rosa chinensis OX=74649 GN=RchiOBHm_Chr6g0270311 PE=3 SV=1	Q	Secondary metabolites biosynthesis, transport and catabolism	PREDICTED: probable mannitol dehydrogenase-like [Fragaria vesca subsp. vesca]
Rro01G000800.1	Molecular Function: nucleic acid binding (GO:0003676);; Molecular Function: RNA-directed DNA polymerase activity (GO:0003964);; Molecular Function: RNA-DNA hybrid ribonuclease activity (GO:0004523);;	K03283|9.6e-06|pvu:PHAVU_006G170300g|K03283 heat shock 70kDa protein 1/2/6/8 | (RefSeq) hypothetical protein	[R]	General function prediction only	Reverse transcriptase-like	--	Putative ribonuclease H-like domain, reverse transcriptase zinc-binding domain-containing protein OS=Rosa chinensis OX=74649 GN=RchiOBHm_Chr5g0018821 PE=4 SV=1	E	Amino acid transport and metabolism	hypothetical protein PRUPE_ppa014857mg, partial [Prunus persica]
Rro01G013170.1	Molecular Function: nucleic acid binding (GO:0003676);; Molecular Function: RNA-DNA hybrid ribonuclease activity (GO:0004523);;	K03283|3.8e-09|ccaj:109787854|K03283 heat shock 70kDa protein 1/2/6/8 | (RefSeq) heat shock 70 kDa protein-like	[R]	General function prediction only	Reverse transcriptase-like	--	Putative ribonuclease H-like domain-containing protein OS=Rosa chinensis OX=74649 GN=RchiOBHm_Chr7g0200931 PE=4 SV=1	S	Function unknown	PREDICTED: putative ribonuclease H protein At1g65750-like [Fragaria vesca subsp. vesca]
Rro02G002800.1	Molecular Function: nucleic acid binding (GO:0003676);; Molecular Function: RNA-directed DNA polymerase activity (GO:0003964);; Molecular Function: RNA-DNA hybrid ribonuclease activity (GO:0004523);;	K14442|3.9e-19|var:108342813|K14442 ATP-dependent RNA helicase DHX36 [EC:3.6.4.13] | (RefSeq) DExH-box ATP-dependent RNA helicase DExH6	[R]	General function prediction only	Reverse transcriptase-like	Putative ribonuclease H protein At1g65750 OS=Arabidopsis thaliana OX=3702 GN=At1g65750 PE=3 SV=1	Putative ribonuclease H-like domain, reverse transcriptase zinc-binding domain-containing protein OS=Rosa chinensis OX=74649 GN=RchiOBHm_Chr5g0018821 PE=4 SV=1	S	Function unknown	PREDICTED: putative ribonuclease H protein At1g65750-like [Fragaria vesca subsp. vesca]
Rro02G019320.1	Molecular Function: nucleic acid binding (GO:0003676);; Molecular Function: RNA-DNA hybrid ribonuclease activity (GO:0004523);;	K14442|1.3e-10|var:108342813|K14442 ATP-dependent RNA helicase DHX36 [EC:3.6.4.13] | (RefSeq) DExH-box ATP-dependent RNA helicase DExH6	[R]	General function prediction only	Reverse transcriptase-like	Putative ribonuclease H protein At1g65750 OS=Arabidopsis thaliana OX=3702 GN=At1g65750 PE=3 SV=1	Putative ribonuclease H-like domain-containing protein OS=Rosa chinensis OX=74649 GN=RchiOBHm_Chr7g0200931 PE=4 SV=1	S	Function unknown	PREDICTED: putative ribonuclease H protein At1g65750-like [Fragaria vesca subsp. vesca]
Rro03G002090.1	Molecular Function: nucleic acid binding (GO:0003676);; Molecular Function: RNA-DNA hybrid ribonuclease activity (GO:0004523);;	--	[R]	General function prediction only	Reverse transcriptase-like	--	Putative ribonuclease H-like domain-containing protein OS=Rosa chinensis OX=74649 GN=RchiOBHm_Chr7g0200931 PE=4 SV=1	S	Function unknown	PREDICTED: putative ribonuclease H protein At1g65750-like [Fragaria vesca subsp. vesca]
Rro03G007280.1	Molecular Function: nucleic acid binding (GO:0003676);; Molecular Function: RNA-directed DNA polymerase activity (GO:0003964);; Molecular Function: RNA-DNA hybrid ribonuclease activity (GO:0004523);;	K14442|2.7e-19|var:108342813|K14442 ATP-dependent RNA helicase DHX36 [EC:3.6.4.13] | (RefSeq) DExH-box ATP-dependent RNA helicase DExH6	[R]	General function prediction only	Reverse transcriptase-like	Putative ribonuclease H protein At1g65750 OS=Arabidopsis thaliana OX=3702 GN=At1g65750 PE=3 SV=1	Putative ribonuclease H-like domain, reverse transcriptase zinc-binding domain-containing protein OS=Rosa chinensis OX=74649 GN=RchiOBHm_Chr5g0018821 PE=4 SV=1	S	Function unknown	PREDICTED: putative ribonuclease H protein At1g65750-like [Fragaria vesca subsp. vesca]
Rro03G013140.1	Molecular Function: nucleic acid binding (GO:0003676);; Molecular Function: RNA-directed DNA polymerase activity (GO:0003964);; Molecular Function: RNA-DNA hybrid ribonuclease activity (GO:0004523);;	K14442|4.0e-20|var:108342813|K14442 ATP-dependent RNA helicase DHX36 [EC:3.6.4.13] | (RefSeq) DExH-box ATP-dependent RNA helicase DExH6	[R]	General function prediction only	Reverse transcriptase-like	Putative ribonuclease H protein At1g65750 OS=Arabidopsis thaliana OX=3702 GN=At1g65750 PE=3 SV=1	Putative ribonuclease H-like domain, reverse transcriptase zinc-binding domain-containing protein OS=Rosa chinensis OX=74649 GN=RchiOBHm_Chr6g0262791 PE=4 SV=1	E	Amino acid transport and metabolism	PREDICTED: putative ribonuclease H protein At1g65750-like [Fragaria vesca subsp. vesca]
Rro03G013290.1	Molecular Function: nucleic acid binding (GO:0003676);; Molecular Function: RNA-DNA hybrid ribonuclease activity (GO:0004523);;	--	[R]	General function prediction only	Reverse transcriptase-like	Putative ribonuclease H protein At1g65750 OS=Arabidopsis thaliana OX=3702 GN=At1g65750 PE=3 SV=1	Putative ribonuclease H-like domain-containing protein OS=Rosa chinensis OX=74649 GN=RchiOBHm_Chr7g0200931 PE=4 SV=1	S	Function unknown	PREDICTED: putative ribonuclease H protein At1g65750-like [Fragaria vesca subsp. vesca]
Rro03G016760.1	Molecular Function: nucleic acid binding (GO:0003676);; Molecular Function: RNA-directed DNA polymerase activity (GO:0003964);; Molecular Function: RNA-DNA hybrid ribonuclease activity (GO:0004523);;	K14442|8.4e-16|pvu:PHAVU_006G027200g|K14442 ATP-dependent RNA helicase DHX36 [EC:3.6.4.13] | (RefSeq) hypothetical protein	[R]	General function prediction only	Reverse transcriptase-like	Putative ribonuclease H protein At1g65750 OS=Arabidopsis thaliana OX=3702 GN=At1g65750 PE=3 SV=1	Putative ribonuclease H-like domain, reverse transcriptase zinc-binding domain-containing protein OS=Rosa chinensis OX=74649 GN=RchiOBHm_Chr5g0018821 PE=4 SV=1	S	Function unknown	PREDICTED: putative ribonuclease H protein At1g65750-like [Fragaria vesca subsp. vesca]
Rro05G017890.1	Molecular Function: nucleic acid binding (GO:0003676);; Molecular Function: RNA-directed DNA polymerase activity (GO:0003964);; Molecular Function: RNA-DNA hybrid ribonuclease activity (GO:0004523);;	K14442|8.1e-18|var:108342813|K14442 ATP-dependent RNA helicase DHX36 [EC:3.6.4.13] | (RefSeq) DExH-box ATP-dependent RNA helicase DExH6	[R]	General function prediction only	Reverse transcriptase-like	Putative ribonuclease H protein At1g65750 OS=Arabidopsis thaliana OX=3702 GN=At1g65750 PE=3 SV=1	Putative ribonuclease H-like domain, reverse transcriptase zinc-binding domain-containing protein OS=Rosa chinensis OX=74649 GN=RchiOBHm_Chr5g0018821 PE=4 SV=1	E	Amino acid transport and metabolism	PREDICTED: putative ribonuclease H protein At1g65750-like [Fragaria vesca subsp. vesca]
Rro05G020710.1	Molecular Function: nucleic acid binding (GO:0003676);; Molecular Function: RNA-DNA hybrid ribonuclease activity (GO:0004523);;	K14442|2.0e-06|var:108342813|K14442 ATP-dependent RNA helicase DHX36 [EC:3.6.4.13] | (RefSeq) DExH-box ATP-dependent RNA helicase DExH6	[R]	General function prediction only	Reverse transcriptase-like	--	Putative ribonuclease H-like domain-containing protein OS=Rosa chinensis OX=74649 GN=RchiOBHm_Chr7g0200931 PE=4 SV=1	S	Function unknown	PREDICTED: putative ribonuclease H protein At1g65750-like [Fragaria vesca subsp. vesca]
Rro06G014730.1	Molecular Function: nucleic acid binding (GO:0003676);; Molecular Function: RNA-DNA hybrid ribonuclease activity (GO:0004523);;	--	[R]	General function prediction only	Reverse transcriptase-like	Putative ribonuclease H protein At1g65750 OS=Arabidopsis thaliana OX=3702 GN=At1g65750 PE=3 SV=1	Putative ribonuclease H-like domain-containing protein OS=Rosa chinensis OX=74649 GN=RchiOBHm_Chr7g0200931 PE=4 SV=1	S	Function unknown	PREDICTED: putative ribonuclease H protein At1g65750-like [Fragaria vesca subsp. vesca]
Rro06G028180.1	Molecular Function: nucleic acid binding (GO:0003676);; Molecular Function: RNA-DNA hybrid ribonuclease activity (GO:0004523);;	K03283|3.7e-10|var:108343597|K03283 heat shock 70kDa protein 1/2/6/8 | (RefSeq) heat shock 70 kDa protein-like	[R]	General function prediction only	Reverse transcriptase-like	--	Putative ribonuclease H-like domain-containing protein OS=Rosa chinensis OX=74649 GN=RchiOBHm_Chr7g0200931 PE=4 SV=1	S	Function unknown	PREDICTED: putative ribonuclease H protein At1g65750-like [Fragaria vesca subsp. vesca]
Rro07G028310.1	Molecular Function: nucleic acid binding (GO:0003676);; Molecular Function: RNA-directed DNA polymerase activity (GO:0003964);; Molecular Function: RNA-DNA hybrid ribonuclease activity (GO:0004523);;	--	[R]	General function prediction only	Reverse transcriptase-like	Putative ribonuclease H protein At1g65750 OS=Arabidopsis thaliana OX=3702 GN=At1g65750 PE=3 SV=1	Putative ribonuclease H-like domain, reverse transcriptase zinc-binding domain-containing protein OS=Rosa chinensis OX=74649 GN=RchiOBHm_Chr6g0262791 PE=4 SV=1	S	Function unknown	PREDICTED: putative ribonuclease H protein At1g65750-like [Fragaria vesca subsp. vesca]
Rro03G014240.1	Molecular Function: monooxygenase activity (GO:0004497);; Molecular Function: iron ion binding (GO:0005506);; Cellular Component: integral component of membrane (GO:0016021);; Molecular Function: oxidoreductase activity, acting on paired donors, with incorporation or reduction of molecular oxygen (GO:0016705);; Molecular Function: heme binding (GO:0020037);; Molecular Function: secologanin syntha…	K07426|1.5e-172|cpep:111792333|K07426 cytochrome P450 family 4 subfamily B polypeptide 1 [EC:1.14.14.1] | (RefSeq) cytochrome P450 CYP72A219-like	[QI]	--	Cytochrome P450	Cytochrome P450 CYP72A219 OS=Panax ginseng OX=4054 PE=2 SV=1	Putative secologanin synthase OS=Rosa chinensis OX=74649 GN=RchiOBHm_Chr5g0028621 PE=3 SV=1	Q	Secondary metabolites biosynthesis, transport and catabolism	PREDICTED: secologanin synthase-like [Fragaria vesca subsp. vesca]
Rro03G014250.1	Molecular Function: iron ion binding (GO:0005506);; Cellular Component: integral component of membrane (GO:0016021);; Molecular Function: heme binding (GO:0020037);; Molecular Function: 11-oxo-beta-amyrin 30-oxidase activity (GO:0102375);;	K07426|1.7e-168|cpep:111792333|K07426 cytochrome P450 family 4 subfamily B polypeptide 1 [EC:1.14.14.1] | (RefSeq) cytochrome P450 CYP72A219-like	[QI]	--	Cytochrome P450	Cytochrome P450 CYP72A219 OS=Panax ginseng OX=4054 PE=2 SV=1	Putative 11-oxo-beta-amyrin 30-oxidase OS=Rosa chinensis OX=74649 GN=RchiOBHm_Chr5g0028601 PE=3 SV=1	Q	Secondary metabolites biosynthesis, transport and catabolism	PREDICTED: secologanin synthase-like [Fragaria vesca subsp. vesca]
Rro03G014310.1	Molecular Function: monooxygenase activity (GO:0004497);; Molecular Function: iron ion binding (GO:0005506);; Cellular Component: integral component of membrane (GO:0016021);; Molecular Function: oxidoreductase activity, acting on paired donors, with incorporation or reduction of molecular oxygen (GO:0016705);; Molecular Function: heme binding (GO:0020037);; Molecular Function: secologanin syntha…	K07426|1.7e-171|cpep:111792333|K07426 cytochrome P450 family 4 subfamily B polypeptide 1 [EC:1.14.14.1] | (RefSeq) cytochrome P450 CYP72A219-like	[QI]	--	Cytochrome P450	Cytochrome P450 CYP72A219 OS=Panax ginseng OX=4054 PE=2 SV=1	Putative secologanin synthase OS=Rosa chinensis OX=74649 GN=RchiOBHm_Chr5g0028621 PE=3 SV=1	Q	Secondary metabolites biosynthesis, transport and catabolism	PREDICTED: secologanin synthase-like [Fragaria vesca subsp. vesca]
Rro03G014320.1	Molecular Function: monooxygenase activity (GO:0004497);; Molecular Function: iron ion binding (GO:0005506);; Cellular Component: integral component of membrane (GO:0016021);; Molecular Function: oxidoreductase activity, acting on paired donors, with incorporation or reduction of molecular oxygen (GO:0016705);; Molecular Function: heme binding (GO:0020037);; Molecular Function: secologanin syntha…	K07426|8.0e-174|cpep:111792333|K07426 cytochrome P450 family 4 subfamily B polypeptide 1 [EC:1.14.14.1] | (RefSeq) cytochrome P450 CYP72A219-like	[QI]	--	Cytochrome P450	Cytochrome P450 CYP72A219 OS=Panax ginseng OX=4054 PE=2 SV=1	Putative secologanin synthase OS=Rosa chinensis OX=74649 GN=RchiOBHm_Chr5g0028751 PE=3 SV=1	Q	Secondary metabolites biosynthesis, transport and catabolism	PREDICTED: secologanin synthase-like [Fragaria vesca subsp. vesca]
Rro03G014330.1	Molecular Function: monooxygenase activity (GO:0004497);; Molecular Function: iron ion binding (GO:0005506);; Cellular Component: integral component of membrane (GO:0016021);; Molecular Function: oxidoreductase activity, acting on paired donors, with incorporation or reduction of molecular oxygen (GO:0016705);; Molecular Function: heme binding (GO:0020037);; Molecular Function: secologanin syntha…	K07426|1.4e-170|cpep:111792333|K07426 cytochrome P450 family 4 subfamily B polypeptide 1 [EC:1.14.14.1] | (RefSeq) cytochrome P450 CYP72A219-like	[QI]	--	Cytochrome P450	Cytochrome P450 CYP72A219 OS=Panax ginseng OX=4054 PE=2 SV=1	Putative secologanin synthase OS=Rosa chinensis OX=74649 GN=RchiOBHm_Chr5g0028751 PE=3 SV=1	Q	Secondary metabolites biosynthesis, transport and catabolism	PREDICTED: secologanin synthase-like [Fragaria vesca subsp. vesca]
Rro03G014350.1	Molecular Function: monooxygenase activity (GO:0004497);; Molecular Function: iron ion binding (GO:0005506);; Cellular Component: integral component of membrane (GO:0016021);; Molecular Function: oxidoreductase activity, acting on paired donors, with incorporation or reduction of molecular oxygen (GO:0016705);; Molecular Function: heme binding (GO:0020037);; Molecular Function: secologanin syntha…	K07426|1.6e-182|cpep:111792333|K07426 cytochrome P450 family 4 subfamily B polypeptide 1 [EC:1.14.14.1] | (RefSeq) cytochrome P450 CYP72A219-like	[QI]	--	Cytochrome P450	Cytochrome P450 CYP72A219 OS=Panax ginseng OX=4054 PE=2 SV=1	Putative secologanin synthase OS=Rosa chinensis OX=74649 GN=RchiOBHm_Chr5g0028821 PE=3 SV=1	Q	Secondary metabolites biosynthesis, transport and catabolism	PREDICTED: secologanin synthase-like [Fragaria vesca subsp. vesca]
Rro03G014370.1	Molecular Function: monooxygenase activity (GO:0004497);; Molecular Function: iron ion binding (GO:0005506);; Cellular Component: integral component of membrane (GO:0016021);; Molecular Function: oxidoreductase activity, acting on paired donors, with incorporation or reduction of molecular oxygen (GO:0016705);; Molecular Function: heme binding (GO:0020037);; Molecular Function: secologanin syntha…	K07426|6.8e-173|cpep:111792333|K07426 cytochrome P450 family 4 subfamily B polypeptide 1 [EC:1.14.14.1] | (RefSeq) cytochrome P450 CYP72A219-like	[QI]	--	Cytochrome P450	Cytochrome P450 CYP72A219 OS=Panax ginseng OX=4054 PE=2 SV=1	Putative secologanin synthase OS=Rosa chinensis OX=74649 GN=RchiOBHm_Chr5g0028751 PE=3 SV=1	Q	Secondary metabolites biosynthesis, transport and catabolism	PREDICTED: secologanin synthase-like [Fragaria vesca subsp. vesca]
Rro03G014410.1	Molecular Function: monooxygenase activity (GO:0004497);; Molecular Function: iron ion binding (GO:0005506);; Cellular Component: integral component of membrane (GO:0016021);; Molecular Function: oxidoreductase activity, acting on paired donors, with incorporation or reduction of molecular oxygen (GO:0016705);; Molecular Function: heme binding (GO:0020037);; Molecular Function: secologanin syntha…	K07426|9.8e-172|cpep:111792333|K07426 cytochrome P450 family 4 subfamily B polypeptide 1 [EC:1.14.14.1] | (RefSeq) cytochrome P450 CYP72A219-like	[QI]	--	Cytochrome P450	Cytochrome P450 CYP72A219 OS=Panax ginseng OX=4054 PE=2 SV=1	Putative secologanin synthase OS=Rosa chinensis OX=74649 GN=RchiOBHm_Chr5g0028821 PE=3 SV=1	Q	Secondary metabolites biosynthesis, transport and catabolism	PREDICTED: secologanin synthase-like [Fragaria vesca subsp. vesca]
Rro05G016180.1	Molecular Function: iron ion binding (GO:0005506);; Cellular Component: integral component of membrane (GO:0016021);; Molecular Function: heme binding (GO:0020037);; Molecular Function: 11-oxo-beta-amyrin 30-oxidase activity (GO:0102375);;	K07426|7.4e-180|cpep:111792333|K07426 cytochrome P450 family 4 subfamily B polypeptide 1 [EC:1.14.14.1] | (RefSeq) cytochrome P450 CYP72A219-like	[QI]	--	Cytochrome P450	Cytochrome P450 CYP72A219 OS=Panax ginseng OX=4054 PE=2 SV=1	Putative 11-oxo-beta-amyrin 30-oxidase OS=Rosa chinensis OX=74649 GN=RchiOBHm_Chr7g0204421 PE=3 SV=1	Q	Secondary metabolites biosynthesis, transport and catabolism	PREDICTED: secologanin synthase-like [Fragaria vesca subsp. vesca]
Rro01G010070.1	Molecular Function: protein binding (GO:0005515);;	K11649|8.1e-06|mtr:MTR_6g053260|K11649 SWI/SNF related-matrix-associated actin-dependent regulator of chromatin subfamily C | (RefSeq) F-box and associated interaction domain protein	--	--	F-box associated domain	F-box/kelch-repeat protein At3g06240 OS=Arabidopsis thaliana OX=3702 GN=At3g06240 PE=2 SV=1	Putative F-box domain-containing protein OS=Rosa chinensis OX=74649 GN=RchiOBHm_Chr3g0480281 PE=4 SV=1	S	Function unknown	PREDICTED: F-box/kelch-repeat protein At3g06240-like [Fragaria vesca subsp. vesca]
Rro01G029520.1	Molecular Function: protein binding (GO:0005515);;	--	--	--	F-box domain	Putative F-box protein At4g29970 OS=Arabidopsis thaliana OX=3702 GN=At4g29970 PE=4 SV=1	Putative F-box domain-containing protein OS=Rosa chinensis OX=74649 GN=RchiOBHm_Chr3g0460411 PE=4 SV=1	--	--	PREDICTED: uncharacterized protein LOC101291868 [Fragaria vesca subsp. vesca]
Rro01G029530.1	Molecular Function: protein binding (GO:0005515);;	--	--	--	F-box associated domain	--	Putative F-box domain-containing protein OS=Rosa chinensis OX=74649 GN=RchiOBHm_Chr3g0480281 PE=4 SV=1	S	Function unknown	PREDICTED: F-box/kelch-repeat protein At3g06240-like [Fragaria vesca subsp. vesca]
Rro05G008730.1	Molecular Function: protein binding (GO:0005515);;	K21596|8.2e-10|nta:107794376|K21596 calmodulin-binding transcription activator | (RefSeq) uncharacterized LOC107794376	--	--	F-box associated domain	F-box/kelch-repeat protein At3g06240 OS=Arabidopsis thaliana OX=3702 GN=At3g06240 PE=2 SV=1	Putative F-box domain-containing protein OS=Rosa chinensis OX=74649 GN=RchiOBHm_Chr3g0480281 PE=4 SV=1	S	Function unknown	PREDICTED: F-box/kelch-repeat protein At3g06240-like [Fragaria vesca subsp. vesca]
Rro05G012790.1	Molecular Function: protein binding (GO:0005515);;	K11649|6.8e-07|mtr:MTR_6g053260|K11649 SWI/SNF related-matrix-associated actin-dependent regulator of chromatin subfamily C | (RefSeq) F-box and associated interaction domain protein	--	--	F-box associated domain	F-box/kelch-repeat protein At3g06240 OS=Arabidopsis thaliana OX=3702 GN=At3g06240 PE=2 SV=1	Putative F-box domain-containing protein OS=Rosa chinensis OX=74649 GN=RchiOBHm_Chr5g0016491 PE=4 SV=1	--	--	PREDICTED: F-box/kelch-repeat protein At3g06240-like [Prunus mume]
Rro06G029580.1	Molecular Function: protein binding (GO:0005515);;	K11649|1.2e-07|mtr:MTR_6g053260|K11649 SWI/SNF related-matrix-associated actin-dependent regulator of chromatin subfamily C | (RefSeq) F-box and associated interaction domain protein	--	--	F-box associated domain	F-box/kelch-repeat protein At3g06240 OS=Arabidopsis thaliana OX=3702 GN=At3g06240 PE=2 SV=1	Putative F-box domain-containing protein OS=Rosa chinensis OX=74649 GN=RchiOBHm_Chr3g0480281 PE=4 SV=1	--	--	PREDICTED: F-box protein At3g07870-like [Pyrus x bretschneideri]
Rro06G041400.1	Molecular Function: protein binding (GO:0005515);;	K11649|2.8e-08|mtr:MTR_6g053260|K11649 SWI/SNF related-matrix-associated actin-dependent regulator of chromatin subfamily C | (RefSeq) F-box and associated interaction domain protein	--	--	F-box associated domain	F-box protein At5g65850 OS=Arabidopsis thaliana OX=3702 GN=At5g65850 PE=2 SV=1	Putative F-box domain-containing protein OS=Rosa chinensis OX=74649 GN=RchiOBHm_Chr3g0480281 PE=4 SV=1	S	Function unknown	PREDICTED: putative F-box protein At1g30920-like [Fragaria vesca subsp. vesca]
Rro06G041760.1	Molecular Function: protein binding (GO:0005515);;	--	--	--	F-box associated domain	F-box/kelch-repeat protein At3g06240 OS=Arabidopsis thaliana OX=3702 GN=At3g06240 PE=2 SV=1	Putative F-box domain-containing protein OS=Rosa chinensis OX=74649 GN=RchiOBHm_Chr3g0480281 PE=4 SV=1	S	Function unknown	PREDICTED: F-box/kelch-repeat protein At3g06240-like [Fragaria vesca subsp. vesca]
Rro06G041770.1	Molecular Function: protein binding (GO:0005515);;	K11649|5.1e-10|mtr:MTR_6g053260|K11649 SWI/SNF related-matrix-associated actin-dependent regulator of chromatin subfamily C | (RefSeq) F-box and associated interaction domain protein	--	--	F-box associated domain	F-box/kelch-repeat protein At3g06240 OS=Arabidopsis thaliana OX=3702 GN=At3g06240 PE=2 SV=1	Putative F-box domain-containing protein OS=Rosa chinensis OX=74649 GN=RchiOBHm_Chr3g0480281 PE=4 SV=1	S	Function unknown	PREDICTED: F-box/kelch-repeat protein At3g06240-like [Fragaria vesca subsp. vesca]
Rro06G042350.1	Molecular Function: protein binding (GO:0005515);;	K11649|3.9e-12|mtr:MTR_6g053260|K11649 SWI/SNF related-matrix-associated actin-dependent regulator of chromatin subfamily C | (RefSeq) F-box and associated interaction domain protein	--	--	F-box associated	F-box/kelch-repeat protein At3g06240 OS=Arabidopsis thaliana OX=3702 GN=At3g06240 PE=2 SV=1	Putative F-box domain-containing protein OS=Rosa chinensis OX=74649 GN=RchiOBHm_Chr3g0480281 PE=4 SV=1	S	Function unknown	PREDICTED: putative F-box protein At1g30920-like [Fragaria vesca subsp. vesca]
Rro06G042400.1	Molecular Function: protein binding (GO:0005515);;	--	--	--	--	--	Putative F-box domain-containing protein OS=Rosa chinensis OX=74649 GN=RchiOBHm_Chr3g0480281 PE=4 SV=1	S	Function unknown	PREDICTED: putative F-box protein At1g30920-like [Fragaria vesca subsp. vesca]
Rro01G008200.1	Molecular Function: protein kinase activity (GO:0004672);; Molecular Function: ATP binding (GO:0005524);; Cellular Component: integral component of membrane (GO:0016021);;	K24104|7.1e-90|thj:104799061|K24104 GPN-loop GTPase | (RefSeq) LOW QUALITY PROTEIN: uncharacterized protein LOC104799061	--	--	Protein tyrosine and serine/threonine kinase	Cysteine-rich receptor-like protein kinase 25 OS=Arabidopsis thaliana OX=3702 GN=CRK25 PE=3 SV=1	Uncharacterized protein OS=Rosa chinensis OX=74649 GN=RchiOBHm_Chr5g0004241 PE=4 SV=1	T	Signal transduction mechanisms	PREDICTED: cysteine-rich receptor-like protein kinase 25 [Prunus mume]
Rro02G019200.1	Molecular Function: protein kinase activity (GO:0004672);; Molecular Function: ATP binding (GO:0005524);; Cellular Component: integral component of membrane (GO:0016021);;	K24104|6.3e-67|thj:104799061|K24104 GPN-loop GTPase | (RefSeq) LOW QUALITY PROTEIN: uncharacterized protein LOC104799061	--	--	Salt stress response/antifungal	Cysteine-rich receptor-like protein kinase 10 OS=Arabidopsis thaliana OX=3702 GN=CRK10 PE=1 SV=3	Uncharacterized protein OS=Rosa chinensis OX=74649 GN=RchiOBHm_Chr5g0004231 PE=4 SV=1	--	--	PREDICTED: cysteine-rich receptor-like protein kinase 25-like [Fragaria vesca subsp. vesca]
Rro02G027420.1	Molecular Function: protein kinase activity (GO:0004672);; Molecular Function: ATP binding (GO:0005524);; Cellular Component: integral component of membrane (GO:0016021);;	K24104|3.3e-84|thj:104799061|K24104 GPN-loop GTPase | (RefSeq) LOW QUALITY PROTEIN: uncharacterized protein LOC104799061	--	--	Protein tyrosine and serine/threonine kinase	Cysteine-rich receptor-like protein kinase 10 OS=Arabidopsis thaliana OX=3702 GN=CRK10 PE=1 SV=3	Uncharacterized protein OS=Rosa chinensis OX=74649 GN=RchiOBHm_Chr5g0004241 PE=4 SV=1	T	Signal transduction mechanisms	PREDICTED: uncharacterized protein LOC103324571 [Prunus mume]
Rro02G027430.1	Molecular Function: protein kinase activity (GO:0004672);; Molecular Function: ATP binding (GO:0005524);;	K24104|7.7e-83|thj:104799061|K24104 GPN-loop GTPase | (RefSeq) LOW QUALITY PROTEIN: uncharacterized protein LOC104799061	--	--	Protein tyrosine and serine/threonine kinase	Cysteine-rich receptor-like protein kinase 10 OS=Arabidopsis thaliana OX=3702 GN=CRK10 PE=1 SV=3	Uncharacterized protein OS=Rosa chinensis OX=74649 GN=RchiOBHm_Chr7g0219681 PE=4 SV=1	T	Signal transduction mechanisms	PREDICTED: uncharacterized protein LOC103324571 [Prunus mume]
Rro03G002480.1	Molecular Function: protein kinase activity (GO:0004672);; Molecular Function: ATP binding (GO:0005524);;	K24104|1.6e-83|thj:104799061|K24104 GPN-loop GTPase | (RefSeq) LOW QUALITY PROTEIN: uncharacterized protein LOC104799061	--	--	Protein tyrosine and serine/threonine kinase	Cysteine-rich receptor-like protein kinase 10 OS=Arabidopsis thaliana OX=3702 GN=CRK10 PE=1 SV=3	Uncharacterized protein OS=Rosa chinensis OX=74649 GN=RchiOBHm_Chr7g0219681 PE=4 SV=1	T	Signal transduction mechanisms	PREDICTED: uncharacterized protein LOC103324571 [Prunus mume]
Rro03G002500.1	Molecular Function: protein kinase activity (GO:0004672);; Molecular Function: ATP binding (GO:0005524);; Cellular Component: integral component of membrane (GO:0016021);;	K24104|2.7e-97|thj:104799061|K24104 GPN-loop GTPase | (RefSeq) LOW QUALITY PROTEIN: uncharacterized protein LOC104799061	--	--	Protein tyrosine and serine/threonine kinase	Cysteine-rich receptor-like protein kinase 10 OS=Arabidopsis thaliana OX=3702 GN=CRK10 PE=1 SV=3	Uncharacterized protein OS=Rosa chinensis OX=74649 GN=RchiOBHm_Chr5g0004231 PE=4 SV=1	T	Signal transduction mechanisms	PREDICTED: cysteine-rich receptor-like protein kinase 10 [Pyrus x bretschneideri]
Rro03G002510.1	Molecular Function: protein kinase activity (GO:0004672);; Molecular Function: ATP binding (GO:0005524);; Cellular Component: integral component of membrane (GO:0016021);;	K24104|5.6e-95|thj:104799061|K24104 GPN-loop GTPase | (RefSeq) LOW QUALITY PROTEIN: uncharacterized protein LOC104799061	--	--	Protein tyrosine and serine/threonine kinase	Cysteine-rich receptor-like protein kinase 25 OS=Arabidopsis thaliana OX=3702 GN=CRK25 PE=3 SV=1	Uncharacterized protein OS=Rosa chinensis OX=74649 GN=RchiOBHm_Chr5g0004241 PE=4 SV=1	T	Signal transduction mechanisms	PREDICTED: cysteine-rich receptor-like protein kinase 25 [Prunus mume]
Rro06G022280.1	Molecular Function: protein kinase activity (GO:0004672);; Molecular Function: ATP binding (GO:0005524);;	K24104|3.4e-76|thj:104799061|K24104 GPN-loop GTPase | (RefSeq) LOW QUALITY PROTEIN: uncharacterized protein LOC104799061	--	--	Protein tyrosine and serine/threonine kinase	Cysteine-rich receptor-like protein kinase 10 OS=Arabidopsis thaliana OX=3702 GN=CRK10 PE=1 SV=3	Uncharacterized protein OS=Rosa chinensis OX=74649 GN=RchiOBHm_Chr7g0219681 PE=4 SV=1	T	Signal transduction mechanisms	PREDICTED: cysteine-rich receptor-like protein kinase 10 [Prunus mume]
Rro01G011770.1	Molecular Function: ATP binding (GO:0005524);;	K03283|0.0e+00|mdm:103434172|K03283 heat shock 70kDa protein 1/2/6/8 | (RefSeq) heat shock cognate 70 kDa protein 2	[O]	Posttranslational modification, protein turnover, chaperones	Hsp70 protein	Heat shock 70 kDa protein 4 OS=Arabidopsis thaliana OX=3702 GN=HSP70-4 PE=1 SV=1	Uncharacterized protein OS=Malus baccata OX=106549 GN=C1H46_007183 PE=3 SV=1	O	Posttranslational modification, protein turnover, chaperones	PREDICTED: heat shock cognate 70 kDa protein 2 [Malus domestica]
Rro02G038970.1	Molecular Function: ATP binding (GO:0005524);;	K03283|1.0e-271|thj:104827323|K03283 heat shock 70kDa protein 1/2/6/8 | (RefSeq) probable mediator of RNA polymerase II transcription subunit 37c	[O]	Posttranslational modification, protein turnover, chaperones	Hsp70 protein	Heat shock cognate 70 kDa protein OS=Petunia hybrida OX=4102 GN=HSP70 PE=2 SV=1	Heat shock cognate 70 kDa protein 2-like OS=Cucumis melo var. makuwa OX=1194695 GN=E6C27_scaffold246G00350 PE=3 SV=1	O	Posttranslational modification, protein turnover, chaperones	PREDICTED: probable mediator of RNA polymerase II transcription subunit 37c [Tarenaya hassleriana]
Rro02G038990.1	Molecular Function: ATP binding (GO:0005524);;	K03283|3.5e-168|cmo:103498170|K03283 heat shock 70kDa protein 1/2/6/8 | (RefSeq) heat shock cognate 70 kDa protein 2-like	[O]	Posttranslational modification, protein turnover, chaperones	Hsp70 protein	Heat shock cognate 70 kDa protein OS=Petunia hybrida OX=4102 GN=HSP70 PE=2 SV=1	Heat shock cognate 70 kDa protein 2-like OS=Cucumis melo var. makuwa OX=1194695 GN=E6C27_scaffold246G00350 PE=3 SV=1	O	Posttranslational modification, protein turnover, chaperones	PREDICTED: heat shock cognate 70 kDa protein 2-like [Cucumis melo]
Rro02G039090.1	Molecular Function: ATP binding (GO:0005524);;	K03283|5.6e-267|thj:104827323|K03283 heat shock 70kDa protein 1/2/6/8 | (RefSeq) probable mediator of RNA polymerase II transcription subunit 37c	[O]	Posttranslational modification, protein turnover, chaperones	Hsp70 protein	Heat shock cognate 70 kDa protein OS=Petunia hybrida OX=4102 GN=HSP70 PE=2 SV=1	Putative Heat shock protein 70 family OS=Rosa chinensis OX=74649 GN=RchiOBHm_Chr6g0244811 PE=3 SV=1	O	Posttranslational modification, protein turnover, chaperones	PREDICTED: probable mediator of RNA polymerase II transcription subunit 37c [Tarenaya hassleriana]
Rro05G014420.1	Molecular Function: ATP binding (GO:0005524);;	K03283|6.0e-277|fve:101313219|K03283 heat shock 70kDa protein 1/2/6/8 | (RefSeq) probable mediator of RNA polymerase II transcription subunit 37c	[O]	Posttranslational modification, protein turnover, chaperones	Hsp70 protein	Heat shock 70 kDa protein 1 OS=Arabidopsis thaliana OX=3702 GN=HSP70-1 PE=1 SV=3	Putative Heat shock protein 70 family OS=Rosa chinensis OX=74649 GN=RchiOBHm_Chr2g0129341 PE=3 SV=1	O	Posttranslational modification, protein turnover, chaperones	PREDICTED: probable mediator of RNA polymerase II transcription subunit 37c-like [Fragaria vesca subsp. vesca]
Rro05G014470.1	Molecular Function: ATP binding (GO:0005524);;	K03283|9.9e-272|mesc:110624669|K03283 heat shock 70kDa protein 1/2/6/8 | (RefSeq) heat shock cognate 70 kDa protein 2-like	[O]	Posttranslational modification, protein turnover, chaperones	Hsp70 protein	Heat shock cognate 70 kDa protein OS=Petunia hybrida OX=4102 GN=HSP70 PE=2 SV=1	Putative Heat shock protein 70 family OS=Rosa chinensis OX=74649 GN=RchiOBHm_Chr7g0200831 PE=3 SV=1	O	Posttranslational modification, protein turnover, chaperones	hypothetical protein PRUPE_ppa002646mg [Prunus persica]
Rro05G014610.1	Molecular Function: ATP binding (GO:0005524);;	K03283|8.3e-271|mesc:110624669|K03283 heat shock 70kDa protein 1/2/6/8 | (RefSeq) heat shock cognate 70 kDa protein 2-like	[O]	Posttranslational modification, protein turnover, chaperones	Hsp70 protein	Heat shock cognate 70 kDa protein OS=Petunia hybrida OX=4102 GN=HSP70 PE=2 SV=1	Putative Heat shock protein 70 family OS=Rosa chinensis OX=74649 GN=RchiOBHm_Chr7g0200831 PE=3 SV=1	O	Posttranslational modification, protein turnover, chaperones	hypothetical protein PRUPE_ppa002646mg [Prunus persica]
Rro07G009840.1	Molecular Function: ATP binding (GO:0005524);;	K03283|0.0e+00|fve:101291093|K03283 heat shock 70kDa protein 1/2/6/8 | (RefSeq) heat shock cognate 70 kDa protein 2	[O]	Posttranslational modification, protein turnover, chaperones	Hsp70 protein	Heat shock 70 kDa protein 4 OS=Arabidopsis thaliana OX=3702 GN=HSP70-4 PE=1 SV=1	Putative Heat shock protein 70 family OS=Rosa chinensis OX=74649 GN=RchiOBHm_Chr1g0366531 PE=3 SV=1	O	Posttranslational modification, protein turnover, chaperones	PREDICTED: heat shock cognate 70 kDa protein-like [Fragaria vesca subsp. vesca]
Rro04G014320.1	Molecular Function: carbohydrate binding (GO:0030246);;	K03695|6.5e-18|aip:107635377|K03695 ATP-dependent Clp protease ATP-binding subunit ClpB | (RefSeq) chaperone protein ClpB3, chloroplastic	--	--	Jacalin-like lectin domain	Jacalin-related lectin 3 OS=Arabidopsis thaliana OX=3702 GN=JAL3 PE=2 SV=1	Putative jacalin-like lectin domain-containing protein OS=Rosa chinensis OX=74649 GN=RchiOBHm_Chr4g0416301 PE=3 SV=1	O	Posttranslational modification, protein turnover, chaperones	PREDICTED: uncharacterized protein LOC101310879 [Fragaria vesca subsp. vesca]
Rro04G014350.1	Molecular Function: carbohydrate binding (GO:0030246);;	--	--	--	Jacalin-like lectin domain	Jacalin-related lectin 3 OS=Arabidopsis thaliana OX=3702 GN=JAL3 PE=2 SV=1	Putative jacalin-like lectin domain-containing protein OS=Rosa chinensis OX=74649 GN=RchiOBHm_Chr4g0416301 PE=3 SV=1	--	--	PREDICTED: mannose/glucose-specific lectin-like [Fragaria vesca subsp. vesca]
Rro04G014370.1	Molecular Function: carbohydrate binding (GO:0030246);;	--	--	--	Jacalin-like lectin domain	Jacalin-related lectin 3 OS=Arabidopsis thaliana OX=3702 GN=JAL3 PE=2 SV=1	Putative jacalin-like lectin domain-containing protein OS=Rosa chinensis OX=74649 GN=RchiOBHm_Chr4g0416301 PE=3 SV=1	--	--	PREDICTED: mannose/glucose-specific lectin-like [Fragaria vesca subsp. vesca]
Rro04G014380.1	Molecular Function: carbohydrate binding (GO:0030246);;	--	--	--	Jacalin-like lectin domain	Jacalin-related lectin 3 OS=Arabidopsis thaliana OX=3702 GN=JAL3 PE=2 SV=1	Putative jacalin-like lectin domain-containing protein OS=Rosa chinensis OX=74649 GN=RchiOBHm_Chr2g0172631 PE=3 SV=1	--	--	PREDICTED: mannose/glucose-specific lectin-like [Fragaria vesca subsp. vesca]
Rro04G018670.1	Molecular Function: carbohydrate binding (GO:0030246);;	K03695|1.4e-08|adu:107486671|K03695 ATP-dependent Clp protease ATP-binding subunit ClpB | (RefSeq) LOW QUALITY PROTEIN: chaperone protein ClpB3, chloroplastic-like	--	--	Jacalin-like lectin domain	Jacalin-related lectin 3 OS=Arabidopsis thaliana OX=3702 GN=JAL3 PE=2 SV=1	Uncharacterized protein (Fragment) OS=Trifolium subterraneum OX=3900 GN=TSUD_215970 PE=3 SV=1	O	Posttranslational modification, protein turnover, chaperones	PREDICTED: uncharacterized protein LOC101310879 [Fragaria vesca subsp. vesca]
Rro04G018700.1	Molecular Function: zinc ion binding (GO:0008270);; Molecular Function: carbohydrate binding (GO:0030246);;	--	--	--	Jacalin-like lectin domain	Jacalin-related lectin 3 OS=Arabidopsis thaliana OX=3702 GN=JAL3 PE=2 SV=1	Uncharacterized protein OS=Arachis hypogaea OX=3818 GN=Ahy_B07g086928 PE=3 SV=1	O	Posttranslational modification, protein turnover, chaperones	PREDICTED: uncharacterized protein LOC101310879 [Fragaria vesca subsp. vesca]
Rro04G018710.1	Molecular Function: carbohydrate binding (GO:0030246);;	--	--	--	Jacalin-like lectin domain	Jacalin-related lectin 3 OS=Arabidopsis thaliana OX=3702 GN=JAL3 PE=2 SV=1	Putative jacalin-like lectin domain-containing protein OS=Rosa chinensis OX=74649 GN=RchiOBHm_Chr4g0416301 PE=3 SV=1	--	--	PREDICTED: mannose/glucose-specific lectin-like [Fragaria vesca subsp. vesca]
Rro04G018720.1	Molecular Function: carbohydrate binding (GO:0030246);;	K03695|2.7e-14|aip:107635377|K03695 ATP-dependent Clp protease ATP-binding subunit ClpB | (RefSeq) chaperone protein ClpB3, chloroplastic	--	--	Jacalin-like lectin domain	Jacalin-related lectin 19 OS=Arabidopsis thaliana OX=3702 GN=JAL19 PE=2 SV=1	Putative jacalin-like lectin domain-containing protein OS=Rosa chinensis OX=74649 GN=RchiOBHm_Chr4g0416301 PE=3 SV=1	O	Posttranslational modification, protein turnover, chaperones	PREDICTED: uncharacterized protein LOC101310879 [Fragaria vesca subsp. vesca]
Rro04G018730.1	Molecular Function: carbohydrate binding (GO:0030246);;	K03695|9.9e-07|adu:107486671|K03695 ATP-dependent Clp protease ATP-binding subunit ClpB | (RefSeq) LOW QUALITY PROTEIN: chaperone protein ClpB3, chloroplastic-like	--	--	Jacalin-like lectin domain	Jacalin-related lectin 3 OS=Arabidopsis thaliana OX=3702 GN=JAL3 PE=2 SV=1	Uncharacterized protein OS=Populus trichocarpa OX=3694 GN=POPTR_005G232400 PE=3 SV=1	O	Posttranslational modification, protein turnover, chaperones	PREDICTED: uncharacterized protein LOC101310879 [Fragaria vesca subsp. vesca]
Rro04G018760.1	Molecular Function: carbohydrate binding (GO:0030246);;	--	--	--	Jacalin-like lectin domain	Jacalin-related lectin 3 OS=Arabidopsis thaliana OX=3702 GN=JAL3 PE=2 SV=1	Putative jacalin-like lectin domain-containing protein OS=Rosa chinensis OX=74649 GN=RchiOBHm_Chr4g0416301 PE=3 SV=1	O	Posttranslational modification, protein turnover, chaperones	PREDICTED: uncharacterized protein LOC101310879 [Fragaria vesca subsp. vesca]
Rro04G018780.1	Molecular Function: carbohydrate binding (GO:0030246);;	K03695|6.4e-16|aip:107635377|K03695 ATP-dependent Clp protease ATP-binding subunit ClpB | (RefSeq) chaperone protein ClpB3, chloroplastic	--	--	Jacalin-like lectin domain	Jacalin-related lectin 19 OS=Arabidopsis thaliana OX=3702 GN=JAL19 PE=2 SV=1	Putative jacalin-like lectin domain-containing protein OS=Rosa chinensis OX=74649 GN=RchiOBHm_Chr4g0416301 PE=3 SV=1	O	Posttranslational modification, protein turnover, chaperones	PREDICTED: uncharacterized protein LOC101310879 [Fragaria vesca subsp. vesca]
Rro04G018800.1	Molecular Function: carbohydrate binding (GO:0030246);;	--	--	--	Jacalin-like lectin domain	Jacalin-related lectin 3 OS=Arabidopsis thaliana OX=3702 GN=JAL3 PE=2 SV=1	Putative jacalin-like lectin domain-containing protein OS=Rosa chinensis OX=74649 GN=RchiOBHm_Chr4g0416301 PE=3 SV=1	O	Posttranslational modification, protein turnover, chaperones	PREDICTED: myrosinase-binding protein-like At1g52030-like [Fragaria vesca subsp. vesca]
Rro04G018810.1	Molecular Function: carbohydrate binding (GO:0030246);;	K03695|2.2e-12|aip:107635377|K03695 ATP-dependent Clp protease ATP-binding subunit ClpB | (RefSeq) chaperone protein ClpB3, chloroplastic	--	--	Jacalin-like lectin domain	Jacalin-related lectin 3 OS=Arabidopsis thaliana OX=3702 GN=JAL3 PE=2 SV=1	Putative jacalin-like lectin domain-containing protein OS=Rosa chinensis OX=74649 GN=RchiOBHm_Chr4g0416301 PE=3 SV=1	O	Posttranslational modification, protein turnover, chaperones	PREDICTED: myrosinase-binding protein-like At1g52030-like [Fragaria vesca subsp. vesca]
Rro04G018820.1	Molecular Function: carbohydrate binding (GO:0030246);;	--	--	--	Jacalin-like lectin domain	Jacalin-related lectin 3 OS=Arabidopsis thaliana OX=3702 GN=JAL3 PE=2 SV=1	Putative jacalin-like lectin domain-containing protein OS=Rosa chinensis OX=74649 GN=RchiOBHm_Chr4g0416301 PE=3 SV=1	O	Posttranslational modification, protein turnover, chaperones	PREDICTED: myrosinase-binding protein-like At1g52030-like [Fragaria vesca subsp. vesca]
Rro04G018830.1	Molecular Function: carbohydrate binding (GO:0030246);;	--	--	--	Jacalin-like lectin domain	Jacalin-related lectin 3 OS=Arabidopsis thaliana OX=3702 GN=JAL3 PE=2 SV=1	Jacalin-related lectin 3 isoform X1 OS=Cinnamomum micranthum f. kanehirae OX=337451 GN=CKAN_00215100 PE=4 SV=1	O	Posttranslational modification, protein turnover, chaperones	PREDICTED: uncharacterized protein LOC101310879 [Fragaria vesca subsp. vesca]
Rro04G018840.1	Molecular Function: carbohydrate binding (GO:0030246);;	--	--	--	Jacalin-like lectin domain	Jacalin-related lectin 3 OS=Arabidopsis thaliana OX=3702 GN=JAL3 PE=2 SV=1	Putative jacalin-like lectin domain-containing protein OS=Rosa chinensis OX=74649 GN=RchiOBHm_Chr4g0416301 PE=3 SV=1	O	Posttranslational modification, protein turnover, chaperones	PREDICTED: myrosinase-binding protein-like At1g52030-like [Fragaria vesca subsp. vesca]
Rro02G029420.1	Molecular Function: DNA binding (GO:0003677);; Biological Process: signal transduction (GO:0007165);; Molecular Function: ADP binding (GO:0043531);;	K00695|5.2e-129|mtr:MTR_6g478030|K00695 sucrose synthase [EC:2.4.1.13] | (RefSeq) sucrose synthase	--	--	TIR domain	Disease resistance protein RUN1 OS=Vitis rotundifolia OX=103349 GN=RUN1 PE=1 SV=1	ADP-ribosyl cyclase/cyclic ADP-ribose hydrolase OS=Rosa chinensis OX=74649 GN=RchiOBHm_Chr1g0375941 PE=4 SV=1	U	Intracellular trafficking, secretion, and vesicular transport	PREDICTED: uncharacterized protein LOC101307637 [Fragaria vesca subsp. vesca]
Rro03G023140.1	Molecular Function: DNA-binding transcription factor activity (GO:0003700);; Cellular Component: nucleus (GO:0005634);; Biological Process: signal transduction (GO:0007165);; Molecular Function: ADP binding (GO:0043531);; Molecular Function: sequence-specific DNA binding (GO:0043565);;	K16226|4.1e-152|bna:106416466|K16226 disease resistance protein RPS4 | (RefSeq) disease resistance protein RPS4-like	--	--	TIR domain	Disease resistance-like protein DSC1 OS=Arabidopsis thaliana OX=3702 GN=DSC1 PE=1 SV=1	ADP-ribosyl cyclase/cyclic ADP-ribose hydrolase OS=Rosa chinensis OX=74649 GN=RchiOBHm_Chr1g0372491 PE=4 SV=1	--	--	PREDICTED: TMV resistance protein N-like [Fragaria vesca subsp. vesca]
Rro05G022830.1	Molecular Function: DNA-binding transcription factor activity (GO:0003700);; Cellular Component: nucleus (GO:0005634);; Biological Process: signal transduction (GO:0007165);; Molecular Function: ADP binding (GO:0043531);; Molecular Function: sequence-specific DNA binding (GO:0043565);;	K00695|2.0e-115|mtr:MTR_6g478030|K00695 sucrose synthase [EC:2.4.1.13] | (RefSeq) sucrose synthase	--	--	TIR domain	Disease resistance protein RPV1 OS=Vitis rotundifolia OX=103349 GN=RPV1 PE=1 SV=1	ADP-ribosyl cyclase/cyclic ADP-ribose hydrolase OS=Rosa chinensis OX=74649 GN=RchiOBHm_Chr1g0375951 PE=4 SV=1	T	Signal transduction mechanisms	PREDICTED: TMV resistance protein N-like [Pyrus x bretschneideri]
Rro07G004510.1	Molecular Function: DNA binding (GO:0003677);; Biological Process: signal transduction (GO:0007165);; Molecular Function: ADP binding (GO:0043531);;	K00695|1.1e-134|mtr:MTR_6g478030|K00695 sucrose synthase [EC:2.4.1.13] | (RefSeq) sucrose synthase	--	--	TIR domain	Disease resistance protein RPV1 OS=Vitis rotundifolia OX=103349 GN=RPV1 PE=1 SV=1	ADP-ribosyl cyclase/cyclic ADP-ribose hydrolase OS=Rosa chinensis OX=74649 GN=RchiOBHm_Chr1g0375941 PE=4 SV=1	T	Signal transduction mechanisms	PREDICTED: TMV resistance protein N-like [Malus domestica]
Rro07G006370.1	Molecular Function: DNA-binding transcription factor activity (GO:0003700);; Cellular Component: nucleus (GO:0005634);; Biological Process: signal transduction (GO:0007165);; Molecular Function: ADP binding (GO:0043531);; Molecular Function: sequence-specific DNA binding (GO:0043565);;	K16226|2.4e-144|eus:EUTSA_v10000750mg|K16226 disease resistance protein RPS4 | (RefSeq) hypothetical protein	--	--	TIR domain	Disease resistance-like protein DSC1 OS=Arabidopsis thaliana OX=3702 GN=DSC1 PE=1 SV=1	ADP-ribosyl cyclase/cyclic ADP-ribose hydrolase OS=Rosa chinensis OX=74649 GN=RchiOBHm_Chr1g0372491 PE=4 SV=1	--	--	PREDICTED: TMV resistance protein N-like [Fragaria vesca subsp. vesca]
Rro07G020820.1	Molecular Function: DNA-binding transcription factor activity (GO:0003700);; Cellular Component: nucleus (GO:0005634);; Molecular Function: ADP binding (GO:0043531);; Molecular Function: sequence-specific DNA binding (GO:0043565);;	K16226|7.8e-115|bna:106416466|K16226 disease resistance protein RPS4 | (RefSeq) disease resistance protein RPS4-like	--	--	TIR domain	Disease resistance-like protein DSC1 OS=Arabidopsis thaliana OX=3702 GN=DSC1 PE=1 SV=1	Putative transcription factor WRKY family OS=Rosa chinensis OX=74649 GN=RchiOBHm_Chr7g0232831 PE=4 SV=1	--	--	PREDICTED: TMV resistance protein N-like [Fragaria vesca subsp. vesca]
Rro07G020830.1	Molecular Function: DNA-binding transcription factor activity (GO:0003700);; Cellular Component: nucleus (GO:0005634);; Molecular Function: ADP binding (GO:0043531);; Molecular Function: sequence-specific DNA binding (GO:0043565);;	K16226|2.2e-128|csat:104771736|K16226 disease resistance protein RPS4 | (RefSeq) disease resistance protein RPS4	--	--	TIR domain	Disease resistance-like protein DSC1 OS=Arabidopsis thaliana OX=3702 GN=DSC1 PE=1 SV=1	Putative transcription factor WRKY family OS=Rosa chinensis OX=74649 GN=RchiOBHm_Chr7g0232831 PE=4 SV=1	--	--	PREDICTED: TMV resistance protein N-like [Fragaria vesca subsp. vesca]
Rro07G023850.1	Biological Process: signal transduction (GO:0007165);; Molecular Function: ADP binding (GO:0043531);;	K00695|7.6e-130|mtr:MTR_6g478030|K00695 sucrose synthase [EC:2.4.1.13] | (RefSeq) sucrose synthase	--	--	Leucine Rich repeats (2 copies)	Disease resistance protein RPV1 OS=Vitis rotundifolia OX=103349 GN=RPV1 PE=1 SV=1	ADP-ribosyl cyclase/cyclic ADP-ribose hydrolase OS=Pyrus ussuriensis x Pyrus communis OX=2448454 GN=D8674_001546 PE=4 SV=1	S	Function unknown	PREDICTED: protein SUPPRESSOR OF npr1-1, CONSTITUTIVE 1-like [Pyrus x bretschneideri]
Rro07G027210.1	Molecular Function: DNA binding (GO:0003677);; Biological Process: signal transduction (GO:0007165);; Molecular Function: ADP binding (GO:0043531);;	K16226|5.0e-134|eus:EUTSA_v10000750mg|K16226 disease resistance protein RPS4 | (RefSeq) hypothetical protein	--	--	TIR domain	Disease resistance-like protein DSC1 OS=Arabidopsis thaliana OX=3702 GN=DSC1 PE=1 SV=1	ADP-ribosyl cyclase/cyclic ADP-ribose hydrolase OS=Rosa chinensis OX=74649 GN=RchiOBHm_Chr1g0349221 PE=4 SV=1	--	--	PREDICTED: TMV resistance protein N-like [Fragaria vesca subsp. vesca]
Rro07G027690.1	Molecular Function: DNA-binding transcription factor activity (GO:0003700);; Cellular Component: nucleus (GO:0005634);; Biological Process: signal transduction (GO:0007165);; Molecular Function: ADP binding (GO:0043531);; Molecular Function: sequence-specific DNA binding (GO:0043565);;	K16226|1.0e-127|eus:EUTSA_v10000750mg|K16226 disease resistance protein RPS4 | (RefSeq) hypothetical protein	--	--	TIR domain	Disease resistance-like protein DSC1 OS=Arabidopsis thaliana OX=3702 GN=DSC1 PE=1 SV=1	ADP-ribosyl cyclase/cyclic ADP-ribose hydrolase OS=Rosa chinensis OX=74649 GN=RchiOBHm_Chr1g0372491 PE=4 SV=1	--	--	PREDICTED: TMV resistance protein N-like [Fragaria vesca subsp. vesca]
Rro01G004210.1	Molecular Function: nucleic acid binding (GO:0003676);; Molecular Function: RNA-DNA hybrid ribonuclease activity (GO:0004523);; Cellular Component: integral component of membrane (GO:0016021);;	K14803|1.2e-14|nta:107785680|K14803 protein phosphatase PTC2/3 [EC:3.1.3.16] | (RefSeq) probable protein phosphatase 2C 58	[R]	General function prediction only	Reverse transcriptase-like	--	Putative ribonuclease H-like domain-containing protein OS=Rosa chinensis OX=74649 GN=RchiOBHm_Chr4g0389021 PE=4 SV=1	U	Intracellular trafficking, secretion, and vesicular transport	PREDICTED: uncharacterized protein LOC101312896 [Fragaria vesca subsp. vesca]
Rro01G008640.1	Molecular Function: nucleic acid binding (GO:0003676);; Molecular Function: RNA-DNA hybrid ribonuclease activity (GO:0004523);; Cellular Component: integral component of membrane (GO:0016021);;	--	--	--	Reverse transcriptase-like	--	Putative ribonuclease H-like domain-containing protein OS=Rosa chinensis OX=74649 GN=RchiOBHm_Chr4g0389021 PE=4 SV=1	U	Intracellular trafficking, secretion, and vesicular transport	PREDICTED: uncharacterized protein LOC101312896 [Fragaria vesca subsp. vesca]
Rro01G030760.1	Molecular Function: nucleic acid binding (GO:0003676);; Molecular Function: RNA-DNA hybrid ribonuclease activity (GO:0004523);; Cellular Component: integral component of membrane (GO:0016021);;	K16302|1.4e-09|nau:109220218|K16302 metal transporter CNNM | (RefSeq) DUF21 domain-containing protein At2g14520-like	[R]	General function prediction only	Reverse transcriptase-like	Putative ribonuclease H protein At1g65750 OS=Arabidopsis thaliana OX=3702 GN=At1g65750 PE=3 SV=1	Putative ribonuclease H-like domain-containing protein OS=Rosa chinensis OX=74649 GN=RchiOBHm_Chr4g0389021 PE=4 SV=1	U	Intracellular trafficking, secretion, and vesicular transport	PREDICTED: uncharacterized protein LOC101312896 [Fragaria vesca subsp. vesca]
Rro02G025230.1	Molecular Function: nucleic acid binding (GO:0003676);; Molecular Function: RNA-DNA hybrid ribonuclease activity (GO:0004523);; Cellular Component: integral component of membrane (GO:0016021);;	K15803|4.0e-10|mesc:110601592|K15803 (-)-germacrene D synthase [EC:4.2.3.75] | (RefSeq) (-)-germacrene D synthase-like	[R]	General function prediction only	Reverse transcriptase-like	--	Putative ribonuclease H-like domain-containing protein OS=Rosa chinensis OX=74649 GN=RchiOBHm_Chr4g0389021 PE=4 SV=1	U	Intracellular trafficking, secretion, and vesicular transport	PREDICTED: uncharacterized protein LOC101312896 [Fragaria vesca subsp. vesca]
Rro02G027710.1	Molecular Function: nucleic acid binding (GO:0003676);; Molecular Function: RNA-directed DNA polymerase activity (GO:0003964);; Molecular Function: RNA-DNA hybrid ribonuclease activity (GO:0004523);;	K12874|1.4e-19|qsu:112031791|K12874 intron-binding protein aquarius | (RefSeq) LOW QUALITY PROTEIN: intron-binding protein aquarius-like	[R]	General function prediction only	Reverse transcriptase-like	Uncharacterized mitochondrial protein AtMg00310 OS=Arabidopsis thaliana OX=3702 GN=AtMg00310 PE=4 SV=1	Reverse transcriptase OS=Corchorus capsularis OX=210143 GN=CCACVL1_23588 PE=4 SV=1	E	Amino acid transport and metabolism	PREDICTED: putative ribonuclease H protein At1g65750-like [Fragaria vesca subsp. vesca]
Rro04G010840.1	Molecular Function: nucleic acid binding (GO:0003676);; Molecular Function: RNA-DNA hybrid ribonuclease activity (GO:0004523);; Cellular Component: integral component of membrane (GO:0016021);;	K14803|3.0e-14|nta:107785680|K14803 protein phosphatase PTC2/3 [EC:3.1.3.16] | (RefSeq) probable protein phosphatase 2C 58	[R]	General function prediction only	Reverse transcriptase-like	--	Putative ribonuclease H-like domain-containing protein OS=Rosa chinensis OX=74649 GN=RchiOBHm_Chr4g0389021 PE=4 SV=1	U	Intracellular trafficking, secretion, and vesicular transport	PREDICTED: uncharacterized protein LOC101312896 [Fragaria vesca subsp. vesca]
Rro04G022320.1	Molecular Function: nucleic acid binding (GO:0003676);; Molecular Function: RNA-DNA hybrid ribonuclease activity (GO:0004523);; Cellular Component: integral component of membrane (GO:0016021);;	K14803|1.5e-09|nta:107785680|K14803 protein phosphatase PTC2/3 [EC:3.1.3.16] | (RefSeq) probable protein phosphatase 2C 58	[R]	General function prediction only	Reverse transcriptase-like	--	Putative ribonuclease H-like domain-containing protein OS=Rosa chinensis OX=74649 GN=RchiOBHm_Chr4g0389021 PE=4 SV=1	U	Intracellular trafficking, secretion, and vesicular transport	PREDICTED: uncharacterized protein LOC101312896 [Fragaria vesca subsp. vesca]
Rro04G026210.1	Molecular Function: nucleic acid binding (GO:0003676);; Molecular Function: RNA-DNA hybrid ribonuclease activity (GO:0004523);; Cellular Component: integral component of membrane (GO:0016021);;	--	--	--	Reverse transcriptase-like	--	Putative ribonuclease H-like domain-containing protein OS=Rosa chinensis OX=74649 GN=RchiOBHm_Chr4g0389021 PE=4 SV=1	U	Intracellular trafficking, secretion, and vesicular transport	PREDICTED: uncharacterized protein LOC101312896 [Fragaria vesca subsp. vesca]
Rro04G035410.1	Molecular Function: nucleic acid binding (GO:0003676);; Molecular Function: RNA-DNA hybrid ribonuclease activity (GO:0004523);;	K15190|5.7e-11|cqi:110726280|K15190 7SK snRNA methylphosphate capping enzyme [EC:2.1.1.-] | (RefSeq) probable RNA methyltransferase At5g51130	[R]	General function prediction only	Reverse transcriptase-like	--	Uncharacterized protein (Fragment) OS=Prunus persica OX=3760 GN=PRUPE_ppb016510mg PE=4 SV=1	U	Intracellular trafficking, secretion, and vesicular transport	PREDICTED: uncharacterized protein LOC101312896 [Fragaria vesca subsp. vesca]
Rro05G021820.1	Molecular Function: nucleic acid binding (GO:0003676);; Molecular Function: RNA-DNA hybrid ribonuclease activity (GO:0004523);; Cellular Component: integral component of membrane (GO:0016021);;	K16302|4.0e-10|nau:109220218|K16302 metal transporter CNNM | (RefSeq) DUF21 domain-containing protein At2g14520-like	[R]	General function prediction only	Reverse transcriptase-like	Putative ribonuclease H protein At1g65750 OS=Arabidopsis thaliana OX=3702 GN=At1g65750 PE=3 SV=1	Putative ribonuclease H-like domain-containing protein OS=Rosa chinensis OX=74649 GN=RchiOBHm_Chr4g0389021 PE=4 SV=1	U	Intracellular trafficking, secretion, and vesicular transport	PREDICTED: uncharacterized protein LOC101312896 [Fragaria vesca subsp. vesca]
Rro05G030790.1	Molecular Function: nucleic acid binding (GO:0003676);; Molecular Function: RNA-DNA hybrid ribonuclease activity (GO:0004523);; Cellular Component: integral component of membrane (GO:0016021);;	K14803|1.5e-06|nsy:104237394|K14803 protein phosphatase PTC2/3 [EC:3.1.3.16] | (RefSeq) probable protein phosphatase 2C 28 isoform X1	[R]	General function prediction only	Reverse transcriptase-like	Putative ribonuclease H protein At1g65750 OS=Arabidopsis thaliana OX=3702 GN=At1g65750 PE=3 SV=1	Putative ribonuclease H-like domain-containing protein OS=Rosa chinensis OX=74649 GN=RchiOBHm_Chr4g0389021 PE=4 SV=1	U	Intracellular trafficking, secretion, and vesicular transport	PREDICTED: uncharacterized protein LOC101312896 [Fragaria vesca subsp. vesca]
Rro06G016520.1	Molecular Function: nucleic acid binding (GO:0003676);; Molecular Function: RNA-DNA hybrid ribonuclease activity (GO:0004523);; Cellular Component: integral component of membrane (GO:0016021);;	--	--	--	Reverse transcriptase-like	--	Putative ribonuclease H-like domain-containing protein OS=Rosa chinensis OX=74649 GN=RchiOBHm_Chr4g0389021 PE=4 SV=1	U	Intracellular trafficking, secretion, and vesicular transport	PREDICTED: uncharacterized protein LOC101312896 [Fragaria vesca subsp. vesca]
Rro06G023540.1	Molecular Function: nucleic acid binding (GO:0003676);; Molecular Function: RNA-DNA hybrid ribonuclease activity (GO:0004523);; Cellular Component: integral component of membrane (GO:0016021);;	--	--	--	Reverse transcriptase-like	--	Putative ribonuclease H-like domain-containing protein OS=Rosa chinensis OX=74649 GN=RchiOBHm_Chr4g0389021 PE=4 SV=1	E	Amino acid transport and metabolism	PREDICTED: uncharacterized protein LOC101301378 [Fragaria vesca subsp. vesca]
Rro06G027060.1	Molecular Function: nucleic acid binding (GO:0003676);; Molecular Function: RNA-DNA hybrid ribonuclease activity (GO:0004523);; Cellular Component: integral component of membrane (GO:0016021);;	K16302|7.1e-09|nau:109220218|K16302 metal transporter CNNM | (RefSeq) DUF21 domain-containing protein At2g14520-like	[R]	General function prediction only	Reverse transcriptase-like	--	Putative ribonuclease H-like domain-containing protein OS=Rosa chinensis OX=74649 GN=RchiOBHm_Chr4g0389021 PE=4 SV=1	U	Intracellular trafficking, secretion, and vesicular transport	PREDICTED: uncharacterized protein LOC101312896 [Fragaria vesca subsp. vesca]
Rro07G008620.1	Molecular Function: nucleic acid binding (GO:0003676);; Molecular Function: RNA-DNA hybrid ribonuclease activity (GO:0004523);; Cellular Component: integral component of membrane (GO:0016021);;	K14803|4.0e-10|nsy:104237394|K14803 protein phosphatase PTC2/3 [EC:3.1.3.16] | (RefSeq) probable protein phosphatase 2C 28 isoform X1	[R]	General function prediction only	Reverse transcriptase-like	--	Putative ribonuclease H-like domain-containing protein OS=Rosa chinensis OX=74649 GN=RchiOBHm_Chr4g0389021 PE=4 SV=1	U	Intracellular trafficking, secretion, and vesicular transport	PREDICTED: uncharacterized protein LOC101312896 [Fragaria vesca subsp. vesca]
Rro07G022180.1	Molecular Function: nucleic acid binding (GO:0003676);; Molecular Function: RNA-DNA hybrid ribonuclease activity (GO:0004523);; Cellular Component: integral component of membrane (GO:0016021);;	K15803|8.4e-12|mesc:110601592|K15803 (-)-germacrene D synthase [EC:4.2.3.75] | (RefSeq) (-)-germacrene D synthase-like	[R]	General function prediction only	Reverse transcriptase-like	--	Putative ribonuclease H-like domain-containing protein OS=Rosa chinensis OX=74649 GN=RchiOBHm_Chr4g0389021 PE=4 SV=1	U	Intracellular trafficking, secretion, and vesicular transport	PREDICTED: uncharacterized protein LOC101312896 [Fragaria vesca subsp. vesca]
Rro02G034820.1	Molecular Function: protein binding (GO:0005515);;	K04079|8.1e-25|ccaj:109800130|K04079 molecular chaperone HtpG | (RefSeq) F-box/kelch-repeat protein At3g06240-like isoform X1	--	--	F-box associated	F-box/kelch-repeat protein At3g06240 OS=Arabidopsis thaliana OX=3702 GN=At3g06240 PE=2 SV=1	Putative F-box domain-containing protein OS=Rosa chinensis OX=74649 GN=RchiOBHm_Chr6g0259371 PE=4 SV=1	--	--	PREDICTED: F-box/kelch-repeat protein At3g06240-like [Fragaria vesca subsp. vesca]
Rro05G027270.1	Molecular Function: molecular_function (GO:0003674);; Molecular Function: catalytic activity (GO:0003824);; Molecular Function: ubiquitin-protein transferase activity (GO:0004842);; Molecular Function: protein binding (GO:0005515);; Biological Process: cellular protein modification process (GO:0006464);; Biological Process: proteolysis (GO:0006508);; Biological Process: ubiquitin-dependent protei…	K08955|1.8e-19|mtr:MTR_5g074850|K08955 ATP-dependent metalloprotease [EC:3.4.24.-] | (RefSeq) FTSH protease	--	--	F-box associated	F-box/kelch-repeat protein At3g06240 OS=Arabidopsis thaliana OX=3702 GN=At3g06240 PE=2 SV=1	Putative F-box domain-containing protein OS=Rosa chinensis OX=74649 GN=RchiOBHm_Chr3g0456251 PE=4 SV=1	S	Function unknown	PREDICTED: putative F-box/LRR-repeat/kelch-repeat protein At1g11620-like [Fragaria vesca subsp. vesca]
Rro06G043680.1	Molecular Function: molecular_function (GO:0003674);; Molecular Function: catalytic activity (GO:0003824);; Molecular Function: ubiquitin-protein transferase activity (GO:0004842);; Molecular Function: protein binding (GO:0005515);; Biological Process: cellular protein modification process (GO:0006464);; Biological Process: proteolysis (GO:0006508);; Biological Process: ubiquitin-dependent protei…	K04079|6.4e-22|ccaj:109791684|K04079 molecular chaperone HtpG | (RefSeq) F-box/kelch-repeat protein At3g06240-like isoform X1	--	--	F-box associated domain	F-box/kelch-repeat protein At3g06240 OS=Arabidopsis thaliana OX=3702 GN=At3g06240 PE=2 SV=1	Putative F-box domain-containing protein OS=Rosa chinensis OX=74649 GN=RchiOBHm_Chr6g0259371 PE=4 SV=1	S	Function unknown	PREDICTED: putative F-box/LRR-repeat/kelch-repeat protein At1g11620-like [Fragaria vesca subsp. vesca]
Rro06G043690.1	Molecular Function: molecular_function (GO:0003674);; Molecular Function: catalytic activity (GO:0003824);; Molecular Function: ubiquitin-protein transferase activity (GO:0004842);; Molecular Function: protein binding (GO:0005515);; Biological Process: cellular protein modification process (GO:0006464);; Biological Process: proteolysis (GO:0006508);; Biological Process: ubiquitin-dependent protei…	K08955|7.1e-21|mtr:MTR_5g074850|K08955 ATP-dependent metalloprotease [EC:3.4.24.-] | (RefSeq) FTSH protease	--	--	F-box associated	F-box/kelch-repeat protein At3g06240 OS=Arabidopsis thaliana OX=3702 GN=At3g06240 PE=2 SV=1	Putative F-box domain-containing protein OS=Rosa chinensis OX=74649 GN=RchiOBHm_Chr3g0456251 PE=4 SV=1	S	Function unknown	PREDICTED: putative F-box/LRR-repeat/kelch-repeat protein At1g11620-like [Fragaria vesca subsp. vesca]
Rro06G043700.1	Molecular Function: molecular_function (GO:0003674);; Molecular Function: catalytic activity (GO:0003824);; Molecular Function: ubiquitin-protein transferase activity (GO:0004842);; Molecular Function: protein binding (GO:0005515);; Biological Process: cellular protein modification process (GO:0006464);; Biological Process: proteolysis (GO:0006508);; Biological Process: ubiquitin-dependent protei…	K04079|3.0e-22|ccaj:109800130|K04079 molecular chaperone HtpG | (RefSeq) F-box/kelch-repeat protein At3g06240-like isoform X1	--	--	F-box domain	F-box/kelch-repeat protein At3g06240 OS=Arabidopsis thaliana OX=3702 GN=At3g06240 PE=2 SV=1	Putative F-box domain, leucine-rich repeat domain, L domain-containing protein OS=Rosa chinensis OX=74649 GN=RchiOBHm_Chr3g0456241 PE=4 SV=1	S	Function unknown	PREDICTED: putative F-box/LRR-repeat/kelch-repeat protein At1g11620-like [Fragaria vesca subsp. vesca]
Rro06G043750.1	Molecular Function: protein binding (GO:0005515);;	K04079|1.5e-21|ccaj:109806472|K04079 molecular chaperone HtpG | (RefSeq) putative F-box protein At3g16210 isoform X1	--	--	F-box associated domain	F-box/kelch-repeat protein At3g06240 OS=Arabidopsis thaliana OX=3702 GN=At3g06240 PE=2 SV=1	Putative F-box domain-containing protein OS=Rosa chinensis OX=74649 GN=RchiOBHm_Chr3g0456131 PE=4 SV=1	--	--	PREDICTED: F-box/kelch-repeat protein At3g06240-like [Fragaria vesca subsp. vesca]
Rro06G043760.1	Molecular Function: molecular_function (GO:0003674);; Molecular Function: catalytic activity (GO:0003824);; Molecular Function: ubiquitin-protein transferase activity (GO:0004842);; Molecular Function: protein binding (GO:0005515);; Biological Process: cellular protein modification process (GO:0006464);; Biological Process: proteolysis (GO:0006508);; Biological Process: ubiquitin-dependent protei…	K04079|6.1e-20|ccaj:109791684|K04079 molecular chaperone HtpG | (RefSeq) F-box/kelch-repeat protein At3g06240-like isoform X1	--	--	F-box associated domain	F-box/kelch-repeat protein At3g06240 OS=Arabidopsis thaliana OX=3702 GN=At3g06240 PE=2 SV=1	Putative F-box domain-containing protein OS=Rosa chinensis OX=74649 GN=RchiOBHm_Chr6g0259371 PE=4 SV=1	S	Function unknown	PREDICTED: putative F-box/LRR-repeat/kelch-repeat protein At1g11620-like [Fragaria vesca subsp. vesca]
Rro06G043770.1	Molecular Function: protein binding (GO:0005515);;	K04079|2.5e-21|ccaj:109806472|K04079 molecular chaperone HtpG | (RefSeq) putative F-box protein At3g16210 isoform X1	--	--	F-box associated domain	F-box/kelch-repeat protein At3g06240 OS=Arabidopsis thaliana OX=3702 GN=At3g06240 PE=2 SV=1	Putative F-box domain-containing protein OS=Rosa chinensis OX=74649 GN=RchiOBHm_Chr6g0259371 PE=4 SV=1	--	--	PREDICTED: F-box/kelch-repeat protein At3g06240-like [Fragaria vesca subsp. vesca]
Rro06G043780.1	Molecular Function: molecular_function (GO:0003674);; Molecular Function: catalytic activity (GO:0003824);; Molecular Function: ubiquitin-protein transferase activity (GO:0004842);; Molecular Function: protein binding (GO:0005515);; Biological Process: cellular protein modification process (GO:0006464);; Biological Process: proteolysis (GO:0006508);; Biological Process: ubiquitin-dependent protei…	K04079|1.9e-21|pvu:PHAVU_004G064200g|K04079 molecular chaperone HtpG | (RefSeq) hypothetical protein	--	--	F-box associated	F-box/kelch-repeat protein At3g06240 OS=Arabidopsis thaliana OX=3702 GN=At3g06240 PE=2 SV=1	Putative F-box domain-containing protein OS=Rosa chinensis OX=74649 GN=RchiOBHm_Chr3g0456251 PE=4 SV=1	S	Function unknown	PREDICTED: putative F-box/LRR-repeat/kelch-repeat protein At1g11620-like [Fragaria vesca subsp. vesca]
Rro06G043940.1	Molecular Function: protein binding (GO:0005515);;	K04079|1.1e-17|pvu:PHAVU_004G051500g|K04079 molecular chaperone HtpG | (RefSeq) hypothetical protein	--	--	F-box-like	F-box/kelch-repeat protein At3g06240 OS=Arabidopsis thaliana OX=3702 GN=At3g06240 PE=2 SV=1	S locus F-box protein with the low allelic sequence polymorphism 3-Sf OS=Prunus mume OX=102107 GN=SLFL3 PE=4 SV=1	--	--	PREDICTED: uncharacterized protein LOC101312077 [Fragaria vesca subsp. vesca]
Rro07G022290.1	Molecular Function: protein binding (GO:0005515);;	--	--	--	F-box domain	Putative F-box protein At3g16210 OS=Arabidopsis thaliana OX=3702 GN=At3g16210 PE=4 SV=1	Putative F-box domain-containing protein OS=Rosa chinensis OX=74649 GN=RchiOBHm_Chr3g0455931 PE=4 SV=1	--	--	PREDICTED: F-box/kelch-repeat protein At3g17530-like [Fragaria vesca subsp. vesca]
Rro01G001080.1	Molecular Function: nucleic acid binding (GO:0003676);; Molecular Function: zinc ion binding (GO:0008270);;	K00924|8.0e-10|cqi:110687152|K00924 kinase [EC:2.7.1.-] | (RefSeq) receptor protein kinase CLAVATA1-like	--	--	gag-polypeptide of LTR copia-type	--	Putative transcription factor interactor and regulator CCHC(Zn) family OS=Rosa chinensis OX=74649 GN=RchiOBHm_Chr3g0463131 PE=4 SV=1	--	--	PREDICTED: uncharacterized protein LOC101310668 [Fragaria vesca subsp. vesca]
Rro01G006340.1	--	--	--	--	--	--	Uncharacterized protein OS=Cuscuta campestris OX=132261 GN=CCAM_LOCUS3815 PE=4 SV=1	--	--	PREDICTED: uncharacterized protein LOC101310668 [Fragaria vesca subsp. vesca]
Rro01G012050.1	Molecular Function: nucleic acid binding (GO:0003676);; Molecular Function: zinc ion binding (GO:0008270);;	K00924|2.5e-09|cqi:110687152|K00924 kinase [EC:2.7.1.-] | (RefSeq) receptor protein kinase CLAVATA1-like	--	--	gag-polypeptide of LTR copia-type	--	Putative transcription factor interactor and regulator CCHC(Zn) family OS=Rosa chinensis OX=74649 GN=RchiOBHm_Chr3g0463131 PE=4 SV=1	--	--	PREDICTED: uncharacterized protein LOC101310668 [Fragaria vesca subsp. vesca]
Rro01G027420.1	Molecular Function: nucleic acid binding (GO:0003676);; Molecular Function: zinc ion binding (GO:0008270);;	K02111|9.3e-07|mdm:114822316|K02111 F-type H+/Na+-transporting ATPase subunit alpha [EC:7.1.2.2 7.2.2.1] | (RefSeq) LOW QUALITY PROTEIN: uncharacterized protein LOC114822316	--	--	gag-polypeptide of LTR copia-type	--	Putative transcription factor interactor and regulator CCHC(Zn) family OS=Rosa chinensis OX=74649 GN=RchiOBHm_Chr3g0463131 PE=4 SV=1	--	--	PREDICTED: uncharacterized protein LOC101310668 [Fragaria vesca subsp. vesca]
Rro01G027540.1	Molecular Function: nucleic acid binding (GO:0003676);; Molecular Function: zinc ion binding (GO:0008270);;	K00924|8.4e-08|cqi:110687152|K00924 kinase [EC:2.7.1.-] | (RefSeq) receptor protein kinase CLAVATA1-like	--	--	gag-polypeptide of LTR copia-type	--	Putative transcription factor interactor and regulator CCHC(Zn) family OS=Rosa chinensis OX=74649 GN=RchiOBHm_Chr3g0463131 PE=4 SV=1	--	--	PREDICTED: uncharacterized protein LOC101310668 [Fragaria vesca subsp. vesca]
Rro02G010750.1	Molecular Function: nucleic acid binding (GO:0003676);; Molecular Function: zinc ion binding (GO:0008270);;	K00924|1.6e-08|cqi:110687152|K00924 kinase [EC:2.7.1.-] | (RefSeq) receptor protein kinase CLAVATA1-like	--	--	gag-polypeptide of LTR copia-type	--	Putative transcription factor interactor and regulator CCHC(Zn) family OS=Rosa chinensis OX=74649 GN=RchiOBHm_Chr3g0463131 PE=4 SV=1	--	--	PREDICTED: uncharacterized protein LOC101310668 [Fragaria vesca subsp. vesca]
Rro02G017280.1	Molecular Function: nucleic acid binding (GO:0003676);; Molecular Function: zinc ion binding (GO:0008270);;	--	--	--	--	--	Uncharacterized protein OS=Cuscuta campestris OX=132261 GN=CCAM_LOCUS3815 PE=4 SV=1	--	--	PREDICTED: uncharacterized protein LOC101310668 [Fragaria vesca subsp. vesca]
Rro02G026450.1	Molecular Function: nucleic acid binding (GO:0003676);; Molecular Function: zinc ion binding (GO:0008270);;	K00924|4.7e-08|cqi:110687152|K00924 kinase [EC:2.7.1.-] | (RefSeq) receptor protein kinase CLAVATA1-like	--	--	gag-polypeptide of LTR copia-type	--	Putative transcription factor interactor and regulator CCHC(Zn) family OS=Rosa chinensis OX=74649 GN=RchiOBHm_Chr3g0463131 PE=4 SV=1	--	--	PREDICTED: uncharacterized protein LOC101310668 [Fragaria vesca subsp. vesca]
Rro02G031280.1	Molecular Function: nucleic acid binding (GO:0003676);; Molecular Function: zinc ion binding (GO:0008270);;	K00924|2.6e-06|cqi:110687152|K00924 kinase [EC:2.7.1.-] | (RefSeq) receptor protein kinase CLAVATA1-like	--	--	gag-polypeptide of LTR copia-type	--	Putative transcription factor interactor and regulator CCHC(Zn) family OS=Rosa chinensis OX=74649 GN=RchiOBHm_Chr3g0463131 PE=4 SV=1	--	--	PREDICTED: uncharacterized protein LOC101310668 [Fragaria vesca subsp. vesca]
Rro03G022210.1	Molecular Function: nucleic acid binding (GO:0003676);; Molecular Function: zinc ion binding (GO:0008270);;	K00924|1.0e-05|cqi:110687152|K00924 kinase [EC:2.7.1.-] | (RefSeq) receptor protein kinase CLAVATA1-like	--	--	gag-polypeptide of LTR copia-type	--	Putative transcription factor interactor and regulator CCHC(Zn) family OS=Rosa chinensis OX=74649 GN=RchiOBHm_Chr3g0463131 PE=4 SV=1	--	--	PREDICTED: uncharacterized protein LOC101310668 [Fragaria vesca subsp. vesca]
Rro03G027230.1	Molecular Function: nucleic acid binding (GO:0003676);; Molecular Function: zinc ion binding (GO:0008270);;	K00924|3.9e-10|cqi:110687152|K00924 kinase [EC:2.7.1.-] | (RefSeq) receptor protein kinase CLAVATA1-like	--	--	gag-polypeptide of LTR copia-type	--	Putative transcription factor interactor and regulator CCHC(Zn) family OS=Rosa chinensis OX=74649 GN=RchiOBHm_Chr3g0463131 PE=4 SV=1	--	--	PREDICTED: uncharacterized protein LOC101310668 [Fragaria vesca subsp. vesca]
Rro03G030640.1	Molecular Function: nucleic acid binding (GO:0003676);; Molecular Function: zinc ion binding (GO:0008270);;	K02111|1.5e-06|mdm:114822316|K02111 F-type H+/Na+-transporting ATPase subunit alpha [EC:7.1.2.2 7.2.2.1] | (RefSeq) LOW QUALITY PROTEIN: uncharacterized protein LOC114822316	--	--	gag-polypeptide of LTR copia-type	--	Putative transcription factor interactor and regulator CCHC(Zn) family OS=Rosa chinensis OX=74649 GN=RchiOBHm_Chr3g0463131 PE=4 SV=1	--	--	PREDICTED: uncharacterized protein LOC101310668 [Fragaria vesca subsp. vesca]
Rro04G014360.1	Molecular Function: nucleic acid binding (GO:0003676);; Molecular Function: zinc ion binding (GO:0008270);;	K00924|3.6e-08|cqi:110687152|K00924 kinase [EC:2.7.1.-] | (RefSeq) receptor protein kinase CLAVATA1-like	--	--	gag-polypeptide of LTR copia-type	--	Putative transcription factor interactor and regulator CCHC(Zn) family OS=Rosa chinensis OX=74649 GN=RchiOBHm_Chr3g0463131 PE=4 SV=1	--	--	PREDICTED: uncharacterized protein LOC101310668 [Fragaria vesca subsp. vesca]
Rro04G024920.1	Molecular Function: nucleic acid binding (GO:0003676);; Molecular Function: zinc ion binding (GO:0008270);;	--	--	--	gag-polypeptide of LTR copia-type	--	Putative transcription factor interactor and regulator CCHC(Zn) family OS=Rosa chinensis OX=74649 GN=RchiOBHm_Chr3g0463131 PE=4 SV=1	--	--	PREDICTED: uncharacterized protein LOC101310668 [Fragaria vesca subsp. vesca]
Rro04G029370.1	Molecular Function: nucleic acid binding (GO:0003676);; Molecular Function: zinc ion binding (GO:0008270);;	--	--	--	gag-polypeptide of LTR copia-type	--	Putative transcription factor interactor and regulator CCHC(Zn) family OS=Rosa chinensis OX=74649 GN=RchiOBHm_Chr3g0463131 PE=4 SV=1	--	--	PREDICTED: uncharacterized protein LOC101310668 [Fragaria vesca subsp. vesca]
Rro05G023110.1	--	--	--	--	Zinc knuckle	--	Uncharacterized protein OS=Cuscuta campestris OX=132261 GN=CCAM_LOCUS3815 PE=4 SV=1	--	--	PREDICTED: uncharacterized protein LOC101310668 [Fragaria vesca subsp. vesca]
Rro05G023370.1	Molecular Function: nucleic acid binding (GO:0003676);; Molecular Function: zinc ion binding (GO:0008270);;	K00924|6.4e-10|cqi:110687152|K00924 kinase [EC:2.7.1.-] | (RefSeq) receptor protein kinase CLAVATA1-like	--	--	gag-polypeptide of LTR copia-type	--	Putative transcription factor interactor and regulator CCHC(Zn) family OS=Rosa chinensis OX=74649 GN=RchiOBHm_Chr3g0463131 PE=4 SV=1	--	--	PREDICTED: uncharacterized protein LOC101310668 [Fragaria vesca subsp. vesca]
Rro05G024090.1	Molecular Function: nucleic acid binding (GO:0003676);; Molecular Function: zinc ion binding (GO:0008270);;	--	--	--	--	--	Putative transcription factor interactor and regulator CCHC(Zn) family OS=Rosa chinensis OX=74649 GN=RchiOBHm_Chr3g0463131 PE=4 SV=1	--	--	PREDICTED: uncharacterized protein LOC101310668 [Fragaria vesca subsp. vesca]
Rro05G025100.1	Molecular Function: nucleic acid binding (GO:0003676);; Molecular Function: zinc ion binding (GO:0008270);;	K00924|4.3e-08|cqi:110687152|K00924 kinase [EC:2.7.1.-] | (RefSeq) receptor protein kinase CLAVATA1-like	--	--	gag-polypeptide of LTR copia-type	--	Putative transcription factor interactor and regulator CCHC(Zn) family OS=Rosa chinensis OX=74649 GN=RchiOBHm_Chr3g0463131 PE=4 SV=1	--	--	PREDICTED: uncharacterized protein LOC101310668 [Fragaria vesca subsp. vesca]
Rro05G028930.1	Molecular Function: nucleic acid binding (GO:0003676);; Molecular Function: zinc ion binding (GO:0008270);;	K00924|2.8e-08|cqi:110687152|K00924 kinase [EC:2.7.1.-] | (RefSeq) receptor protein kinase CLAVATA1-like	--	--	gag-polypeptide of LTR copia-type	--	Putative transcription factor interactor and regulator CCHC(Zn) family OS=Rosa chinensis OX=74649 GN=RchiOBHm_Chr3g0463131 PE=4 SV=1	--	--	PREDICTED: uncharacterized protein LOC101310668 [Fragaria vesca subsp. vesca]
Rro05G029140.1	Molecular Function: nucleic acid binding (GO:0003676);; Molecular Function: zinc ion binding (GO:0008270);;	K00924|1.6e-08|cqi:110687152|K00924 kinase [EC:2.7.1.-] | (RefSeq) receptor protein kinase CLAVATA1-like	--	--	gag-polypeptide of LTR copia-type	--	Putative transcription factor interactor and regulator CCHC(Zn) family OS=Rosa chinensis OX=74649 GN=RchiOBHm_Chr3g0463131 PE=4 SV=1	--	--	PREDICTED: uncharacterized protein LOC101310668 [Fragaria vesca subsp. vesca]
Rro06G013240.1	Molecular Function: nucleic acid binding (GO:0003676);; Molecular Function: zinc ion binding (GO:0008270);;	K00924|2.5e-09|cqi:110687152|K00924 kinase [EC:2.7.1.-] | (RefSeq) receptor protein kinase CLAVATA1-like	--	--	gag-polypeptide of LTR copia-type	--	Putative transcription factor interactor and regulator CCHC(Zn) family OS=Rosa chinensis OX=74649 GN=RchiOBHm_Chr3g0463131 PE=4 SV=1	--	--	PREDICTED: uncharacterized protein LOC101310668 [Fragaria vesca subsp. vesca]
Rro06G019000.1	Molecular Function: nucleic acid binding (GO:0003676);; Molecular Function: zinc ion binding (GO:0008270);;	K00924|2.9e-07|cqi:110687152|K00924 kinase [EC:2.7.1.-] | (RefSeq) receptor protein kinase CLAVATA1-like	--	--	gag-polypeptide of LTR copia-type	--	Putative transcription factor interactor and regulator CCHC(Zn) family OS=Rosa chinensis OX=74649 GN=RchiOBHm_Chr3g0463131 PE=4 SV=1	--	--	PREDICTED: uncharacterized protein LOC101310668 [Fragaria vesca subsp. vesca]
Rro06G019760.1	Molecular Function: nucleic acid binding (GO:0003676);; Molecular Function: zinc ion binding (GO:0008270);;	K00924|1.1e-06|cqi:110687152|K00924 kinase [EC:2.7.1.-] | (RefSeq) receptor protein kinase CLAVATA1-like	--	--	gag-polypeptide of LTR copia-type	--	Putative transcription factor interactor and regulator CCHC(Zn) family OS=Rosa chinensis OX=74649 GN=RchiOBHm_Chr3g0463131 PE=4 SV=1	--	--	PREDICTED: uncharacterized protein LOC101310668 [Fragaria vesca subsp. vesca]
Rro06G023910.1	Molecular Function: nucleic acid binding (GO:0003676);; Molecular Function: zinc ion binding (GO:0008270);;	--	--	--	gag-polypeptide of LTR copia-type	--	Putative transcription factor interactor and regulator CCHC(Zn) family OS=Rosa chinensis OX=74649 GN=RchiOBHm_Chr3g0463131 PE=4 SV=1	--	--	PREDICTED: uncharacterized protein LOC101310668 [Fragaria vesca subsp. vesca]
Rro06G026750.1	Molecular Function: nucleic acid binding (GO:0003676);; Molecular Function: zinc ion binding (GO:0008270);;	K00924|9.1e-08|cqi:110687152|K00924 kinase [EC:2.7.1.-] | (RefSeq) receptor protein kinase CLAVATA1-like	--	--	gag-polypeptide of LTR copia-type	--	Putative transcription factor interactor and regulator CCHC(Zn) family OS=Rosa chinensis OX=74649 GN=RchiOBHm_Chr3g0463131 PE=4 SV=1	--	--	PREDICTED: uncharacterized protein LOC101310668 [Fragaria vesca subsp. vesca]
Rro06G029860.1	Molecular Function: nucleic acid binding (GO:0003676);; Molecular Function: zinc ion binding (GO:0008270);;	K02111|1.4e-07|mdm:114822316|K02111 F-type H+/Na+-transporting ATPase subunit alpha [EC:7.1.2.2 7.2.2.1] | (RefSeq) LOW QUALITY PROTEIN: uncharacterized protein LOC114822316	--	--	gag-polypeptide of LTR copia-type	--	Putative transcription factor interactor and regulator CCHC(Zn) family OS=Rosa chinensis OX=74649 GN=RchiOBHm_Chr3g0463131 PE=4 SV=1	--	--	PREDICTED: uncharacterized protein LOC101310668 [Fragaria vesca subsp. vesca]
Rro06G031830.1	Molecular Function: nucleic acid binding (GO:0003676);; Molecular Function: zinc ion binding (GO:0008270);;	--	--	--	gag-polypeptide of LTR copia-type	--	Putative transcription factor interactor and regulator CCHC(Zn) family OS=Rosa chinensis OX=74649 GN=RchiOBHm_Chr3g0463131 PE=4 SV=1	--	--	PREDICTED: uncharacterized protein LOC101310668 [Fragaria vesca subsp. vesca]
Rro06G048000.1	--	--	--	--	--	--	Uncharacterized protein OS=Cuscuta campestris OX=132261 GN=CCAM_LOCUS3815 PE=4 SV=1	--	--	PREDICTED: uncharacterized protein LOC101310668 [Fragaria vesca subsp. vesca]
Rro07G021440.1	Molecular Function: nucleic acid binding (GO:0003676);; Molecular Function: zinc ion binding (GO:0008270);;	K02111|5.3e-07|mdm:114822316|K02111 F-type H+/Na+-transporting ATPase subunit alpha [EC:7.1.2.2 7.2.2.1] | (RefSeq) LOW QUALITY PROTEIN: uncharacterized protein LOC114822316	--	--	gag-polypeptide of LTR copia-type	--	Putative transcription factor interactor and regulator CCHC(Zn) family OS=Rosa chinensis OX=74649 GN=RchiOBHm_Chr3g0463131 PE=4 SV=1	--	--	PREDICTED: uncharacterized protein LOC101310668 [Fragaria vesca subsp. vesca]
Rro03G023970.1	Molecular Function: protein kinase activity (GO:0004672);; Molecular Function: ATP binding (GO:0005524);; Molecular Function: glycerophosphodiester phosphodiesterase activity (GO:0008889);; Cellular Component: integral component of membrane (GO:0016021);; Molecular Function: polysaccharide binding (GO:0030247);;	K13416|8.3e-52|vra:106774250|K13416 brassinosteroid insensitive 1-associated receptor kinase 1 [EC:2.7.10.1 2.7.11.1] | (RefSeq) BRASSINOSTEROID INSENSITIVE 1-associated receptor kinase 1	--	--	Protein kinase domain	Rust resistance kinase Lr10 OS=Triticum aestivum OX=4565 GN=LRK10 PE=2 SV=1	Putative glycerophosphodiester phosphodiesterase, protein kinase RLK-Pelle-LRK10L-2 family OS=Rosa chinensis OX=74649 GN=RchiOBHm_Chr5g0047581 PE=4 SV=1	T	Signal transduction mechanisms	PREDICTED: probable receptor-like protein kinase At5g39020 [Prunus mume]
Rro06G021960.1	Molecular Function: protein serine/threonine kinase activity (GO:0004674);; Molecular Function: ATP binding (GO:0005524);; Molecular Function: polysaccharide binding (GO:0030247);;	K03283|1.8e-50|qsu:112017276|K03283 heat shock 70kDa protein 1/2/6/8 | (RefSeq) heat shock cognate 70 kDa protein 2-like	[T]	Signal transduction mechanisms	Protein kinase domain	Rust resistance kinase Lr10 OS=Triticum aestivum OX=4565 GN=LRK10 PE=2 SV=1	PREDICTED: rust resistance kinase Lr10 OS=Prunus dulcis OX=3755 GN=ALMOND_2B014636 PE=4 SV=1	T	Signal transduction mechanisms	PREDICTED: probable receptor-like protein kinase At1g67000-like [Fragaria vesca subsp. vesca]
Rro06G028130.1	Molecular Function: protein kinase activity (GO:0004672);; Molecular Function: ATP binding (GO:0005524);; Cellular Component: integral component of membrane (GO:0016021);; Molecular Function: polysaccharide binding (GO:0030247);;	K13436|2.2e-48|cam:101511806|K13436 pto-interacting protein 1 [EC:2.7.11.1] | (RefSeq) pto-interacting protein 1	--	--	Protein kinase domain	Rust resistance kinase Lr10 OS=Triticum aestivum OX=4565 GN=LRK10 PE=2 SV=1	PREDICTED: rust resistance kinase Lr10 OS=Prunus dulcis OX=3755 GN=ALMOND_2B029211 PE=4 SV=1	T	Signal transduction mechanisms	PREDICTED: probable receptor-like protein kinase At1g67000-like [Fragaria vesca subsp. vesca]
Rro07G015410.1	Molecular Function: protein kinase activity (GO:0004672);; Molecular Function: ATP binding (GO:0005524);; Cellular Component: integral component of membrane (GO:0016021);; Molecular Function: polysaccharide binding (GO:0030247);;	K03283|1.3e-48|qsu:112017276|K03283 heat shock 70kDa protein 1/2/6/8 | (RefSeq) heat shock cognate 70 kDa protein 2-like	--	--	Protein kinase domain	Rust resistance kinase Lr10 OS=Triticum aestivum OX=4565 GN=LRK10 PE=2 SV=1	Protein kinase domain-containing protein OS=Prunus persica OX=3760 GN=PRUPE_6G142300 PE=4 SV=1	T	Signal transduction mechanisms	PREDICTED: probable receptor-like protein kinase At5g39020 [Prunus mume]
Rro07G017040.1	Molecular Function: protein kinase activity (GO:0004672);; Molecular Function: ATP binding (GO:0005524);; Biological Process: protein phosphorylation (GO:0006468);; Cellular Component: integral component of membrane (GO:0016021);; Molecular Function: polysaccharide binding (GO:0030247);;	K13415|2.2e-65|ini:109185793|K13415 protein brassinosteroid insensitive 1 [EC:2.7.10.1 2.7.11.1] | (RefSeq) systemin receptor SR160-like	--	--	Protein kinase domain	Rust resistance kinase Lr10 OS=Triticum aestivum OX=4565 GN=LRK10 PE=2 SV=1	uncharacterized protein LOC101510924 OS=Cicer arietinum OX=3827 GN=LOC101510924 PE=4 SV=2	T	Signal transduction mechanisms	PREDICTED: probable receptor-like protein kinase At1g67000 [Eucalyptus grandis]
Rro07G017080.1	Molecular Function: protein kinase activity (GO:0004672);; Molecular Function: ATP binding (GO:0005524);; Cellular Component: integral component of membrane (GO:0016021);; Molecular Function: polysaccharide binding (GO:0030247);;	K13416|7.1e-49|ccaj:109804867|K13416 brassinosteroid insensitive 1-associated receptor kinase 1 [EC:2.7.10.1 2.7.11.1] | (RefSeq) BRASSINOSTEROID INSENSITIVE 1-associated receptor kinase 1-like	[T]	Signal transduction mechanisms	Protein kinase domain	Rust resistance kinase Lr10 OS=Triticum aestivum OX=4565 GN=LRK10 PE=2 SV=1	Protein kinase domain-containing protein OS=Prunus persica OX=3760 GN=PRUPE_2G047500 PE=4 SV=1	T	Signal transduction mechanisms	PREDICTED: probable receptor-like protein kinase At5g39020-like [Fragaria vesca subsp. vesca]
Rro07G017120.1	Molecular Function: protein kinase activity (GO:0004672);; Molecular Function: ATP binding (GO:0005524);; Biological Process: protein phosphorylation (GO:0006468);; Cellular Component: integral component of membrane (GO:0016021);; Molecular Function: polysaccharide binding (GO:0030247);;	K13416|4.2e-56|mdm:103416333|K13416 brassinosteroid insensitive 1-associated receptor kinase 1 [EC:2.7.10.1 2.7.11.1] | (RefSeq) BRASSINOSTEROID INSENSITIVE 1-associated receptor kinase 1-like isoform X1	[T]	Signal transduction mechanisms	Protein kinase domain	Rust resistance kinase Lr10 OS=Triticum aestivum OX=4565 GN=LRK10 PE=2 SV=1	uncharacterized protein LOC101510924 OS=Cicer arietinum OX=3827 GN=LOC101510924 PE=4 SV=2	T	Signal transduction mechanisms	PREDICTED: probable receptor-like protein kinase At1g67000 [Eucalyptus grandis]
Rro07G017130.1	Molecular Function: protein kinase activity (GO:0004672);; Molecular Function: ATP binding (GO:0005524);; Molecular Function: glycerophosphodiester phosphodiesterase activity (GO:0008889);; Cellular Component: integral component of membrane (GO:0016021);; Molecular Function: polysaccharide binding (GO:0030247);;	K13416|6.0e-45|aip:107631617|K13416 brassinosteroid insensitive 1-associated receptor kinase 1 [EC:2.7.10.1 2.7.11.1] | (RefSeq) BRASSINOSTEROID INSENSITIVE 1-associated receptor kinase 1 isoform X1	[T]	Signal transduction mechanisms	Protein kinase domain	Rust resistance kinase Lr10 OS=Triticum aestivum OX=4565 GN=LRK10 PE=2 SV=1	Putative glycerophosphodiester phosphodiesterase, protein kinase RLK-Pelle-LRK10L-2 family OS=Rosa chinensis OX=74649 GN=RchiOBHm_Chr1g0328281 PE=4 SV=1	T	Signal transduction mechanisms	PREDICTED: probable receptor-like protein kinase At5g39020-like [Fragaria vesca subsp. vesca]
Rro07G021410.1	Molecular Function: protein kinase activity (GO:0004672);; Molecular Function: ATP binding (GO:0005524);; Cellular Component: integral component of membrane (GO:0016021);; Molecular Function: polysaccharide binding (GO:0030247);;	K03283|1.4e-50|qsu:112017276|K03283 heat shock 70kDa protein 1/2/6/8 | (RefSeq) heat shock cognate 70 kDa protein 2-like	[T]	Signal transduction mechanisms	Protein kinase domain	Rust resistance kinase Lr10 OS=Triticum aestivum OX=4565 GN=LRK10 PE=2 SV=1	Protein kinase domain-containing protein OS=Prunus persica OX=3760 GN=PRUPE_2G088300 PE=4 SV=1	T	Signal transduction mechanisms	PREDICTED: probable receptor-like protein kinase At1g67000 isoform X2 [Pyrus x bretschneideri]
Rro01G012500.1	Molecular Function: nucleic acid binding (GO:0003676);; Molecular Function: zinc ion binding (GO:0008270);; Biological Process: DNA integration (GO:0015074);;	K03006|3.3e-266|adu:107466525|K03006 DNA-directed RNA polymerase II subunit RPB1 [EC:2.7.7.6] | (RefSeq) LOW QUALITY PROTEIN: DNA-directed RNA polymerase II subunit 1-like	[R]	General function prediction only	Reverse transcriptase (RNA-dependent DNA polymerase)	Retrovirus-related Pol polyprotein from transposon TNT 1-94 OS=Nicotiana tabacum OX=4097 PE=2 SV=1	Retrovirus-related Pol polyprotein from transposon TNT 1-94 OS=Vitis vinifera OX=29760 GN=POLX_1909 PE=4 SV=1	O	Posttranslational modification, protein turnover, chaperones	hypothetical protein VITISV_032980 [Vitis vinifera]
Rro02G025410.1	Molecular Function: nucleic acid binding (GO:0003676);; Molecular Function: RNA-directed DNA polymerase activity (GO:0003964);; Biological Process: DNA integration (GO:0015074);;	K03006|1.2e-285|adu:107466525|K03006 DNA-directed RNA polymerase II subunit RPB1 [EC:2.7.7.6] | (RefSeq) LOW QUALITY PROTEIN: DNA-directed RNA polymerase II subunit 1-like	[R]	General function prediction only	Reverse transcriptase (RNA-dependent DNA polymerase)	Retrovirus-related Pol polyprotein from transposon TNT 1-94 OS=Nicotiana tabacum OX=4097 PE=2 SV=1	Putative RNA-directed DNA polymerase OS=Rosa chinensis OX=74649 GN=RchiOBHm_Chr2g0154461 PE=4 SV=1	O	Posttranslational modification, protein turnover, chaperones	putative protein [Arabidopsis thaliana]
Rro02G030670.1	Molecular Function: nucleic acid binding (GO:0003676);; Molecular Function: zinc ion binding (GO:0008270);; Biological Process: DNA integration (GO:0015074);;	K03006|1.7e-276|adu:107466525|K03006 DNA-directed RNA polymerase II subunit RPB1 [EC:2.7.7.6] | (RefSeq) LOW QUALITY PROTEIN: DNA-directed RNA polymerase II subunit 1-like	[R]	General function prediction only	Reverse transcriptase (RNA-dependent DNA polymerase)	Retrovirus-related Pol polyprotein from transposon TNT 1-94 OS=Nicotiana tabacum OX=4097 PE=2 SV=1	ADP glucose pyrophosphorylase large subunit 1 OS=Prunus dulcis OX=3755 GN=Prudu_008663 PE=4 SV=1	O	Posttranslational modification, protein turnover, chaperones	hypothetical protein VITISV_023111 [Vitis vinifera]
Rro02G039350.1	Molecular Function: nucleic acid binding (GO:0003676);; Molecular Function: zinc ion binding (GO:0008270);; Biological Process: DNA integration (GO:0015074);;	K03006|6.2e-271|adu:107466525|K03006 DNA-directed RNA polymerase II subunit RPB1 [EC:2.7.7.6] | (RefSeq) LOW QUALITY PROTEIN: DNA-directed RNA polymerase II subunit 1-like	[R]	General function prediction only	Reverse transcriptase (RNA-dependent DNA polymerase)	Retrovirus-related Pol polyprotein from transposon TNT 1-94 OS=Nicotiana tabacum OX=4097 PE=2 SV=1	ADP glucose pyrophosphorylase large subunit 1 OS=Prunus dulcis OX=3755 GN=Prudu_005175 PE=4 SV=1	O	Posttranslational modification, protein turnover, chaperones	hypothetical protein VITISV_036712 [Vitis vinifera]
Rro03G011800.1	Molecular Function: nucleic acid binding (GO:0003676);; Molecular Function: RNA-directed DNA polymerase activity (GO:0003964);; Biological Process: DNA integration (GO:0015074);;	K03006|8.1e-287|adu:107466525|K03006 DNA-directed RNA polymerase II subunit RPB1 [EC:2.7.7.6] | (RefSeq) LOW QUALITY PROTEIN: DNA-directed RNA polymerase II subunit 1-like	[R]	General function prediction only	Reverse transcriptase (RNA-dependent DNA polymerase)	Retrovirus-related Pol polyprotein from transposon TNT 1-94 OS=Nicotiana tabacum OX=4097 PE=2 SV=1	Putative RNA-directed DNA polymerase OS=Rosa chinensis OX=74649 GN=RchiOBHm_Chr2g0154461 PE=4 SV=1	O	Posttranslational modification, protein turnover, chaperones	putative protein [Arabidopsis thaliana]
Rro03G015870.1	Molecular Function: nucleic acid binding (GO:0003676);; Molecular Function: zinc ion binding (GO:0008270);; Biological Process: DNA integration (GO:0015074);;	K03006|9.0e-264|adu:107466525|K03006 DNA-directed RNA polymerase II subunit RPB1 [EC:2.7.7.6] | (RefSeq) LOW QUALITY PROTEIN: DNA-directed RNA polymerase II subunit 1-like	[R]	General function prediction only	Reverse transcriptase (RNA-dependent DNA polymerase)	Retrovirus-related Pol polyprotein from transposon TNT 1-94 OS=Nicotiana tabacum OX=4097 PE=2 SV=1	Retrovirus-related Pol polyprotein from transposon TNT 1-94 OS=Vitis vinifera OX=29760 GN=POLX_1909 PE=4 SV=1	O	Posttranslational modification, protein turnover, chaperones	hypothetical protein VITISV_032980 [Vitis vinifera]
Rro03G027100.1	Molecular Function: nucleic acid binding (GO:0003676);; Molecular Function: zinc ion binding (GO:0008270);; Biological Process: DNA integration (GO:0015074);;	K03006|1.2e-155|adu:107466525|K03006 DNA-directed RNA polymerase II subunit RPB1 [EC:2.7.7.6] | (RefSeq) LOW QUALITY PROTEIN: DNA-directed RNA polymerase II subunit 1-like	[R]	General function prediction only	Reverse transcriptase (RNA-dependent DNA polymerase)	Retrovirus-related Pol polyprotein from transposon TNT 1-94 OS=Nicotiana tabacum OX=4097 PE=2 SV=1	Retrovirus-related Pol polyprotein from transposon TNT 1-94 OS=Vitis vinifera OX=29760 GN=POLX_1909 PE=4 SV=1	O	Posttranslational modification, protein turnover, chaperones	hypothetical protein VITISV_032980 [Vitis vinifera]
Rro03G033220.1	Molecular Function: nucleic acid binding (GO:0003676);; Molecular Function: zinc ion binding (GO:0008270);; Biological Process: DNA integration (GO:0015074);;	K03006|1.2e-277|adu:107466525|K03006 DNA-directed RNA polymerase II subunit RPB1 [EC:2.7.7.6] | (RefSeq) LOW QUALITY PROTEIN: DNA-directed RNA polymerase II subunit 1-like	[R]	General function prediction only	Reverse transcriptase (RNA-dependent DNA polymerase)	Retrovirus-related Pol polyprotein from transposon TNT 1-94 OS=Nicotiana tabacum OX=4097 PE=2 SV=1	ADP glucose pyrophosphorylase large subunit 1 OS=Prunus dulcis OX=3755 GN=Prudu_008663 PE=4 SV=1	O	Posttranslational modification, protein turnover, chaperones	hypothetical protein VITISV_023111 [Vitis vinifera]
Rro05G034520.1	Molecular Function: nucleic acid binding (GO:0003676);; Molecular Function: zinc ion binding (GO:0008270);; Biological Process: DNA integration (GO:0015074);;	K03006|1.7e-214|adu:107466525|K03006 DNA-directed RNA polymerase II subunit RPB1 [EC:2.7.7.6] | (RefSeq) LOW QUALITY PROTEIN: DNA-directed RNA polymerase II subunit 1-like	[R]	General function prediction only	Reverse transcriptase (RNA-dependent DNA polymerase)	Retrovirus-related Pol polyprotein from transposon TNT 1-94 OS=Nicotiana tabacum OX=4097 PE=2 SV=1	ADP glucose pyrophosphorylase large subunit 1 OS=Prunus dulcis OX=3755 GN=Prudu_005175 PE=4 SV=1	O	Posttranslational modification, protein turnover, chaperones	hypothetical protein VITISV_036712 [Vitis vinifera]
Rro06G011620.1	Molecular Function: nucleic acid binding (GO:0003676);; Biological Process: DNA integration (GO:0015074);;	K03006|6.5e-117|adu:107466525|K03006 DNA-directed RNA polymerase II subunit RPB1 [EC:2.7.7.6] | (RefSeq) LOW QUALITY PROTEIN: DNA-directed RNA polymerase II subunit 1-like	[R]	General function prediction only	Reverse transcriptase (RNA-dependent DNA polymerase)	Retrovirus-related Pol polyprotein from transposon RE1 OS=Arabidopsis thaliana OX=3702 GN=RE1 PE=2 SV=1	Retrovirus-related Pol polyprotein from transposon RE1 OS=Vitis vinifera OX=29760 GN=RE1_2919 PE=4 SV=1	O	Posttranslational modification, protein turnover, chaperones	hypothetical protein VITISV_010042 [Vitis vinifera]
Rro06G034000.1	Molecular Function: nucleic acid binding (GO:0003676);; Molecular Function: RNA-directed DNA polymerase activity (GO:0003964);; Biological Process: DNA integration (GO:0015074);;	K03006|1.1e-286|adu:107466525|K03006 DNA-directed RNA polymerase II subunit RPB1 [EC:2.7.7.6] | (RefSeq) LOW QUALITY PROTEIN: DNA-directed RNA polymerase II subunit 1-like	[R]	General function prediction only	Reverse transcriptase (RNA-dependent DNA polymerase)	Retrovirus-related Pol polyprotein from transposon TNT 1-94 OS=Nicotiana tabacum OX=4097 PE=2 SV=1	Putative RNA-directed DNA polymerase OS=Rosa chinensis OX=74649 GN=RchiOBHm_Chr2g0154461 PE=4 SV=1	O	Posttranslational modification, protein turnover, chaperones	putative protein [Arabidopsis thaliana]
Rro07G007880.1	Molecular Function: nucleic acid binding (GO:0003676);; Molecular Function: zinc ion binding (GO:0008270);; Biological Process: DNA integration (GO:0015074);;	K03006|4.6e-234|adu:107466525|K03006 DNA-directed RNA polymerase II subunit RPB1 [EC:2.7.7.6] | (RefSeq) LOW QUALITY PROTEIN: DNA-directed RNA polymerase II subunit 1-like	[R]	General function prediction only	Reverse transcriptase (RNA-dependent DNA polymerase)	Retrovirus-related Pol polyprotein from transposon TNT 1-94 OS=Nicotiana tabacum OX=4097 PE=2 SV=1	Retrovirus-related Pol polyprotein from transposon TNT 1-94 OS=Vitis vinifera OX=29760 GN=POLX_1909 PE=4 SV=1	L	Replication, recombination and repair	hypothetical protein VITISV_023111 [Vitis vinifera]
Rro02G005650.1	Molecular Function: peptide-methionine (R)-S-oxide reductase activity (GO:0033743);;	K11649|1.1e-21|mtr:MTR_6g053260|K11649 SWI/SNF related-matrix-associated actin-dependent regulator of chromatin subfamily C | (RefSeq) F-box and associated interaction domain protein	--	--	F-box domain	F-box protein At3g07870 OS=Arabidopsis thaliana OX=3702 GN=At3g07870 PE=2 SV=1	F-box protein OS=Prunus yedoensis var. nudiflora OX=2094558 GN=Pyn_32413 PE=3 SV=1	S	Function unknown	PREDICTED: F-box protein At3g07870-like [Fragaria vesca subsp. vesca]
Rro04G017030.1	Molecular Function: protein binding (GO:0005515);;	K11649|1.5e-26|mtr:MTR_6g053260|K11649 SWI/SNF related-matrix-associated actin-dependent regulator of chromatin subfamily C | (RefSeq) F-box and associated interaction domain protein	--	--	F-box domain	F-box protein At3g07870 OS=Arabidopsis thaliana OX=3702 GN=At3g07870 PE=2 SV=1	Uncharacterized protein OS=Prunus persica OX=3760 GN=PRUPE_1G147200 PE=4 SV=1	S	Function unknown	PREDICTED: F-box protein At3g07870-like [Fragaria vesca subsp. vesca]
Rro04G017060.1	Molecular Function: protein binding (GO:0005515);;	K11649|6.8e-17|mtr:MTR_6g053260|K11649 SWI/SNF related-matrix-associated actin-dependent regulator of chromatin subfamily C | (RefSeq) F-box and associated interaction domain protein	--	--	F-box associated	F-box protein At3g07870 OS=Arabidopsis thaliana OX=3702 GN=At3g07870 PE=2 SV=1	Putative F-box domain, galactose oxidase/kelch, beta-propeller, F-box associated interaction OS=Rosa chinensis OX=74649 GN=RchiOBHm_Chr4g0395621 PE=4 SV=1	O	Posttranslational modification, protein turnover, chaperones	PREDICTED: F-box protein At3g07870-like [Prunus mume]
Rro04G017080.1	Molecular Function: protein binding (GO:0005515);;	K11649|1.4e-18|mtr:MTR_6g053260|K11649 SWI/SNF related-matrix-associated actin-dependent regulator of chromatin subfamily C | (RefSeq) F-box and associated interaction domain protein	--	--	F-box associated	F-box protein At3g07870 OS=Arabidopsis thaliana OX=3702 GN=At3g07870 PE=2 SV=1	Putative F-box domain, galactose oxidase/kelch, beta-propeller, F-box associated interaction OS=Rosa chinensis OX=74649 GN=RchiOBHm_Chr4g0395621 PE=4 SV=1	O	Posttranslational modification, protein turnover, chaperones	PREDICTED: F-box protein At3g07870-like [Prunus mume]
Rro04G017100.1	Molecular Function: protein binding (GO:0005515);;	K11649|1.3e-18|mtr:MTR_6g053260|K11649 SWI/SNF related-matrix-associated actin-dependent regulator of chromatin subfamily C | (RefSeq) F-box and associated interaction domain protein	--	--	F-box domain	F-box protein At3g07870 OS=Arabidopsis thaliana OX=3702 GN=At3g07870 PE=2 SV=1	Putative F-box domain, galactose oxidase/kelch, beta-propeller, F-box associated interaction OS=Rosa chinensis OX=74649 GN=RchiOBHm_Chr4g0395621 PE=4 SV=1	O	Posttranslational modification, protein turnover, chaperones	PREDICTED: F-box protein At3g07870-like [Prunus mume]
Rro04G017110.1	Molecular Function: peptide-methionine (R)-S-oxide reductase activity (GO:0033743);;	K11649|7.8e-19|mtr:MTR_6g053260|K11649 SWI/SNF related-matrix-associated actin-dependent regulator of chromatin subfamily C | (RefSeq) F-box and associated interaction domain protein	--	--	F-box domain	F-box protein At3g07870 OS=Arabidopsis thaliana OX=3702 GN=At3g07870 PE=2 SV=1	F-box protein OS=Prunus yedoensis var. nudiflora OX=2094558 GN=Pyn_32413 PE=3 SV=1	O	Posttranslational modification, protein turnover, chaperones	PREDICTED: F-box protein At3g07870-like [Prunus mume]
Rro04G017220.1	Molecular Function: protein binding (GO:0005515);;	K11649|8.2e-23|mtr:MTR_6g053260|K11649 SWI/SNF related-matrix-associated actin-dependent regulator of chromatin subfamily C | (RefSeq) F-box and associated interaction domain protein	--	--	F-box associated	F-box protein At3g07870 OS=Arabidopsis thaliana OX=3702 GN=At3g07870 PE=2 SV=1	F-box protein OS=Prunus yedoensis var. nudiflora OX=2094558 GN=Pyn_25688 PE=4 SV=1	S	Function unknown	PREDICTED: F-box protein At3g07870-like [Fragaria vesca subsp. vesca]
Rro06G014610.1	Molecular Function: hydrolase activity, acting on ester bonds (GO:0016788);;	K10691|5.0e-44|ats:109762802|K10691 E3 ubiquitin-protein ligase UBR4 [EC:2.3.2.27] | (RefSeq) LOC109762802; auxin transport protein BIG	--	--	GDSL-like Lipase/Acylhydrolase	GDSL esterase/lipase 1 OS=Arabidopsis thaliana OX=3702 GN=GLIP1 PE=1 SV=1	PREDICTED: GDSL OS=Prunus dulcis OX=3755 GN=ALMOND_2B031780 PE=3 SV=1	S	Function unknown	hypothetical protein PRUPE_ppa024154mg [Prunus persica]
Rro06G014620.1	Biological Process: lipid metabolic process (GO:0006629);; Molecular Function: lipase activity (GO:0016298);; Molecular Function: methyl indole-3-acetate esterase activity (GO:0080030);;	K10691|1.2e-46|ats:109762802|K10691 E3 ubiquitin-protein ligase UBR4 [EC:2.3.2.27] | (RefSeq) LOC109762802; auxin transport protein BIG	--	--	GDSL-like Lipase/Acylhydrolase	GDSL esterase/lipase 1 OS=Arabidopsis thaliana OX=3702 GN=GLIP1 PE=1 SV=1	Putative carboxylesterase OS=Rosa chinensis OX=74649 GN=RchiOBHm_Chr2g0147591 PE=3 SV=1	S	Function unknown	PREDICTED: GDSL esterase/lipase 5-like [Fragaria vesca subsp. vesca]
Rro06G014630.1	Biological Process: phosphorelay signal transduction system (GO:0000160);; Biological Process: response to acid chemical (GO:0001101);; Biological Process: activation of innate immune response (GO:0002218);; Biological Process: immune effector process (GO:0002252);; Biological Process: activation of immune response (GO:0002253);; Biological Process: immune system process (GO:0002376);; Biological…	K00679|3.4e-41|cic:CICLE_v10027727mg|K00679 phospholipid:diacylglycerol acyltransferase [EC:2.3.1.158] | (RefSeq) hypothetical protein	--	--	GDSL-like Lipase/Acylhydrolase	GDSL esterase/lipase 1 OS=Arabidopsis thaliana OX=3702 GN=GLIP1 PE=1 SV=1	GDSL esterase/lipase 1 OS=Morella rubra OX=262757 GN=CJ030_MR3G026178 PE=3 SV=1	T	Signal transduction mechanisms	GDSL esterase/lipase 1 [Morus notabilis]
Rro06G014650.1	Molecular Function: methyl indole-3-acetate esterase activity (GO:0080030);;	K00679|6.4e-40|cic:CICLE_v10027727mg|K00679 phospholipid:diacylglycerol acyltransferase [EC:2.3.1.158] | (RefSeq) hypothetical protein	--	--	GDSL-like Lipase/Acylhydrolase	GDSL esterase/lipase 4 OS=Arabidopsis thaliana OX=3702 GN=GLIP4 PE=2 SV=2	Putative carboxylesterase OS=Rosa chinensis OX=74649 GN=RchiOBHm_Chr2g0147311 PE=3 SV=1	S	Function unknown	PREDICTED: GDSL esterase/lipase 1-like [Fragaria vesca subsp. vesca]
Rro06G014660.1	Molecular Function: methyl indole-3-acetate esterase activity (GO:0080030);;	K00679|8.8e-37|cic:CICLE_v10027727mg|K00679 phospholipid:diacylglycerol acyltransferase [EC:2.3.1.158] | (RefSeq) hypothetical protein	--	--	GDSL-like Lipase/Acylhydrolase	GDSL esterase/lipase 4 OS=Arabidopsis thaliana OX=3702 GN=GLIP4 PE=2 SV=2	Putative carboxylesterase OS=Rosa chinensis OX=74649 GN=RchiOBHm_Chr2g0147311 PE=3 SV=1	S	Function unknown	PREDICTED: GDSL esterase/lipase 1-like [Fragaria vesca subsp. vesca]
Rro06G014690.1	Molecular Function: methyl indole-3-acetate esterase activity (GO:0080030);;	K00679|4.6e-21|cic:CICLE_v10027727mg|K00679 phospholipid:diacylglycerol acyltransferase [EC:2.3.1.158] | (RefSeq) hypothetical protein	--	--	GDSL-like Lipase/Acylhydrolase	GDSL esterase/lipase 1 OS=Arabidopsis thaliana OX=3702 GN=GLIP1 PE=1 SV=1	Putative carboxylesterase OS=Rosa chinensis OX=74649 GN=RchiOBHm_Chr2g0147311 PE=3 SV=1	S	Function unknown	PREDICTED: GDSL esterase/lipase 1-like [Fragaria vesca subsp. vesca]
Rro06G014700.1	Cellular Component: vacuolar membrane (GO:0005774);; Molecular Function: lipase activity (GO:0016298);;	K10691|2.5e-41|ats:109762802|K10691 E3 ubiquitin-protein ligase UBR4 [EC:2.3.2.27] | (RefSeq) LOC109762802; auxin transport protein BIG	--	--	GDSL-like Lipase/Acylhydrolase	GDSL esterase/lipase 1 OS=Arabidopsis thaliana OX=3702 GN=GLIP1 PE=1 SV=1	Lipase_GDSL domain-containing protein OS=Prunus persica OX=3760 GN=PRUPE_3G033300 PE=3 SV=1	S	Function unknown	hypothetical protein PRUPE_ppa026827mg [Prunus persica]
Rro06G014710.1	Molecular Function: hydrolase activity, acting on ester bonds (GO:0016788);;	K10691|9.0e-39|ats:109762802|K10691 E3 ubiquitin-protein ligase UBR4 [EC:2.3.2.27] | (RefSeq) LOC109762802; auxin transport protein BIG	--	--	GDSL-like Lipase/Acylhydrolase	GDSL esterase/lipase 1 OS=Arabidopsis thaliana OX=3702 GN=GLIP1 PE=1 SV=1	GDSL esterase/lipase 2-like OS=Prunus yedoensis var. nudiflora OX=2094558 GN=Pyn_30790 PE=3 SV=1	S	Function unknown	PREDICTED: GDSL esterase/lipase 2-like [Prunus mume]
Rro07G030600.1	Molecular Function: hydrolase activity, acting on ester bonds (GO:0016788);;	K00679|3.2e-36|cic:CICLE_v10027727mg|K00679 phospholipid:diacylglycerol acyltransferase [EC:2.3.1.158] | (RefSeq) hypothetical protein	--	--	GDSL-like Lipase/Acylhydrolase	GDSL esterase/lipase 1 OS=Arabidopsis thaliana OX=3702 GN=GLIP1 PE=1 SV=1	GDSL esterase/lipase 2-like OS=Prunus yedoensis var. nudiflora OX=2094558 GN=Pyn_30790 PE=3 SV=1	S	Function unknown	PREDICTED: GDSL esterase/lipase 2-like [Prunus mume]
Rro02G025610.1	--	K14494|4.7e-43|cit:102608614|K14494 DELLA protein | (RefSeq) DELLA protein GAI	--	--	GRAS domain family	Scarecrow-like protein 14 OS=Arabidopsis thaliana OX=3702 GN=SCL14 PE=1 SV=2	Putative transcription factor GRAS family OS=Rosa chinensis OX=74649 GN=RchiOBHm_Chr5g0065561 PE=3 SV=1	K	Transcription	PREDICTED: scarecrow-like protein 33-like [Fragaria vesca subsp. vesca]
Rro02G025650.1	--	K14494|4.7e-47|ppp:112296036|K14494 DELLA protein | (RefSeq) DELLA protein GAI-like	--	--	GRAS domain family	Scarecrow-like protein 14 OS=Arabidopsis thaliana OX=3702 GN=SCL14 PE=1 SV=2	Putative transcription factor GRAS family OS=Rosa chinensis OX=74649 GN=RchiOBHm_Chr5g0065561 PE=3 SV=1	I	Lipid transport and metabolism	PREDICTED: uncharacterized protein LOC103323607 [Prunus mume]
Rro02G025670.1	--	K14494|2.0e-45|ppp:112296036|K14494 DELLA protein | (RefSeq) DELLA protein GAI-like	--	--	GRAS domain family	Scarecrow-like protein 14 OS=Arabidopsis thaliana OX=3702 GN=SCL14 PE=1 SV=2	Putative transcription factor GRAS family OS=Rosa chinensis OX=74649 GN=RchiOBHm_Chr5g0065561 PE=3 SV=1	I	Lipid transport and metabolism	PREDICTED: uncharacterized protein LOC103323607 [Prunus mume]
Rro03G034360.1	--	K14494|4.7e-42|ppp:112275164|K14494 DELLA protein | (RefSeq) DELLA protein GAI-like	--	--	GRAS domain family	Scarecrow-like protein 14 OS=Arabidopsis thaliana OX=3702 GN=SCL14 PE=1 SV=2	Putative transcription factor GRAS family OS=Rosa chinensis OX=74649 GN=RchiOBHm_Chr5g0065561 PE=3 SV=1	I	Lipid transport and metabolism	PREDICTED: uncharacterized protein LOC103323607 [Prunus mume]
Rro03G034370.1	--	K14494|6.1e-47|cit:102608614|K14494 DELLA protein | (RefSeq) DELLA protein GAI	--	--	GRAS domain family	Scarecrow-like protein 14 OS=Arabidopsis thaliana OX=3702 GN=SCL14 PE=1 SV=2	Putative transcription factor GRAS family OS=Rosa chinensis OX=74649 GN=RchiOBHm_Chr5g0065561 PE=3 SV=1	I	Lipid transport and metabolism	PREDICTED: uncharacterized protein LOC103323607 [Prunus mume]
Rro03G034380.1	--	K14494|7.9e-47|ppp:112296036|K14494 DELLA protein | (RefSeq) DELLA protein GAI-like	--	--	GRAS domain family	Scarecrow-like protein 14 OS=Arabidopsis thaliana OX=3702 GN=SCL14 PE=1 SV=2	Putative transcription factor GRAS family OS=Rosa chinensis OX=74649 GN=RchiOBHm_Chr5g0065561 PE=3 SV=1	I	Lipid transport and metabolism	PREDICTED: uncharacterized protein LOC103323607 [Prunus mume]
Rro03G034390.1	--	K14494|4.0e-46|ppp:112296036|K14494 DELLA protein | (RefSeq) DELLA protein GAI-like	--	--	GRAS domain family	Scarecrow-like protein 14 OS=Arabidopsis thaliana OX=3702 GN=SCL14 PE=1 SV=2	Putative transcription factor GRAS family OS=Rosa chinensis OX=74649 GN=RchiOBHm_Chr5g0065561 PE=3 SV=1	I	Lipid transport and metabolism	PREDICTED: uncharacterized protein LOC103323607 [Prunus mume]
Rro03G034400.1	--	K14494|2.8e-47|cit:102608614|K14494 DELLA protein | (RefSeq) DELLA protein GAI	--	--	GRAS domain family	Scarecrow-like protein 14 OS=Arabidopsis thaliana OX=3702 GN=SCL14 PE=1 SV=2	Putative transcription factor GRAS family OS=Rosa chinensis OX=74649 GN=RchiOBHm_Chr5g0065561 PE=3 SV=1	I	Lipid transport and metabolism	PREDICTED: uncharacterized protein LOC103323607 [Prunus mume]
Rro03G034410.1	--	K14494|9.8e-45|egr:104438490|K14494 DELLA protein | (RefSeq) DELLA protein GAI	--	--	GRAS domain family	Scarecrow-like protein 14 OS=Arabidopsis thaliana OX=3702 GN=SCL14 PE=1 SV=2	Putative transcription factor GRAS family OS=Rosa chinensis OX=74649 GN=RchiOBHm_Chr5g0065561 PE=3 SV=1	I	Lipid transport and metabolism	PREDICTED: uncharacterized protein LOC103323607 [Prunus mume]
Rro05G020530.1	--	K14494|1.2e-45|ppp:112296036|K14494 DELLA protein | (RefSeq) DELLA protein GAI-like	--	--	GRAS domain family	Scarecrow-like protein 14 OS=Arabidopsis thaliana OX=3702 GN=SCL14 PE=1 SV=2	Putative transcription factor GRAS family OS=Rosa chinensis OX=74649 GN=RchiOBHm_Chr5g0065561 PE=3 SV=1	I	Lipid transport and metabolism	PREDICTED: uncharacterized protein LOC103323607 [Prunus mume]
Rro02G019960.1	Molecular Function: nucleic acid binding (GO:0003676);; Molecular Function: RNA-directed DNA polymerase activity (GO:0003964);; Molecular Function: RNA-DNA hybrid ribonuclease activity (GO:0004523);;	K16578|9.5e-50|nau:109222079|K16578 CLIP-associating protein 1/2 | (RefSeq) CLIP-associated protein-like	[R]	General function prediction only	zinc-binding in reverse transcriptase	Putative ribonuclease H protein At1g65750 OS=Arabidopsis thaliana OX=3702 GN=At1g65750 PE=3 SV=1	Putative RNA-directed DNA polymerase OS=Rosa chinensis OX=74649 GN=RchiOBHm_Chr6g0278601 PE=4 SV=1	L	Replication, recombination and repair	PREDICTED: putative ribonuclease H protein At1g65750-like [Fragaria vesca subsp. vesca]
Rro02G031980.1	Molecular Function: RNA-directed DNA polymerase activity (GO:0003964);;	K16578|4.1e-24|nau:109222079|K16578 CLIP-associating protein 1/2 | (RefSeq) CLIP-associated protein-like	[R]	General function prediction only	zinc-binding in reverse transcriptase	--	Putative reverse transcriptase zinc-binding domain-containing protein OS=Rosa chinensis OX=74649 GN=RchiOBHm_Chr4g0439261 PE=4 SV=1	L	Replication, recombination and repair	PREDICTED: putative ribonuclease H protein At1g65750-like [Fragaria vesca subsp. vesca]
Rro02G033740.1	Molecular Function: nucleic acid binding (GO:0003676);; Molecular Function: RNA-directed DNA polymerase activity (GO:0003964);; Molecular Function: RNA-DNA hybrid ribonuclease activity (GO:0004523);;	K16578|5.9e-36|nau:109222079|K16578 CLIP-associating protein 1/2 | (RefSeq) CLIP-associated protein-like	[R]	General function prediction only	Reverse transcriptase-like	Putative ribonuclease H protein At1g65750 OS=Arabidopsis thaliana OX=3702 GN=At1g65750 PE=3 SV=1	Putative RNA-directed DNA polymerase OS=Rosa chinensis OX=74649 GN=RchiOBHm_Chr6g0278601 PE=4 SV=1	L	Replication, recombination and repair	PREDICTED: putative ribonuclease H protein At1g65750-like [Fragaria vesca subsp. vesca]
Rro03G009170.1	Molecular Function: nucleic acid binding (GO:0003676);; Molecular Function: RNA-directed DNA polymerase activity (GO:0003964);; Molecular Function: RNA-DNA hybrid ribonuclease activity (GO:0004523);;	K00558|1.2e-15|aof:109841697|K00558 DNA (cytosine-5)-methyltransferase 1 [EC:2.1.1.37] | (RefSeq) uncharacterized protein LOC109841697	[R]	General function prediction only	Reverse transcriptase-like	Putative ribonuclease H protein At1g65750 OS=Arabidopsis thaliana OX=3702 GN=At1g65750 PE=3 SV=1	Putative ribonuclease H-like domain, reverse transcriptase zinc-binding domain-containing protein OS=Rosa chinensis OX=74649 GN=RchiOBHm_Chr5g0077831 PE=4 SV=1	L	Replication, recombination and repair	PREDICTED: putative ribonuclease H protein At1g65750-like [Fragaria vesca subsp. vesca]
Rro03G027850.1	Molecular Function: nucleic acid binding (GO:0003676);; Molecular Function: RNA-directed DNA polymerase activity (GO:0003964);; Molecular Function: RNA-DNA hybrid ribonuclease activity (GO:0004523);;	K16578|1.7e-08|nau:109222079|K16578 CLIP-associating protein 1/2 | (RefSeq) CLIP-associated protein-like	[R]	General function prediction only	zinc-binding in reverse transcriptase	--	Putative ribonuclease H-like domain, reverse transcriptase zinc-binding domain-containing protein OS=Rosa chinensis OX=74649 GN=RchiOBHm_Chr2g0129631 PE=4 SV=1	L	Replication, recombination and repair	PREDICTED: putative ribonuclease H protein At1g65750-like [Fragaria vesca subsp. vesca]
Rro04G026720.1	Molecular Function: nucleic acid binding (GO:0003676);; Molecular Function: RNA-directed DNA polymerase activity (GO:0003964);; Molecular Function: RNA-DNA hybrid ribonuclease activity (GO:0004523);;	K10393|2.0e-21|nta:107828690|K10393 kinesin family member 2/24 | (RefSeq) kinesin-13A-like	[R]	General function prediction only	Reverse transcriptase-like	Putative ribonuclease H protein At1g65750 OS=Arabidopsis thaliana OX=3702 GN=At1g65750 PE=3 SV=1	Putative RNA-directed DNA polymerase OS=Rosa chinensis OX=74649 GN=RchiOBHm_Chr6g0278601 PE=4 SV=1	L	Replication, recombination and repair	PREDICTED: uncharacterized protein LOC103438319 [Malus domestica]
Rro05G017130.1	Molecular Function: nucleic acid binding (GO:0003676);; Molecular Function: RNA-directed DNA polymerase activity (GO:0003964);; Molecular Function: RNA-DNA hybrid ribonuclease activity (GO:0004523);;	K12879|1.9e-27|nta:107822176|K12879 THO complex subunit 2 | (RefSeq) THO complex subunit 2-like	[R]	General function prediction only	zinc-binding in reverse transcriptase	Putative ribonuclease H protein At1g65750 OS=Arabidopsis thaliana OX=3702 GN=At1g65750 PE=3 SV=1	Putative ribonuclease H-like domain, reverse transcriptase zinc-binding domain-containing protein OS=Rosa chinensis OX=74649 GN=RchiOBHm_Chr2g0129631 PE=4 SV=1	L	Replication, recombination and repair	PREDICTED: putative ribonuclease H protein At1g65750-like [Fragaria vesca subsp. vesca]
Rro06G002900.1	Molecular Function: nucleic acid binding (GO:0003676);; Molecular Function: RNA-directed DNA polymerase activity (GO:0003964);; Molecular Function: RNA-DNA hybrid ribonuclease activity (GO:0004523);;	K21866|9.6e-10|nta:107778701|K21866 ion channel POLLUX/CASTOR | (RefSeq) ion channel CASTOR-like	[R]	General function prediction only	zinc-binding in reverse transcriptase	--	Putative ribonuclease H-like domain, reverse transcriptase zinc-binding domain-containing protein OS=Rosa chinensis OX=74649 GN=RchiOBHm_Chr2g0129631 PE=4 SV=1	S	Function unknown	PREDICTED: putative ribonuclease H protein At1g65750-like [Fragaria vesca subsp. vesca]
Rro06G029710.1	Molecular Function: nucleic acid binding (GO:0003676);; Molecular Function: RNA-directed DNA polymerase activity (GO:0003964);; Molecular Function: RNA-DNA hybrid ribonuclease activity (GO:0004523);;	K22686|5.8e-16|qsu:111995479|K22686 pro-apoptotic serine protease NMA111 [EC:3.4.21.-] | (RefSeq) protease Do-like 7	[R]	General function prediction only	Reverse transcriptase-like	Putative ribonuclease H protein At1g65750 OS=Arabidopsis thaliana OX=3702 GN=At1g65750 PE=3 SV=1	Putative ribonuclease H-like domain, reverse transcriptase zinc-binding domain-containing protein OS=Rosa chinensis OX=74649 GN=RchiOBHm_Chr2g0129631 PE=4 SV=1	S	Function unknown	PREDICTED: putative ribonuclease H protein At1g65750-like [Fragaria vesca subsp. vesca]
Rro07G008630.1	Molecular Function: nucleic acid binding (GO:0003676);; Molecular Function: RNA-directed DNA polymerase activity (GO:0003964);; Molecular Function: RNA-DNA hybrid ribonuclease activity (GO:0004523);;	K16578|3.3e-47|nau:109222079|K16578 CLIP-associating protein 1/2 | (RefSeq) CLIP-associated protein-like	[R]	General function prediction only	zinc-binding in reverse transcriptase	Putative ribonuclease H protein At1g65750 OS=Arabidopsis thaliana OX=3702 GN=At1g65750 PE=3 SV=1	Putative RNA-directed DNA polymerase OS=Rosa chinensis OX=74649 GN=RchiOBHm_Chr6g0278601 PE=4 SV=1	L	Replication, recombination and repair	PREDICTED: putative ribonuclease H protein At1g65750-like [Fragaria vesca subsp. vesca]
Rro07G025110.1	Molecular Function: nucleic acid binding (GO:0003676);; Molecular Function: RNA-directed DNA polymerase activity (GO:0003964);; Molecular Function: RNA-DNA hybrid ribonuclease activity (GO:0004523);;	K16578|2.2e-46|nau:109222079|K16578 CLIP-associating protein 1/2 | (RefSeq) CLIP-associated protein-like	[R]	General function prediction only	Reverse transcriptase-like	Putative ribonuclease H protein At1g65750 OS=Arabidopsis thaliana OX=3702 GN=At1g65750 PE=3 SV=1	Putative RNA-directed DNA polymerase OS=Rosa chinensis OX=74649 GN=RchiOBHm_Chr6g0278601 PE=4 SV=1	L	Replication, recombination and repair	PREDICTED: putative ribonuclease H protein At1g65750-like [Fragaria vesca subsp. vesca]
Rro07G029170.1	Molecular Function: nucleic acid binding (GO:0003676);; Molecular Function: RNA-directed DNA polymerase activity (GO:0003964);; Molecular Function: RNA-DNA hybrid ribonuclease activity (GO:0004523);;	K16578|1.0e-16|nau:109222079|K16578 CLIP-associating protein 1/2 | (RefSeq) CLIP-associated protein-like	[R]	General function prediction only	zinc-binding in reverse transcriptase	Putative ribonuclease H protein At1g65750 OS=Arabidopsis thaliana OX=3702 GN=At1g65750 PE=3 SV=1	Putative ribonuclease H-like domain, reverse transcriptase zinc-binding domain-containing protein OS=Rosa chinensis OX=74649 GN=RchiOBHm_Chr2g0129631 PE=4 SV=1	L	Replication, recombination and repair	PREDICTED: putative ribonuclease H protein At1g65750-like [Fragaria vesca subsp. vesca]
Rro07G032910.1	Molecular Function: nucleic acid binding (GO:0003676);; Molecular Function: RNA-directed DNA polymerase activity (GO:0003964);; Molecular Function: RNA-DNA hybrid ribonuclease activity (GO:0004523);;	K16578|2.0e-29|nau:109222079|K16578 CLIP-associating protein 1/2 | (RefSeq) CLIP-associated protein-like	[R]	General function prediction only	Reverse transcriptase-like	Putative ribonuclease H protein At1g65750 OS=Arabidopsis thaliana OX=3702 GN=At1g65750 PE=3 SV=1	Putative ribonuclease H-like domain, reverse transcriptase zinc-binding domain-containing protein OS=Rosa chinensis OX=74649 GN=RchiOBHm_Chr2g0129631 PE=4 SV=1	L	Replication, recombination and repair	PREDICTED: putative ribonuclease H protein At1g65750-like [Fragaria vesca subsp. vesca]
Rro01G009220.1	Molecular Function: protein kinase activity (GO:0004672);; Molecular Function: ATP binding (GO:0005524);; Cellular Component: integral component of membrane (GO:0016021);;	K00924|2.7e-81|pxb:103957066|K00924 kinase [EC:2.7.1.-] | (RefSeq) receptor-like protein kinase HSL1	--	--	Protein tyrosine and serine/threonine kinase	Probable LRR receptor-like serine/threonine-protein kinase At1g56140 OS=Arabidopsis thaliana OX=3702 GN=At1g56140 PE=2 SV=2	Non-specific serine/threonine protein kinase OS=Rosa chinensis OX=74649 GN=RchiOBHm_Chr2g0124231 PE=4 SV=1	T	Signal transduction mechanisms	hypothetical protein PRUPE_ppa017049mg [Prunus persica]
Rro01G013320.1	Molecular Function: protein kinase activity (GO:0004672);; Molecular Function: ATP binding (GO:0005524);; Cellular Component: integral component of membrane (GO:0016021);;	K00924|2.2e-90|nta:107798498|K00924 kinase [EC:2.7.1.-] | (RefSeq) receptor-like protein kinase HSL1	--	--	Protein tyrosine and serine/threonine kinase	Probable LRR receptor-like serine/threonine-protein kinase At1g56140 OS=Arabidopsis thaliana OX=3702 GN=At1g56140 PE=2 SV=2	Protein kinase domain-containing protein OS=Rosa chinensis OX=74649 GN=RchiOBHm_Chr2g0114821 PE=4 SV=1	T	Signal transduction mechanisms	PREDICTED: probable LRR receptor-like serine/threonine-protein kinase At1g56130-like [Fragaria vesca subsp. vesca]
Rro01G013330.1	Molecular Function: protein kinase activity (GO:0004672);; Molecular Function: ATP binding (GO:0005524);; Cellular Component: integral component of membrane (GO:0016021);;	K00924|1.1e-97|nto:104085526|K00924 kinase [EC:2.7.1.-] | (RefSeq) receptor-like protein kinase HSL1	--	--	Protein tyrosine and serine/threonine kinase	Probable LRR receptor-like serine/threonine-protein kinase At1g56130 OS=Arabidopsis thaliana OX=3702 GN=At1g56130 PE=2 SV=2	Protein kinase domain-containing protein OS=Rosa chinensis OX=74649 GN=RchiOBHm_Chr2g0114821 PE=4 SV=1	T	Signal transduction mechanisms	PREDICTED: probable LRR receptor-like serine/threonine-protein kinase At1g56130-like [Fragaria vesca subsp. vesca]
Rro01G013340.1	Molecular Function: protein kinase activity (GO:0004672);; Molecular Function: ATP binding (GO:0005524);; Cellular Component: integral component of membrane (GO:0016021);;	K00924|3.2e-97|nta:107798498|K00924 kinase [EC:2.7.1.-] | (RefSeq) receptor-like protein kinase HSL1	--	--	Protein tyrosine and serine/threonine kinase	Probable LRR receptor-like serine/threonine-protein kinase At1g56130 OS=Arabidopsis thaliana OX=3702 GN=At1g56130 PE=2 SV=2	Protein kinase domain-containing protein OS=Rosa chinensis OX=74649 GN=RchiOBHm_Chr2g0114821 PE=4 SV=1	T	Signal transduction mechanisms	PREDICTED: probable LRR receptor-like serine/threonine-protein kinase At1g56130-like [Fragaria vesca subsp. vesca]
Rro01G008660.1	Molecular Function: endonuclease activity (GO:0004519);; Molecular Function: exonuclease activity (GO:0004527);;	K14677|1.6e-18|ghi:107892630|K14677 aminoacylase [EC:3.5.1.14] | (RefSeq) uncharacterized protein LOC107892630	[R]	General function prediction only	Endonuclease/Exonuclease/phosphatase family	--	Putative endonuclease/exonuclease/phosphatase OS=Rosa chinensis OX=74649 GN=RchiOBHm_Chr4g0398301 PE=4 SV=1	E	Amino acid transport and metabolism	PREDICTED: uncharacterized protein LOC101301378 [Fragaria vesca subsp. vesca]
Rro02G024050.1	Molecular Function: nucleic acid binding (GO:0003676);; Molecular Function: RNA-DNA hybrid ribonuclease activity (GO:0004523);; Molecular Function: zinc ion binding (GO:0008270);;	K14857|1.3e-15|pda:103712726|K14857 AdoMet-dependent rRNA methyltransferase SPB1 [EC:2.1.1.-] | (RefSeq) putative rRNA methyltransferase	[R]	General function prediction only	Endonuclease/Exonuclease/phosphatase family	--	CCHC-type domain-containing protein OS=Fagus sylvatica OX=28930 GN=FSB_LOCUS3389 PE=4 SV=1	L	Replication, recombination and repair	hypothetical protein PRUPE_ppa020995mg, partial [Prunus persica]
Rro02G033650.1	Molecular Function: RNA-directed DNA polymerase activity (GO:0003964);;	K14677|8.8e-21|ghi:107892630|K14677 aminoacylase [EC:3.5.1.14] | (RefSeq) uncharacterized protein LOC107892630	[R]	General function prediction only	--	--	Putative RNA-directed DNA polymerase OS=Rosa chinensis OX=74649 GN=RchiOBHm_Chr1g0340391 PE=4 SV=1	L	Replication, recombination and repair	hypothetical protein [Beta vulgaris subsp. vulgaris]
Rro03G023410.1	Molecular Function: RNA-directed DNA polymerase activity (GO:0003964);;	K14677|3.7e-30|ghi:107892630|K14677 aminoacylase [EC:3.5.1.14] | (RefSeq) uncharacterized protein LOC107892630	[R]	General function prediction only	--	--	Putative RNA-directed DNA polymerase OS=Rosa chinensis OX=74649 GN=RchiOBHm_Chr1g0340391 PE=4 SV=1	L	Replication, recombination and repair	hypothetical protein [Beta vulgaris subsp. vulgaris]
Rro03G030700.1	Molecular Function: endonuclease activity (GO:0004519);; Molecular Function: exonuclease activity (GO:0004527);;	K14677|1.5e-26|ghi:107892630|K14677 aminoacylase [EC:3.5.1.14] | (RefSeq) uncharacterized protein LOC107892630	[R]	General function prediction only	Endonuclease/Exonuclease/phosphatase family	--	Putative endonuclease/exonuclease/phosphatase OS=Rosa chinensis OX=74649 GN=RchiOBHm_Chr5g0016671 PE=4 SV=1	L	Replication, recombination and repair	hypothetical protein PRUPE_ppa019733mg [Prunus persica]
Rro04G024120.1	Molecular Function: RNA-directed DNA polymerase activity (GO:0003964);;	K14677|9.6e-20|ghi:107892630|K14677 aminoacylase [EC:3.5.1.14] | (RefSeq) uncharacterized protein LOC107892630	[R]	General function prediction only	--	--	Putative RNA-directed DNA polymerase OS=Rosa chinensis OX=74649 GN=RchiOBHm_Chr1g0340391 PE=4 SV=1	S	Function unknown	hypothetical protein [Beta vulgaris subsp. vulgaris]
Rro06G020410.1	Molecular Function: RNA-directed DNA polymerase activity (GO:0003964);;	K22804|1.9e-28|bna:106442438|K22804 structural maintenance of chromosomes protein 6 | (RefSeq) structural maintenance of chromosomes protein 6B-like	[R]	General function prediction only	Endonuclease/Exonuclease/phosphatase family	--	Putative RNA-directed DNA polymerase OS=Rosa chinensis OX=74649 GN=RchiOBHm_Chr1g0340391 PE=4 SV=1	L	Replication, recombination and repair	PREDICTED: uncharacterized protein LOC101298860 [Fragaria vesca subsp. vesca]
Rro06G031110.1	Molecular Function: RNA-directed DNA polymerase activity (GO:0003964);;	K14677|3.9e-30|ghi:107892630|K14677 aminoacylase [EC:3.5.1.14] | (RefSeq) uncharacterized protein LOC107892630	[R]	General function prediction only	--	--	Putative RNA-directed DNA polymerase OS=Rosa chinensis OX=74649 GN=RchiOBHm_Chr1g0340391 PE=4 SV=1	L	Replication, recombination and repair	hypothetical protein [Beta vulgaris subsp. vulgaris]
Rro07G028660.1	--	K14677|1.3e-21|ghi:107892630|K14677 aminoacylase [EC:3.5.1.14] | (RefSeq) uncharacterized protein LOC107892630	[R]	General function prediction only	--	--	Uncharacterized protein OS=Prunus persica OX=3760 GN=PRUPE_ppa020120mg PE=4 SV=1	L	Replication, recombination and repair	hypothetical protein PRUPE_ppa020120mg [Prunus persica]
Rro02G027280.1	Molecular Function: nucleic acid binding (GO:0003676);; Molecular Function: zinc ion binding (GO:0008270);;	K01904|7.1e-13|bna:106397021|K01904 4-coumarate--CoA ligase [EC:6.2.1.12] | (RefSeq) 4-coumarate--CoA ligase 2	--	--	gag-polypeptide of LTR copia-type	--	Putative transcription factor interactor and regulator CCHC(Zn) family OS=Rosa chinensis OX=74649 GN=RchiOBHm_Chr5g0021461 PE=4 SV=1	--	--	hypothetical protein PRUPE_ppa023065mg, partial [Prunus persica]
Rro02G028740.1	Molecular Function: nucleic acid binding (GO:0003676);; Molecular Function: zinc ion binding (GO:0008270);;	K03097|3.7e-16|hbr:110638242|K03097 casein kinase II subunit alpha [EC:2.7.11.1] | (RefSeq) casein kinase II subunit alpha-4, chloroplastic-like	--	--	gag-polypeptide of LTR copia-type	--	Putative transcription factor interactor and regulator CCHC(Zn) family OS=Rosa chinensis OX=74649 GN=RchiOBHm_Chr1g0368471 PE=4 SV=1	--	--	polyprotein [Prunus persica]
Rro03G027470.1	Molecular Function: nucleic acid binding (GO:0003676);; Molecular Function: zinc ion binding (GO:0008270);;	K03097|4.6e-13|hbr:110638242|K03097 casein kinase II subunit alpha [EC:2.7.11.1] | (RefSeq) casein kinase II subunit alpha-4, chloroplastic-like	--	--	gag-polypeptide of LTR copia-type	--	Putative transcription factor interactor and regulator CCHC(Zn) family OS=Rosa chinensis OX=74649 GN=RchiOBHm_Chr5g0021461 PE=4 SV=1	--	--	PREDICTED: uncharacterized protein LOC101305511 isoform 1 [Fragaria vesca subsp. vesca]
Rro04G022110.1	Molecular Function: nucleic acid binding (GO:0003676);; Molecular Function: RNA-directed DNA polymerase activity (GO:0003964);; Molecular Function: zinc ion binding (GO:0008270);;	K03097|3.1e-13|hbr:110638242|K03097 casein kinase II subunit alpha [EC:2.7.11.1] | (RefSeq) casein kinase II subunit alpha-4, chloroplastic-like	--	--	gag-polypeptide of LTR copia-type	--	Putative RNA-directed DNA polymerase OS=Rosa chinensis OX=74649 GN=RchiOBHm_Chr5g0069541 PE=4 SV=1	S	Function unknown	PREDICTED: uncharacterized protein LOC103322584 [Prunus mume]
Rro04G023960.1	Molecular Function: nucleic acid binding (GO:0003676);; Molecular Function: zinc ion binding (GO:0008270);;	K01904|1.7e-07|bna:106397021|K01904 4-coumarate--CoA ligase [EC:6.2.1.12] | (RefSeq) 4-coumarate--CoA ligase 2	--	--	gag-polypeptide of LTR copia-type	--	Putative transcription factor interactor and regulator CCHC(Zn) family OS=Rosa chinensis OX=74649 GN=RchiOBHm_Chr5g0021461 PE=4 SV=1	L	Replication, recombination and repair	PREDICTED: uncharacterized protein LOC103440534 [Malus domestica]
Rro04G025570.1	Molecular Function: nucleic acid binding (GO:0003676);; Molecular Function: zinc ion binding (GO:0008270);;	K03097|5.2e-19|hbr:110638242|K03097 casein kinase II subunit alpha [EC:2.7.11.1] | (RefSeq) casein kinase II subunit alpha-4, chloroplastic-like	--	--	gag-polypeptide of LTR copia-type	--	Putative transcription factor interactor and regulator CCHC(Zn) family OS=Rosa chinensis OX=74649 GN=RchiOBHm_Chr5g0021461 PE=4 SV=1	S	Function unknown	PREDICTED: uncharacterized protein LOC101305511 isoform 1 [Fragaria vesca subsp. vesca]
Rro05G033040.1	Molecular Function: nucleic acid binding (GO:0003676);; Molecular Function: zinc ion binding (GO:0008270);;	K01904|6.6e-21|bna:106397021|K01904 4-coumarate--CoA ligase [EC:6.2.1.12] | (RefSeq) 4-coumarate--CoA ligase 2	--	--	gag-polypeptide of LTR copia-type	--	Putative transcription factor interactor and regulator CCHC(Zn) family OS=Rosa chinensis OX=74649 GN=RchiOBHm_Chr5g0021461 PE=4 SV=1	S	Function unknown	PREDICTED: uncharacterized protein LOC103937924 isoform X1 [Pyrus x bretschneideri]
Rro07G020810.1	Molecular Function: nucleic acid binding (GO:0003676);; Molecular Function: zinc ion binding (GO:0008270);;	K01904|2.6e-11|bna:106397021|K01904 4-coumarate--CoA ligase [EC:6.2.1.12] | (RefSeq) 4-coumarate--CoA ligase 2	--	--	gag-polypeptide of LTR copia-type	--	Putative transcription factor interactor and regulator CCHC(Zn) family OS=Rosa chinensis OX=74649 GN=RchiOBHm_Chr5g0021461 PE=4 SV=1	--	--	polyprotein [Prunus persica]
Rroptg000012lG001120.1	Molecular Function: nucleic acid binding (GO:0003676);; Molecular Function: zinc ion binding (GO:0008270);;	K03097|7.1e-19|hbr:110638242|K03097 casein kinase II subunit alpha [EC:2.7.11.1] | (RefSeq) casein kinase II subunit alpha-4, chloroplastic-like	--	--	gag-polypeptide of LTR copia-type	--	Putative transcription factor interactor and regulator CCHC(Zn) family OS=Rosa chinensis OX=74649 GN=RchiOBHm_Chr5g0021461 PE=4 SV=1	S	Function unknown	PREDICTED: uncharacterized protein LOC101305511 isoform 1 [Fragaria vesca subsp. vesca]
Rro01G011020.1	Molecular Function: monooxygenase activity (GO:0004497);; Molecular Function: iron ion binding (GO:0005506);; Cellular Component: integral component of membrane (GO:0016021);; Molecular Function: oxidoreductase activity, acting on paired donors, with incorporation or reduction of molecular oxygen (GO:0016705);; Molecular Function: heme binding (GO:0020037);;	K13260|2.2e-200|pavi:110771619|K13260 isoflavone/4'-methoxyisoflavone 2'-hydroxylase [EC:1.14.14.90 1.14.14.89] | (RefSeq) cytochrome P450 81E8-like	[Q]	Secondary metabolites biosynthesis, transport and catabolism	Cytochrome P450	Cytochrome P450 81Q32 OS=Catharanthus roseus OX=4058 GN=CYP81Q32 PE=2 SV=1	Putative oxidoreductase OS=Rosa chinensis OX=74649 GN=RchiOBHm_Chr2g0119411 PE=3 SV=1	Q	Secondary metabolites biosynthesis, transport and catabolism	PREDICTED: isoflavone 2&apos;-hydroxylase-like [Fragaria vesca subsp. vesca]
Rro01G011030.1	Molecular Function: monooxygenase activity (GO:0004497);; Molecular Function: iron ion binding (GO:0005506);; Cellular Component: integral component of membrane (GO:0016021);; Molecular Function: oxidoreductase activity, acting on paired donors, with incorporation or reduction of molecular oxygen (GO:0016705);; Molecular Function: heme binding (GO:0020037);;	K13260|2.0e-206|pavi:110771616|K13260 isoflavone/4'-methoxyisoflavone 2'-hydroxylase [EC:1.14.14.90 1.14.14.89] | (RefSeq) cytochrome P450 81E8-like	[Q]	Secondary metabolites biosynthesis, transport and catabolism	Cytochrome P450	Cytochrome P450 81Q32 OS=Catharanthus roseus OX=4058 GN=CYP81Q32 PE=2 SV=1	Putative oxidoreductase OS=Rosa chinensis OX=74649 GN=RchiOBHm_Chr2g0119411 PE=3 SV=1	Q	Secondary metabolites biosynthesis, transport and catabolism	PREDICTED: isoflavone 2&apos;-hydroxylase-like [Fragaria vesca subsp. vesca]
Rro01G011040.1	Molecular Function: monooxygenase activity (GO:0004497);; Molecular Function: iron ion binding (GO:0005506);; Cellular Component: integral component of membrane (GO:0016021);; Molecular Function: oxidoreductase activity, acting on paired donors, with incorporation or reduction of molecular oxygen (GO:0016705);; Molecular Function: heme binding (GO:0020037);;	K13260|6.3e-200|pavi:110771616|K13260 isoflavone/4'-methoxyisoflavone 2'-hydroxylase [EC:1.14.14.90 1.14.14.89] | (RefSeq) cytochrome P450 81E8-like	[Q]	Secondary metabolites biosynthesis, transport and catabolism	Cytochrome P450	Cytochrome P450 81Q32 OS=Catharanthus roseus OX=4058 GN=CYP81Q32 PE=2 SV=1	Putative oxidoreductase OS=Rosa chinensis OX=74649 GN=RchiOBHm_Chr2g0119411 PE=3 SV=1	Q	Secondary metabolites biosynthesis, transport and catabolism	PREDICTED: isoflavone 2&apos;-hydroxylase-like [Fragaria vesca subsp. vesca]
Rro01G011050.1	Molecular Function: monooxygenase activity (GO:0004497);; Molecular Function: iron ion binding (GO:0005506);; Cellular Component: integral component of membrane (GO:0016021);; Molecular Function: oxidoreductase activity, acting on paired donors, with incorporation or reduction of molecular oxygen (GO:0016705);; Molecular Function: heme binding (GO:0020037);;	K13260|3.2e-204|pavi:110771619|K13260 isoflavone/4'-methoxyisoflavone 2'-hydroxylase [EC:1.14.14.90 1.14.14.89] | (RefSeq) cytochrome P450 81E8-like	[Q]	Secondary metabolites biosynthesis, transport and catabolism	Cytochrome P450	Cytochrome P450 81Q32 OS=Catharanthus roseus OX=4058 GN=CYP81Q32 PE=2 SV=1	Putative oxidoreductase OS=Rosa chinensis OX=74649 GN=RchiOBHm_Chr2g0119411 PE=3 SV=1	Q	Secondary metabolites biosynthesis, transport and catabolism	PREDICTED: isoflavone 2&apos;-hydroxylase-like [Fragaria vesca subsp. vesca]
Rro01G017100.1	Molecular Function: monooxygenase activity (GO:0004497);; Molecular Function: iron ion binding (GO:0005506);; Cellular Component: integral component of membrane (GO:0016021);; Molecular Function: oxidoreductase activity, acting on paired donors, with incorporation or reduction of molecular oxygen (GO:0016705);; Molecular Function: heme binding (GO:0020037);;	K13260|2.6e-246|fve:101304511|K13260 isoflavone/4'-methoxyisoflavone 2'-hydroxylase [EC:1.14.14.90 1.14.14.89] | (RefSeq) cytochrome P450 81E8-like	[Q]	Secondary metabolites biosynthesis, transport and catabolism	Cytochrome P450	Cytochrome P450 81E8 OS=Medicago truncatula OX=3880 GN=CYP81E8 PE=2 SV=1	Putative oxidoreductase OS=Rosa chinensis OX=74649 GN=RchiOBHm_Chr2g0106991 PE=3 SV=1	Q	Secondary metabolites biosynthesis, transport and catabolism	PREDICTED: isoflavone 2&apos;-hydroxylase-like [Fragaria vesca subsp. vesca]
Rro01G017110.1	Molecular Function: monooxygenase activity (GO:0004497);; Molecular Function: iron ion binding (GO:0005506);; Cellular Component: integral component of membrane (GO:0016021);; Molecular Function: oxidoreductase activity, acting on paired donors, with incorporation or reduction of molecular oxygen (GO:0016705);; Molecular Function: heme binding (GO:0020037);;	K13260|4.8e-245|fve:101304511|K13260 isoflavone/4'-methoxyisoflavone 2'-hydroxylase [EC:1.14.14.90 1.14.14.89] | (RefSeq) cytochrome P450 81E8-like	[Q]	Secondary metabolites biosynthesis, transport and catabolism	Cytochrome P450	Cytochrome P450 81E8 OS=Medicago truncatula OX=3880 GN=CYP81E8 PE=2 SV=1	Putative oxidoreductase OS=Rosa chinensis OX=74649 GN=RchiOBHm_Chr2g0106991 PE=3 SV=1	Q	Secondary metabolites biosynthesis, transport and catabolism	PREDICTED: isoflavone 2&apos;-hydroxylase-like [Fragaria vesca subsp. vesca]
Rro01G017130.1	Molecular Function: monooxygenase activity (GO:0004497);; Molecular Function: iron ion binding (GO:0005506);; Cellular Component: integral component of membrane (GO:0016021);; Molecular Function: oxidoreductase activity, acting on paired donors, with incorporation or reduction of molecular oxygen (GO:0016705);; Molecular Function: heme binding (GO:0020037);;	K13260|2.8e-256|fve:101304511|K13260 isoflavone/4'-methoxyisoflavone 2'-hydroxylase [EC:1.14.14.90 1.14.14.89] | (RefSeq) cytochrome P450 81E8-like	[Q]	Secondary metabolites biosynthesis, transport and catabolism	Cytochrome P450	Cytochrome P450 81E8 OS=Medicago truncatula OX=3880 GN=CYP81E8 PE=2 SV=1	Putative oxidoreductase OS=Rosa chinensis OX=74649 GN=RchiOBHm_Chr2g0106991 PE=3 SV=1	Q	Secondary metabolites biosynthesis, transport and catabolism	PREDICTED: isoflavone 2&apos;-hydroxylase-like [Fragaria vesca subsp. vesca]
Rro01G017150.1	Molecular Function: monooxygenase activity (GO:0004497);; Molecular Function: iron ion binding (GO:0005506);; Molecular Function: oxidoreductase activity, acting on paired donors, with incorporation or reduction of molecular oxygen (GO:0016705);; Molecular Function: heme binding (GO:0020037);;	K13260|1.8e-255|fve:101305693|K13260 isoflavone/4'-methoxyisoflavone 2'-hydroxylase [EC:1.14.14.90 1.14.14.89] | (RefSeq) cytochrome P450 81E8-like	[Q]	Secondary metabolites biosynthesis, transport and catabolism	Cytochrome P450	Cytochrome P450 81Q32 OS=Catharanthus roseus OX=4058 GN=CYP81Q32 PE=2 SV=1	Putative oxidoreductase OS=Rosa chinensis OX=74649 GN=RchiOBHm_Chr2g0106851 PE=3 SV=1	Q	Secondary metabolites biosynthesis, transport and catabolism	PREDICTED: cytochrome P450 81F1-like [Fragaria vesca subsp. vesca]
Rro06G021120.1	Molecular Function: monooxygenase activity (GO:0004497);; Molecular Function: iron ion binding (GO:0005506);; Cellular Component: integral component of membrane (GO:0016021);; Molecular Function: oxidoreductase activity, acting on paired donors, with incorporation or reduction of molecular oxygen (GO:0016705);; Molecular Function: heme binding (GO:0020037);;	K13260|4.7e-195|pavi:110771616|K13260 isoflavone/4'-methoxyisoflavone 2'-hydroxylase [EC:1.14.14.90 1.14.14.89] | (RefSeq) cytochrome P450 81E8-like	[Q]	Secondary metabolites biosynthesis, transport and catabolism	Cytochrome P450	Cytochrome P450 81Q32 OS=Catharanthus roseus OX=4058 GN=CYP81Q32 PE=2 SV=1	Putative oxidoreductase OS=Rosa chinensis OX=74649 GN=RchiOBHm_Chr2g0119411 PE=3 SV=1	Q	Secondary metabolites biosynthesis, transport and catabolism	PREDICTED: isoflavone 2&apos;-hydroxylase-like [Fragaria vesca subsp. vesca]
Rro01G006310.1	Molecular Function: nucleic acid binding (GO:0003676);; Molecular Function: RNA-directed DNA polymerase activity (GO:0003964);; Molecular Function: RNA-DNA hybrid ribonuclease activity (GO:0004523);;	K11650|8.8e-23|mesc:110599822|K11650 SWI/SNF-related matrix-associated actin-dependent regulator of chromatin subfamily D | (RefSeq) SWI/SNF complex component SNF12 homolog	[R]	General function prediction only	Reverse transcriptase-like	Putative ribonuclease H protein At1g65750 OS=Arabidopsis thaliana OX=3702 GN=At1g65750 PE=3 SV=1	Putative RNA-directed DNA polymerase OS=Rosa chinensis OX=74649 GN=RchiOBHm_Chr1g0328181 PE=4 SV=1	L	Replication, recombination and repair	PREDICTED: putative ribonuclease H protein At1g65750-like [Fragaria vesca subsp. vesca]
Rro03G013520.1	Molecular Function: nucleic acid binding (GO:0003676);; Molecular Function: RNA-directed DNA polymerase activity (GO:0003964);; Molecular Function: RNA-DNA hybrid ribonuclease activity (GO:0004523);;	K22804|4.6e-59|bna:106442438|K22804 structural maintenance of chromosomes protein 6 | (RefSeq) structural maintenance of chromosomes protein 6B-like	[R]	General function prediction only	Reverse transcriptase-like	Putative ribonuclease H protein At1g65750 OS=Arabidopsis thaliana OX=3702 GN=At1g65750 PE=3 SV=1	Putative RNA-directed DNA polymerase OS=Rosa chinensis OX=74649 GN=RchiOBHm_Chr1g0328181 PE=4 SV=1	L	Replication, recombination and repair	PREDICTED: putative ribonuclease H protein At1g65750-like [Fragaria vesca subsp. vesca]
Rro03G026740.1	Molecular Function: nucleic acid binding (GO:0003676);; Molecular Function: RNA-directed DNA polymerase activity (GO:0003964);; Molecular Function: RNA-DNA hybrid ribonuclease activity (GO:0004523);;	K12874|3.3e-14|qsu:112031791|K12874 intron-binding protein aquarius | (RefSeq) LOW QUALITY PROTEIN: intron-binding protein aquarius-like	[R]	General function prediction only	Reverse transcriptase-like	Uncharacterized mitochondrial protein AtMg01250 OS=Arabidopsis thaliana OX=3702 GN=AtMg01250 PE=4 SV=1	Putative RNA-directed DNA polymerase OS=Rosa chinensis OX=74649 GN=RchiOBHm_Chr1g0328181 PE=4 SV=1	L	Replication, recombination and repair	PREDICTED: putative ribonuclease H protein At1g65750-like [Fragaria vesca subsp. vesca]
Rro04G024560.1	Molecular Function: nucleic acid binding (GO:0003676);; Molecular Function: RNA-directed DNA polymerase activity (GO:0003964);; Molecular Function: RNA-DNA hybrid ribonuclease activity (GO:0004523);;	K22804|6.4e-29|bna:106442438|K22804 structural maintenance of chromosomes protein 6 | (RefSeq) structural maintenance of chromosomes protein 6B-like	[R]	General function prediction only	Reverse transcriptase-like	Putative ribonuclease H protein At1g65750 OS=Arabidopsis thaliana OX=3702 GN=At1g65750 PE=3 SV=1	Putative RNA-directed DNA polymerase OS=Rosa chinensis OX=74649 GN=RchiOBHm_Chr1g0328181 PE=4 SV=1	L	Replication, recombination and repair	PREDICTED: putative ribonuclease H protein At1g65750-like [Fragaria vesca subsp. vesca]
Rro04G033160.1	Molecular Function: nucleic acid binding (GO:0003676);; Molecular Function: RNA-directed DNA polymerase activity (GO:0003964);; Molecular Function: RNA-DNA hybrid ribonuclease activity (GO:0004523);;	K22804|7.2e-54|bna:106442438|K22804 structural maintenance of chromosomes protein 6 | (RefSeq) structural maintenance of chromosomes protein 6B-like	[R]	General function prediction only	Reverse transcriptase-like	Putative ribonuclease H protein At1g65750 OS=Arabidopsis thaliana OX=3702 GN=At1g65750 PE=3 SV=1	Putative ribonuclease H-like domain, reverse transcriptase zinc-binding domain-containing protein OS=Rosa chinensis OX=74649 GN=RchiOBHm_Chr4g0402201 PE=4 SV=1	L	Replication, recombination and repair	PREDICTED: uncharacterized protein LOC101304768 [Fragaria vesca subsp. vesca]
Rro06G020400.1	Molecular Function: nucleic acid binding (GO:0003676);; Molecular Function: RNA-directed DNA polymerase activity (GO:0003964);; Molecular Function: RNA-DNA hybrid ribonuclease activity (GO:0004523);;	K22804|1.2e-140|bna:106442438|K22804 structural maintenance of chromosomes protein 6 | (RefSeq) structural maintenance of chromosomes protein 6B-like	[R]	General function prediction only	Reverse transcriptase (RNA-dependent DNA polymerase)	Putative ribonuclease H protein At1g65750 OS=Arabidopsis thaliana OX=3702 GN=At1g65750 PE=3 SV=1	Putative RNA-directed DNA polymerase OS=Rosa chinensis OX=74649 GN=RchiOBHm_Chr1g0328181 PE=4 SV=1	L	Replication, recombination and repair	PREDICTED: putative ribonuclease H protein At1g65750-like [Fragaria vesca subsp. vesca]
Rro06G028640.1	Molecular Function: nucleic acid binding (GO:0003676);; Molecular Function: RNA-directed DNA polymerase activity (GO:0003964);; Molecular Function: RNA-DNA hybrid ribonuclease activity (GO:0004523);;	K22804|1.6e-101|bna:106442438|K22804 structural maintenance of chromosomes protein 6 | (RefSeq) structural maintenance of chromosomes protein 6B-like	[R]	General function prediction only	Reverse transcriptase-like	Putative ribonuclease H protein At1g65750 OS=Arabidopsis thaliana OX=3702 GN=At1g65750 PE=3 SV=1	Putative RNA-directed DNA polymerase OS=Rosa chinensis OX=74649 GN=RchiOBHm_Chr1g0328181 PE=4 SV=1	L	Replication, recombination and repair	PREDICTED: putative ribonuclease H protein At1g65750-like [Fragaria vesca subsp. vesca]
Rro07G022300.1	Molecular Function: nucleic acid binding (GO:0003676);; Molecular Function: RNA-directed DNA polymerase activity (GO:0003964);; Molecular Function: RNA-DNA hybrid ribonuclease activity (GO:0004523);;	K22804|5.7e-118|bna:106442438|K22804 structural maintenance of chromosomes protein 6 | (RefSeq) structural maintenance of chromosomes protein 6B-like	[R]	General function prediction only	Reverse transcriptase-like	Putative ribonuclease H protein At1g65750 OS=Arabidopsis thaliana OX=3702 GN=At1g65750 PE=3 SV=1	Putative RNA-directed DNA polymerase OS=Rosa chinensis OX=74649 GN=RchiOBHm_Chr1g0328181 PE=4 SV=1	L	Replication, recombination and repair	PREDICTED: putative ribonuclease H protein At1g65750-like [Fragaria vesca subsp. vesca]
Rro01G003170.1	--	--	--	--	Zinc knuckle	--	DUF4283 domain-containing protein (Fragment) OS=Prunus persica OX=3760 GN=PRUPE_ppa014633mg PE=4 SV=1	E	Amino acid transport and metabolism	hypothetical protein PRUPE_ppa020282mg [Prunus persica]
Rro01G006290.1	--	K11294|1.8e-26|ini:109185820|K11294 nucleolin | (RefSeq) nucleolin-like	[R]	General function prediction only	Domain of unknown function (DUF4283)	--	DUF4283 domain-containing protein (Fragment) OS=Prunus persica OX=3760 GN=PRUPE_ppa014633mg PE=4 SV=1	E	Amino acid transport and metabolism	hypothetical protein PRUPE_ppa014633mg, partial [Prunus persica]
Rro01G008840.1	--	K11294|7.3e-25|ini:109185820|K11294 nucleolin | (RefSeq) nucleolin-like	[R]	General function prediction only	Domain of unknown function (DUF4283)	--	DUF4283 domain-containing protein (Fragment) OS=Prunus persica OX=3760 GN=PRUPE_ppa014633mg PE=4 SV=1	E	Amino acid transport and metabolism	hypothetical protein PRUPE_ppa014633mg, partial [Prunus persica]
Rro02G015550.1	--	K11294|7.1e-27|ini:109185820|K11294 nucleolin | (RefSeq) nucleolin-like	[R]	General function prediction only	Domain of unknown function (DUF4283)	--	DUF4283 domain-containing protein (Fragment) OS=Prunus persica OX=3760 GN=PRUPE_ppa014633mg PE=4 SV=1	E	Amino acid transport and metabolism	hypothetical protein PRUPE_ppa014633mg, partial [Prunus persica]
Rro02G027010.1	--	K11294|5.3e-19|ini:109185820|K11294 nucleolin | (RefSeq) nucleolin-like	[R]	General function prediction only	Domain of unknown function (DUF4283)	--	DUF4283 domain-containing protein (Fragment) OS=Prunus persica OX=3760 GN=PRUPE_ppa014633mg PE=4 SV=1	E	Amino acid transport and metabolism	hypothetical protein PRUPE_ppa014633mg, partial [Prunus persica]
Rro03G023150.1	--	K11294|1.7e-13|ini:109185820|K11294 nucleolin | (RefSeq) nucleolin-like	[R]	General function prediction only	Domain of unknown function (DUF4283)	--	DUF4283 domain-containing protein (Fragment) OS=Prunus persica OX=3760 GN=PRUPE_ppa014633mg PE=4 SV=1	E	Amino acid transport and metabolism	hypothetical protein PRUPE_ppa014633mg, partial [Prunus persica]
Rro03G023580.1	--	K11294|9.8e-26|ini:109185820|K11294 nucleolin | (RefSeq) nucleolin-like	[R]	General function prediction only	Domain of unknown function (DUF4283)	--	DUF4283 domain-containing protein (Fragment) OS=Prunus persica OX=3760 GN=PRUPE_ppa014633mg PE=4 SV=1	E	Amino acid transport and metabolism	hypothetical protein PRUPE_ppa014633mg, partial [Prunus persica]
Rro03G024380.1	--	K11294|3.5e-24|ini:109185820|K11294 nucleolin | (RefSeq) nucleolin-like	[R]	General function prediction only	Domain of unknown function (DUF4283)	--	Uncharacterized protein OS=Prunus dulcis OX=3755 GN=ALMOND_2B005411 PE=4 SV=1	L	Replication, recombination and repair	hypothetical protein PRUPE_ppa020282mg [Prunus persica]
Rro03G025910.1	--	K11294|2.0e-26|ini:109185820|K11294 nucleolin | (RefSeq) nucleolin-like	[R]	General function prediction only	Domain of unknown function (DUF4283)	--	DUF4283 domain-containing protein (Fragment) OS=Prunus persica OX=3760 GN=PRUPE_ppa014633mg PE=4 SV=1	E	Amino acid transport and metabolism	hypothetical protein PRUPE_ppa014633mg, partial [Prunus persica]
Rro04G024570.1	--	K11294|4.7e-27|ini:109185820|K11294 nucleolin | (RefSeq) nucleolin-like	[R]	General function prediction only	Domain of unknown function (DUF4283)	--	DUF4283 domain-containing protein (Fragment) OS=Prunus persica OX=3760 GN=PRUPE_ppa014633mg PE=4 SV=1	E	Amino acid transport and metabolism	hypothetical protein PRUPE_ppa014633mg, partial [Prunus persica]
Rro06G028620.1	Molecular Function: nucleic acid binding (GO:0003676);; Molecular Function: zinc ion binding (GO:0008270);;	K11294|1.9e-11|ini:109185820|K11294 nucleolin | (RefSeq) nucleolin-like	[R]	General function prediction only	Domain of unknown function (DUF4283)	--	Uncharacterized protein OS=Prunus persica OX=3760 GN=PRUPE_ppa020282mg PE=4 SV=1	L	Replication, recombination and repair	hypothetical protein PRUPE_ppa014633mg, partial [Prunus persica]
Rro06G031100.1	--	K11294|8.4e-27|ini:109185820|K11294 nucleolin | (RefSeq) nucleolin-like	[R]	General function prediction only	Domain of unknown function (DUF4283)	--	DUF4283 domain-containing protein (Fragment) OS=Prunus persica OX=3760 GN=PRUPE_ppa014633mg PE=4 SV=1	E	Amino acid transport and metabolism	hypothetical protein PRUPE_ppa014633mg, partial [Prunus persica]
Rro07G015660.1	--	K11294|1.3e-25|ini:109185820|K11294 nucleolin | (RefSeq) nucleolin-like	[R]	General function prediction only	Domain of unknown function (DUF4283)	--	DUF4283 domain-containing protein (Fragment) OS=Prunus persica OX=3760 GN=PRUPE_ppa014633mg PE=4 SV=1	E	Amino acid transport and metabolism	hypothetical protein PRUPE_ppa014633mg, partial [Prunus persica]
Rro07G024480.1	--	K11294|3.3e-30|ini:109185820|K11294 nucleolin | (RefSeq) nucleolin-like	[R]	General function prediction only	Domain of unknown function (DUF4283)	Uncharacterized protein At4g02000 OS=Arabidopsis thaliana OX=3702 GN=At4g02000 PE=2 SV=1	DUF4283 domain-containing protein (Fragment) OS=Prunus persica OX=3760 GN=PRUPE_ppa014633mg PE=4 SV=1	E	Amino acid transport and metabolism	hypothetical protein PRUPE_ppa014633mg, partial [Prunus persica]
Rro02G031420.1	Molecular Function: protein dimerization activity (GO:0046983);;	K18757|1.3e-25|nta:107764024|K18757 la-related protein 1 | (RefSeq) la-related protein 1A-like	--	--	Domain of unknown function (DUF4371)	Zinc finger MYM-type protein 1 OS=Homo sapiens OX=9606 GN=ZMYM1 PE=1 SV=1	Putative transcription factor and/or regulators TTF-type(Zn) family OS=Rosa chinensis OX=74649 GN=RchiOBHm_Chr1g0380371 PE=4 SV=1	S	Function unknown	hypothetical protein CICLE_v10013753mg [Citrus clementina]
Rro03G022510.1	Molecular Function: protein dimerization activity (GO:0046983);;	K13754|3.4e-27|mcha:111016630|K13754 solute carrier family 24 (sodium/potassium/calcium exchanger), member 6 | (RefSeq) cation/calcium exchanger 2-like	--	--	Domain of unknown function (DUF4371)	Zinc finger MYM-type protein 1 OS=Homo sapiens OX=9606 GN=ZMYM1 PE=1 SV=1	TTF-type domain-containing protein OS=Citrus clementina OX=85681 GN=CICLE_v10023986mg PE=4 SV=1	S	Function unknown	PREDICTED: zinc finger MYM-type protein 1-like [Fragaria vesca subsp. vesca]
Rro03G024640.1	Molecular Function: protein dimerization activity (GO:0046983);;	K15255|2.1e-07|lsv:111893424|K15255 ATP-dependent DNA helicase PIF1 [EC:3.6.4.12] | (RefSeq) ATP-dependent DNA helicase PIF1-like	--	--	Domain of unknown function (DUF4371)	--	Putative transcription factor and/or regulators TTF-type(Zn) family OS=Rosa chinensis OX=74649 GN=RchiOBHm_Chr1g0380371 PE=4 SV=1	S	Function unknown	PREDICTED: zinc finger MYM-type protein 1-like [Citrus sinensis]
Rro03G025260.1	Molecular Function: protein dimerization activity (GO:0046983);;	K18757|9.8e-22|nta:107764024|K18757 la-related protein 1 | (RefSeq) la-related protein 1A-like	--	--	Domain of unknown function (DUF4371)	Zinc finger MYM-type protein 1 OS=Homo sapiens OX=9606 GN=ZMYM1 PE=1 SV=1	Putative transcription factor and/or regulators TTF-type(Zn) family OS=Rosa chinensis OX=74649 GN=RchiOBHm_Chr1g0380371 PE=4 SV=1	S	Function unknown	PREDICTED: zinc finger MYM-type protein 1-like [Citrus sinensis]
Rro03G025960.1	Cellular Component: integral component of membrane (GO:0016021);; Molecular Function: protein dimerization activity (GO:0046983);;	K08176|1.2e-07|aof:109841934|K08176 MFS transporter, PHS family, inorganic phosphate transporter | (RefSeq) LOW QUALITY PROTEIN: probable inorganic phosphate transporter 1-10	--	--	Domain of unknown function (DUF4371)	Zinc finger MYM-type protein 1 OS=Homo sapiens OX=9606 GN=ZMYM1 PE=1 SV=1	Zinc finger MYM-type protein OS=Actinidia chinensis var. chinensis OX=1590841 GN=CEY00_Acc21521 PE=4 SV=1	S	Function unknown	PREDICTED: zinc finger MYM-type protein 1-like [Prunus mume]
Rro03G026860.1	Molecular Function: protein dimerization activity (GO:0046983);;	K13754|2.7e-17|mcha:111016630|K13754 solute carrier family 24 (sodium/potassium/calcium exchanger), member 6 | (RefSeq) cation/calcium exchanger 2-like	--	--	Domain of unknown function (DUF4371)	Zinc finger MYM-type protein 1 OS=Homo sapiens OX=9606 GN=ZMYM1 PE=1 SV=1	Putative transcription factor and/or regulators TTF-type(Zn) family OS=Rosa chinensis OX=74649 GN=RchiOBHm_Chr5g0062621 PE=4 SV=1	S	Function unknown	PREDICTED: zinc finger MYM-type protein 1-like [Fragaria vesca subsp. vesca]
Rro06G028020.1	Cellular Component: integral component of membrane (GO:0016021);;	K13754|6.0e-18|mcha:111016630|K13754 solute carrier family 24 (sodium/potassium/calcium exchanger), member 6 | (RefSeq) cation/calcium exchanger 2-like	--	--	Domain of unknown function (DUF4371)	Zinc finger MYM-type protein 1 OS=Homo sapiens OX=9606 GN=ZMYM1 PE=1 SV=1	DUF4371 domain-containing protein (Fragment) OS=Trema orientale OX=63057 GN=TorRG33x02_305960 PE=4 SV=1	S	Function unknown	hypothetical protein CICLE_v10013753mg [Citrus clementina]
Rro07G015020.1	Molecular Function: protein dimerization activity (GO:0046983);;	K18757|4.4e-11|nta:107764024|K18757 la-related protein 1 | (RefSeq) la-related protein 1A-like	--	--	Domain of unknown function (DUF4371)	Zinc finger MYM-type protein 1 OS=Homo sapiens OX=9606 GN=ZMYM1 PE=1 SV=1	Putative transcription factor and/or regulators TTF-type(Zn) family OS=Rosa chinensis OX=74649 GN=RchiOBHm_Chr1g0380371 PE=4 SV=1	S	Function unknown	PREDICTED: zinc finger MYM-type protein 1-like [Citrus sinensis]
Rro07G018560.1	Molecular Function: protein dimerization activity (GO:0046983);;	K13754|1.6e-20|mcha:111016630|K13754 solute carrier family 24 (sodium/potassium/calcium exchanger), member 6 | (RefSeq) cation/calcium exchanger 2-like	--	--	Domain of unknown function (DUF4371)	Zinc finger MYM-type protein 1 OS=Homo sapiens OX=9606 GN=ZMYM1 PE=1 SV=1	TTF-type domain-containing protein OS=Citrus clementina OX=85681 GN=CICLE_v10017601mg PE=4 SV=1	S	Function unknown	PREDICTED: zinc finger MYM-type protein 1-like [Prunus mume]
Rro07G023390.1	Molecular Function: protein dimerization activity (GO:0046983);;	K13754|2.4e-20|mcha:111016630|K13754 solute carrier family 24 (sodium/potassium/calcium exchanger), member 6 | (RefSeq) cation/calcium exchanger 2-like	--	--	Domain of unknown function (DUF4371)	Zinc finger MYM-type protein 1 OS=Homo sapiens OX=9606 GN=ZMYM1 PE=1 SV=1	Putative transcription factor and/or regulators TTF-type(Zn) family OS=Rosa chinensis OX=74649 GN=RchiOBHm_Chr1g0380371 PE=4 SV=1	S	Function unknown	PREDICTED: zinc finger MYM-type protein 1-like [Citrus sinensis]
Rro01G005680.1	Molecular Function: glutathione transferase activity (GO:0004364);;	K02947|9.7e-09|pmum:103319527|K02947 small subunit ribosomal protein S10e | (RefSeq) 40S ribosomal protein S10-like	--	--	No apical meristem-associated C-terminal domain	--	Putative glutathione transferase OS=Rosa chinensis OX=74649 GN=RchiOBHm_Chr4g0392971 PE=4 SV=1	--	--	PREDICTED: pentatricopeptide repeat-containing protein At1g63130, mitochondrial-like [Fragaria vesca subsp. vesca]
Rro01G005710.1	Molecular Function: glutathione transferase activity (GO:0004364);;	K02947|2.5e-11|pmum:103319527|K02947 small subunit ribosomal protein S10e | (RefSeq) 40S ribosomal protein S10-like	--	--	--	--	Putative glutathione transferase OS=Rosa chinensis OX=74649 GN=RchiOBHm_Chr4g0392971 PE=4 SV=1	--	--	PREDICTED: pentatricopeptide repeat-containing protein At1g63130, mitochondrial-like [Fragaria vesca subsp. vesca]
Rro01G028370.1	Molecular Function: glutathione transferase activity (GO:0004364);;	K02947|1.3e-11|pmum:103319527|K02947 small subunit ribosomal protein S10e | (RefSeq) 40S ribosomal protein S10-like	--	--	No apical meristem-associated C-terminal domain	--	Putative glutathione transferase OS=Rosa chinensis OX=74649 GN=RchiOBHm_Chr4g0392971 PE=4 SV=1	--	--	PREDICTED: pentatricopeptide repeat-containing protein At1g63130, mitochondrial-like [Fragaria vesca subsp. vesca]
Rro02G006890.1	Molecular Function: glutathione transferase activity (GO:0004364);;	K02947|2.8e-11|pmum:103319527|K02947 small subunit ribosomal protein S10e | (RefSeq) 40S ribosomal protein S10-like	--	--	No apical meristem-associated C-terminal domain	--	Putative glutathione transferase OS=Rosa chinensis OX=74649 GN=RchiOBHm_Chr4g0392971 PE=4 SV=1	--	--	PREDICTED: pentatricopeptide repeat-containing protein At1g63130, mitochondrial-like [Fragaria vesca subsp. vesca]
Rro02G015640.1	Molecular Function: glutathione transferase activity (GO:0004364);;	K02947|2.8e-11|pmum:103319527|K02947 small subunit ribosomal protein S10e | (RefSeq) 40S ribosomal protein S10-like	--	--	No apical meristem-associated C-terminal domain	--	Putative glutathione transferase OS=Rosa chinensis OX=74649 GN=RchiOBHm_Chr4g0392971 PE=4 SV=1	--	--	PREDICTED: pentatricopeptide repeat-containing protein At1g63130, mitochondrial-like [Fragaria vesca subsp. vesca]
Rro02G024310.1	Molecular Function: glutathione transferase activity (GO:0004364);;	K02947|2.8e-11|pmum:103319527|K02947 small subunit ribosomal protein S10e | (RefSeq) 40S ribosomal protein S10-like	--	--	No apical meristem-associated C-terminal domain	--	Putative glutathione transferase OS=Rosa chinensis OX=74649 GN=RchiOBHm_Chr4g0392971 PE=4 SV=1	--	--	PREDICTED: pentatricopeptide repeat-containing protein At1g63130, mitochondrial-like [Fragaria vesca subsp. vesca]
Rro02G024790.1	Molecular Function: glutathione transferase activity (GO:0004364);;	K02947|3.6e-11|pmum:103319527|K02947 small subunit ribosomal protein S10e | (RefSeq) 40S ribosomal protein S10-like	--	--	No apical meristem-associated C-terminal domain	--	Putative glutathione transferase OS=Rosa chinensis OX=74649 GN=RchiOBHm_Chr4g0392971 PE=4 SV=1	--	--	PREDICTED: pentatricopeptide repeat-containing protein At1g63130, mitochondrial-like [Fragaria vesca subsp. vesca]
Rro03G009530.1	Molecular Function: glutathione transferase activity (GO:0004364);;	K02947|3.0e-09|pmum:103319527|K02947 small subunit ribosomal protein S10e | (RefSeq) 40S ribosomal protein S10-like	--	--	No apical meristem-associated C-terminal domain	--	Putative glutathione transferase OS=Rosa chinensis OX=74649 GN=RchiOBHm_Chr4g0392971 PE=4 SV=1	--	--	PREDICTED: pentatricopeptide repeat-containing protein At1g63130, mitochondrial-like [Fragaria vesca subsp. vesca]
Rro03G024280.1	Molecular Function: glutathione transferase activity (GO:0004364);;	K02947|8.9e-09|pmum:103319527|K02947 small subunit ribosomal protein S10e | (RefSeq) 40S ribosomal protein S10-like	--	--	--	--	Putative glutathione transferase OS=Rosa chinensis OX=74649 GN=RchiOBHm_Chr4g0392971 PE=4 SV=1	--	--	PREDICTED: pentatricopeptide repeat-containing protein At1g63130, mitochondrial-like [Fragaria vesca subsp. vesca]
Rro04G019670.1	Molecular Function: glutathione transferase activity (GO:0004364);;	K02947|1.9e-07|pmum:103319527|K02947 small subunit ribosomal protein S10e | (RefSeq) 40S ribosomal protein S10-like	--	--	No apical meristem-associated C-terminal domain	--	Putative glutathione transferase OS=Rosa chinensis OX=74649 GN=RchiOBHm_Chr4g0392971 PE=4 SV=1	--	--	PREDICTED: pentatricopeptide repeat-containing protein At1g63130, mitochondrial-like [Fragaria vesca subsp. vesca]
Rro04G025170.1	Molecular Function: glutathione transferase activity (GO:0004364);;	K04706|9.2e-10|jre:109006408|K04706 E3 SUMO-protein ligase PIAS1 [EC:2.3.2.-] | (RefSeq) E4 SUMO-protein ligase PIAL1-like isoform X1	--	--	No apical meristem-associated C-terminal domain	--	Putative glutathione transferase OS=Rosa chinensis OX=74649 GN=RchiOBHm_Chr4g0392971 PE=4 SV=1	--	--	PREDICTED: pentatricopeptide repeat-containing protein At1g63130, mitochondrial-like [Fragaria vesca subsp. vesca]
Rro04G027770.1	Molecular Function: glutathione transferase activity (GO:0004364);;	K02947|2.8e-11|pmum:103319527|K02947 small subunit ribosomal protein S10e | (RefSeq) 40S ribosomal protein S10-like	--	--	No apical meristem-associated C-terminal domain	--	Putative glutathione transferase OS=Rosa chinensis OX=74649 GN=RchiOBHm_Chr4g0392971 PE=4 SV=1	--	--	PREDICTED: pentatricopeptide repeat-containing protein At1g63130, mitochondrial-like [Fragaria vesca subsp. vesca]
Rro05G008650.1	Molecular Function: glutathione transferase activity (GO:0004364);;	K02947|2.8e-11|pmum:103319527|K02947 small subunit ribosomal protein S10e | (RefSeq) 40S ribosomal protein S10-like	--	--	No apical meristem-associated C-terminal domain	--	Putative glutathione transferase OS=Rosa chinensis OX=74649 GN=RchiOBHm_Chr4g0392971 PE=4 SV=1	--	--	PREDICTED: pentatricopeptide repeat-containing protein At1g63130, mitochondrial-like [Fragaria vesca subsp. vesca]
Rro05G029070.1	Molecular Function: glutathione transferase activity (GO:0004364);;	K01963|1.5e-11|aof:109823134|K01963 acetyl-CoA carboxylase carboxyl transferase subunit beta [EC:6.4.1.2 2.1.3.15] | (RefSeq) uncharacterized protein LOC109823134	--	--	No apical meristem-associated C-terminal domain	--	Putative glutathione transferase OS=Rosa chinensis OX=74649 GN=RchiOBHm_Chr4g0392971 PE=4 SV=1	--	--	PREDICTED: pentatricopeptide repeat-containing protein At1g63130, mitochondrial-like [Fragaria vesca subsp. vesca]
Rro06G022940.1	Molecular Function: glutathione transferase activity (GO:0004364);;	K02947|2.8e-11|pmum:103319527|K02947 small subunit ribosomal protein S10e | (RefSeq) 40S ribosomal protein S10-like	--	--	No apical meristem-associated C-terminal domain	--	Putative glutathione transferase OS=Rosa chinensis OX=74649 GN=RchiOBHm_Chr4g0392971 PE=4 SV=1	--	--	PREDICTED: pentatricopeptide repeat-containing protein At1g63130, mitochondrial-like [Fragaria vesca subsp. vesca]
Rro07G018660.1	Molecular Function: glutathione transferase activity (GO:0004364);;	K02947|5.4e-11|pmum:103319527|K02947 small subunit ribosomal protein S10e | (RefSeq) 40S ribosomal protein S10-like	--	--	--	--	Putative glutathione transferase OS=Rosa chinensis OX=74649 GN=RchiOBHm_Chr4g0392971 PE=4 SV=1	--	--	PREDICTED: pentatricopeptide repeat-containing protein At1g63130, mitochondrial-like [Fragaria vesca subsp. vesca]
Rroptg000012lG000150.1	Molecular Function: glutathione transferase activity (GO:0004364);;	K02947|9.8e-12|pmum:103319527|K02947 small subunit ribosomal protein S10e | (RefSeq) 40S ribosomal protein S10-like	--	--	No apical meristem-associated C-terminal domain	--	Putative glutathione transferase OS=Rosa chinensis OX=74649 GN=RchiOBHm_Chr4g0392971 PE=4 SV=1	--	--	PREDICTED: pentatricopeptide repeat-containing protein At1g63130, mitochondrial-like [Fragaria vesca subsp. vesca]
Rroptg000012lG000860.1	Molecular Function: glutathione transferase activity (GO:0004364);;	K02947|8.9e-13|pmum:103319527|K02947 small subunit ribosomal protein S10e | (RefSeq) 40S ribosomal protein S10-like	--	--	No apical meristem-associated C-terminal domain	--	Putative glutathione transferase OS=Rosa chinensis OX=74649 GN=RchiOBHm_Chr4g0392971 PE=4 SV=1	--	--	PREDICTED: pentatricopeptide repeat-containing protein At1g63130, mitochondrial-like [Fragaria vesca subsp. vesca]
Rro01G004390.1	Molecular Function: nucleic acid binding (GO:0003676);; Molecular Function: RNA-DNA hybrid ribonuclease activity (GO:0004523);;	--	--	--	Reverse transcriptase-like	--	PREDICTED: Reverse mRNAase zinc-binding domain OS=Prunus dulcis OX=3755 GN=ALMOND_2B027249 PE=4 SV=1	L	Replication, recombination and repair	PREDICTED: uncharacterized protein LOC103344557 [Prunus mume]
Rro01G009100.1	Molecular Function: nucleic acid binding (GO:0003676);; Molecular Function: RNA-directed DNA polymerase activity (GO:0003964);; Molecular Function: RNA-DNA hybrid ribonuclease activity (GO:0004523);;	--	--	--	Reverse transcriptase-like	--	Putative ribonuclease H-like domain, reverse transcriptase zinc-binding domain-containing protein OS=Rosa chinensis OX=74649 GN=RchiOBHm_Chr7g0223051 PE=4 SV=1	--	--	PREDICTED: uncharacterized protein LOC101303385 [Fragaria vesca subsp. vesca]
Rro02G000850.1	Molecular Function: nucleic acid binding (GO:0003676);; Molecular Function: RNA-DNA hybrid ribonuclease activity (GO:0004523);;	--	--	--	Reverse transcriptase-like	--	Putative ribonuclease H-like domain-containing protein OS=Rosa chinensis OX=74649 GN=RchiOBHm_Chr4g0413041 PE=4 SV=1	L	Replication, recombination and repair	PREDICTED: putative ribonuclease H protein At1g65750 [Prunus mume]
Rro02G011230.1	Molecular Function: nucleic acid binding (GO:0003676);; Molecular Function: RNA-DNA hybrid ribonuclease activity (GO:0004523);;	K02937|6.5e-09|pxb:103935772|K02937 large subunit ribosomal protein L7e | (RefSeq) uncharacterized protein LOC103935772	[R]	General function prediction only	Reverse transcriptase-like	--	PREDICTED: Reverse mRNAase zinc-binding domain OS=Prunus dulcis OX=3755 GN=ALMOND_2B027249 PE=4 SV=1	E	Amino acid transport and metabolism	PREDICTED: uncharacterized protein LOC103344557 [Prunus mume]
Rro05G014370.1	Molecular Function: nucleic acid binding (GO:0003676);; Molecular Function: RNA-DNA hybrid ribonuclease activity (GO:0004523);;	--	--	--	Reverse transcriptase-like	--	Putative ribonuclease H-like domain-containing protein OS=Rosa chinensis OX=74649 GN=RchiOBHm_Chr4g0413041 PE=4 SV=1	L	Replication, recombination and repair	PREDICTED: uncharacterized protein LOC101310543 [Fragaria vesca subsp. vesca]
Rro05G017900.1	Molecular Function: nucleic acid binding (GO:0003676);; Molecular Function: RNA-DNA hybrid ribonuclease activity (GO:0004523);;	K03921|5.2e-21|pxb:103957749|K03921 acyl-[acyl-carrier-protein] desaturase [EC:1.14.19.2 1.14.19.11 1.14.19.26] | (RefSeq) stearoyl-[acyl-carrier-protein] 9-desaturase, chloroplastic-like	[R]	General function prediction only	Reverse transcriptase-like	--	PREDICTED: reverse mRNAase OS=Prunus dulcis OX=3755 GN=ALMOND_2B016423 PE=4 SV=1	L	Replication, recombination and repair	PREDICTED: putative ribonuclease H protein At1g65750 [Prunus mume]
Rro05G026630.1	Molecular Function: nucleic acid binding (GO:0003676);; Molecular Function: RNA-DNA hybrid ribonuclease activity (GO:0004523);;	K03921|1.2e-20|pxb:103957749|K03921 acyl-[acyl-carrier-protein] desaturase [EC:1.14.19.2 1.14.19.11 1.14.19.26] | (RefSeq) stearoyl-[acyl-carrier-protein] 9-desaturase, chloroplastic-like	[R]	General function prediction only	Reverse transcriptase-like	--	PREDICTED: Reverse mRNAase zinc-binding domain OS=Prunus dulcis OX=3755 GN=ALMOND_2B031360 PE=4 SV=1	L	Replication, recombination and repair	PREDICTED: uncharacterized protein LOC103323054 [Prunus mume]
Rro06G018910.1	Molecular Function: nucleic acid binding (GO:0003676);; Molecular Function: RNA-DNA hybrid ribonuclease activity (GO:0004523);;	K03921|4.2e-06|pxb:103957749|K03921 acyl-[acyl-carrier-protein] desaturase [EC:1.14.19.2 1.14.19.11 1.14.19.26] | (RefSeq) stearoyl-[acyl-carrier-protein] 9-desaturase, chloroplastic-like	--	--	Reverse transcriptase-like	--	Putative ribonuclease H-like domain-containing protein OS=Rosa chinensis OX=74649 GN=RchiOBHm_Chr4g0413041 PE=4 SV=1	L	Replication, recombination and repair	PREDICTED: uncharacterized protein LOC101310543 [Fragaria vesca subsp. vesca]
Rro06G022950.1	Molecular Function: nucleic acid binding (GO:0003676);; Molecular Function: RNA-DNA hybrid ribonuclease activity (GO:0004523);;	--	--	--	Reverse transcriptase-like	--	Putative ribonuclease H-like domain-containing protein OS=Rosa chinensis OX=74649 GN=RchiOBHm_Chr2g0115441 PE=4 SV=1	E	Amino acid transport and metabolism	PREDICTED: putative ribonuclease H protein At1g65750-like [Fragaria vesca subsp. vesca]
Rro07G019370.1	Molecular Function: nucleic acid binding (GO:0003676);; Molecular Function: RNA-DNA hybrid ribonuclease activity (GO:0004523);;	K03921|2.8e-07|pxb:103957749|K03921 acyl-[acyl-carrier-protein] desaturase [EC:1.14.19.2 1.14.19.11 1.14.19.26] | (RefSeq) stearoyl-[acyl-carrier-protein] 9-desaturase, chloroplastic-like	--	--	Reverse transcriptase-like	--	Putative ribonuclease H-like domain-containing protein OS=Rosa chinensis OX=74649 GN=RchiOBHm_Chr4g0413041 PE=4 SV=1	L	Replication, recombination and repair	PREDICTED: uncharacterized protein LOC101291306 [Fragaria vesca subsp. vesca]
Rro06G014880.1	Molecular Function: electron transfer activity (GO:0009055);;	--	--	--	Plastocyanin-like domain	Mavicyanin OS=Cucurbita pepo OX=3663 PE=1 SV=1	Putative cupredoxin OS=Rosa chinensis OX=74649 GN=RchiOBHm_Chr1g0351311 PE=4 SV=1	--	--	PREDICTED: stellacyanin-like [Fragaria vesca subsp. vesca]
Rro07G028340.1	Molecular Function: electron transfer activity (GO:0009055);;	--	--	--	Plastocyanin-like domain	Chemocyanin OS=Lilium longiflorum OX=4690 PE=1 SV=1	Putative cupredoxin OS=Rosa chinensis OX=74649 GN=RchiOBHm_Chr1g0352041 PE=4 SV=1	--	--	PREDICTED: basic blue protein-like [Fragaria vesca subsp. vesca]
Rro07G028460.1	Molecular Function: electron transfer activity (GO:0009055);;	--	--	--	Plastocyanin-like domain	Blue copper protein OS=Petunia hybrida OX=4102 GN=BCP PE=2 SV=1	Putative cupredoxin OS=Rosa chinensis OX=74649 GN=RchiOBHm_Chr1g0352041 PE=4 SV=1	S	Function unknown	PREDICTED: stellacyanin-like [Fragaria vesca subsp. vesca]
Rro07G028470.1	Molecular Function: electron transfer activity (GO:0009055);;	--	--	--	Plastocyanin-like domain	Blue copper protein OS=Petunia hybrida OX=4102 GN=BCP PE=2 SV=1	Putative cupredoxin OS=Rosa chinensis OX=74649 GN=RchiOBHm_Chr1g0351241 PE=4 SV=1	--	--	PREDICTED: blue copper protein-like [Fragaria vesca subsp. vesca]
Rro07G028480.1	Molecular Function: electron transfer activity (GO:0009055);;	--	--	--	Plastocyanin-like domain	Blue copper protein OS=Petunia hybrida OX=4102 GN=BCP PE=2 SV=1	Putative cupredoxin OS=Rosa chinensis OX=74649 GN=RchiOBHm_Chr1g0352031 PE=4 SV=1	S	Function unknown	PREDICTED: stellacyanin-like [Fragaria vesca subsp. vesca]
Rro07G028490.1	Molecular Function: electron transfer activity (GO:0009055);;	--	--	--	Plastocyanin-like domain	Blue copper protein 1b OS=Medicago truncatula OX=3880 GN=BCP1B PE=2 SV=1	Putative cupredoxin OS=Rosa chinensis OX=74649 GN=RchiOBHm_Chr1g0351251 PE=4 SV=1	S	Function unknown	PREDICTED: mavicyanin-like [Fragaria vesca subsp. vesca]
Rro04G023460.1	Molecular Function: protein serine/threonine kinase activity (GO:0004674);; Molecular Function: ATP binding (GO:0005524);; Cellular Component: integral component of membrane (GO:0016021);;	K13420|0.0e+00|qsu:112038753|K13420 LRR receptor-like serine/threonine-protein kinase FLS2 [EC:2.7.11.1] | (RefSeq) putative receptor-like protein kinase At3g47110	--	--	Leucine rich repeat	Probable LRR receptor-like serine/threonine-protein kinase At3g47570 OS=Arabidopsis thaliana OX=3702 GN=At3g47570 PE=2 SV=1	Protein kinase domain-containing protein OS=Rosa chinensis OX=74649 GN=RchiOBHm_Chr4g0403231 PE=3 SV=1	T	Signal transduction mechanisms	hypothetical protein PRUPE_ppa1027223mg [Prunus persica]
Rro04G028310.1	Molecular Function: protein serine/threonine kinase activity (GO:0004674);; Molecular Function: ATP binding (GO:0005524);; Cellular Component: integral component of membrane (GO:0016021);;	K13420|0.0e+00|qsu:112038753|K13420 LRR receptor-like serine/threonine-protein kinase FLS2 [EC:2.7.11.1] | (RefSeq) putative receptor-like protein kinase At3g47110	--	--	Leucine rich repeat	Probable LRR receptor-like serine/threonine-protein kinase At3g47570 OS=Arabidopsis thaliana OX=3702 GN=At3g47570 PE=2 SV=1	Protein kinase domain-containing protein OS=Rosa chinensis OX=74649 GN=RchiOBHm_Chr4g0403231 PE=3 SV=1	T	Signal transduction mechanisms	hypothetical protein PRUPE_ppa1027223mg [Prunus persica]
Rro04G028330.1	Molecular Function: protein serine/threonine kinase activity (GO:0004674);; Molecular Function: ATP binding (GO:0005524);; Cellular Component: integral component of membrane (GO:0016021);;	K13420|0.0e+00|qsu:112038753|K13420 LRR receptor-like serine/threonine-protein kinase FLS2 [EC:2.7.11.1] | (RefSeq) putative receptor-like protein kinase At3g47110	--	--	Leucine rich repeat	Probable LRR receptor-like serine/threonine-protein kinase At3g47570 OS=Arabidopsis thaliana OX=3702 GN=At3g47570 PE=2 SV=1	Protein kinase domain-containing protein OS=Rosa chinensis OX=74649 GN=RchiOBHm_Chr4g0403231 PE=3 SV=1	T	Signal transduction mechanisms	hypothetical protein PRUPE_ppa1027223mg [Prunus persica]
Rro04G028400.1	Molecular Function: protein serine/threonine kinase activity (GO:0004674);; Molecular Function: ATP binding (GO:0005524);; Cellular Component: integral component of membrane (GO:0016021);;	K13420|0.0e+00|qsu:112038753|K13420 LRR receptor-like serine/threonine-protein kinase FLS2 [EC:2.7.11.1] | (RefSeq) putative receptor-like protein kinase At3g47110	--	--	Leucine rich repeat	Probable LRR receptor-like serine/threonine-protein kinase At3g47570 OS=Arabidopsis thaliana OX=3702 GN=At3g47570 PE=2 SV=1	Protein kinase domain-containing protein OS=Rosa chinensis OX=74649 GN=RchiOBHm_Chr4g0403231 PE=3 SV=1	T	Signal transduction mechanisms	hypothetical protein PRUPE_ppa1027223mg [Prunus persica]
Rro04G028430.1	Molecular Function: protein serine/threonine kinase activity (GO:0004674);; Molecular Function: ATP binding (GO:0005524);; Cellular Component: integral component of membrane (GO:0016021);;	K13420|0.0e+00|qsu:112038753|K13420 LRR receptor-like serine/threonine-protein kinase FLS2 [EC:2.7.11.1] | (RefSeq) putative receptor-like protein kinase At3g47110	--	--	Protein kinase domain	Probable LRR receptor-like serine/threonine-protein kinase At3g47570 OS=Arabidopsis thaliana OX=3702 GN=At3g47570 PE=2 SV=1	PREDICTED: probable LRR receptor OS=Prunus dulcis OX=3755 GN=ALMOND_2B026113 PE=3 SV=1	T	Signal transduction mechanisms	hypothetical protein PRUPE_ppa1027223mg [Prunus persica]
Rro04G028460.1	Molecular Function: protein kinase activity (GO:0004672);; Molecular Function: ATP binding (GO:0005524);;	K13420|5.2e-274|qsu:112038753|K13420 LRR receptor-like serine/threonine-protein kinase FLS2 [EC:2.7.11.1] | (RefSeq) putative receptor-like protein kinase At3g47110	--	--	Protein kinase domain	Receptor kinase-like protein Xa21 OS=Oryza sativa subsp. indica OX=39946 GN=XA21 PE=1 SV=1	Protein kinase domain-containing protein OS=Rosa chinensis OX=74649 GN=RchiOBHm_Chr4g0404231 PE=4 SV=1	T	Signal transduction mechanisms	PREDICTED: LRR receptor-like serine/threonine-protein kinase FLS2 [Prunus mume]
Rro04G028470.1	Molecular Function: protein serine/threonine kinase activity (GO:0004674);; Molecular Function: ATP binding (GO:0005524);; Cellular Component: integral component of membrane (GO:0016021);;	K13420|0.0e+00|qsu:112038753|K13420 LRR receptor-like serine/threonine-protein kinase FLS2 [EC:2.7.11.1] | (RefSeq) putative receptor-like protein kinase At3g47110	--	--	Leucine rich repeat	Probable LRR receptor-like serine/threonine-protein kinase At3g47570 OS=Arabidopsis thaliana OX=3702 GN=At3g47570 PE=2 SV=1	Protein kinase domain-containing protein OS=Rosa chinensis OX=74649 GN=RchiOBHm_Chr4g0403231 PE=3 SV=1	T	Signal transduction mechanisms	hypothetical protein PRUPE_ppa1027223mg [Prunus persica]
Rro04G028480.1	Molecular Function: protein serine/threonine kinase activity (GO:0004674);; Molecular Function: ATP binding (GO:0005524);; Cellular Component: integral component of membrane (GO:0016021);;	K13420|1.1e-171|qsu:112038753|K13420 LRR receptor-like serine/threonine-protein kinase FLS2 [EC:2.7.11.1] | (RefSeq) putative receptor-like protein kinase At3g47110	--	--	Leucine rich repeat	Receptor kinase-like protein Xa21 OS=Oryza sativa subsp. japonica OX=39947 GN=XA21 PE=1 SV=1	Protein kinase domain-containing protein OS=Rosa chinensis OX=74649 GN=RchiOBHm_Chr4g0403231 PE=3 SV=1	T	Signal transduction mechanisms	hypothetical protein PRUPE_ppa1027223mg [Prunus persica]
Rro04G028490.1	Molecular Function: protein serine/threonine kinase activity (GO:0004674);; Molecular Function: ATP binding (GO:0005524);; Cellular Component: integral component of membrane (GO:0016021);;	K13420|0.0e+00|qsu:112038753|K13420 LRR receptor-like serine/threonine-protein kinase FLS2 [EC:2.7.11.1] | (RefSeq) putative receptor-like protein kinase At3g47110	--	--	Leucine rich repeat	Receptor kinase-like protein Xa21 OS=Oryza sativa subsp. indica OX=39946 GN=XA21 PE=1 SV=1	Protein kinase domain-containing protein OS=Rosa chinensis OX=74649 GN=RchiOBHm_Chr4g0403231 PE=3 SV=1	T	Signal transduction mechanisms	hypothetical protein PRUPE_ppa1027223mg [Prunus persica]
Rro01G004830.1	Molecular Function: protein binding (GO:0005515);; Molecular Function: hydrolase activity (GO:0016787);; Molecular Function: ADP binding (GO:0043531);;	K13459|2.9e-120|vvi:104880791|K13459 disease resistance protein RPS2 | (RefSeq) probable disease resistance protein At4g27220	[T]	Signal transduction mechanisms	NB-ARC domain	Disease resistance protein At4g27190 OS=Arabidopsis thaliana OX=3702 GN=At4g27190 PE=2 SV=1	Putative P-loop containing nucleoside triphosphate hydrolase, leucine-rich repeat domain, L OS=Rosa chinensis OX=74649 GN=RchiOBHm_Chr7g0203421 PE=4 SV=1	T	Signal transduction mechanisms	PREDICTED: disease resistance protein At4g27190-like [Prunus mume]
Rro01G013920.1	Molecular Function: hydrolase activity (GO:0016787);; Molecular Function: ADP binding (GO:0043531);;	K13459|6.9e-99|vvi:104880791|K13459 disease resistance protein RPS2 | (RefSeq) probable disease resistance protein At4g27220	[T]	Signal transduction mechanisms	NB-ARC domain	Disease resistance protein At4g27190 OS=Arabidopsis thaliana OX=3702 GN=At4g27190 PE=2 SV=1	Putative P-loop containing nucleoside triphosphate hydrolase, leucine-rich repeat domain, L OS=Rosa chinensis OX=74649 GN=RchiOBHm_Chr4g0397781 PE=4 SV=1	T	Signal transduction mechanisms	PREDICTED: uncharacterized protein LOC101297685 [Fragaria vesca subsp. vesca]
Rro03G008730.1	Molecular Function: ADP binding (GO:0043531);;	K13459|2.1e-122|vvi:104880791|K13459 disease resistance protein RPS2 | (RefSeq) probable disease resistance protein At4g27220	[T]	Signal transduction mechanisms	NB-ARC domain	Disease resistance protein At4g27190 OS=Arabidopsis thaliana OX=3702 GN=At4g27190 PE=2 SV=1	AAA domain-containing protein OS=Prunus persica OX=3760 GN=PRUPE_3G016700 PE=4 SV=1	T	Signal transduction mechanisms	PREDICTED: disease resistance protein At4g27190-like [Malus domestica]
Rro03G029890.1	Molecular Function: ADP binding (GO:0043531);;	K13459|6.4e-113|vvi:100246175|K13459 disease resistance protein RPS2 | (RefSeq) probable disease resistance protein At4g27220	[T]	Signal transduction mechanisms	NB-ARC domain	Disease resistance protein At4g27190 OS=Arabidopsis thaliana OX=3702 GN=At4g27190 PE=2 SV=1	AAA domain-containing protein OS=Prunus persica OX=3760 GN=PRUPE_3G016700 PE=4 SV=1	T	Signal transduction mechanisms	PREDICTED: disease resistance protein At4g27190-like [Prunus mume]
Rro04G031110.1	Molecular Function: hydrolase activity (GO:0016787);; Molecular Function: ADP binding (GO:0043531);;	K13459|1.4e-130|vvi:104880791|K13459 disease resistance protein RPS2 | (RefSeq) probable disease resistance protein At4g27220	[T]	Signal transduction mechanisms	NB-ARC domain	Disease resistance protein At4g27190 OS=Arabidopsis thaliana OX=3702 GN=At4g27190 PE=2 SV=1	Putative P-loop containing nucleoside triphosphate hydrolase, leucine-rich repeat domain, L OS=Rosa chinensis OX=74649 GN=RchiOBHm_Chr4g0397921 PE=4 SV=1	T	Signal transduction mechanisms	PREDICTED: uncharacterized protein LOC101297685 [Fragaria vesca subsp. vesca]
Rro04G031200.1	Molecular Function: hydrolase activity (GO:0016787);; Molecular Function: ADP binding (GO:0043531);;	K13459|5.7e-130|vvi:104880791|K13459 disease resistance protein RPS2 | (RefSeq) probable disease resistance protein At4g27220	[T]	Signal transduction mechanisms	NB-ARC domain	Disease resistance protein At4g27190 OS=Arabidopsis thaliana OX=3702 GN=At4g27190 PE=2 SV=1	Putative P-loop containing nucleoside triphosphate hydrolase, leucine-rich repeat domain, L OS=Rosa chinensis OX=74649 GN=RchiOBHm_Chr4g0397781 PE=4 SV=1	T	Signal transduction mechanisms	PREDICTED: uncharacterized protein LOC101297685 [Fragaria vesca subsp. vesca]
Rro04G031220.1	Molecular Function: hydrolase activity (GO:0016787);; Molecular Function: ADP binding (GO:0043531);;	K13459|3.3e-129|vvi:104880791|K13459 disease resistance protein RPS2 | (RefSeq) probable disease resistance protein At4g27220	[T]	Signal transduction mechanisms	NB-ARC domain	Disease resistance protein At4g27190 OS=Arabidopsis thaliana OX=3702 GN=At4g27190 PE=2 SV=1	Putative P-loop containing nucleoside triphosphate hydrolase, leucine-rich repeat domain, L OS=Rosa chinensis OX=74649 GN=RchiOBHm_Chr4g0397921 PE=4 SV=1	T	Signal transduction mechanisms	PREDICTED: uncharacterized protein LOC101297685 [Fragaria vesca subsp. vesca]
Rro04G031400.1	Molecular Function: ADP binding (GO:0043531);;	K13459|4.4e-84|vvi:104880791|K13459 disease resistance protein RPS2 | (RefSeq) probable disease resistance protein At4g27220	[T]	Signal transduction mechanisms	NB-ARC domain	Disease resistance protein At4g27190 OS=Arabidopsis thaliana OX=3702 GN=At4g27190 PE=2 SV=1	Putative transcription factor bZIP family OS=Rosa chinensis OX=74649 GN=RchiOBHm_Chr4g0397551 PE=4 SV=1	T	Signal transduction mechanisms	PREDICTED: disease resistance protein At4g27190-like [Fragaria vesca subsp. vesca]
Rro05G014260.1	Molecular Function: hydrolase activity (GO:0016787);; Molecular Function: ADP binding (GO:0043531);;	K13459|2.2e-141|fve:101303600|K13459 disease resistance protein RPS2 | (RefSeq) probable disease resistance protein At4g27220	[T]	Signal transduction mechanisms	TIR domain	Disease resistance protein At4g27190 OS=Arabidopsis thaliana OX=3702 GN=At4g27190 PE=2 SV=1	Putative P-loop containing nucleoside triphosphate hydrolase, leucine-rich repeat domain, L OS=Rosa chinensis OX=74649 GN=RchiOBHm_Chr7g0203421 PE=4 SV=1	T	Signal transduction mechanisms	PREDICTED: disease resistance protein At4g27190-like [Fragaria vesca subsp. vesca]
Rro05G015410.1	Molecular Function: hydrolase activity (GO:0016787);; Molecular Function: ADP binding (GO:0043531);;	K13459|1.1e-138|fve:101303600|K13459 disease resistance protein RPS2 | (RefSeq) probable disease resistance protein At4g27220	[T]	Signal transduction mechanisms	NB-ARC domain	Disease resistance protein At4g27190 OS=Arabidopsis thaliana OX=3702 GN=At4g27190 PE=2 SV=1	Putative P-loop containing nucleoside triphosphate hydrolase, leucine-rich repeat domain, L OS=Rosa chinensis OX=74649 GN=RchiOBHm_Chr7g0203421 PE=4 SV=1	T	Signal transduction mechanisms	PREDICTED: disease resistance protein At4g27190-like [Fragaria vesca subsp. vesca]
Rro01G004450.1	--	--	--	--	--	--	Uncharacterized protein OS=Rosa chinensis OX=74649 GN=RchiOBHm_Chr2g0141621 PE=4 SV=1	--	--	--
Rro02G026430.1	--	--	--	--	--	--	Uncharacterized protein OS=Rosa chinensis OX=74649 GN=RchiOBHm_Chr1g0317601 PE=4 SV=1	--	--	--
Rro03G024290.1	--	--	--	--	--	--	Uncharacterized protein OS=Rosa chinensis OX=74649 GN=RchiOBHm_Chr1g0317601 PE=4 SV=1	--	--	--
Rro03G024340.1	--	--	--	--	--	--	Uncharacterized protein OS=Rosa chinensis OX=74649 GN=RchiOBHm_Chr1g0317601 PE=4 SV=1	--	--	--
Rro03G025580.1	--	--	--	--	--	--	Uncharacterized protein OS=Rosa chinensis OX=74649 GN=RchiOBHm_Chr1g0317601 PE=4 SV=1	--	--	--
Rro03G030850.1	--	--	--	--	--	--	Uncharacterized protein OS=Rosa chinensis OX=74649 GN=RchiOBHm_Chr1g0317601 PE=4 SV=1	--	--	--
Rro04G022920.1	--	--	--	--	--	--	Uncharacterized protein OS=Rosa chinensis OX=74649 GN=RchiOBHm_Chr1g0317601 PE=4 SV=1	--	--	--
Rro05G032040.1	--	--	--	--	--	--	Uncharacterized protein OS=Rosa chinensis OX=74649 GN=RchiOBHm_Chr1g0317601 PE=4 SV=1	--	--	--
Rro05G032220.1	--	--	--	--	--	--	Uncharacterized protein OS=Rosa chinensis OX=74649 GN=RchiOBHm_Chr1g0317601 PE=4 SV=1	--	--	--
Rro06G020020.1	--	--	--	--	--	--	Uncharacterized protein OS=Rosa chinensis OX=74649 GN=RchiOBHm_Chr1g0317601 PE=4 SV=1	--	--	--
Rro06G023460.1	--	--	--	--	--	--	Uncharacterized protein OS=Rosa chinensis OX=74649 GN=RchiOBHm_Chr2g0141621 PE=4 SV=1	--	--	--
Rro06G027340.1	--	--	--	--	--	--	Uncharacterized protein OS=Rosa chinensis OX=74649 GN=RchiOBHm_Chr1g0317601 PE=4 SV=1	--	--	--
Rro07G000450.1	--	--	--	--	--	--	Uncharacterized protein OS=Rosa chinensis OX=74649 GN=RchiOBHm_Chr2g0141621 PE=4 SV=1	--	--	--
Rro01G006880.1	Molecular Function: serine-type endopeptidase activity (GO:0004252);;	K15333|1.7e-65|nsy:104224633|K15333 tRNA guanosine-2'-O-methyltransferase [EC:2.1.1.34] | (RefSeq) uncharacterized protein LOC104224633	--	--	Subtilase family	Cucumisin OS=Cucumis melo OX=3656 PE=1 SV=1	Putative cucumisin OS=Rosa chinensis OX=74649 GN=RchiOBHm_Chr1g0369141 PE=3 SV=1	O	Posttranslational modification, protein turnover, chaperones	PREDICTED: cucumisin-like [Fragaria vesca subsp. vesca]
Rro01G006930.1	Molecular Function: serine-type endopeptidase activity (GO:0004252);;	K15333|9.7e-58|nsy:104224633|K15333 tRNA guanosine-2'-O-methyltransferase [EC:2.1.1.34] | (RefSeq) uncharacterized protein LOC104224633	--	--	Subtilase family	Cucumisin OS=Cucumis melo OX=3656 PE=1 SV=1	Putative cucumisin OS=Rosa chinensis OX=74649 GN=RchiOBHm_Chr1g0369661 PE=3 SV=1	O	Posttranslational modification, protein turnover, chaperones	PREDICTED: cucumisin-like [Fragaria vesca subsp. vesca]
Rro06G022540.1	Molecular Function: serine-type endopeptidase activity (GO:0004252);;	K15333|7.2e-50|nsy:104224633|K15333 tRNA guanosine-2'-O-methyltransferase [EC:2.1.1.34] | (RefSeq) uncharacterized protein LOC104224633	--	--	Subtilase family	Cucumisin OS=Cucumis melo OX=3656 PE=1 SV=1	Putative cucumisin OS=Rosa chinensis OX=74649 GN=RchiOBHm_Chr1g0325961 PE=3 SV=1	O	Posttranslational modification, protein turnover, chaperones	PREDICTED: cucumisin-like [Fragaria vesca subsp. vesca]
Rro07G008610.1	Molecular Function: serine-type endopeptidase activity (GO:0004252);;	K15333|6.8e-59|nsy:104224633|K15333 tRNA guanosine-2'-O-methyltransferase [EC:2.1.1.34] | (RefSeq) uncharacterized protein LOC104224633	--	--	Subtilase family	Cucumisin OS=Cucumis melo OX=3656 PE=1 SV=1	Putative cucumisin OS=Rosa chinensis OX=74649 GN=RchiOBHm_Chr1g0369141 PE=3 SV=1	O	Posttranslational modification, protein turnover, chaperones	PREDICTED: cucumisin-like [Fragaria vesca subsp. vesca]
Rro07G008640.1	Molecular Function: serine-type endopeptidase activity (GO:0004252);;	K15333|1.2e-69|nsy:104224633|K15333 tRNA guanosine-2'-O-methyltransferase [EC:2.1.1.34] | (RefSeq) uncharacterized protein LOC104224633	--	--	Subtilase family	Cucumisin OS=Cucumis melo OX=3656 PE=1 SV=1	Putative cucumisin OS=Rosa chinensis OX=74649 GN=RchiOBHm_Chr1g0369141 PE=3 SV=1	O	Posttranslational modification, protein turnover, chaperones	PREDICTED: cucumisin-like [Fragaria vesca subsp. vesca]
Rro07G008660.1	Molecular Function: serine-type endopeptidase activity (GO:0004252);;	K15333|4.7e-63|nsy:104224633|K15333 tRNA guanosine-2'-O-methyltransferase [EC:2.1.1.34] | (RefSeq) uncharacterized protein LOC104224633	--	--	Subtilase family	Cucumisin OS=Cucumis melo OX=3656 PE=1 SV=1	Putative cucumisin OS=Rosa chinensis OX=74649 GN=RchiOBHm_Chr1g0369141 PE=3 SV=1	O	Posttranslational modification, protein turnover, chaperones	PREDICTED: cucumisin-like [Fragaria vesca subsp. vesca]
Rro07G008690.1	Molecular Function: serine-type endopeptidase activity (GO:0004252);;	K15333|9.0e-70|nsy:104224633|K15333 tRNA guanosine-2'-O-methyltransferase [EC:2.1.1.34] | (RefSeq) uncharacterized protein LOC104224633	--	--	Subtilase family	Cucumisin OS=Cucumis melo OX=3656 PE=1 SV=1	Putative cucumisin OS=Rosa chinensis OX=74649 GN=RchiOBHm_Chr1g0369141 PE=3 SV=1	O	Posttranslational modification, protein turnover, chaperones	PREDICTED: cucumisin-like [Fragaria vesca subsp. vesca]
Rro07G023200.1	Molecular Function: glutathione transferase activity (GO:0004364);;	K00799|9.0e-106|fve:101298830|K00799 glutathione S-transferase [EC:2.5.1.18] | (RefSeq) probable glutathione S-transferase	[O]	Posttranslational modification, protein turnover, chaperones	Glutathione S-transferase, N-terminal domain	Probable glutathione S-transferase OS=Nicotiana tabacum OX=4097 PE=2 SV=1	Putative glutathione transferase OS=Rosa chinensis OX=74649 GN=RchiOBHm_Chr1g0339631 PE=3 SV=1	O	Posttranslational modification, protein turnover, chaperones	PREDICTED: probable glutathione S-transferase-like [Fragaria vesca subsp. vesca]
Rro07G023210.1	Molecular Function: glutathione transferase activity (GO:0004364);;	K00799|3.2e-103|fve:101299125|K00799 glutathione S-transferase [EC:2.5.1.18] | (RefSeq) glutathione transferase GST 23-like	[O]	Posttranslational modification, protein turnover, chaperones	Glutathione S-transferase, N-terminal domain	Probable glutathione S-transferase OS=Nicotiana tabacum OX=4097 PE=2 SV=1	Putative glutathione transferase OS=Rosa chinensis OX=74649 GN=RchiOBHm_Chr1g0339771 PE=3 SV=1	O	Posttranslational modification, protein turnover, chaperones	PREDICTED: glutathione transferase GST 23-like [Fragaria vesca subsp. vesca]
Rro07G023220.1	Molecular Function: glutathione transferase activity (GO:0004364);;	K00799|4.6e-102|fve:101298830|K00799 glutathione S-transferase [EC:2.5.1.18] | (RefSeq) probable glutathione S-transferase	[O]	Posttranslational modification, protein turnover, chaperones	Glutathione S-transferase, N-terminal domain	Glutathione transferase GST 23 OS=Zea mays OX=4577 PE=2 SV=1	Putative glutathione transferase OS=Rosa chinensis OX=74649 GN=RchiOBHm_Chr1g0339611 PE=3 SV=1	O	Posttranslational modification, protein turnover, chaperones	PREDICTED: probable glutathione S-transferase-like [Fragaria vesca subsp. vesca]
Rro07G023230.1	Molecular Function: glutathione transferase activity (GO:0004364);;	K00799|2.0e-105|fve:101299125|K00799 glutathione S-transferase [EC:2.5.1.18] | (RefSeq) glutathione transferase GST 23-like	[O]	Posttranslational modification, protein turnover, chaperones	Glutathione S-transferase, N-terminal domain	Probable glutathione S-transferase OS=Nicotiana tabacum OX=4097 PE=2 SV=1	Putative glutathione transferase OS=Rosa chinensis OX=74649 GN=RchiOBHm_Chr1g0339771 PE=3 SV=1	O	Posttranslational modification, protein turnover, chaperones	PREDICTED: glutathione transferase GST 23-like [Fragaria vesca subsp. vesca]
Rro01G002320.1	Biological Process: defense response (GO:0006952);; Molecular Function: hydrolase activity (GO:0016787);; Molecular Function: ADP binding (GO:0043531);;	K15078|4.4e-81|vvi:100255136|K15078 structure-specific endonuclease subunit SLX1 [EC:3.6.1.-] | (RefSeq) putative disease resistance protein RGA1	[T]	Signal transduction mechanisms	NB-ARC domain	Disease resistance RPP13-like protein 4 OS=Arabidopsis thaliana OX=3702 GN=RPP13L4 PE=1 SV=2	Putative P-loop containing nucleoside triphosphate hydrolase, leucine-rich repeat domain, L OS=Rosa chinensis OX=74649 GN=RchiOBHm_Chr5g0001221 PE=4 SV=1	T	Signal transduction mechanisms	PREDICTED: disease resistance RPP13-like protein 4 [Prunus mume]
Rro04G025200.1	Biological Process: defense response (GO:0006952);; Molecular Function: hydrolase activity (GO:0016787);; Molecular Function: ADP binding (GO:0043531);;	K15078|3.3e-76|spen:107032673|K15078 structure-specific endonuclease subunit SLX1 [EC:3.6.1.-] | (RefSeq) putative disease resistance protein RGA3	[T]	Signal transduction mechanisms	NB-ARC domain	Disease resistance RPP13-like protein 4 OS=Arabidopsis thaliana OX=3702 GN=RPP13L4 PE=1 SV=2	Putative P-loop containing nucleoside triphosphate hydrolase, leucine-rich repeat domain, L OS=Rosa chinensis OX=74649 GN=RchiOBHm_Chr5g0001221 PE=4 SV=1	T	Signal transduction mechanisms	PREDICTED: disease resistance RPP13-like protein 4 [Prunus mume]
Rro05G020410.1	Biological Process: defense response (GO:0006952);; Molecular Function: hydrolase activity (GO:0016787);; Molecular Function: ADP binding (GO:0043531);;	K15078|9.8e-81|vvi:100255136|K15078 structure-specific endonuclease subunit SLX1 [EC:3.6.1.-] | (RefSeq) putative disease resistance protein RGA1	[T]	Signal transduction mechanisms	NB-ARC domain	Disease resistance RPP13-like protein 4 OS=Arabidopsis thaliana OX=3702 GN=RPP13L4 PE=1 SV=2	Putative P-loop containing nucleoside triphosphate hydrolase, leucine-rich repeat domain, L OS=Rosa chinensis OX=74649 GN=RchiOBHm_Chr5g0001221 PE=4 SV=1	T	Signal transduction mechanisms	PREDICTED: disease resistance RPP13-like protein 4 [Prunus mume]
Rro05G024540.1	Molecular Function: hydrolase activity (GO:0016787);; Molecular Function: ADP binding (GO:0043531);;	K15078|5.1e-64|vvi:100255136|K15078 structure-specific endonuclease subunit SLX1 [EC:3.6.1.-] | (RefSeq) putative disease resistance protein RGA1	[T]	Signal transduction mechanisms	NB-ARC domain	Disease resistance RPP13-like protein 4 OS=Arabidopsis thaliana OX=3702 GN=RPP13L4 PE=1 SV=2	Putative P-loop containing nucleoside triphosphate hydrolase, leucine-rich repeat domain, L OS=Rosa chinensis OX=74649 GN=RchiOBHm_Chr5g0001141 PE=4 SV=1	T	Signal transduction mechanisms	PREDICTED: disease resistance RPP13-like protein 4-like [Fragaria vesca subsp. vesca]
Rro05G024670.1	Molecular Function: hydrolase activity (GO:0016787);; Molecular Function: ADP binding (GO:0043531);;	K13457|3.3e-63|pavi:110769709|K13457 disease resistance protein RPM1 | (RefSeq) disease resistance protein RPM1-like	[T]	Signal transduction mechanisms	NB-ARC domain	Disease resistance RPP13-like protein 4 OS=Arabidopsis thaliana OX=3702 GN=RPP13L4 PE=1 SV=2	Putative P-loop containing nucleoside triphosphate hydrolase, leucine-rich repeat domain, L OS=Rosa chinensis OX=74649 GN=RchiOBHm_Chr5g0001141 PE=4 SV=1	T	Signal transduction mechanisms	PREDICTED: disease resistance RPP13-like protein 4-like [Fragaria vesca subsp. vesca]
Rro05G024690.1	Molecular Function: hydrolase activity (GO:0016787);; Molecular Function: ADP binding (GO:0043531);;	K13457|2.8e-64|nnu:104607877|K13457 disease resistance protein RPM1 | (RefSeq) disease resistance protein RPM1-like	[T]	Signal transduction mechanisms	NB-ARC domain	Disease resistance RPP13-like protein 4 OS=Arabidopsis thaliana OX=3702 GN=RPP13L4 PE=1 SV=2	Putative P-loop containing nucleoside triphosphate hydrolase, leucine-rich repeat domain, L OS=Rosa chinensis OX=74649 GN=RchiOBHm_Chr5g0001141 PE=4 SV=1	T	Signal transduction mechanisms	PREDICTED: disease resistance RPP13-like protein 4-like [Fragaria vesca subsp. vesca]
Rro07G020290.1	Biological Process: defense response (GO:0006952);; Molecular Function: hydrolase activity (GO:0016787);; Molecular Function: ADP binding (GO:0043531);;	K15078|9.1e-79|spen:107032673|K15078 structure-specific endonuclease subunit SLX1 [EC:3.6.1.-] | (RefSeq) putative disease resistance protein RGA3	[T]	Signal transduction mechanisms	NB-ARC domain	Disease resistance RPP13-like protein 4 OS=Arabidopsis thaliana OX=3702 GN=RPP13L4 PE=1 SV=2	Putative P-loop containing nucleoside triphosphate hydrolase, leucine-rich repeat domain, L OS=Rosa chinensis OX=74649 GN=RchiOBHm_Chr5g0001221 PE=4 SV=1	T	Signal transduction mechanisms	PREDICTED: disease resistance RPP13-like protein 4 [Prunus mume]
Rro01G000970.1	Molecular Function: nucleic acid binding (GO:0003676);; Molecular Function: aspartic-type endopeptidase activity (GO:0004190);; Biological Process: DNA integration (GO:0015074);;	K19525|5.4e-73|dct:110098611|K19525 vacuolar protein sorting-associated protein 13A/C | (RefSeq) uncharacterized protein LOC110098611	[R]	General function prediction only	RNase H-like domain found in reverse transcriptase	Transposon Tf2-12 polyprotein OS=Schizosaccharomyces pombe (strain 972 / ATCC 24843) OX=284812 GN=Tf2-12 PE=3 SV=1	Endonuclease OS=Vitis vinifera OX=29760 GN=TY3B-I_151 PE=4 SV=1	L	Replication, recombination and repair	hypothetical protein VITISV_006047 [Vitis vinifera]
Rro01G003040.1	Molecular Function: nucleic acid binding (GO:0003676);; Molecular Function: aspartic-type endopeptidase activity (GO:0004190);; Biological Process: DNA integration (GO:0015074);;	K19525|5.4e-77|dct:110098611|K19525 vacuolar protein sorting-associated protein 13A/C | (RefSeq) uncharacterized protein LOC110098611	[R]	General function prediction only	Retroviral aspartyl protease	Transposon Tf2-12 polyprotein OS=Schizosaccharomyces pombe (strain 972 / ATCC 24843) OX=284812 GN=Tf2-12 PE=3 SV=1	Endonuclease OS=Vitis vinifera OX=29760 GN=TY3B-I_151 PE=4 SV=1	L	Replication, recombination and repair	hypothetical protein VITISV_006047 [Vitis vinifera]
Rro01G003340.1	Molecular Function: nucleic acid binding (GO:0003676);; Molecular Function: RNA-DNA hybrid ribonuclease activity (GO:0004523);; Molecular Function: nucleotidyltransferase activity (GO:0016779);;	K19525|3.6e-77|dct:110098611|K19525 vacuolar protein sorting-associated protein 13A/C | (RefSeq) uncharacterized protein LOC110098611	[R]	General function prediction only	RNase H-like domain found in reverse transcriptase	Transposon Tf2-12 polyprotein OS=Schizosaccharomyces pombe (strain 972 / ATCC 24843) OX=284812 GN=Tf2-12 PE=3 SV=1	Endonuclease OS=Rosa chinensis OX=74649 GN=RchiOBHm_Chr7g0221891 PE=4 SV=1	L	Replication, recombination and repair	hypothetical protein PRUPE_ppa015000mg [Prunus persica]
Rro01G022950.1	Molecular Function: nucleic acid binding (GO:0003676);; Molecular Function: zinc ion binding (GO:0008270);; Biological Process: DNA integration (GO:0015074);;	K19525|4.1e-74|dct:110098611|K19525 vacuolar protein sorting-associated protein 13A/C | (RefSeq) uncharacterized protein LOC110098611	[R]	General function prediction only	Retroviral aspartyl protease	Transposon Ty3-G Gag-Pol polyprotein OS=Saccharomyces cerevisiae (strain ATCC 204508 / S288c) OX=559292 GN=TY3B-G PE=1 SV=3	Uncharacterized protein OS=Pyrus ussuriensis x Pyrus communis OX=2448454 GN=D8674_012968 PE=4 SV=1	L	Replication, recombination and repair	hypothetical protein VITISV_027150 [Vitis vinifera]
Rro02G000860.1	Molecular Function: nucleic acid binding (GO:0003676);; Molecular Function: aspartic-type endopeptidase activity (GO:0004190);; Molecular Function: zinc ion binding (GO:0008270);; Biological Process: DNA integration (GO:0015074);;	K19525|3.6e-78|dct:110098611|K19525 vacuolar protein sorting-associated protein 13A/C | (RefSeq) uncharacterized protein LOC110098611	[R]	General function prediction only	RNase H-like domain found in reverse transcriptase	Transposon Tf2-12 polyprotein OS=Schizosaccharomyces pombe (strain 972 / ATCC 24843) OX=284812 GN=Tf2-12 PE=3 SV=1	Endonuclease OS=Malus baccata OX=106549 GN=C1H46_041403 PE=4 SV=1	L	Replication, recombination and repair	hypothetical protein VITISV_006047 [Vitis vinifera]
Rro02G019680.1	Molecular Function: nucleic acid binding (GO:0003676);; Molecular Function: RNA-DNA hybrid ribonuclease activity (GO:0004523);; Molecular Function: nucleotidyltransferase activity (GO:0016779);;	K19525|3.5e-73|dct:110098611|K19525 vacuolar protein sorting-associated protein 13A/C | (RefSeq) uncharacterized protein LOC110098611	[R]	General function prediction only	RNase H-like domain found in reverse transcriptase	Transposon Tf2-12 polyprotein OS=Schizosaccharomyces pombe (strain 972 / ATCC 24843) OX=284812 GN=Tf2-12 PE=3 SV=1	Endonuclease OS=Rosa chinensis OX=74649 GN=RchiOBHm_Chr7g0221891 PE=4 SV=1	L	Replication, recombination and repair	DNA/RNA polymerases superfamily protein [Theobroma cacao]
Rro02G022990.1	Molecular Function: nucleic acid binding (GO:0003676);; Molecular Function: RNA-DNA hybrid ribonuclease activity (GO:0004523);; Molecular Function: nucleotidyltransferase activity (GO:0016779);;	K19525|2.3e-77|dct:110098611|K19525 vacuolar protein sorting-associated protein 13A/C | (RefSeq) uncharacterized protein LOC110098611	[R]	General function prediction only	RNase H-like domain found in reverse transcriptase	Transposon Tf2-12 polyprotein OS=Schizosaccharomyces pombe (strain 972 / ATCC 24843) OX=284812 GN=Tf2-12 PE=3 SV=1	Endonuclease OS=Rosa chinensis OX=74649 GN=RchiOBHm_Chr7g0221891 PE=4 SV=1	L	Replication, recombination and repair	hypothetical protein PRUPE_ppa015000mg [Prunus persica]
Rro02G037540.1	Molecular Function: nucleic acid binding (GO:0003676);; Molecular Function: aspartic-type endopeptidase activity (GO:0004190);; Biological Process: DNA integration (GO:0015074);;	K19525|1.0e-75|dct:110098611|K19525 vacuolar protein sorting-associated protein 13A/C | (RefSeq) uncharacterized protein LOC110098611	[R]	General function prediction only	Retroviral aspartyl protease	Transposon Tf2-12 polyprotein OS=Schizosaccharomyces pombe (strain 972 / ATCC 24843) OX=284812 GN=Tf2-12 PE=3 SV=1	Endonuclease OS=Vitis vinifera OX=29760 GN=TY3B-I_151 PE=4 SV=1	L	Replication, recombination and repair	hypothetical protein VITISV_006047 [Vitis vinifera]
Rro03G028070.1	Molecular Function: nucleic acid binding (GO:0003676);; Molecular Function: zinc ion binding (GO:0008270);; Biological Process: DNA integration (GO:0015074);;	K19525|2.4e-74|dct:110098611|K19525 vacuolar protein sorting-associated protein 13A/C | (RefSeq) uncharacterized protein LOC110098611	[R]	General function prediction only	Retroviral aspartyl protease	Transposon Ty3-G Gag-Pol polyprotein OS=Saccharomyces cerevisiae (strain ATCC 204508 / S288c) OX=559292 GN=TY3B-G PE=1 SV=3	Uncharacterized protein OS=Pyrus ussuriensis x Pyrus communis OX=2448454 GN=D8674_012968 PE=4 SV=1	L	Replication, recombination and repair	hypothetical protein VITISV_006047 [Vitis vinifera]
Rro03G036630.1	Molecular Function: nucleic acid binding (GO:0003676);; Molecular Function: aspartic-type endopeptidase activity (GO:0004190);; Biological Process: DNA integration (GO:0015074);;	K19525|1.4e-77|dct:110098611|K19525 vacuolar protein sorting-associated protein 13A/C | (RefSeq) uncharacterized protein LOC110098611	[R]	General function prediction only	Retroviral aspartyl protease	Transposon Tf2-12 polyprotein OS=Schizosaccharomyces pombe (strain 972 / ATCC 24843) OX=284812 GN=Tf2-12 PE=3 SV=1	Endonuclease OS=Vitis vinifera OX=29760 GN=TY3B-I_151 PE=4 SV=1	L	Replication, recombination and repair	hypothetical protein VITISV_006047 [Vitis vinifera]
Rro05G027330.1	Molecular Function: nucleic acid binding (GO:0003676);; Molecular Function: RNA-DNA hybrid ribonuclease activity (GO:0004523);; Molecular Function: nucleotidyltransferase activity (GO:0016779);;	K19525|9.4e-71|dct:110098611|K19525 vacuolar protein sorting-associated protein 13A/C | (RefSeq) uncharacterized protein LOC110098611	[R]	General function prediction only	RNase H-like domain found in reverse transcriptase	Transposon Tf2-12 polyprotein OS=Schizosaccharomyces pombe (strain 972 / ATCC 24843) OX=284812 GN=Tf2-12 PE=3 SV=1	Endonuclease OS=Rosa chinensis OX=74649 GN=RchiOBHm_Chr7g0221891 PE=4 SV=1	L	Replication, recombination and repair	DNA/RNA polymerases superfamily protein [Theobroma cacao]
Rro06G021250.1	Molecular Function: nucleic acid binding (GO:0003676);; Molecular Function: aspartic-type endopeptidase activity (GO:0004190);; Biological Process: DNA integration (GO:0015074);;	K19525|1.7e-74|dct:110098611|K19525 vacuolar protein sorting-associated protein 13A/C | (RefSeq) uncharacterized protein LOC110098611	[R]	General function prediction only	RNase H-like domain found in reverse transcriptase	Transposon Tf2-12 polyprotein OS=Schizosaccharomyces pombe (strain 972 / ATCC 24843) OX=284812 GN=Tf2-12 PE=3 SV=1	Endonuclease OS=Vitis vinifera OX=29760 GN=TY3B-I_151 PE=4 SV=1	L	Replication, recombination and repair	hypothetical protein VITISV_006047 [Vitis vinifera]
Rro06G023700.1	Molecular Function: nucleic acid binding (GO:0003676);; Molecular Function: RNA-DNA hybrid ribonuclease activity (GO:0004523);; Molecular Function: nucleotidyltransferase activity (GO:0016779);;	K19525|3.7e-68|dct:110098611|K19525 vacuolar protein sorting-associated protein 13A/C | (RefSeq) uncharacterized protein LOC110098611	[R]	General function prediction only	Reverse transcriptase (RNA-dependent DNA polymerase)	Transposon Tf2-12 polyprotein OS=Schizosaccharomyces pombe (strain 972 / ATCC 24843) OX=284812 GN=Tf2-12 PE=3 SV=1	Endonuclease OS=Rosa chinensis OX=74649 GN=RchiOBHm_Chr7g0221891 PE=4 SV=1	L	Replication, recombination and repair	DNA/RNA polymerases superfamily protein [Theobroma cacao]
Rro07G019240.1	Molecular Function: nucleic acid binding (GO:0003676);; Molecular Function: RNA-DNA hybrid ribonuclease activity (GO:0004523);; Molecular Function: zinc ion binding (GO:0008270);; Biological Process: DNA integration (GO:0015074);; Molecular Function: nucleotidyltransferase activity (GO:0016779);;	K19525|3.0e-71|dct:110098611|K19525 vacuolar protein sorting-associated protein 13A/C | (RefSeq) uncharacterized protein LOC110098611	[R]	General function prediction only	RNase H-like domain found in reverse transcriptase	Transposon Ty3-G Gag-Pol polyprotein OS=Saccharomyces cerevisiae (strain ATCC 204508 / S288c) OX=559292 GN=TY3B-G PE=1 SV=3	Putative nucleotidyltransferase, Ribonuclease H OS=Rosa chinensis OX=74649 GN=RchiOBHm_Chr2g0090701 PE=4 SV=1	H	Coenzyme transport and metabolism	hypothetical protein PRUPE_ppa021229mg [Prunus persica]
Rro02G001690.1	Molecular Function: nucleic acid binding (GO:0003676);; Molecular Function: RNA-DNA hybrid ribonuclease activity (GO:0004523);;	K12120|6.0e-36|psom:113341761|K12120 phytochrome A | (RefSeq) phytochrome A1-like	[R]	General function prediction only	Reverse transcriptase-like	Putative ribonuclease H protein At1g65750 OS=Arabidopsis thaliana OX=3702 GN=At1g65750 PE=3 SV=1	Ribonuclease H-like superfamily protein OS=Prunus dulcis OX=3755 GN=Prudu_014460 PE=4 SV=1	L	Replication, recombination and repair	PREDICTED: uncharacterized protein LOC103323054 [Prunus mume]
Rro02G013570.1	Molecular Function: nucleic acid binding (GO:0003676);; Molecular Function: RNA-DNA hybrid ribonuclease activity (GO:0004523);;	K12120|6.4e-38|psom:113341761|K12120 phytochrome A | (RefSeq) phytochrome A1-like	[R]	General function prediction only	Reverse transcriptase-like	Putative ribonuclease H protein At1g65750 OS=Arabidopsis thaliana OX=3702 GN=At1g65750 PE=3 SV=1	PREDICTED: reverse mRNAase OS=Prunus dulcis OX=3755 GN=ALMOND_2B008124 PE=4 SV=1	L	Replication, recombination and repair	PREDICTED: putative ribonuclease H protein At1g65750 [Prunus mume]
Rro02G033020.1	Molecular Function: nucleic acid binding (GO:0003676);; Molecular Function: RNA-DNA hybrid ribonuclease activity (GO:0004523);;	K03921|3.3e-19|pxb:103957749|K03921 acyl-[acyl-carrier-protein] desaturase [EC:1.14.19.2 1.14.19.11 1.14.19.26] | (RefSeq) stearoyl-[acyl-carrier-protein] 9-desaturase, chloroplastic-like	[R]	General function prediction only	Reverse transcriptase-like	--	Ribonuclease H-like superfamily protein OS=Prunus dulcis OX=3755 GN=Prudu_014460 PE=4 SV=1	L	Replication, recombination and repair	PREDICTED: uncharacterized protein LOC101302844 [Fragaria vesca subsp. vesca]
Rro04G021760.1	Molecular Function: nucleic acid binding (GO:0003676);; Molecular Function: RNA-directed DNA polymerase activity (GO:0003964);; Molecular Function: RNA-DNA hybrid ribonuclease activity (GO:0004523);;	K12120|1.1e-16|psom:113341761|K12120 phytochrome A | (RefSeq) phytochrome A1-like	[R]	General function prediction only	Reverse transcriptase-like	Putative ribonuclease H protein At1g65750 OS=Arabidopsis thaliana OX=3702 GN=At1g65750 PE=3 SV=1	Putative ribonuclease H-like domain, reverse transcriptase zinc-binding domain-containing protein OS=Rosa chinensis OX=74649 GN=RchiOBHm_Chr7g0223051 PE=4 SV=1	L	Replication, recombination and repair	PREDICTED: putative ribonuclease H protein At1g65750 [Prunus mume]
Rro05G013610.1	Molecular Function: nucleic acid binding (GO:0003676);; Molecular Function: RNA-DNA hybrid ribonuclease activity (GO:0004523);;	K12120|4.6e-24|psom:113341761|K12120 phytochrome A | (RefSeq) phytochrome A1-like	[R]	General function prediction only	Reverse transcriptase-like	Putative ribonuclease H protein At1g65750 OS=Arabidopsis thaliana OX=3702 GN=At1g65750 PE=3 SV=1	Ribonuclease H-like superfamily protein OS=Prunus dulcis OX=3755 GN=Prudu_014460 PE=4 SV=1	L	Replication, recombination and repair	PREDICTED: putative ribonuclease H protein At1g65750 [Prunus mume]
Rro05G026640.1	Molecular Function: nucleic acid binding (GO:0003676);; Molecular Function: RNA-DNA hybrid ribonuclease activity (GO:0004523);;	K22804|6.1e-35|bna:106442438|K22804 structural maintenance of chromosomes protein 6 | (RefSeq) structural maintenance of chromosomes protein 6B-like	[R]	General function prediction only	zinc-binding in reverse transcriptase	Putative ribonuclease H protein At1g65750 OS=Arabidopsis thaliana OX=3702 GN=At1g65750 PE=3 SV=1	Ribonuclease H-like superfamily protein OS=Prunus dulcis OX=3755 GN=Prudu_014460 PE=4 SV=1	L	Replication, recombination and repair	PREDICTED: putative ribonuclease H protein At1g65750 [Prunus mume]
Rro06G035870.1	Molecular Function: nucleic acid binding (GO:0003676);; Molecular Function: RNA-directed DNA polymerase activity (GO:0003964);; Molecular Function: RNA-DNA hybrid ribonuclease activity (GO:0004523);;	K09833|6.0e-16|ats:109751933|K09833 homogentisate phytyltransferase / homogentisate geranylgeranyltransferase [EC:2.5.1.115 2.5.1.116] | (RefSeq) LOC109751933; homogentisate geranylgeranyltransferase-like	[R]	General function prediction only	Reverse transcriptase-like	--	Putative ribonuclease H-like domain, reverse transcriptase zinc-binding domain-containing protein OS=Rosa chinensis OX=74649 GN=RchiOBHm_Chr7g0223051 PE=4 SV=1	L	Replication, recombination and repair	PREDICTED: putative ribonuclease H protein At1g65750 [Prunus mume]
Rro07G026550.1	Molecular Function: nucleic acid binding (GO:0003676);; Molecular Function: RNA-DNA hybrid ribonuclease activity (GO:0004523);;	K03921|1.2e-24|pxb:103957749|K03921 acyl-[acyl-carrier-protein] desaturase [EC:1.14.19.2 1.14.19.11 1.14.19.26] | (RefSeq) stearoyl-[acyl-carrier-protein] 9-desaturase, chloroplastic-like	[R]	General function prediction only	Reverse transcriptase-like	--	Ribonuclease H-like superfamily protein OS=Prunus dulcis OX=3755 GN=Prudu_014460 PE=4 SV=1	L	Replication, recombination and repair	PREDICTED: uncharacterized protein LOC103323054 [Prunus mume]
Rro01G005420.1	Molecular Function: nucleic acid binding (GO:0003676);; Molecular Function: zinc ion binding (GO:0008270);; Biological Process: DNA integration (GO:0015074);;	K03006|4.2e-229|adu:107466525|K03006 DNA-directed RNA polymerase II subunit RPB1 [EC:2.7.7.6] | (RefSeq) LOW QUALITY PROTEIN: DNA-directed RNA polymerase II subunit 1-like	[R]	General function prediction only	Reverse transcriptase (RNA-dependent DNA polymerase)	Retrovirus-related Pol polyprotein from transposon TNT 1-94 OS=Nicotiana tabacum OX=4097 PE=2 SV=1	Uncharacterized protein OS=Davidia involucrata OX=16924 GN=Din_032727 PE=4 SV=1	O	Posttranslational modification, protein turnover, chaperones	hypothetical protein VITISV_024577 [Vitis vinifera]
Rro01G018490.1	Molecular Function: nucleic acid binding (GO:0003676);; Molecular Function: zinc ion binding (GO:0008270);; Biological Process: DNA integration (GO:0015074);;	K03006|0.0e+00|adu:107466525|K03006 DNA-directed RNA polymerase II subunit RPB1 [EC:2.7.7.6] | (RefSeq) LOW QUALITY PROTEIN: DNA-directed RNA polymerase II subunit 1-like	[R]	General function prediction only	Reverse transcriptase (RNA-dependent DNA polymerase)	Retrovirus-related Pol polyprotein from transposon TNT 1-94 OS=Nicotiana tabacum OX=4097 PE=2 SV=1	Uncharacterized protein OS=Davidia involucrata OX=16924 GN=Din_032727 PE=4 SV=1	O	Posttranslational modification, protein turnover, chaperones	putative polyprotein [Oryza sativa Japonica Group]
Rro02G022600.1	Molecular Function: nucleic acid binding (GO:0003676);; Molecular Function: zinc ion binding (GO:0008270);; Biological Process: DNA integration (GO:0015074);;	K03006|0.0e+00|adu:107466525|K03006 DNA-directed RNA polymerase II subunit RPB1 [EC:2.7.7.6] | (RefSeq) LOW QUALITY PROTEIN: DNA-directed RNA polymerase II subunit 1-like	[R]	General function prediction only	Reverse transcriptase (RNA-dependent DNA polymerase)	Retrovirus-related Pol polyprotein from transposon TNT 1-94 OS=Nicotiana tabacum OX=4097 PE=2 SV=1	Uncharacterized protein OS=Davidia involucrata OX=16924 GN=Din_032727 PE=4 SV=1	O	Posttranslational modification, protein turnover, chaperones	PREDICTED: retrovirus-related Pol polyprotein from transposon TNT 1-94 [Malus domestica]
Rro02G023030.1	Molecular Function: nucleic acid binding (GO:0003676);; Molecular Function: zinc ion binding (GO:0008270);; Biological Process: DNA integration (GO:0015074);;	K03006|5.1e-296|adu:107466525|K03006 DNA-directed RNA polymerase II subunit RPB1 [EC:2.7.7.6] | (RefSeq) LOW QUALITY PROTEIN: DNA-directed RNA polymerase II subunit 1-like	[R]	General function prediction only	Reverse transcriptase (RNA-dependent DNA polymerase)	Retrovirus-related Pol polyprotein from transposon TNT 1-94 OS=Nicotiana tabacum OX=4097 PE=2 SV=1	Uncharacterized protein OS=Davidia involucrata OX=16924 GN=Din_032727 PE=4 SV=1	O	Posttranslational modification, protein turnover, chaperones	hypothetical protein VITISV_024577 [Vitis vinifera]
Rro03G009690.1	Molecular Function: nucleic acid binding (GO:0003676);; Molecular Function: zinc ion binding (GO:0008270);; Biological Process: DNA integration (GO:0015074);;	K03006|0.0e+00|adu:107466525|K03006 DNA-directed RNA polymerase II subunit RPB1 [EC:2.7.7.6] | (RefSeq) LOW QUALITY PROTEIN: DNA-directed RNA polymerase II subunit 1-like	[R]	General function prediction only	Reverse transcriptase (RNA-dependent DNA polymerase)	Retrovirus-related Pol polyprotein from transposon TNT 1-94 OS=Nicotiana tabacum OX=4097 PE=2 SV=1	Uncharacterized protein OS=Davidia involucrata OX=16924 GN=Din_032727 PE=4 SV=1	O	Posttranslational modification, protein turnover, chaperones	PREDICTED: retrovirus-related Pol polyprotein from transposon TNT 1-94 [Malus domestica]
Rro04G008100.1	Molecular Function: nucleic acid binding (GO:0003676);; Molecular Function: zinc ion binding (GO:0008270);; Biological Process: DNA integration (GO:0015074);;	K03006|0.0e+00|adu:107466525|K03006 DNA-directed RNA polymerase II subunit RPB1 [EC:2.7.7.6] | (RefSeq) LOW QUALITY PROTEIN: DNA-directed RNA polymerase II subunit 1-like	[R]	General function prediction only	Reverse transcriptase (RNA-dependent DNA polymerase)	Retrovirus-related Pol polyprotein from transposon TNT 1-94 OS=Nicotiana tabacum OX=4097 PE=2 SV=1	Uncharacterized protein OS=Davidia involucrata OX=16924 GN=Din_032727 PE=4 SV=1	O	Posttranslational modification, protein turnover, chaperones	PREDICTED: retrovirus-related Pol polyprotein from transposon TNT 1-94 [Malus domestica]
Rro04G031570.1	Molecular Function: nucleic acid binding (GO:0003676);; Biological Process: DNA integration (GO:0015074);;	K03006|2.0e-181|adu:107466525|K03006 DNA-directed RNA polymerase II subunit RPB1 [EC:2.7.7.6] | (RefSeq) LOW QUALITY PROTEIN: DNA-directed RNA polymerase II subunit 1-like	[R]	General function prediction only	Reverse transcriptase (RNA-dependent DNA polymerase)	Retrovirus-related Pol polyprotein from transposon TNT 1-94 OS=Nicotiana tabacum OX=4097 PE=2 SV=1	Integrase catalytic domain-containing protein OS=Malus baccata OX=106549 GN=C1H46_001430 PE=4 SV=1	O	Posttranslational modification, protein turnover, chaperones	hypothetical protein VITISV_024577 [Vitis vinifera]
Rro04G032920.1	Molecular Function: nucleic acid binding (GO:0003676);; Molecular Function: zinc ion binding (GO:0008270);; Biological Process: DNA integration (GO:0015074);;	K03006|0.0e+00|adu:107466525|K03006 DNA-directed RNA polymerase II subunit RPB1 [EC:2.7.7.6] | (RefSeq) LOW QUALITY PROTEIN: DNA-directed RNA polymerase II subunit 1-like	[R]	General function prediction only	Reverse transcriptase (RNA-dependent DNA polymerase)	Retrovirus-related Pol polyprotein from transposon TNT 1-94 OS=Nicotiana tabacum OX=4097 PE=2 SV=1	Uncharacterized protein OS=Davidia involucrata OX=16924 GN=Din_032727 PE=4 SV=1	O	Posttranslational modification, protein turnover, chaperones	PREDICTED: retrovirus-related Pol polyprotein from transposon TNT 1-94 [Malus domestica]
Rro05G027570.1	Molecular Function: nucleic acid binding (GO:0003676);; Molecular Function: zinc ion binding (GO:0008270);; Biological Process: DNA integration (GO:0015074);;	K03006|0.0e+00|adu:107466525|K03006 DNA-directed RNA polymerase II subunit RPB1 [EC:2.7.7.6] | (RefSeq) LOW QUALITY PROTEIN: DNA-directed RNA polymerase II subunit 1-like	[R]	General function prediction only	Reverse transcriptase (RNA-dependent DNA polymerase)	Retrovirus-related Pol polyprotein from transposon TNT 1-94 OS=Nicotiana tabacum OX=4097 PE=2 SV=1	Uncharacterized protein OS=Davidia involucrata OX=16924 GN=Din_032727 PE=4 SV=1	O	Posttranslational modification, protein turnover, chaperones	hypothetical protein VITISV_024577 [Vitis vinifera]
Rro05G035510.1	Molecular Function: nucleic acid binding (GO:0003676);; Molecular Function: zinc ion binding (GO:0008270);; Biological Process: DNA integration (GO:0015074);;	K03006|7.5e-280|adu:107466525|K03006 DNA-directed RNA polymerase II subunit RPB1 [EC:2.7.7.6] | (RefSeq) LOW QUALITY PROTEIN: DNA-directed RNA polymerase II subunit 1-like	[R]	General function prediction only	Reverse transcriptase (RNA-dependent DNA polymerase)	Retrovirus-related Pol polyprotein from transposon TNT 1-94 OS=Nicotiana tabacum OX=4097 PE=2 SV=1	Uncharacterized protein OS=Fagus sylvatica OX=28930 GN=FSB_LOCUS55745 PE=4 SV=1	L	Replication, recombination and repair	Hypothetical protein [Arabidopsis thaliana]
Rro06G001810.1	Molecular Function: nucleic acid binding (GO:0003676);; Molecular Function: zinc ion binding (GO:0008270);; Biological Process: DNA integration (GO:0015074);;	K03006|4.4e-280|adu:107466525|K03006 DNA-directed RNA polymerase II subunit RPB1 [EC:2.7.7.6] | (RefSeq) LOW QUALITY PROTEIN: DNA-directed RNA polymerase II subunit 1-like	[R]	General function prediction only	Reverse transcriptase (RNA-dependent DNA polymerase)	Retrovirus-related Pol polyprotein from transposon TNT 1-94 OS=Nicotiana tabacum OX=4097 PE=2 SV=1	Uncharacterized protein OS=Fagus sylvatica OX=28930 GN=FSB_LOCUS55745 PE=4 SV=1	O	Posttranslational modification, protein turnover, chaperones	Hypothetical protein [Arabidopsis thaliana]
Rro06G005480.1	Molecular Function: nucleic acid binding (GO:0003676);; Molecular Function: zinc ion binding (GO:0008270);; Biological Process: DNA integration (GO:0015074);;	K03006|0.0e+00|adu:107466525|K03006 DNA-directed RNA polymerase II subunit RPB1 [EC:2.7.7.6] | (RefSeq) LOW QUALITY PROTEIN: DNA-directed RNA polymerase II subunit 1-like	[R]	General function prediction only	Reverse transcriptase (RNA-dependent DNA polymerase)	Retrovirus-related Pol polyprotein from transposon TNT 1-94 OS=Nicotiana tabacum OX=4097 PE=2 SV=1	Uncharacterized protein OS=Davidia involucrata OX=16924 GN=Din_032727 PE=4 SV=1	O	Posttranslational modification, protein turnover, chaperones	PREDICTED: retrovirus-related Pol polyprotein from transposon TNT 1-94 [Malus domestica]
Rro06G027640.1	Molecular Function: nucleic acid binding (GO:0003676);; Molecular Function: zinc ion binding (GO:0008270);; Biological Process: DNA integration (GO:0015074);;	K03006|0.0e+00|adu:107466525|K03006 DNA-directed RNA polymerase II subunit RPB1 [EC:2.7.7.6] | (RefSeq) LOW QUALITY PROTEIN: DNA-directed RNA polymerase II subunit 1-like	[R]	General function prediction only	Reverse transcriptase (RNA-dependent DNA polymerase)	Retrovirus-related Pol polyprotein from transposon TNT 1-94 OS=Nicotiana tabacum OX=4097 PE=2 SV=1	Uncharacterized protein OS=Davidia involucrata OX=16924 GN=Din_032727 PE=4 SV=1	O	Posttranslational modification, protein turnover, chaperones	putative polyprotein [Oryza sativa Japonica Group]
Rro06G040620.1	Molecular Function: nucleic acid binding (GO:0003676);; Molecular Function: zinc ion binding (GO:0008270);; Biological Process: DNA integration (GO:0015074);;	K03006|0.0e+00|adu:107466525|K03006 DNA-directed RNA polymerase II subunit RPB1 [EC:2.7.7.6] | (RefSeq) LOW QUALITY PROTEIN: DNA-directed RNA polymerase II subunit 1-like	[R]	General function prediction only	Reverse transcriptase (RNA-dependent DNA polymerase)	Retrovirus-related Pol polyprotein from transposon TNT 1-94 OS=Nicotiana tabacum OX=4097 PE=2 SV=1	Uncharacterized protein OS=Davidia involucrata OX=16924 GN=Din_032727 PE=4 SV=1	O	Posttranslational modification, protein turnover, chaperones	putative polyprotein [Oryza sativa Japonica Group]
Rro07G025400.1	Molecular Function: nucleic acid binding (GO:0003676);; Molecular Function: zinc ion binding (GO:0008270);; Biological Process: DNA integration (GO:0015074);;	K03006|0.0e+00|adu:107466525|K03006 DNA-directed RNA polymerase II subunit RPB1 [EC:2.7.7.6] | (RefSeq) LOW QUALITY PROTEIN: DNA-directed RNA polymerase II subunit 1-like	[R]	General function prediction only	Reverse transcriptase (RNA-dependent DNA polymerase)	Retrovirus-related Pol polyprotein from transposon TNT 1-94 OS=Nicotiana tabacum OX=4097 PE=2 SV=1	Uncharacterized protein OS=Davidia involucrata OX=16924 GN=Din_032727 PE=4 SV=1	O	Posttranslational modification, protein turnover, chaperones	PREDICTED: retrovirus-related Pol polyprotein from transposon TNT 1-94 [Malus domestica]
Rro07G026430.1	Molecular Function: nucleic acid binding (GO:0003676);; Biological Process: DNA integration (GO:0015074);;	K03006|6.5e-213|adu:107466525|K03006 DNA-directed RNA polymerase II subunit RPB1 [EC:2.7.7.6] | (RefSeq) LOW QUALITY PROTEIN: DNA-directed RNA polymerase II subunit 1-like	[R]	General function prediction only	Reverse transcriptase (RNA-dependent DNA polymerase)	Retrovirus-related Pol polyprotein from transposon TNT 1-94 OS=Nicotiana tabacum OX=4097 PE=2 SV=1	Integrase catalytic domain-containing protein OS=Malus baccata OX=106549 GN=C1H46_001430 PE=4 SV=1	O	Posttranslational modification, protein turnover, chaperones	hypothetical protein VITISV_024577 [Vitis vinifera]
Rro07G026450.1	Molecular Function: nucleic acid binding (GO:0003676);; Biological Process: DNA integration (GO:0015074);;	K03006|6.5e-213|adu:107466525|K03006 DNA-directed RNA polymerase II subunit RPB1 [EC:2.7.7.6] | (RefSeq) LOW QUALITY PROTEIN: DNA-directed RNA polymerase II subunit 1-like	[R]	General function prediction only	Reverse transcriptase (RNA-dependent DNA polymerase)	Retrovirus-related Pol polyprotein from transposon TNT 1-94 OS=Nicotiana tabacum OX=4097 PE=2 SV=1	Integrase catalytic domain-containing protein OS=Malus baccata OX=106549 GN=C1H46_001430 PE=4 SV=1	O	Posttranslational modification, protein turnover, chaperones	hypothetical protein VITISV_024577 [Vitis vinifera]
Rro07G029110.1	Molecular Function: nucleic acid binding (GO:0003676);; Molecular Function: zinc ion binding (GO:0008270);; Biological Process: DNA integration (GO:0015074);;	K03006|4.4e-282|adu:107466525|K03006 DNA-directed RNA polymerase II subunit RPB1 [EC:2.7.7.6] | (RefSeq) LOW QUALITY PROTEIN: DNA-directed RNA polymerase II subunit 1-like	[R]	General function prediction only	Reverse transcriptase (RNA-dependent DNA polymerase)	Retrovirus-related Pol polyprotein from transposon TNT 1-94 OS=Nicotiana tabacum OX=4097 PE=2 SV=1	Uncharacterized protein OS=Davidia involucrata OX=16924 GN=Din_032727 PE=4 SV=1	O	Posttranslational modification, protein turnover, chaperones	PREDICTED: retrovirus-related Pol polyprotein from transposon TNT 1-94 [Malus domestica]
Rro01G001240.1	Molecular Function: nucleic acid binding (GO:0003676);; Molecular Function: RNA-DNA hybrid ribonuclease activity (GO:0004523);; Molecular Function: zinc ion binding (GO:0008270);; Biological Process: DNA integration (GO:0015074);; Molecular Function: nucleotidyltransferase activity (GO:0016779);;	K19525|1.3e-75|dct:110098611|K19525 vacuolar protein sorting-associated protein 13A/C | (RefSeq) uncharacterized protein LOC110098611	[R]	General function prediction only	RNase H-like domain found in reverse transcriptase	Transposon Ty3-G Gag-Pol polyprotein OS=Saccharomyces cerevisiae (strain ATCC 204508 / S288c) OX=559292 GN=TY3B-G PE=1 SV=3	Putative nucleotidyltransferase, Ribonuclease H OS=Rosa chinensis OX=74649 GN=RchiOBHm_Chr2g0090701 PE=4 SV=1	H	Coenzyme transport and metabolism	hypothetical protein PRUPE_ppa015000mg [Prunus persica]
Rro01G002380.1	Molecular Function: nucleic acid binding (GO:0003676);; Molecular Function: RNA-DNA hybrid ribonuclease activity (GO:0004523);; Molecular Function: zinc ion binding (GO:0008270);; Biological Process: DNA integration (GO:0015074);; Molecular Function: nucleotidyltransferase activity (GO:0016779);;	K19525|3.9e-71|dct:110098611|K19525 vacuolar protein sorting-associated protein 13A/C | (RefSeq) uncharacterized protein LOC110098611	[R]	General function prediction only	RNase H-like domain found in reverse transcriptase	Retrovirus-related Pol polyprotein from transposon 297 OS=Drosophila melanogaster OX=7227 GN=pol PE=4 SV=1	Putative nucleotidyltransferase, Ribonuclease H OS=Rosa chinensis OX=74649 GN=RchiOBHm_Chr2g0090701 PE=4 SV=1	H	Coenzyme transport and metabolism	hypothetical protein PRUPE_ppa022673mg [Prunus persica]
Rro01G003810.1	Molecular Function: nucleic acid binding (GO:0003676);; Molecular Function: RNA-DNA hybrid ribonuclease activity (GO:0004523);; Molecular Function: zinc ion binding (GO:0008270);; Biological Process: DNA integration (GO:0015074);; Molecular Function: nucleotidyltransferase activity (GO:0016779);;	K04125|2.5e-61|boe:106319842|K04125 gibberellin 2beta-dioxygenase [EC:1.14.11.13] | (RefSeq) gibberellin 2-beta-dioxygenase 7	[R]	General function prediction only	Reverse transcriptase (RNA-dependent DNA polymerase)	Transposon Ty3-I Gag-Pol polyprotein OS=Saccharomyces cerevisiae (strain ATCC 204508 / S288c) OX=559292 GN=TY3B-I PE=1 SV=2	Putative nucleotidyltransferase, Ribonuclease H OS=Rosa chinensis OX=74649 GN=RchiOBHm_Chr2g0090701 PE=4 SV=1	H	Coenzyme transport and metabolism	hypothetical protein PRUPE_ppa015000mg [Prunus persica]
Rro02G019810.1	Molecular Function: nucleic acid binding (GO:0003676);; Molecular Function: RNA-DNA hybrid ribonuclease activity (GO:0004523);; Molecular Function: zinc ion binding (GO:0008270);; Biological Process: DNA integration (GO:0015074);; Molecular Function: nucleotidyltransferase activity (GO:0016779);;	K19525|2.2e-75|dct:110098611|K19525 vacuolar protein sorting-associated protein 13A/C | (RefSeq) uncharacterized protein LOC110098611	[R]	General function prediction only	RNase H-like domain found in reverse transcriptase	Transposon Ty3-G Gag-Pol polyprotein OS=Saccharomyces cerevisiae (strain ATCC 204508 / S288c) OX=559292 GN=TY3B-G PE=1 SV=3	Putative nucleotidyltransferase, Ribonuclease H OS=Rosa chinensis OX=74649 GN=RchiOBHm_Chr2g0090701 PE=4 SV=1	H	Coenzyme transport and metabolism	hypothetical protein PRUPE_ppa015000mg [Prunus persica]
Rro02G032750.1	Molecular Function: nucleic acid binding (GO:0003676);; Molecular Function: RNA-DNA hybrid ribonuclease activity (GO:0004523);; Molecular Function: zinc ion binding (GO:0008270);; Biological Process: DNA integration (GO:0015074);; Molecular Function: nucleotidyltransferase activity (GO:0016779);;	K04125|1.7e-68|boe:106319842|K04125 gibberellin 2beta-dioxygenase [EC:1.14.11.13] | (RefSeq) gibberellin 2-beta-dioxygenase 7	[R]	General function prediction only	Retroviral aspartyl protease	Retrovirus-related Pol polyprotein from transposon 297 OS=Drosophila melanogaster OX=7227 GN=pol PE=4 SV=1	Putative nucleotidyltransferase, Ribonuclease H OS=Rosa chinensis OX=74649 GN=RchiOBHm_Chr2g0090701 PE=4 SV=1	H	Coenzyme transport and metabolism	hypothetical protein PRUPE_ppa022673mg [Prunus persica]
Rro03G018540.1	Molecular Function: nucleic acid binding (GO:0003676);; Molecular Function: RNA-DNA hybrid ribonuclease activity (GO:0004523);; Molecular Function: zinc ion binding (GO:0008270);; Biological Process: DNA integration (GO:0015074);; Molecular Function: nucleotidyltransferase activity (GO:0016779);;	K19525|3.7e-75|dct:110098611|K19525 vacuolar protein sorting-associated protein 13A/C | (RefSeq) uncharacterized protein LOC110098611	[R]	General function prediction only	RNase H-like domain found in reverse transcriptase	Transposon Ty3-G Gag-Pol polyprotein OS=Saccharomyces cerevisiae (strain ATCC 204508 / S288c) OX=559292 GN=TY3B-G PE=1 SV=3	Putative nucleotidyltransferase, Ribonuclease H OS=Rosa chinensis OX=74649 GN=RchiOBHm_Chr2g0090701 PE=4 SV=1	H	Coenzyme transport and metabolism	hypothetical protein PRUPE_ppa015000mg [Prunus persica]
Rro03G024110.1	Molecular Function: nucleic acid binding (GO:0003676);; Molecular Function: RNA-DNA hybrid ribonuclease activity (GO:0004523);; Molecular Function: zinc ion binding (GO:0008270);; Biological Process: DNA integration (GO:0015074);; Molecular Function: nucleotidyltransferase activity (GO:0016779);;	K19525|2.1e-75|dct:110098611|K19525 vacuolar protein sorting-associated protein 13A/C | (RefSeq) uncharacterized protein LOC110098611	[R]	General function prediction only	RNase H-like domain found in reverse transcriptase	Transposon Ty3-G Gag-Pol polyprotein OS=Saccharomyces cerevisiae (strain ATCC 204508 / S288c) OX=559292 GN=TY3B-G PE=1 SV=3	Putative nucleotidyltransferase, Ribonuclease H OS=Rosa chinensis OX=74649 GN=RchiOBHm_Chr2g0090701 PE=4 SV=1	H	Coenzyme transport and metabolism	hypothetical protein PRUPE_ppa015000mg [Prunus persica]
Rro03G024840.1	Molecular Function: nucleic acid binding (GO:0003676);; Molecular Function: RNA-DNA hybrid ribonuclease activity (GO:0004523);; Molecular Function: zinc ion binding (GO:0008270);; Biological Process: DNA integration (GO:0015074);; Molecular Function: nucleotidyltransferase activity (GO:0016779);;	K04125|1.3e-56|boe:106319842|K04125 gibberellin 2beta-dioxygenase [EC:1.14.11.13] | (RefSeq) gibberellin 2-beta-dioxygenase 7	[R]	General function prediction only	Retroviral aspartyl protease	Transposon Ty3-G Gag-Pol polyprotein OS=Saccharomyces cerevisiae (strain ATCC 204508 / S288c) OX=559292 GN=TY3B-G PE=1 SV=3	Putative nucleotidyltransferase, Ribonuclease H OS=Rosa chinensis OX=74649 GN=RchiOBHm_Chr2g0090701 PE=4 SV=1	H	Coenzyme transport and metabolism	hypothetical protein PRUPE_ppa015000mg [Prunus persica]
Rro03G028880.1	Molecular Function: nucleic acid binding (GO:0003676);; Molecular Function: RNA-DNA hybrid ribonuclease activity (GO:0004523);; Molecular Function: zinc ion binding (GO:0008270);; Biological Process: DNA integration (GO:0015074);; Molecular Function: nucleotidyltransferase activity (GO:0016779);;	K19525|1.8e-75|dct:110098611|K19525 vacuolar protein sorting-associated protein 13A/C | (RefSeq) uncharacterized protein LOC110098611	[R]	General function prediction only	RNase H-like domain found in reverse transcriptase	Transposon Ty3-I Gag-Pol polyprotein OS=Saccharomyces cerevisiae (strain ATCC 204508 / S288c) OX=559292 GN=TY3B-I PE=1 SV=2	Putative nucleotidyltransferase, Ribonuclease H OS=Rosa chinensis OX=74649 GN=RchiOBHm_Chr2g0090701 PE=4 SV=1	H	Coenzyme transport and metabolism	hypothetical protein PRUPE_ppa015000mg [Prunus persica]
Rro03G034840.1	Molecular Function: nucleic acid binding (GO:0003676);; Molecular Function: RNA-DNA hybrid ribonuclease activity (GO:0004523);; Molecular Function: zinc ion binding (GO:0008270);; Biological Process: DNA integration (GO:0015074);; Molecular Function: nucleotidyltransferase activity (GO:0016779);;	K19525|1.3e-75|dct:110098611|K19525 vacuolar protein sorting-associated protein 13A/C | (RefSeq) uncharacterized protein LOC110098611	[R]	General function prediction only	RNase H-like domain found in reverse transcriptase	Transposon Ty3-G Gag-Pol polyprotein OS=Saccharomyces cerevisiae (strain ATCC 204508 / S288c) OX=559292 GN=TY3B-G PE=1 SV=3	Putative nucleotidyltransferase, Ribonuclease H OS=Rosa chinensis OX=74649 GN=RchiOBHm_Chr2g0090701 PE=4 SV=1	H	Coenzyme transport and metabolism	hypothetical protein PRUPE_ppa015000mg [Prunus persica]
Rro04G021790.1	Molecular Function: nucleic acid binding (GO:0003676);; Molecular Function: RNA-DNA hybrid ribonuclease activity (GO:0004523);; Molecular Function: zinc ion binding (GO:0008270);; Biological Process: DNA integration (GO:0015074);; Molecular Function: nucleotidyltransferase activity (GO:0016779);;	K19525|4.4e-72|dct:110098611|K19525 vacuolar protein sorting-associated protein 13A/C | (RefSeq) uncharacterized protein LOC110098611	[R]	General function prediction only	RNase H-like domain found in reverse transcriptase	Transposon Ty3-G Gag-Pol polyprotein OS=Saccharomyces cerevisiae (strain ATCC 204508 / S288c) OX=559292 GN=TY3B-G PE=1 SV=3	Putative nucleotidyltransferase, Ribonuclease H OS=Rosa chinensis OX=74649 GN=RchiOBHm_Chr2g0090701 PE=4 SV=1	H	Coenzyme transport and metabolism	hypothetical protein PRUPE_ppa015000mg [Prunus persica]
Rro04G027970.1	Molecular Function: nucleic acid binding (GO:0003676);; Molecular Function: RNA-DNA hybrid ribonuclease activity (GO:0004523);; Molecular Function: zinc ion binding (GO:0008270);; Biological Process: DNA integration (GO:0015074);; Molecular Function: nucleotidyltransferase activity (GO:0016779);;	K04125|1.0e-67|boe:106319842|K04125 gibberellin 2beta-dioxygenase [EC:1.14.11.13] | (RefSeq) gibberellin 2-beta-dioxygenase 7	[R]	General function prediction only	RNase H-like domain found in reverse transcriptase	Transposon Ty3-G Gag-Pol polyprotein OS=Saccharomyces cerevisiae (strain ATCC 204508 / S288c) OX=559292 GN=TY3B-G PE=1 SV=3	Putative nucleotidyltransferase, Ribonuclease H OS=Rosa chinensis OX=74649 GN=RchiOBHm_Chr2g0090701 PE=4 SV=1	H	Coenzyme transport and metabolism	hypothetical protein PRUPE_ppa015000mg [Prunus persica]
Rro04G030590.1	Molecular Function: nucleic acid binding (GO:0003676);; Molecular Function: RNA-DNA hybrid ribonuclease activity (GO:0004523);; Molecular Function: zinc ion binding (GO:0008270);; Biological Process: DNA integration (GO:0015074);; Molecular Function: nucleotidyltransferase activity (GO:0016779);;	K09338|5.4e-48|cit:102623619|K09338 homeobox-leucine zipper protein | (RefSeq) homeobox-leucine zipper protein ROC8-like	[R]	General function prediction only	RNase H-like domain found in reverse transcriptase	Transposon Ty3-I Gag-Pol polyprotein OS=Saccharomyces cerevisiae (strain ATCC 204508 / S288c) OX=559292 GN=TY3B-I PE=1 SV=2	Putative nucleotidyltransferase, Ribonuclease H OS=Rosa chinensis OX=74649 GN=RchiOBHm_Chr2g0090701 PE=4 SV=1	H	Coenzyme transport and metabolism	hypothetical protein PRUPE_ppa015000mg [Prunus persica]
Rro04G030600.1	Molecular Function: nucleic acid binding (GO:0003676);; Molecular Function: RNA-DNA hybrid ribonuclease activity (GO:0004523);; Molecular Function: zinc ion binding (GO:0008270);; Biological Process: DNA integration (GO:0015074);; Molecular Function: nucleotidyltransferase activity (GO:0016779);;	K09338|5.4e-48|cit:102623619|K09338 homeobox-leucine zipper protein | (RefSeq) homeobox-leucine zipper protein ROC8-like	[R]	General function prediction only	RNase H-like domain found in reverse transcriptase	Transposon Ty3-I Gag-Pol polyprotein OS=Saccharomyces cerevisiae (strain ATCC 204508 / S288c) OX=559292 GN=TY3B-I PE=1 SV=2	Putative nucleotidyltransferase, Ribonuclease H OS=Rosa chinensis OX=74649 GN=RchiOBHm_Chr2g0090701 PE=4 SV=1	H	Coenzyme transport and metabolism	hypothetical protein PRUPE_ppa015000mg [Prunus persica]
Rro04G033770.1	Molecular Function: nucleic acid binding (GO:0003676);; Molecular Function: RNA-DNA hybrid ribonuclease activity (GO:0004523);; Molecular Function: zinc ion binding (GO:0008270);; Biological Process: DNA integration (GO:0015074);; Molecular Function: nucleotidyltransferase activity (GO:0016779);;	K19525|3.7e-72|dct:110098611|K19525 vacuolar protein sorting-associated protein 13A/C | (RefSeq) uncharacterized protein LOC110098611	[R]	General function prediction only	RNase H-like domain found in reverse transcriptase	Retrovirus-related Pol polyprotein from transposon 297 OS=Drosophila melanogaster OX=7227 GN=pol PE=4 SV=1	Putative nucleotidyltransferase, Ribonuclease H OS=Rosa chinensis OX=74649 GN=RchiOBHm_Chr2g0090701 PE=4 SV=1	H	Coenzyme transport and metabolism	hypothetical protein PRUPE_ppa022673mg [Prunus persica]
Rro05G027590.1	Molecular Function: nucleic acid binding (GO:0003676);; Molecular Function: RNA-DNA hybrid ribonuclease activity (GO:0004523);; Molecular Function: zinc ion binding (GO:0008270);; Biological Process: DNA integration (GO:0015074);; Molecular Function: nucleotidyltransferase activity (GO:0016779);;	K19525|2.8e-75|dct:110098611|K19525 vacuolar protein sorting-associated protein 13A/C | (RefSeq) uncharacterized protein LOC110098611	[R]	General function prediction only	RNase H-like domain found in reverse transcriptase	Transposon Ty3-G Gag-Pol polyprotein OS=Saccharomyces cerevisiae (strain ATCC 204508 / S288c) OX=559292 GN=TY3B-G PE=1 SV=3	Putative nucleotidyltransferase, Ribonuclease H OS=Rosa chinensis OX=74649 GN=RchiOBHm_Chr2g0090701 PE=4 SV=1	H	Coenzyme transport and metabolism	hypothetical protein PRUPE_ppa015000mg [Prunus persica]
Rro06G023340.1	Molecular Function: nucleic acid binding (GO:0003676);; Molecular Function: RNA-DNA hybrid ribonuclease activity (GO:0004523);; Molecular Function: zinc ion binding (GO:0008270);; Biological Process: DNA integration (GO:0015074);; Molecular Function: nucleotidyltransferase activity (GO:0016779);;	K19525|1.6e-75|dct:110098611|K19525 vacuolar protein sorting-associated protein 13A/C | (RefSeq) uncharacterized protein LOC110098611	[R]	General function prediction only	RNase H-like domain found in reverse transcriptase	Transposon Ty3-G Gag-Pol polyprotein OS=Saccharomyces cerevisiae (strain ATCC 204508 / S288c) OX=559292 GN=TY3B-G PE=1 SV=3	Putative nucleotidyltransferase, Ribonuclease H OS=Rosa chinensis OX=74649 GN=RchiOBHm_Chr2g0090701 PE=4 SV=1	H	Coenzyme transport and metabolism	hypothetical protein PRUPE_ppa021229mg [Prunus persica]
Rro06G025860.1	Molecular Function: nucleic acid binding (GO:0003676);; Molecular Function: RNA-DNA hybrid ribonuclease activity (GO:0004523);; Molecular Function: zinc ion binding (GO:0008270);; Biological Process: DNA integration (GO:0015074);; Molecular Function: nucleotidyltransferase activity (GO:0016779);;	K19525|3.1e-72|dct:110098611|K19525 vacuolar protein sorting-associated protein 13A/C | (RefSeq) uncharacterized protein LOC110098611	[R]	General function prediction only	Retroviral aspartyl protease	Transposon Ty3-G Gag-Pol polyprotein OS=Saccharomyces cerevisiae (strain ATCC 204508 / S288c) OX=559292 GN=TY3B-G PE=1 SV=3	Putative nucleotidyltransferase, Ribonuclease H OS=Rosa chinensis OX=74649 GN=RchiOBHm_Chr2g0090701 PE=4 SV=1	H	Coenzyme transport and metabolism	hypothetical protein PRUPE_ppa015000mg [Prunus persica]
Rro06G027470.1	Molecular Function: nucleic acid binding (GO:0003676);; Molecular Function: RNA-DNA hybrid ribonuclease activity (GO:0004523);; Molecular Function: zinc ion binding (GO:0008270);; Biological Process: DNA integration (GO:0015074);; Molecular Function: nucleotidyltransferase activity (GO:0016779);;	K19525|3.3e-74|dct:110098611|K19525 vacuolar protein sorting-associated protein 13A/C | (RefSeq) uncharacterized protein LOC110098611	[R]	General function prediction only	RNase H-like domain found in reverse transcriptase	Transposon Ty3-I Gag-Pol polyprotein OS=Saccharomyces cerevisiae (strain ATCC 204508 / S288c) OX=559292 GN=TY3B-I PE=1 SV=2	Putative nucleotidyltransferase, Ribonuclease H OS=Rosa chinensis OX=74649 GN=RchiOBHm_Chr2g0090701 PE=4 SV=1	H	Coenzyme transport and metabolism	hypothetical protein PRUPE_ppa015000mg [Prunus persica]
Rro06G035030.1	Molecular Function: nucleic acid binding (GO:0003676);; Molecular Function: RNA-DNA hybrid ribonuclease activity (GO:0004523);; Molecular Function: zinc ion binding (GO:0008270);; Biological Process: DNA integration (GO:0015074);; Molecular Function: nucleotidyltransferase activity (GO:0016779);;	K19525|2.1e-72|dct:110098611|K19525 vacuolar protein sorting-associated protein 13A/C | (RefSeq) uncharacterized protein LOC110098611	[R]	General function prediction only	RNase H-like domain found in reverse transcriptase	Retrovirus-related Pol polyprotein from transposon 297 OS=Drosophila melanogaster OX=7227 GN=pol PE=4 SV=1	Putative nucleotidyltransferase, Ribonuclease H OS=Rosa chinensis OX=74649 GN=RchiOBHm_Chr2g0090701 PE=4 SV=1	H	Coenzyme transport and metabolism	hypothetical protein PRUPE_ppa022673mg [Prunus persica]
Rro07G019400.1	Molecular Function: nucleic acid binding (GO:0003676);; Molecular Function: RNA-DNA hybrid ribonuclease activity (GO:0004523);; Molecular Function: zinc ion binding (GO:0008270);; Biological Process: DNA integration (GO:0015074);; Molecular Function: nucleotidyltransferase activity (GO:0016779);;	K19525|2.3e-75|dct:110098611|K19525 vacuolar protein sorting-associated protein 13A/C | (RefSeq) uncharacterized protein LOC110098611	[R]	General function prediction only	RNase H-like domain found in reverse transcriptase	Retrovirus-related Pol polyprotein from transposon 17.6 OS=Drosophila melanogaster OX=7227 GN=pol PE=4 SV=1	Putative nucleotidyltransferase, Ribonuclease H OS=Rosa chinensis OX=74649 GN=RchiOBHm_Chr2g0090701 PE=4 SV=1	H	Coenzyme transport and metabolism	hypothetical protein PRUPE_ppa015000mg [Prunus persica]
Rroptg000012lG000670.1	Molecular Function: nucleic acid binding (GO:0003676);; Molecular Function: RNA-DNA hybrid ribonuclease activity (GO:0004523);; Molecular Function: zinc ion binding (GO:0008270);; Biological Process: DNA integration (GO:0015074);; Molecular Function: nucleotidyltransferase activity (GO:0016779);;	K19525|2.5e-74|dct:110098611|K19525 vacuolar protein sorting-associated protein 13A/C | (RefSeq) uncharacterized protein LOC110098611	[R]	General function prediction only	RNase H-like domain found in reverse transcriptase	Transposon Ty3-G Gag-Pol polyprotein OS=Saccharomyces cerevisiae (strain ATCC 204508 / S288c) OX=559292 GN=TY3B-G PE=1 SV=3	Putative nucleotidyltransferase, Ribonuclease H OS=Rosa chinensis OX=74649 GN=RchiOBHm_Chr2g0090701 PE=4 SV=1	H	Coenzyme transport and metabolism	hypothetical protein PRUPE_ppa015000mg [Prunus persica]
Rroptg000012lG000690.1	Molecular Function: nucleic acid binding (GO:0003676);; Molecular Function: RNA-DNA hybrid ribonuclease activity (GO:0004523);; Molecular Function: zinc ion binding (GO:0008270);; Biological Process: DNA integration (GO:0015074);; Molecular Function: nucleotidyltransferase activity (GO:0016779);;	K19525|2.5e-74|dct:110098611|K19525 vacuolar protein sorting-associated protein 13A/C | (RefSeq) uncharacterized protein LOC110098611	[R]	General function prediction only	RNase H-like domain found in reverse transcriptase	Transposon Ty3-G Gag-Pol polyprotein OS=Saccharomyces cerevisiae (strain ATCC 204508 / S288c) OX=559292 GN=TY3B-G PE=1 SV=3	Putative nucleotidyltransferase, Ribonuclease H OS=Rosa chinensis OX=74649 GN=RchiOBHm_Chr2g0090701 PE=4 SV=1	H	Coenzyme transport and metabolism	hypothetical protein PRUPE_ppa015000mg [Prunus persica]
Rroptg000012lG001710.1	Molecular Function: nucleic acid binding (GO:0003676);; Molecular Function: RNA-DNA hybrid ribonuclease activity (GO:0004523);; Molecular Function: zinc ion binding (GO:0008270);; Biological Process: DNA integration (GO:0015074);; Molecular Function: nucleotidyltransferase activity (GO:0016779);;	K04125|2.0e-68|boe:106319842|K04125 gibberellin 2beta-dioxygenase [EC:1.14.11.13] | (RefSeq) gibberellin 2-beta-dioxygenase 7	[R]	General function prediction only	RNase H-like domain found in reverse transcriptase	Transposon Ty3-G Gag-Pol polyprotein OS=Saccharomyces cerevisiae (strain ATCC 204508 / S288c) OX=559292 GN=TY3B-G PE=1 SV=3	Putative nucleotidyltransferase, Ribonuclease H OS=Rosa chinensis OX=74649 GN=RchiOBHm_Chr2g0090701 PE=4 SV=1	H	Coenzyme transport and metabolism	hypothetical protein PRUPE_ppa015000mg [Prunus persica]
Rro06G006620.1	--	--	--	--	--	--	Uncharacterized protein OS=Rosa chinensis OX=74649 GN=RchiOBHm_Chr2g0164011 PE=4 SV=1	S	Function unknown	hypothetical protein CICLE_v10013788mg [Citrus clementina]
Rro06G006630.1	--	--	--	--	--	--	Uncharacterized protein OS=Rosa chinensis OX=74649 GN=RchiOBHm_Chr2g0163991 PE=4 SV=1	S	Function unknown	PREDICTED: uncharacterized protein LOC101301410 isoform 2 [Fragaria vesca subsp. vesca]
Rro06G006730.1	--	--	--	--	--	--	Uncharacterized protein OS=Rosa chinensis OX=74649 GN=RchiOBHm_Chr2g0163891 PE=4 SV=1	--	--	PREDICTED: uncharacterized protein LOC101299789 [Fragaria vesca subsp. vesca]
Rro06G006740.1	--	--	--	--	--	--	Uncharacterized protein OS=Rosa chinensis OX=74649 GN=RchiOBHm_Chr2g0163871 PE=4 SV=1	--	--	PREDICTED: uncharacterized protein LOC101299789 [Fragaria vesca subsp. vesca]
Rro01G003560.1	--	K14300|1.6e-41|pda:103721930|K14300 nuclear pore complex protein Nup133 | (RefSeq) LOW QUALITY PROTEIN: nuclear pore complex protein NUP133	--	--	Transposase family tnp2	--	Uncharacterized protein OS=Vitis vinifera OX=29760 GN=CK203_002253 PE=4 SV=1	S	Function unknown	PREDICTED: uncharacterized protein LOC103436169 [Malus domestica]
Rro01G008700.1	--	K14300|1.3e-67|pda:103721930|K14300 nuclear pore complex protein Nup133 | (RefSeq) LOW QUALITY PROTEIN: nuclear pore complex protein NUP133	--	--	Transposase family tnp2	--	Uncharacterized protein OS=Vitis vinifera OX=29760 GN=CK203_097391 PE=4 SV=1	S	Function unknown	PREDICTED: uncharacterized protein LOC104900417 [Beta vulgaris subsp. vulgaris]
Rro02G027780.1	--	K14300|3.4e-55|pda:103721930|K14300 nuclear pore complex protein Nup133 | (RefSeq) LOW QUALITY PROTEIN: nuclear pore complex protein NUP133	--	--	Transposase family tnp2	--	Uncharacterized protein OS=Rosa chinensis OX=74649 GN=RchiOBHm_Chr4g0436001 PE=4 SV=1	S	Function unknown	PREDICTED: uncharacterized protein LOC103957344 [Pyrus x bretschneideri]
Rro03G027200.1	Molecular Function: molecular_function (GO:0003674);; Molecular Function: motor activity (GO:0003774);; Molecular Function: microtubule motor activity (GO:0003777);; Molecular Function: catalytic activity (GO:0003824);; Cellular Component: cellular_component (GO:0005575);; Cellular Component: intracellular (GO:0005622);; Cellular Component: obsolete cell (GO:0005623);; Cellular Component: cytoske…	K14300|7.1e-33|pda:103721930|K14300 nuclear pore complex protein Nup133 | (RefSeq) LOW QUALITY PROTEIN: nuclear pore complex protein NUP133	--	--	Transposase family tnp2	--	Putative Transposase-associated domain-containing protein OS=Rosa chinensis OX=74649 GN=RchiOBHm_Chr2g0127551 PE=4 SV=1	Z	Cytoskeleton	PREDICTED: uncharacterized protein LOC103954241 [Pyrus x bretschneideri]
Rro05G027430.1	Molecular Function: molecular_function (GO:0003674);; Molecular Function: motor activity (GO:0003774);; Molecular Function: microtubule motor activity (GO:0003777);; Molecular Function: catalytic activity (GO:0003824);; Cellular Component: cellular_component (GO:0005575);; Cellular Component: intracellular (GO:0005622);; Cellular Component: obsolete cell (GO:0005623);; Cellular Component: cytoske…	K14300|2.4e-28|pda:103721930|K14300 nuclear pore complex protein Nup133 | (RefSeq) LOW QUALITY PROTEIN: nuclear pore complex protein NUP133	--	--	Transposase family tnp2	--	Uncharacterized protein OS=Rosa chinensis OX=74649 GN=RchiOBHm_Chr7g0184931 PE=4 SV=1	Z	Cytoskeleton	PREDICTED: uncharacterized protein LOC103954241 [Pyrus x bretschneideri]
Rro06G011290.1	--	K14300|1.1e-66|pda:103721930|K14300 nuclear pore complex protein Nup133 | (RefSeq) LOW QUALITY PROTEIN: nuclear pore complex protein NUP133	--	--	Transposase family tnp2	--	Uncharacterized protein OS=Vitis vinifera OX=29760 GN=CK203_097391 PE=4 SV=1	S	Function unknown	PREDICTED: uncharacterized protein LOC103404112 [Malus domestica]
Rroptg000012lG001880.1	--	K14300|2.9e-51|pda:103721930|K14300 nuclear pore complex protein Nup133 | (RefSeq) LOW QUALITY PROTEIN: nuclear pore complex protein NUP133	--	--	Transposase family tnp2	--	Uncharacterized protein OS=Vitis vinifera OX=29760 GN=CK203_061680 PE=4 SV=1	S	Function unknown	PREDICTED: uncharacterized protein LOC103436169 [Malus domestica]
Rro02G016710.1	Molecular Function: nucleic acid binding (GO:0003676);; Molecular Function: RNA-directed DNA polymerase activity (GO:0003964);; Molecular Function: RNA-DNA hybrid ribonuclease activity (GO:0004523);; Molecular Function: zinc ion binding (GO:0008270);;	K01179|7.0e-26|qsu:112028385|K01179 endoglucanase [EC:3.2.1.4] | (RefSeq) endoglucanase 8-like	[R]	General function prediction only	Domain of unknown function (DUF4283)	--	Putative RNA-directed DNA polymerase OS=Rosa chinensis OX=74649 GN=RchiOBHm_Chr1g0351011 PE=4 SV=1	S	Function unknown	PREDICTED: uncharacterized protein LOC101293944, partial [Fragaria vesca subsp. vesca]
Rro02G026780.1	Molecular Function: nucleic acid binding (GO:0003676);; Molecular Function: zinc ion binding (GO:0008270);;	K01179|9.7e-18|qsu:112028385|K01179 endoglucanase [EC:3.2.1.4] | (RefSeq) endoglucanase 8-like	[R]	General function prediction only	Domain of unknown function (DUF4283)	--	Putative transcription factor interactor and regulator CCHC(Zn) family OS=Rosa chinensis OX=74649 GN=RchiOBHm_Chr2g0146151 PE=4 SV=1	S	Function unknown	PREDICTED: uncharacterized protein LOC101293944, partial [Fragaria vesca subsp. vesca]
Rro03G023710.1	Molecular Function: nucleic acid binding (GO:0003676);; Molecular Function: RNA-directed DNA polymerase activity (GO:0003964);; Molecular Function: RNA-DNA hybrid ribonuclease activity (GO:0004523);; Molecular Function: zinc ion binding (GO:0008270);;	K01179|7.5e-31|qsu:112028385|K01179 endoglucanase [EC:3.2.1.4] | (RefSeq) endoglucanase 8-like	[R]	General function prediction only	Domain of unknown function (DUF4283)	--	Putative RNA-directed DNA polymerase OS=Rosa chinensis OX=74649 GN=RchiOBHm_Chr1g0351011 PE=4 SV=1	S	Function unknown	PREDICTED: uncharacterized protein LOC101293944, partial [Fragaria vesca subsp. vesca]
Rro03G024240.1	Molecular Function: nucleic acid binding (GO:0003676);; Molecular Function: zinc ion binding (GO:0008270);;	K01179|6.7e-23|qsu:112028385|K01179 endoglucanase [EC:3.2.1.4] | (RefSeq) endoglucanase 8-like	[R]	General function prediction only	Domain of unknown function (DUF4283)	--	Putative transcription factor interactor and regulator CCHC(Zn) family OS=Rosa chinensis OX=74649 GN=RchiOBHm_Chr2g0146151 PE=4 SV=1	S	Function unknown	PREDICTED: uncharacterized protein LOC101293944, partial [Fragaria vesca subsp. vesca]
Rro03G035150.1	Molecular Function: nucleic acid binding (GO:0003676);; Molecular Function: zinc ion binding (GO:0008270);;	K01179|7.1e-20|qsu:112028385|K01179 endoglucanase [EC:3.2.1.4] | (RefSeq) endoglucanase 8-like	[R]	General function prediction only	Domain of unknown function (DUF4283)	--	Putative transcription factor interactor and regulator CCHC(Zn) family OS=Rosa chinensis OX=74649 GN=RchiOBHm_Chr2g0171821 PE=4 SV=1	S	Function unknown	PREDICTED: uncharacterized protein LOC101293944, partial [Fragaria vesca subsp. vesca]
Rro04G021360.1	Molecular Function: nucleic acid binding (GO:0003676);; Molecular Function: RNA-directed DNA polymerase activity (GO:0003964);; Molecular Function: RNA-DNA hybrid ribonuclease activity (GO:0004523);; Molecular Function: zinc ion binding (GO:0008270);;	K01179|1.0e-24|qsu:112028385|K01179 endoglucanase [EC:3.2.1.4] | (RefSeq) endoglucanase 8-like	[R]	General function prediction only	Domain of unknown function (DUF4283)	--	Putative RNA-directed DNA polymerase OS=Rosa chinensis OX=74649 GN=RchiOBHm_Chr1g0351011 PE=4 SV=1	S	Function unknown	PREDICTED: uncharacterized protein LOC101293944, partial [Fragaria vesca subsp. vesca]
Rro04G033740.1	Molecular Function: nucleic acid binding (GO:0003676);; Molecular Function: RNA-directed DNA polymerase activity (GO:0003964);; Molecular Function: RNA-DNA hybrid ribonuclease activity (GO:0004523);; Molecular Function: zinc ion binding (GO:0008270);;	K01179|8.1e-29|qsu:112028385|K01179 endoglucanase [EC:3.2.1.4] | (RefSeq) endoglucanase 8-like	[R]	General function prediction only	Domain of unknown function (DUF4283)	Uncharacterized protein At4g02000 OS=Arabidopsis thaliana OX=3702 GN=At4g02000 PE=2 SV=1	Putative RNA-directed DNA polymerase OS=Rosa chinensis OX=74649 GN=RchiOBHm_Chr1g0351011 PE=4 SV=1	S	Function unknown	PREDICTED: uncharacterized protein LOC101293944, partial [Fragaria vesca subsp. vesca]
Rro05G010480.1	Molecular Function: nucleic acid binding (GO:0003676);; Molecular Function: RNA-directed DNA polymerase activity (GO:0003964);; Molecular Function: RNA-DNA hybrid ribonuclease activity (GO:0004523);; Molecular Function: zinc ion binding (GO:0008270);;	K01179|9.0e-20|qsu:112028385|K01179 endoglucanase [EC:3.2.1.4] | (RefSeq) endoglucanase 8-like	[R]	General function prediction only	Domain of unknown function (DUF4283)	--	Putative RNA-directed DNA polymerase OS=Rosa chinensis OX=74649 GN=RchiOBHm_Chr1g0351011 PE=4 SV=1	S	Function unknown	PREDICTED: uncharacterized protein LOC101293944, partial [Fragaria vesca subsp. vesca]
Rro05G031790.1	Molecular Function: nucleic acid binding (GO:0003676);; Molecular Function: zinc ion binding (GO:0008270);;	K01179|1.2e-24|qsu:112028385|K01179 endoglucanase [EC:3.2.1.4] | (RefSeq) endoglucanase 8-like	[R]	General function prediction only	Domain of unknown function (DUF4283)	--	Putative transcription factor interactor and regulator CCHC(Zn) family OS=Rosa chinensis OX=74649 GN=RchiOBHm_Chr2g0171821 PE=4 SV=1	S	Function unknown	PREDICTED: uncharacterized protein LOC101293944, partial [Fragaria vesca subsp. vesca]
Rro06G027300.1	Molecular Function: nucleic acid binding (GO:0003676);; Molecular Function: zinc ion binding (GO:0008270);;	K10401|3.1e-17|pda:113463215|K10401 kinesin family member 18/19 | (RefSeq) uncharacterized protein LOC113463215	[R]	General function prediction only	Domain of unknown function (DUF4283)	--	Putative transcription factor interactor and regulator CCHC(Zn) family OS=Rosa chinensis OX=74649 GN=RchiOBHm_Chr2g0171821 PE=4 SV=1	S	Function unknown	PREDICTED: uncharacterized protein LOC101293944, partial [Fragaria vesca subsp. vesca]
Rro06G030330.1	Molecular Function: nucleic acid binding (GO:0003676);; Molecular Function: RNA-directed DNA polymerase activity (GO:0003964);; Molecular Function: RNA-DNA hybrid ribonuclease activity (GO:0004523);; Molecular Function: zinc ion binding (GO:0008270);;	K10401|8.5e-19|pda:113463215|K10401 kinesin family member 18/19 | (RefSeq) uncharacterized protein LOC113463215	[R]	General function prediction only	Domain of unknown function (DUF4283)	--	Putative RNA-directed DNA polymerase OS=Rosa chinensis OX=74649 GN=RchiOBHm_Chr1g0351011 PE=4 SV=1	S	Function unknown	PREDICTED: uncharacterized protein LOC101293944, partial [Fragaria vesca subsp. vesca]
Rro06G035330.1	Molecular Function: nucleic acid binding (GO:0003676);; Molecular Function: RNA-directed DNA polymerase activity (GO:0003964);; Molecular Function: RNA-DNA hybrid ribonuclease activity (GO:0004523);; Molecular Function: zinc ion binding (GO:0008270);;	K01179|2.2e-23|qsu:112028385|K01179 endoglucanase [EC:3.2.1.4] | (RefSeq) endoglucanase 8-like	[R]	General function prediction only	Domain of unknown function (DUF4283)	--	Putative RNA-directed DNA polymerase OS=Rosa chinensis OX=74649 GN=RchiOBHm_Chr1g0351011 PE=4 SV=1	S	Function unknown	PREDICTED: uncharacterized protein LOC101293944, partial [Fragaria vesca subsp. vesca]
Rro07G017250.1	Molecular Function: nucleic acid binding (GO:0003676);; Molecular Function: zinc ion binding (GO:0008270);;	K01179|5.5e-26|qsu:112028385|K01179 endoglucanase [EC:3.2.1.4] | (RefSeq) endoglucanase 8-like	[R]	General function prediction only	Domain of unknown function (DUF4283)	--	Putative transcription factor interactor and regulator CCHC(Zn) family OS=Rosa chinensis OX=74649 GN=RchiOBHm_Chr2g0146151 PE=4 SV=1	S	Function unknown	PREDICTED: uncharacterized protein LOC101293944, partial [Fragaria vesca subsp. vesca]
Rro01G002470.1	Molecular Function: aspartic-type endopeptidase activity (GO:0004190);;	K12355|1.3e-10|gab:108485106|K12355 coniferyl-aldehyde dehydrogenase [EC:1.2.1.68] | (RefSeq) aldehyde dehydrogenase family 2 member C4-like	[R]	General function prediction only	--	--	Putative aspartic peptidase domain-containing protein OS=Rosa chinensis OX=74649 GN=RchiOBHm_Chr2g0121061 PE=4 SV=1	L	Replication, recombination and repair	PREDICTED: uncharacterized protein LOC101310794 [Fragaria vesca subsp. vesca]
Rro01G030060.1	Molecular Function: aspartic-type endopeptidase activity (GO:0004190);;	--	[R]	General function prediction only	gag-polyprotein putative aspartyl protease	--	Putative aspartic peptidase domain-containing protein OS=Rosa chinensis OX=74649 GN=RchiOBHm_Chr2g0121061 PE=4 SV=1	L	Replication, recombination and repair	PREDICTED: uncharacterized protein LOC101310794 [Fragaria vesca subsp. vesca]
Rro02G037160.1	--	--	[R]	General function prediction only	gag-polyprotein putative aspartyl protease	--	Putative aspartic peptidase domain-containing protein OS=Rosa chinensis OX=74649 GN=RchiOBHm_Chr6g0263211 PE=4 SV=1	L	Replication, recombination and repair	PREDICTED: uncharacterized protein LOC101310794 [Fragaria vesca subsp. vesca]
[truncated: 983 more rows]

## Sheet: D6-3
ID	Description	GeneRatio	BgRatio	enrich_factor	pvalue	qvalue	geneID
[truncated: 61 more rows]

[truncated: 4 more sheets: D6-4, D6-5, D6-6, D6-7]
