# Supplementary material for: Chromosome-scale genome, together with transcriptome and metabolome, provides insights into the evolution and anthocyanin biosynthesis of Rubus rosaefolius Sm. (Rosaceae)
Source: Hortic Res. 2024 Mar 2;11(4):uhae064. doi: 10.1093/hr/uhae064 (PMC11060340; doi:10.1093/hr/uhae064)
Supplement: Web_Material_uhae064 [file web_material_uhae064.zip › Dataset 7 Ks and the expression of duplication gene pairs.xlsx]

## Sheet: Page title
	Table ID	Table Title
	D7-1	Expression level (fpkm) of duplication gene pairs arose from whole genome duplication
	D7-2	Ka and Ks values of duplication gene pairs arose from whole genome duplication

## Sheet: D7-1
Seq_1	Young root	Young leaf	Young stem	Calyx	Petal	Stigma	Young berry	Coloring berry	Mature berry	Seq_2	Young root	Young leaf	Young stem	Calyx	Petal	Stigma	Young berry	Coloring berry	Mature berry	Ks
Rro01G001830.1	0	0	0	0	0	0	0	0	0	Rro01G003350.1	0	0	0	0	0	0	0	0	0	0.166057
Rro01G001870.1	0	0	0	0	0	0	0	0	0	Rro01G003470.1	0	0.022232	0	0	0	0	0	0	0	0.0733257
Rro01G002080.1	0	0	0	0	0	0	0	0	0	Rro01G003580.1	0	0	0.554377	0	0	0	0	0	0	2.05112
Rro01G002180.1	0	0	0	0	0	0.13382	0	0	0	Rro01G003630.1	0	0	0	0	0	0	0	0	0	0.354799
Rro01G002200.1	0	0	0	0	0	0	0	0	0	Rro01G003780.1	0	0	0	0	0	0	0	0	0	0.27197
Rro01G002380.1	0	0	0	0	0	0	0	0	0	Rro01G003800.1	0	0	0	0	0	0	0	0	0	3.0537
Rro01G002520.1	0	0	0	0	0	0	0	0	0	Rro01G003850.1	0	0	0	0.008669	0.03002	0	0.056287	0.253773	0.186748	0.23806
Rro01G002650.1	0	0	0.008565	0	0	0.000843	0.012229	0.00311	0	Rro01G003940.1	0	0	0.04241	0	0	0.002329	0	0	0	0.257589
Rro01G002750.1	0	0	0	0	0	0	0	0	0	Rro01G004130.1	0	0	0	0	0	0.003924	0	0.009381	0	0.124225
Rro01G002860.1	0	0.016215	0.061062	0	0.117032	0	0.059279	0.109385	0.202513	Rro01G004200.1	0.054335	0	0	0.04152	0	2.6437	0	0	0	NAN
Rro01G003120.1	0	0	0	0	0	0	0	0	0	Rro01G004430.1	0.557225	0.619902	0.562217	1.23153	1.10667	1.15075	0.531117	1.07595	1.08019	0.160876
Rro01G000730.1	0.027236	0	0	0	0	0	0.002381	0	0	Rro01G002030.1	0	0	0	0	0	0	0	0	0.013963	NAN
Rro01G000790.1	0	0	0	0	0	0	0	0	0	Rro01G002200.1	0	0	0	0	0	0	0	0	0	0.0733257
Rro01G000900.1	0	0	0	0	0	0	0.0018	0	0	Rro01G002410.1	0	0	0	0	0	0	0	0	0	0.0221603
Rro01G001010.1	0	0	0	0	0	0.039097	0	0	0	Rro01G002550.1	0	0	0	0	0	0	0	0	0	0.144793
Rro01G001020.1	0	0.08867	0	0	0	0	0	0	0	Rro01G002560.1	0	0	0	0	0.132761	0	0	0	0	0.160925
Rro01G001220.1	0	0	0	0	0	0	0	0.047376	0	Rro01G002760.1	0	0	0	0	0	0	0	0	0	NAN
Rro01G001370.1	0.048111	0	0	0	0.312399	0	0	0	0	Rro01G002970.1	0	0	0	0	0.020774	0	0.048154	0	0	0.27197
Rro01G001500.1	0.021634	0	0	0	0	0	0	0	0	Rro01G003040.1	0	0	0	0	0	0	0	0	0	1.24574
Rro01G000750.1	0	0	0	0	0	0	0	0	0	Rro01G002830.1	0	0	0	0	0	0	0	0	0	2.33777
Rro01G000900.1	0	0	0	0	0	0	0.0018	0	0	Rro01G002980.1	0.025802	0.076094	0	0	0	0	0	0.057479	0	0.510865
Rro01G000970.1	0	0	0	0	0	0.035121	0	0	0	Rro01G003040.1	0	0	0	0	0	0	0	0	0	0.00215967
Rro01G001220.1	0	0	0	0	0	0	0	0.047376	0	Rro01G003250.1	0.017991	0	0	0	0.035175	0	0	0.039899	0.02346	0.217719
Rro01G001240.1	0	0	0	0	0	0	0	0	0	Rro01G003280.1	0	0	0	0	0	0	0	0	0	2.2769
Rro01G001500.1	0.021634	0	0	0	0	0	0	0	0	Rro01G003340.1	0	0	0	0	0	0	0	0	0	2.24466
Rro01G001570.1	0.296384	0.868383	0.12924	0.831969	0	0.413829	0.365014	0.071564	0.057791	Rro01G003400.1	0	0	0.010033	0.204698	0.062359	0.011422	0	0	0.06599	2.08574
Rro01G000730.1	0.027236	0	0	0	0	0	0.002381	0	0	Rro01G001490.1	0	0	0	0	0	0.002656	0	0	0	1.12628
Rro01G000780.1	0	0	0	0	0	0	0	0	0	Rro01G001430.1	0	0	0	0	0	0	0	0	0	NAN
Rro01G000840.1	0	0	0	0	0	0	0	0	0	Rro01G001340.1	0	0	0	0	0	0	0	0	0	1.10457
Rro01G000850.1	0	0	0	0	0	0	0	0	0	Rro01G001330.1	0	0	0	0	0.06456	0	0	0	0	1.48721
Rro01G001050.1	0	0	0	0	0	0	0	0	0	Rro01G001310.1	0	0	0	0	0	0	0	0	0	1.60867
Rro01G001210.1	0	0.029263	0	0	0	0.0826	0.020514	0.629015	0.103614	Rro01G001260.1	176.755	25.2562	39.9004	38.6031	67.3123	73.3697	47.032	36.023	63.4338	1.45737
Rro01G018920.1	15.2979	11.0088	3.87818	9.2366	14.3395	9.57329	15.0822	11.3026	3.08678	Rro02G000790.1	17.054	17.0684	10.2542	17.1471	14.762	20.7694	19.6896	15.8752	10.3521	2.27226
Rro01G019010.1	0.146196	0	0	0.356391	0	10.376	0	0	0	Rro02G000840.1	0.659951	0	0	0.057442	0	9.18247	0	0.044833	0	1.54556
Rro01G019080.1	5.92111	20.7258	15.2059	6.80394	27.1167	4.72035	10.7325	9.45805	7.44454	Rro02G000880.1	13.2327	0.796704	5.56799	1.99327	3.60604	1.78969	1.42231	1.17139	0.07461	1.45943
Rro01G019310.1	15.8551	13.7996	12.5778	2.18133	34.303	7.36416	7.23903	8.58172	0.784321	Rro02G000990.1	5.95123	8.48512	35.3608	27.4711	18.8934	22.7996	18.0648	18.9469	17.4414	NAN
Rro01G019370.1	2.03247	66.4657	37.1544	78.7102	45.6769	77.9464	17.7069	45.2338	110.245	Rro02G001000.1	1.07919	0.520194	0.96881	0.055089	0.579529	0.92444	0.060504	0	0	2.79398
Rro01G019400.1	1.01621	10.1056	15.528	36.7834	1.03	28.3604	2.52595	6.00604	0.024799	Rro02G001020.1	0.644264	18.8599	5.2658	8.11935	2.94192	25.2457	17.9935	27.0375	1.99465	1.99244
Rro01G019410.1	49.3865	45.5505	63.4003	65.8339	35.7086	60.5007	51.717	43.001	59.7146	Rro02G001030.1	25.9947	21.7544	42.7433	47.7413	19.3367	30.0521	35.5544	36.9758	27.4158	2.07444
Rro01G019430.1	3.12167	16.4895	66.3942	372.497	22.5396	95.9174	49.1032	58.8873	35.4259	Rro02G001100.1	0.353361	1.84185	0.580198	0.398091	0	3.61324	0	0	0.029024	2.02254
Rro01G019490.1	135.58	61.6775	235.486	34.3329	251.639	89.6724	272.78	149.083	90.1281	Rro02G001140.1	0.29209	0.16159	0.333212	1.28114	0	30.31	0.148201	0.063006	0.190594	1.33538
Rro01G019510.1	126.338	57.3068	83.7302	71.5355	49.4107	75.9499	87.9878	70.0319	51.3063	Rro02G001150.1	9.27108	10.1963	6.12201	39.1134	5.51279	25.1649	7.78574	12.0595	4.31394	1.57397
Rro01G019520.1	3.66776	1.0794	0.661435	0	0.615211	0.142838	0.692516	0.050315	0	Rro02G001170.1	9.01521	0.648452	0	55.0078	0.324665	8.98879	0.81791	0.365788	0	NAN
Rro01G019660.1	27.863	46.7286	61.1031	35.8341	27.8614	60.4793	12.115	9.38629	8.67714	Rro02G001240.1	28.8629	28.9168	22.2233	33.1119	39.9379	32.3557	23.8294	20.563	13.1027	1.27193
Rro01G019680.1	36.2057	64.2047	15.0976	33.7648	35.5107	25.9363	29.6773	26.9484	13.8359	Rro02G001260.1	40.461	25.5103	12.7602	11.7206	14.0581	26.1772	17.1306	5.00284	0.252851	2.05748
Rro01G019750.1	0	0.106882	0.038011	0.247373	0.211037	8.57598	0.07645	0.120697	1.30731	Rro02G001350.1	0.311097	0	0	0.706153	0	46.9029	0	0	0.085216	1.64416
Rro01G019770.1	6.50507	7.20314	6.20683	3.72822	6.31414	9.97883	21.5064	22.4407	14.9957	Rro02G001380.1	22.0338	145.048	38.147	6.58561	118.982	47.8624	289.296	212.432	39.7905	1.01299
Rro01G019960.1	78.3556	193.796	471.185	203.255	180.01	138.137	91.9913	101.48	58.0957	Rro02G001440.1	20.9283	39.8699	25.4537	12.4216	42.0449	30.3881	30.2457	37.0766	39.0459	1.81733
Rro01G020030.1	4.65747	0.222752	0	0	0.249195	6.40142	2.02639	3.97707	1.37143	Rro02G001550.1	1.46349	0.833035	5.59513	0	0	0.670705	0	0.315489	0	1.26351
Rro01G020050.1	0.43637	14.8643	1.05083	2.89394	2.40858	2.40345	5.14595	5.89859	2.3609	Rro02G001560.1	32.8304	30.3461	21.5351	7.18513	13.0039	19.6662	38.4123	33.8011	10.0902	NAN
Rro01G020090.1	38.9346	21.525	50.9037	13.2906	25.4134	19.3487	23.4297	18.538	13.7817	Rro02G001590.1	33.0125	34.9614	16.5599	23.4299	38.3187	31.248	40.876	39.5686	40.5837	NAN
Rro01G020110.1	0.184433	20.303	2.90895	0.049392	3.02593	5.12806	2.03915	0.594321	0.202913	Rro02G001610.1	0.356127	35.6783	0.097617	0	0	4.87454	0.32871	0	0	4.35017
Rro01G020160.1	0	80.7373	1.83092	49.0207	0	7.96945	0.573499	0	0	Rro02G001640.1	1.37319	1.33766	10.6999	7.21711	5.81884	8.85592	11.2055	6.14327	1.97211	3.2324
Rro01G020190.1	59.7375	13.669	13.1068	46.9238	12.7774	118.368	20.3362	17.5726	10.0037	Rro02G001670.1	2.41905	5.46856	0.934197	3.82539	0.694065	166.321	15.7362	34.9014	5.85374	2.4481
Rro01G020290.1	73.3718	62.4107	69.633	71.3579	89.9862	44.5325	78.4727	69.0832	45.7315	Rro02G001720.1	69.6316	33.2821	49.12	28.5644	34.1745	45.1422	69.9653	53.6169	31.9232	NAN
Rro01G020320.1	109.05	65.8867	64.9577	17.9351	82.15	53.2193	96.0738	102.813	75.9149	Rro02G001730.1	72.2742	90.8302	69.5567	25.6509	87.7394	56.329	95.921	97.5404	85.4841	1.3379
Rro01G020330.1	7.16027	29.7275	2.71664	2.59261	11.7858	12.152	9.40596	8.13224	3.15853	Rro02G001760.1	8.49794	20.7972	10.5955	12.9986	14.6768	28.9504	20.2559	18.4673	13.9755	1.69181
Rro01G020380.1	1.01755	5.46406	1.57903	2.74123	3.85808	4.73851	141.841	106.43	37.4	Rro02G001790.1	3.1735	13.4137	15.1813	5.68148	16.2958	48.8823	42.8656	107.483	90.9689	1.02173
Rro01G020420.1	4.35369	1.21401	5.58665	0.28849	2.55863	3.79644	1.3212	0.631518	0.336671	Rro02G001830.1	19.8612	10.9234	5.67459	1.82798	2.50266	1.0563	1.46472	0.239328	0.026106	1.50638
Rro01G020430.1	16.0392	5.55876	16.5966	4.24388	13.9503	10.0823	5.82181	9.26882	0.672225	Rro02G001860.1	0	58.4521	11.8716	5.18048	1.96046	3.19977	2.64681	1.42003	0.149805	2.17913
Rro01G020440.1	0.450709	0	1.51457	0	1.57235	0.125988	0	0	0	Rro02G001880.1	0	5.69989	0	0	0	0.056021	0.013176	0	0	1.06767
Rro01G020470.1	4.38713	11.4658	20.8957	2.22955	29.4061	10.532	7.08421	8.89227	1.83815	Rro02G001890.1	0.968921	0.253233	0.279305	0.863671	0	0.261833	0.233082	0.301483	0	1.34795
Rro01G020580.1	0.870357	0.081984	0.157626	2.66094	0.119557	112.42	0	0	0	Rro02G001900.1	68.7412	44.8752	36.8509	31.1074	46.4426	34.27	44.3619	31.0855	32.0405	1.18833
Rro01G020590.1	64.2911	18.854	59.8606	29.9367	61.9221	50.9578	37.9814	40.8033	24.2236	Rro02G001960.1	34.4199	17.2382	14.5029	6.13589	21.9748	20.185	21.6109	15.7959	10.3819	1.46785
Rro01G020600.1	86.2168	28.1415	36.4929	58.0884	144.843	15.978	66.8813	78.586	37.3453	Rro02G001970.1	96.1542	344.204	158.611	206.648	133.08	250.886	166.108	125.804	32.1395	NAN
Rro01G020700.1	5.86118	15.3149	7.88789	40.2536	28.0273	26.839	29.3262	38.2422	33.0687	Rro02G002030.1	12.3036	15.1766	11.526	7.49154	20.6124	14.0196	10.8093	7.67545	5.38564	1.40223
Rro01G020770.1	11.5054	1.21952	2.87365	0	0	3.371	4.36946	3.95092	0.101281	Rro02G002040.1	7.88206	0.312225	3.32635	0.824262	0.233657	0.267144	0.108326	0.124517	0.196569	1.46107
Rro01G020920.1	3.03433	17.0406	69.042	46.6561	10.5981	31.8078	10.1014	9.50649	1.78958	Rro02G002170.1	395.609	283.617	798.132	462.362	246.641	316.52	202.199	108.415	72.0825	1.62856
Rro01G021010.1	0.635898	17.3044	0.192119	903.21	4.60631	200.144	5.43235	5.29264	2.84316	Rro02G002320.1	35.8082	50.7805	33.8714	68.6007	106.455	75.2969	186.163	166.438	96.5729	1.72527
Rro01G021020.1	7.40062	9.03256	3.35252	3.02534	8.71085	4.94935	9.93853	10.7889	2.35003	Rro02G002330.1	8.56603	5.79155	4.40357	10.0482	8.85967	7.37024	6.1263	6.52378	4.08362	1.74756
Rro01G021100.1	5.85158	9.9784	5.42993	7.39788	8.56768	10.6903	7.6344	8.14982	8.66821	Rro02G002370.1	4.30733	3.48253	2.78816	4.13848	5.58738	4.46258	4.0263	2.978	1.06487	1.5471
Rro01G021190.1	0.325993	12.2966	1.54042	13.5337	0.834279	10.2593	1.31119	1.42081	0.846823	Rro02G002400.1	0.59273	0.617109	0.338766	1.49045	0.217592	58.7426	0.204381	0.103535	0.076069	1.27137
Rro01G021200.1	415.96	251.281	361.661	178.093	257.795	167.113	448.207	328.505	369.914	Rro02G002430.1	52.4169	182.126	137.609	214.173	122.87	91.0753	206.48	187.63	243.52	NAN
Rro01G021260.1	7.00163	6.44105	59.2208	12.5619	9.31479	10.8525	7.82526	7.70519	7.61321	Rro02G002540.1	25.9642	22.7655	21.299	22.6574	30.5623	24.4159	23.309	27.6742	18.2574	2.29486
Rro01G021270.1	0.414727	0	0	3.86888	6.7796	1.37282	120.838	214.225	267.141	Rro02G002620.1	1.72893	2.65596	2.02209	0.777268	0.651125	6.14876	2.53744	15.0304	1.06892	1.2602
Rro01G021300.1	0.532768	3.62232	0.531904	0.110289	0.848072	2.06381	2.68684	1.88023	0.081533	Rro02G002710.1	1.78366	174.397	4.92884	12.0126	8.66871	97.0361	19.4147	10.2686	0.32378	1.85338
Rro01G021360.1	0	0	0	0	0	0.608397	0.145029	0.854489	0	Rro02G002820.1	0.808846	2.20252	1.15571	0.277413	0.127263	2.3888	0	0.089816	0	1.87225
Rro01G021390.1	0.627513	7.354	0.966125	0.646015	0	2.15568	0	0	0	Rro02G002860.1	165.848	45.8757	249.085	1404.68	1077.42	997.927	94.1399	293.271	287.942	1.66354
Rro01G021440.1	33.1682	15.304	10.8371	16.9928	110.138	7.21661	28.7219	9.00127	2.5272	Rro02G002980.1	224.577	49.2926	94.6687	247.909	56.1118	357.819	72.1396	15.391	14.3522	1.57574
Rro01G021490.1	4.61817	1.32524	2.40684	2.05073	1.68546	2.04035	0.927001	2.24661	0.007516	Rro02G003000.1	75.4344	28.6895	72.7975	79.2958	46.6864	49.8571	34.8958	32.0044	6.2783	1.87528
Rro01G021750.1	59.001	75.3101	41.7769	64.0042	42.2389	82.7424	75.92	69.997	60.1897	Rro02G003110.1	39.4277	43.6997	10.8058	2.65007	15.52	16.5403	20.5851	10.7727	1.77298	1.27954
Rro01G021770.1	23.5131	30.0129	23.6165	32.2994	35.0723	34.5171	27.1769	29.955	34.1525	Rro02G003130.1	10.9045	13.4415	9.09211	11.231	16.9111	13.0684	16.6657	18.1411	19.9818	2.05105
Rro01G021780.1	41.8478	14.8797	30.6164	23.2707	10.9494	29.768	13.6473	10.7888	7.61718	Rro02G003150.1	6.34068	12.0678	6.04547	10.4497	4.72542	14.0816	13.0532	15.6584	9.25999	2.0129
Rro01G021810.1	0	0.028841	0	0	0.434105	0	51.4617	116.041	103.402	Rro02G003190.1	0.406329	8.98582	49.3497	1.70773	5.41729	28.0082	353.72	158.387	44.6082	NAN
Rro01G021890.1	687.677	431.818	528.135	596.593	649.957	324.409	526.21	420.884	374.871	Rro02G003220.1	40.9728	32.609	36.4637	13.6096	44.2258	39.3093	76.5851	62.9751	25.8331	2.29407
Rro01G021940.1	11.4497	0.808466	2.45973	0	0.486583	0.321054	0	0	0	Rro02G003240.1	36.797	0.099047	0.948978	0.69096	1.02495	1.24696	0.122079	0	0	3.69386
Rro01G021950.1	11.1474	20.5571	14.4591	22.8819	21.4017	31.995	28.1283	43.8003	40.5903	Rro02G003250.1	9.86771	12.5972	7.17949	10.9145	11.2174	17.0877	12.6783	14.0729	14.9411	1.36756
Rro01G022110.1	45.7749	32.9942	62.2749	59.7823	43.1777	52.1475	41.8656	54.8952	29.477	Rro02G003340.1	21.489	8.23059	8.55081	8.06588	5.65616	6.46476	9.34967	18.5323	45.0164	1.66375
Rro01G022170.1	20.8729	38.2957	27.9467	32.7649	38.0322	47.6103	21.7382	11.2759	1.69404	Rro02G003420.1	2.85882	190.35	51.9446	21.5153	122.042	91.5392	5.1592	1.82609	0.385706	1.18335
Rro01G022230.1	24.8643	13.9267	13.9582	10.6667	34.9091	20.044	24.6407	24.0393	22.8706	Rro02G003440.1	20.4172	5.28867	5.20996	0.152306	4.77166	5.28501	19.1611	14.8225	5.67545	1.69465
Rro01G022260.1	5.82618	19.6519	43.4149	7.09628	76.022	13.8902	61.5738	106.066	17.4243	Rro02G003480.1	3.31488	2.09521	2.37255	0.142648	1.83973	1.47361	1.25512	1.13331	0.259739	2.09032
Rro01G022270.1	35.022	19.6488	23.0283	10.6723	35.9165	15.9008	26.5706	18.5174	16.3983	Rro02G003490.1	71.8613	14.1339	26.9586	29.4203	33.2943	19.9239	20.3021	11.8537	10.201	1.80768
Rro01G022300.1	153.101	117.035	1162.83	196.715	385.59	72.4148	119.402	51.9032	29.562	Rro02G003650.1	24.8023	9.37333	48.5627	19.9023	15.8506	21.2513	9.88016	11.1028	16.0369	1.23094
Rro01G022340.1	1.78093	7.91885	3.81378	3.68211	6.1406	13.6491	4.3766	3.194	3.15464	Rro02G003700.1	0	0	0	0	0	0.200577	0.086092	0	0.038156	1.11691
Rro01G027660.1	26.21	27.2634	9.00901	21.3073	14.4563	26.0823	19.8495	23.7876	16.9626	Rro02G009590.1	1.73109	10.4903	0.846539	4.80459	1.82809	15.1825	8.77378	11.7783	4.39824	1.40685
Rro01G027700.1	0	0.269262	0.348981	0.481476	0.393843	0.253129	0.508866	0.688206	0.068138	Rro02G009630.1	4.43407	0	0.015613	0.062836	0.134667	1.12502	0	0	0	1.67771
Rro01G027710.1	15.4864	18.0008	11.1574	13.6133	14.0182	24.2815	17.3157	17.7398	13.394	Rro02G009680.1	34.079	39.7199	16.4149	5.35039	34.0495	23.9795	27.8773	20.9778	12.273	1.11233
Rro01G027830.1	9.38728	38.1417	168.212	319.964	13.9446	107.846	30.3444	33.1038	30.965	Rro02G009840.1	0.032255	23.989	0	0.270999	0	3.45273	0.0969	0.125414	0.027995	NAN
Rro01G027840.1	123.637	87.9347	69.223	60.7031	77.695	48.2193	74.4238	64.4808	28.1476	Rro02G009850.1	10.7084	8.36116	5.82278	6.6704	4.78851	11.2898	18.7066	15.4374	8.37434	1.6005
Rro01G027870.1	8.34863	36.0977	277.1	144.601	30.9867	32.8369	18.2932	3.6685	3.91823	Rro02G009860.1	0.815375	0	0	1.24748	0	0	0.604011	0	0	1.60264
Rro01G027890.1	4.9291	6.90188	9.73192	3.2894	0.461217	0.32542	0.97182	1.74351	2.4477	Rro02G009900.1	11.3233	0.649322	1.01012	0.839379	2.399	41.4712	92.1832	120.554	97.4861	2.02088
Rro01G027920.1	227.59	216.792	297.876	194.607	281.93	274.478	395.582	466.539	614.808	Rro02G009930.1	1870.53	387.585	1039.72	298.012	573.263	458.305	932.027	914.906	1389.24	1.74681
Rro01G027950.1	2.57268	3.97179	2.53901	4.74198	4.63963	3.58169	7.63168	14.2658	9.39951	Rro02G009950.1	1.79358	4.82152	2.34965	8.08938	2.80441	5.27105	6.99873	8.53214	4.20717	1.41143
Rro01G027990.1	93.1309	71.6708	51.5541	35.0092	57.9513	42.4097	93.5656	78.0818	80.756	Rro02G010010.1	3.84894	4.56854	18.9751	1.39339	8.04381	8.06621	9.10817	11.6953	0.730654	1.53215
Rro01G028070.1	0.085957	0.242995	10.0661	13.581	5.25148	4.91915	20.9541	24.0949	8.88981	Rro02G010090.1	1.80796	18.3693	0	0	0	3.36201	0	0	0	1.70466
Rro01G028230.1	0.040397	25.9868	1.39142	53.7865	33.2319	10.3746	0.963929	1.15066	0.270431	Rro02G010240.1	13.3144	12.4398	5.87936	2.52378	4.36261	14.1059	10.1604	11.0827	4.76647	1.67853
Rro01G028330.1	104.011	87.5718	165.396	106.033	163.425	123.932	117.396	104.403	91.0924	Rro02G010300.1	8.44006	28.579	2.99987	0.174559	9.1314	35.676	5.75836	3.4513	6.25426	2.69382
Rro01G028390.1	0	0	0	0	0	0.202638	0.300448	0.596914	0.31258	Rro02G010330.1	0	0	0	0	0	0	0	0	0	0.972049
Rro01G028420.1	42.435	130.686	72.2739	1.52872	65.1642	31.5866	29.0808	13.5891	2.08236	Rro02G010350.1	15.9703	46.633	25.8898	0	25.6186	3.33006	3.35014	1.1897	0.197782	1.61658
Rro01G028450.1	35.0735	77.626	15.6387	12.2819	31.0699	16.4611	33.5297	31.6822	2.90327	Rro02G010370.1	32.0634	41.0934	14.5228	23.5305	49.9465	35.4572	48.8139	39.7005	25.3257	3.43614
Rro01G028460.1	0	16.5012	0.122757	0	0	0	0	0	0	Rro02G010400.1	0.340795	102.739	1.89088	1.13444	1.56614	1.71795	4.50418	0.426406	0.128641	1.29544
Rro01G028480.1	5.22253	11.0454	9.6708	70.8001	16.4115	9.55616	32.0504	54.1162	145.797	Rro02G010410.1	0.186772	0.596886	0.636006	0.204504	0	1.15568	0	0	0	1.72592
Rro01G028500.1	108.137	80.7026	61.6188	13.2767	83.6559	29.318	76.0261	56.3346	31.9604	Rro02G010420.1	38.4855	27.8037	20.5637	24.37	9.51516	41.5971	9.65192	8.70679	2.62673	1.18183
Rro01G028510.1	43.1824	49.2164	74.2187	13.8354	35.1822	25.7873	38.021	53.8021	39.2955	Rro02G010430.1	108.998	54.7617	81.3662	64.3856	69.6071	65.3597	25.9945	34.4016	26.1288	1.62925
Rro01G028710.1	4.94068	4.35801	1.85176	1.53945	4.95179	4.81382	9.94842	8.20681	2.30617	Rro02G010490.1	5.02981	3.28404	0.242462	1.1567	3.98648	9.66008	15.8733	8.63452	0.876723	1.35249
Rro01G028760.1	12.0634	11.9749	42.4457	16.8778	14.5297	27.0796	17.5866	18.7655	9.37747	Rro02G010510.1	122.568	113.641	127.609	167.11	37.2842	159.494	63.4625	39.9538	15.6081	2.24168
Rro01G028800.1	0.548439	13.2066	0.729544	12.4112	1.97589	0.505107	26.5451	32.3906	46.2982	Rro02G010530.1	2.30215	8.33833	4.47101	10.6706	6.95071	4.59892	62.3796	39.6462	2.07927	2.58062
Rro01G028870.1	4.12684	0.253713	2.30077	0	0.107272	0.491525	1.0638	0.709026	0.074803	Rro02G010540.1	18.851	15.7297	19.5541	28.0048	16.4263	29.7996	24.6799	30.2126	11.5377	1.69736
Rro01G028940.1	0.95917	281.604	3.37613	2924.99	4.05066	362.018	73.8751	78.3775	28.3612	Rro02G010610.1	0.073488	217.429	0.685892	116.495	0	92.3809	48.005	41.4587	35.865	1.6945
Rro01G028990.1	0	0	0	0	0	0	0	0	0	Rro02G010660.1	0	0.607158	0	0	0	0.325539	0	0	0	1.53178
Rro01G029010.1	31.8301	30.7901	26.4044	46.5301	52.0288	58.1609	18.6908	21.3612	27.8409	Rro02G010670.1	0.065942	0.040459	6.12693	0.029545	0.772617	2.77285	0.533351	0.600465	0.131041	1.98301
Rro01G029040.1	13.7072	26.3374	10.5317	6.10809	17.0419	17.695	29.0186	34.2755	32.0713	Rro02G010680.1	0	0.007312	0.183511	0.066767	0	4.55371	0	0	0	2.06553
Rro01G029090.1	32.6115	21.0006	25.198	27.1054	34.5079	13.4628	25.3944	10.022	5.64145	Rro02G010690.1	20.6584	14.0019	1.27265	0.276644	9.11085	2.54983	13.5533	9.2807	2.81927	1.4917
Rro01G029270.1	2.37829	3.37725	3.18931	3.88424	0.445359	13.9583	2.83588	14.3678	0.653471	Rro02G010760.1	2.19294	6.36982	11.5166	1.41228	13.4589	1.06962	40.2645	51.6587	63.9462	1.69802
Rro01G029300.1	110.969	84.8878	39.7289	4.43376	29.1766	53.0957	85.527	53.0748	9.52654	Rro02G010830.1	64.2096	79.9681	31.5659	15.5996	42.2264	40.8542	44.7996	32.4666	6.19929	2.66354
Rro01G029350.1	2.52096	8.74259	3.22449	29.7522	7.72919	11.0268	13.0791	19.3103	15.9583	Rro02G010890.1	7.87074	9.75326	17.074	25.8037	17.7172	13.2212	15.881	17.6053	13.6386	1.2801
Rro01G029400.1	0.079206	0	0	0.254656	0	17.4973	0	0	0	Rro02G010900.1	27.4486	18.835	18.3789	17.4534	23.4528	14.86	16.0952	13.3759	10.6035	1.39954
Rro01G029460.1	1.54984	1.48114	0.127987	14.1361	0.134858	44.2336	1.26674	3.07014	0.752125	Rro02G010930.1	1.99977	11.6452	4.32397	0.354066	0.347806	7.22909	0.20065	0.194216	0	1.20836
Rro01G029650.1	0.833512	2.31708	0.348301	0.348797	0.267792	22.1064	0.440009	0.097993	0	Rro02G011010.1	1168.43	136.239	317.226	473.62	54.0613	238.583	189.885	31.9324	49.6887	1.55943
Rro01G029680.1	122.684	72.9532	92.3913	36.944	85.1273	54.704	71.0398	68.7856	50.9454	Rro02G011030.1	86.5238	204.538	36.1018	104.951	207.889	56.0945	72.805	51.9123	57.3468	1.6298
Rro01G021440.1	33.1682	15.304	10.8371	16.9928	110.138	7.21661	28.7219	9.00127	2.5272	Rro02G039210.1	6.79203	0	7.75396	0	44.1584	10.5178	2.03092	0.356351	0	1.0378
Rro01G021450.1	81.3249	32.5257	58.9277	55.4507	21.3806	49.3584	26.0145	10.0368	7.46202	Rro02G039220.1	0.024304	0.09823	0	0.040314	0	4.41104	0	0	0	1.85086
Rro01G021480.1	81.5322	33.2509	47.48	22.6334	59.831	41.2188	49.5448	53.302	45.1532	Rro02G039230.1	181.044	72.7236	85.7561	26.5601	86.9181	107.163	158.756	124.996	52.0292	1.78062
Rro01G021490.1	4.61817	1.32524	2.40684	2.05073	1.68546	2.04035	0.927001	2.24661	0.007516	Rro02G039260.1	46.6251	3.97891	6.43352	8.76431	7.20469	23.7543	12.2733	5.6398	3.30941	1.42644
Rro01G021520.1	5.77161	0.027337	0.03322	0.107967	0	3.97005	0	0	0.044182	Rro02G039290.1	25.4393	16.7254	159.746	0	117.123	3.38837	712.523	426.91	244.013	1.71179
Rro01G021580.1	43.1422	62.4859	39.5982	76.0837	75.8421	55.7672	43.6112	56.7335	61.9493	Rro02G039320.1	40.9598	42.4339	55.328	35.1912	85.1257	46.1978	48.4481	52.3752	50.9188	1.67243
Rro01G021620.1	8.62494	11.4537	21.4171	34.2094	13.9996	24.1004	21.7143	18.7039	15.4922	Rro02G039370.1	163.902	40.3033	275.297	135.732	31.7945	68.7265	109.955	40.9112	47.6795	1.60435
Rro01G021670.1	16.3905	42.4176	41.0693	9.01614	47.4321	37.5529	21.5521	17.986	5.36337	Rro02G039400.1	63.7842	29.5814	41.8631	11.7764	50.6478	34.754	36.078	22.6015	6.51678	1.05906
Rro01G021750.1	59.001	75.3101	41.7769	64.0042	42.2389	82.7424	75.92	69.997	60.1897	Rro02G039470.1	47.9375	47.8031	14.31	464.045	25.8197	76.9715	65.8529	52.1975	29.8473	1.99185
Rro01G021790.1	0.074375	0	0	0.007307	0.070891	0.358512	0.115956	0	0	Rro02G039550.1	152.601	111.782	112.261	46.8012	138.352	106.669	100.41	68.1438	9.93334	2.78572
Rro01G021890.1	687.677	431.818	528.135	596.593	649.957	324.409	526.21	420.884	374.871	Rro02G039580.1	96.3638	24.7879	24.7361	4.50009	23.0058	21.2288	50.9663	26.6385	12.7724	1.78786
Rro01G022060.1	39.8064	31.0284	26.3138	113.092	32.6856	39.9849	37.164	48.0874	22.7406	Rro02G039690.1	0.86895	0	0.417013	0.695608	1.96778	0	0	0	0	2.25843
Rro01G016430.1	5.06583	27.0149	4.16473	1.52756	16.1395	6.32347	11.2611	6.59928	1.13743	Rro02G036760.1	1.0569	2.66178	0.246696	0.290935	2.23058	1.21021	2.1378	0.934192	0.177333	1.23226
Rro01G016550.1	6.91304	7.40696	17.6027	5.98447	3.28677	32.0901	23.7169	22.2365	30.4725	Rro02G036910.1	1.72913	13.7303	0.585944	2.42525	3.00213	21.5121	3.40736	2.34821	0.565253	1.71901
Rro01G016570.1	49.3824	70.2802	82.2075	33.0124	75.3381	55.1715	68.3243	99.9085	137.65	Rro02G036940.1	0.828921	0.092491	0.198882	0.433935	0.157166	0.17559	0	0	0	1.32722
Rro01G016610.1	0	3.66064	0.044259	0	0	3.10229	0	0	0	Rro02G037100.1	1.06203	2.91852	0.898889	1.3348	1.54832	1.86474	5.44807	4.68748	3.7762	2.02077
Rro01G016690.1	8.72614	5.90715	0.804346	98.4162	4.77992	13.1028	13.3005	13.4737	1.96189	Rro02G037180.1	15.664	10.6393	15.8484	252.377	89.3586	53.6624	31.9891	20.0641	20.8625	1.63569
Rro01G016700.1	0.303694	0.605904	0	0.095652	0	0.851261	0.047313	0	0	Rro02G037190.1	1.57425	0	0	0	0	0	0	0	0	1.36339
Rro01G016750.1	86.2423	9.40314	41.3064	68.0951	45.9787	97.5901	23.2179	4.18053	0.258543	Rro02G037200.1	7.98517	1.22869	1.84273	5.51246	12.8487	0.371139	1.0274	0.327719	0	3.22113
Rro01G016770.1	17.0735	7.15385	12.6394	5.32487	2.84229	16.5658	4.95195	0.414273	0	Rro02G037310.1	15.6873	13.8229	15.9431	6.91158	8.54043	11.4001	15.7057	11.8096	6.448	1.97826
Rro01G016850.1	758.212	312.687	519.522	259.011	505.872	281.982	1043.63	814.592	326.8	Rro02G037340.1	31.3635	20.6905	35.5872	42.4052	31.2683	23.1961	39.2267	28.6188	12.8507	1.53633
Rro01G016880.1	0.452566	13.1862	4.14807	1.96423	7.88419	4.1405	11.0923	11.3538	3.02633	Rro02G037380.1	11.3465	11.8707	8.70961	10.7876	8.28711	11.8605	12.2094	10.7013	1.98009	NAN
Rro01G002590.1	1.62785	2.83993	1.98914	5.67165	7.49691	6.20761	4.93681	6.93404	3.18759	Rro02G027310.1	0.175678	0.143427	0.1359	0	0.605123	0.580459	1.95856	2.61242	2.17216	1.57124
Rro01G002680.1	0	0	0	0	0	0	0	0	0	Rro02G027330.1	0	0	0	0	0	0	0	0	0.025026	2.77359
Rro01G002730.1	0	0	0	0	0	0	0	0	0	Rro02G027530.1	0	0	0	0	0	0	0	0	0	1.77573
Rro01G002850.1	0	0.016772	0	0	0	0	0.037748	0.026461	0.598433	Rro02G027780.1	0	0	0	0	0	0	0	0	0	NAN
Rro01G002950.1	0	0	0	0	0	0	0	0	0	Rro02G027870.1	0	0.10229	0.029145	0.012805	0	0.120393	0.111795	0.020309	0	1.25474
Rro01G003180.1	0	0	0	0	0	0	0	0	0	Rro02G027960.1	0	0.051226	0	0.011848	0	0	0.027834	0.041412	0.032576	0.304696
Rro01G003300.1	0	0	0	0	0	0	0	0	0	Rro02G027970.1	0	0	0	0	0	0	0.012742	0	0	0.0563753
Rro01G003350.1	0	0	0	0	0	0	0	0	0	Rro02G028090.1	0	0	0	0	0	0	0	0	0	NAN
Rro01G003570.1	0	0	0	0	0	0	0	0	0	Rro02G028350.1	0	0.041474	0	0	0	0	0	0.026407	0	0.295938
Rro01G003740.1	0.051228	0.04731	0.067388	0	0	0	0	0	0	Rro02G028440.1	0	0	0	0	0	0	0	0	0	0.470345
Rro01G003840.1	0	0.118533	0	0	0.078069	0	0.363439	0.810543	0.627599	Rro02G028480.1	0	0	0	0	0	0.224234	0	0.019512	0	0.339061
Rro01G016610.1	0	3.66064	0.044259	0	0	3.10229	0	0	0	Rro02G006820.1	0.735592	5.92819	0.329498	0.291275	0.598288	2.44517	2.93813	3.14861	0.02542	1.03914
Rro01G016670.1	62.9264	0	0	0	0	0.414319	0	0	0	Rro02G006840.1	10.1012	42.2249	7.79073	21.5127	30.4991	6.8622	9.6555	17.4371	4.49191	NAN
Rro01G016720.1	53.7115	35.1851	35.2179	45.6682	54.8492	60.0566	53.9172	69.2268	89.4968	Rro02G007030.1	11.4681	7.86989	11.1482	3.1342	16.7763	10.5879	13.585	9.8142	3.4119	NAN
Rro01G016750.1	86.2423	9.40314	41.3064	68.0951	45.9787	97.5901	23.2179	4.18053	0.258543	Rro02G007080.1	3.08673	1.03496	18.9928	4.0402	1.3922	39.2909	3.84631	2.71775	0	NAN
Rro01G016950.1	0.818702	140.295	26.2469	139.33	73.9067	41.3322	86.1831	77.3224	89.0659	Rro02G007200.1	264.512	67.4205	32.4693	35.3026	29.4002	51.8333	42.3135	11.5913	7.38487	1.27611
Rro01G017000.1	18.5214	16.6446	21.2083	26.3218	27.4103	19.339	13.8485	13.4979	16.7505	Rro02G007210.1	109.911	29.4487	92.507	72.5562	70.4679	64.7777	34.2341	14.2209	4.34931	1.57844
Rro01G017090.1	18.4357	22.4017	8.588	19.7648	19.2156	22.7135	18.2579	17.4157	12.4065	Rro02G007260.1	13.4742	13.7084	8.25304	8.20537	14.8761	7.56878	11.5281	11.9767	8.68134	2.25566
Rro01G017220.1	2.43307	1.53047	139.717	5.8189	30.1754	1.84072	0	0	0.197735	Rro02G006600.1	0.983146	0	3.62891	0.213718	0.24419	0.075621	0	0	0	2.55011
Rro01G017230.1	17.1214	16.8406	10.9461	10.7231	12.8798	8.24031	18.3419	18.556	14.4007	Rro02G006610.1	14.1534	9.3514	11.8964	2.14659	19.1813	9.1153	19.7657	15.6199	8.72644	3.03583
Rro01G017260.1	231.64	180.298	386.27	124.745	219.904	214.703	221.994	97.1806	119.213	Rro02G006630.1	454.857	54.5003	713.693	597.807	49.3665	421.733	377.716	90.0087	55.16	1.32741
Rro01G017310.1	0.50524	0	0	0.088661	0	20.531	0	0	0	Rro02G006670.1	37.6381	249.672	100.648	24.2753	113.653	116.701	112.212	79.8514	42.5952	1.11789
Rro01G017340.1	4.19411	18.8828	4.70104	1.00263	7.35785	21.4177	20.7591	15.797	3.01764	Rro02G006690.1	11.434	41.9508	6.37515	9.81377	12.0288	24.2685	23.671	12.2421	3.03198	NAN
Rro01G017350.1	96.9699	33.9419	77.9013	48.0314	35.9791	69.9139	79.6332	33.7113	31.3231	Rro02G006710.1	78.5833	46.976	35.9779	35.9709	29.8508	38.2052	40.0014	26.6727	19.8344	2.38966
Rro01G005410.1	0	0	0	0	0	0	0	0	0	Rro02G025880.1	0	0	0	0.019654	0.020276	0	0	0	0	1.45911
Rro01G005630.1	0	0	0.130458	0	0	0	0	0	0	Rro02G025890.1	0	0	0	0	0	0	0	0	0	1.7062
Rro01G005790.1	0	0.061569	0	0	0	0	0.019617	0	0	Rro02G026100.1	0	0	0	0	0	0	0	0	0	1.78266
Rro01G005980.1	0	0.018116	0	0.027502	0	0.008257	0	0	0.011297	Rro02G026150.1	0	0	0	0	0	0.080254	0	0	0	1.38169
Rro01G005990.1	14.1121	13.4658	3.16331	6.88528	4.77211	7.07096	6.27405	5.17723	0.920597	Rro02G026160.1	0.7243	0.556261	0.17838	0.516464	0.769541	1.66808	0.301376	0.347833	0.086378	1.0884
Rro01G006190.1	9.24965	7.4959	10.0798	12.2969	8.06677	9.09638	5.86155	5.33843	2.52935	Rro02G026200.1	11.015	17.2145	10.9265	17.0529	18.6307	22.878	27.2525	32.2522	28.174	1.37159
Rro01G006340.1	0	0	0	0	0	0	0	0	0	Rro02G026450.1	0	0	0	0	0	0.045205	0	0	0	1.53036
Rro01G006580.1	1.63789	4.26912	1.81659	3.45828	2.64969	2.96509	3.82144	6.14399	3.16445	Rro02G026580.1	1.4352	11.4371	2.98512	3.36201	7.69918	5.28418	3.38796	3.05696	3.02372	1.51232
Rro01G027250.1	0	0.977749	0	0.215961	0	0.118726	0.338562	0.456691	0	Rro02G004830.1	2.21039	8.72151	0.378349	7.53561	0.301575	0.355389	0.339053	0.503501	0.320206	1.99122
Rro01G027310.1	0.647259	0.386108	0.361075	1.04007	0	0	0.161483	0.366722	0	Rro02G004840.1	356.661	365.662	301.139	237.184	267.127	145.725	554.441	630.555	581.496	2.03927
Rro01G027360.1	17.4788	15.2275	59.4542	125.773	20.9397	101.219	40.8107	35.3996	31.327	Rro02G004880.1	0.48673	3.93669	0.172681	0.169862	0.265549	0.328021	0.168667	0.248204	0.294752	2.05886
Rro01G027390.1	14.5775	19.1277	2.31356	0.522069	5.26572	4.91589	12.5079	5.34052	0.406938	Rro02G004890.1	5.29672	8.29765	2.89623	3.58758	6.67637	6.87901	7.45685	10.4917	4.72118	1.51118
Rro01G027400.1	0.222179	42.4529	1.70368	3.44667	27.3101	3.99432	2.50205	1.1625	0.38235	Rro02G004900.1	2.87297	17.6264	1.58831	2.31498	14.7	6.44089	4.24338	4.94569	4.13775	2.72329
Rro01G027580.1	2.88055	2.46363	1.85717	3.66018	3.53175	5.11776	2.84933	2.78648	2.39914	Rro02G005050.1	6.0222	3.00095	1.84848	1.46823	1.58995	4.86927	2.14815	1.3548	0.693286	1.85076
Rro01G014620.1	0.435888	0.130174	0.131132	0.046011	0.072929	1.14103	0.626887	0.693318	0.134547	Rro02G028860.1	23.043	23.2258	7.90891	11.0415	16.1709	21.0755	17.715	14.211	9.57012	1.41023
Rro01G014660.1	20.3699	68.3225	15.8039	0	3.4514	0.352532	0	0	0	Rro02G028930.1	11.9908	0.027477	0	0	0	3.67836	0	0	0	1.49204
Rro01G014670.1	0.092004	0.059088	0.035272	0	0	15.7877	0	0.17549	0	Rro02G029030.1	4.62387	0.223736	0.506702	0.201528	2.11001	5.33611	1.56057	0.687742	0.227915	1.90655
Rro01G014740.1	8.59556	13.6255	5.71701	5.03721	14.7199	6.07259	40.1943	31.2869	15.5334	Rro02G029110.1	14.153	22.0672	14.3326	6.45947	28.85	13.9092	27.2442	28.5366	25.6765	1.554
Rro01G014750.1	0.151575	2.71132	0.16664	0.10895	0.017899	2.541	0.808762	1.34798	0.397739	Rro02G029120.1	0.031988	2.41178	0.145082	0.189693	0.108917	1.94829	0.44782	0.70552	0.080101	1.32741
Rro01G014780.1	11.3923	32.9309	27.785	12.2834	28.4998	4.01559	6.66251	3.8662	0.720356	Rro02G029250.1	173.301	35.3571	204.286	23.7941	175.336	50.3123	271.041	155.788	125.621	1.5558
Rro01G010610.1	8.54116	4.05122	0	0.981992	0	5.17456	0	0	0	Rro02G023290.1	0	0	0	0	0	0	0	0	0	1.57595
Rro01G010630.1	2.96669	3.42638	1.96813	1.88022	3.74728	2.47289	3.94907	6.06198	3.52781	Rro02G023320.1	9.53543	15.7428	10.3671	7.90935	11.1779	7.75258	10.9437	12.2072	4.23244	NAN
Rro01G010680.1	0.078277	0.273091	1.09001	0.096155	0	1.22195	0.032218	0	0	Rro02G023390.1	11.0003	13.4311	9.07567	0.966816	18.601	6.11895	9.66896	13.9472	5.72051	1.35155
Rro01G010710.1	271.47	0	0.241594	0	0	0.042801	0	0	2.2507	Rro02G023440.1	17.116	0.416444	0.203882	0	1.61972	0	1.86034	0.378422	0	1.65142
Rro01G010740.1	111.706	60.2618	89.5822	46.5393	44.3501	28.4065	26.5474	10.9496	10.4483	Rro02G023640.1	14.4067	1.79081	5.77888	0	5.68542	0.081358	0.271505	0.179696	0	1.26872
Rro01G010810.1	0.155165	1.42917	0	0	1.61052	0.310595	0	0	0	Rro02G023710.1	0	0	0.076561	0.40678	0	0	0.507474	0	0	3.11316
Rro01G015710.1	39.5543	239.507	82.4739	201.804	128.934	342.541	939.313	797.311	571.284	Rro02G038140.1	38.9473	85.7224	51.198	129.763	21.5498	128.311	117.037	97.2095	61.234	2.23198
Rro01G015760.1	2.94891	43.886	2.13002	19.164	9.9024	28.0845	11.2882	14.8157	5.95533	Rro02G038320.1	19.0595	43.0014	17.9091	41.5037	51.6622	31.6941	16.8911	20.4086	14.6296	1.53253
Rro01G015810.1	5.76556	259.747	264.304	10327.1	43.9757	1675.04	5.76408	12.641	0.065491	Rro02G038330.1	0	0.727643	0.30291	0.448749	0	0.549321	0	0	0	1.40477
Rro01G015860.1	39.1556	46.7239	33.763	27.7992	73.8401	30.8283	44.0036	39.8631	19.8872	Rro02G038440.1	0	0	0	0	0	0	0	0	0	NAN
Rro01G015940.1	10.8945	78.2742	35.4114	79.4056	20.8547	87.4317	83.3944	107.002	56.5448	Rro02G038470.1	42.4804	60.3834	31.8323	42.6017	35.5905	41.7458	51.6742	51.8452	6.59002	1.56713
Rro01G016000.1	0.281675	123.867	2.97985	29.4007	2.0458	12.5791	5.69137	4.34861	1.14481	Rro02G038540.1	5.55631	0	0.688278	0	2.26434	0.0738	7.43566	5.61097	2.28827	1.10925
Rro01G015830.1	113.631	28.9758	20.4894	3.9709	71.3257	7.86553	7.61657	4.14382	1.57492	Rro02G007780.1	7.87858	0	1.86315	0.054596	39.3074	2.17112	85.7407	135.916	53.5382	2.2253
Rro01G015860.1	39.1556	46.7239	33.763	27.7992	73.8401	30.8283	44.0036	39.8631	19.8872	Rro02G007760.1	28.1686	1.10554	1.18955	70.0873	12.9903	21.2018	33.5258	47.5024	14.8397	1.34074
Rro01G015880.1	51.994	1.33256	3.69649	0	3.91254	0.305392	0.110551	0	0	Rro02G007750.1	4.99251	0.428277	0.372796	0	3.58256	0	0.199733	0.040627	0	NAN
Rro01G015900.1	0.023533	0	0	0.07742	0	0	0	0	0	Rro02G007720.1	0	0	0	0	0	0	0	0	0	2.21419
Rro01G015940.1	10.8945	78.2742	35.4114	79.4056	20.8547	87.4317	83.3944	107.002	56.5448	Rro02G007710.1	0.880398	3.99637	2.56978	0.726319	1.1889	3.00948	5.01364	7.03463	1.49319	1.11796
Rro01G016000.1	0.281675	123.867	2.97985	29.4007	2.0458	12.5791	5.69137	4.34861	1.14481	Rro02G007690.1	0.812966	19.7008	1.65778	44.084	2.28184	15.4532	4.16871	2.43054	0.156766	2.29078
Rro01G016030.1	2.78445	8.8191	0	0	0	1.34634	0	0	0	Rro02G007630.1	4.31792	4.80842	0.319227	0.14582	0	5.03336	0	0	0	1.29604
Rro01G016050.1	0	0.099265	0.12031	0	0	0	0	0	0.081634	Rro02G007610.1	5.14492	9.39974	1.73545	0.853965	2.86328	5.87168	5.09235	3.82418	0.686569	2.02044
Rro01G016080.1	3.31822	27.0017	0	0.045293	2.11558	1.68316	1.2124	0.106408	0	Rro02G007600.1	0.317592	16.8783	0	0.090205	0.142452	1.32152	0.576158	0.158222	0	1.92408
Rro01G016100.1	15.6331	1.57362	2.93988	5.88181	2.61575	10.2081	16.8469	22.0493	6.92924	Rro02G007530.1	0.180021	0	0	0.090151	0	0.059746	0	0	0	1.47972
Rro01G016120.1	43.812	10.1757	123.576	59.0859	227.005	34.5017	1653.66	949.132	739.856	Rro02G007500.1	14.0307	1.31443	33.8058	6.64387	55.3155	7.43864	1.81871	0.751969	0.885842	1.64971
Rro01G016140.1	24.3487	20.5651	17.5462	33.7597	32.7023	18.6915	48.5037	57.2508	68.624	Rro02G007490.1	9.37704	9.75087	8.74221	3.1777	4.75747	10.5454	6.37596	2.98712	1.73525	3.2529
Rro01G016170.1	32.5399	25.6839	16.0575	34.5022	33.1508	31.772	33.9611	26.6981	25.3108	Rro02G007480.1	8.90513	10.2123	4.9785	9.62218	11.4326	9.66343	8.51423	10.6586	7.57794	NAN
Rro01G016200.1	42.9261	32.1469	29.0484	20.5927	23.3324	46.3344	20.8282	14.3538	10.9251	Rro02G007470.1	11.9383	7.61065	5.75162	3.1967	6.55253	8.1006	18.7881	14.9516	8.3186	NAN
Rro01G016230.1	3.97063	10.8898	10.7132	7.47236	14.6609	6.52714	92.7536	67.5038	62.7174	Rro02G007450.1	216.85	20.5952	210.641	100.594	232.923	38.732	72.861	17.3457	4.16589	1.48664
Rro01G016240.1	0	0	0	0	0	0.018035	0	0.024487	0	Rro02G007430.1	0.196849	36.4361	5.2406	2.22391	6.79495	1.38885	2.50426	0.882432	0.885726	1.77754
Rro01G016410.1	90.4831	74.2007	74.6646	56.823	85.2538	61.4348	114.272	124.088	127.837	Rro02G007360.1	33.8085	27.577	33.2657	46.4261	18.9335	65.021	98.7557	98.6942	110.226	1.78062
Rro01G016570.1	49.3824	70.2802	82.2075	33.0124	75.3381	55.1715	68.3243	99.9085	137.65	Rro02G007220.1	4.71457	2.01934	1.64782	0.382158	2.14339	1.5441	6.84721	3.47033	0.794603	NAN
Rro01G016580.1	7.28242	9.50522	320.451	138.862	7.72096	143.61	26.7706	16.1459	11.0397	Rro02G007190.1	33.8549	37.271	122.984	121.826	39.5896	151.828	33.9309	19.9887	10.4781	1.51331
Rro01G016610.1	0	3.66064	0.044259	0	0	3.10229	0	0	0	Rro02G007180.1	0	0	0	0.021486	0	0.277697	0	0	0	1.60109
Rro01G016840.1	239.087	65.2604	74.8513	97.0384	91.4867	72.941	90.8441	74.3522	68.9592	Rro02G007030.1	11.4681	7.86989	11.1482	3.1342	16.7763	10.5879	13.585	9.8142	3.4119	1.18264
Rro01G016850.1	758.212	312.687	519.522	259.011	505.872	281.982	1043.63	814.592	326.8	Rro02G007020.1	57.3743	85.4598	54.0652	49.2245	31.236	22.0397	47.0012	34.5928	35.9608	1.64556
Rro01G016910.1	9.45174	54.7622	3.88651	4.91822	3.74442	47.3724	60.4786	15.0699	1.14426	Rro02G007000.1	87.0876	5.95663	14.1713	30.649	52.4019	56.0137	103.664	91.8096	33.0516	1.42294
Rro01G016970.1	4.56084	0	0.128625	0	0.161133	0.242654	0	0.04682	0.147334	Rro02G006940.1	1.34092	0.353091	0.315359	0	0.500458	0.084705	0.136092	0.132025	0	1.78267
Rro01G017010.1	1.87592	6.28667	1.80096	3.79009	3.11567	6.33081	6.16317	11.0542	4.79508	Rro02G006910.1	48.0567	15.4772	20.408	25.1924	44.9492	27.7614	20.3495	16.8198	16.2296	NAN
Rro01G017030.1	13.059	19.6226	35.8953	20.8689	41.6258	17.8312	41.8502	25.8615	24.1991	Rro02G006870.1	13.0976	17.4404	23.703	42.0458	27.9611	20.4706	17.122	27.5317	32.6899	1.3243
Rro01G017040.1	0.438318	53.6637	0	46.9882	0	5.00129	0.762808	2.31516	0.235947	Rro02G006860.1	14.9502	50.7815	3.59628	40.9923	19.8339	8.04107	24.0829	19.7676	11.3848	1.48931
Rro01G017090.1	18.4357	22.4017	8.588	19.7648	19.2156	22.7135	18.2579	17.4157	12.4065	Rro02G006810.1	7.34967	5.77904	6.1835	3.32672	12.9929	4.75389	6.34408	4.70015	3.31041	1.33837
Rro01G017100.1	153.868	0.809643	17.4391	62.1184	168.484	10.2911	10.5389	5.23425	0.952685	Rro02G006790.1	0.666853	0	0.328272	0	0.412103	0.118993	43.5746	74.2619	183.075	1.51685
Rro01G017220.1	2.43307	1.53047	139.717	5.8189	30.1754	1.84072	0	0	0.197735	Rro02G006740.1	0	0	0.796139	1.42916	0	1.61907	2.14958	5.66942	0.406847	1.27897
Rro01G017410.1	331.657	450.48	196.495	1650.56	1083.86	264.958	483.901	321.744	256.815	Rro02G006590.1	364.313	296.838	343.444	820.097	1193.51	313.354	858.594	765.735	1034.55	1.53364
Rro01G017460.1	165.427	183.967	369.432	92.5558	231.163	116.976	161.699	110.193	94.3557	Rro02G006580.1	0.83493	0.642407	0	0.049795	0.308195	0	0	0.45254	0.172807	1.31689
Rro01G017520.1	22.0102	67.717	8.90525	4.49703	8.59503	16.6581	15.6468	6.46907	0.672827	Rro02G006560.1	1.45013	17.9981	0.182245	0.627775	0.130957	16.0786	11.7887	6.99213	0.119628	1.59708
Rro01G017530.1	3.93393	10.955	2.76803	2.5519	2.19578	4.07918	3.82865	2.45606	0.327978	Rro02G006530.1	5.9459	33.3734	6.2013	98.6224	9.29064	35.8472	14.9054	22.5699	33.1214	1.89708
Rro01G017540.1	271.571	206.573	263.19	274.051	234.023	204.932	282.128	286.14	464.685	Rro02G006490.1	32.6909	6.61257	36.8558	21.6427	33.7939	10.8911	35.3086	39.2018	97.0777	1.3993
Rro01G017560.1	24.8204	27.258	6.45342	1.93304	17.5099	3.10987	25.3746	13.9362	5.00363	Rro02G006450.1	42.2854	13.122	22.1725	103.858	59.4501	9.44059	23.3134	29.8327	59.2844	1.31839
Rro01G017620.1	0	3.59011	9.81062	2.26947	18.5156	5.78103	11.4672	5.47561	14.2968	Rro02G006420.1	5.07297	15.356	9.996	1.96326	3.75267	1.97099	0.188904	0	0	1.94845
Rro01G017680.1	2.48726	3.25096	0.399147	14.2773	1.98035	4.91233	31.8858	35.6705	25.5553	Rro02G006390.1	0.279258	4.17302	1.1326	1.1072	4.70613	2.17885	3.11548	6.63929	1.66747	1.40233
Rro01G017700.1	18.7449	12.4559	15.7224	30.3769	5.82802	15.9444	12.2574	4.88142	0.534505	Rro02G006370.1	29.3368	37.9276	8.19335	10.3623	8.71808	22.4277	13.7524	11.5792	1.44288	2.16176
Rro01G017720.1	0.063439	1.28899	0.733619	1.63267	0.100126	12.7307	0.129563	0.145173	0	Rro02G006350.1	0	13.5123	1.11552	8.04917	1.34701	11.7309	1.36438	0.052946	0.018131	2.57837
Rro01G017730.1	0.047268	0	0	0	0	0	0	0	0	Rro02G006340.1	44.5529	26.9005	30.8609	272.658	19.53	78.8647	29.6091	21.361	18.8889	NAN
Rro01G017760.1	0	0.173713	0.04973	0	0	0	0.061285	0.083788	0	Rro02G006310.1	0	0	0	0	0	0	0	0	0	2.41151
Rro01G017780.1	0	0	0	0	0	0	0	0	0	Rro02G006300.1	3.85345	0.436887	1.69947	0	15.267	0.290793	1.07434	3.6591	0.221784	2.08964
Rro01G017830.1	0	7.12718	0.491156	16.0471	0.501913	3.3076	3.01787	0.654464	0.000696	Rro02G006290.1	5.10964	21.8554	1.52982	4.77292	5.45991	5.05255	5.29439	5.26092	0.339893	1.72404
Rro01G017930.1	0	0	0	0	0	0	0	0	0	Rro02G006200.1	0	2.19088	5.00295	0.98167	1.94852	54.6491	0.328139	0.125817	0.209054	1.40984
Rro01G017990.1	0.282512	0.436182	0.937219	0	0.239959	0.332308	0.634472	0.210617	0.024432	Rro02G006170.1	0.282019	0.244291	0.13853	0.142326	0.131822	0.221455	0.894027	0.47507	0.016388	1.49985
Rro01G018100.1	0.719301	0.085155	0.026303	0.564539	0.111361	32.0158	0.060063	0.210071	0	Rro02G006080.1	50.9862	33.2055	27.4872	40.2815	45.7695	35.2152	37.8106	34.1674	19.4977	1.59087
Rro01G018180.1	0	0	0	0	0.081825	8.20528	0	0	0.594346	Rro02G005970.1	127.874	108.318	197.545	250.524	32.0921	21.8312	17.4664	3.28358	0.348913	2.89995
Rro01G018210.1	8.55059	11.5913	4.24156	6.49107	6.9748	10.8246	5.35232	6.44241	2.41409	Rro02G005930.1	0	0	0	0.060307	0.021107	1.19301	0.079435	0	0.108906	1.35341
Rro01G018260.1	8.62151	16.3803	4.09272	22.7712	3.26444	4.58738	1.29589	0.774819	0.141817	Rro02G005880.1	11.9119	11.2845	4.93099	34.4132	9.10689	17.7755	4.84636	2.10319	0.557097	1.86337
Rro01G018320.1	2.16302	0	1.35522	0.491023	0.60232	0.34584	0	0	0	Rro02G005860.1	37.1916	28.2424	43.9904	122.117	59.2424	77.644	47.1212	33.9224	8.19203	2.1984
Rro01G016940.1	77.221	7.30841	68.9799	14.4021	7.00671	14.9412	24.6119	25.05	64.7585	Rro02G036790.1	45.3676	17.1804	107.647	47.5071	16.2387	73.6535	26.7071	19.5821	11.429	NAN
Rro01G016990.1	28.5113	21.6082	23.8458	1.81025	21.2182	28.6648	8.45876	3.99867	0.202493	Rro02G036710.1	6.47683	88.5584	4.08097	2.1871	5.33853	34.9899	21.8232	21.9596	6.44107	1.48007
Rro01G017050.1	1.71112	0.49222	0.544252	0.910152	3.81391	0.953674	0.892457	2.81156	2.16319	Rro02G036660.1	85.5709	8.2347	162.411	236.091	30.6756	94.1142	17.5239	30.6005	27.1259	3.4225
Rro01G017070.1	47.7826	39.6391	35.9358	7.75697	45.8674	22.8477	101.503	81.6686	17.7489	Rro02G036620.1	36.7707	54.4085	34.2977	9.20784	34.937	21.8158	96.8299	68.0771	14.6024	1.22691
Rro01G017200.1	7.2868	15.7444	0.662019	2.04687	0.667818	0.648692	0	0	0	Rro02G036470.1	44.191	221.435	15.7992	103.783	22.5196	170.065	1.78565	6.06544	5.11785	1.85316
Rro01G017240.1	23.293	0.437643	7.76389	0.136456	31.9038	0	3.12229	0.613644	0.070545	Rro02G036430.1	409.181	41.7409	145.103	17.1651	237.694	42.7879	140.006	101.008	99.878	1.98022
Rro01G017260.1	231.64	180.298	386.27	124.745	219.904	214.703	221.994	97.1806	119.213	Rro02G036370.1	146.856	4.46065	601.842	170.061	36.6876	261.799	147.507	10.5036	0.831262	2.02876
Rro01G017290.1	3.37571	6.17049	0.763781	5.03041	5.00356	21.9486	4.22722	1.56195	0.267263	Rro02G036330.1	1.00695	5.04834	0	5.56837	0.046784	10.2081	3.06501	0.944584	0	2.51622
Rro01G017330.1	8.3301	8.51892	92.6359	9.3903	11.4062	8.16251	8.38156	7.86886	2.3864	Rro02G036270.1	2.91229	0.204426	1.09242	0	0	0.465408	0	0	0.230565	1.66688
Rro01G017340.1	4.19411	18.8828	4.70104	1.00263	7.35785	21.4177	20.7591	15.797	3.01764	Rro02G036150.1	7.23462	47.1405	1.47712	0.16978	5.51247	4.80905	1.60201	0.0955	0.051058	1.62459
Rro01G017380.1	0.047023	12.2241	0.235845	1.25767	0.344575	3.4816	1.48307	1.81538	0.296139	Rro02G036130.1	43.2786	40.9156	32.8769	49.2673	62.3643	37.2572	39.3186	29.5241	24.0324	1.35239
Rro01G017410.1	331.657	450.48	196.495	1650.56	1083.86	264.958	483.901	321.744	256.815	Rro02G036120.1	0.991797	2.56489	0.671477	38.2311	1.35164	102.6	0.766715	1.7934	13.9407	1.37623
Rro01G017500.1	0.689114	2.32505	5.77037	1.10754	0.170997	5.8823	0.32118	0.565861	0	Rro02G036060.1	5.81436	47.0955	3.98133	2.85886	5.26343	13.8597	5.83993	1.92191	0.349453	1.30409
Rro01G017570.1	8.98047	10.9253	13.6199	7.931	16.5946	13.6351	17.6356	16.5677	13.2328	Rro02G035890.1	98.6758	119.227	171.268	69.0018	376.104	80.2076	195.059	170.133	151.83	1.64349
Rro01G017600.1	2.29425	5.53024	1.46376	0.582549	3.55194	7.67296	5.79706	5.10014	1.19009	Rro02G035860.1	5.58769	18.1137	0.568102	0.226416	0.207925	9.01908	0.359341	0.214686	0	NAN
Rro01G017670.1	0	82.115	0	0	0	0	0	0	0	Rro02G035840.1	129.156	39.8852	124.543	14.1163	160.586	49.1593	96.9316	474.57	937.052	1.56851
Rro01G017710.1	5.07374	6.39079	7.60588	17.223	18.193	15.9909	5.61177	4.66656	2.53502	Rro02G035760.1	0.040929	13.5073	2.03737	3.64901	0.604163	4.51683	3.04304	0.962532	0	1.33443
Rro01G017880.1	833.78	222.766	243.465	125.814	262.153	49.1536	530.764	391.142	82.9274	Rro02G035650.1	0	0	0	0	0	0	0	0	0	2.36913
Rro01G017930.1	0	0	0	0	0	0	0	0	0	Rro02G035580.1	33.1233	5.61968	2.52782	0	0.214942	26.0754	0.471561	0.599523	1.00521	1.44672
Rro01G017970.1	2.75721	0	31.7157	4.25029	0	1.32705	0.960327	0.266892	0.356118	Rro02G035540.1	1239.67	68.142	733.722	218.406	14.6674	357.461	111.121	7.35249	3.94958	NAN
Rro01G018070.1	8.95425	5.90672	110.802	25.7267	11.8173	18.2382	26.8211	24.9504	8.60566	Rro02G035450.1	2.71819	3.80606	40.0098	2.10979	5.79739	3.03147	2.32016	1.68947	1.12655	1.91754
Rro01G018090.1	0	28.3888	0	0.382069	0.503587	1.91997	0.223055	0	0	Rro02G035410.1	2.76082	3.47871	0	0.731075	0	1.56649	4.74692	0.327507	0	1.30916
Rro01G018100.1	0.719301	0.085155	0.026303	0.564539	0.111361	32.0158	0.060063	0.210071	0	Rro02G035320.1	9.01898	7.61936	1.33156	0.250862	1.80258	6.91627	7.97354	6.8048	2.11287	1.59683
Rro01G018160.1	31.2439	51.3415	3.57378	20.2552	6.09968	14.7223	13.5538	11.876	17.6595	Rro02G035290.1	9.88048	18.5979	1.73917	3.91653	0.493297	21.3504	5.30366	5.21135	1.07195	4.08927
Rro01G018210.1	8.55059	11.5913	4.24156	6.49107	6.9748	10.8246	5.35232	6.44241	2.41409	Rro02G035120.1	2.35472	2.57153	1.36182	1.55336	1.17425	3.96493	1.12187	1.8996	0.314895	2.60491
Rro01G018300.1	25.155	47.2467	14.296	76.5122	37.4463	45.0803	33.1483	23.9313	22.3782	Rro02G035060.1	4.73357	22.7445	3.50835	29.5674	2.74293	28.2597	8.65643	10.4729	16.219	NAN
Rro01G018360.1	6.42267	5.5698	3.33576	2.37628	2.64933	6.92	5.65712	5.84804	2.58937	Rro02G034950.1	11.0034	16.2924	3.89983	1.02767	6.12122	3.73321	6.71001	6.09409	2.37631	1.01429
Rro01G018370.1	4.67683	0	0	0	0	0	0	0	0	Rro02G034930.1	25.8079	1.09746	0.647311	0.400769	0.677452	0.343251	0.428496	0.431659	0.192094	1.55032
Rro01G018460.1	17.4701	1.92978	25.4793	11.7371	4.9795	38.9434	9.68082	5.14747	0.78817	Rro02G034910.1	21.5036	8.36543	3.01119	4.33487	16.009	15.5109	2.20743	2.52012	0.515778	1.85087
Rro01G018480.1	132.592	11.0851	36.0016	6.82581	40.092	3.90498	5.69865	2.00361	0.454987	Rro02G034880.1	62.8487	29.6762	32.5096	16.3576	47.3669	25.8682	48.722	45.9226	100.079	NAN
Rro01G018550.1	0	3.52067	0	0.175964	0	0.487773	0	0	0	Rro02G034780.1	0.200497	0.261842	0.49671	3.89916	0.404593	0.304699	0.24323	0	0	3.15734
Rro01G024170.1	1.88439	0	0.40039	0	1.41112	0	0.118201	0.036732	0	Rro02G008880.1	8.17153	19.1776	5.60224	6.20598	9.87015	0.249944	0.305381	0.076802	0.022591	1.40389
Rro01G024180.1	10.1684	0.987046	2.02679	0	5.60989	2.16401	3.66223	2.98924	0.369131	Rro02G008830.1	2.47684	99.606	1.6965	0.849394	28.3122	2.9617	1.61437	0.212095	0	3.16432
Rro01G024240.1	409.47	347.367	342.231	126.334	386.215	249.047	470.326	417.473	179.909	Rro02G008780.1	20.9619	18.4685	3.06587	1.2619	14.0629	16.942	16.2041	19.2266	14.6702	1.71721
Rro01G024250.1	0	0.741442	0	0	0	0.278111	0.130833	0.17009	0	Rro02G008760.1	3.1651	1.30089	13.0901	0	0.394303	1.41022	0.084102	0.208226	0	1.38954
Rro01G024290.1	1.5775	340.913	67.2794	0.71817	73.7813	41.5624	11.095	2.52878	0.09162	Rro02G008750.1	5.67985	715.547	286.293	50.745	267.631	120.889	50.7029	16.7248	19.0987	1.82168
Rro01G024300.1	5.78964	4.54732	9.32152	1.26423	1.76609	6.55534	2.79921	1.23265	0.067996	Rro02G008730.1	19.7582	7.22631	18.5107	11.5353	11.6587	21.0332	6.82632	7.78947	0.733187	1.54348
Rro01G024340.1	3.40744	1.94497	2.18083	0.105174	0.170047	1.86035	0.412367	0.032529	0	Rro02G008710.1	1.34379	12.6319	2.29812	0.291598	1.37158	2.05174	0.043464	0.177473	0.023177	NAN
Rro01G024410.1	92.2705	45.8848	21.6694	1.63827	14.666	38.986	20.8619	5.99791	0.235082	Rro02G008690.1	46.0171	18.9055	8.9886	4.01245	8.81308	26.5243	17.8615	10.1341	3.67834	3.46225
Rro01G024450.1	35.3301	22.0988	43.8127	23.9395	28.6484	25.1173	20.1903	10.8316	2.69351	Rro02G008660.1	50.9895	19.7317	59.0639	52.2223	31.8519	47.2666	24.5001	18.53	11.7167	1.13689
Rro01G024460.1	6.137	7.01306	2.42995	5.27839	7.83697	6.78	5.65372	4.91122	5.43433	Rro02G008610.1	5.95113	6.63677	10.5765	16.0558	7.22006	9.30462	5.85581	6.68354	6.20565	1.19711
Rro01G024600.1	4.0613	8.32058	5.28421	22.6687	11.6129	8.80505	14.9321	22.3198	41.5717	Rro02G008530.1	34.0495	53.9345	14.2798	40.9531	49.181	35.1276	30.4281	21.012	12.2222	0.940598
Rro01G024650.1	17.6086	18.915	7.21436	14.8257	20.2274	57.1759	11.2746	12.9691	7.58662	Rro02G008520.1	13.1305	37.8604	9.04772	12.4143	30.8208	18.7811	14.3458	17.5669	12.679	2.04689
Rro01G024670.1	2766.38	274.974	1309.7	867.944	35.989	1015.01	432.92	81.6438	48.8153	Rro02G008500.1	138.738	25.7891	246.654	143.429	21.0788	136.428	27.459	13.2996	10.996	2.50008
Rro01G024690.1	16.9004	16.6616	16.4034	11.8732	26.2605	12.2416	16.3272	10.9616	6.63929	Rro02G008470.1	0.179337	0.047455	0.064158	0.654375	0.05922	24.6819	0.02232	0.060094	0	1.31473
Rro01G024760.1	143.57	93.5355	135.825	95.4682	193.714	122.888	149.753	184.55	294.064	Rro02G008450.1	164.217	66.8939	90.1204	33.6493	103.351	77.5771	95.2848	101.379	82.6401	1.03954
Rro01G024830.1	2.39765	8.75542	169.359	58.5331	10.257	16.8918	6.86256	0.872132	0.253218	Rro02G008380.1	39.2212	14.0609	88.1836	2.03081	12.3245	6.87673	9.1075	1.14017	0.090281	1.47277
Rro01G024860.1	0.385238	0.470825	0	0.210308	0.082353	1.14714	0.871953	0.237319	0	Rro02G008340.1	0	0.122937	2.8277	0.353156	0.857624	0.339367	0	0.355163	0.329273	1.36207
Rro01G024960.1	5.13599	12.4692	10.97	1.59271	19.5092	5.64809	18.1759	18.6444	8.45645	Rro02G008280.1	16.5775	9.16581	7.29514	1.40076	13.7448	4.07495	8.7516	8.2718	2.94751	1.54861
Rro01G025060.1	0	0	0	0.289019	0	0	0	0	0	Rro02G008250.1	1.23245	1.16519	1.27325	0.187399	1.14202	0.490296	2.14353	2.77766	0	1.49039
Rro01G025080.1	91.7568	18.6993	6.2331	2.76625	1.78549	19.2863	0.212234	0.061697	0.040922	Rro02G008210.1	33.3332	93.993	77.5474	25.2491	33.8395	114.145	29.0132	14.818	0.991295	1.84838
Rro01G022230.1	24.8643	13.9267	13.9582	10.6667	34.9091	20.044	24.6407	24.0393	22.8706	Rro02G022110.1	2.68699	2.91282	7.26567	12.1282	5.10234	10.4298	7.94547	8.07429	8.76882	4.36829
Rro01G022270.1	35.022	19.6488	23.0283	10.6723	35.9165	15.9008	26.5706	18.5174	16.3983	Rro02G021970.1	8.94351	10.6189	5.12529	8.23235	16.5138	6.78578	12.6172	11.2465	10.7212	3.12213
Rro01G022280.1	1.21126	0	0	0.093896	0	0	0	0	0	Rro02G021910.1	0	0	0	0	0	0	0	0	0	NAN
Rro01G022300.1	153.101	117.035	1162.83	196.715	385.59	72.4148	119.402	51.9032	29.562	Rro02G021790.1	84.8623	16.2842	24.2379	37.5539	75.1026	6.31434	40.8186	17.6822	2.28395	3.16787
Rro01G022390.1	0.190174	1.68079	3.1183	6.27682	2.55124	1.20135	0.122413	0.065933	0.919841	Rro02G021700.1	182.263	0.742107	397.876	18.4739	159.509	34.4676	199.047	883.492	2537	1.02159
Rro01G022450.1	1.4472	0.285665	2.83879	2.04751	1.33974	8.09673	2.32097	1.85167	0.472743	Rro02G021450.1	37.2813	44.1926	43.7673	51.4889	60.8649	38.7995	44.9129	36.2616	35.1561	2.52946
Rro01G022490.1	0.3703	10.2199	1.32778	0	0	5.73421	0	0	0	Rro02G021330.1	0.406104	11.1388	1.44039	1.50221	0.422445	13.6574	0.363589	0.431	0	1.81894
Rro01G022510.1	21.5805	19.6146	8.16621	3.58823	24.5231	19.4472	19.9219	14.7015	6.34227	Rro02G021310.1	86.7101	88.8082	74.5615	139.562	113.233	109.889	71.7134	75.4382	105.744	1.61437
Rro01G022520.1	0	0	0	0	0	0	0	0	0	Rro02G021290.1	0	0	0	0.042171	0	0.539026	0	0	0	1.94179
Rro01G022560.1	29.4937	17.6648	223.313	96.3653	21.6583	96.4114	11.8777	4.89288	0.764607	Rro02G021240.1	25.9485	42.22	144.472	20.2297	30.5262	13.871	15.8455	9.5502	5.3419	3.94702
Rro01G022710.1	51.9766	16.137	74.0712	42.2262	40.8768	48.9932	24.3825	19.3834	42.7472	Rro02G021170.1	8.33917	4.70681	1.17823	2.2016	7.44901	10.3037	3.66297	3.63485	0.888913	2.15739
Rro01G022720.1	1.9274	3.10783	3.24457	0.293414	0.745801	6.52684	1.67369	0.79681	0.07113	Rro02G021120.1	44.0616	21.5839	23.0728	26.0202	55.2485	22.9692	72.4403	81.7989	59.9424	2.54749
Rro01G022730.1	16.5627	39.6358	12.9117	2.63518	15.589	17.3497	7.5331	2.32315	0.750776	Rro02G021110.1	0.861963	0.340556	0.339989	1.07664	0.19647	1.49148	4.43618	8.11536	5.77606	1.86505
Rro01G022820.1	0	0.01112	0	0.015941	0	4.23665	0	0	0	Rro02G021090.1	39.4062	14.883	23.7465	5.15889	26.1988	28.8562	62.9518	78.4418	181.663	2.40068
Rro01G022920.1	1.13634	34.2646	0.632615	301.874	1.66695	50.2858	22.5797	53.2671	78.5799	Rro02G020830.1	333.36	455.412	594.753	186.047	836.633	101.799	33.7304	10.5235	5.90135	1.71895
Rro01G022970.1	8.37314	13.5437	4.83094	6.3428	8.99128	14.5494	10.2899	8.97085	4.42993	Rro02G020810.1	14.7038	16.8522	11.1185	9.41481	17.9035	18.2772	13.4751	10.5568	7.44616	2.25276
Rro01G022980.1	5.2313	4.66269	0.895069	2.34555	3.70887	3.31369	4.40278	3.47266	1.60397	Rro02G020790.1	4.64156	5.50637	3.92027	5.90264	8.86057	6.26563	5.25713	6.0099	3.04475	0.785686
Rro01G023060.1	41.5746	1.62377	36.7209	12.4389	17.2768	6.38259	14.1687	5.84973	2.6528	Rro02G020760.1	0.203704	0.199695	15.0756	1.3551	2.89147	0.872578	0.077309	0	0.017973	NAN
Rro01G025950.1	4.90179	4.86882	5.18113	5.62387	4.39784	8.65972	4.87027	6.26911	4.43841	Rro02G005720.1	11.9283	15.1476	5.63089	15.9786	14.3921	18.4006	15.1871	15.9342	16.392	1.83318
Rro01G025980.1	1.63965	11.9309	101.535	15.7974	37.5423	14.5112	4.50973	1.81361	0.5732	Rro02G005670.1	40.5622	17.4334	20.4249	5.70697	19.3029	26.7322	33.5212	75.5671	71.8024	1.79047
Rro01G026080.1	360.682	174.943	473.175	243.722	359.468	297.333	390.56	332.577	368.078	Rro02G005660.1	115.015	105.745	156.796	283.23	134.303	132.548	381.824	681.631	994.854	1.99201
Rro01G026250.1	15.5767	15.0632	151.051	72.0719	43.6415	19.059	4.81798	3.02253	7.05279	Rro02G005590.1	69.4438	2.67934	32.8319	0.472997	26.3145	1.90512	4.92833	12.106	15.0574	1.64911
Rro01G026340.1	0	0.061353	0.041992	0	0	0	0	0	0.060647	Rro02G005560.1	0	0.191014	0.12462	0	0	0	0	0	0	1.46805
Rro01G026380.1	286.479	14.9547	118.381	4.61963	179.458	31.9121	128.012	57.729	9.76102	Rro02G005530.1	2.2071	112.307	29.2218	32.5467	104.982	23.0733	28.3302	14.9525	1.42753	3.9112
Rro01G026410.1	115.083	211.684	232.228	72.4619	200.51	19.1846	29.8506	7.30275	1.83987	Rro02G005450.1	68.7318	0	0	0	0.123391	0.066547	0	0	0.048216	NAN
Rro01G026480.1	4.47241	6.55732	8.35877	7.79286	10.7443	7.40663	4.2491	3.70528	4.24368	Rro02G005350.1	14.9812	26.3745	24.7118	11.7833	21.3531	25.4028	20.3759	18.656	8.9976	NAN
Rro01G026490.1	19.369	10.3578	43.287	26.5339	0	29.9046	9.89672	1.19991	0.026556	Rro02G005300.1	15.0576	36.5765	0.079304	0.286435	0.221822	0.856293	0.389169	0.168936	0	1.59536
Rro01G026500.1	9.98749	28.1749	15.4412	37.4958	12.1872	30.3934	54.8801	60.4215	80.4053	Rro02G005270.1	31.0868	20.215	23.8437	3.59165	22.0631	3.78536	1.3689	1.27896	0.071863	1.74307
Rro01G026560.1	106.977	54.1662	77.4816	5.96416	95.6121	37.779	87.0635	104.128	138.734	Rro02G005210.1	2.1029	13.706	5.7741	0.6162	8.61712	7.26961	7.01259	10.2869	4.72261	NAN
Rro01G026580.1	44.1327	49.4574	31.9914	61.4881	81.4747	44.3307	42.1274	34.014	29.1124	Rro02G005190.1	89.4907	21.5985	42.3443	27.2291	32.57	45.6945	27.9014	25.5511	27.8882	1.31472
Rro01G026620.1	11.4157	0.666096	0.787454	17.5751	0	649.62	0	0	0.025671	Rro02G005180.1	0.17518	0.056459	0.034272	1.08483	0	0.146435	0	0	0	1.53237
Rro01G026730.1	1.7639	0.471576	0	0.282162	6.80604	0.304728	1.20418	0.481126	0.415507	Rro02G005150.1	0	256.803	0	0.10545	0	12.1436	0.037456	0	0.026842	2.50005
Rro01G019840.1	1.96319	0.270204	0.103127	4.17519	0.060122	164.884	0	0	0	Rro02G033010.1	4.07788	12.8044	9.67603	7.78197	3.66074	20.2001	4.376	5.04199	0.771555	1.31726
Rro01G020030.1	4.65747	0.222752	0	0	0.249195	6.40142	2.02639	3.97707	1.37143	Rro02G032870.1	0	1.38247	0	0	0	1.64665	0	0	0	1.35907
Rro01G020040.1	7.31653	7.48665	7.82812	0.162875	3.8794	1.70154	12.6162	10.2208	1.72794	Rro02G032860.1	19.5219	24.9018	22.816	7.05466	15.3461	12.6716	12.6132	6.65982	2.08736	2.1751
Rro01G020080.1	364.983	35.5721	12.611	0.044641	28.7449	0.934058	70.9481	18.9952	0.325807	Rro02G032790.1	1.57736	0	0.281664	0.236308	11.3577	0.095195	2.05356	6.17772	111.21	1.39615
Rro01G020160.1	0	80.7373	1.83092	49.0207	0	7.96945	0.573499	0	0	Rro02G032760.1	0.420671	2.78748	1.53968	0	0.583033	0.633959	0.62725	0	0	1.00241
Rro01G020200.1	0	1.37234	0	0	0	0.587372	0.077711	0	0	Rro02G032690.1	0	0.460026	0.036727	0.030682	0	0.89605	0.035708	0.068459	0	2.72056
Rro01G020240.1	0	0.63485	0	0.11853	0.062487	0.656568	0	0	0	Rro02G032680.1	0.314419	3.48322	0.413201	0	0	2.74173	0	0.34372	0	1.17054
Rro01G020290.1	73.3718	62.4107	69.633	71.3579	89.9862	44.5325	78.4727	69.0832	45.7315	Rro02G032610.1	0	0	0	0	0	0	0	0	0	1.03768
Rro01G020420.1	4.35369	1.21401	5.58665	0.28849	2.55863	3.79644	1.3212	0.631518	0.336671	Rro02G032580.1	1.50676	3.61983	9.58487	11.3787	5.7029	5.49955	4.37989	5.51974	1.52848	1.3629
Rro01G020430.1	16.0392	5.55876	16.5966	4.24388	13.9503	10.0823	5.82181	9.26882	0.672225	Rro02G032460.1	0	10.721	55.6699	8.63184	4.47464	18.9445	0.358839	0.879066	0.150139	1.71402
Rro01G020470.1	4.38713	11.4658	20.8957	2.22955	29.4061	10.532	7.08421	8.89227	1.83815	Rro02G032350.1	2.82222	24.2787	66.0281	18.7634	16.9866	28.5811	5.99079	5.28493	0.662808	1.65715
Rro01G020580.1	0.870357	0.081984	0.157626	2.66094	0.119557	112.42	0	0	0	Rro02G032170.1	21.5333	57.7198	27.4891	65.3312	35.542	83.9582	37.3417	46.1741	60.0268	1.1399
Rro01G020600.1	86.2168	28.1415	36.4929	58.0884	144.843	15.978	66.8813	78.586	37.3453	Rro02G032130.1	714.49	179.189	302.443	447.85	357.198	429.738	680.686	720.64	377.59	1.15162
Rro01G020630.1	16.2184	168.534	70.5939	10.1417	33.7905	26.361	49.3984	21.1574	2.16732	Rro02G032010.1	0	0	0	0	0	0	2.77115	0.1068	0	1.14874
Rro01G029900.1	371.922	477.894	344.399	105.554	337.972	166.827	741.244	712.692	316.152	Rro02G000650.1	24.5995	43.1132	19.2608	16.5557	31.4135	19.8387	62.0789	77.3078	27.8357	1.60576
Rro01G029920.1	0.134161	0	0	0	0	0	0	0.006374	0	Rro02G000570.1	34.2545	4.86707	111.631	12.3481	37.9082	3.88306	2.33909	0.789461	0.381168	1.38937
Rro01G029980.1	3.4305	3.02925	2.24578	2.53058	3.53012	4.64645	5.2268	9.07731	2.09325	Rro02G000550.1	24.9065	13.5789	19.8192	5.20132	11.7815	14.175	7.17209	9.94435	4.60873	1.53336
Rro01G030090.1	5.65694	6.19304	4.04918	0.508541	3.24698	2.85297	7.71153	6.00538	2.81279	Rro02G000510.1	14.4502	12.7166	7.2906	8.25706	7.1933	8.87329	8.33474	9.04997	4.8557	1.05815
Rro01G030160.1	619.783	314.75	615.274	437.823	755.976	374.576	242.675	272.323	128.279	Rro02G000420.1	55.8353	0	0	5.89517	11.2423	0	0.154214	9.21047	0	1.7672
Rro01G030190.1	1.66717	0.665303	1.21198	0.920952	4.68449	4.65262	2.9555	4.64368	4.17125	Rro02G000390.1	0.011125	15.219	1.32401	5.64243	2.87688	15.3637	5.82591	2.92419	0.337128	NAN
Rro01G030320.1	60.3061	62.0458	50.2308	60.5556	87.1555	69.8513	65.1378	72.3104	81.4675	Rro02G000350.1	113.07	159.628	100.101	71.5967	131.146	170.346	162.288	174.076	88.8502	NAN
Rro01G030330.1	0	0	0	0.140664	0	6.03529	0	0	0.317129	Rro02G000340.1	0.013624	18.2732	0	0.017326	0	0.539138	0.235799	0.590138	0	0.0694583
Rro01G030340.1	0.543967	0.814029	0.481769	0	0.456894	1.92024	0.162763	0	0.322618	Rro02G000330.1	7.571	102.394	13.6774	0.191886	0.117789	54.0746	1.21884	1.80586	0.142501	1.78721
Rro01G030400.1	39.582	57.2906	46.9007	77.9175	83.5858	37.1979	56.3138	57.1775	49.7961	Rro02G000280.1	10.4066	9.81253	11.4523	4.16935	15.4925	5.74266	10.1188	9.62255	4.20138	1.74041
Rro01G030460.1	45.3193	34.1268	40.3169	37.2837	54.6724	54.3353	55.4494	84.033	83.652	Rro02G000260.1	43.5342	23.4198	20.7297	15.8406	33.3111	42.0403	44.4961	41.7407	47.4409	NAN
Rro01G002820.1	0	0	0	0	0	0	0	0	0	Rro02G028350.1	0	0.041474	0	0	0	0	0	0.026407	0	0.870496
Rro01G003040.1	0	0	0	0	0	0	0	0	0	Rro02G028150.1	0	0	0.013881	0	0	0.004107	0	0	0	1.42183
Rro01G003180.1	0	0	0	0	0	0	0	0	0	Rro02G028080.1	0	0	0	0	0	0.042346	0	0.030312	0	1.71179
Rro01G003240.1	0	0	0	0	0	0	0	0	0	Rro02G027960.1	0	0.051226	0	0.011848	0	0	0.027834	0.041412	0.032576	NAN
Rro01G003270.1	0	0	0	0	0	0	0	0	0	Rro02G027950.1	0	0	0	0	0	0	0	0	0	0.818839
Rro01G003330.1	0	0	0	0	0	0	0	0	0	Rro02G027940.1	0	0	0	0	0	0	0	0	0	2.48641
Rro01G003500.1	0	0	0	0	0	0	0	0	0	Rro02G027880.1	11.7955	8.41447	2.13968	3.43221	1.26662	10.1302	7.18144	4.42595	0.579553	0.304696
Rro01G003590.1	0	0	0.016855	0.010348	0	0	0	0	0	Rro02G027830.1	0	0.013401	0	0	0	0	0.000786	0	0.033209	0.00606472
Rro01G003850.1	0	0	0	0.008669	0.03002	0	0.056287	0.253773	0.186748	Rro02G027690.1	0	0	0	0	0	0	0	0	0	0.492474
Rro01G003870.1	12.0768	5.56017	2.34425	1.11421	6.71541	5.10682	9.11156	6.56016	1.81349	Rro02G027490.1	0	0	0	0	0	0	0	0	0	1.94138
Rro01G003920.1	0	0	0	0	0	0.087861	0	0	0	Rro02G027450.1	0	0	0	0	0	0	0	0	0	3.0477
Rro01G003960.1	0	0	0	0	0	0	0	0	0	Rro02G027260.1	0	0	0	0	0	0	0	0	0	1.59496
Rro01G003980.1	0	0	0	0	0	0	0	0	0	Rro02G027100.1	0	0	0	0	0	0	0	0	0	0.0910206
Rro01G018750.1	0.631606	7.12825	2.3679	0.407206	1.18299	6.94889	0.194669	0.362852	0.372486	Rro02G034780.1	0.200497	0.261842	0.49671	3.89916	0.404593	0.304699	0.24323	0	0	2.12013
Rro01G018880.1	0.134558	2.92534	0.248967	0.145215	0.189411	2.68011	0.881696	0.325568	0.066641	Rro02G034650.1	0.522898	0.932691	0.281128	0.149245	0.977924	2.59218	2.0367	2.73391	0.179063	3.99359
Rro01G018950.1	0	0	0	0	0	0	0	0	0	Rro02G034580.1	0	0	0	0.074117	0	41.2154	0.76181	0.93429	0.206745	0.978583
Rro01G018990.1	42.1213	22.9999	14.3911	17.9858	40.7668	22.1216	21.3944	16.5577	13.0692	Rro02G034470.1	7.64173	10.2493	64.3775	9.7641	5.73508	25.0312	10.2797	8.53414	5.33401	2.90607
Rro01G019010.1	0.146196	0	0	0.356391	0	10.376	0	0	0	Rro02G034450.1	9.11991	4.6086	39.2777	93.0274	8.1666	53.3728	18.7155	10.433	157.463	1.85406
Rro01G019170.1	12.0515	6.45279	12.7695	3.09501	8.16212	16.6667	27.4877	16.0845	3.49764	Rro02G034360.1	96.1895	118.066	78.8193	88.2192	86.4984	70.6135	154.063	72.5015	54.6678	1.11919
Rro01G019190.1	14.1795	17.06	15.5305	9.02207	32.4542	9.10619	13.8195	6.62608	5.39788	Rro02G034280.1	4.25726	5.15698	11.4119	15.8582	14.8858	18.1055	44.5388	22.8209	14.4147	NAN
Rro01G019220.1	3.3814	4.31723	12.906	5.83321	1.09831	12.5082	12.4467	3.42787	1.23073	Rro02G034220.1	25.5615	11.3618	70.2275	2.97709	1.92006	71.9028	6.68989	2.27521	0.9044	2.35639
Rro01G019240.1	8.1203	4.09711	0.743771	0.389707	3.6139	2.47393	2.35993	1.00358	0.106309	Rro02G034170.1	4.3062	1.80292	0.461005	1.24437	0.954677	1.70519	0.669426	0.226601	0.062953	1.46107
Rro01G019440.1	15.4988	14.215	24.1149	11.5186	12.1163	22.997	17.0196	14.3427	5.03734	Rro02G033940.1	0	196.335	32.5507	37.507	29.3435	33.3527	188.701	157.299	42.8367	1.91569
Rro01G025410.1	2.60029	11.6451	2.6794	7.49356	1.30847	12.9856	16.7425	23.9533	16.0616	Rro02G008090.1	14.4591	20.0346	6.44326	5.97816	9.97235	14.0037	18.3717	14.2154	6.02745	1.69251
Rro01G025450.1	64.6032	27.725	3.75735	0.312574	6.54462	0.260868	0.171295	0.041911	0	Rro02G008080.1	0	44.7649	0	0	0	0	0	0	0	1.50568
Rro01G025530.1	20.2648	12.2148	11.941	15.3022	27.2118	19.93	20.1752	14.6138	12.1431	Rro02G008050.1	15.2191	2.51013	1.88992	1.94123	1.07634	10.2879	2.47242	2.62127	0.210595	1.39407
Rro01G025540.1	19.6284	32.4493	7.96275	25.5011	10.5718	86.167	24.9721	16.6707	13.0437	Rro02G008040.1	10.6068	242.154	4.44617	8.16117	7.9136	28.6778	8.90984	4.70975	1.10311	0.243576
Rro01G025660.1	152.233	126.567	139.461	45.6407	135.335	87.6745	171.033	184.782	165.463	Rro02G008010.1	0	0.090756	0.347101	0	0	0	0	0	0	NAN
Rro01G025880.1	19.0216	17.7496	52.7863	32.4736	36.568	23.6456	20.8438	23.1595	19.1273	Rro02G007840.1	59.1691	35.093	47.6425	32.305	61.8827	43.7837	40.971	35.1838	21.7715	0.295938
Rro01G025920.1	0.688545	0	0.876857	0	0.326857	0	0.187966	0	0	Rro02G007830.1	1.20152	2.74441	0.730165	0.476092	0.366894	2.30108	0.524063	0.137394	0	0.435978
Rro01G025930.1	925.25	112.745	16.4217	6.37538	44.5037	33.7694	12.7563	3.2046	0.047069	Rro02G007820.1	151.253	16.8374	17.4903	9.73268	116.362	28.6677	34.0379	5.75706	0.664888	0.212405
Rro01G009730.1	2.74131	47.3723	23.7828	0.382669	25.732	4.4754	9.28433	4.18469	3.79259	Rro02G011640.1	127.499	20.2725	69.5481	5.39401	66.7825	28.1902	42.2593	32.4514	11.4015	0.408297
Rro01G009770.1	4.76985	14.5903	13.6764	2.03736	6.69711	22.7495	6.13526	3.68446	0.236549	Rro02G011620.1	41.4728	28.969	185.889	96.4082	33.5671	70.4554	61.7497	31.9956	23.6399	1.29745
Rro01G009780.1	90.7152	43.4674	316.89	95.9135	23.9612	146.793	29.7825	8.41402	12.7076	Rro02G011570.1	410.068	102.871	474.479	160.576	226.547	232.835	136.795	45.5554	70.8152	0.371966
Rro01G009800.1	1.55755	18.8382	2.69944	19.4391	5.20552	16.9927	9.27887	8.21145	2.32401	Rro02G011540.1	0	0.077742	0	0	0	0.311574	0	0	0	3.27052
Rro01G009900.1	13.3356	17.6692	12.9617	30.8898	30.1363	36.6866	20.0182	25.7793	29.0043	Rro02G011400.1	6.33614	14.4493	24.6493	13.4614	12.3634	26.2544	15.0016	16.1632	13.8292	NAN
Rro01G009940.1	2.10635	2.67888	12.8628	12.1641	11.0632	0.719778	4.69965	1.98072	3.26536	Rro02G011350.1	6.07567	0.352265	3.92933	0.416032	25.6555	0.023691	2.2881	0.332999	0.064197	3.95935
Rro01G010060.1	7.31042	10.5299	2.77586	8.2824	22.8182	12.7881	12.3167	15.8619	5.99081	Rro02G011220.1	2.82105	54.511	1.18517	53.6237	25.6384	30.2385	75.3956	226.985	241.774	0.647266
Rro01G010160.1	31.7198	52.0057	40.1143	87.797	35.6477	117.2	53.7456	77.8659	77.6717	Rro02G011150.1	10.0021	27.5219	9.37363	4.05196	7.78656	16.9164	6.14844	7.30354	2.37192	0.736292
Rro01G019410.1	49.3865	45.5505	63.4003	65.8339	35.7086	60.5007	51.717	43.001	59.7146	Rro02G033810.1	4.01555	0.441652	2.04611	6.15668	5.43413	3.39712	6.67796	3.2817	2.42396	1.84092
Rro01G019440.1	15.4988	14.215	24.1149	11.5186	12.1163	22.997	17.0196	14.3427	5.03734	Rro02G033690.1	2.41266	3.25329	8.7798	72.0076	1.00697	24.5677	1.82356	1.68684	0.403477	2.00563
Rro01G019490.1	135.58	61.6775	235.486	34.3329	251.639	89.6724	272.78	149.083	90.1281	Rro02G033640.1	360.846	99.5954	181.948	107.612	162.939	88.2554	154.459	122.383	93.2438	NAN
Rro01G019550.1	27.9061	23.1227	16.8083	65.6222	25.4197	40.4832	34.6035	37.3214	57.2384	Rro02G033630.1	5.48684	8.9062	12.2923	19.694	10.0932	7.91526	10.8201	13.5939	15.0014	NAN
Rro01G019620.1	32.1453	23.1593	17.4403	72.2847	22.0498	31.0001	40.2259	25.4589	14.2205	Rro02G033590.1	4.11393	12.1076	2.17971	2.54964	4.73803	2.88726	1.68557	0.697111	0.088702	2.16545
Rro01G019630.1	13.1959	13.0792	4.45047	3.72846	9.67382	11.2146	20.6988	27.0702	21.7195	Rro02G033530.1	26.946	12.3267	11.0505	6.90658	24.6801	6.85996	20.9368	14.2186	8.33163	3.48245
Rro01G019730.1	0	0	0	0.34362	0.442708	4.26236	4.91478	10.2725	24.1648	Rro02G033420.1	12.174	15.1798	20.4291	4.47372	111.756	7.32083	4.54856	0.483366	0.043145	NAN
Rro01G002190.1	0.031402	0.324154	0	0	0	0.080472	0	0	0	Rro02G028290.1	0	0	0	0	0	0	0	0	0	2.67643
Rro01G002210.1	0	0	0	0	0	0	0	0	0	Rro02G028090.1	0	0	0	0	0	0	0	0	0	1.58737
Rro01G002280.1	0.00093	0	0	0	0.006473	0.0083	0.00188	0	0	Rro02G027870.1	0	0.10229	0.029145	0.012805	0	0.120393	0.111795	0.020309	0	5.00581
Rro01G002390.1	0	0	0	0	0	0	0	0	0	Rro02G027790.1	0	0	0	0	0	0	0	0	0	2.77513
Rro01G002520.1	0	0	0	0	0	0	0	0	0	Rro02G027690.1	0	0	0	0	0	0	0	0	0	0.190649
Rro01G002650.1	0	0	0.008565	0	0	0.000843	0.012229	0.00311	0	Rro02G027530.1	0	0	0	0	0	0	0	0	0	0.298026
Rro01G002730.1	0	0	0	0	0	0	0	0	0	Rro02G027340.1	0	0	0	0	0	0	0	0	0	1.09963
Rro01G002820.1	0	0	0	0	0	0	0	0	0	Rro02G027250.1	0	0	0	0	0	0	0	0	0	0.399932
Rro01G021050.1	73.6661	77.1087	27.7192	28.2272	14.4192	40.0202	38.8868	32.3231	5.39107	Rro02G031180.1	133.192	11.3873	133.912	23.7258	35.0725	26.0839	8.5657	5.15694	0.132605	2.09006
Rro01G021080.1	11.5861	12.9491	11.4217	21.4699	17.3904	31.4578	14.7704	17.8118	13.1635	Rro02G031160.1	8.63378	10.0538	10.4202	8.14153	15.2381	6.04126	11.7698	9.22111	2.29058	0.161308
Rro01G021090.1	74.7503	59.0979	59.3707	36.1517	69.6444	57.1751	94.0593	117.36	91.2057	Rro02G031140.1	13.0181	9.86205	5.15692	5.28283	12.015	9.36084	14.1886	11.5452	7.27897	2.77269
Rro01G021110.1	11.261	15.9349	36.7271	48.6138	19.6992	69.297	22.2567	17.2981	14.6999	Rro02G031130.1	10.9769	12.5093	7.3169	19.0624	12.824	23.7927	12.8299	14.7417	12.5054	1.01391
Rro01G021160.1	52.3266	73.791	26.6739	52.9403	66.6447	57.6202	7.35172	4.11866	1.67075	Rro02G031070.1	34.8534	7.75885	7.17816	4.59583	6.09906	6.86448	10.6099	4.17623	1.50111	0.0687951
Rro01G021190.1	0.325993	12.2966	1.54042	13.5337	0.834279	10.2593	1.31119	1.42081	0.846823	Rro02G031020.1	2.05775	2.87467	0.271866	1.70824	0	0.622881	0.234335	0	0	0.0496049
Rro01G015810.1	5.76556	259.747	264.304	10327.1	43.9757	1675.04	5.76408	12.641	0.065491	Rro02G038330.1	0	0.727643	0.30291	0.448749	0	0.549321	0	0	0	0.198325
Rro01G016020.1	0	0	0.016747	0	0	0	0.01056	0.009634	0	Rro02G038080.1	0	0	0	0	0	0	0	0	0	1.36292
Rro01G016120.1	43.812	10.1757	123.576	59.0859	227.005	34.5017	1653.66	949.132	739.856	Rro02G037930.1	130.302	77.0556	916.796	409.566	98.7249	294.615	68.5356	12.5032	22.9754	NAN
Rro01G016240.1	0	0	0	0	0	0.018035	0	0.024487	0	Rro02G037670.1	5.19374	45.7609	1.44478	2.25066	0.504358	34.1696	0	0	0	NAN
Rro01G016350.1	225.854	228.954	723.247	766.625	193.693	320.753	641.057	587.686	203.425	Rro02G037500.1	51.3427	6.79585	56.0467	57.9451	92.7176	7.1756	48.4774	96.8344	268.188	0.175596
Rro01G016390.1	0	0	0	0	0	0	0	0	0	Rro02G037480.1	14.1399	14.6879	7.60045	10.2883	12.3735	9.60875	9.25468	9.7705	6.81032	0.313995
Rro01G016460.1	46.3129	47.0031	42.3509	41.3976	48.4626	43.019	51.802	52.5623	79.9312	Rro02G037450.1	17.6814	19.2474	23.034	86.1699	25.6178	19.9032	34.1605	30.0658	78.1642	0.619204
Rro01G001610.1	0	0	0	0	0	0	0	0	0	Rro03G025430.1	0	0	0	0	0	0	0	0	0	1.61351
Rro01G001860.1	0	0	0	0	0	0	0	0	0	Rro03G025440.1	0	0.008059	0	0	0	0	0	0	0.001324	0.247265
Rro01G002080.1	0	0	0	0	0	0	0	0	0	Rro03G025520.1	0	0.036982	0	0	0	0	0.054188	0	0	0.0509389
Rro01G002280.1	0.00093	0	0	0	0.006473	0.0083	0.00188	0	0	Rro03G025590.1	0	0	0	0	0	0	0	0	0	0.0356329
Rro01G002380.1	0	0	0	0	0	0	0	0	0	Rro03G025670.1	0	0	0	0	0	0	0	0	0	0.0739515
Rro01G002480.1	0	0	0	0	0	0	0	0	0	Rro03G025700.1	0.017194	0	0	0	0	0.049052	0.266612	0.029131	0.068375	0.36342
Rro01G002700.1	0	0	0	0	0	0	0	0	0	Rro03G025790.1	0	0	0	0	0	0	0	0	0	2.53402
Rro01G002960.1	0	0	0	0	0	0	0	0	0	Rro03G025930.1	0	0	0	0	0.27168	0.294054	0	0	0	1.62127
Rro01G003180.1	0	0	0	0	0	0	0	0	0	Rro03G026060.1	0.184917	0.256569	0.165299	0.69781	0.415385	0.311652	0.028754	0.156679	0.036128	NAN
Rro01G003270.1	0	0	0	0	0	0	0	0	0	Rro03G026170.1	0	0.002945	0	0	0	0	0	0	0	0.659942
Rro01G003290.1	0.009719	0.003428	0	0	0	0	0	0	0	Rro03G026290.1	0	0	0	0	0	0	0	0	0	0.427015
Rro01G003300.1	0	0	0	0	0	0	0	0	0	Rro03G026320.1	0	0	0	0	0	0	0	0	0	0.571966
Rro01G003480.1	0.000931	0.001745	0	0	0	0	0	0	0	Rro03G026330.1	0.025184	0	0	0	0	0	0	0	0	3.13515
Rro01G003560.1	0	0	0	0	0	0	0	0	0	Rro03G026410.1	0.047236	0	0	0	0	0	0	0.109426	0.029712	1.57472
Rro01G003570.1	0	0	0	0	0	0	0	0	0	Rro03G026420.1	0	0	0	0	0	0	0	0	0	NAN
Rro01G002660.1	0	0	0	0	0	0	0	0	0	Rro03G025210.1	0	0	0	0	0	0	0	0	0	1.32373
Rro01G002820.1	0	0	0	0	0	0	0	0	0	Rro03G025260.1	0	0	0	0	0	0.032645	0	0	0	0.278693
Rro01G002850.1	0	0.016772	0	0	0	0	0.037748	0.026461	0.598433	Rro03G025400.1	0	0.048689	0	1.41744	0.800249	0.888283	0	0.083453	0.269265	0.0958518
Rro01G002860.1	0	0.016215	0.061062	0	0.117032	0	0.059279	0.109385	0.202513	Rro03G025420.1	0.047935	0	0	0.037672	0	0.262394	0.06233	0	0	0.330417
Rro01G003030.1	0	0	0	0	0	1.47889	0	0.358279	0.554812	Rro03G025430.1	0	0	0	0	0	0	0	0	0	0.123779
Rro01G003260.1	0	0	0	0.003993	0	0.012333	0	0.006655	0.003326	Rro03G025450.1	0	0.018821	0.013538	0	0	0.003951	0	0	0	0.148232
Rro01G003280.1	0	0	0	0	0	0	0	0	0	Rro03G025670.1	0	0	0	0	0	0	0	0	0	1.54235
Rro01G003420.1	0	0	0	0	0	0	0	0	0	Rro03G025700.1	0.017194	0	0	0	0	0.049052	0.266612	0.029131	0.068375	5.11755
Rro01G003480.1	0.000931	0.001745	0	0	0	0	0	0	0	Rro03G025710.1	0	0.0342	0	0	0	0.049702	0.12656	0.064536	0	0.0320711
Rro01G003500.1	0	0	0	0	0	0	0	0	0	Rro03G025840.1	0	0	0	0	0	0.554215	0	0	0	1.22568
Rro01G003570.1	0	0	0	0	0	0	0	0	0	Rro03G025960.1	0	0	0	0	0	0.168279	0	0	0	0.0255934
Rro01G003700.1	0	0.001983	0	0	0	0	0	0	0	Rro03G026080.1	0	0.001973	0	0	0	0	0	0	0	0.111788
Rro01G002220.1	0	0	0	0	0	0	0	0	0	Rro03G026890.1	0	0	0	0	0	0	0	0	0	0.60978
Rro01G002470.1	0	0	0	0	0	0	0	0	0	Rro03G026980.1	0	0	0	0	0	0	0	0	0	1.9569
Rro01G002480.1	0	0	0	0	0	0	0	0	0	Rro03G027000.1	0	0	0	0	0	0	0	0	0	0.4358
Rro01G002490.1	0	0	0	0	0	0	0	0	0	Rro03G027010.1	0	0	0	0	0	0	0	0	0	0.292547
Rro01G002550.1	0	0	0	0	0	0	0	0	0	Rro03G027200.1	0.031718	0	0	0	0	0	0	0	0	0.0178176
Rro01G002700.1	0	0	0	0	0	0	0	0	0	Rro03G027420.1	0	0.007822	0	0.006733	0	0.039754	0	0.030279	0.008328	0.0175447
Rro01G002730.1	0	0	0	0	0	0	0	0	0	Rro03G027540.1	0	0	0	0	0	0	0	0	0	3.42298
Rro01G002820.1	0	0	0	0	0	0	0	0	0	Rro03G027630.1	0	0	0	0	0	0	0	0	0	1.23857
Rro01G000540.1	119.9	358.971	148.192	141.43	367.051	424.62	267.322	232.574	177.481	Rro03G025240.1	2.29754	3.31057	0.330613	0	2.94382	2.11477	2.74859	1.52318	0.166414	2.33753
Rro01G000610.1	0	0	0	0	0.478324	0	0.07112	0.335913	0	Rro03G025400.1	0	0.048689	0	1.41744	0.800249	0.888283	0	0.083453	0.269265	1.67063
Rro01G000750.1	0	0	0	0	0	0	0	0	0	Rro03G025580.1	0	0	0	0	0	0	0	0	0	NAN
Rro01G000850.1	0	0	0	0	0	0	0	0	0	Rro03G025640.1	0.007592	0	0	0	0	0	0	0	0	1.52656
Rro01G000920.1	0	0	0	0	0	0	0	0	0	Rro03G025660.1	0	0	0	0	0	0	0	0	0	2.17576
Rro01G001030.1	0	0	0	0	0	0	0	0	0	Rro03G025900.1	0	0	0	0	0	0	0	0	0	1.23891
Rro01G001060.1	0	0	0	0	0	0	0	0	0	Rro03G026050.1	0	0.221582	0	0	0	0	0	0	0	0.0101507
Rro01G003960.1	0	0	0	0	0	0	0	0	0	Rro03G022850.1	0	0	0	0	0	0	0	0	0	0.180918
Rro01G003980.1	0	0	0	0	0	0	0	0	0	Rro03G022860.1	0	0	0	0	0	0	0	0	0	0.515098
Rro01G003990.1	0	0	0	0	0	0	0	0	0	Rro03G022870.1	0	0	0	0	0	0	0	0	0	2.52565
Rro01G004000.1	0	0	0	0	0	0	0	0	0	Rro03G022880.1	0	0	0	0.265733	0	0	0	0.065823	0	0.0424802
Rro01G004150.1	0	0	0	0	0	0	0	0	0	Rro03G023130.1	0	0	0	0	0	0	0	0	0	NAN
Rro01G004320.1	0	0.139693	0.162352	2.27841	0	48.8669	0	0.756572	0	Rro03G023280.1	0.424959	0.116099	0	0.14366	0	39.2518	0	0	0	2.73991
Rro01G006900.1	0	0	0	0	0	0	0	0	0	Rro03G023900.1	0	0	0	0	0	0	0	0	0	1.59934
Rro01G006920.1	0	0	0	0	0	0	0.00607	0.003003	0	Rro03G023950.1	0	0	0	0	0	0	0	0	0	0.0158505
Rro01G007180.1	0	4.07069	0.822961	1.40384	1.44115	30.3102	77.7221	30.796	0.750779	Rro03G024030.1	0	0.892343	0.144507	0	0.171896	0.179448	0.941042	0.227502	0	0.254656
Rro01G007320.1	0.976701	0.942799	0.902433	0.079046	1.5904	1.03647	1.58774	1.3922	0.04265	Rro03G024070.1	0.908631	1.51453	1.19276	0.235604	0.481863	1.11642	0.956809	0.72233	0.61275	1.44235
Rro01G007390.1	35.9216	23.425	23.2284	24.7628	28.2963	37.0148	34.8093	31.1718	50.2765	Rro03G024120.1	1.89784	84.6142	70.4482	23.2318	28.3747	2.93474	0.893911	0	0.143342	0.342186
Rro01G007410.1	14.5756	17.3367	8.90211	5.38815	15.8541	10.2311	17.9725	20.5212	21.5559	Rro03G024130.1	1.58525	25.0658	2.16245	3.23606	2.88226	8.77471	4.5612	4.76167	1.79071	0.356144
Rro01G002000.1	0	0	0	0	0	0	0	0	0	Rro03G023580.1	0	0	0	0	0	0	0	0	0	1.43779
Rro01G002010.1	0	0	0	0	0	0	0	0	0	Rro03G023570.1	0	0	0	0	0	0	0.068063	0.043404	0.067113	0.310441
Rro01G002190.1	0.031402	0.324154	0	0	0	0.080472	0	0	0	Rro03G023530.1	0	0	0	0	0	0	0	0	0	NAN
Rro01G002240.1	0	0	0	0	0	0	0	0	0	Rro03G023460.1	0	0.002944	0	0	0	0	0.034636	0.031445	0.011669	3.24341
Rro01G002390.1	0	0	0	0	0	0	0	0	0	Rro03G023370.1	0	0	0	0	0	0	0	0	0	0.497359
Rro01G002520.1	0	0	0	0	0	0	0	0	0	Rro03G023110.1	0	0	0	0	0	0	0	0	0	1.96488
Rro01G002760.1	0	0	0	0	0	0	0	0	0	Rro03G023000.1	0	0	0	0	0	0	0	0	0.054191	1.5786
Rro01G003010.1	0	0	0	0	0	0	0	0	0	Rro03G022770.1	0	0	0	0	0.054005	0	0	0	0	0.157112
Rro01G003250.1	0.017991	0	0	0	0.035175	0	0	0.039899	0.02346	Rro03G022560.1	0	0	0	0	0	0	0	0	0	NAN
Rro01G001830.1	0	0	0	0	0	0	0	0	0	Rro03G026060.1	0.184917	0.256569	0.165299	0.69781	0.415385	0.311652	0.028754	0.156679	0.036128	0.727366
Rro01G002090.1	0	0	0	0	0	0	0	0	0	Rro03G025920.1	0	0	0	0	0	0	0	0	0	NAN
Rro01G002150.1	0	0.005102	0	0	0	0	0	0	0	Rro03G025790.1	0	0	0	0	0	0	0	0	0	NAN
Rro01G002280.1	0.00093	0	0	0	0.006473	0.0083	0.00188	0	0	Rro03G025710.1	0	0.0342	0	0	0	0.049702	0.12656	0.064536	0	0.472896
Rro01G002290.1	0	0.00813	0	0	0	0	0	0	0	Rro03G025700.1	0.017194	0	0	0	0	0.049052	0.266612	0.029131	0.068375	1.23325
Rro01G002520.1	0	0	0	0	0	0	0	0	0	Rro03G025600.1	0	0.534451	0	0	0	0	0	0	0	0.143627
Rro01G002650.1	0	0	0.008565	0	0	0.000843	0.012229	0.00311	0	Rro03G025590.1	0	0	0	0	0	0	0	0	0	NAN
Rro01G002760.1	0	0	0	0	0	0	0	0	0	Rro03G025520.1	0	0.036982	0	0	0	0	0.054188	0	0	NAN
Rro01G003410.1	0	0	0	0	0	0	0	0	0	Rro03G027540.1	0	0	0	0	0	0	0	0	0	1.60191
Rro01G003470.1	0	0.022232	0	0	0	0	0	0	0	Rro03G027500.1	0.186829	0.042198	0	0	0	0.021335	0.079356	0	0	2.1888
Rro01G003480.1	0.000931	0.001745	0	0	0	0	0	0	0	Rro03G027460.1	0	0	0	0	0	0	0	0	0	3.19171
Rro01G003560.1	0	0	0	0	0	0	0	0	0	Rro03G027200.1	0.031718	0	0	0	0	0	0	0	0	1.65843
Rro01G003570.1	0	0	0	0	0	0	0	0	0	Rro03G027120.1	0	0	0	0	0	0	0	0	0	4.62833
Rro01G003650.1	0	0	0	0	0	0	0	0	0	Rro03G026950.1	0.675983	0	0.648248	0.042335	1.51392	0.209728	0.439824	0	0	2.1752
Rro01G003740.1	0.051228	0.04731	0.067388	0	0	0	0	0	0	Rro03G026860.1	0	0	0	0	0	0	0	0	0	NAN
Rro01G003170.1	0	0	0	0	0	0	0	0	0	Rro03G025910.1	0	0	0	0	0	0	0	0	0	1.23082
Rro01G003280.1	0	0	0	0	0	0	0	0	0	Rro03G025790.1	0	0	0	0	0	0	0	0	0	1.21202
Rro01G003290.1	0.009719	0.003428	0	0	0	0	0	0	0	Rro03G025770.1	0.022247	0	0	0	0	0	0	0	0	NAN
Rro01G003410.1	0	0	0	0	0	0	0	0	0	Rro03G025710.1	0	0.0342	0	0	0	0.049702	0.12656	0.064536	0	1.24407
Rro01G003480.1	0.000931	0.001745	0	0	0	0	0	0	0	Rro03G025590.1	0	0	0	0	0	0	0	0	0	3.38217
Rro01G003560.1	0	0	0	0	0	0	0	0	0	Rro03G025400.1	0	0.048689	0	1.41744	0.800249	0.888283	0	0.083453	0.269265	4.96938
Rro01G003570.1	0	0	0	0	0	0	0	0	0	Rro03G025260.1	0	0	0	0	0	0.032645	0	0	0	1.49532
Rro01G005970.1	297.982	17.7384	495.752	67.2928	49.2337	110.704	91.8384	9.45946	1.15844	Rro03G023800.1	0	0	0	0	0	0.575345	0.089026	0	0	1.4219
Rro01G006160.1	56.1942	64.7078	61.4216	86.3613	85.4068	62.0954	83.7619	71.3507	64.8533	Rro03G023650.1	70.5842	49.064	67.7464	44.0257	88.9544	47.1594	79.1031	77.6859	41.0858	3.1984
Rro01G006290.1	0.177755	0	0	0	0	0	0	0	0	Rro03G023580.1	0	0	0	0	0	0	0	0	0	2.30336
Rro01G006300.1	0	0	0	0	0	0	0	0	0	Rro03G023410.1	0.146003	0	0	0	0	0	0	0.443499	0	0.195396
Rro01G006310.1	0.02427	0	0	0	0	0	0	0	0	Rro03G023400.1	0	0	0	0	0.140675	0	0.027103	0	0	2.07048
Rro01G006330.1	0	0	0	0	0	0	0	0	0	Rro03G023370.1	0	0	0	0	0	0	0	0	0	NAN
Rro01G001930.1	0	0	0	0	0	0	0	0	0	Rro04G024630.1	0	0	0	0	0	0	0	0	0	0.201881
Rro01G002080.1	0	0	0	0	0	0	0	0	0	Rro04G024770.1	0	0	0	0	0	0	0	0	0	0.192628
Rro01G002190.1	0.031402	0.324154	0	0	0	0.080472	0	0	0	Rro04G024940.1	0	0	0	0	0	0	0	0	0	0.604318
Rro01G002320.1	11.3294	7.15117	9.61924	5.91341	1.18321	5.77042	0.191954	0.172935	0.097941	Rro04G025200.1	1.85606	0.433962	1.73854	0.271536	1.5115	0.535327	1.65724	1.19735	0.316127	NAN
Rro01G002520.1	0	0	0	0	0	0	0	0	0	Rro04G025380.1	6.97031	1.9007	1.88915	3.1889	5.28057	3.13144	6.18071	7.96581	5.06266	2.36169
Rro01G002590.1	1.62785	2.83993	1.98914	5.67165	7.49691	6.20761	4.93681	6.93404	3.18759	Rro04G025570.1	0.174062	0.204342	0.037568	0.330513	0.351338	1.59281	0.489511	2.85776	1.06391	1.66935
Rro01G002650.1	0	0	0.008565	0	0	0.000843	0.012229	0.00311	0	Rro04G025820.1	0.002732	0	0	0	0	0	0	0	0	0.157112
Rro01G002680.1	0	0	0	0	0	0	0	0	0	Rro04G025840.1	0	0	0	0	0	0	0	0	0	0.478172
Rro01G002850.1	0	0.016772	0	0	0	0	0.037748	0.026461	0.598433	Rro04G026020.1	0	0	0	0	0	0	0	0	0	0.270961
Rro01G002970.1	0	0	0	0	0.020774	0	0.048154	0	0	Rro04G026100.1	0	0.013015	0.030945	0	0	0	0	0	0	0.0299612
Rro01G003180.1	0	0	0	0	0	0	0	0	0	Rro04G026250.1	0.066066	0.085889	0.056647	2.30517	0.204861	1.18598	0.287934	0.351318	0.037283	0.406172
Rro01G003240.1	0	0	0	0	0	0	0	0	0	Rro04G026290.1	0	0.090672	0	0.205002	0.171081	0.002444	0.045497	0.043462	0.028561	4.46736
Rro01G003310.1	0	0	0	0	0	0	0	0	0	Rro04G026300.1	0	0	0	0	0	0	0	0	0	1.18727
Rro01G003470.1	0	0.022232	0	0	0	0	0	0	0	Rro04G026340.1	0	0	0	0	0	0	0	0	0	NAN
Rro01G003480.1	0.000931	0.001745	0	0	0	0	0	0	0	Rro04G026400.1	0	0	0	0	0	0	0	0	0	2.65928
Rro01G003560.1	0	0	0	0	0	0	0	0	0	Rro04G026440.1	0.033363	0	0	0	0.029131	0	0.201808	0.633418	0.930518	NAN
Rro01G003590.1	0	0	0.016855	0.010348	0	0	0	0	0	Rro04G026520.1	0.008814	0	0.031343	0	0	0.009643	0	0	0.003587	1.69782
Rro01G003740.1	0.051228	0.04731	0.067388	0	0	0	0	0	0	Rro04G026630.1	0	0	0	0	0	0	0	0	0	0.0832165
Rro01G003950.1	0	0	0	0	0	0	0	0	0	Rro04G026700.1	0	0	0	0	0	0	0	0.003843	0	1.22125
Rro01G002950.1	0	0	0	0	0	0	0	0	0	Rro04G025820.1	0.002732	0	0	0	0	0	0	0	0	0.333084
Rro01G003040.1	0	0	0	0	0	0	0	0	0	Rro04G025980.1	0	0	0	0	0	0	0	0	0	NAN
Rro01G003180.1	0	0	0	0	0	0	0	0	0	Rro04G026090.1	0.017904	0	0	0.058418	0.009557	0.010546	0	0.042845	0	0.571227
Rro01G003250.1	0.017991	0	0	0	0.035175	0	0	0.039899	0.02346	Rro04G026100.1	0	0.013015	0.030945	0	0	0	0	0	0	1.06781
Rro01G003420.1	0	0	0	0	0	0	0	0	0	Rro04G026200.1	0	0	0	0	0	0	0	0	0	NAN
Rro01G003480.1	0.000931	0.001745	0	0	0	0	0	0	0	Rro04G026280.1	0	0	0	0	0	0	0	0	0	1.20797
Rro01G003700.1	0	0.001983	0	0	0	0	0	0	0	Rro04G026300.1	0	0	0	0	0	0	0	0	0	0.997501
Rro01G003930.1	0	0	0	0	0	0	0	0	0	Rro04G026350.1	0	0	0	0	0	0	0	0	0	NAN
Rro01G004130.1	0	0	0	0	0	0.003924	0	0.009381	0	Rro04G026390.1	0	0.289749	0	0	0	0	0	0	0	1.93814
Rro01G004350.1	0	0	0	0	0	0	0	0	0	Rro04G026530.1	0	0	0	0	0	0	0	0	0	1.52035
Rro01G004570.1	0.189447	0	0	0.065935	0	0	0	0	0	Rro04G026620.1	0.157469	0	0	0	1.10317	0	0	0	0	2.68732
Rro01G002180.1	0	0	0	0	0	0.13382	0	0	0	Rro04G024050.1	0	0	0	0	0	0	0	0	0	0.301044
Rro01G002230.1	0	0	0	0	0	0	0	0	0	Rro04G024200.1	0	0	0	0	0	0	0	0	0	1.08946
Rro01G002280.1	0.00093	0	0	0	0.006473	0.0083	0.00188	0	0	Rro04G024430.1	0	0.01538	0	0	0	0	0	0	0	0.0798342
Rro01G002290.1	0	0.00813	0	0	0	0	0	0	0	Rro04G024500.1	0	0	0	0	0	0	0	0	0	3.95913
Rro01G002410.1	0	0	0	0	0	0	0	0	0	Rro04G024630.1	0	0	0	0	0	0	0	0	0	1.03046
Rro01G002550.1	0	0	0	0	0	0	0	0	0	Rro04G024680.1	0	0.106917	0	0	0	0	0	0	0	0.258009
Rro01G002650.1	0	0	0.008565	0	0	0.000843	0.012229	0.00311	0	Rro04G024760.1	0	0	0	0	0	0	0.047867	0	0	0.00810682
Rro01G002760.1	0	0	0	0	0	0	0	0	0	Rro04G024770.1	0	0	0	0	0	0	0	0	0	0.305346
Rro01G002840.1	0	0	0	0	0	0	0	0	0	Rro04G025030.1	0	0	0	0	0	0	0	0	0	0.283366
Rro01G001610.1	0	0	0	0	0	0	0	0	0	Rro04G025630.1	0	0	0	0	0	0	0	0	0	0.436379
Rro01G001870.1	0	0	0	0	0	0	0	0	0	Rro04G025840.1	0	0	0	0	0	0	0	0	0	0.68511
Rro01G002070.1	0	0	0	0	0	0	0	0	0	Rro04G025900.1	0	0	0	0	0	0	0	0	0	0.550149
Rro01G002210.1	0	0	0	0	0	0	0	0	0	Rro04G026080.1	0	0	0	0.036993	0.054348	0	0	0.045839	0	1.17527
Rro01G002290.1	0	0.00813	0	0	0	0	0	0	0	Rro04G026200.1	0	0	0	0	0	0	0	0	0	0.35348
Rro01G002530.1	4.22761	3.54213	2.89914	3.76333	8.11063	7.69841	8.44874	7.01979	2.95961	Rro04G026240.1	0.843354	0.53196	0.741853	3.86174	1.87943	1.58105	1.34782	0.750544	0.374714	2.02232
Rro01G002680.1	0	0	0	0	0	0	0	0	0	Rro04G026340.1	0	0	0	0	0	0	0	0	0	NAN
Rro01G002750.1	0	0	0	0	0	0	0	0	0	Rro04G026390.1	0	0.289749	0	0	0	0	0	0	0	1.38673
Rro01G002850.1	0	0.016772	0	0	0	0	0.037748	0.026461	0.598433	Rro04G026440.1	0.033363	0	0	0	0.029131	0	0.201808	0.633418	0.930518	1.68274
Rro01G001050.1	0	0	0	0	0	0	0	0	0	Rro04G025290.1	0	0	0	0	0	0.034687	0	0	0	1.84867
Rro01G001240.1	0	0	0	0	0	0	0	0	0	Rro04G025470.1	7.92438	6.63341	4.21975	2.76867	4.11435	4.87706	8.5229	7.47597	5.43142	1.66809
Rro01G001500.1	0.021634	0	0	0	0	0	0	0	0	Rro04G025710.1	0	0	0	0	0	0	0	0	0	1.86042
Rro01G001580.1	117.216	25.8822	322.255	133.822	206.94	6.65214	1.89906	1.25765	0.102548	Rro04G025800.1	0	0	0.17666	0.045771	0	0.191495	0.095589	0.118599	0.16277	1.57056
Rro01G001830.1	0	0	0	0	0	0	0	0	0	Rro04G026000.1	0	0.031313	0	0.171327	0	0.084085	0.045354	0.022307	0	1.66031
Rro01G001860.1	0	0	0	0	0	0	0	0	0	Rro04G026180.1	0	0	0	0	0	0	0	0	0	1.52248
Rro01G001870.1	0	0	0	0	0	0	0	0	0	Rro04G026200.1	0	0	0	0	0	0	0	0	0	1.27291
Rro01G002010.1	0	0	0	0	0	0	0	0	0	Rro04G026210.1	0	0	0	0	0	0	0	0	0	1.47779
Rro01G002280.1	0.00093	0	0	0	0.006473	0.0083	0.00188	0	0	Rro04G026400.1	0	0	0	0	0	0	0	0	0	1.46164
Rro01G002290.1	0	0.00813	0	0	0	0	0	0	0	Rro04G026640.1	0	0	0	0	0	0	0	0	0	NAN
Rro01G002370.1	0	0	0	0	0	0.332342	0	0	0	Rro04G026710.1	0	0	0	0	0	0	0	0	0	2.38284
Rro01G002460.1	0	0	0	0	0.124782	0.001783	0.001369	0	0	Rro04G026870.1	0	0	0	0	0	0	0	0	0	1.03136
Rro01G002610.1	0	0	0	0	0	0	0	0	0	Rro04G026880.1	0	0	0	0	0	0	0	0	0	0.0837546
Rro01G002820.1	0	0	0	0	0	0	0	0	0	Rro04G027130.1	0	0	0	0	0	0	0	0	0	NAN
Rro01G002970.1	0	0	0	0	0.020774	0	0.048154	0	0	Rro04G027270.1	0	0.676086	0	0.583327	0.730971	0.401195	1.49563	0.39017	0.4652	1.85017
Rro01G003030.1	0	0	0	0	0	1.47889	0	0.358279	0.554812	Rro04G027490.1	0.10867	0	0	0	0	0	0	0	0.068069	0.460449
Rro01G003840.1	0	0.118533	0	0	0.078069	0	0.363439	0.810543	0.627599	Rro04G024300.1	0.345083	1.32992	0.630677	1.48482	2.66025	2.49552	8.87098	10.8662	6.20895	0.167868
Rro01G003870.1	12.0768	5.56017	2.34425	1.11421	6.71541	5.10682	9.11156	6.56016	1.81349	Rro04G024530.1	0	0	0	0	0	0	0	0	0	2.18573
Rro01G003940.1	0	0	0.04241	0	0	0.002329	0	0	0	Rro04G024760.1	0	0	0	0	0	0	0.047867	0	0	0.407976
Rro01G004150.1	0	0	0	0	0	0	0	0	0	Rro04G025020.1	0	0	0	0	0	0.079896	0	0	0	0.210486
Rro01G004340.1	9.55656	31.2151	10.8357	11.2705	13.2158	9.31089	21.8994	17.0778	9.77295	Rro04G025250.1	104.512	237.045	126.654	10.8532	74.4491	50.285	35.2965	16.9581	2.85331	0.0772801
Rro01G004350.1	0	0	0	0	0	0	0	0	0	Rro04G025340.1	0	0	0	0	0	0	0	0	0	NAN
Rro01G004420.1	0	0	0	0	0	0	0	0	0	Rro04G025380.1	6.97031	1.9007	1.88915	3.1889	5.28057	3.13144	6.18071	7.96581	5.06266	0.400654
Rro01G004600.1	0.317748	0.484752	0.159194	0	0.320707	0.047829	0.345793	0.232493	0.030578	Rro04G025390.1	0	0	0.039674	0	0	0	0	0	0	0.518993
Rro01G007460.1	0.145357	4.96157	0.089054	0	0.516762	0.063276	0.206298	0.139919	0	Rro04G028660.1	16.1228	307.481	37.9214	227.869	41.3003	85.5541	21.8756	24.9853	204.378	NAN
Rro01G007570.1	0	0	0	0	0	0	0	0	0	Rro04G028710.1	4.08926	5.07522	1.34063	0.679995	5.57849	3.42626	4.48801	3.77564	1.09874	0.0650013
Rro01G007610.1	1.9483	1.00936	0.492412	0.898582	6.1379	0.821372	3.69708	2.35169	1.06824	Rro04G028850.1	14.0508	0.516158	18.0857	0.329534	3.20125	5.23353	0.543666	1.1317	0.012427	0.461545
Rro01G007700.1	0	0.096013	0.259585	0.030055	0	0.138864	0	0	0	Rro04G028950.1	3.588	0.924506	2.51256	2.78038	3.18591	3.46257	4.01163	6.47951	5.79632	0.436691
Rro01G007750.1	0.926049	3.13344	3.51989	0	0.047511	1.43232	1.13521	0.459249	0.014545	Rro04G029190.1	0	0	0	0	0	0	0	0	0	0.366611
Rro01G007790.1	28.7162	34.2248	25.4907	37.7747	34.7023	36.3797	37.4001	36.4381	29.0018	Rro04G029330.1	2.70723	1.98237	7.05241	14.2598	2.7546	2.38548	5.15036	3.36897	1.34809	NAN
Rro01G007830.1	37.198	32.2027	34.0004	19.5805	56.1965	23.309	54.0998	49.1356	55.5897	Rro04G029410.1	0.767198	21.3024	7.53028	9.67351	17.5966	8.00644	4.10037	2.67875	0.952926	0.0921875
Rro01G007660.1	0	0	0	0	0	0	0	0	0	Rro04G013970.1	3.63367	2.47162	0.468567	1.30684	1.82306	2.55399	7.08362	6.89958	7.08206	1.91778
Rro01G007680.1	105.187	7.3097	1.38308	0.05303	9.31608	1.9442	7.80028	7.70079	0.399798	Rro04G013860.1	64.9029	8.46261	165.297	43.3296	32.9116	40.0753	37.362	24.656	15.3286	0.288869
Rro01G007690.1	32.3136	22.2677	20.58	10.89	27.0598	16.5442	28.5185	27.6759	22.1778	Rro04G013830.1	28.5245	14.3344	9.79479	9.41474	12.9979	18.8737	15.7699	13.4557	8.86637	1.63189
Rro01G007740.1	5.68594	3.93614	1.57415	1.01124	3.74363	3.8994	9.41654	5.59683	3.46453	Rro04G013800.1	8.84224	23.32	11.4995	27.0718	13.8507	38.8402	16.18	13.4171	5.23284	0.48152
Rro01G007820.1	9.36825	13.1255	4.98816	5.68669	10.4763	11.9366	10.5964	9.38286	2.06452	Rro04G013660.1	0.558117	1.59734	0.717293	0.817158	2.52411	8.18716	26.1161	16.7519	2.44299	2.19237
Rro01G007860.1	0.38634	0	5.65914	3.60423	8.00794	3.09283	6.78749	11.9061	30.2594	Rro04G013640.1	0.154553	0.070399	0.673996	0.191415	18.8305	0.070363	13.5614	4.40644	0.141166	0.324849
Rro01G007870.1	471.95	0	5.74217	0.518018	2.81344	0.617949	12.3966	2.85895	0.519865	Rro04G013620.1	89.9185	5.94746	12.9123	19.4854	25.9474	19.5909	37.3698	53.2404	69.9749	1.21705
Rro01G007890.1	354.148	53.4191	566.01	490.032	22.817	365.864	50.0432	10.6449	17.7102	Rro04G013470.1	157.447	52.2532	61.8249	78.2503	51.0072	81.232	54.4001	36.225	42.9019	1.97257
Rro01G007910.1	0	0.033386	0.328497	0.346035	0	1.12838	0.197201	0.344621	0.079246	Rro04G013390.1	0.54662	17.5277	0	542.944	0.079724	29.2399	0.034413	0.021176	0.014327	1.35964
Rro01G007920.1	13.3385	16.2821	54.1592	185.139	38.6331	171.933	66.0467	40.8313	36.6426	Rro04G013370.1	0.501726	5.41392	0.154972	1.5672	0.931934	9.6206	0.89528	1.5555	0.411132	0.0508789
Rro01G007950.1	159.523	164.569	293.8	161.998	93.0075	206.265	250.931	248.325	175.084	Rro04G013300.1	4.06093	15.7658	5.9721	10.5585	6.17937	10.6632	7.11222	9.36933	5.0039	2.17003
Rro01G008160.1	6.26368	5.88634	6.22318	12.7608	26.3112	4.36184	48.0969	33.9234	35.0804	Rro04G013130.1	24.5647	71.7	47.9183	164.961	44.0938	64.3794	59.7541	53.0718	95.2098	0.461545
Rro01G008220.1	498.675	458.934	458.242	590.348	806.48	388.989	540.371	451.356	166.102	Rro04G013110.1	7.81856	5.36234	1197.09	7.81195	12.0043	8.8869	689.942	363.917	139.376	1.20054
Rro01G008230.1	85.6812	42.7748	97.5457	92.8369	106.553	70.8732	81.6571	62.9208	63.501	Rro04G012990.1	49.4289	38.2412	39.281	28.5693	53.8495	25.7743	48.1063	31.1935	19.3603	1.77967
Rro01G008250.1	8.41074	0.942484	0.681843	16.9391	0.065822	626.215	0.146611	0	0	Rro04G012890.1	0.288018	0	0.110643	0.162451	0.038232	36.2581	0.090718	0.222433	0.122106	1.31967
Rro01G008300.1	30.0543	7.30246	14.0248	22.1807	12.3092	12.4642	19.4994	20.6123	12.3479	Rro04G012740.1	0.170615	0	0	0	0	0	0	0	0	0.0598822
Rro01G008500.1	9.44413	53.806	10.095	10.3306	6.45953	17.4758	17.0636	6.37291	1.44566	Rro04G012540.1	1.47082	10.1251	2.71291	4.98135	1.9733	10.6872	11.2248	2.96795	0.120014	0.237945
Rro01G003710.1	3.30951	2.989	1.63723	0.90129	2.60788	5.85486	2.89084	1.67269	0.981929	Rro04G004310.1	0.521253	0.874104	0.456623	0.731119	2.48753	3.29069	3.95284	1.90194	2.83482	1.05383
Rro01G003760.1	13.6756	6.28472	3.44155	14.7423	2.393	6.87001	6.67002	2.63858	0.366028	Rro04G004260.1	31.4973	23.0486	24.1225	22.1466	27.8552	26.4662	37.488	38.1735	28.4471	0.184568
Rro01G003880.1	0	0	0.07271	0.557047	0	0.130817	0.230395	0.465894	0.153949	Rro04G004160.1	0.653261	71.784	0.282757	0.037412	0.205759	27.3985	6.49994	8.85679	0.276402	0.0212527
Rro01G004030.1	83.641	16.2834	5.31816	41.5355	55.5549	5.21769	45.1998	26.2958	11.2424	Rro04G004130.1	23.5657	128.039	1.62319	29.5069	12.593	8.8136	32.3848	29.0052	7.14476	NAN
Rro01G004050.1	7.90323	8.86826	4.03477	16.8712	23.2233	2.55694	22.7066	25.394	5.77945	Rro04G004110.1	0.450133	1.09792	4.74777	2.40521	36.0583	0.911043	0.61412	0.052581	0.040163	0.292388
Rro01G004120.1	0	0	0	0	0	0.251458	0	0	0	Rro04G004020.1	0.372071	0.029899	0.130999	0.870948	0	21.8732	0	0	0	0.205781
Rro01G004210.1	0	0	0	0	0	0	0	0	0	Rro04G003770.1	0	0	0	0	0	0	0	0	0	1.28513
Rro01G004960.1	0	0	0	0	0	0	0	0	0	Rro04G026390.1	0	0.289749	0	0	0	0	0	0	0	0.867649
Rro01G005100.1	0	1.01777	0	0	0	0.03388	0	0	0	Rro04G026260.1	0	0	0	0	0	0	0	0	0	3.48729
Rro01G005180.1	0	0	0	0.113907	0	0	0	0.071302	0	Rro04G026240.1	0.843354	0.53196	0.741853	3.86174	1.87943	1.58105	1.34782	0.750544	0.374714	NAN
Rro01G005340.1	0	0	0	0	0	0	0	0	0	Rro04G026040.1	0	0	0	0	0	0	0	0	0	1.12258
Rro01G005600.1	9.80864	10.4303	4.08986	7.05979	10.8396	12.6409	12.7976	13.8336	12.7481	Rro04G025970.1	1.68787	2.02176	1.00668	1.07058	3.8405	3.77181	4.32544	4.58017	3.86694	1.36466
Rro01G005680.1	0	0	0	0	0	0.051636	0	0	0	Rro04G025890.1	0	0	0	0	0	0	0	0	0	NAN
Rro01G005710.1	0	0	0	0	0	0	0	0	0	Rro04G025880.1	0	0	0	0	0	0	0	0	0	1.7371
Rro01G001830.1	0	0	0	0	0	0	0	0	0	Rro04G026080.1	0	0	0	0.036993	0.054348	0	0	0.045839	0	1.89134
Rro01G001930.1	0	0	0	0	0	0	0	0	0	Rro04G026010.1	0	0	0	0	0	0	0	0	0	1.57093
Rro01G002190.1	0.031402	0.324154	0	0	0	0.080472	0	0	0	Rro04G025890.1	0	0	0	0	0	0	0	0	0	1.66894
Rro01G002280.1	0.00093	0	0	0	0.006473	0.0083	0.00188	0	0	Rro04G025820.1	0.002732	0	0	0	0	0	0	0	0	NAN
Rro01G002380.1	0	0	0	0	0	0	0	0	0	Rro04G025710.1	0	0	0	0	0	0	0	0	0	1.33665
Rro01G002420.1	0	0	0	0	0	0	0	0	0	Rro04G025550.1	0	0	0	0	0	0	0	0	0	1.7347
Rro01G002660.1	0	0	0	0	0	0	0	0	0	Rro04G025390.1	0	0	0.039674	0	0	0	0	0	0	1.01767
Rro01G003240.1	0	0	0	0	0	0	0	0	0	Rro04G026080.1	0	0	0	0.036993	0.054348	0	0	0.045839	0	1.44248
Rro01G003260.1	0	0	0	0.003993	0	0.012333	0	0.006655	0.003326	Rro04G026070.1	0	0	0.043615	0.120156	0.104573	0.178347	0	0	0.046276	1.52093
Rro01G003350.1	0	0	0	0	0	0	0	0	0	Rro04G025960.1	0	0	0	0	0	0.095685	0	0	0	0.820995
Rro01G003420.1	0	0	0	0	0	0	0	0	0	Rro04G025840.1	0	0	0	0	0	0	0	0	0	NAN
Rro01G003480.1	0.000931	0.001745	0	0	0	0	0	0	0	Rro04G025820.1	0.002732	0	0	0	0	0	0	0	0	1.5845
Rro01G003590.1	0	0	0.016855	0.010348	0	0	0	0	0	Rro04G025660.1	0	0.006723	0	0.034019	0.014623	0	0	0.010849	0.034876	1.42611
Rro01G004380.1	128.323	193.934	321.971	673.719	36.9589	214.077	211.447	47.6711	11.6157	Rro04G003020.1	48.8714	52.1554	42.7031	38.7479	17.6559	22.4302	2.38189	1.07939	0.308727	1.52446
Rro01G004460.1	2.13915	8.91961	5.12365	5.82922	0.479596	4.19001	2.06597	1.72076	0.679654	Rro04G002910.1	28.1858	13.8197	17.7172	15.0006	26.0423	15.5554	8.69814	4.55	0.696022	1.54104
Rro01G004630.1	18.2703	14.3307	3.20707	0.320989	1.52305	9.00647	5.48668	2.49062	0.318278	Rro04G002750.1	64.9509	140.186	9.70844	19.7307	35.7227	109.689	37.1823	22.3854	6.53178	0.685085
Rro01G004640.1	3.73593	4.4486	1.35251	0.681081	4.37058	4.40665	3.36179	4.29285	3.34282	Rro04G002720.1	5.50788	5.83845	5.97505	9.96728	14.9279	12.4869	5.35681	7.09995	8.90438	2.38947
Rro01G004770.1	42.4881	29.3415	24.4355	7.9109	35.448	67.8787	35.5041	41.8361	14.019	Rro04G002670.1	40.5328	30.9892	35.4803	25.5316	50.2609	52.9532	33.5096	47.7253	34.6626	1.9795
Rro01G004870.1	81.3912	84.181	24.4705	20.1255	35.3321	37.1834	8.85337	1.70116	0.089918	Rro04G002650.1	150.155	93.7257	36.0709	75.0326	73.0925	86.0231	85.324	53.8797	30.1802	1.46123
Rro01G002730.1	0	0	0	0	0	0	0	0	0	Rro05G025150.1	0	0	0	0	0	0	0	0	0	1.24892
Rro01G002820.1	0	0	0	0	0	0	0	0	0	Rro05G025200.1	0	0	0	0	0	0	0	0	0	1.64718
Rro01G002950.1	0	0	0	0	0	0	0	0	0	Rro05G025380.1	0	0.013099	0	0.022397	0	0	0	0	0	1.3682
Rro01G003090.1	0.621213	0.572637	7.08545	3.88568	0.471367	10.1136	5.6037	0.451673	0.261551	Rro05G025400.1	0.052033	0.110263	0.052021	0.134949	0.169726	0.198792	0.177604	0.217874	0.209514	1.18031
Rro01G003190.1	9.30047	6.85818	4.43569	3.69874	7.56019	7.60284	17.141	16.6292	7.216	Rro05G025500.1	0	0	0	0	0	0	0	0	0	0.994181
Rro01G003240.1	0	0	0	0	0	0	0	0	0	Rro05G025650.1	0.022317	0	0.151432	0.094304	0.019072	0.059503	0.03031	0.036887	0	0.894186
Rro01G003260.1	0	0	0	0.003993	0	0.012333	0	0.006655	0.003326	Rro05G025660.1	0	0	0	0.083038	0	0	0	0	0.02287	1.67623
Rro01G003290.1	0.009719	0.003428	0	0	0	0	0	0	0	Rro05G025670.1	0	0	0	0	0	0.00193	0	0	0.019607	1.31946
Rro01G003310.1	0	0	0	0	0	0	0	0	0	Rro05G025700.1	0	0	0	0	0	0	0	0	0	1.64881
Rro01G003350.1	0	0	0	0	0	0	0	0	0	Rro05G025750.1	0	0	0	0	0	0.042277	0	0.024945	0	1.83499
Rro01G003590.1	0	0	0.016855	0.010348	0	0	0	0	0	Rro05G025800.1	0	0	0	0	0	0	0	0	0	NAN
Rro01G003740.1	0.051228	0.04731	0.067388	0	0	0	0	0	0	Rro05G025910.1	0	0	0	0	0	0	0	0	0	1.38987
Rro01G003840.1	0	0.118533	0	0	0.078069	0	0.363439	0.810543	0.627599	Rro05G025960.1	0	0	0	0	0	0	0	0	0	1.42274
Rro01G003960.1	0	0	0	0	0	0	0	0	0	Rro05G026040.1	0	0	0	0	0	0	0	0	0	1.47993
Rro01G022560.1	29.4937	17.6648	223.313	96.3653	21.6583	96.4114	11.8777	4.89288	0.764607	Rro05G021590.1	29.4105	38.9443	27.9544	24.9063	27.8656	13.0055	23.6098	16.9309	15.6176	2.36473
Rro01G022600.1	366.923	438.974	239.598	260.938	214.034	313.949	377.12	316.013	116.408	Rro05G021720.1	232.146	217.071	159.632	94.3373	134.361	122.775	201.551	219.577	105.77	1.3495
Rro01G022650.1	67.9143	12.811	22.8412	11.0996	31.0107	22.5771	20.1073	36.7751	11.1678	Rro05G021770.1	1.07732	5.774	7.55805	2.09259	1.60977	10.6191	40.51	93.603	111.883	2.5464
Rro01G022720.1	1.9274	3.10783	3.24457	0.293414	0.745801	6.52684	1.67369	0.79681	0.07113	Rro05G021990.1	5.27151	7.4047	2.57481	8.2974	7.47667	7.79265	5.4697	4.85483	4.59648	1.47733
Rro01G022730.1	16.5627	39.6358	12.9117	2.63518	15.589	17.3497	7.5331	2.32315	0.750776	Rro05G022050.1	4.79103	14.8242	4.59746	17.2655	7.78339	10.159	11.4709	11.8113	5.09025	1.87037
Rro01G022740.1	25.5138	18.2169	39.0353	37.0073	31.9398	46.1418	31.7281	25.8212	20.2462	Rro05G022070.1	9.42287	12.217	7.38715	29.9848	10.9385	15.7268	9.91218	10.1968	6.69645	1.07023
Rro01G022780.1	65.1124	54.3103	91.4606	62.4109	99.8401	49.9437	107.897	167.745	327.928	Rro05G022090.1	81.5637	50.4217	57.9922	6.42772	60.4446	32.8001	95.965	83.1238	66.0483	1.45758
Rro01G022790.1	28.7984	15.4719	89.4241	40.0913	32.5759	41.3267	56.03	129.686	110.99	Rro05G022240.1	0.656082	0.026759	0.098895	1.46912	0	75.5401	0	0	0	NAN
Rro01G022820.1	0	0.01112	0	0.015941	0	4.23665	0	0	0	Rro05G022390.1	6.69548	53.7784	10.7217	65.5017	28.2488	15.5529	161.672	239.674	343.924	1.58886
Rro01G022900.1	27.9438	20.0299	21.9955	25.612	30.3316	23.8364	38.1965	26.0611	22.5242	Rro05G022540.1	21.0147	10.5007	24.4063	19.8639	38.5285	8.44813	48.4576	102.296	592.08	1.79088
Rro01G022920.1	1.13634	34.2646	0.632615	301.874	1.66695	50.2858	22.5797	53.2671	78.5799	Rro05G022630.1	5.96067	22.5422	26.3009	77.2997	21.9662	51.8565	70.1773	145.504	798.496	1.19249
Rro01G022970.1	8.37314	13.5437	4.83094	6.3428	8.99128	14.5494	10.2899	8.97085	4.42993	Rro05G022670.1	15.3102	17.888	7.75735	5.08029	8.17751	15.3899	14.0746	9.11067	3.4209	2.42414
Rro01G022980.1	5.2313	4.66269	0.895069	2.34555	3.70887	3.31369	4.40278	3.47266	1.60397	Rro05G022790.1	0.434958	0.047028	0.003716	0.032108	0.120158	0.036134	0.64009	0.161726	0.033054	1.55157
Rro01G002650.1	0	0	0.008565	0	0	0.000843	0.012229	0.00311	0	Rro05G025380.1	0	0.013099	0	0.022397	0	0	0	0	0	1.91882
Rro01G002700.1	0	0	0	0	0	0	0	0	0	Rro05G025440.1	0	0	0	0	0	0	0	0	0	2.05847
Rro01G002820.1	0	0	0	0	0	0	0	0	0	Rro05G025630.1	0	0	0	0	0	0	0	0	0	1.51266
Rro01G002970.1	0	0	0	0	0.020774	0	0.048154	0	0	Rro05G025820.1	0	0	0	0	0	0	0	0	0	0.426276
Rro01G002980.1	0.025802	0.076094	0	0	0	0	0	0.057479	0	Rro05G025980.1	0	0	0	0	0	0	0	0	0	0.713334
Rro01G003030.1	0	0	0	0	0	1.47889	0	0.358279	0.554812	Rro05G026040.1	0	0	0	0	0	0	0	0	0	0.648956
Rro01G003250.1	0.017991	0	0	0	0.035175	0	0	0.039899	0.02346	Rro05G026220.1	0	0.304029	0.180439	0.0675	0	0.072381	0	0	0	0.0348495
Rro01G003280.1	0	0	0	0	0	0	0	0	0	Rro05G026230.1	0	0	0	0	0	0	0	0	0	1.34689
Rro01G003420.1	0	0	0	0	0	0	0	0	0	Rro05G026300.1	0	0.026365	0.039045	0	0	0	0	0	0	0.415733
Rro01G003480.1	0.000931	0.001745	0	0	0	0	0	0	0	Rro05G026310.1	0.016069	0.00386	0	0.014966	0	0.012311	0	0.004977	0.019171	2.60153
Rro01G003630.1	0	0	0	0	0	0	0	0	0	Rro05G026410.1	0	0	0	0	0	0	0	0	0	1.52766
Rro01G003740.1	0.051228	0.04731	0.067388	0	0	0	0	0	0	Rro05G026440.1	0	0	0	0	0	0	0	0	0	0.271417
Rro01G001230.1	0.047256	0	0	0	0.122738	0	0	0	0	Rro05G025790.1	0	0	0	0	0	0	0	0	0	2.58194
Rro01G001370.1	0.048111	0	0	0	0.312399	0	0	0	0	Rro05G025820.1	0	0	0	0	0	0	0	0	0	0.451286
Rro01G001610.1	0	0	0	0	0	0	0	0	0	Rro05G026040.1	0	0	0	0	0	0	0	0	0	0.461545
Rro01G001870.1	0	0	0	0	0	0	0	0	0	Rro05G026160.1	0	0	0	0	0	0	0	0	0	0.0711293
Rro01G001940.1	0	0	0	0	0	0	0	0	0	Rro05G026220.1	0	0.304029	0.180439	0.0675	0	0.072381	0	0	0	0.919677
Rro01G002140.1	0.011857	0.012044	0	0	0	0	0.010569	0.008462	0	Rro05G026320.1	0	0	0	0	0	0	0	0	0	0.1385
Rro01G002180.1	0	0	0	0	0	0.13382	0	0	0	Rro05G026410.1	0	0	0	0	0	0	0	0	0	1.21682
Rro01G002190.1	0.031402	0.324154	0	0	0	0.080472	0	0	0	Rro05G026420.1	0	0	0	0	0	0	0	0	0	2.11502
Rro01G002280.1	0.00093	0	0	0	0.006473	0.0083	0.00188	0	0	Rro05G026580.1	0.040278	0	0	0.011137	0	0	0	0	0	1.16113
Rro01G002360.1	0	0	0	0	0	0.248461	0	0	0	Rro05G026630.1	0	0	0	0	0	0	0	0	0	0.923134
Rro01G002370.1	0	0	0	0	0	0.332342	0	0	0	Rro05G026650.1	0.039343	0	0	0	0	0	0	0	0	0.37116
Rro01G000900.1	0	0	0	0	0	0	0.0018	0	0	Rro05G024210.1	0	0	0	0	0	0	0	0	0	0.0508789
Rro01G001110.1	0.119608	0	0	0	0	0	0	0	0	Rro05G024330.1	0	0	0	0	0	0	0	0	0	3.32767
Rro01G001330.1	0	0	0	0	0.06456	0	0	0	0	Rro05G024470.1	0	0	0	0	0	0	0	0	0	0.0638787
Rro01G001490.1	0	0	0	0	0	0.002656	0	0	0	Rro05G024630.1	0	0	0	0.010128	0	0	0.006768	0	0	NAN
Rro01G001610.1	0	0	0	0	0	0	0	0	0	Rro05G024850.1	0	0	0	0	0	0	0	0	0	1.493
Rro01G001680.1	0	0	0	0	0	0.143447	0	0	0	Rro05G024930.1	0	0	0	0	0	0.063866	0	0	0	NAN
Rro01G001760.1	0.010737	0	0	0.052297	0.072758	0	0.049499	0.055987	0.360584	Rro05G024970.1	0	0	0	0	0	0	0	0	0	0.237945
Rro01G001830.1	0	0	0	0	0	0	0	0	0	Rro05G025160.1	0	0	0	0	0.019098	0	0	0	0	2.943
Rro01G001860.1	0	0	0	0	0	0	0	0	0	Rro05G025190.1	0	0	0	0	0.013511	0	0	0	0.004625	NAN
Rro01G001830.1	0	0	0	0	0	0	0	0	0	Rro05G025750.1	0	0	0	0	0	0.042277	0	0.024945	0	NAN
Rro01G001930.1	0	0	0	0	0	0	0	0	0	Rro05G025980.1	0	0	0	0	0	0	0	0	0	1.4149
Rro01G002080.1	0	0	0	0	0	0	0	0	0	Rro05G026220.1	0	0.304029	0.180439	0.0675	0	0.072381	0	0	0	2.20687
Rro01G002140.1	0.011857	0.012044	0	0	0	0	0.010569	0.008462	0	Rro05G026240.1	0	0	0	0	0	0	0	0	0	NAN
Rro01G002290.1	0	0.00813	0	0	0	0	0	0	0	Rro05G026300.1	0	0.026365	0.039045	0	0	0	0	0	0	1.45708
Rro01G002390.1	0	0	0	0	0	0	0	0	0	Rro05G026320.1	0	0	0	0	0	0	0	0	0	1.49273
Rro01G002430.1	0	0	0	0	0	0	0	0	0	Rro05G026540.1	0.191815	0	0	0	0	0	0	0	0	1.5948
Rro01G002440.1	0	0	0	0	0	0	0	0	0	Rro05G026550.1	0	0	0	0	0	0	0	0	0	1.19661
Rro01G002000.1	0	0	0	0	0	0	0	0	0	Rro05G027050.1	0	0	0	0	0	0	0	0	0	NAN
Rro01G002210.1	0	0	0	0	0	0	0	0	0	Rro05G027080.1	0.206187	0	0	0.338436	0.028647	0.270986	0.386573	0.024374	0.029468	1.61685
Rro01G002280.1	0.00093	0	0	0	0.006473	0.0083	0.00188	0	0	Rro05G027210.1	0	0	0	0	0	0.339807	0	0	0	1.76719
Rro01G002290.1	0	0.00813	0	0	0	0	0	0	0	Rro05G027350.1	0	0	0	0	0	0	0	0	0	1.38459
Rro01G002550.1	0	0	0	0	0	0	0	0	0	Rro05G027430.1	0	0	0	0	0	0	0	0	0	2.83498
Rro01G002660.1	0	0	0	0	0	0	0	0	0	Rro05G027490.1	0	0	0	0	0	0	0	0	0	2.93235
Rro01G002700.1	0	0	0	0	0	0	0	0	0	Rro05G027590.1	0.002759	0	0	0	0	0	0	0	0	2.2594
Rro01G002850.1	0	0.016772	0	0	0	0	0.037748	0.026461	0.598433	Rro05G027760.1	0	0	0	0	0	0	0	0	0	2.09687
Rro01G003240.1	0	0	0	0	0	0	0	0	0	Rro05G027080.1	0.206187	0	0	0.338436	0.028647	0.270986	0.386573	0.024374	0.029468	1.95779
Rro01G003340.1	0	0	0	0	0	0	0	0	0	Rro05G027330.1	0	0	0	0	0	0	0	0	0	2.33263
Rro01G003420.1	0	0	0	0	0	0	0	0	0	Rro05G027350.1	0	0	0	0	0	0	0	0	0	1.2939
Rro01G003480.1	0.000931	0.001745	0	0	0	0	0	0	0	Rro05G027380.1	0	0.051095	0	0.005757	0	0.038055	0	0.034591	0.003455	1.60165
Rro01G003560.1	0	0	0	0	0	0	0	0	0	Rro05G027430.1	0	0	0	0	0	0	0	0	0	1.7029
Rro01G003800.1	0	0	0	0	0	0	0	0	0	Rro05G027590.1	0.002759	0	0	0	0	0	0	0	0	1.9832
Rro01G003920.1	0	0	0	0	0	0.087861	0	0	0	Rro05G027640.1	0	0	0	0.86735	0	0.029905	0	0	0.024975	NAN
Rro01G001010.1	0	0	0	0	0	0.039097	0	0	0	Rro05G026110.1	0	0	0	0	0	0	0	0	0	1.3119
Rro01G001220.1	0	0	0	0	0	0	0	0.047376	0	Rro05G026220.1	0	0.304029	0.180439	0.0675	0	0.072381	0	0	0	1.47695
Rro01G001240.1	0	0	0	0	0	0	0	0	0	Rro05G026230.1	0	0	0	0	0	0	0	0	0	1.61831
Rro01G001320.1	0	0	0	0	1.44004	0.139068	0	0	0	Rro05G026350.1	0	0	0	0	0	0	0	0	0	1.2556
Rro01G001340.1	0	0	0	0	0	0	0	0	0	Rro05G026370.1	0	0	0	0	0	0	0	0	0	1.99897
Rro01G001370.1	0.048111	0	0	0	0.312399	0	0	0	0	Rro05G026390.1	0	0	0.044325	0	0	0.022631	0	0	0	1.6108
Rro01G012650.1	62.3632	0.722372	18.5156	1.09153	30.9237	2.3393	30.4952	28.0905	26.0078	Rro05G035850.1	21.7549	6.00072	21.5374	1.24713	12.3419	3.3768	5.92458	3.86149	1.40299	1.4891
Rro01G012890.1	1.43885	6.11564	6.27454	0.800518	0	2.45116	0.921248	3.29098	0.95375	Rro05G035600.1	8.6256	0.514946	0.180696	0	1.23135	0	27.5386	11.5722	76.4509	NAN
Rro01G012970.1	0.830041	0.150197	14.1072	0.084035	23.4899	10.4425	0	0	0	Rro05G035540.1	7.23435	67.6303	143.81	50.2994	146.43	22.2277	21.8987	19.2515	11.7063	1.32599
Rro01G013010.1	214.543	112.417	72.4522	3.53198	239.045	7.02724	93.4441	68.06	5.35595	Rro05G035490.1	71.0023	275.532	50.9625	38.2618	105.234	22.0816	40.8664	23.4818	0.609952	1.22627
Rro01G013030.1	0	0	0	0	0	0.520996	0	0	0	Rro05G035480.1	10.6596	23.7474	3.65335	26.489	11.4095	4.15927	3.31823	2.46673	0.606179	NAN
Rro01G013050.1	0	0	0	0	0	0	0	0	0	Rro05G035470.1	146.642	974.076	332.87	1250.42	128.529	828.157	1464.17	1211.94	764.833	1.40323
Rro01G013070.1	2.34464	2.76235	2.68869	1.06279	4.69675	6.77484	8.58505	13.2023	4.60664	Rro05G035460.1	2.52972	76.4027	2.22588	5.94225	3.21112	10.1328	2.68704	2.80388	5.25099	0.980702
Rro01G013080.1	0	0	0	0	0	0.949157	0	0	0	Rro05G035450.1	0	0	0	0.030107	0	0.083867	0	0	0	1.50493
Rro01G013190.1	69.4896	46.1609	40.1035	166.448	81.6802	116.563	384.541	483.229	495.764	Rro05G035370.1	281.282	257.914	467.326	441.764	199.574	373.24	497.225	221.835	181.435	1.25973
Rro01G013210.1	13.2074	25.1446	51.7903	151.198	0.736034	82.4607	4.27726	6.93994	8.45029	Rro05G035340.1	3.07477	1.5047	9.48425	2.04475	4.37526	7.4943	9.98324	20.2735	2.2013	1.96601
Rro01G013220.1	1.64683	0.044374	0.422867	4.30775	0	148.016	0	0	0	Rro05G035330.1	0.925917	0.127141	0.149536	1.36257	0.099764	67.8151	0	0	0	NAN
Rro01G013260.1	0.462176	0.655946	0.101514	2.62646	2.64603	25.9928	0.409736	0.860107	0.528478	Rro05G035300.1	3.86626	0.416731	3.70026	96.6097	2.27736	6.97364	0.820499	1.12747	0.096763	1.44512
Rro01G013290.1	27.051	10.0597	11.826	0.262304	39.7897	5.74726	9.31673	4.37997	0.509099	Rro05G035280.1	12.2693	2.97737	4.21516	0.061867	17.1566	1.21943	34.8595	36.1075	16.2842	1.56787
Rro01G013310.1	3.76773	1.28399	2.40838	0.349189	6.76911	1.08904	2.26561	1.3702	0.11207	Rro05G035270.1	7.85457	6.88872	12.579	8.68478	12.4696	7.25882	7.54347	7.84494	6.81826	1.35911
Rro01G013460.1	13.5593	71.0769	13.3457	20.6516	13.2844	45.3576	42.5059	58.154	39.0296	Rro05G035230.1	79.7798	86.0847	34.4191	54.9919	11.2744	112.482	57.4987	40.3832	4.88613	NAN
Rro01G013470.1	137.85	54.3076	121.566	62.9567	120.264	339.911	232.36	226.511	29.6835	Rro05G035210.1	3.37396	2.85543	5.96175	19.2426	24.262	22.5582	29.9065	52.5624	77.1795	2.06045
Rro01G013610.1	2.2529	3.37604	2.75904	2.72499	1.4141	10.0461	2.8467	6.39001	12.3209	Rro05G035100.1	5.75655	11.532	4.53108	6.13632	11.8651	9.04945	12.6862	13.2624	12.9235	1.32121
Rro01G013730.1	0.595646	1.13108	0.403291	0	0.06812	0	0	0	0	Rro05G035040.1	0	0	0	0	0	0	2.71166	3.18	0.509434	1.23887
Rro01G013820.1	30.9266	9.74686	39.2512	15.5018	72.5469	5.01387	8.49043	4.94476	3.2874	Rro05G034960.1	4.33871	15.7118	2.33132	7.50422	3.63472	7.58441	15.0415	13.0082	3.26907	1.01547
Rro01G013840.1	5.56162	0.225726	3.62548	0	12.0226	0.644527	3.11218	2.73649	7.13219	Rro05G034830.1	0.428077	1.94677	16.2577	3.53255	15.6588	10.1254	431.084	741.079	1087.97	0.84832
Rro01G013950.1	15.921	10.0488	5.20753	2.56519	11.4394	2.62207	13.068	8.78457	4.33479	Rro05G034740.1	54.9477	49.6446	14.4411	5.29233	27.2647	29.6111	30.9614	27.2449	15.1981	1.82602
Rro01G013990.1	111.993	1371.32	131.665	495.021	57.416	235.214	49.0954	72.5488	178.003	Rro05G034730.1	178.253	252.602	313.621	181.321	98.269	196.895	45.121	34.4353	55.006	NAN
Rro01G014100.1	254.853	190.174	171.475	101.513	172.862	146.34	256.368	234.668	160.618	Rro05G034670.1	376.564	293.658	259.21	120.117	297.317	243.733	418.215	409.596	209.859	1.82291
Rro01G014110.1	59.4847	72.2209	60.109	312	81.429	71.8555	52.4986	55.5638	49.1821	Rro05G034630.1	27.0606	26.5229	19.8936	18.5291	34.0221	25.5983	26.7795	16.9588	2.39699	1.53424
Rro01G014150.1	2039.59	1360.14	811.728	628.287	650.876	466.513	1009.82	628.5	406.351	Rro05G034580.1	131.821	116.726	80.6882	130.887	100.492	83.0026	215.635	234.438	215.482	1.19625
Rro01G014180.1	2160.92	120.275	1648.1	282.581	128.926	690.441	177.903	32.6488	6.74318	Rro05G034540.1	76.8512	29.5484	191.092	27.4095	29.9574	17.4925	3.31039	0.8384	0.110831	1.48672
Rro01G014190.1	306.705	144.374	32.3145	6.5056	397.93	49.6588	122.025	27.0477	1.31052	Rro05G034500.1	14.6354	61.0462	7.9502	10.8612	41.2345	15.5432	11.6154	9.93648	1.01427	2.41062
Rro01G014230.1	20.2644	1.85287	6.04854	0	7.49547	1.58594	2.2536	1.37893	0	Rro05G034330.1	235.421	26.506	663.289	109.277	85.5549	82.4269	71.5812	36.2214	7.60499	2.49183
Rro01G014260.1	16.7387	23.2636	11.9226	15.379	45.8043	14.0875	16.7294	15.5052	7.71602	Rro05G034310.1	5.13033	0	0.755773	0	0	0.282234	0.110949	0	0	1.25175
Rro01G014280.1	1.85754	0.422683	0.510001	0	0.332616	0.44126	0	0.085147	0	Rro05G034300.1	9.75715	1.80254	0.057125	0	3.5708	21.3559	4.64668	1.94854	0.363888	NAN
Rro01G014340.1	58.162	12.4721	3.97931	27.9249	21.6458	6.82188	19.116	26.9407	72.1834	Rro05G034290.1	118.708	35.6662	317.968	83.1398	102.39	20.6959	34.2774	9.28526	1.98354	1.89119
Rro01G014360.1	6.92748	24.1589	14.288	15.1179	31.5786	4.92506	15.1918	12.048	3.9989	Rro05G034280.1	230.915	26.0243	138.69	18.2212	16.8769	71.9354	36.7689	5.14587	2.2145	1.34604
Rro01G014380.1	8.53372	22.2105	61.2889	13.8559	142.02	102.45	58.0084	39.4674	20.3636	Rro05G034250.1	12.6802	27.3681	19.5664	7.84335	56.4598	6.99514	14.0848	8.03864	1.50263	1.34042
Rro01G014400.1	15.9224	7.0903	26.5114	111.794	18.0941	28.8945	14.2652	15.2142	9.66375	Rro05G034040.1	76.2135	52.5153	60.2478	58.3272	90.1162	48.5985	59.1945	66.051	64.2929	1.78359
Rro01G014410.1	3.70332	15.3806	0.511855	0.932665	0.237835	5.07616	0.118072	0	0	Rro05G034030.1	0.096799	23.4911	0.13012	0.07692	1.12171	2.99237	2.13321	0.26656	0	1.15155
Rro01G014460.1	3.54735	16.7995	5.76384	4.45757	21.3941	11.4292	17.7337	18.0558	5.47579	Rro05G033940.1	3.78443	5.58433	3.061	2.57928	13.0112	13.3913	8.90235	8.24481	7.82943	1.41555
Rro01G014500.1	369.823	203.342	202.389	198.748	270.651	131.704	220.769	179.299	167.654	Rro05G033900.1	790.429	233.014	392.419	254.525	613.478	289.542	475.927	369.261	554.925	1.45209
Rro01G014520.1	0	0.119117	0	0.01128	0	0	0.021319	0	0.022466	Rro05G033850.1	2.26585	14.1314	3.23357	2.1775	2.17615	18.3156	19.5687	24.9806	15.476	6.25229
Rro01G014550.1	192.984	34.486	683.727	350.976	105.563	181.34	131.456	85.7146	31.3944	Rro05G033820.1	4101.45	1130.75	3215.72	2133.99	391.395	1523.12	802.516	157.063	80.5756	3.55035
Rro01G014560.1	10.4221	14.9914	7.22373	7.2104	12.8789	21.7934	18.3019	18.3347	9.84255	Rro05G033730.1	16.822	19.2904	17.1842	22.5358	25.1196	30.4324	17.653	16.1895	11.5269	1.91503
Rro01G014610.1	0	0	0	0	0	0	0	0	0	Rro05G033690.1	1.46675	1.86134	0.735898	0.143353	0.801944	2.72155	2.76443	0.288342	0	1.08124
Rro01G014620.1	0.435888	0.130174	0.131132	0.046011	0.072929	1.14103	0.626887	0.693318	0.134547	Rro05G033670.1	31.2563	22.3372	12.9334	13.8754	21.7331	17.4116	36.3375	27.2103	17.3024	1.17679
Rro01G014660.1	20.3699	68.3225	15.8039	0	3.4514	0.352532	0	0	0	Rro05G033640.1	4.13038	0.489424	0.625385	0.151124	0	0	0	0	0	1.57986
Rro01G014690.1	29.479	69.2709	17.422	6.21053	15.9522	56.9404	33.6746	34.7108	17.1827	Rro05G033600.1	7.67361	9.69045	4.47371	6.72442	4.84746	8.62376	10.7281	10.094	5.56576	3.40567
Rro01G014700.1	5.52005	19.6818	4.36959	28.0907	16.4354	17.4499	10.2547	12.2577	15.0737	Rro05G033590.1	2.78553	9.15255	11.7999	48.4883	29.4087	22.6154	8.95236	12.327	10.2643	3.10449
Rro01G014770.1	0.487495	0.395988	0.186792	5.40621	0.364586	5.58849	0.520265	0.231221	0.04711	Rro05G033240.1	0.326891	0.250719	0	0	0	4.08003	0	0	0	1.44347
Rro01G014890.1	2.57885	0.364042	0.229845	0.008993	1.72932	0.046332	0.860093	0.117177	0.063644	Rro05G033150.1	0	0	0	0	0	0	0	0	0	NAN
Rro01G014920.1	0.857592	0.034609	0	19.989	0	0.068004	0.219693	0.007222	0	Rro05G033090.1	36.7299	0.944525	1.35202	1.59041	6.41525	0.796858	0.570525	0.584646	0	2.62238
Rro01G015000.1	0.410353	5.62716	0.319433	3.56726	0	4.55414	0.577037	0.484516	0.058357	Rro05G032860.1	0.243489	3.6317	0.289697	0.456462	0.048632	4.37206	0.432392	0.413509	0	1.38393
Rro01G015180.1	3.4103	1.94937	37.9513	68.3383	80.9686	4.50817	2.10126	1.29065	2.99837	Rro05G032830.1	0	1.16337	0	0	0	0.066728	0	0	0	NAN
Rro01G015250.1	1.82576	82.2193	21.2983	0.33696	25.804	8.11827	2.45183	0.888598	0.102891	Rro05G032780.1	15.8467	22.8044	12.558	30.425	28.0345	39.4056	42.2682	63.5046	46.9792	1.56946
Rro01G015330.1	0.075663	0	0	0	0.232284	0	0.039884	0	0	Rro05G032730.1	15.7798	0.293191	0	0	0	0.32354	1.1821	0.726405	0.484086	1.55183
Rro01G015370.1	31.1984	8.10309	2.75774	1.81182	2.50391	23.4859	8.65919	2.47708	0.381648	Rro05G032570.1	14.9853	1.64879	0.481332	0	1.77487	3.91992	0.84713	3.10349	0	1.42783
Rro01G015390.1	62.5004	7.53127	14.6049	6.54297	4.4198	12.8646	9.66765	0.610964	0.051654	Rro05G032560.1	68.4828	0.345169	35.931	0	14.9728	0.247803	0.757578	0.590419	0.055201	2.36432
Rro01G015410.1	141.208	89.1059	193.646	183.958	127.108	165.878	251.819	191.265	209.456	Rro05G032550.1	65.7883	73.2317	115.997	290.638	90.0858	145.546	170.245	140.803	48.3192	1.61267
Rro01G015430.1	15.7166	52.8461	3.23082	48.8684	31.651	19.0273	16.5462	21.5429	32.948	Rro05G032540.1	4.40172	13.0531	0.372773	3.47936	1.26343	2.53586	5.56107	1.88268	0	1.78862
Rro01G015540.1	48.1414	14.7336	61.5741	2.64454	83.8179	101.076	108.651	324.567	346.312	Rro05G032500.1	13.5912	2.71516	34.5444	1.0985	61.8807	19.365	52.0997	53.7219	31.9215	NAN
Rro01G015640.1	20.9567	40.8427	2.17228	15.2316	10.3419	146.491	53.8226	26.0371	9.1733	Rro05G032300.1	21.0152	1.7207	23.7965	2.02636	3.6424	5.52725	2.23822	1.61613	0.119291	1.24896
Rro01G015710.1	39.5543	239.507	82.4739	201.804	128.934	342.541	939.313	797.311	571.284	Rro05G032250.1	598.256	428.094	255.044	190.463	216.025	465.638	640.214	352.877	130.458	1.50935
Rro01G015760.1	2.94891	43.886	2.13002	19.164	9.9024	28.0845	11.2882	14.8157	5.95533	Rro05G032020.1	0	10.619	1.65624	1.42065	2.09562	1.40412	1.06466	0.945434	0.060803	1.70101
Rro01G015930.1	0.671737	1.84982	0.628487	0.325679	0.69156	1.04887	1.01114	0.621727	0.120208	Rro05G031830.1	1.09132	2.54574	1.01701	0.031944	1.43716	0.989155	1.61159	1.36509	0.136266	1.80393
Rro01G015980.1	1.19408	4.68277	0.72653	2.94181	1.42531	4.47088	2.36536	2.32591	1.27856	Rro05G031580.1	6.32633	4.07873	6.0804	4.87346	4.15606	5.93106	12.5347	16.2041	31.3817	1.52597
Rro01G003280.1	0	0	0	0	0	0	0	0	0	Rro05G026320.1	0	0	0	0	0	0	0	0	0	0.402582
Rro01G003410.1	0	0	0	0	0	0	0	0	0	Rro05G026310.1	0.016069	0.00386	0	0.014966	0	0.012311	0	0.004977	0.019171	3.89288
Rro01G003480.1	0.000931	0.001745	0	0	0	0	0	0	0	Rro05G026170.1	0	0	0	0	0	0	0	0	0	0.20431
Rro01G003560.1	0	0	0	0	0	0	0	0	0	Rro05G026110.1	0	0	0	0	0	0	0	0	0	0.4849
Rro01G003570.1	0	0	0	0	0	0	0	0	0	Rro05G025910.1	0	0	0	0	0	0	0	0	0	0.165976
Rro01G003700.1	0	0.001983	0	0	0	0	0	0	0	Rro05G025700.1	0	0	0	0	0	0	0	0	0	0.26306
Rro01G003840.1	0	0.118533	0	0	0.078069	0	0.363439	0.810543	0.627599	Rro05G025630.1	0	0	0	0	0	0	0	0	0	2.73295
Rro01G003920.1	0	0	0	0	0	0.087861	0	0	0	Rro05G025600.1	0	0	0	0	0	0	0	0	0	1.56325
Rro01G003940.1	0	0	0.04241	0	0	0.002329	0	0	0	Rro05G025450.1	0	0	0	0	0	0	0	0	0	0.0315421
Rro01G001850.1	0	0	0	0	0	0	0	0	0	Rro05G026730.1	0	0	0	0	0	0	0	0	0	2.00465
Rro01G001860.1	0	0	0	0	0	0	0	0	0	Rro05G026570.1	0	0	0	0	0.013511	0	0	0	0.004658	1.0733
Rro01G002050.1	0	0	0	0	0	0	0	0	0	Rro05G026410.1	0	0	0	0	0	0	0	0	0	2.5519
Rro01G002280.1	0.00093	0	0	0	0.006473	0.0083	0.00188	0	0	Rro05G026310.1	0.016069	0.00386	0	0.014966	0	0.012311	0	0.004977	0.019171	2.66587
Rro01G002390.1	0	0	0	0	0	0	0	0	0	Rro05G026240.1	0	0	0	0	0	0	0	0	0	1.13342
Rro01G002650.1	0	0	0.008565	0	0	0.000843	0.012229	0.00311	0	Rro05G026170.1	0	0	0	0	0	0	0	0	0	1.30519
Rro01G002680.1	0	0	0	0	0	0	0	0	0	Rro05G026160.1	0	0	0	0	0	0	0	0	0	2.02219
Rro01G002820.1	0	0	0	0	0	0	0	0	0	Rro05G026130.1	0	0	0	0	0	0	0	0	0	1.38955
Rro01G002850.1	0	0.016772	0	0	0	0	0.037748	0.026461	0.598433	Rro05G026110.1	0	0	0	0	0	0	0	0	0	NAN
Rro01G001920.1	0	0.448726	0.091492	0.016751	1.64297	2.62384	0.339248	0.884029	1.06531	Rro05G024820.1	6.04978	1.91196	9.21058	0.582433	0.972809	1.99464	0.112836	0.274926	0.051519	0.285879
Rro01G002080.1	0	0	0	0	0	0	0	0	0	Rro05G024780.1	0	0.016218	0	0	0	0	0	0	0	4.66225
Rro01G002240.1	0	0	0	0	0	0	0	0	0	Rro05G024630.1	0	0	0	0.010128	0	0	0.006768	0	0	0.516343
Rro01G002300.1	8.22161	8.19248	7.69111	5.49568	0.941597	4.75057	0	0	0	Rro05G024560.1	96.5133	1.43433	33.6422	1.23378	5.6693	2.95162	3.84838	6.75063	3.73568	0.185786
Rro01G002320.1	11.3294	7.15117	9.61924	5.91341	1.18321	5.77042	0.191954	0.172935	0.097941	Rro05G024540.1	57.953	1.58128	10.9469	0	0.725936	0.033679	0.131317	0.29719	0	0.128292
Rro01G002430.1	0	0	0	0	0	0	0	0	0	Rro05G024410.1	0	0.166209	0	0.069231	0	0	0	0	0	0.0308239
Rro01G002470.1	0	0	0	0	0	0	0	0	0	Rro05G024210.1	0	0	0	0	0	0	0	0	0	0.0852221
Rro01G002590.1	1.62785	2.83993	1.98914	5.67165	7.49691	6.20761	4.93681	6.93404	3.18759	Rro05G024120.1	0	0	0	0.134035	0	0.511655	0	0	0	0.0395088
Rro01G006900.1	0	0	0	0	0	0	0	0	0	Rro05G025470.1	0	0	0	0	0	0	0	0	0	0.118999
Rro01G006910.1	0	0	0	0	0	0	0	0	0	Rro05G025380.1	0	0.013099	0	0.022397	0	0	0	0	0	1.95921
Rro01G006920.1	0	0	0	0	0	0	0.00607	0.003003	0	Rro05G025220.1	0	0	0	0	0	0	0	0	0	2.12954
Rro01G007050.1	0.257314	217.001	20.5376	0.546055	288.41	0.143976	176.012	811.463	1033.73	Rro05G025140.1	199.885	82.8091	106.051	27.143	147.012	93.2735	162.572	143.419	95.1514	0.870026
Rro01G007100.1	1.1874	1.27376	4.08211	1.94062	1.93205	1.82375	0.999539	1.05992	0.437498	Rro05G024940.1	400.52	166.669	431.75	99.7131	26.729	116.487	12.3945	3.13583	0.68648	0.451622
Rro01G007320.1	0.976701	0.942799	0.902433	0.079046	1.5904	1.03647	1.58774	1.3922	0.04265	Rro05G024760.1	1.58284	2.44814	1.55628	0.201943	2.33858	2.76144	4.78712	6.50826	2.37389	1.70126
Rro01G007570.1	0	0	0	0	0	0	0	0	0	Rro05G024530.1	0	0	0	0	0	0	0	0	0	1.25554
Rro01G023130.1	0	0.498827	0	0	0	0.391986	0	0	0	Rro06G014360.1	51.5618	19.789	104.484	41.1374	44.7298	19.8853	23.2684	8.31016	7.13396	NAN
Rro01G023180.1	4.78671	24.9839	28.8051	235.148	10.8715	409.718	205.018	552.385	281.145	Rro06G014420.1	17.6222	347.982	25.6076	72.2285	130.757	272.102	171.428	101.766	5.3817	NAN
Rro01G023230.1	19.409	32.1706	13.7334	16.18	40.3015	21.1833	22.7172	21.8609	29.4457	Rro06G014470.1	4.46152	5.80949	5.63194	22.4513	6.44751	9.24618	6.50376	6.86109	8.14216	1.48159
Rro01G023250.1	0.698379	0.193968	1.89426	0	0.359751	1.46964	0.412662	0.147761	0.032915	Rro06G014540.1	0	0.05448	0	0	0	0	0	0	0	1.27739
Rro01G023320.1	0.463324	0	0	0.04262	0	0	0	0	0	Rro06G014600.1	0	1.06037	1.40203	114.742	2.233	26.4162	0.513267	0.825482	0.899675	1.30208
Rro01G023340.1	23.761	33.5153	30.7642	59.5668	41.7812	45.774	26.5879	28.328	41.3917	Rro06G014760.1	26.8796	18.0961	15.006	88.4505	29.0661	21.3958	17.7758	11.5247	1.16559	1.40135
Rro01G023400.1	0.424011	13.0928	0	6.5993	0.187924	27.6507	0	0.487117	0	Rro06G014810.1	47.9242	7.23671	2.71158	8.74938	0	0.739046	0.4131	0	0	1.81739
Rro01G023420.1	0.249156	0.306381	0.032577	0.261007	0	13.5751	0	0	0.084761	Rro06G014820.1	0.557171	0	0	0	0	0	0	0	0	2.43239
Rro01G023520.1	22.4967	22.5683	22.218	9.2904	32.7403	21.9046	21.4084	21.1679	20.1427	Rro06G014970.1	0.668881	1.53418	0	0	0.19372	0	0.320555	0.082702	0	1.15823
Rro01G023650.1	115.892	101.895	64.6677	47.3845	98.686	46.3599	37.0526	33.1367	16.1397	Rro06G015040.1	275.084	54.227	77.4946	97.8052	66.6977	89.6948	81.5807	62.9544	99.7531	2.61586
Rro01G023660.1	357.543	320.611	585.712	181.22	171.1	197.571	34.0115	35.2689	4.32877	Rro06G015050.1	1331.04	128.405	1229.99	655.358	118.912	550.008	117.937	25.427	4.35797	2.96631
Rro01G023690.1	0.501417	0.090448	0.059363	0.467027	0.123286	21.1952	0	0.024666	0	Rro06G015070.1	0.546614	0.090439	0.132684	3.70431	0.054034	41.3846	0	0	0.018704	1.52305
Rro01G023720.1	0	0.678343	0.13346	2.94782	0	0.965243	0.087729	0.078821	0.106498	Rro06G015130.1	0	1.13965	0.149971	1.0052	0	3.67278	0	0.110961	0	0.934453
Rro01G023740.1	3.90104	4.53902	6.95052	26.818	7.74913	71.7614	8.91158	6.62455	5.16533	Rro06G015150.1	27.8662	7.88362	7.93128	7.17839	10.2176	7.16972	19.047	26.3851	67.466	1.65713
Rro01G023790.1	0.81927	3.18207	0	0.079935	0.424716	0.768178	0.853763	0.835809	0.092641	Rro06G015180.1	20.0922	34.7175	161.684	121.257	68.4975	59.7048	104.366	128.178	107.115	1.00298
Rro01G023840.1	26.5794	41.927	16.009	181.31	22.9683	116.879	71.449	117.157	7.20416	Rro06G015200.1	20.5923	69.4571	48.6293	148.476	84.9055	109.49	91.4598	123.024	204.124	NAN
Rro01G023850.1	4.53841	25.4287	6.19249	0.272922	0.142716	6.18454	0	0	0	Rro06G015250.1	180.483	64.7645	171.805	14.7924	27.1683	87.4819	8.13269	1.62206	0.02881	1.96519
Rro01G023860.1	70.0821	14.9043	104.341	68.163	35.9063	16.7027	5.4397	1.61339	0.251694	Rro06G015270.1	10.4966	1.89288	42.5159	0.956304	2.76065	0.789015	0.383739	0.135463	0	0.407856
Rro01G024010.1	0.230216	0	0	0	0	0.153825	0	0	0	Rro06G015380.1	0.04235	368.147	0	185.153	0	4.56657	0.228962	0	0	NAN
Rro01G024130.1	0.891547	14.5613	0	0	0	10.8682	0.48604	0.107117	0	Rro06G015390.1	0.464161	10.6298	0	0	0	3.62463	0.307397	0.004139	0	1.95612
Rro01G024180.1	10.1684	0.987046	2.02679	0	5.60989	2.16401	3.66223	2.98924	0.369131	Rro06G015420.1	4.48053	9.77938	0.196947	1.11593	1.55205	0.918438	0.665437	0.169929	0	NAN
Rro01G024230.1	135.622	51.3714	63.2192	29.0658	100.505	19.5791	15.375	6.11963	4.06641	Rro06G015480.1	22.6981	17.1873	12.6352	7.32496	37.843	9.02063	22.7688	14.9104	9.05469	NAN
Rro01G024240.1	409.47	347.367	342.231	126.334	386.215	249.047	470.326	417.473	179.909	Rro06G015520.1	32.3939	22.0452	13.3042	7.38864	16.7004	10.066	29.7747	26.8846	14.122	0.170138
Rro01G024320.1	12.2518	0.723191	3.68761	12.4447	15.6616	7.6102	1.8769	0.851566	0	Rro06G015550.1	0	0	0	0	0	0	0	0	0	0.027273
Rro01G024340.1	3.40744	1.94497	2.18083	0.105174	0.170047	1.86035	0.412367	0.032529	0	Rro06G015560.1	40.7345	9.49191	17.1254	0.37436	28.1517	2.06892	11.4959	5.24845	10.1539	2.01283
Rro01G024350.1	28.0114	40.1338	14.4398	7.07893	30.1134	17.9872	17.0316	11.1274	5.51825	Rro06G015580.1	2.29009	23.8078	1.17967	5.81116	0	17.2041	1.88515	1.78047	0.101805	NAN
Rro01G024390.1	177.266	17.3567	42.7809	0.129112	34.036	20.2773	7.43857	3.19735	2.06263	Rro06G015620.1	80.7414	34.7657	41.2215	5.8874	34.9205	22.4542	22.5832	12.4751	2.80307	1.58862
Rro01G024410.1	92.2705	45.8848	21.6694	1.63827	14.666	38.986	20.8619	5.99791	0.235082	Rro06G015630.1	88.0147	74.2232	53.3937	23.9352	60.4316	40.0268	55.6167	42.3995	21.1914	NAN
Rro01G024490.1	19.2115	20.3765	29.6778	19.8776	30.4645	25.5857	10.5894	10.9134	7.48897	Rro06G015660.1	15.9109	15.375	7.15616	2.40011	17.6101	13.4904	29.6633	29.5719	21.382	1.91737
Rro01G024510.1	1.20059	6.04162	1.71961	1.23165	0.781081	0.283505	0.079948	0.099015	1.53262	Rro06G015690.1	11.1152	4.86116	52.0687	31.7903	4.18048	52.4214	36.2604	11.9813	7.39186	3.57528
Rro01G024550.1	19.0443	14.9301	30.6954	19.3035	51.7807	9.9728	31.7121	22.5913	28.6559	Rro06G015700.1	13.3901	10.6394	4.12337	7.54636	14.7883	10.2216	20.7667	13.5973	11.377	2.19055
Rro01G024600.1	4.0613	8.32058	5.28421	22.6687	11.6129	8.80505	14.9321	22.3198	41.5717	Rro06G015720.1	65.8306	45.3061	31.5533	31.5277	72.919	58.8205	77.757	65.642	78.4547	1.45274
Rro01G024690.1	16.9004	16.6616	16.4034	11.8732	26.2605	12.2416	16.3272	10.9616	6.63929	Rro06G015730.1	0.014827	0	0	0.12225	0.917003	3.14318	0.617925	0.365675	0.011886	0.247808
Rro01G024720.1	28.0902	26.7969	28.4602	14.3656	46.5074	17.3354	23.2205	24.3666	19.7128	Rro06G015760.1	6.65182	6.26902	2.34097	5.45612	4.8915	4.84845	9.298	7.14896	2.864	0.210726
Rro01G024730.1	37.982	25.4304	31.9001	19.7383	40.3612	29.6199	37.8678	49.3856	53.8496	Rro06G015770.1	2.99972	3.91088	3.19503	3.07661	6.02813	5.83429	8.71061	13.2236	13.2259	0.0375502
Rro01G024760.1	143.57	93.5355	135.825	95.4682	193.714	122.888	149.753	184.55	294.064	Rro06G015780.1	73.7003	32.9817	31.436	14.14	45.6322	30.3579	126.081	186.502	190.487	0.365511
Rro01G024810.1	29.7615	32.1185	20.3131	42.953	35.5439	37.2106	30.5697	28.3932	27.4252	Rro06G015860.1	89.278	83.5804	83.8006	148.78	132.606	79.6877	53.8572	58.9548	60.0401	1.50883
Rro01G024820.1	0.081597	3.22705	0.444468	0	0	0	0	0	0	Rro06G015890.1	0	0.630644	0.147575	0	0	0.175687	0	0.619814	0.346453	0.476627
Rro01G024830.1	2.39765	8.75542	169.359	58.5331	10.257	16.8918	6.86256	0.872132	0.253218	Rro06G015950.1	0	0.129784	1.25304	0.537457	0	0.028468	0	0	0	0.333193
Rro01G024870.1	0.840394	16.025	0.184841	0	0	9.65076	0	0	0	Rro06G016020.1	18.0695	20.2809	14.3889	18.0992	17.8888	22.2205	18.9104	17.3459	10.7257	0.338413
Rro01G024920.1	125.368	70.4249	105.383	38.4694	132.815	86.1579	126.91	128.935	98.5841	Rro06G016100.1	0	0.071393	0	0.039829	0.813807	0	0	0	0	0.129352
Rro01G025060.1	0	0	0	0.289019	0	0	0	0	0	Rro06G016220.1	0	0	0	0	0	6.89512	0	0	0	2.22532
Rro01G025100.1	6.6896	25.5009	5.14385	13.1741	12.3991	16.0543	15.4828	19.5541	10.01	Rro06G016260.1	9.66755	31.2574	2.38694	9.90471	4.643	29.0251	9.55579	9.21148	1.42118	0.945724
Rro01G025140.1	38.5002	0.709979	10.8226	0.112563	4.91236	1.48447	2.10165	1.52673	0.354388	Rro06G016300.1	46.4861	61.4733	44.9608	68.6985	73.2949	73.3024	83.6271	116.66	138.681	0.668608
Rro01G025200.1	0.176133	0.739501	0.32662	0.255373	1.2473	2.8281	1.49713	1.53712	2.62704	Rro06G016340.1	4.40846	7.36435	11.4302	10.7116	11.1218	25.0968	30.9012	22.3293	0.951744	0.11749
Rro01G025350.1	0.072068	0.02496	0.084597	0.386482	0.332774	3.87269	0.340252	0.181491	0	Rro06G016460.1	58.9375	54.3417	23.5888	77.0487	31.0703	36.4236	49.9924	21.7796	16.8163	0.0859782
Rro01G025470.1	7.53256	9.31589	5.47504	1.31452	12.0875	5.43077	6.32631	5.53281	1.33303	Rro06G016480.1	2.55104	18.1567	1.49425	14.0355	1.98676	15.9903	3.31971	0.597721	0.009052	0.143138
Rro01G025530.1	20.2648	12.2148	11.941	15.3022	27.2118	19.93	20.1752	14.6138	12.1431	Rro06G016560.1	0.270492	44.8589	11.2618	5.32999	8.89155	41.2379	6.37074	7.17539	2.39927	2.42848
Rro01G025660.1	152.233	126.567	139.461	45.6407	135.335	87.6745	171.033	184.782	165.463	Rro06G016590.1	1.56158	2.96556	3.42258	0	0.502927	2.61288	2.88739	5.70264	0.818938	0.265191
Rro01G025770.1	158.874	106.158	99.7127	31.3197	84.0449	78.2963	223.647	227.526	112.963	Rro06G016670.1	425.398	388.187	327.852	107.311	355.596	218.374	562.368	450.645	270.409	0.00638189
Rro01G025840.1	31.6848	17.376	19.7661	5.16735	33.0112	18.6109	12.2489	9.33531	5.44607	Rro06G016830.1	11.6182	6.55893	10.8375	19.5656	15.3769	7.84884	7.15954	9.61	9.59158	0.478443
Rro01G025910.1	10.0163	0.385106	0.730834	0.310913	4.91148	0.071373	1.88655	1.63671	0.377754	Rro06G017000.1	1.49713	13.9352	123.345	15.0171	30.979	18.3166	1.83497	0.395224	0.107131	0.545059
Rro01G025940.1	0.512661	14.3352	0	0.213874	0	13.5728	0	0.035309	0	Rro06G017070.1	12.3903	2.82343	1.8698	0.581311	6.84707	5.41302	14.9255	5.55528	5.16247	0.186644
Rro01G025980.1	1.63965	11.9309	101.535	15.7974	37.5423	14.5112	4.50973	1.81361	0.5732	Rro06G017200.1	32.5233	12.1709	39.389	3.07715	52.8235	33.1653	12.6715	8.74329	3.72887	0.226876
Rro01G026000.1	36.3457	29.4096	21.0164	28.7778	26.8809	26.6485	34.6551	40.2952	24.0269	Rro06G017210.1	54.9936	50.0552	60.2775	37.6311	76.7968	65.5714	63.8752	81.9573	79.2995	NAN
Rro01G026040.1	41.6767	48.4574	24.9343	223.761	33.5456	88.0445	67.5343	78.0486	16.2043	Rro06G017270.1	0.294191	0.993584	0	0.686676	0	1.23501	0	0	0	NAN
Rro01G026080.1	360.682	174.943	473.175	243.722	359.468	297.333	390.56	332.577	368.078	Rro06G017280.1	118.927	235.115	66.7148	263.559	66.6061	192.595	147.664	122.481	80.3684	1.42818
Rro01G026140.1	17.5318	4.71077	0.806743	40.4305	9.77652	6.04924	0.880648	0.223934	0	Rro06G017290.1	38.7361	0.333596	1.66526	1.2827	5.9718	1.44657	1.9384	0.158231	0.310942	2.50306
Rro01G026190.1	0.7584	6.14199	0.70781	0.034609	0.106694	2.68284	19.0341	17.7836	5.08536	Rro06G017340.1	0.305896	5.42974	0.099381	0.064919	0	1.13363	0	0	0	0.187236
Rro01G026240.1	44.2804	40.2066	90.0821	101.891	89.5088	65.9734	46.9241	68.8937	105.147	Rro06G017370.1	3.44766	10.7852	4.06605	15.247	22.3789	42.439	7.19285	15.9172	10.0865	0.447793
Rro01G026340.1	0	0.061353	0.041992	0	0	0	0	0	0.060647	Rro06G017470.1	0.817638	0	0.837861	0	0	0.661258	0	0	0	0.395111
Rro01G026350.1	18.0695	16.7966	5.05734	6.01594	16.3585	15.0402	4.63221	3.301	0.687671	Rro06G017480.1	3.8837	2.47487	1.50619	0.297033	1.42683	1.06049	2.87156	1.63619	0.502586	1.61603
Rro01G026380.1	286.479	14.9547	118.381	4.61963	179.458	31.9121	128.012	57.729	9.76102	Rro06G017550.1	228.781	259.248	195.951	326.557	264.915	157.46	122.563	215.941	108.189	0.20178
Rro01G026410.1	115.083	211.684	232.228	72.4619	200.51	19.1846	29.8506	7.30275	1.83987	Rro06G017630.1	36.9598	10.3082	38.1904	21.4783	2.48108	16.1491	10.8433	10.131	7.07914	1.45624
Rro01G026490.1	19.369	10.3578	43.287	26.5339	0	29.9046	9.89672	1.19991	0.026556	Rro06G017840.1	5.69116	79.0271	1.91354	0.75727	1.87656	0.61806	0.964869	0.358818	0	0.0145946
Rro01G026660.1	289.376	79.4705	76.3666	4.48872	21.3567	48.4428	11.2855	5.15055	0.375694	Rro06G017970.1	53.6478	121.904	56.0139	11.784	15.1619	76.6938	16.6783	5.74182	0.27555	NAN
Rro01G026720.1	65.6067	12.3907	21.4369	10.4387	6.83544	10.1809	2.14739	2.22698	2.43859	Rro06G018000.1	25.8875	6.34126	16.864	18.9036	5.3979	22.8834	3.3677	3.27159	1.61876	NAN
Rro01G027900.1	32.581	27.4989	63.675	33.3003	15.7959	70.8192	44.4989	64.8881	35.2127	Rro06G019330.1	14.5436	12.1026	3.5456	27.1357	8.46893	48.5543	242.667	382.945	483.355	0.0060637
Rro01G027990.1	93.1309	71.6708	51.5541	35.0092	57.9513	42.4097	93.5656	78.0818	80.756	Rro06G019430.1	7.08143	1.55091	49.1483	20.1104	4.41447	12.6434	22.7856	38.0444	2.6999	0.0488764
Rro01G028010.1	12.0266	9.91941	6.1214	9.56921	10.4098	6.52497	7.37934	5.42312	5.72116	Rro06G019470.1	26.7034	24.3978	22.9479	20.3499	27.9828	17.4464	25.6629	30.0251	27.5779	0.291278
Rro01G028070.1	0.085957	0.242995	10.0661	13.581	5.25148	4.91915	20.9541	24.0949	8.88981	Rro06G019530.1	9.9602	21.4008	1.3114	0	0	8.94143	0	0	0	0.405286
Rro01G028080.1	8.57311	1.26897	4.12962	0.612736	3.4336	1.72978	8.78467	6.61516	1.67235	Rro06G019560.1	0	1.42219	0.240255	0	0.187228	1.51233	0.207343	0	0	NAN
Rro01G028100.1	44.7656	9.82902	27.9351	0.385209	6.37044	2.07176	1.13456	0.563495	0.044869	Rro06G019590.1	30.5094	2.75062	10.4969	13.812	19.7233	9.52479	32.8144	33.0637	19.6395	0.179963
Rro01G028130.1	153.453	73.5817	362.906	180.446	133.877	63.2447	80.2896	42.4203	28.0899	Rro06G019650.1	0	0	0	0	0	0	0	0	0	0.0400362
Rro01G028150.1	0.993433	0.091517	1.58648	63.3047	4.92379	15.7734	2.1911	0.697398	0.600418	Rro06G019710.1	831.776	405.557	570.706	11.8531	696.72	129.704	195.601	132.129	296.659	1.7575
Rro01G028220.1	2.71649	6.7162	4.05245	0.671432	2.03512	13.2398	9.39572	3.7456	0.248615	Rro06G019890.1	44.4801	35.236	20.2248	16.2445	25.6917	20.9456	26.2878	22.5476	22.605	2.37403
Rro01G028260.1	0	0	0.187534	0	0.045353	0.215901	0	0.137525	0	Rro06G019930.1	0	0	0	0	0	0	0	0	0	1.97614
Rro01G028460.1	0	16.5012	0.122757	0	0	0	0	0	0	Rro06G019960.1	0	0.05889	0	5.99271	0	1.82235	0.221689	0.070703	0	3.27497
Rro01G028480.1	5.22253	11.0454	9.6708	70.8001	16.4115	9.55616	32.0504	54.1162	145.797	Rro06G019970.1	78.7038	67.4119	84.1567	53.0352	177.288	122.604	164.42	142.529	149.872	1.08178
Rro01G028490.1	22.7924	18.7619	22.9842	14.5552	24.394	3.82007	37.7412	57.0832	121.348	Rro06G019980.1	7.96858	15.048	80.3801	382.658	50.4694	93.4392	3.25644	2.08951	10.0023	1.70075
Rro01G028500.1	108.137	80.7026	61.6188	13.2767	83.6559	29.318	76.0261	56.3346	31.9604	Rro06G019990.1	106.982	35.2723	49.8847	46.8748	53.6973	82.6105	67.5482	63.6424	49.255	NAN
Rro01G028540.1	921.933	222.162	176.342	252.69	64.7945	169.109	43.5195	20.6761	6.61975	Rro06G020060.1	449.575	116.323	284.519	10.3238	127.366	32.0602	48.0956	13.0083	0.465087	3.95277
Rro01G028590.1	39.304	63.4286	18.876	44.7716	34.5294	32.5786	24.5675	21.9566	13.3566	Rro06G020090.1	67.5367	48.4275	30.6168	42.8475	34.7421	58.3626	29.1895	27.1336	17.9456	NAN
Rro01G028610.1	52.997	28.7824	66.2905	39.9875	42.5738	47.2843	25.8662	28.5441	27.4007	Rro06G020100.1	0.094656	1.65522	1.3837	0.421475	0	1.93216	0.157527	0	0.027352	1.71173
Rro01G028620.1	38.8423	0	0	0.208928	0	0	5.12475	2.6788	0.061114	Rro06G020110.1	1.06879	17.7118	221.789	74.3369	27.2663	39.0438	6.42782	15.9822	6.86295	1.61244
Rro01G028780.1	18.9687	19.8055	15.7958	34.085	26.7946	32.3708	34.1983	35.896	33.2213	Rro06G020250.1	1.14144	1.1181	0.208405	0.555469	0.669117	1.53083	1.32588	0.414167	0.106228	2.09138
Rro01G028840.1	42.7898	42.098	38.8822	52.0557	39.2657	43.0761	48.9873	56.2323	38.8529	Rro06G020440.1	86.917	52.7281	73.375	124.51	92.2897	84.5456	74.231	77.6807	81.5375	2.13586
Rro01G028890.1	0.448279	0.069382	0.087089	0.055805	0	0	0.073665	0.074208	0.108202	Rro06G020560.1	14.2706	10.1874	6.69101	6.5647	7.40431	6.73552	6.49876	6.50302	3.70575	1.39937
Rro01G002760.1	0	0	0	0	0	0	0	0	0	Rro06G025150.1	0	0	0	0	0	0	0	0	0	1.42749
Rro01G002960.1	0	0	0	0	0	0	0	0	0	Rro06G025210.1	0	0	0	0	1.50098	0	0	0	0	NAN
Rro01G003120.1	0	0	0	0	0	0	0	0	0	Rro06G025440.1	0	0	0	0	0	0	0.07586	0.138315	0	1.35206
Rro01G003130.1	0	0	0	0	0	0	0	0	0.027082	Rro06G025450.1	0	0	0	0	0.236547	0	0.434981	0.700514	0.533033	1.73204
Rro01G003290.1	0.009719	0.003428	0	0	0	0	0	0	0	Rro06G025530.1	0	0.049244	0	0	0	0	0	0	0	NAN
Rro01G003480.1	0.000931	0.001745	0	0	0	0	0	0	0	Rro06G025620.1	0	0	0	0	0	0	0	0	0	1.37776
Rro01G003500.1	0	0	0	0	0	0	0	0	0	Rro06G025650.1	16.1908	8.14232	2.58295	4.25155	2.00686	11.7259	7.25343	3.56835	1.57921	1.5091
Rro01G003700.1	0	0.001983	0	0	0	0	0	0	0	Rro06G025670.1	0	0	0	0	0	0	0	0	0	1.20768
Rro01G003930.1	0	0	0	0	0	0	0	0	0	Rro06G025760.1	0	0	0	0	0	0	0	0	0	1.32494
Rro01G004160.1	0	0	0	0	0	0	0	0	0	Rro06G025870.1	0	0	0	0	0	0	0	0	0	NAN
Rro01G004270.1	10.3714	8.72762	6.68549	5.63312	7.14451	10.4695	12.0312	12.6261	15.0496	Rro06G025920.1	10.9396	7.28215	7.5336	6.17832	9.60434	7.6011	10.6743	12.8455	8.22799	1.01499
Rro01G004420.1	0	0	0	0	0	0	0	0	0	Rro06G026110.1	0	0.204808	0	0	0	0	0	0	0	1.61659
Rro01G001910.1	0	0	0	0	0	0	0	0	0	Rro06G020400.1	0	0	0	0	0	0	0	0	0	1.94981
Rro01G002000.1	0	0	0	0	0	0	0	0	0	Rro06G020420.1	0	0	0	0	0	0	0	0	0	1.84683
Rro01G002170.1	6.61853	34.8177	14.6129	21.543	15.7551	13.6381	22.8383	24.0812	19.0682	Rro06G020450.1	7.2349	25.4847	10.7293	8.14918	25.085	11.6768	18.3569	18.9821	11.6209	1.20452
Rro01G002190.1	0.031402	0.324154	0	0	0	0.080472	0	0	0	Rro06G020490.1	0	0	0	0	0	0	0	0	0	2.0564
Rro01G002320.1	11.3294	7.15117	9.61924	5.91341	1.18321	5.77042	0.191954	0.172935	0.097941	Rro06G020500.1	0.032111	0.101625	0.121516	0	0.17513	0.074754	0.081732	0.054718	0	2.4244
Rro01G002450.1	0.295647	1.37526	1.28316	0	1.16679	0.546152	0	0	0	Rro06G020600.1	0.815323	0.424256	4.23968	0.374035	0.635147	0.665816	0.280718	1.0659	0.08608	2.9498
Rro01G002660.1	0	0	0	0	0	0	0	0	0	Rro06G020660.1	0	0.216582	0.057398	0	0.135854	0	0.060088	0.028753	0.021778	1.26551
Rro01G002710.1	0.295411	0	0	0	0.031544	0	0	0	0	Rro06G020710.1	0	0	0	0	0	0.053552	0.022558	0	0	1.26676
Rro01G029230.1	3.62015	3.66204	41.1892	3.09503	17.6241	28.0363	34.9305	18.2913	6.3814	Rro06G020790.1	43.6917	63.266	151.055	24.2791	44.1054	66.766	137.175	98.4956	21.1849	1.38935
Rro01G029240.1	6.75275	8.7153	18.3042	8.7148	13.8239	22.2436	9.14136	10.57	7.2664	Rro06G020800.1	0.426101	4.15455	0.181655	0.395671	0.160822	0.277317	1.69019	2.75304	0.250692	1.91294
Rro01G029290.1	0	0.332632	0.368781	0.189739	0	2.08526	0.207861	0.035932	0.684697	Rro06G020980.1	0	6.35772	0.437897	0	0.253034	0.085176	0	0	0	1.66692
Rro01G029330.1	40.5621	8.32167	17.0483	9.64818	31.1761	19.195	30.8942	28.005	39.3039	Rro06G021020.1	23.2048	8.44591	9.65241	6.46789	36.0954	26.0712	25.7975	19.5201	19.0196	1.63913
Rro01G029410.1	3.7428	37.9553	7.40508	2.04199	7.03842	12.9049	7.13868	0.397337	0	Rro06G021060.1	17.6441	10.9986	6.876	1.98945	22.5379	5.93606	55.0829	38.5672	20.5487	1.45555
Rro01G029440.1	46.962	8.82356	14.0469	9.92845	27.2456	13.3942	10.453	8.70262	5.95805	Rro06G021070.1	6.60648	33.222	9.44863	10.3471	19.3569	9.58976	13.3672	8.51299	2.77919	1.57259
Rro01G029450.1	191.523	33.9118	96.5334	126.023	140.66	80.2688	217.499	139.348	161.785	Rro06G021100.1	0.262052	0	0.201211	0.80461	0	0.340878	0	0.157744	0	1.61859
Rro01G001930.1	0	0	0	0	0	0	0	0	0	Rro06G026590.1	0	0	0	0	0	0	0	0	0	1.92106
Rro01G001940.1	0	0	0	0	0	0	0	0	0	Rro06G026600.1	0	0	0	0	0	0	0	0	0	1.85303
Rro01G002010.1	0	0	0	0	0	0	0	0	0	Rro06G026700.1	0	0	0	0	0	0	0	0	0	1.48558
Rro01G002050.1	0	0	0	0	0	0	0	0	0	Rro06G026800.1	0	0	0	0	0	0	0	0	0	1.19513
Rro01G002070.1	0	0	0	0	0	0	0	0	0	Rro06G026850.1	0	0	0	0	0	0	0	0	0	1.32685
Rro01G002280.1	0.00093	0	0	0	0.006473	0.0083	0.00188	0	0	Rro06G027040.1	0	0	0	0	0	0	0	0	0	1.0195
Rro01G002360.1	0	0	0	0	0	0.248461	0	0	0	Rro06G027180.1	0.470714	0.544971	0.228526	1.75041	2.27468	0.454045	1.96952	2.85989	1.3858	1.45387
Rro01G017090.1	18.4357	22.4017	8.588	19.7648	19.2156	22.7135	18.2579	17.4157	12.4065	Rro06G021030.1	52.2352	38.9726	29.9366	28.1258	62.2235	49.4223	42.3312	30.7761	22.7509	2.65768
Rro01G017100.1	153.868	0.809643	17.4391	62.1184	168.484	10.2911	10.5389	5.23425	0.952685	Rro06G021120.1	0	0	0	0	0.040933	0	4.04068	78.1406	7389.57	2.18476
Rro01G017170.1	9.91645	7.81973	7.01823	1.12235	11.1107	3.02397	1.41845	0.406596	0	Rro06G021300.1	6.57007	7.12764	18.5739	0.413416	6.91365	0.432359	0.971899	0.403982	0.033303	1.3565
Rro01G017320.1	0	0	0	0	0	0.021109	0	0	0	Rro06G021460.1	481.321	76.1114	183.772	71.4008	183.621	218.842	108.543	97.7095	96.5879	3.84029
Rro01G017410.1	331.657	450.48	196.495	1650.56	1083.86	264.958	483.901	321.744	256.815	Rro06G021620.1	0.376227	0	0	0	0.066948	0.041015	0.060031	0.026111	0	1.18786
Rro01G017460.1	165.427	183.967	369.432	92.5558	231.163	116.976	161.699	110.193	94.3557	Rro06G021680.1	1045.04	73.7048	679.872	215.123	87.5628	257.249	131.945	23.7708	7.39458	1.96684
Rro01G017700.1	18.7449	12.4559	15.7224	30.3769	5.82802	15.9444	12.2574	4.88142	0.534505	Rro06G021920.1	0.097283	0	0	0.030634	0	1.61191	0	0	0	1.35585
Rro01G002650.1	0	0	0.008565	0	0	0.000843	0.012229	0.00311	0	Rro06G023080.1	0	0.116854	0	0.02033	0	0.077889	0.031293	0.04844	0	1.2648
Rro01G002700.1	0	0	0	0	0	0	0	0	0	Rro06G023340.1	0	0	0	0	0	0	0	0	0	2.43314
Rro01G002760.1	0	0	0	0	0	0	0	0	0	Rro06G023400.1	0.08265	0.111657	0	0	0	0	0.247261	0.364422	0.195728	1.33017
Rro01G002830.1	0	0	0	0	0	0	0	0	0	Rro06G023460.1	0	0	0	0	0	0	0	0	0	3.1215
Rro01G003090.1	0.621213	0.572637	7.08545	3.88568	0.471367	10.1136	5.6037	0.451673	0.261551	Rro06G023480.1	7.26389	8.47084	5.23603	1.31894	9.39486	6.61957	10.5949	8.62093	2.67983	1.10547
Rro01G003240.1	0	0	0	0	0	0	0	0	0	Rro06G023590.1	0	0.027287	0	0	0.038144	0	0	0.139733	0	1.59261
Rro01G003340.1	0	0	0	0	0	0	0	0	0	Rro06G023700.1	0	0	0	0	0	0	0	0	0	3.10493
Rro01G003480.1	0.000931	0.001745	0	0	0	0	0	0	0	Rro06G025170.1	0	0.01384	0.022479	0	0	0.037753	0	0	0.011834	NAN
Rro01G003590.1	0	0	0.016855	0.010348	0	0	0	0	0	Rro06G025380.1	0	0	0	0.00729	0	0	0	0	0.024544	1.79744
Rro01G003700.1	0	0.001983	0	0	0	0	0	0	0	Rro06G025530.1	0	0.049244	0	0	0	0	0	0	0	1.01543
Rro01G003920.1	0	0	0	0	0	0.087861	0	0	0	Rro06G025540.1	0	0	0	0	0	0	0	0	0	1.60419
Rro01G003950.1	0	0	0	0	0	0	0	0	0	Rro06G025640.1	0.021881	0	0	0.007235	0	0.011898	0.022443	0	0	2.13486
Rro01G004150.1	0	0	0	0	0	0	0	0	0	Rro06G025650.1	16.1908	8.14232	2.58295	4.25155	2.00686	11.7259	7.25343	3.56835	1.57921	2.17652
Rro01G004220.1	0	0	0	0	0.023697	1.37424	0	0	0	Rro06G025710.1	0	0	0	0	0	0	0	0	0	1.65346
Rro01G017620.1	0	3.59011	9.81062	2.26947	18.5156	5.78103	11.4672	5.47561	14.2968	Rro06G046500.1	0	29.9065	3.62965	1.02354	8.24265	3.56092	153.297	175.48	162.223	1.61752
Rro01G017760.1	0	0.173713	0.04973	0	0	0	0.061285	0.083788	0	Rro06G046630.1	35.5401	11.539	97.6201	4.48432	93.1938	24.8612	322.779	311.356	516.079	NAN
Rro01G017880.1	833.78	222.766	243.465	125.814	262.153	49.1536	530.764	391.142	82.9274	Rro06G046800.1	1.94409	0	0	3.56996	0.091651	143.806	0	0	0	3.46557
Rro01G017950.1	0	0	0	0	0	0	0	0.07811	0	Rro06G047040.1	7.36547	6.60609	2.42814	1.34112	4.93032	8.06591	6.1155	4.146	2.21469	1.19312
Rro01G017980.1	0	0	0	0.035013	0	2.06463	0	0	0	Rro06G047060.1	0	0	0	0	0	0	0	0	0	2.12555
Rro01G018170.1	5.29401	25.5714	11.8073	1.5728	16.6951	8.86065	16.4154	14.5771	7.8879	Rro06G047200.1	0.160742	0.49395	0.294359	0.001801	0.705521	0.17378	0.216575	0.142708	0.038787	1.20039
Rro01G018360.1	6.42267	5.5698	3.33576	2.37628	2.64933	6.92	5.65712	5.84804	2.58937	Rro06G047210.1	27.9576	33.0947	24.3324	2.48613	28.6949	14.7744	58.0665	28.6544	5.09712	2.22236
Rro01G029850.1	1.78932	3.14053	2.34599	0.946663	1.71422	5.53041	2.11384	0.793106	0.035758	Rro06G021430.1	14.0576	17.6443	29.1112	9.14104	19.5308	9.50831	30.4898	22.5619	6.07413	NAN
Rro01G029890.1	6.60566	0.430878	0.488039	9.3746	0.470119	344.965	0.132296	0.508574	3.11639	Rro06G021440.1	3.92831	0.155724	6.81435	1.04877	1.22528	48.6357	0.301355	2.85714	1.65975	1.25026
Rro01G029910.1	7.64077	5.44492	6.32441	2.8577	6.67289	6.83598	13.1153	16.2863	11.0526	Rro06G021460.1	481.321	76.1114	183.772	71.4008	183.621	218.842	108.543	97.7095	96.5879	1.21364
Rro01G030090.1	5.65694	6.19304	4.04918	0.508541	3.24698	2.85297	7.71153	6.00538	2.81279	Rro06G021580.1	19.1979	22.7098	22.8359	13.522	19.3338	35.0793	21.0909	20.6638	28.3188	1.58836
Rro01G030160.1	619.783	314.75	615.274	437.823	755.976	374.576	242.675	272.323	128.279	Rro06G021660.1	21.0488	5.93939	20.568	7.3823	19.7441	6.04903	1.86357	0.488786	1.04393	1.26551
Rro01G030320.1	60.3061	62.0458	50.2308	60.5556	87.1555	69.8513	65.1378	72.3104	81.4675	Rro06G021750.1	0.161411	0.055992	0.248522	0.061186	0.290688	6.97277	0.0707	0.067176	0.006225	1.44397
Rro01G026960.1	27.0187	34.6201	23.5361	16.4693	41.2088	37.6926	31.0473	33.2247	27.7471	Rro06G018720.1	16.2755	11.8369	61.3354	15.1162	74.8387	14.1313	18.3675	19.5787	21.8097	1.82641
Rro01G026970.1	0	0	0	0	0	0.09287	0	0	0	Rro06G018710.1	4.71623	0.455415	70.6943	1.40845	11.1783	10.2471	6.86609	11.1318	3.21964	1.23216
Rro01G026990.1	24.866	25.5097	18.2682	21.4754	30.7765	20.3503	17.3286	20.1489	13.0551	Rro06G018630.1	36.2484	35.7529	24.6349	34.5025	38.0802	36.6441	29.0889	29.4229	22.0331	1.24349
Rro01G027090.1	4.30326	0.482079	2.79069	0.150678	2.43132	0.930841	2.94081	4.08505	4.1895	Rro06G018610.1	0	0	0	0	0	0.109962	0	0	0	1.43292
Rro01G027110.1	65.0147	25.1256	48.7464	72.0743	43.0876	29.5767	44.095	34.8704	36.944	Rro06G018540.1	0.358369	6.77209	2.09229	0.391868	1.92309	3.87416	0.678135	0.180406	0	1.22186
Rro01G027160.1	50.4628	40.067	13.3331	84.6515	54.2999	14.9131	38.5987	35.9909	29.2451	Rro06G018530.1	26.5339	17.1057	7.24917	26.8315	28.2773	7.68049	25.9027	17.3069	11.9661	0.591392
Rro01G027180.1	22.5667	13.4136	12.5025	105.074	18.6099	37.5447	37.6287	37.5634	41.7534	Rro06G018490.1	2.4064	0.617754	1.10253	5.71487	0.467847	4.93718	1.69998	4.22266	6.07475	1.61893
Rro01G027200.1	4.27608	1.40084	10.7642	11.7994	3.20031	1.45024	1.60831	1.33318	0.520152	Rro06G018470.1	7.26015	7.96983	5.69593	19.4568	13.4963	3.65651	11.3994	10.0284	9.88435	2.28864
Rro01G027210.1	65.2461	69.4562	47.634	16.5549	46.1867	25.5112	56.0517	49.0078	60.496	Rro06G018430.1	34.0405	20.8827	13.0905	11.5474	18.2775	10.5351	38.0216	47.5886	46.532	0.00606472
Rro01G027230.1	2.02569	13.7965	5.64567	3.02853	9.1851	17.224	14.4291	18.0874	8.5557	Rro06G018390.1	2.67353	40.0977	5.90445	8.10418	9.15702	19.1231	17.5177	18.9312	7.00624	0.376772
Rro01G027260.1	1.20491	0	0.43645	0	0	0	0	0.095707	0.228017	Rro06G018380.1	0.920579	20.7011	0.493502	7.18991	0.410567	1.31546	6.56782	1.54477	0.071767	0.246604
Rro01G027310.1	0.647259	0.386108	0.361075	1.04007	0	0	0.161483	0.366722	0	Rro06G018360.1	175.539	219.099	145.7	28.4078	153.789	85.9556	294.532	235.427	86.7735	0.581295
Rro01G027360.1	17.4788	15.2275	59.4542	125.773	20.9397	101.219	40.8107	35.3996	31.327	Rro06G018330.1	16.0753	17.7311	14.5643	10.6891	19.1672	12.5469	14.9489	16.7255	16.6999	0.0223324
Rro01G027460.1	70.6365	23.4245	83.9807	27.1884	87.5349	64.8385	90.1921	46.2552	82.9267	Rro06G018250.1	0	2.96905	0	0	0	1.28186	0	0	0	0.435454
Rro01G027490.1	2.13164	96.8869	9.56953	29.5708	17.7516	37.8305	91.8271	76.7907	84.6617	Rro06G018240.1	30.726	33.3722	8.77788	17.9052	25.8298	27.1802	13.7634	4.94777	0.07174	0.0720734
Rro01G027610.1	30.5502	34.7884	62.3973	38.7813	46.1107	95.0549	71.9945	123.557	255.762	Rro06G018110.1	2.92579	6.4198	2.33487	42.6576	2.24445	7.44917	7.4412	10.2666	6.11095	0.57364
Rro01G027650.1	0.205148	10.9264	1.58151	0.3321	3.97619	2.1804	4.71291	13.4725	3.25621	Rro06G017970.1	53.6478	121.904	56.0139	11.784	15.1619	76.6938	16.6783	5.74182	0.27555	0.180986
Rro01G027860.1	153.222	106.966	97.2438	98.183	129.22	109.316	112.943	102.336	81.7097	Rro06G017710.1	7.53111	17.9662	7.80155	6.93576	16.1656	17.2488	16.7839	25.8676	29.3052	1.76949
Rro01G002000.1	0	0	0	0	0	0	0	0	0	Rro06G023900.1	0	0	0	0	0	0	0	0	0	0.105902
Rro01G002010.1	0	0	0	0	0	0	0	0	0	Rro06G023810.1	0	0	0	0	0	0.09223	0	0	0	0.165046
Rro01G002070.1	0	0	0	0	0	0	0	0	0	Rro06G023680.1	0.815982	0.650773	0.358356	0.26361	1.71157	0.215094	0.882185	0.626579	1.23943	0.0588705
Rro01G002210.1	0	0	0	0	0	0	0	0	0	Rro06G023590.1	0	0.027287	0	0	0.038144	0	0	0.139733	0	NAN
Rro01G002260.1	0	1.07873	0	0	0	0	0	0	0	Rro06G023420.1	0	0	0	0	0	0.093136	0	1.40265	0.898129	0.136309
Rro01G002380.1	0	0	0	0	0	0	0	0	0	Rro06G023330.1	0	0	0	0	0	0	0	0	0	NAN
Rro01G002390.1	0	0	0	0	0	0	0	0	0	Rro06G023280.1	0.870602	0.322909	0.196733	0.006679	0.286368	0.039754	0.654436	0.254889	0.046037	0.459723
Rro01G002650.1	0	0	0.008565	0	0	0.000843	0.012229	0.00311	0	Rro06G023080.1	0	0.116854	0	0.02033	0	0.077889	0.031293	0.04844	0	2.19028
Rro01G002060.1	0	0	0	0	0	0	0	0	0	Rro06G026210.1	52.1904	18.2067	4.82641	10.2765	13.3609	7.33754	3.53084	18.7661	5.36665	0.474112
Rro01G002280.1	0.00093	0	0	0	0.006473	0.0083	0.00188	0	0	Rro06G026120.1	0	0	0	0	0	0	0	0	0	0.377539
Rro01G002290.1	0	0.00813	0	0	0	0	0	0	0	Rro06G026030.1	0	0	0	0	0	0.012574	0.007393	0.007469	0	0.370309
Rro01G002380.1	0	0	0	0	0	0	0	0	0	Rro06G025860.1	0	0	0	0	0	0	0	0	0	NAN
Rro01G002430.1	0	0	0	0	0	0	0	0	0	Rro06G025850.1	0	0	0	0	0	0	0	0	0	2.34358
Rro01G002650.1	0	0	0.008565	0	0	0.000843	0.012229	0.00311	0	Rro06G025640.1	0.021881	0	0	0.007235	0	0.011898	0.022443	0	0	0.0704329
Rro01G002850.1	0	0.016772	0	0	0	0	0.037748	0.026461	0.598433	Rro06G025490.1	0.087599	1.3453	0	0.268154	0.458076	1.38282	1.56105	1.78276	0.696186	0.304099
Rro01G002560.1	0	0	0	0	0.132761	0	0	0	0	Rro07G018820.1	0	0	0	0	0	0	0	0	0	1.71293
Rro01G002810.1	0	0	0	0	0	0	0	0	0	Rro07G018890.1	0	0	0	0	0	0	0	0	0	0.72705
Rro01G002860.1	0	0.016215	0.061062	0	0.117032	0	0.059279	0.109385	0.202513	Rro07G019120.1	0	0	0	0	0	0	0	0	0	Ks
Rro01G003040.1	0	0	0	0	0	0	0	0	0	Rro07G019280.1	0	0	0	0	0	0	0	0	0	1.93261
Rro01G003120.1	0	0	0	0	0	0	0	0	0	Rro07G019360.1	0	0	0	0	0	4.25418	0	0	0	2.74636
Rro01G003180.1	0	0	0	0	0	0	0	0	0	Rro07G019440.1	0	0	0	0.082856	0	0.024324	0	0	0	0.362734
Rro01G003240.1	0	0	0	0	0	0	0	0	0	Rro07G019460.1	0	0	0	0.024634	0	0.046512	0	0	0.011781	3.34943
Rro01G003250.1	0.017991	0	0	0	0.035175	0	0	0.039899	0.02346	Rro07G019550.1	0	0	0	0	0	0	0	0	0	0.102333
Rro01G003310.1	0	0	0	0	0	0	0	0	0	Rro07G019560.1	0	0	0	0	0	0	0	0	0	0.123088
Rro01G003350.1	0	0	0	0	0	0	0	0	0	Rro07G019600.1	0	0	0	0	0	0	0.014447	0.043655	0	0.143848
Rro01G003590.1	0	0	0.016855	0.010348	0	0	0	0	0	Rro07G019680.1	0.004087	0	0	0	0	0	0	0	0	1.81075
Rro01G003850.1	0	0	0	0.008669	0.03002	0	0.056287	0.253773	0.186748	Rro07G019810.1	0	0	0	0	0	0	0	0	0	0.0254839
Rro01G003940.1	0	0	0.04241	0	0	0.002329	0	0	0	Rro07G019830.1	0	0.003044	0	0	0	0	0.016571	0	0	0.0953664
Rro01G002070.1	0	0	0	0	0	0	0	0	0	Rro07G018810.1	0	0	0	0	0	0	0	0	0	0.24892
Rro01G002090.1	0	0	0	0	0	0	0	0	0	Rro07G018910.1	0	0	0	0	0	0	0	0	0	0.33339
Rro01G002190.1	0.031402	0.324154	0	0	0	0.080472	0	0	0	Rro07G019030.1	0	0	0	0	0	0	0	0	0	1.28195
Rro01G002290.1	0	0.00813	0	0	0	0	0	0	0	Rro07G019140.1	0	0	0	0	0	0	0	0	0.056904	1.5366
Rro01G002390.1	0	0	0	0	0	0	0	0	0	Rro07G019240.1	0	0	0	0	0	0	0	0	0	1.07143
Rro01G002420.1	0	0	0	0	0	0	0	0	0	Rro07G019450.1	0	0	0	0	0	0	0	0	0	1.52967
Rro01G002650.1	0	0	0.008565	0	0	0.000843	0.012229	0.00311	0	Rro07G019700.1	0.007188	0	0	0	0	0	0	0	0	2.23074
Rro01G002850.1	0	0.016772	0	0	0	0	0.037748	0.026461	0.598433	Rro07G019710.1	0	0	0	0	0	0	0	0	0	1.14541
Rro01G003070.1	0	0	0	0	0	0	0	0	0	Rro07G019740.1	0	0	0	0	0	0	0	0	0	2.43274
Rro01G003180.1	0	0	0	0	0	0	0	0	0	Rro07G019840.1	0	0	0	0.01217	0.076827	0.003994	0	0	0.009215	1.60006
Rro01G003260.1	0	0	0	0.003993	0	0.012333	0	0.006655	0.003326	Rro07G019930.1	0.031783	0.174428	0.406583	0.372837	0.6581	0.192599	0	0	0.013118	1.67328
Rro01G003420.1	0	0	0	0	0	0	0	0	0	Rro07G020130.1	0	0	0	0.09783	0	0.201526	0	0.039311	0	1.32322
Rro01G004930.1	8.12009	6.45911	55.0084	13.2462	3.32777	26.7231	5.40721	1.31104	1.06928	Rro07G020340.1	0.165157	0.685436	0	0	1.22761	0	1.12976	0.300766	0	1.31361
Rro01G004980.1	0	0	0	0	0	0	0	0	0	Rro07G020390.1	0.421674	0	0	0	0	0	0	0	0	1.81528
Rro01G005200.1	0.426974	0.500893	0.213	0	1.72224	0	0	0	0	Rro07G020500.1	2.84001	30.3678	8.12291	0	120.844	0	1.36001	0.213759	0.031475	2.30576
Rro01G005380.1	0	0.001718	0	0	0.014413	0	0	0	0	Rro07G020620.1	0	0	0	0	0	0	0	0	0	NAN
Rro01G005410.1	0	0	0	0	0	0	0	0	0	Rro07G020840.1	0	0	0	0	0	0	0	0	0	1.68946
Rro01G005580.1	28.6924	23.4815	19.2549	5.81693	35.887	23.4852	28.6236	22.8833	23.6095	Rro07G020890.1	9.43984	15.5222	8.16939	1.66215	18.647	6.7701	12.1807	7.28471	5.44807	1.30261
Rro01G005840.1	0	0	0	0	0	0	0	0	0	Rro07G021140.1	0	0	0	0	0	0	0	0	0	2.17756
Rro01G005980.1	0	0.018116	0	0.027502	0	0.008257	0	0	0.011297	Rro07G021230.1	0	0	0	0	0	0	0	0	0	NAN
Rro01G006120.1	0.023401	0.527082	5.02016	0.023181	2.8357	0.279704	0.113317	0	0	Rro07G021420.1	3.79899	10.1921	5.68052	5.16776	9.74523	1.96959	1.7708	4.12916	1.83888	2.18748
Rro01G006340.1	0	0	0	0	0	0	0	0	0	Rro07G021440.1	0	0.043976	0	0	0	0.048771	0	0	0.074259	1.7368
Rro01G006450.1	0.940605	0.81044	0.715571	0	0.075854	0	0	0.253605	0	Rro07G021560.1	0	0	0	0	0	0	0	0	0	1.3437
Rro01G002550.1	0	0	0	0	0	0	0	0	0	Rro07G020710.1	0.322817	0.137907	0.254937	0.264476	0.281423	0.996263	0.041973	0.340194	0.964871	2.2247
Rro01G002650.1	0	0	0.008565	0	0	0.000843	0.012229	0.00311	0	Rro07G020530.1	0	0	0	0	0	0	0	0	0	1.30596
Rro01G002660.1	0	0	0	0	0	0	0	0	0	Rro07G020390.1	0.421674	0	0	0	0	0	0	0	0	1.72429
Rro01G002850.1	0	0.016772	0	0	0	0	0.037748	0.026461	0.598433	Rro07G020170.1	0	0	0	0	0	0	0	0	0	1.02979
Rro01G002860.1	0	0.016215	0.061062	0	0.117032	0	0.059279	0.109385	0.202513	Rro07G020100.1	0	0	0	0	0	0	0	0	0	1.55304
Rro01G002980.1	0.025802	0.076094	0	0	0	0	0	0.057479	0	Rro07G020000.1	0	0	0.062054	0	0	0	0.102667	0.067598	0	1.82539
Rro01G003240.1	0	0	0	0	0	0	0	0	0	Rro07G019840.1	0	0	0	0.01217	0.076827	0.003994	0	0	0.009215	1.81713
Rro01G003270.1	0	0	0	0	0	0	0	0	0	Rro07G019590.1	0	0.001791	0	0	0	0	0	0	0	NAN
Rro01G003290.1	0.009719	0.003428	0	0	0	0	0	0	0	Rro07G019580.1	0	0	0	0	0	0	0	0	0	1.65578
Rro01G003350.1	0	0	0	0	0	0	0	0	0	Rro07G019500.1	0	0.022699	0	0.048906	0	0	0	0.031157	0.086921	1.14481
Rro01G003470.1	0	0.022232	0	0	0	0	0	0	0	Rro07G019480.1	0	0.054392	0	0	0	0	0.03754	0	0	2.24688
Rro01G003590.1	0	0	0.016855	0.010348	0	0	0	0	0	Rro07G019270.1	0	0.002064	0	0.011262	0	0.002088	0	0.003602	0.021113	1.81224
Rro01G003630.1	0	0	0	0	0	0	0	0	0	Rro07G019050.1	0	0.122136	0	0	0	0	0	0	0	2.14193
Rro01G003840.1	0	0.118533	0	0	0.078069	0	0.363439	0.810543	0.627599	Rro07G018830.1	0	0	0	0	0	0	0	0	0	1.48858
Rro01G003910.1	0	0	0	0	0	0	0	0	0	Rro07G018640.1	6.34895	7.86317	3.37123	3.44557	5.77843	7.15597	6.67458	5.0849	1.70945	1.21606
Rro01G002950.1	0	0	0	0	0	0	0	0	0	Rro07G019700.1	0.007188	0	0	0	0	0	0	0	0	1.47704
Rro01G002970.1	0	0	0	0	0.020774	0	0.048154	0	0	Rro07G019550.1	0	0	0	0	0	0	0	0	0	1.41819
Rro01G003120.1	0	0	0	0	0	0	0	0	0	Rro07G019300.1	0	0	0	0	0	0	0	0	0	NAN
Rro01G003260.1	0	0	0	0.003993	0	0.012333	0	0.006655	0.003326	Rro07G019260.1	0	0	0	0.006805	0	0	0	0	0.130002	1.42445
Rro01G003280.1	0	0	0	0	0	0	0	0	0	Rro07G019240.1	0	0	0	0	0	0	0	0	0	1.69787
Rro01G003330.1	0	0	0	0	0	0	0	0	0	Rro07G019060.1	0	0	0	0	0	0	0	0	0	1.42876
Rro01G003570.1	0	0	0	0	0	0	0	0	0	Rro07G018830.1	0	0	0	0	0	0	0	0	0	NAN
Rro01G001860.1	0	0	0	0	0	0	0	0	0	Rroptg000012lG001100.1	0	0	0	0	0	0	0	0	0	1.26994
Rro01G001930.1	0	0	0	0	0	0	0	0	0	Rroptg000012lG001140.1	0	0	0	0	0	0	0	0	0	1.37949
Rro01G002000.1	0	0	0	0	0	0	0	0	0	Rroptg000012lG001270.1	0	0	0	0.10178	0	0	0	0	0	NAN
Rro01G002030.1	0	0	0	0	0	0	0	0	0.013963	Rroptg000012lG001450.1	0	0	0	0	0	0	0	0	0	2.22717
Rro01G002140.1	0.011857	0.012044	0	0	0	0	0.010569	0.008462	0	Rroptg000012lG001710.1	0	0	0	0	0	0	0	0	0	1.78989
Rro01G002180.1	0	0	0	0	0	0.13382	0	0	0	Rroptg000012lG001770.1	0	0	0	0	0	0	0	0	0	1.08413
Rro01G002190.1	0.031402	0.324154	0	0	0	0.080472	0	0	0	Rroptg000012lG001780.1	0	0	0	0	0	0	0	0	0.038373	1.57389
Rro01G002280.1	0.00093	0	0	0	0.006473	0.0083	0.00188	0	0	Rroptg000012lG001790.1	0	0	0	0	0	0	0	0	0	1.82467
Rro01G002410.1	0	0	0	0	0	0	0	0	0	Rroptg000012lG001840.1	0	0	0	0	0	0	0	0	0	2.23737
Rro01G002550.1	0	0	0	0	0	0	0	0	0	Rroptg000012lG001880.1	0	0	0	0	0	0	0	0	0	1.37371
Rro01G002650.1	0	0	0.008565	0	0	0.000843	0.012229	0.00311	0	Rroptg000012lG002090.1	0	0	0	0	0	0	0	0	0	NAN
Rro01G002730.1	0	0	0	0	0	0	0	0	0	Rroptg000012lG002190.1	0	0	0	0	0	0.044796	0.133485	0	0	3.80766
Rro01G002650.1	0	0	0.008565	0	0	0.000843	0.012229	0.00311	0	Rroptg000012lG000130.1	0	0	0	0	0	0	0	0	0	2.17598
Rro01G002730.1	0	0	0	0	0	0	0	0	0	Rroptg000012lG000160.1	0	0	0	0	0	0.095028	0.125646	0	0	0.153887
Rro01G002750.1	0	0	0	0	0	0	0	0	0	Rroptg000012lG000250.1	0	0	0	0	0	0	0	0	0	0.462075
Rro01G002850.1	0	0.016772	0	0	0	0	0.037748	0.026461	0.598433	Rroptg000012lG000410.1	0	0	0	0	0	0	0	0	0	NAN
Rro01G002970.1	0	0	0	0	0.020774	0	0.048154	0	0	Rroptg000012lG000490.1	0	0	0	0	0	0	0	0	0	1.84113
Rro01G003180.1	0	0	0	0	0	0	0	0	0	Rroptg000012lG000580.1	0	0	0	0.082286	0	0.03673	0.014397	0.014545	0.009352	0.148587
Rro01G003260.1	0	0	0	0.003993	0	0.012333	0	0.006655	0.003326	Rroptg000012lG000640.1	0	0.022889	0.013871	0.024831	0	0	0	0	0.006307	0.203603
Rro01G003280.1	0	0	0	0	0	0	0	0	0	Rroptg000012lG000650.1	0	0	0	0	0	0	0	0	0	NAN
Rro01G003290.1	0.009719	0.003428	0	0	0	0	0	0	0	Rroptg000012lG000680.1	0	0	0	0	0	0	0	0	0	0.370375
Rro01G003470.1	0	0.022232	0	0	0	0	0	0	0	Rroptg000012lG000740.1	0	0	0	0	0	0	0	0	0	0.0988735
Rro01G003480.1	0.000931	0.001745	0	0	0	0	0	0	0	Rroptg000012lG000780.1	0	0	0	0	0	0	0	0	0	0.113734
Rro01G002290.1	0	0.00813	0	0	0	0	0	0	0	Rroptg000012lG000580.1	0	0	0	0.082286	0	0.03673	0.014397	0.014545	0.009352	0.00771267
Rro01G002380.1	0	0	0	0	0	0	0	0	0	Rroptg000012lG000650.1	0	0	0	0	0	0	0	0	0	0.00810408
Rro01G002390.1	0	0	0	0	0	0	0	0	0	Rroptg000012lG000670.1	0	0.010679	0	0	0	0	0	0	0	NAN
Rro01G002590.1	1.62785	2.83993	1.98914	5.67165	7.49691	6.20761	4.93681	6.93404	3.18759	Rroptg000012lG000730.1	0	0	0.763699	0	0	0.060013	0	0.206761	0.775397	0.514266
Rro01G002680.1	0	0	0	0	0	0	0	0	0	Rroptg000012lG000740.1	0	0	0	0	0	0	0	0	0	0.285894
Rro01G002730.1	0	0	0	0	0	0	0	0	0	Rroptg000012lG000780.1	0	0	0	0	0	0	0	0	0	0.232966
Rro01G002980.1	0.025802	0.076094	0	0	0	0	0	0.057479	0	Rroptg000012lG000840.1	0	0	0	0	0	0	0	0	0	0.311017
Rro01G003040.1	0	0	0	0	0	0	0	0	0	Rroptg000012lG001000.1	0	0	0	0.090108	0	0	0	0.26014	0.106365	0.103505
Rro01G003280.1	0	0	0	0	0	0	0	0	0	Rroptg000012lG001110.1	0	0	0	0	0	0	0	0.092894	0	2.72848
Rro01G003480.1	0.000931	0.001745	0	0	0	0	0	0	0	Rroptg000012lG001150.1	0	0	0	0	0	0	0	0	0	0.707574
Rro01G003560.1	0	0	0	0	0	0	0	0	0	Rroptg000012lG001170.1	0	0	0	0	0	0	0	0	0	NAN
Rro01G003570.1	0	0	0	0	0	0	0	0	0	Rroptg000012lG001330.1	0	0	0	0	0	0	0	0	0	NAN
Rro01G003260.1	0	0	0	0.003993	0	0.012333	0	0.006655	0.003326	Rroptg000012lG000020.1	0	0	0.048548	0.096384	0	0.048836	0	0.058505	0.140559	1.54342
Rro01G003290.1	0.009719	0.003428	0	0	0	0	0	0	0	Rroptg000012lG000030.1	0	0.002677	0	0.00486	0	0.001816	0	0.01726	0.083831	NAN
Rro01G003410.1	0	0	0	0	0	0	0	0	0	Rroptg000012lG000130.1	0	0	0	0	0	0	0	0	0	2.63755
Rro01G003480.1	0.000931	0.001745	0	0	0	0	0	0	0	Rroptg000012lG000300.1	0	0	0	0	0	0	0	0	0	2.28253
Rro01G003560.1	0	0	0	0	0	0	0	0	0	Rroptg000012lG000410.1	0	0	0	0	0	0	0	0	0	0.529217
Rro01G003590.1	0	0	0.016855	0.010348	0	0	0	0	0	Rroptg000012lG000550.1	0	0	0	0	0	0	0.001572	0	0.01893	2.2289
Rro01G003700.1	0	0.001983	0	0	0	0	0	0	0	Rroptg000012lG000620.1	0	0.002925	0	0	0	0	0	0	0	1.62469
Rro01G003790.1	0	0	0	0	0	0	0	0	0	Rroptg000012lG000650.1	0	0	0	0	0	0	0	0	0	1.65293
Rro01G003800.1	0	0	0	0	0	0	0	0	0	Rroptg000012lG000670.1	0	0.010679	0	0	0	0	0	0	0	3.04274
Rro01G003850.1	0	0	0	0.008669	0.03002	0	0.056287	0.253773	0.186748	Rroptg000012lG000900.1	0	0	0	0	0	0	0	0	0	1.32716
Rro01G003960.1	0	0	0	0	0	0	0	0	0	Rroptg000012lG001130.1	0	0.037598	0	0	0	0	0.098423	0.099674	0.072506	1.39769
Rro01G000870.1	0	0	0	0	0	0	0	0	0	Rroptg000012lG000320.1	0	0	0	0	0	0	0	0	0	1.94974
Rro01G001010.1	0	0	0	0	0	0.039097	0	0	0	Rroptg000012lG000430.1	0	0	0	0	0	0	0	0	0	1.82138
Rro01G001250.1	0	0	0	0	0	0	0	0	0	Rroptg000012lG000650.1	0	0	0	0	0	0	0	0	0	NAN
Rro01G001500.1	0.021634	0	0	0	0	0	0	0	0	Rroptg000012lG000670.1	0	0.010679	0	0	0	0	0	0	0	1.38674
Rro01G001620.1	0	0	0	0	0	0	0	0	0	Rroptg000012lG000730.1	0	0	0.763699	0	0	0.060013	0	0.206761	0.775397	1.18364
Rro01G001830.1	0	0	0	0	0	0	0	0	0	Rroptg000012lG000750.1	0	0	0	0	0	0	0	0	0	1.11556
Rro01G001930.1	0	0	0	0	0	0	0	0	0	Rroptg000012lG000840.1	0	0	0	0	0	0	0	0	0	1.56842
Rro01G002050.1	0	0	0	0	0	0	0	0	0	Rroptg000012lG001060.1	0	0	0	0	0	0	0	0	0	1.88585
Rro01G002150.1	0	0.005102	0	0	0	0	0	0	0	Rroptg000012lG001110.1	0	0	0	0	0	0	0	0.092894	0	3.39415
Rro01G002280.1	0.00093	0	0	0	0.006473	0.0083	0.00188	0	0	Rroptg000012lG001150.1	0	0	0	0	0	0	0	0	0	1.12199
Rro01G002420.1	0	0	0	0	0	0	0	0	0	Rroptg000012lG001180.1	0	0	0	0	0	0	0	0	0	2.28228
Rro01G001940.1	0	0	0	0	0	0	0	0	0	Rroptg000012lG000490.1	0	0	0	0	0	0	0	0	0	1.61548
Rro01G002140.1	0.011857	0.012044	0	0	0	0	0.010569	0.008462	0	Rroptg000012lG000670.1	0	0.010679	0	0	0	0	0	0	0	2.30702
Rro01G002290.1	0	0.00813	0	0	0	0	0	0	0	Rroptg000012lG000740.1	0	0	0	0	0	0	0	0	0	2.36413
Rro01G002470.1	0	0	0	0	0	0	0	0	0	Rroptg000012lG000830.1	0	0	0	0	0	0	0	0	0	1.70183
Rro01G002490.1	0	0	0	0	0	0	0	0	0	Rroptg000012lG000850.1	0	0	0	0	0	0	0	0	0	1.35112
Rro01G002650.1	0	0	0.008565	0	0	0.000843	0.012229	0.00311	0	Rroptg000012lG001100.1	0	0	0	0	0	0	0	0	0	2.29143
Rro01G002700.1	0	0	0	0	0	0	0	0	0	Rroptg000012lG001110.1	0	0	0	0	0	0	0	0.092894	0	1.7064
Rro01G002850.1	0	0.016772	0	0	0	0	0.037748	0.026461	0.598433	Rroptg000012lG001170.1	0	0	0	0	0	0	0	0	0	1.45759
Rro01G002760.1	0	0	0	0	0	0	0	0	0	Rroptg000012lG000060.1	0	0	0	0	0	0	0	0	0	1.55888
Rro01G002950.1	0	0	0	0	0	0	0	0	0	Rroptg000012lG000130.1	0	0	0	0	0	0	0	0	0	1.4998
Rro01G003070.1	0	0	0	0	0	0	0	0	0	Rroptg000012lG000250.1	0	0	0	0	0	0	0	0	0	1.80604
Rro01G003140.1	0	0	0	0	0	0	0	0	0	Rroptg000012lG000460.1	0	0	0	0	0	0	0	0	0	1.6195
Rro01G003260.1	0	0	0	0.003993	0	0.012333	0	0.006655	0.003326	Rroptg000012lG000560.1	0	0	0	0.014216	0	0	0	0	0.011914	1.19065
Rro01G003290.1	0.009719	0.003428	0	0	0	0	0	0	0	Rroptg000012lG000590.1	0	0	0	0	0	0	0	0	0	0.979274
Rro01G003330.1	0	0	0	0	0	0	0	0	0	Rroptg000012lG000600.1	0	0	0.070109	0	0	0	0	0	0	3.60461
Rro02G005760.1	18.1997	32.9973	15.6754	20.7555	28.3744	35.9427	34.3717	37.8429	33.376	Rro02G034840.1	62.4776	50.8253	28.4253	29.5721	41.8845	39.8945	30.4937	28.9115	28.6605	NAN
Rro02G005810.1	0.857934	0.859582	0.520333	0.110693	0.122471	2.26362	2.7968	0.176796	0	Rro02G034940.1	0.114836	0.846974	0	0	0	0.266487	0	0.138174	0	1.27268
Rro02G005820.1	18.5881	0	1.3302	0.054596	16.3471	0.259582	0	0.32565	0	Rro02G035000.1	3.98342	0	4.98435	3.36242	2.24041	0.049271	0.106401	0.207195	0.052412	2.2489
Rro02G005870.1	174.561	8.79956	102.945	50.4655	126.855	16.1717	39.8738	7.11244	3.1611	Rro02G035100.1	103.882	135.198	225.264	234.726	45.5329	52.2359	44.4275	20.304	3.63143	NAN
Rro02G005910.1	44.3462	55.6013	83.4032	29.0507	43.3746	19.3719	52.1051	56.0543	19.7534	Rro02G035110.1	655.237	104.297	252.161	73.8588	177.599	106.195	165.223	84.7413	48.0435	1.71062
Rro02G005930.1	0	0	0	0.060307	0.021107	1.19301	0.079435	0	0.108906	Rro02G035120.1	2.35472	2.57153	1.36182	1.55336	1.17425	3.96493	1.12187	1.8996	0.314895	0.954787
Rro02G006010.1	18.8947	13.9324	29.7132	16.574	23.7747	8.10983	5.35432	1.04193	0.113543	Rro02G035140.1	57.4879	55.041	47.9663	102.31	121.668	32.5088	114.11	85.4273	93.9514	2.77297
Rro02G006080.1	50.9862	33.2055	27.4872	40.2815	45.7695	35.2152	37.8106	34.1674	19.4977	Rro02G035310.1	15.2568	24.1596	6.27369	14.5308	24.4881	12.383	18.0672	16.0736	9.13629	0.850152
Rro02G006160.1	1.00313	8.41186	0.953536	0.164007	0.704764	8.57953	1.97864	2.36649	0.046585	Rro02G035490.1	60.4069	30.154	59.5983	59.8225	34.217	51.2946	32.7023	26.2108	52.5701	3.39018
Rro02G006200.1	0	2.19088	5.00295	0.98167	1.94852	54.6491	0.328139	0.125817	0.209054	Rro02G035580.1	33.1233	5.61968	2.52782	0	0.214942	26.0754	0.471561	0.599523	1.00521	1.55958
Rro02G006220.1	22.2856	0.800489	2.24403	0.343991	2.05012	1.03718	40.7997	29.3765	9.56512	Rro02G035640.1	6.78867	0.310212	0.816104	0.347693	0.09724	1.43148	5.60207	5.60403	2.1737	1.2873
Rro02G006260.1	40.4434	38.289	18.8486	20.3958	44.9816	44.6636	27.4171	25.3007	31.1331	Rro02G035690.1	13.587	19.4216	10.4457	13.8175	21.4639	17.4545	14.7559	11.1851	10.4137	1.24673
Rro02G006380.1	1.29511	0.142151	0.086722	0	0	0.077038	0	0	0	Rro02G035800.1	0	0	0	0	0	0	0	0	0	1.12177
Rro02G006400.1	13.8554	21.7162	15.0085	24.0093	19.0056	23.2599	10.1834	12.6787	9.3233	Rro02G035820.1	29.4485	37.0217	23.5852	20.2122	32.7694	36.7942	40.1256	46.4946	51.9077	1.26737
Rro02G006430.1	315.281	358.476	260.832	159.578	344.075	238.273	379.749	407.238	327.373	Rro02G035880.1	84.6625	84.2589	82.1689	96.506	126.784	96.6459	129.284	147.191	162.021	1.35437
Rro02G006570.1	7.33937	3.11516	1.17504	0.136409	0.343445	0.575609	3.21624	0.574337	0.05187	Rro02G036070.1	0.90565	0.284932	2.65033	0.042295	0.461172	0.323445	0	0.096179	0	2.29854
Rro02G006590.1	364.313	296.838	343.444	820.097	1193.51	313.354	858.594	765.735	1034.55	Rro02G036120.1	0.991797	2.56489	0.671477	38.2311	1.35164	102.6	0.766715	1.7934	13.9407	NAN
Rro02G006650.1	0.224432	3.43732	0.336688	0.237025	0.183177	1.65502	14.3841	3.10269	0.437445	Rro02G036320.1	24.3451	33.8915	24.1365	17.8241	7.01741	31.638	20.2621	11.0859	1.24569	1.97257
Rro02G006820.1	0.735592	5.92819	0.329498	0.291275	0.598288	2.44517	2.93813	3.14861	0.02542	Rro02G036570.1	0.357877	21.4962	0.725142	0.297861	0.050029	10.8765	0.188683	0.27692	0.03631	1.90639
Rro02G006880.1	0	0.241124	2.98494	3.32946	1.50026	24.605	11.5582	11.2476	4.5766	Rro02G036680.1	0	0	0	0	0	0	0	0	0	1.42304
Rro02G006920.1	0.199496	5.57397	1.34994	2.86167	1.44698	248.525	1784.5	1638.14	531.473	Rro02G036700.1	0	20.9049	0	0	0	7.11316	7.6761	5.40845	0.005209	1.85495
Rro02G006930.1	9.92413	13.4968	3.23648	2.79173	17.7028	15.6343	18.5427	11.6737	2.69368	Rro02G036720.1	15.2144	25.0955	11.8712	21.3275	12.2535	30.6481	6.70823	4.03052	0.390972	1.13085
Rro02G006950.1	0	0	0	0	0	0	0	0	0	Rro02G036770.1	42.2553	30.2562	21.517	23.6926	73.3789	24.2361	23.5261	24.6098	34.5599	3.1689
Rro02G007170.1	33.9098	63.6359	73.8581	102.705	75.4134	71.7226	45.6785	52.795	53.0552	Rro02G036970.1	4.52726	12.868	3.81879	13.2983	9.24389	7.30094	12.1186	13.4567	6.56569	1.87989
Rro02G007180.1	0	0	0	0.021486	0	0.277697	0	0	0	Rro02G037100.1	1.06203	2.91852	0.898889	1.3348	1.54832	1.86474	5.44807	4.68748	3.7762	1.73241
Rro02G002900.1	0	0	0	0	0	0	0	0	0	Rro02G039190.1	0	0	0	0	0	0	0	0	0	1.69609
Rro02G002980.1	224.577	49.2926	94.6687	247.909	56.1118	357.819	72.1396	15.391	14.3522	Rro02G039210.1	6.79203	0	7.75396	0	44.1584	10.5178	2.03092	0.356351	0	0.973235
Rro02G003000.1	75.4344	28.6895	72.7975	79.2958	46.6864	49.8571	34.8958	32.0044	6.2783	Rro02G039260.1	46.6251	3.97891	6.43352	8.76431	7.20469	23.7543	12.2733	5.6398	3.30941	1.36461
Rro02G003070.1	27.8764	147.3	29.3885	69.1294	51.1273	64.4614	42.4861	27.1418	13.6219	Rro02G039430.1	7.3218	10.2654	4.85136	28.6857	14.2133	14.9507	7.16145	13.47	24.7786	2.40013
Rro02G003110.1	39.4277	43.6997	10.8058	2.65007	15.52	16.5403	20.5851	10.7727	1.77298	Rro02G039470.1	47.9375	47.8031	14.31	464.045	25.8197	76.9715	65.8529	52.1975	29.8473	2.08338
Rro02G003140.1	3.93537	0.140514	11.8176	1.53295	10.1555	0.397007	0.848063	0.539032	2.03215	Rro02G039500.1	0.244053	1.35085	0.36533	2.28363	0.559032	12.8917	0.274534	0.156254	0.029563	1.07251
Rro02G003170.1	0.295277	0.200609	0	0.079624	0	11.7065	0	0	0	Rro02G039560.1	4.16553	1.68239	4.81711	29.1727	0.376796	8.8839	1.62094	0.772834	0.06187	1.43169
Rro02G003220.1	40.9728	32.609	36.4637	13.6096	44.2258	39.3093	76.5851	62.9751	25.8331	Rro02G039580.1	96.3638	24.7879	24.7361	4.50009	23.0058	21.2288	50.9663	26.6385	12.7724	2.24665
Rro02G007080.1	3.08673	1.03496	18.9928	4.0402	1.3922	39.2909	3.84631	2.71775	0	Rro02G037200.1	7.98517	1.22869	1.84273	5.51246	12.8487	0.371139	1.0274	0.327719	0	1.21974
Rro02G007330.1	65.6326	155.196	91.0318	26.9173	89.3796	58.3144	255.708	164.829	43.3907	Rro02G037460.1	9.73943	7.84836	8.28004	8.08475	5.46256	54.5392	2.32061	0.733785	0	1.55406
Rro02G007390.1	0	0.758405	0	0.069678	0.09656	0.403166	0.054713	0.01287	0.025199	Rro02G037560.1	0.507281	0.431526	0.58114	0	0.31631	4.49658	0.280977	0.621809	0.041756	2.1259
Rro02G007400.1	0	28.2978	0	1.93868	0	3.71134	7.42828	1.07798	0	Rro02G037620.1	0.445535	1.58425	0.280332	0	4.03	4.12297	0.950139	0.76488	0	1.89159
Rro02G007430.1	0.196849	36.4361	5.2406	2.22391	6.79495	1.38885	2.50426	0.882432	0.885726	Rro02G037670.1	5.19374	45.7609	1.44478	2.25066	0.504358	34.1696	0	0	0	1.52109
Rro02G007500.1	14.0307	1.31443	33.8058	6.64387	55.3155	7.43864	1.81871	0.751969	0.885842	Rro02G037930.1	130.302	77.0556	916.796	409.566	98.7249	294.615	68.5356	12.5032	22.9754	1.56676
Rro02G007570.1	8.02599	13.4832	5.26471	13.6313	11.3658	22.2115	16.5423	14.1599	8.61192	Rro02G037940.1	5.32002	10.9473	2.88901	5.61423	6.33396	12.6968	9.39222	8.56075	4.22356	1.46028
Rro02G025590.1	0	0.551638	0.178999	0.05315	0.173888	0.046989	0	0	0	Rro02G032190.1	21.365	0	1.58336	0	1.77778	0.116617	0.888702	3.17904	413.832	2.34187
Rro02G025620.1	0	0	0	0	0	0	0	0	0	Rro02G032360.1	0	0	0	0	0	0	0.019498	0	0	NAN
Rro02G025760.1	0	0	0	0	0	0.038311	0	0	0	Rro02G032560.1	0	0.029752	0	0	0	0	0.004954	0	0	0.175186
Rro02G025810.1	0	2.91612	0	0	0.258319	1.11278	1.29499	0.167161	0	Rro02G032820.1	9.26323	29.1193	12.5958	13.3977	29.243	13.8029	13.2863	14.7193	14.563	1.63996
Rro02G025840.1	0.223404	0	0	0	0	0	0	0	0	Rro02G032920.1	3.95556	11.1576	30.8686	25.4117	5.36979	15.0935	5.09798	4.66637	2.28516	1.34894
Rro02G026060.1	1.25445	2.91842	2.22886	2.0956	3.7445	1.72836	6.05667	12.3284	8.78874	Rro02G033070.1	1.23322	2.0836	0.263698	0.425227	1.34531	2.15638	5.05688	6.83822	7.66683	1.37848
Rro02G026110.1	17.1781	11.225	19.1951	8.31413	16.1924	31.9794	54.5113	43.8947	29.6158	Rro02G033160.1	144.519	148.016	185.592	247.068	194.632	164.072	185.018	218.994	261.71	1.2928
Rro02G001420.1	3.14849	8.01451	12.3282	37.1429	1.00704	18.0604	2.16719	2.67592	1.04265	Rro02G033110.1	25.558	75.3377	73.1389	10.8184	51.3615	93.1932	46.2457	22.9122	6.88541	1.75591
Rro02G001450.1	41.746	39.9028	22.182	86.6156	56.8953	35.1557	25.4155	25.8436	16.0229	Rro02G032990.1	22.3148	22.0485	10.8055	22.817	35.7892	13.9025	9.84076	4.80063	1.17057	0.684486
Rro02G001540.1	16.7749	13.3249	17.4887	5.39105	72.862	19.5575	19.8396	12.0003	6.15306	Rro02G032920.1	3.95556	11.1576	30.8686	25.4117	5.36979	15.0935	5.09798	4.66637	2.28516	0.0638945
Rro02G001550.1	1.46349	0.833035	5.59513	0	0	0.670705	0	0.315489	0	Rro02G032870.1	0	1.38247	0	0	0	1.64665	0	0	0	0.178829
Rro02G001570.1	102.324	40.2109	41.2846	8.92301	122.842	19.541	35.5149	15.8137	2.80702	Rro02G032820.1	9.26323	29.1193	12.5958	13.3977	29.243	13.8029	13.2863	14.7193	14.563	2.08568
Rro02G001640.1	1.37319	1.33766	10.6999	7.21711	5.81884	8.85592	11.2055	6.14327	1.97211	Rro02G032760.1	0.420671	2.78748	1.53968	0	0.583033	0.633959	0.62725	0	0	0.140946
Rro02G001700.1	25.572	12.2936	34.9985	0.115132	5.35069	27.2716	2.90596	3.49073	0.355671	Rro02G032660.1	1.25371	251.805	109.887	9.98451	154.774	41.1422	21.3773	9.83882	4.31803	0.125396
Rro02G001720.1	69.6316	33.2821	49.12	28.5644	34.1745	45.1422	69.9653	53.6169	31.9232	Rro02G032610.1	0	0	0	0	0	0	0	0	0	0.825422
Rro02G001800.1	5.48007	41.2201	13.9116	21.7109	4.43039	56.017	4.71456	3.7245	1.54508	Rro02G032520.1	125.79	31.4163	259.584	0.62932	72.9403	45.9997	27.4616	13.0777	3.22263	0.395279
Rro02G001860.1	0	58.4521	11.8716	5.18048	1.96046	3.19977	2.64681	1.42003	0.149805	Rro02G032460.1	0	10.721	55.6699	8.63184	4.47464	18.9445	0.358839	0.879066	0.150139	0.422694
Rro02G001890.1	0.968921	0.253233	0.279305	0.863671	0	0.261833	0.233082	0.301483	0	Rro02G032350.1	2.82222	24.2787	66.0281	18.7634	16.9866	28.5811	5.99079	5.28493	0.662808	5.04952
Rro02G001900.1	68.7412	44.8752	36.8509	31.1074	46.4426	34.27	44.3619	31.0855	32.0405	Rro02G032170.1	21.5333	57.7198	27.4891	65.3312	35.542	83.9582	37.3417	46.1741	60.0268	0.366052
Rro02G001970.1	96.1542	344.204	158.611	206.648	133.08	250.886	166.108	125.804	32.1395	Rro02G032130.1	714.49	179.189	302.443	447.85	357.198	429.738	680.686	720.64	377.59	2.02566
Rro02G003410.1	0.872533	3.90781	1.61941	0.340429	0.591984	10.8408	5.46062	1.75404	0.070755	Rro02G022210.1	0.567087	9.74964	7.68645	15.2242	2.46438	10.7703	26.1959	33.4182	6.63723	0.173364
Rro02G003450.1	1.61678	4.11799	19.0096	0.932445	2.17876	3.32459	3.19157	4.20865	1.29337	Rro02G022130.1	0.557124	0.157266	1.15277	2.04045	0.068683	5.7101	0.863686	1.22821	0.816915	0.00403498
Rro02G003490.1	71.8613	14.1339	26.9586	29.4203	33.2943	19.9239	20.3021	11.8537	10.201	Rro02G021970.1	8.94351	10.6189	5.12529	8.23235	16.5138	6.78578	12.6172	11.2465	10.7212	2.81959
Rro02G003530.1	3.97763	3.54497	2.01814	0.655183	0.712027	2.82728	0.148697	0.568214	0.021473	Rro02G021960.1	10.7517	27.8879	1.44295	1.5523	10.2511	17.7361	27.2613	19.7984	1.89292	0.219635
Rro02G003560.1	20.5153	283.444	36.1826	74.6884	38.734	208.54	74.7039	39.8066	13.186	Rro02G021900.1	3.59674	6.8809	419.36	1477.29	29.1384	166.762	103.596	218.076	641.559	0.0626295
Rro02G003620.1	1900.45	647.401	1958.84	1573.64	1703.8	1034.75	752.232	1771.8	5021.39	Rro02G021840.1	0	0.17737	0	0.262394	0	0	0.104139	0	0	2.58295
Rro02G003650.1	24.8023	9.37333	48.5627	19.9023	15.8506	21.2513	9.88016	11.1028	16.0369	Rro02G021790.1	84.8623	16.2842	24.2379	37.5539	75.1026	6.31434	40.8186	17.6822	2.28395	0.449685
Rro02G003700.1	0	0	0	0	0	0.200577	0.086092	0	0.038156	Rro02G021600.1	0.028463	0	0	0	0.166031	0	0	0	0	0.0630461
Rro02G003720.1	13.4945	30.032	11.6662	14.9742	14.6124	21.9296	16.0286	16.2694	6.11647	Rro02G021590.1	42.0084	31.2037	54.6223	50.9896	35.2967	42.2755	29.2447	24.4933	19.2576	0.378483
Rro02G003730.1	0.072473	2.76775	0	0.400875	0	5.96271	0.126315	0	0	Rro02G021580.1	46.7151	24.0324	13.7006	11.7497	31.6854	24.1477	23.8364	16.8485	11.0621	2.81217
Rro02G003780.1	6.37091	8.05964	4.94261	3.71018	8.35757	5.8591	7.74783	7.2451	3.549	Rro02G021560.1	2.3014	0.537193	0.18056	11.6204	0.922282	10.5284	0.553223	0.785311	0.259536	0.702577
Rro02G003920.1	0.407195	0.712918	0.119316	0.268892	0.269503	6.73131	0.511606	0.350297	0.136521	Rro02G021320.1	1.46702	15.3463	8.99944	108.82	1.63284	89.0042	36.0784	33.704	2.0689	0.236355
Rro02G004070.1	0.869735	4.23036	11.3181	3.22651	14.5469	3.15571	4.05015	3.50981	1.13481	Rro02G021110.1	0.861963	0.340556	0.339989	1.07664	0.19647	1.49148	4.43618	8.11536	5.77606	0.241165
Rro02G001990.1	19.0805	37.67	18.022	10.6308	34.8675	15.6472	40.2064	40.0599	44.842	Rro02G031820.1	2.72327	2.60935	3.32158	6.14952	5.25345	6.32271	15.4648	28.1415	34.801	0.291599
Rro02G002070.1	0.35712	6.36875	0.28067	0.222926	0.065752	5.76206	0.970333	0.83279	0.030266	Rro02G031790.1	50.5866	67.7527	38.6389	212.205	95.8101	87.4679	32.312	30.4533	46.8815	0.788238
Rro02G002160.1	7.34253	8.49673	2.79325	4.71125	0.433146	14.3118	9.4672	5.80938	0.100571	Rro02G031690.1	0	0.071976	0	0	0	0.438519	0.648981	3.50284	14.0352	1.31513
Rro02G002250.1	4.86132	12.8369	6.50906	4.43878	13.8919	11.4528	24.0043	16.5961	13.3374	Rro02G031620.1	23.4424	83.202	28.5569	8.80946	53.6321	15.3998	7.8797	3.62386	1.92815	1.65795
Rro02G002290.1	85.3166	260.586	422.158	773.417	729.062	402.21	260.124	195.538	134.18	Rro02G031610.1	1034.75	615.162	514.656	1154.82	1076.73	382.651	701.317	439.07	530.49	NAN
Rro02G002310.1	0.42852	11.8388	3.33751	32.0548	10.1299	26.6907	10.3506	16.2058	13.125	Rro02G031590.1	51.403	103.24	73.437	172.024	121.188	115.067	74.637	85.6296	122.181	1.47859
Rro02G002340.1	21.0027	6.71921	0.940923	20.7675	5.6167	5.00198	14.6585	5.24665	5.66434	Rro02G031360.1	0	0.065523	0.085263	0.293018	0	0.542319	0.050438	0	0	1.47207
Rro02G002350.1	4.72671	6.58846	5.70136	22.0672	8.90094	10.7957	17.5344	25.2889	35.0226	Rro02G031220.1	10.8595	16.6461	13.7186	18.2936	15.1216	15.5948	19.1242	23.7353	25.7034	0.504899
Rro02G002400.1	0.59273	0.617109	0.338766	1.49045	0.217592	58.7426	0.204381	0.103535	0.076069	Rro02G031020.1	2.05775	2.87467	0.271866	1.70824	0	0.622881	0.234335	0	0	0.310139
Rro02G002500.1	55.0066	23.7813	25.0356	14.6809	28.3266	18.6512	19.2192	17.7589	14.9029	Rro02G030810.1	17.1425	15.9271	8.9751	5.55046	13.9413	9.38875	11.4166	14.5885	13.1123	1.27894
Rro02G002510.1	84.7641	37.8429	50.0385	27.1339	47.2544	42.0616	49.8729	29.2703	18.6012	Rro02G030800.1	21.885	19.0809	44.1043	86.5182	16.6588	66.6335	41.8185	39.8195	30.1524	0.213118
Rro02G002570.1	8.46282	14.6366	6.72938	5.32932	6.10967	3.95652	7.37584	4.09308	0.842278	Rro02G030750.1	96.7074	149.653	120.046	27.7762	135.191	66.6712	172.073	176.08	131.981	0.502767
Rro02G002620.1	1.72893	2.65596	2.02209	0.777268	0.651125	6.14876	2.53744	15.0304	1.06892	Rro02G030710.1	1.5703	20.7737	0.378223	0	3.0699	2.86825	4.67153	1.50535	0.489857	0.499933
Rro02G006820.1	0.735592	5.92819	0.329498	0.291275	0.598288	2.44517	2.93813	3.14861	0.02542	Rro02G037570.1	0.340431	27.0737	3.27355	3.26467	2.93313	8.70607	9.40727	6.15698	0.195346	0.765055
Rro02G007020.1	57.3743	85.4598	54.0652	49.2245	31.236	22.0397	47.0012	34.5928	35.9608	Rro02G037340.1	31.3635	20.6905	35.5872	42.4052	31.2683	23.1961	39.2267	28.6188	12.8507	0.0904025
Rro02G007050.1	41.8741	32.1947	36.9935	4.12148	37.0518	18.2132	55.4902	40.5887	9.03809	Rro02G037220.1	354.243	344.205	312.896	93.8158	258.697	107.229	689.249	545.91	267.592	0.16282
Rro02G007070.1	13.9034	18.0303	9.16405	14.6326	9.00459	12.8674	13.6651	11.5408	8.13787	Rro02G037210.1	1.52626	10.0792	0.407353	1.55496	1.62666	5.91652	4.57926	6.11626	2.85816	0.485263
Rro02G007100.1	4664.15	391.409	1438.57	1699.49	185.719	978.58	400.515	139.983	76.3556	Rro02G037170.1	899.143	61.7997	619.443	309.742	115.322	78.2278	122.974	73.074	138.538	3.40692
Rro02G007120.1	0	0	0	0	0	0	0	0	0	Rro02G037060.1	0	0	0	0	0	0	0	0	0	1.9889
Rro02G007220.1	4.71457	2.01934	1.64782	0.382158	2.14339	1.5441	6.84721	3.47033	0.794603	Rro02G036940.1	0.828921	0.092491	0.198882	0.433935	0.157166	0.17559	0	0	0	NAN
Rro02G024970.1	0	0	0	0	0	0	0	0	0	Rro02G027350.1	0	0	0	0	0	0	0	0	0	1.40908
Rro02G025020.1	0	0	0	0	0	0	0	0	0	Rro02G027250.1	0	0	0	0	0	0	0	0	0	0.149826
Rro02G025140.1	0	0	0	0	0	0	0.480904	0.924844	0.866971	Rro02G027040.1	0.331492	0.223173	0.935956	0.089611	0	0.024034	0.606967	2.66749	0.596268	3.40692
Rro02G025370.1	0	0.067716	0	0	0	0.15007	0	0	0	Rro02G026920.1	0	0	0	0	0	0	0	0	0	1.47255
Rro02G025510.1	0	0	0	0	0	0	0	0	0	Rro02G026700.1	0	0	0	0	0	0	0	0	0	1.17391
Rro02G025760.1	0	0	0	0	0	0.038311	0	0	0	Rro02G026690.1	0	0	0	0	0	0	0	0	0.035785	0.302931
Rro02G026010.1	1.34033	23.5984	0.444451	0	1.06172	20.7002	0	0	0	Rro02G026620.1	3.41924	114.352	39.6124	76.64	30.7293	10.0434	52.4368	25.6522	0.52905	2.84564
Rro02G026230.1	0	0	0	0	0	0	0	0	0	Rro02G026410.1	0	0	0	0	0	0	0	0	0	0.812713
Rro02G026400.1	0	0	0	0	0	0	0	0	0	Rro03G025440.1	0	0.008059	0	0	0	0	0	0	0.001324	1.44188
Rro02G026430.1	0	0	0	0	0	0	0	0	0	Rro03G025580.1	0	0	0	0	0	0	0	0	0	0.146449
Rro02G026690.1	0	0	0	0	0	0	0	0	0.035785	Rro03G025710.1	0	0.0342	0	0	0	0.049702	0.12656	0.064536	0	6.09653
Rro02G026790.1	0	0	0	0	0	0	0	0	0	Rro03G025730.1	0	0	0	0	0	0.100513	0	0	0	0.499933
Rro02G026890.1	0	0.038374	0.123989	0.043528	0.077126	0.18173	0	0	0	Rro03G025750.1	0	0	0	0.003971	0	0	0	0.006655	0.003371	3.37631
Rro02G027010.1	0	0	0	0	0	0	0	0	0	Rro03G025910.1	0	0	0	0	0	0	0	0	0	0.502767
Rro02G027060.1	0	0	0	0	0	0	0	0	0	Rro03G025930.1	0	0	0	0	0.27168	0.294054	0	0	0	0.269878
Rro02G027250.1	0	0	0	0	0	0	0	0	0	Rro03G025960.1	0	0	0	0	0	0.168279	0	0	0	0.591197
Rro02G027330.1	0	0	0	0	0	0	0	0	0.025026	Rro03G026060.1	0.184917	0.256569	0.165299	0.69781	0.415385	0.311652	0.028754	0.156679	0.036128	0.761121
Rro02G027530.1	0	0	0	0	0	0	0	0	0	Rro03G026280.1	0	0	0	0	0	0	0	0	0	0.28056
Rro02G027730.1	0	0	0	0	0	0	0	0	0	Rro03G026370.1	0	0	0	0	0	0	0	0	0	0.217279
Rro02G027780.1	0	0	0	0	0	0	0	0	0	Rro03G026410.1	0.047236	0	0	0	0	0	0	0.109426	0.029712	4.48362
Rro02G028040.1	0	0	0	0	0	0	0	0	0	Rro03G026450.1	0	0	0	0	0	0.022163	0	0	0	4.48036
Rro02G028300.1	0	0	0	0	0	0	0	0	0	Rro03G026650.1	0	0	0	0	0	0	0	0	0	0.0755414
Rro02G028440.1	0	0	0	0	0	0	0	0	0	Rro03G026860.1	0	0	0	0	0	0	0	0	0	1.67208
Rro02G028600.1	0	0	0	0	0	0	0	0	0	Rro03G026980.1	0	0	0	0	0	0	0	0	0	1.67062
Rro02G026830.1	0	0	0	0	0	0	0	0	0	Rro03G025660.1	0	0	0	0	0	0	0	0	0	1.73708
Rro02G027070.1	14.5817	29.8001	12.2071	12.3254	6.4135	29.1402	21.3419	15.7683	1.94995	Rro03G025680.1	214.238	145.388	134.26	137.778	176.978	95.842	192.376	142.176	78.9307	1.42727
Rro02G027330.1	0	0	0	0	0	0	0	0	0.025026	Rro03G025700.1	0.017194	0	0	0	0	0.049052	0.266612	0.029131	0.068375	1.90373
Rro02G027580.1	0.050481	9.11886	4.44033	7.68925	6.80308	1.09141	6.07439	9.28372	7.96436	Rro03G025730.1	0	0	0	0	0	0.100513	0	0	0	1.73427
Rro02G027830.1	0	0.013401	0	0	0	0	0.000786	0	0.033209	Rro03G025760.1	0.008832	0	0	0	0	0	0	0	0.018077	3.69146
Rro02G027880.1	11.7955	8.41447	2.13968	3.43221	1.26662	10.1302	7.18144	4.42595	0.579553	Rro03G025840.1	0	0	0	0	0	0.554215	0	0	0	1.36869
Rro02G027930.1	0	0	0	0	0	0	0	0	0	Rro03G026080.1	0	0.001973	0	0	0	0	0	0	0	2.06308
Rro02G027950.1	0	0	0	0	0	0	0	0	0	Rro03G026100.1	0	0	0	0	0	0	0	0	0	NAN
Rro02G027980.1	0	0	0	0	0	0	0	0	0	Rro03G026170.1	0	0.002945	0	0	0	0	0	0	0	0.100132
Rro02G028000.1	0	0	0	0	0	0	0	0	0	Rro03G026290.1	0	0	0	0	0	0	0	0	0	0.16912
Rro02G028020.1	0	0.043908	0	0	0	0	0	0	0	Rro03G026320.1	0	0	0	0	0	0	0	0	0	2.13008
Rro02G028040.1	0	0	0	0	0	0	0	0	0	Rro03G026380.1	0	0	0	0	0	0	0	0	0	1.65004
Rro02G026420.1	0	0	0	0	0	0	0	0	0	Rro03G025670.1	0	0	0	0	0	0	0	0	0	NAN
Rro02G026560.1	0	0	0	0	0	0.33961	0	0	0	Rro03G025710.1	0	0.0342	0	0	0	0.049702	0.12656	0.064536	0	1.15181
Rro02G026630.1	2.24599	57.6109	0.896134	1.20493	0.868757	15.7541	0	0.032095	0.03876	Rro03G025780.1	14.905	67.8259	61.7634	7.94039	17.9184	111.993	3.36502	1.65797	0.099636	1.36744
Rro02G026790.1	0	0	0	0	0	0	0	0	0	Rro03G025920.1	0	0	0	0	0	0	0	0	0	0.504899
Rro02G026880.1	0.015851	0.234788	0.042912	0.149393	0.083461	0.090182	0.11568	0.199053	0.351541	Rro03G026170.1	0	0.002945	0	0	0	0	0	0	0	NAN
Rro02G026890.1	0	0.038374	0.123989	0.043528	0.077126	0.18173	0	0	0	Rro03G026360.1	0.066855	0.053806	0.335588	0.141232	0.134808	0.075558	0	0	0	1.67231
Rro02G026910.1	0	0	0	0	0	0	0	0	0	Rro03G026420.1	0	0	0	0	0	0	0	0	0	2.01475
Rro02G026970.1	0	0	0	0	0	0	0	0	0	Rro03G026500.1	0	0	0	0	0	0	0	0	0	1.37541
Rro02G027010.1	0	0	0	0	0	0	0	0	0	Rro03G026750.1	0	0	0	0	0	0	0	0	0	1.19532
Rro02G027250.1	0	0	0	0	0	0	0	0	0	Rro03G026860.1	0	0	0	0	0	0	0	0	0	0.0701856
Rro02G027330.1	0	0	0	0	0	0	0	0	0.025026	Rro03G027000.1	0	0	0	0	0	0	0	0	0	NAN
Rro02G027780.1	0	0	0	0	0	0	0	0	0	Rro03G025400.1	0	0.048689	0	1.41744	0.800249	0.888283	0	0.083453	0.269265	1.72159
Rro02G027840.1	0	0	0	0.012368	0	0.021258	0	0.014633	0.055052	Rro03G025450.1	0	0.018821	0.013538	0	0	0.003951	0	0	0	NAN
Rro02G027870.1	0	0.10229	0.029145	0.012805	0	0.120393	0.111795	0.020309	0	Rro03G025590.1	0	0	0	0	0	0	0	0	0	1.99615
Rro02G028040.1	0	0	0	0	0	0	0	0	0	Rro03G025710.1	0	0.0342	0	0	0	0.049702	0.12656	0.064536	0	0.101962
Rro02G028060.1	0	0	0	0	0	0	0	0	0	Rro03G025760.1	0.008832	0	0	0	0	0	0	0	0.018077	5.65861
Rro02G028220.1	6.20063	4.63482	3.40903	5.72766	3.70734	6.09325	7.28544	10.2193	4.89876	Rro03G025930.1	0	0	0	0	0.27168	0.294054	0	0	0	0.509027
Rro02G028350.1	0	0.041474	0	0	0	0	0	0.026407	0	Rro03G025960.1	0	0	0	0	0	0.168279	0	0	0	0.108595
Rro02G028610.1	0	0	0	0	0	0	0	0	0	Rro03G026010.1	0	0	0	0	0	0	0	0	0	0.655904
Rro02G027780.1	0	0	0	0	0	0	0	0	0	Rro03G027200.1	0.031718	0	0	0	0	0	0	0	0	0.409908
Rro02G027870.1	0	0.10229	0.029145	0.012805	0	0.120393	0.111795	0.020309	0	Rro03G027400.1	0	0	0	0	0	0	0	0	0	2.19576
Rro02G027920.1	0	0	0	0	0	0	0	0	0	Rro03G027420.1	0	0.007822	0	0.006733	0	0.039754	0	0.030279	0.008328	1.46098
Rro02G027970.1	0	0	0	0	0	0	0.012742	0	0	Rro03G027430.1	0	0	0	0.087648	0	0	0	0	0	2.20259
Rro02G028170.1	0	0.056954	0	0.028148	0	0	0	0	0.038782	Rro03G027510.1	0	0	0	0	0	0	0	0	0	NAN
Rro02G028350.1	0	0.041474	0	0	0	0	0	0.026407	0	Rro03G027630.1	0	0	0	0	0	0	0	0	0	1.36117
Rro02G028400.1	0.562368	1.10637	1.52093	0.617228	1.69223	1.60095	1.79055	1.70833	1.1128	Rro03G027670.1	0.053876	0	0.082482	0	0	0	0.026287	0.017433	0	1.43541
Rro02G024300.1	0	0.950749	0	0	0.225306	0.012091	0.082979	0.044124	0.009457	Rro03G024050.1	2.39192	0.415693	1.52456	0.097212	2.77998	0	0.281836	0.55511	0.261218	1.66778
Rro02G024460.1	0	0	0	0	0	0	0.059441	0.193342	0.133483	Rro03G024160.1	0.100828	0	0	0	0	0.121917	0	0	0	1.15313
Rro02G024610.1	0	0	0	0	0	0	0	0	0	Rro03G024240.1	0	0	0	0	0	0.011057	0	0	0	1.23342
Rro02G024680.1	0	0	0	0	0	0	0	0	0	Rro03G024290.1	0	0	0	0	0	0	0	0	0	1.71577
Rro02G024930.1	0	0	0	0	0	0	0	0	0	Rro03G024520.1	0	0	0	0	0	0	0	0	0	1.3705
Rro02G025100.1	0	0	0.064263	0	0	0	0	0	0	Rro03G024540.1	0	0	0	0	0	0.957374	0	0	0	NAN
Rro02G025220.1	0	0	0	0	0	0	0	0	0	Rro03G024690.1	0	0.878932	0	0	0	0	0	0	0	1.72785
Rro02G031420.1	0	0	0	0	0	0	0	0.014327	0	Rro03G026860.1	0	0	0	0	0	0	0	0	0	1.35741
Rro02G031440.1	0	0.006909	0	0	0	0	0.017479	0	0	Rro03G026920.1	0	0.029528	0	0	0	0.046992	0.115086	0.046008	0.103232	1.50816
Rro02G031510.1	0.149925	0	0.269949	0	0	0	0	0	0	Rro03G026940.1	63.686	4.76914	20.0539	3.60871	47.7729	15.8302	22.5848	16.4658	1.88309	1.3528
Rro02G031540.1	0	0	0.005505	0	0	0.315839	0.220532	0.221638	0.205839	Rro03G027060.1	0.024774	0.016359	0.003156	0.073033	0.028396	0.11348	0.022771	0.052785	0.045442	1.12588
Rro02G031560.1	0	0	0	0	0	0	0	0	0	Rro03G027200.1	0.031718	0	0	0	0	0	0	0	0	1.4772
Rro02G031580.1	0	0.652841	0.006586	0.666115	0	0.057572	0.090752	0.069269	0.088128	Rro03G027350.1	1.28992	0.370482	0.335428	0.319313	0.472925	1.67691	1.34493	0.743062	0.031197	1.58432
Rro02G027840.1	0	0	0	0.012368	0	0.021258	0	0.014633	0.055052	Rro03G026360.1	0.066855	0.053806	0.335588	0.141232	0.134808	0.075558	0	0	0	1.48132
Rro02G027930.1	0	0	0	0	0	0	0	0	0	Rro03G026290.1	0	0	0	0	0	0	0	0	0	1.40299
Rro02G027940.1	0	0	0	0	0	0	0	0	0	Rro03G026240.1	0	0	0	0	0	0	0	0	0	1.21438
Rro02G028000.1	0	0	0	0	0	0	0	0	0	Rro03G026150.1	0	0	0	0	0	0	0	0	0	3.30808
Rro02G028010.1	0	0	0	0	0	0	0	0	0	Rro03G026140.1	0	0.081882	0.087243	0	0	0	0	0	0	1.69893
Rro02G028080.1	0	0	0	0	0	0.042346	0	0.030312	0	Rro03G026060.1	0.184917	0.256569	0.165299	0.69781	0.415385	0.311652	0.028754	0.156679	0.036128	1.00715
Rro02G038910.1	37.4293	127.668	66.0374	25.4598	95.4965	59.1248	52.5069	61.616	50.8509	Rro03G034030.1	13.7664	17.9071	12.0523	3.64588	15.9965	13.4197	21.4401	13.3512	5.64351	1.89115
Rro02G039000.1	0	0	0.027175	0.204632	0	0.023557	0.1316	0.252293	0.050086	Rro03G033840.1	0.01489	0	0	0	0.103466	0	0	0	0.035071	1.77471
Rro02G039260.1	46.6251	3.97891	6.43352	8.76431	7.20469	23.7543	12.2733	5.6398	3.30941	Rro03G033590.1	13.1655	89.002	3.72851	0.836066	0.429825	43.1201	3.18739	1.15127	0	1.46852
Rro02G039330.1	36.0704	26.4878	29.3535	10.8671	35.16	38.831	13.9338	3.12565	0.143682	Rro03G033380.1	148.544	91.1329	99.8603	142.126	122.866	145.362	250.314	267.067	373.253	1.48822
Rro02G039350.1	0.065504	0.03701	0.012261	0.037635	0	5.75831	0	0.00827	0	Rro03G033220.1	0.032638	0.036562	0.279897	0	5.48859	0	0.302934	0.129231	0.010006	2.36117
Rro02G039390.1	13.7589	45.4149	5.62734	157.657	10.7724	43.9812	37.5604	21.1376	3.35171	Rro03G033150.1	135.895	1.71052	4.90391	0	1.01379	0.102046	0.03008	0.123747	0.036755	1.10308
Rro02G039550.1	152.601	111.782	112.261	46.8012	138.352	106.669	100.41	68.1438	9.93334	Rro03G032980.1	5.73328	2.12455	1.86111	0.089815	2.51419	0.604358	5.83017	2.32966	0.364356	2.11158
Rro02G012510.1	12.3299	6.78756	87.042	20.6002	73.7273	1.22178	2.80396	0.759111	0.702456	Rro04G014790.1	9.49786	9.18598	485.565	147.835	1708.15	23.7944	8.71658	17.1392	11.1951	1.82412
Rro02G012520.1	0.152914	2.60792	0.447846	1.41683	0.568519	3.87454	1.81105	0.6575	0.171814	Rro04G014970.1	3.0728	8.44378	7.32743	79.6371	7.58048	53.1699	19.7614	21.6461	32.7667	2.58185
Rro02G012560.1	1127.76	607.804	609.166	249.565	618.469	406.532	810.206	755.344	509.537	Rro04G015060.1	77.4003	59.579	61.3233	18.5704	53.1378	54.6294	110.917	118.27	41.3602	3.53761
Rro02G012600.1	132.603	2.7994	11.7708	0.957074	3.94911	11.0147	5.28911	19.0792	74.5873	Rro04G015090.1	619.335	26.5803	17.459	5.48599	1.95206	2.59185	2.44802	1.92693	1.10555	1.78276
Rro02G012660.1	13.4269	0.925114	0.616527	25.3547	0.261051	926.415	0	0	0	Rro04G015120.1	2.50862	0.13346	0.33912	3.87819	0	179.537	0	0	0	1.37129
Rro02G012670.1	158.389	33.1689	100.115	9.57554	106.795	102.995	51.8805	26.7452	17.765	Rro04G015160.1	0	0	0	0	0.060396	0.022275	0.336218	0	0	1.53466
Rro02G012690.1	0.153426	15.5674	0.593034	36.6032	1.52213	45.7005	1.85016	5.68209	4.33896	Rro04G015180.1	15.861	1.2905	1.19721	32.9107	0.454394	1110.74	0	0	0	1.78087
Rro02G012700.1	1.46785	1.09826	31.3066	43.7184	6.33941	12.293	74.7694	90.4873	38.2599	Rro04G015190.1	20.6082	1.55949	1.65518	43.3954	0.237006	1775.63	0.187386	0	0	1.96886
Rro02G012720.1	0.841568	0.874573	0	0.223693	0.316446	1.74584	0.860113	1.99103	0.161936	Rro04G015210.1	1012.56	113.689	387.132	366.622	128.271	245.615	268.404	75.3981	24.4269	1.21449
Rro02G012730.1	42.3231	21.2401	49.1771	18.7604	80.0919	30.8953	131.787	53.1927	1.42255	Rro04G015240.1	0.265913	1.14593	6.72461	0	4.94889	1.50491	0	0	0	NAN
Rro02G012770.1	2825.76	208.133	3063.98	2541.5	426.469	1884.78	254.028	643.582	380.84	Rro04G015400.1	11.7666	4.13745	5.4958	0.248978	5.82754	11.221	16.5318	5.12072	0.203538	NAN
Rro02G012910.1	67.8778	218.146	117.197	351.396	161.399	171.287	56.0731	128.259	44.9358	Rro04G015500.1	0.226387	3.52554	0.239744	71.6489	0.096194	133.752	0.090454	0	0	NAN
Rro02G013010.1	319.229	55.7873	580.94	184.944	208.777	106.33	96.2163	98.4292	168.867	Rro04G015600.1	0	0	0.82906	0.106637	0	5.21437	0	0	0	1.47374
Rro02G013130.1	10.8533	20.8142	8.59058	6.2208	22.009	20.3981	12.1142	9.4312	8.55216	Rro04G015670.1	7.50985	3.62059	2.68318	3.8001	4.66789	7.16668	3.97273	4.30714	1.1895	1.83573
Rro02G013160.1	63.3333	20.64	170.125	34.8988	13.0295	105.616	38.1149	20.847	17.1756	Rro04G015700.1	25.7477	50.3201	54.2306	114.012	18.8892	55.2631	79.7541	41.8364	12.5258	1.18407
Rro02G013170.1	160.666	23.8748	25.2983	42.6121	35.7062	39.2486	4.11422	2.0789	1.28066	Rro04G015710.1	0	0	0	0.462337	0	8.25233	0	0	0	1.31572
Rro02G013220.1	9.13989	69.386	32.7328	35.6119	17.2591	41.8078	33.3788	33.4048	13.1981	Rro04G015720.1	63.4942	55.2597	45.7757	36.276	26.6117	32.4775	79.266	76.0399	40.6118	1.86777
Rro02G013230.1	48.9166	2.7173	10.0011	27.1938	16.6172	6.08902	10.428	24.5852	125.488	Rro04G015730.1	89.1128	207.753	162.159	253.252	79.1619	92.3596	232.279	120.832	132.339	1.92133
Rro02G013310.1	53.9649	13.6408	33.8763	6.92917	3.60082	15.832	2.96179	3.96149	1.09777	Rro04G015850.1	6.06144	9.50252	3.06156	0.981836	2.42976	4.72339	3.35516	2.88682	1.54194	2.13645
Rro02G013380.1	0	0	0	0	0	0	0	0	0	Rro04G015960.1	5.07809	7.71303	2.92582	2.48242	5.95662	5.36724	3.97303	5.80372	4.99009	1.68684
Rro02G013420.1	33.1371	41.1717	33.126	54.1631	62.6804	83.5218	34.9064	40.8367	48.2642	Rro04G016030.1	69.34	34.7865	19.2308	17.1929	53.672	27.8591	22.6812	17.7087	11.199	1.46798
Rro02G013430.1	25.8361	27.5018	25.3628	37.6028	34.6658	36.7452	24.5134	21.1978	15.0131	Rro04G016080.1	1.80981	3.51869	2.23164	2.84287	4.16642	5.73866	7.08129	7.6898	5.43009	1.42876
Rro02G013440.1	12.6412	18.5453	15.3687	14.8269	21.8547	23.0651	18.4376	18.7426	16.7281	Rro04G016120.1	0	0	0.036628	0.052539	0.088076	0	0.027316	0.355038	2.30025	1.64136
Rro02G013480.1	27.8426	25.2839	8.09714	9.47153	17.7054	23.0213	23.7068	13.8324	9.77913	Rro04G016160.1	14.9546	27.7368	11.0783	9.98524	19.9994	24.0264	18.9274	24.7224	17.309	2.02626
Rro02G013510.1	0.113393	0	3.4784	0	1.61286	2.66533	0.296031	0	0	Rro04G016240.1	0	0.035006	10.5327	0	0.197378	0.043747	0	0.077785	0	1.95065
Rro02G013540.1	23.6014	18.9757	21.3004	22.1692	46.5911	20.67	39.1208	63.5996	99.6798	Rro04G016330.1	64.2256	32.3651	30.7807	42.9147	37.1168	113.838	42.532	38.9965	20.2169	NAN
Rro02G013670.1	39.5869	42.0963	28.2991	33.6452	46.5174	34.4237	30.9292	30.1433	19.0856	Rro04G016500.1	24.2054	24.544	12.2373	32.4125	19.5125	32.7958	49.251	40.6464	36.1262	NAN
Rro02G013760.1	0.209914	0.455396	0.172978	0.050438	0.372596	0.737172	0.865903	0.728543	0	Rro04G016640.1	5.01052	4.85173	1.84303	2.59877	6.90015	5.34681	5.52307	4.99086	1.2452	2.02206
Rro02G013850.1	0.169346	0	0	0	0	0	0	0	0	Rro04G016700.1	0.057066	6.65987	0	0.961047	5.72119	0.973807	3.23734	2.8596	0.181055	0.00242817
Rro02G014020.1	25.2992	54.686	26.7048	35.9894	50.2658	26.5842	20.2079	18.6623	8.032	Rro04G016840.1	0.172092	12.2058	4.06487	7.20758	5.22429	3.29837	11.3435	3.34932	1.50294	0.00605962
Rro02G014040.1	4.70305	13.3697	4.78103	6.10731	6.48432	7.50333	8.79602	4.72067	0.851946	Rro04G016870.1	229.074	86.4482	96.5732	29.0209	86.608	44.786	33.1621	23.0729	14.214	0.0531122
Rro02G014060.1	17.0922	8.44349	8.35359	2.08149	31.9769	4.47204	9.33156	9.78825	9.37482	Rro04G016890.1	0.691472	10.1251	0.110368	1.4731	0	69.5195	0	0.123424	0	0.0109027
Rro02G014110.1	0	0	0	0	0	0	0	0	0	Rro04G016990.1	6.03652	16.7602	8.32536	10.6769	19.9884	12.3504	12.1452	17.2405	14.3316	0.0043312
Rro02G014210.1	2.72435	0.61508	0.055848	4.14098	0	176.522	0.067623	0	0	Rro04G017200.1	1.85786	0	0.196066	1.73784	0	78.6229	0	0	0	0.259368
Rro02G014230.1	22.7205	42.9146	21.9519	52.3828	51.7373	39.1879	26.8848	27.8637	20.0395	Rro04G017250.1	14.684	21.2783	26.0771	50.088	32.6051	27.2918	25.5012	42.55	38.2825	0.0537699
Rro02G014310.1	38.9774	31.0763	9.94141	28.4364	19.6433	29.383	30.5631	29.3289	24.1314	Rro04G017370.1	29.3073	21.6509	31.9358	76.6724	25.9294	32.0621	20.8996	41.0991	71.7374	NAN
Rro02G014400.1	11.691	15.2172	16.1216	19.8968	24.0927	12.5331	17.4897	18.7341	10.4551	Rro04G017480.1	3.56487	4.6957	0.540043	1.12312	3.32977	8.35012	3.19186	2.98778	0.805572	0.00161758
Rro02G014500.1	33.8824	20.0024	15.8783	4.50305	33.4186	12.2543	19.7878	13.3974	8.41845	Rro04G017530.1	12.4913	13.5235	9.38807	9.80306	18.7576	17.549	17.088	17.5756	22.1938	0.00606064
Rro02G014530.1	12.4878	0.368263	16.2425	0.403172	0.916808	0.842015	0.401967	1.10702	0.027985	Rro04G017540.1	1.60341	0	0	0	0.529817	0	0	0	0	0.307286
Rro02G014550.1	0	0	0	0	0	0	0	0	0	Rro04G017580.1	17.7546	24.53	10.9595	41.1147	21.2994	39.6825	35.133	21.9149	21.5835	0.733781
Rro02G014600.1	5.08105	2.48534	33.1416	34.1398	437.631	1.85891	15.4051	5.49824	3.8929	Rro04G017670.1	14.8836	0.040092	1.0547	21.1967	3.90466	22.2844	1.79967	0.239056	0.2497	0.0297295
Rro02G014650.1	13.884	7.45249	7.61115	4.15851	9.70852	8.98916	36.316	33.9161	23.6764	Rro04G017760.1	4.1788	6.58504	6.46152	1.56157	30.9544	4.54636	12.3161	7.99411	0.990437	0.0889932
Rro02G014750.1	0.244539	7.10404	0.340235	3.1886	0	5.70573	0.053948	0	0	Rro04G017990.1	1.31424	18.1336	1.21671	6.88037	0.993095	3.85202	0	0	0	0.309417
Rro02G014800.1	9.0503	8.32333	6.14049	3.15088	4.45364	8.55299	5.50758	6.83801	2.0224	Rro04G018030.1	6.50582	24.3335	3.61253	2.97074	5.8511	19.4929	11.3406	8.90434	3.90297	2.02227
Rro02G014830.1	0.818297	2.2521	1.23026	2.29985	4.77078	4.25003	4.44218	4.27551	2.00709	Rro04G018110.1	15.4927	17.4345	8.122	26.8927	16.3151	22.3034	15.5522	19.9439	17.1159	1.90525
Rro02G014850.1	0	0	0	0	0	0	0	0	0	Rro04G018180.1	2.0827	2.81762	0.604958	0.071251	0.138586	0.550248	0	0.077592	0	1.35182
Rro02G014870.1	13.173	0.480553	1.31727	0.718673	0.619917	1.86576	0.359585	0.231758	0.070183	Rro04G018290.1	18.2541	27.6905	10.4821	49.977	38.161	59.3126	37.6078	32.9218	28.8734	1.86737
Rro02G014980.1	2.04337	4.73994	1.08995	4.09042	2.35145	7.87882	4.35902	5.07963	3.11744	Rro04G018510.1	19.6186	30.333	16.1459	40.255	27.051	56.388	42.3831	35.8204	31.5994	2.15576
Rro02G014990.1	157.115	94.4561	96.0567	33.5405	94.8847	57.1272	178.834	157.811	59.3553	Rro04G018560.1	705.098	435.921	519.937	111.524	501.555	320.244	844.754	653.844	274.042	2.94007
Rro02G015000.1	0.35751	8.60429	0.069429	29.3992	0	14.2556	0.459646	0.079672	0	Rro04G018660.1	0	0.211671	0	0.075972	0	0	0	0	0	1.43555
Rro02G015010.1	0	0	0	0	0	0	0	0	0	Rro04G018860.1	0.062069	0.104449	0	0.206127	0	0.277947	0.475539	0.41011	0.094782	2.10752
Rro02G015030.1	2.99531	2.08525	1.40079	0.199236	1.43228	0.278034	0.528591	0.12824	0	Rro04G018920.1	57.9869	65.6737	71.1349	310.15	70.2429	98.7608	56.024	52.2947	35.2684	2.12997
Rro02G015060.1	368.79	28.357	47.9863	1.78254	62.5627	21.1873	47.0167	10.6749	6.06816	Rro04G019000.1	318.35	99.9421	34.1076	3.97473	289.603	51.4378	182.525	175.023	20.2695	1.53199
Rro02G015100.1	2.87367	1.01745	2.35409	0	0.127862	0	0.685411	0.733839	0	Rro04G019040.1	0.34996	0.152489	0.615109	0	0	0.046093	0.149087	0.392862	0.125056	1.67818
Rro02G015140.1	0.198509	0.140758	0.117589	0.361924	0.481335	0.636578	0.489659	0.356221	0.619315	Rro04G019130.1	0	0.133624	0	2.95712	0	0	10.2757	0.723826	0	0.948095
Rro02G027460.1	0.015828	0	0	0.052333	0	0	0	0	0	Rro04G023940.1	0	0	0	0	0	0	0	0	0	1.44066
Rro02G027510.1	23.4109	13.9897	12.3857	12.0202	30.0517	44.3179	21.2802	30.6633	33.2156	Rro04G024160.1	0.325884	0.08342	0	0.605822	0.044395	33.8477	0.03452	0	0	1.02829
Rro02G027690.1	0	0	0	0	0	0	0	0	0	Rro04G024230.1	0	0	0	0	0	0	0	0	0.018911	2.7092
Rro02G027780.1	0	0	0	0	0	0	0	0	0	Rro04G024350.1	0	0	0	0	0	0	0	0	0	1.46922
Rro02G027870.1	0	0.10229	0.029145	0.012805	0	0.120393	0.111795	0.020309	0	Rro04G024430.1	0	0.01538	0	0	0	0	0	0	0	1.48846
Rro02G027950.1	0	0	0	0	0	0	0	0	0	Rro04G024490.1	0	0	0	0	0	0	0	0	0	1.35033
Rro02G027970.1	0	0	0	0	0	0	0.012742	0	0	Rro04G024620.1	0	0	0	0	0	0	0	0	0	1.27566
Rro02G028040.1	0	0	0	0	0	0	0	0	0	Rro04G024700.1	0	0	0	0	0	0	0	0	0	1.77376
Rro02G028110.1	0.013629	0.071218	0	0.017897	0	0	0.014316	0	0	Rro04G024880.1	0	0	0	0	0	0.010216	0	0	0	2.01418
Rro02G028290.1	0	0	0	0	0	0	0	0	0	Rro04G024940.1	0	0	0	0	0	0	0	0	0	1.28824
Rro02G028460.1	0	0	0	0	0	0	0	0	0	Rro04G025170.1	0	0	0	0	0	0	0	0	0	1.65629
Rro02G028480.1	0	0	0	0	0	0.224234	0	0.019512	0	Rro04G025320.1	0	0	0	0	0	0	0	0	0	1.50802
Rro02G028620.1	0.066756	0.435706	0.146226	0	0.415425	0.871117	0	0	0	Rro04G025400.1	46.9104	17.665	79.2411	374.516	2.0162	131.894	29.9467	15.8889	7.06602	2.47803
Rro02G028740.1	0	0	0	0	0	0	0	0	0	Rro04G025570.1	0.174062	0.204342	0.037568	0.330513	0.351338	1.59281	0.489511	2.85776	1.06391	NAN
Rro02G028750.1	0	0	0	0	0	0	0	0	0	Rro04G025630.1	0	0	0	0	0	0	0	0	0	2.11978
Rro02G027260.1	0	0	0	0	0	0	0	0	0	Rro04G025630.1	0	0	0	0	0	0	0	0	0	2.13452
Rro02G027330.1	0	0	0	0	0	0	0	0	0.025026	Rro04G025840.1	0	0	0	0	0	0	0	0	0	1.86057
Rro02G027400.1	0	0	0	0.012225	0	0	0.014166	0.014409	0	Rro04G025930.1	0	0	0	0	0	0	0	0	0	NAN
Rro02G027490.1	0	0	0	0	0	0	0	0	0	Rro04G026150.1	0	0	0	0	0	0	0	0	0	2.05668
Rro02G027530.1	0	0	0	0	0	0	0	0	0	Rro04G026190.1	0	0	0	0.006523	0	0	0	0	0	2.57108
Rro02G027710.1	0	0	0	0	0	0	0	0	0	Rro04G026210.1	0	0	0	0	0	0	0	0	0	1.81855
Rro02G027730.1	0	0	0	0	0	0	0	0	0	Rro04G026220.1	0	0	0	0	0	0	0	0	0	1.16492
Rro02G027780.1	0	0	0	0	0	0	0	0	0	Rro04G026440.1	0.033363	0	0	0	0.029131	0	0.201808	0.633418	0.930518	1.75319
Rro02G027830.1	0	0.013401	0	0	0	0	0.000786	0	0.033209	Rro04G026520.1	0.008814	0	0.031343	0	0	0.009643	0	0	0.003587	1.37117
Rro02G027870.1	0	0.10229	0.029145	0.012805	0	0.120393	0.111795	0.020309	0	Rro04G026690.1	0	0	0	0	0	0	0	0	0	1.15906
Rro02G028050.1	0	0	0	0	0	0	0	0	0	Rro04G026870.1	0	0	0	0	0	0	0	0	0	1.8595
Rro02G027130.1	0	0	0	0	0	0	0	0	0	Rro04G025240.1	0	0	0	0	0	0	0	0	0	1.9622
Rro02G027250.1	0	0	0	0	0	0	0	0	0	Rro04G025320.1	0	0	0	0	0	0	0	0	0	1.72985
Rro02G027280.1	0	0	0	0	0	0	0	0	0	Rro04G025570.1	0.174062	0.204342	0.037568	0.330513	0.351338	1.59281	0.489511	2.85776	1.06391	1.05861
Rro02G027470.1	0	0	0	0	0	0	0	0	0	Rro04G025740.1	0	0	0	0	0	0	0	0	0	1.40249
Rro02G027540.1	0	0	0	0	0	0	0	0	0	Rro04G025890.1	0	0	0	0	0	0	0	0	0	1.56904
Rro02G027780.1	0	0	0	0	0	0	0	0	0	Rro04G026020.1	0	0	0	0	0	0	0	0	0	1.19839
Rro02G027930.1	0	0	0	0	0	0	0	0	0	Rro04G026060.1	0.001096	0.001952	0	0	0	0	0	0	0	2.18422
Rro02G028080.1	0	0	0	0	0	0.042346	0	0.030312	0	Rro04G026080.1	0	0	0	0.036993	0.054348	0	0	0.045839	0	2.0193
Rro02G028170.1	0	0.056954	0	0.028148	0	0	0	0	0.038782	Rro04G026090.1	0.017904	0	0	0.058418	0.009557	0.010546	0	0.042845	0	1.80915
Rro02G028190.1	0	0	0	0	0	0	0	0	0	Rro04G026180.1	0	0	0	0	0	0	0	0	0	2.36197
Rro02G018670.1	84.1635	13.6977	20.1921	4.34038	17.3335	13.1136	83.3114	60.3777	15.4253	Rro04G019180.1	422.91	312.789	243.892	84.2495	266.86	209.89	448.101	426.811	166.866	1.64317
Rro02G018710.1	4.64159	8.62383	15.628	15.5813	14.8934	9.46389	12.8807	10.5182	8.52738	Rro04G019240.1	0.129635	2.86307	1.08543	1.45237	2.35923	1.52133	2.70641	3.42016	2.01216	1.58551
Rro02G018820.1	32.178	57.2004	124.956	335.015	35.2011	275.913	100.308	117.868	33.2751	Rro04G019320.1	318.218	189.32	328.021	247.225	211.876	112.924	412.498	415.447	740.164	1.91591
Rro02G018840.1	7.18972	11.5636	17.523	50.7276	81.0189	33.4342	63.179	123.591	91.9617	Rro04G019440.1	0.379948	3.20015	0.089444	0	0.186385	2.87258	0.918702	0.632027	0	2.38549
Rro02G018860.1	5.22712	7.14967	3.9529	1.11694	6.49045	4.88906	19.0475	19.3321	7.27448	Rro04G019450.1	20.6251	40.7783	27.073	49.9384	41.3087	40.0429	61.316	55.945	22.7978	2.09115
Rro02G018870.1	319.903	139.584	120.681	45.0426	107.408	78.0697	317.24	257.428	395.831	Rro04G019570.1	7.96453	0	2.59953	0.275214	0.870803	1.69071	6.84045	3.78811	0.172918	1.33926
Rro02G018930.1	0.151241	0.807676	0.522025	0.812972	2.14392	0.336556	1.17772	0.590326	0.403224	Rro04G019640.1	61.2025	57.0263	51.0432	54.5213	72.8365	52.0627	53.5191	60.2507	51.8853	0.741728
Rro02G019170.1	0	0	0	0	0	0.018461	0	0.019373	0.231306	Rro04G019850.1	0.212185	0.173163	0.677537	0.197309	0.68578	0.788767	0.540197	0.414099	0.210866	2.19237
Rro02G014930.1	31.6663	14.1071	11.7163	7.72521	20.2443	13.8316	19.3778	13.0447	11.1428	Rro04G035740.1	29.4459	35.9146	25.0759	30.3153	44.2828	38.1851	35.2618	37.8479	32.827	2.13828
Rro02G015150.1	2.04191	5.02758	0.24363	0.133967	6.31758	2.27592	3.50018	3.03157	1.95901	Rro04G035580.1	0.475493	0	0	0	0	0	0	0	0	1.44734
Rro02G015160.1	0.183668	10.7953	0	1.14587	0.086323	9.1975	1.04242	0.046413	0	Rro04G035570.1	1.26494	4.64725	0.769102	0.559668	0.765755	2.76826	1.13637	0.715585	0.149791	1.06523
Rro02G015190.1	33.9449	17.8749	11.3893	20.6148	15.4765	18.5572	27.15	19.6565	14.9447	Rro04G035460.1	178.904	4.0855	121.155	0.201939	564.363	10.7403	184.974	138.263	235.576	NAN
Rro02G015200.1	4.27975	13.0946	6.9949	18.6093	10.6927	20.5255	13.8115	13.9769	13.3467	Rro04G035450.1	9.61596	12.0113	10.256	6.45848	21.6481	17.2814	13.4338	11.7093	8.53453	3.69615
Rro02G015240.1	10.2624	19.45	10.6119	21.0526	37.0285	24.9418	55.7767	78.2408	66.6348	Rro04G035400.1	3.37977	71.865	2.37919	13.893	12.7676	64.0316	15.1239	11.7785	2.28449	2.23409
Rro02G015270.1	1.90877	4.16742	30.0622	45.7645	8.3594	28.7868	8.75972	8.99957	7.80128	Rro04G035360.1	6.60581	1.12932	5.25434	21.9654	2.92605	18.5291	5.27674	5.03577	0.436801	0.0648112
Rro02G015310.1	3.77576	5.30298	0.586231	0	0	9.12227	0.604297	0.242343	0	Rro04G035280.1	103.975	160.466	127.39	0.527693	201.913	32.0566	145.479	113.556	101.233	0.0434589
Rro02G015320.1	0	0	0	0	0	0.43644	0	0	0	Rro04G035270.1	0.109561	0.645025	10.5512	1.93712	0.270758	5.42953	2.31941	2.80666	0.546212	0.0214812
Rro02G015350.1	0	52.22	1.29616	0	0.285069	3.65024	0	0	0	Rro04G035260.1	2.54244	25.6417	6.32727	12.9842	20.2997	4.6682	4.33843	0.820517	0.157064	0.22658
Rro02G015400.1	4.42661	5.75097	4.01968	33.7662	3.89034	120.484	2.74289	2.40093	1.31249	Rro04G035190.1	0.611719	2.78375	0.11352	14.4224	0	15.1537	2.3657	15.3439	4.89125	1.59635
Rro02G015430.1	0.177269	0	0.067707	0	0	10.8738	0.00382	0.075744	0	Rro04G035130.1	37.2245	38.1489	35.6564	85.2204	51.8674	64.0658	107.576	150.924	75.4141	1.74365
Rro02G015490.1	8.4582	19.518	140.425	23.3069	11.4672	55.3397	4.23359	2.86151	0.06145	Rro04G035020.1	3.12735	2.156	23.1193	4.7358	1.89773	9.50896	2.45896	2.38418	3.58145	2.72589
Rro02G015510.1	4.72534	7.50687	29.9343	1.74342	10.7445	4.33448	13.0676	2.58437	0.34539	Rro04G035000.1	10.7427	2.08165	16.8291	1.77923	3.28832	0.798825	0	0	0	0.0507916
Rro02G015530.1	131.481	247.356	268.812	62.4471	210.154	159.397	429.09	217.254	19.2108	Rro04G034980.1	40.8448	47.1068	31.2549	9.49339	49.0562	25.5652	46.4136	33.9806	19.2735	0.342557
Rro02G015570.1	7.25498	48.883	11.5339	2.12447	21.6422	14.7358	12.2196	2.0067	0.078199	Rro04G034950.1	41.6	26.9289	33.7645	33.9841	30.0467	10.0494	28.2247	32.7186	40.9177	2.81961
Rro02G015630.1	81.2742	37.2476	17.5232	38.3228	35.2853	22.9793	17.8912	10.2262	6.60189	Rro04G034890.1	323.841	29.6748	7.48171	9.12215	86.3624	25.0333	16.1455	6.36898	3.20193	0.382706
Rro02G015730.1	0.074385	23.3733	1.06367	382.152	3.64848	23.5496	0.144208	0.224448	0	Rro04G034660.1	0.094097	59.4749	22.3876	618.446	8.12698	59.3351	0.764977	0.188756	0	0.304552
Rro02G015820.1	0.369128	15.6935	5.17852	6.78725	6.70205	6.29026	8.57077	6.20848	2.88496	Rro04G034620.1	4.86495	4.78104	8.5795	8.47419	10.16	15.4084	10.7218	15.4991	11.2197	2.36735
Rro02G015840.1	16.6227	14.7117	12.0184	23.3745	23.2145	18.4054	16.5763	24.3854	29.1018	Rro04G034610.1	0.326478	0	0	0	0	0.153086	0.088634	0	0	0.279745
Rro02G015920.1	0	0.064042	0	0.248889	0.283546	3.38891	0.446454	0.991103	0.515226	Rro04G034440.1	84.9101	39.9637	132.211	23.2937	51.8952	34.539	62.3774	49.8996	34.7269	0.00694048
Rro02G016130.1	0	0	0	0	0	0.141136	0	0	0	Rro04G034400.1	0.511684	5.82583	1.69454	2.49719	0.706148	2.01052	3.0455	3.67022	0.4739	0.388187
Rro02G016160.1	0	0	0	0	0	1.10132	2.78654	3.0503	0.803619	Rro04G034190.1	0.647977	0	0	0	0	0.295396	0	0	0	0.293792
Rro02G016180.1	32.5579	28.9093	24.2801	36.0734	40.7256	29.4476	86.4803	82.0998	69.4238	Rro04G034160.1	6.7831	9.46151	2.94235	12.1175	5.06018	7.70903	14.5236	17.1852	15.6027	0.287917
Rro02G016340.1	1.11061	0.165338	0.59866	0	0.299563	0	0.168146	0	0	Rro04G033960.1	0	0.159328	0	0	0	0.246024	0	0	0	0.320596
Rro02G016360.1	1.76414	5.54633	18.9294	6.97763	4.29421	3.9148	5.22407	6.57599	1.29564	Rro04G033900.1	0	4.61524	2.78934	0.365468	0.593331	3.66646	1.2094	0.264215	0.097477	1.27142
Rro02G016460.1	0.435405	4.54055	1.53679	0.517246	2.46135	1.55969	0.441502	0.562221	0	Rro04G033840.1	18.2156	0.467074	11.8553	0	13.9625	1.39923	0.549602	0.084384	0	0.202612
Rro02G016500.1	105.646	155.411	659.744	142.039	196.731	204.168	112.699	109.898	80.5521	Rro04G033710.1	0.074388	0.075355	0.445045	0	0.057657	1.45065	0.305623	0	0.033204	2.44315
Rro02G016520.1	193.373	93.9342	206.753	95.6499	253.208	96.2123	185.586	206.741	272.491	Rro04G033680.1	51.7554	39.4357	64.1885	21.157	61.4397	40.1041	88.0619	91.6305	200.029	0.303667
Rro02G016550.1	113.27	2.05755	81.6075	0.475918	25.688	31.2208	2.50796	0.266966	0	Rro04G033660.1	4.63748	1.77222	5.53646	0	14.2323	0.51968	1.59602	0.832498	0.060277	0.708541
Rro02G016570.1	38.9254	38.8586	29.5641	62.2088	59.6347	43.3962	26.4669	30.3421	30.3317	Rro04G033630.1	2.44445	3.84923	1.44254	9.85185	4.87981	11.651	2.87199	3.80572	4.74047	0.11893
Rro02G016580.1	37.0234	7.28355	73.9327	16.6069	7.66894	17.5817	14.3534	8.46812	3.24124	Rro04G033600.1	2.50618	7.42561	11.6676	46.0836	1.6668	10.7168	0.627224	0.599723	7.36072	0.293792
Rro02G016770.1	29.6591	1.19346	8.32566	0.142597	9.38871	0.825636	0.35823	0.254413	0	Rro04G033510.1	66.7994	0	0.743206	0	0	0.219108	8.30129	2.14612	0.479108	0.243753
Rro02G016820.1	19.566	83.3804	46.5315	359.259	24.4959	243.467	58.5915	61.9813	12.6902	Rro04G033490.1	28.1879	42.0392	22.8757	12.2819	45.0493	26.3253	40.5981	49.3876	17.1272	NAN
Rro02G016910.1	0.164422	3.80071	0.595286	2.5281	1.02767	22.8741	2.2894	3.23398	0.698305	Rro04G033350.1	0.379429	5.34836	0.444687	0.251819	0.344894	2.56982	1.71306	3.0983	0	0.300775
Rro02G016930.1	17.1133	32.7099	32.1421	222.835	35.7223	109.512	57.8231	81.5163	130.874	Rro04G033300.1	0.789705	0.213403	0	1.96975	0.287978	0.3788	1.15807	0.745206	0.897932	NAN
Rro02G016960.1	263.099	107.499	120.415	44.5153	119.293	88.0205	208.397	213.818	93.8798	Rro04G033290.1	254.605	248.226	209.139	46.058	215.416	138.585	419.907	414.644	168.664	2.39441
Rro02G016990.1	0	0	0	0.98876	0.987209	0.779188	41.8774	72.0405	42.6119	Rro04G033270.1	37.8517	58.3487	49.039	50.1991	54.4753	55.2553	82.3644	76.3782	42.3131	0.101351
Rro02G017000.1	0.063074	0	0.096455	0.193395	0	14.569	0	0	0	Rro04G033260.1	0.037592	0.11669	0.045254	0.146012	0.002062	20.3954	0	0	0	2.87291
Rro02G017070.1	0.059344	0.16437	0	0.056921	0.325166	0.05639	0.050887	0.215043	0.00808	Rro04G033230.1	1.53847	0.100598	0.433448	0.052954	0.972435	0.427275	0.716366	0.957856	0.01886	0.261416
Rro02G017090.1	22.4637	68.8879	21.4586	184.042	27.0308	21.785	8.06884	3.60612	1.1926	Rro04G033180.1	0.073835	30.8844	9.35967	0	0.496569	0.538353	0	0	0	3.02566
Rro02G017160.1	4.57669	18.8618	6.77111	2.24536	8.8595	10.9888	63.2689	97.8568	69.0079	Rro04G033110.1	10.7511	5.86625	30.4242	2.7962	5.69965	13.3591	4.7736	1.92842	0.007826	NAN
Rro02G017170.1	5.15274	9.13496	7.60365	14.8699	13.2633	8.63449	10.6978	12.8828	7.35679	Rro04G033090.1	23.6985	68.1385	27.4779	51.7415	51.903	12.2152	17.3538	14.0092	8.53354	1.17362
Rro02G017230.1	0	0.040872	0.993991	0	0.075233	0	4.00031	3.35658	1.43954	Rro04G032940.1	30.0678	16.9259	51.3397	1.68691	168.489	2.50495	14.5907	3.51779	0.573104	1.94801
Rro02G017250.1	39.3274	28.8998	22.1958	13.8702	27.4314	21.3682	57.4189	61.4439	50.2223	Rro04G032890.1	48.6545	14.0817	22.7037	11.1577	28.9871	9.55088	11.0984	13.4584	17.164	0.229324
Rro02G017260.1	5.7633	12.0979	2.63715	11.8927	1.1752	12.2089	6.82551	7.49989	1.9485	Rro04G032880.1	0.882658	19.273	2.20741	0.063531	0	20.2485	0	0.169594	0	NAN
Rro02G017350.1	535.03	309.785	286.041	96.7929	304.662	195.654	668.347	639.075	192.121	Rro04G032770.1	558.81	457.518	502.59	126.026	443.799	233.215	812.536	691.508	291.367	0.00324259
Rro02G017420.1	148.708	303.1	110.004	30.6645	105.739	59.5022	106.304	128.741	101.084	Rro04G032670.1	80.2224	28.4992	48.0653	5.74696	47.324	15.07	132.982	70.9482	14.6688	0.00851526
Rro02G017430.1	0.360452	1.88064	2.34198	0.262147	0	0.361946	0.510655	0	0	Rro04G032640.1	2.67023	12.0297	34.2861	4.12254	4.80455	11.8011	6.12233	7.41233	1.49782	0.213425
Rro02G017460.1	50.0293	37.1869	52.6897	48.4636	72.0727	46.4796	39.0568	46.2509	42.4895	Rro04G032590.1	27.882	28.2448	16.0835	8.35929	18.8377	28.8307	35.7518	31.6323	18.7614	0.0565683
Rro02G017470.1	26.2523	67.0744	498.224	198.234	42.4209	260.878	35.8772	4.42809	1.31624	Rro04G032580.1	108.749	44.036	46.5748	7.77833	81.0149	35.2214	22.811	24.3669	25.9492	0.0959774
Rro02G017500.1	33.6001	74.0334	54.706	133.056	37.2025	44.3298	42.6614	27.59	19.1404	Rro04G032540.1	32.3652	10.4633	6.47579	13.564	1.77137	10.603	5.32189	8.06652	22.6813	2.81995
Rro02G017750.1	0.109588	0.451651	0.770699	3.72673	0	7.71251	24.3568	43.7985	42.2542	Rro04G032230.1	73.7097	93.9757	292.681	109.527	149.561	87.4694	65.0374	26.9703	3.05334	0.127916
Rro02G017780.1	13.6804	16.3199	9.02428	25.0918	17.0821	22.0262	17.1848	18.6292	21.3274	Rro04G032140.1	22.4508	33.2868	20.5781	101.118	37.533	64.9339	42.2216	53.2213	57.7701	0.727627
Rro02G017850.1	4.13974	10.6615	4.96778	23.7625	8.08592	18.1174	12.8616	17.6831	11.9887	Rro04G032100.1	0.115306	1.48223	0	5.91922	0	15.2663	0.077014	0.204954	0.039896	1.93343
Rro02G017860.1	0.186939	0.961858	0	1.93205	0	1.25168	0	0.771503	0	Rro04G032090.1	0	4.1888	0.314302	2.54411	0	0.996493	0.203232	0	0	2.58237
Rro02G017880.1	12.831	4.51124	12.119	1.50737	3.10845	0.646772	0.501234	0	0	Rro04G032000.1	2.88791	0	0	0	1.12033	0	0.256409	0.177512	0	0.425095
Rro02G018070.1	23.0623	21.2533	17.1373	6.01898	21.2416	51.26	23.6141	17.2612	4.43873	Rro04G031980.1	12.3595	22.6411	16.1734	15.7334	18.3653	81.5541	28.775	34.9634	9.9298	0.180167
Rro02G018120.1	0	0	0	0	0	0.113108	0	0	0	Rro04G031740.1	0	0	0	0	0	2.3324	0	0	0	0.0687196
Rro02G018200.1	0	0.029103	0	0	0	0	0	0	0	Rro04G031640.1	0.218283	0	0	0.108796	0.021347	0.208738	0.045714	0.027914	0.016777	0.425095
Rro02G018250.1	0	51.0253	0.387964	350.283	30.9852	168.09	199.602	381.17	71.793	Rro04G031620.1	1.93996	102.731	1.3746	101.128	9.88553	90.1097	8.45195	109.242	16.999	1.98272
Rro02G018290.1	8.15094	7.0976	7.84066	10.9896	10.2927	9.06673	16.0273	17.4042	25.8708	Rro04G031590.1	0.036759	0	0.097541	0.041417	0	2.53114	0	0	0	0.375254
Rro02G018370.1	22.98	10.6744	10.2231	0.45669	120.837	0.852379	16.7281	4.14154	2.51898	Rro04G031540.1	7.42188	33.6261	26.2367	5.91002	90.7999	7.98327	24.8216	18.0221	24.9493	0.0121686
Rro02G026450.1	0	0	0	0	0	0.045205	0	0	0	Rro04G024920.1	0	0	0	0	0.119439	0	0	0	0	0.370871
Rro02G026700.1	0	0	0	0	0	0	0	0	0	Rro04G024720.1	0	0	0	0	0	0	0	0	0	0.0237052
Rro02G026710.1	0	0.042118	0	0.006333	0	0	0	0.016434	0	Rro04G024700.1	0	0	0	0	0	0	0	0	0	0.0495171
Rro02G026880.1	0.015851	0.234788	0.042912	0.149393	0.083461	0.090182	0.11568	0.199053	0.351541	Rro04G024620.1	0	0	0	0	0	0	0	0	0	0.22183
Rro02G026940.1	0	0	0	0	0	0	0	0	0	Rro04G024560.1	0	0.057407	0	0	0	0.287471	0	0	0	0.0614246
Rro02G027050.1	0.070644	0.461788	0.253464	0.101303	1.03024	0.187839	2.15421	4.4856	2.1788	Rro04G024330.1	0	0.126491	0	0	0.186189	0	0.067682	0.145854	0.061753	0.705309
Rro02G027250.1	0	0	0	0	0	0	0	0	0	Rro04G024300.1	0.345083	1.32992	0.630677	1.48482	2.66025	2.49552	8.87098	10.8662	6.20895	0.372367
Rro02G027460.1	0.015828	0	0	0.052333	0	0	0	0	0	Rro04G024180.1	0	0	0	0	0	0	0	0	0	0.425033
Rro02G027690.1	0	0	0	0	0	0	0	0	0	Rro04G024000.1	0	0	0	0	0	0	0	0	0	1.51078
Rro02G027890.1	0	0	0	0	0	0	0.056255	0.069357	0	Rro04G023950.1	0	0	0	0	0	0	0	0	0	1.94359
Rro02G018260.1	0	0	0	0	0	0	0	0	0	Rro04G036090.1	0	0	0	0	0	0	0	0	0	1.48204
Rro02G018390.1	0.714544	0.829595	0.368858	0.205551	1.58727	0.658277	1.16516	1.98399	1.35195	Rro04G035980.1	0	0.334831	0	0.166854	0	0	0	0	0	1.73023
Rro02G018420.1	203.14	103.13	374.415	207.938	231.31	137.879	151.143	139.628	161.139	Rro04G035940.1	5.17249	9.31719	6.59488	12.4667	10.0624	37.8818	13.5156	11.8935	8.44628	NAN
Rro02G018590.1	20.3891	25.6211	12.0096	3.94173	21.3029	25.4875	39.9969	31.6331	16.1154	Rro04G035740.1	29.4459	35.9146	25.0759	30.3153	44.2828	38.1851	35.2618	37.8479	32.827	2.09682
Rro02G018600.1	16.8765	18.745	27.0234	46.731	35.1109	23.2225	24.0793	20.4206	9.61899	Rro04G035680.1	6.02288	4.90851	2.04037	3.11101	3.48855	2.708	6.37627	5.22794	1.04049	4.32389
Rro02G018610.1	11.41	8.15363	3.92273	0.170504	2.05163	6.81737	5.48036	3.21222	2.02488	Rro04G035660.1	87.1112	36.8361	12.2613	34.9203	39.8163	22.4093	34.6142	24.814	21.2719	NAN
Rro02G018650.1	64.5896	72.6015	60.8049	11.9309	108.259	16.1345	33.9903	48.5874	87.2815	Rro04G035650.1	120.717	150.248	77.9656	71.0595	80.8225	61.2343	122.85	107.73	105.811	0.954311
Rro02G019680.1	0	0	0	0	0	0	0	0	0	Rro04G025720.1	0	0	0	0.025407	0	0	0.04742	0.167273	0.090054	2.15524
Rro02G019810.1	0.010403	0.013509	0	0	0	0	0	0	0	Rro04G025580.1	1.67535	3.35457	1.58443	0.398175	1.24529	0.522192	2.37623	2.56776	0.422214	2.21196
Rro02G019830.1	60.0195	74.2406	32.616	36.032	29.7354	28.5708	59.6316	39.3086	12.5443	Rro04G025520.1	4.97633	1.74132	0.975954	1.37438	4.26299	1.2149	3.67139	3.85262	1.22325	1.99332
Rro02G019960.1	0	0.024462	0	0	0	0	0	0	0	Rro04G025330.1	0	0	0	0	0	0	0	0	0	NAN
Rro02G020200.1	0	0.065691	0.004449	0.026618	0	0.014632	0.062634	0.002207	0.011279	Rro04G025290.1	0	0	0	0	0	0.034687	0	0	0	1.60191
Rro02G020220.1	1.03853	3.29236	0.887857	0.021005	2.24395	2.03627	2.14506	1.63114	0.160592	Rro04G025270.1	1.15743	0.515374	0.638993	0.546686	0.654312	1.44045	1.62312	0.823179	1.15048	1.46048
Rro02G020300.1	0	0.153444	0	0.022167	0.100058	1.7783	0.413587	0.337842	0.33285	Rro04G025160.1	19.5985	14.7543	13.7504	16.0899	18.4164	30.3842	25.6575	25.4547	19.5869	1.50671
Rro02G027330.1	0	0	0	0	0	0	0	0	0.025026	Rro04G024720.1	0	0	0	0	0	0	0	0	0	0.999148
Rro02G027490.1	0	0	0	0	0	0	0	0	0	Rro04G024670.1	0	0	0	0	0	0	0	0	0	NAN
Rro02G027530.1	0	0	0	0	0	0	0	0	0	Rro04G024640.1	0	0	0	0	0	0	0	0	0.020291	1.29184
Rro02G027710.1	0	0	0	0	0	0	0	0	0	Rro04G024560.1	0	0.057407	0	0	0	0.287471	0	0	0	4.07693
Rro02G027870.1	0	0.10229	0.029145	0.012805	0	0.120393	0.111795	0.020309	0	Rro04G024510.1	0	0	0	0	0	0	0	0	0	1.13796
Rro02G027960.1	0	0.051226	0	0.011848	0	0	0.027834	0.041412	0.032576	Rro04G024440.1	0.010091	0	0	0	0	0.040958	0	0	0	1.34786
Rro02G028110.1	0.013629	0.071218	0	0.017897	0	0	0.014316	0	0	Rro04G024260.1	0	0	0	0	0	0	0	0	0	1.55012
Rro02G026450.1	0	0	0	0	0	0.045205	0	0	0	Rro05G025100.1	0	0	0	0	0	0.207085	0	0	0	NAN
Rro02G026560.1	0	0	0	0	0	0.33961	0	0	0	Rro05G025210.1	0.094146	0	0	0	0	0.070413	0	0	0	2.34299
Rro02G026690.1	0	0	0	0	0	0	0	0	0.035785	Rro05G025420.1	0	0	0	0	0	0	0	0	0	1.34617
Rro02G026700.1	0	0	0	0	0	0	0	0	0	Rro05G025470.1	0	0	0	0	0	0	0	0	0	1.43497
Rro02G026890.1	0	0.038374	0.123989	0.043528	0.077126	0.18173	0	0	0	Rro05G025660.1	0	0	0	0.083038	0	0	0	0	0.02287	3.01722
Rro02G026910.1	0	0	0	0	0	0	0	0	0	Rro05G025910.1	0	0	0	0	0	0	0	0	0	1.32232
Rro02G026980.1	0	0	0	0	0	0.035997	0	0	0	Rro05G026090.1	0.171343	0.125177	0	0.025994	0	4.74805	0	0	0	NAN
Rro02G027060.1	0	0	0	0	0	0	0	0	0	Rro05G026150.1	0	0	0	0	0	0	0	0	0	3.12453
Rro02G027320.1	0.101385	0	0	0	0	0	0	0	0	Rro05G026410.1	0	0	0	0	0	0	0	0	0	1.56248
Rro02G027540.1	0	0	0	0	0	0	0	0	0	Rro05G026420.1	0	0	0	0	0	0	0	0	0	1.3706
Rro02G027670.1	0	0	0	0	0	0	0	0	0	Rro05G026540.1	0.191815	0	0	0	0	0	0	0	0	1.18415
Rro02G027840.1	0	0	0	0.012368	0	0.021258	0	0.014633	0.055052	Rro05G026710.1	0	0	0.027741	0.004502	0	0.012311	0	0	0.042239	1.68614
Rro02G027870.1	0	0.10229	0.029145	0.012805	0	0.120393	0.111795	0.020309	0	Rro05G026870.1	0	0	0	0	0	0	0	0	0	1.19498
Rro02G027960.1	0	0.051226	0	0.011848	0	0	0.027834	0.041412	0.032576	Rro05G027080.1	0.206187	0	0	0.338436	0.028647	0.270986	0.386573	0.024374	0.029468	1.4475
Rro02G028040.1	0	0	0	0	0	0	0	0	0	Rro05G027200.1	0	0	0	0	0	0.85485	0	0	0	2.44098
Rro02G028080.1	0	0	0	0	0	0.042346	0	0.030312	0	Rro05G027360.1	0.044679	2.48711	0	0.040375	0.019072	0.109793	0	0.099471	0.00467	NAN
Rro02G028090.1	0	0	0	0	0	0	0	0	0	Rro05G027370.1	0.022265	2.39757	0	0.03865	0.019072	0.15169	0	0.078845	0.00467	1.25004
Rro02G028100.1	0	0	0	0.012638	0	0	0	0	0	Rro05G027490.1	0	0	0	0	0	0	0	0	0	NAN
Rro02G028110.1	0.013629	0.071218	0	0.017897	0	0	0.014316	0	0	Rro05G027550.1	0	0	0	0	0	0	0	0	0	1.35767
Rro02G028140.1	3.65865	4.20722	2.33131	3.33649	4.6641	3.14223	3.17097	2.39739	1.07344	Rro05G027590.1	0.002759	0	0	0	0	0	0	0	0	NAN
Rro02G028360.1	0	0	0	0	0	0	0	0	0	Rro05G027740.1	0	0	0	0	0	0	0	0	0	2.50326
Rro02G027680.1	0	0	0	0	0	0	0	0	0	Rro05G024930.1	0	0	0	0	0	0.063866	0	0	0	1.47598
Rro02G027830.1	0	0.013401	0	0	0	0	0.000786	0	0.033209	Rro05G025170.1	0	0.00224	0	0	0	0.001542	0	0	0	1.64216
Rro02G027870.1	0	0.10229	0.029145	0.012805	0	0.120393	0.111795	0.020309	0	Rro05G025380.1	0	0.013099	0	0.022397	0	0	0	0	0	1.40315
Rro02G027970.1	0	0	0	0	0	0	0.012742	0	0	Rro05G025510.1	0	0.034284	0	0	0	0	0	0	0	NAN
Rro02G028090.1	0	0	0	0	0	0	0	0	0	Rro05G025590.1	0.039439	0.060519	0	0.049974	0	0	0	0	0	0.934885
Rro02G028170.1	0	0.056954	0	0.028148	0	0	0	0	0.038782	Rro05G025650.1	0.022317	0	0.151432	0.094304	0.019072	0.059503	0.03031	0.036887	0	1.30255
Rro02G028350.1	0	0.041474	0	0	0	0	0	0.026407	0	Rro05G025910.1	0	0	0	0	0	0	0	0	0	2.56714
Rro02G028480.1	0	0	0	0	0	0.224234	0	0.019512	0	Rro05G025960.1	0	0	0	0	0	0	0	0	0	2.09305
Rro02G028610.1	0	0	0	0	0	0	0	0	0	Rro05G026100.1	0	0	0	0	0	0	0	0	0	NAN
Rro02G028770.1	0	0	0	0	0	0	0	0	0	Rro05G026360.1	0	0	0	0	0.103461	0	0	0	0	2.74658
Rro02G028870.1	0	0	0	0	0	0	0	0	0	Rro05G026440.1	0	0	0	0	0	0	0	0	0	1.35492
Rro02G028980.1	0	0	0	0	0	0	0	0	0	Rro05G026530.1	0	0	0	0	0	0	0	0	0	1.73997
Rro02G027680.1	0	0	0	0	0	0	0	0	0	Rro05G025920.1	0	0	0	0	0	0	0	0	0	NAN
Rro02G027780.1	0	0	0	0	0	0	0	0	0	Rro05G026110.1	0	0	0	0	0	0	0	0	0	1.93437
Rro02G027870.1	0	0.10229	0.029145	0.012805	0	0.120393	0.111795	0.020309	0	Rro05G026310.1	0.016069	0.00386	0	0.014966	0	0.012311	0	0.004977	0.019171	0.813041
Rro02G028040.1	0	0	0	0	0	0	0	0	0	Rro05G026480.1	0.022242	0	0	0	0	0	0	0	0	3.94222
Rro02G028070.1	0	0	0	0	0	0	0	0	0	Rro05G026720.1	0.007937	0	0	0	0	0.008894	0	0.006504	0.030468	NAN
Rro02G028310.1	0	0	0	0	0	0	0	0	0	Rro05G026960.1	0	0	0	0	0	0	0	0	0	1.19846
Rro02G028530.1	0	0	0	0	0	0	0	0	0	Rro05G026970.1	0	0	0	0	0	0	0	0	0	2.14982
Rro02G028650.1	0	0	0	0	0	0	0	0	0	Rro05G027140.1	0	0	0	0	0	0	0	0	0.008127	1.61442
Rro02G028770.1	0	0	0	0	0	0	0	0	0	Rro05G027220.1	0	0	0	0	0	0.561462	0	0	0	1.8709
Rro02G028880.1	0	0.956949	0.18964	0.042339	2.61566	0.105011	0.07577	0.139281	0.119955	Rro05G027430.1	0	0	0	0	0	0	0	0	0	1.6782
Rro02G026690.1	0	0	0	0	0	0	0	0	0.035785	Rro05G027200.1	0	0	0	0	0	0.85485	0	0	0	1.0632
Rro02G026860.1	0	0	0	0	0	0	0	0	0	Rro05G027250.1	0	0	0	0	0	0	0	0	0	2.58991
Rro02G026870.1	0	0	0	0	0	0	0	0	0	Rro05G027350.1	0	0	0	0	0	0	0	0	0	1.75704
Rro02G026950.1	0	0	0	0	0	0	0	0	0	Rro05G027430.1	0	0	0	0	0	0	0	0	0	2.65069
Rro02G027070.1	14.5817	29.8001	12.2071	12.3254	6.4135	29.1402	21.3419	15.7683	1.94995	Rro05G027510.1	2.1934	1.40718	1.32054	1.79703	1.22361	1.14443	1.04144	0.653518	0.374801	1.72906
Rro02G027310.1	0.175678	0.143427	0.1359	0	0.605123	0.580459	1.95856	2.61242	2.17216	Rro05G027610.1	0	0	0	0	0	0	0	0	0	1.20041
Rro02G027450.1	0	0	0	0	0	0	0	0	0	Rro05G027640.1	0	0	0	0.86735	0	0.029905	0	0	0.024975	1.65551
Rro02G027480.1	0	0	0	0	0	0	0	0	0	Rro05G027740.1	0	0	0	0	0	0	0	0	0	1.9195
Rro02G026480.1	0	0	0	0	0	0	0	0	0	Rro05G025820.1	0	0	0	0	0	0	0	0	0	2.80268
Rro02G026500.1	0	0	0.027436	0	0	0	0	0	0	Rro05G025830.1	0	0	0	0	0	0.054899	0	0.010844	0	1.51178
Rro02G026560.1	0	0	0	0	0	0.33961	0	0	0	Rro05G026090.1	0.171343	0.125177	0	0.025994	0	4.74805	0	0	0	1.03814
Rro02G026670.1	0	0	0	0	0	0	0.948993	0.230527	0	Rro05G026270.1	0	0	0	0	0	0	0	0	0	1.57564
Rro02G026690.1	0	0	0	0	0	0	0	0	0.035785	Rro05G026480.1	0.022242	0	0	0	0	0	0	0	0	2.13163
Rro02G026790.1	0	0	0	0	0	0	0	0	0	Rro05G026620.1	0	0	0	0	0	0	0	0	0	1.62694
Rro02G026890.1	0	0.038374	0.123989	0.043528	0.077126	0.18173	0	0	0	Rro05G026710.1	0	0	0.027741	0.004502	0	0.012311	0	0	0.042239	1.56276
Rro02G027030.1	200.453	28.5022	144.839	9.51362	47.9241	15.4401	4.20441	0.194807	0	Rro05G026900.1	0	0	0	0	0	0	0	0	0	1.7568
Rro02G031370.1	1.49964	5.36896	1.51301	1.15833	3.88096	3.36074	4.79479	4.74424	1.78655	Rro05G027690.1	0.883222	1.85766	0.949729	0.143566	0.86527	1.09837	2.00473	1.63225	0.13947	2.38486
Rro02G031440.1	0	0.006909	0	0	0	0	0.017479	0	0	Rro05G027870.1	0	0.006805	0.01658	0	0	0.001179	0.011653	0	0	1.42417
Rro02G031600.1	3.40252	6.73881	24.6133	2.23735	7.62082	12.5266	9.09155	3.7145	1.55276	Rro05G028030.1	231.085	6.75652	14.0971	0	1.04607	2.95201	0.149805	0	0	1.53328
Rro02G031680.1	0.638516	4.49001	1.1817	1.27212	2.039	2.68827	7.40243	10.8206	13.3584	Rro05G028280.1	1.26013	2.23277	3.00443	1.7961	3.28186	4.29193	6.21638	6.86568	5.0744	0.0101012
Rro02G031730.1	1.56836	1.41241	0.1875	0.161968	0.954254	1.90506	1.91205	1.2648	0.389547	Rro05G028480.1	12.8824	10.8074	5.04459	2.01411	11.5866	12.1157	20.0425	16.8101	8.54867	0.00604842
Rro02G031770.1	0.192226	0.304948	0.102288	0	0.822227	1.02639	0.39082	0.926782	0.215497	Rro05G028560.1	0.364227	0	0	0	0	0	0	0	0	0.00777497
Rro02G031860.1	0.116918	0.570262	0.129373	0.108856	0	0.829914	0.249864	0.224456	0	Rro05G028750.1	1.22295	1.3489	0.53139	0.829599	1.43673	2.2563	2.35431	4.09964	1.8826	0.015336
Rro02G032070.1	0.874533	1.66086	0.062102	0.536408	0.933334	0.886055	0.362237	0.304429	0.192253	Rro05G028800.1	0.628012	1.45643	0.772587	0.677503	1.84372	1.58963	2.15265	1.98291	0.982646	0
Rro02G032030.1	2.05635	6.61001	2.66388	3.38098	3.80371	5.00945	3.28797	2.79531	1.44994	Rro05G031270.1	0.533767	0.257427	0.381916	0.037749	0.886249	0.47719	0.381988	0.109791	0.623977	0.00785091
Rro02G032060.1	0.762528	2.33965	0.493065	1.40288	4.08508	1.73699	2.96011	1.85039	0.638012	Rro05G031500.1	2.26142	3.52629	1.52971	1.48447	4.45975	1.39369	2.76004	2.75485	1.74241	0.161557
Rro02G032110.1	0.542409	0.047898	0	0	0.084324	0.06307	0.026071	0.055792	0.146809	Rro05G031600.1	0.476804	0.995866	0.193672	0.0679	0.17782	0	1.0876	3.0551	1.12437	NAN
Rro02G032240.1	4.92474	3.32781	5.48525	0.439198	2.9275	0.425408	1.61407	1.02243	0.297859	Rro05G031630.1	1.21057	0.479876	1.25676	0.104124	1.57089	0.089558	0.508388	0.191313	0.008894	2.02363
Rro02G032360.1	0	0	0	0	0	0	0.019498	0	0	Rro05G031800.1	0.00682	0	0	0	0	0	0	0	0	2.13157
Rro02G032560.1	0	0.029752	0	0	0	0	0.004954	0	0	Rro05G031920.1	0.030279	0	0	0	0	0	0	0	0	0.190398
Rro02G032770.1	0	482.008	15.8296	27.6328	7.7054	7.03914	17.447	10.8645	1.23369	Rro05G031940.1	148.187	2.5474	15.0359	0.155676	4.01088	2.89799	9.88041	5.15487	0.434764	1.5873
Rro02G021110.1	0.861963	0.340556	0.339989	1.07664	0.19647	1.49148	4.43618	8.11536	5.77606	Rro05G022050.1	4.79103	14.8242	4.59746	17.2655	7.78339	10.159	11.4709	11.8113	5.09025	0.587449
Rro02G021120.1	44.0616	21.5839	23.0728	26.0202	55.2485	22.9692	72.4403	81.7989	59.9424	Rro05G021990.1	5.27151	7.4047	2.57481	8.2974	7.47667	7.79265	5.4697	4.85483	4.59648	0.0958518
Rro02G021180.1	19.6243	17.3623	14.7244	19.7471	29.399	27.3813	20.6705	22.5963	34.8738	Rro05G021890.1	19.6982	25.4524	18.5528	33.4741	31.5316	28.8969	22.8386	24.0656	26.5822	0.817296
Rro02G021220.1	6.28718	17.754	5.84363	0.350536	3.43073	7.38049	6.01792	5.99941	0.338007	Rro05G021680.1	79.2877	0	0.543328	0	1.83981	0	0	0	16.8209	0.503173
Rro02G021230.1	27.4574	24.7728	14.4563	22.3577	11.7404	23.3205	16.5708	19.5609	14.653	Rro05G021670.1	6.77557	10.1873	3.98316	17.2274	13.3864	12.2886	10.0009	11.8205	19.2551	0.280416
Rro02G021240.1	25.9485	42.22	144.472	20.2297	30.5262	13.871	15.8455	9.5502	5.3419	Rro05G021590.1	29.4105	38.9443	27.9544	24.9063	27.8656	13.0055	23.6098	16.9309	15.6176	0.328739
Rro02G021260.1	6.80148	10.2845	14.3764	3.47312	14.2493	15.4525	17.6757	22.8601	21.4621	Rro05G021540.1	1.07612	14.6526	2.58337	1.11715	3.13534	10.8948	19.4688	19.1649	12.768	NAN
Rro02G021300.1	8.00274	13.548	3.89116	11.4236	13.7493	13.3784	13.2088	12.5779	6.27191	Rro05G021510.1	0.704419	4.24146	0.637318	0.476812	0.283096	1.76837	0.58029	1.52414	0.026325	0.368108
Rro02G021460.1	1.11218	2.87923	6.2722	76.8567	194.889	0.922292	3.53777	1.66608	0.742391	Rro05G021490.1	143.955	9.33215	316.359	42.1975	22.5819	30.3349	13.3859	1.38542	0.540781	0.0233079
Rro02G024170.1	0.071721	0	0	0	0	0.761495	0	0	0	Rro05G029430.1	0	0	0	0	0	0	0	0	0	0.766256
Rro02G024180.1	31.9448	39.3966	25.0446	2.6054	26.6659	20.184	16.4707	10.4556	3.35297	Rro05G029360.1	0.439288	0.701778	3.33123	0.357705	0.670803	1.33294	0	0.270031	0.040017	2.0124
Rro02G024230.1	0	0	0	0	0	0	0	0	0	Rro05G029280.1	0	0	0	0	0	0	0	0	0	3.33668
Rro02G024310.1	4.88124	0.38914	2.92196	0.16854	0.78661	0.390961	3.06918	1.24638	1.00045	Rro05G029070.1	0.601367	0.178716	0	0	0.694744	0	1.0099	0.907339	0.301793	0.0939068
Rro02G024350.1	1.61834	9.57575	5.04498	0	0.105758	0.162949	0	0	0	Rro05G028840.1	0	0	0	0	0	0	0	0	0	0.343298
Rro02G024400.1	84.533	43.5353	43.3484	51.6363	52.1406	48.7552	40.3745	29.1461	18.4338	Rro05G028790.1	38.6459	26.34	42.0443	75.0847	40.8054	44.1554	24.1	23.9069	16.4254	2.24389
Rro02G024520.1	483.796	143.476	347.095	477.936	45.0958	407.384	124.473	30.3828	35.3776	Rro05G028780.1	4.37954	4.86174	1.13255	40.7262	5.45113	11.4927	6.05756	6.12339	7.31644	NAN
Rro02G024570.1	15.239	8.06261	3.00343	6.61578	5.00429	12.105	28.465	24.588	18.8642	Rro05G028770.1	20.5843	12.3704	10.5318	30.4498	25.8445	17.9525	24.7212	28.8139	42.7076	0.437549
Rro02G024660.1	15.0112	17.2768	15.2256	41.5001	11.051	13.5219	16.7464	13.7482	8.00533	Rro05G028760.1	5.38641	5.59309	3.26123	4.42369	4.10803	6.86829	11.7664	12.3514	8.02983	1.9517
Rro02G027870.1	0	0.10229	0.029145	0.012805	0	0.120393	0.111795	0.020309	0	Rro05G026170.1	0	0	0	0	0	0	0	0	0	0.568723
Rro02G027930.1	0	0	0	0	0	0	0	0	0	Rro05G026020.1	0.016884	0	0	0	0	0	0	0	0	0.190473
Rro02G027940.1	0	0	0	0	0	0	0	0	0	Rro05G025860.1	0	0	0	0	0	0	0	0	0	0.179561
Rro02G028000.1	0	0	0	0	0	0	0	0	0	Rro05G025810.1	0	0	0	0	0	0	0	0	0	3.30634
Rro02G028010.1	0	0	0	0	0	0	0	0	0	Rro05G025730.1	0.001156	0	0	0	0	0	0	0	0	1.73424
Rro02G028020.1	0	0.043908	0	0	0	0	0	0	0	Rro05G025700.1	0	0	0	0	0	0	0	0	0	1.03821
Rro02G028060.1	0	0	0	0	0	0	0	0	0	Rro05G025670.1	0	0	0	0	0	0.00193	0	0	0.019607	1.35978
Rro02G028080.1	0	0	0	0	0	0.042346	0	0.030312	0	Rro05G025650.1	0.022317	0	0.151432	0.094304	0.019072	0.059503	0.03031	0.036887	0	0.51141
Rro02G026890.1	0	0.038374	0.123989	0.043528	0.077126	0.18173	0	0	0	Rro05G027450.1	0.001052	0	0.010464	0.130794	0	0.020342	0	0	0	0.0740218
Rro02G027130.1	0	0	0	0	0	0	0	0	0	Rro05G027250.1	0	0	0	0	0	0	0	0	0	NAN
Rro02G027340.1	0	0	0	0	0	0	0	0	0	Rro05G027140.1	0	0	0	0	0	0	0	0	0.008127	NAN
Rro02G027400.1	0	0	0	0.012225	0	0	0.014166	0.014409	0	Rro05G027080.1	0.206187	0	0	0.338436	0.028647	0.270986	0.386573	0.024374	0.029468	0.424977
Rro02G027480.1	0	0	0	0	0	0	0	0	0	Rro05G026980.1	0	0	0	0	0	0	0	0	0	0.0956085
Rro02G027530.1	0	0	0	0	0	0	0	0	0	Rro05G026870.1	0	0	0	0	0	0	0	0	0	2.27288
Rro02G027580.1	0.050481	9.11886	4.44033	7.68925	6.80308	1.09141	6.07439	9.28372	7.96436	Rro05G026620.1	0	0	0	0	0	0	0	0	0	NAN
Rro02G027680.1	0	0	0	0	0	0	0	0	0	Rro05G026530.1	0	0	0	0	0	0	0	0	0	3.79234
Rro02G027870.1	0	0.10229	0.029145	0.012805	0	0.120393	0.111795	0.020309	0	Rro05G026490.1	0	0	0	0	0	0	0	0	0	0.0576119
Rro02G020660.1	56.0122	68.3777	254.059	501.286	61.7884	136.027	53.3688	53.3748	25.1227	Rro05G023210.1	5.44315	13.2239	3.58244	3.96831	4.43292	8.98251	12.2773	13.6838	3.97182	0.221989
Rro02G020710.1	51.928	63.469	56.835	70.2114	66.1936	46.0977	96.9569	93.9434	61.0245	Rro05G023010.1	0	0	0	0	0	2.12723	0	0	0	NAN
Rro02G020780.1	5.81794	5.74104	32.733	6.11426	11.0294	8.75221	6.70916	5.16673	5.00388	Rro05G022920.1	4.71715	0.939052	2.68059	2.73911	1.63893	3.47553	0.48544	0.832777	1.16441	0.239724
Rro02G020790.1	4.64156	5.50637	3.92027	5.90264	8.86057	6.26563	5.25713	6.0099	3.04475	Rro05G022790.1	0.434958	0.047028	0.003716	0.032108	0.120158	0.036134	0.64009	0.161726	0.033054	0.022817
Rro02G020810.1	14.7038	16.8522	11.1185	9.41481	17.9035	18.2772	13.4751	10.5568	7.44616	Rro05G022670.1	15.3102	17.888	7.75735	5.08029	8.17751	15.3899	14.0746	9.11067	3.4209	1.46241
Rro02G020830.1	333.36	455.412	594.753	186.047	836.633	101.799	33.7304	10.5235	5.90135	Rro05G022630.1	5.96067	22.5422	26.3009	77.2997	21.9662	51.8565	70.1773	145.504	798.496	2.3018
Rro02G021090.1	39.4062	14.883	23.7465	5.15889	26.1988	28.8562	62.9518	78.4418	181.663	Rro05G022390.1	6.69548	53.7784	10.7217	65.5017	28.2488	15.5529	161.672	239.674	343.924	0.139216
Rro02G032030.1	2.05635	6.61001	2.66388	3.38098	3.80371	5.00945	3.28797	2.79531	1.44994	Rro05G027940.1	1.04984	1.98432	0.337419	0.668156	1.41064	1.65475	2.00134	2.12238	1.26452	2.85188
Rro02G032270.1	0	0	0	0	0	0	0	0	0	Rro05G027850.1	0.163554	0.381227	0.470334	0	0	0.653912	0.113551	0	0	0.485378
Rro02G032310.1	2.53072	0.93595	1.21086	0.657703	1.89305	5.35548	8.01756	5.8602	4.57304	Rro05G027600.1	2.13797	2.01832	10.8691	2.3193	3.20861	2.25443	2.84107	0.493989	0.153749	1.58124
Rro02G032380.1	0	0	0	0.007873	0	0	0	0	0.030525	Rro05G027430.1	0	0	0	0	0	0	0	0	0	0.430481
Rro02G032560.1	0	0.029752	0	0	0	0	0.004954	0	0	Rro05G027380.1	0	0.051095	0	0.005757	0	0.038055	0	0.034591	0.003455	NAN
Rro02G032820.1	9.26323	29.1193	12.5958	13.3977	29.243	13.8029	13.2863	14.7193	14.563	Rro05G027180.1	0	0	0	0	0	0	0.058167	0	0	NAN
Rro02G033080.1	0	0	0	0	0	0	0	0	0	Rro05G026930.1	0	4.92383	4.90354	2.4188	1.12158	0.073657	0.278539	0	0	1.63922
Rro02G033230.1	0.2011	0.91692	0.192959	0	0.791731	0.089449	0.136606	0.165105	0.192241	Rro05G026750.1	0	1.43843	0	0	0.037068	2.31192	0.913491	0.918182	0	0.573928
Rro02G026410.1	0	0	0	0	0	0	0	0	0	Rro05G026620.1	0	0	0	0	0	0	0	0	0	1.46241
Rro02G026560.1	0	0	0	0	0	0.33961	0	0	0	Rro05G026480.1	0.022242	0	0	0	0	0	0	0	0	2.23536
Rro02G026690.1	0	0	0	0	0	0	0	0	0.035785	Rro05G026310.1	0.016069	0.00386	0	0.014966	0	0.012311	0	0.004977	0.019171	0.530081
Rro02G026700.1	0	0	0	0	0	0	0	0	0	Rro05G026300.1	0	0.026365	0.039045	0	0	0	0	0	0	0.0817846
Rro02G026870.1	0	0	0	0	0	0	0	0	0	Rro05G026160.1	0	0	0	0	0	0	0	0	0	0.190676
Rro02G026910.1	0	0	0	0	0	0	0	0	0	Rro05G026130.1	0	0	0	0	0	0	0	0	0	0.268848
Rro02G009410.1	3.73983	8.86047	1.27387	2.80896	5.20102	10.9096	4.87118	4.92037	3.71819	Rro06G018640.1	10.0662	14.3425	8.68148	3.61679	23.815	13.1788	16.2646	20.5585	11.8286	0.0101507
Rro02G009580.1	21.3603	14.4266	15.6396	15.3552	32.9121	14.4283	30.1909	26.0988	30.4068	Rro06G018900.1	18.7375	12.5766	17.4922	21.192	20.4607	16.1383	17.4067	14.1065	8.33375	0.00454719
Rro02G009600.1	0.28803	12.1847	0.312413	0	0.253121	4.64368	0.702685	0.151618	0	Rro06G018980.1	0	4.85769	0.10179	1.10582	0.262109	3.69184	0.172401	0.233363	0	2.7364
Rro02G009630.1	4.43407	0	0.015613	0.062836	0.134667	1.12502	0	0	0	Rro06G019030.1	2.46565	0.2628	0.144819	165.684	47.424	97.7581	9.75034	46.128	12.5599	1.68974
Rro02G009650.1	0.031104	0.419776	0.126552	57.7662	2.71005	11.1818	84.5366	114.644	374.644	Rro06G019040.1	1.64574	0	0	0	0	0	0	0	0	NAN
Rro02G009770.1	8.49173	0.850717	0.730348	0.291995	0.50745	0.618541	0.280297	0.267012	0.011245	Rro06G019060.1	0	1.37496	0	0.294878	0	0.049816	0	0	0	0.416049
Rro02G009880.1	4.9298	0.112745	0	2.5636	0	68.0352	0	0	0	Rro06G019290.1	0.224226	0.775794	1.47718	0.603089	8.41631	1.79176	0.690993	0.555413	0.304229	0.294451
Rro02G009920.1	7.18181	219.143	8.47855	5153.45	7.7876	864.327	402.844	1363.24	65.891	Rro06G019340.1	0.107796	11.8477	1.63985	581.511	38.6823	347.407	1498.2	2519.17	1054.32	0.331323
Rro02G009980.1	40.0302	32.4589	33.6663	7.60919	36.8642	27.3767	36.7261	58.611	40.1322	Rro06G019370.1	97.4594	139.194	145.626	73.0042	198.885	124.014	175.465	206.091	211.483	NAN
Rro02G010010.1	3.84894	4.56854	18.9751	1.39339	8.04381	8.06621	9.10817	11.6953	0.730654	Rro06G019430.1	7.08143	1.55091	49.1483	20.1104	4.41447	12.6434	22.7856	38.0444	2.6999	0.0764397
Rro02G010040.1	0.197755	6.54279	0.542941	0.1227	2.14607	5.21184	2.59666	1.77807	0.15278	Rro06G019440.1	0.055898	1.95651	0.329469	1.29461	0.721495	1.94781	0.832432	1.29383	0.013617	0.0628358
Rro02G010090.1	1.80796	18.3693	0	0	0	3.36201	0	0	0	Rro06G019530.1	9.9602	21.4008	1.3114	0	0	8.94143	0	0	0	0.359784
Rro02G010190.1	58.9801	19.9139	43.3894	10.7496	41.5417	20.179	32.7085	34.0436	25.1493	Rro06G019600.1	0.512467	1.71961	0.234061	0	0	3.64134	2.4019	1.8983	0	0.687257
Rro02G010230.1	83.576	71.7026	58.5314	35.2293	44.7187	61.4064	94.3594	70.6999	54.6745	Rro06G019720.1	91.3466	95.591	82.0209	46.7869	111.057	60.4715	86.6286	77.8083	54.2484	1.68533
Rro02G010340.1	83.5688	137.85	86.9669	70.9794	137.6	77.5747	79.7716	66.064	41.8466	Rro06G019890.1	44.4801	35.236	20.2248	16.2445	25.6917	20.9456	26.2878	22.5476	22.605	0.21379
Rro02G010400.1	0.340795	102.739	1.89088	1.13444	1.56614	1.71795	4.50418	0.426406	0.128641	Rro06G019960.1	0	0.05889	0	5.99271	0	1.82235	0.221689	0.070703	0	0.0629856
Rro02G010410.1	0.186772	0.596886	0.636006	0.204504	0	1.15568	0	0	0	Rro06G019970.1	78.7038	67.4119	84.1567	53.0352	177.288	122.604	164.42	142.529	149.872	0.312221
Rro02G010420.1	38.4855	27.8037	20.5637	24.37	9.51516	41.5971	9.65192	8.70679	2.62673	Rro06G019990.1	106.982	35.2723	49.8847	46.8748	53.6973	82.6105	67.5482	63.6424	49.255	0.112471
Rro02G010470.1	8.33731	8.82783	3.06249	3.00746	3.99601	3.61612	5.63126	3.83062	0.596976	Rro06G020070.1	1.38264	10.6221	6.82281	1.66606	1.70804	4.90684	2.91318	2.52303	1.12862	0.50746
Rro02G010550.1	21.0835	91.6031	52.4442	34.8363	90.0811	61.5858	47.2625	22.8346	6.86747	Rro06G020310.1	0.059441	2.57055	0.119208	0	0.29157	2.3899	2.34466	1.03155	0.140193	0.237804
Rro02G010570.1	39.1436	16.7024	23.3293	38.5598	69.3929	37.1388	63.7471	39.9997	36.9201	Rro06G020340.1	0	0.609016	0.755389	0.788079	0	1.49243	0.674642	0.412837	0.125112	0.496966
Rro02G010600.1	14.0812	18.7478	9.31181	24.5305	20.3927	21.2791	18.8531	18.7885	16.6489	Rro06G020540.1	9.67788	7.3176	6.35384	10.4089	11.3863	8.31132	10.0104	12.4491	9.28026	1.57351
Rro02G010630.1	5.00591	6.02933	2.3714	2.56877	5.73985	6.28654	2.77847	2.81068	1.82055	Rro06G020590.1	6.8746	6.4383	1.85675	1.70866	10.7902	4.63716	6.65019	5.41792	2.83427	0.320465
Rro02G015290.1	24.0676	12.449	5.5676	1.83474	6.96516	19.1436	11.9012	6.46187	1.76854	Rro06G046410.1	1.14406	22.0903	1.09754	0.197974	1.48542	10.2823	4.81991	2.91106	0.085367	0.036698
Rro02G015510.1	4.72534	7.50687	29.9343	1.74342	10.7445	4.33448	13.0676	2.58437	0.34539	Rro06G046560.1	1.67074	2.74337	12.6888	6.22185	29.6943	0.603543	4.93254	1.44216	0.069943	1.62195
Rro02G015690.1	18.5271	23.9342	14.8701	33.9351	30.1057	19.7067	32.369	49.1357	54.4148	Rro06G046600.1	13.8514	6.33508	3.5795	6.44334	17.3976	4.94624	5.4507	4.57861	4.01417	0.262716
Rro02G015710.1	118.317	49.0564	43.8169	17.2004	51.7919	22.1419	28.1105	14.6702	9.52399	Rro06G046630.1	35.5401	11.539	97.6201	4.48432	93.1938	24.8612	322.779	311.356	516.079	0.451348
Rro02G015730.1	0.074385	23.3733	1.06367	382.152	3.64848	23.5496	0.144208	0.224448	0	Rro06G046660.1	22.2321	62.0324	42.2609	379.742	39.7235	35.312	73.5847	96.1654	9.80433	1.51948
Rro02G015840.1	16.6227	14.7117	12.0184	23.3745	23.2145	18.4054	16.5763	24.3854	29.1018	Rro06G046700.1	15.6064	7.96373	6.21994	6.27362	13.6901	7.296	13.5358	11.5507	4.66739	1.97451
Rro02G015880.1	48.7259	23.6049	17.469	4.57603	40.7703	14.8865	19.572	18.1149	5.78233	Rro06G046830.1	38.8907	0.602469	5.39748	0.042455	3.89803	0.735298	0.119979	0.287321	0	0.0452243
Rro02G015900.1	295.846	388.541	49.0634	58.4383	271.364	127.366	168.441	136.712	81.1318	Rro06G046850.1	277.361	252.991	47.122	23.9119	77.0375	108.714	117.373	111.211	185.307	0.101484
Rro02G015980.1	9.34173	7.59987	2.95935	7.79775	6.91244	5.90017	5.62951	5.34489	4.11582	Rro06G046970.1	4.75913	5.52373	2.24669	8.51892	2.67108	11.4343	6.69578	5.63269	4.13517	NAN
Rro02G016020.1	2.88165	5.36145	6.43769	12.5768	6.35893	21.6901	7.39704	8.74285	6.73681	Rro06G046980.1	12.2871	5.12025	8.37279	13.3094	20.8318	15.2677	10.5579	12.3007	21.2973	0.429972
Rro02G016150.1	1.28283	1.30522	0.261977	0.162096	1.34774	2.28833	1.4847	0.728556	0.079791	Rro06G047030.1	0	0.113607	0	0.094217	0.04276	4.20926	0.020325	0.065341	0.050848	0.365571
Rro02G016220.1	194.604	24.7076	60.102	29.6127	55.5549	29.318	93.0714	65.345	28.4202	Rro06G047080.1	0	0	0	0	0	0.009296	0	0	0	0.270456
Rro02G016460.1	0.435405	4.54055	1.53679	0.517246	2.46135	1.55969	0.441502	0.562221	0	Rro06G047230.1	4.62375	0.095601	4.41876	0	0.653542	0.073547	0	0	0	0.624167
Rro02G016550.1	113.27	2.05755	81.6075	0.475918	25.688	31.2208	2.50796	0.266966	0	Rro06G047350.1	20.11	20.8252	12.3742	12.5609	20.3825	22.3771	16.9246	16.845	12.5374	1.75322
Rro02G016770.1	29.6591	1.19346	8.32566	0.142597	9.38871	0.825636	0.35823	0.254413	0	Rro06G047370.1	24.6273	6.34533	1.54747	0.232825	11.0283	2.53427	15.9103	6.92087	0.189528	2.9837
Rro02G016790.1	3.54731	8.63674	3.5195	19.1848	3.70747	10.3467	14.6319	15.1311	16.138	Rro06G047390.1	3.57815	9.06193	3.61396	15.2985	10.956	11.3903	9.94144	13.133	17.7012	0.220021
Rro02G016950.1	20.5681	21.3445	22.5532	23.641	36.3342	21.1352	23.1182	21.1284	18.9077	Rro06G047450.1	11.0889	22.4572	15.4489	28.0646	26.4333	31.0465	24.5208	34.5165	27.1152	0.636172
Rro02G017260.1	5.7633	12.0979	2.63715	11.8927	1.1752	12.2089	6.82551	7.49989	1.9485	Rro06G047540.1	0	4.55113	0	0	0	1.28214	0	0.203568	0	0.0442117
Rro02G017310.1	30.016	23.3278	16.495	60.523	27.9432	33.9037	23.6998	23.0832	18.4977	Rro06G047570.1	57.7216	44.5026	35.512	34.1077	92.7274	26.0693	45.332	40.7661	19.1836	0.605419
Rro02G017350.1	535.03	309.785	286.041	96.7929	304.662	195.654	668.347	639.075	192.121	Rro06G047600.1	233.862	136.011	153.853	50.1507	118.859	100.663	359.592	305.151	143.352	0.324294
Rro02G017370.1	4.51023	7.13064	2.69486	2.95433	2.86719	10.8736	7.60192	6.72125	2.23527	Rro06G047610.1	0	0.346458	0	0	0	0.165005	0.273685	0.218194	0.096577	1.48106
Rro02G017390.1	16.2791	1.19202	3.45462	0.098843	0.134045	2.07376	1.68373	0.861209	0.212143	Rro06G047640.1	0.165223	0.399111	0.137949	0	0	0	0	0.058424	0.466784	0.45998
Rro02G017480.1	19.5581	15.7256	174.568	64.6258	25.947	92.3012	16.1327	9.8619	13.3535	Rro06G047670.1	30.2836	14.6123	22.8557	11.4378	46.8695	13.2238	38.2369	37.2174	58.1519	0.234183
Rro02G017510.1	0.307039	5.68504	0.355293	61.0871	1.3559	10.0842	15.9349	12.9727	0.658447	Rro06G047690.1	0.047717	0.100602	0	3.04034	0.027128	0.809965	0.109898	0.128647	0.075643	0.677058
Rro02G017520.1	0.440829	3.98518	48.6948	8.59117	22.2633	16.9325	11.2976	9.29001	1.82436	Rro06G047720.1	5.5919	8.53282	4.42037	7.3795	10.5423	9.50366	8.84758	8.72431	5.53641	2.76579
Rro02G017770.1	0.976178	1.87868	5.11586	1.95005	2.76369	1.22574	12.9729	8.51273	3.51738	Rro06G047730.1	0	0	0	0	0	0	0	0	0	1.23539
Rro02G018030.1	0	34.1073	0	0.275779	0	10.2458	1.01862	0.084092	0	Rro06G047860.1	0	827.679	0.239961	3.53657	0.054672	98.1116	65.8944	13.4052	0	0.650943
Rro02G018060.1	0	0	0.035197	0.610475	1.04309	0.796807	165.136	48.8119	32.4395	Rro06G047880.1	0	0	0	0	0	0	0	0	0	2.01375
Rro02G018200.1	0	0.029103	0	0	0	0	0	0	0	Rro06G047980.1	36.8699	31.6701	37.9279	62.2989	54.9495	68.2203	45.4462	50.931	73.6543	0.569941
Rro02G018390.1	0.714544	0.829595	0.368858	0.205551	1.58727	0.658277	1.16516	1.98399	1.35195	Rro06G048140.1	9.00956	13.3365	5.78015	10.1622	13.3102	13.9081	13.8524	15.8092	9.91859	1.08451
Rro02G027830.1	0	0.013401	0	0	0	0	0.000786	0	0.033209	Rro06G025290.1	0	0.015705	0.01253	0.061558	0	0	0	0.025966	0.101015	1.4947
Rro02G027840.1	0	0	0	0.012368	0	0.021258	0	0.014633	0.055052	Rro06G025300.1	0	0.085082	0	0.012368	0	0	0	0.053825	0.049803	3.16989
Rro02G027930.1	0	0	0	0	0	0	0	0	0	Rro06G025380.1	0	0	0	0.00729	0	0	0	0	0.024544	1.65011
Rro02G027940.1	0	0	0	0	0	0	0	0	0	Rro06G025580.1	0	0	0	0	0	0	0	0	0	0.00201613
Rro02G027970.1	0	0	0	0	0	0	0.012742	0	0	Rro06G025630.1	0	0	0.169445	0	0	0	0	0	0	0.00227316
Rro02G027980.1	0	0	0	0	0	0	0	0	0	Rro06G025660.1	0	0	0	0	0	0	0	0	0	0.18791
Rro02G028010.1	0	0	0	0	0	0	0	0	0	Rro06G025670.1	0	0	0	0	0	0	0	0	0	NAN
Rro02G028070.1	0	0	0	0	0	0	0	0	0	Rro06G025680.1	0	0	0	0	0	0	0	0	0	1.30982
Rro02G028170.1	0	0.056954	0	0.028148	0	0	0	0	0.038782	Rro06G025700.1	0.022426	0	0	0	0.009562	0	0	0	0	NAN
Rro02G028340.1	0	0	0	0	0	0	0	0	0	Rro06G025760.1	0	0	0	0	0	0	0	0	0	1.84403
Rro02G028590.1	14.4616	8.1375	6.69529	1.91077	10.7695	7.25179	12.662	12.5886	6.42881	Rro06G025930.1	21.0035	20.9949	11.6196	5.64295	22.4021	17.8797	28.8875	18.3202	6.10635	0.63685
Rro02G028770.1	0	0	0	0	0	0	0	0	0	Rro06G026130.1	0	0	0	0	0	0	0	0	0	1.82502
Rro02G027780.1	0	0	0	0	0	0	0	0	0	Rro06G025480.1	0.643238	0.873701	0.447497	0.278139	1.38206	0.522494	2.27093	2.3075	0.852548	2.91163
Rro02G027830.1	0	0.013401	0	0	0	0	0.000786	0	0.033209	Rro06G025570.1	0	0	0	0.022849	0	0	0	0	0	0.299841
Rro02G027870.1	0	0.10229	0.029145	0.012805	0	0.120393	0.111795	0.020309	0	Rro06G025620.1	0	0	0	0	0	0	0	0	0	0.737565
Rro02G027880.1	11.7955	8.41447	2.13968	3.43221	1.26662	10.1302	7.18144	4.42595	0.579553	Rro06G025650.1	16.1908	8.14232	2.58295	4.25155	2.00686	11.7259	7.25343	3.56835	1.57921	0.136741
Rro02G027930.1	0	0	0	0	0	0	0	0	0	Rro06G025680.1	0	0	0	0	0	0	0	0	0	0.562875
Rro02G027960.1	0	0.051226	0	0.011848	0	0	0.027834	0.041412	0.032576	Rro06G025700.1	0.022426	0	0	0	0.009562	0	0	0	0	0.316065
Rro02G027980.1	0	0	0	0	0	0	0	0	0	Rro06G025750.1	0	0	0	0	0	0	0	0	0	1.81205
Rro02G028140.1	3.65865	4.20722	2.33131	3.33649	4.6641	3.14223	3.17097	2.39739	1.07344	Rro06G025860.1	0	0	0	0	0	0	0	0	0	0.228115
Rro02G012980.1	63.1053	55.9755	35.8686	41.7016	48.9839	48.2891	68.5982	62.9267	47.0436	Rro06G043920.1	25.132	14.4461	20.6711	9.91111	17.1059	31.2513	40.0878	47.9413	33.9257	1.54506
Rro02G013120.1	20.6069	31.4293	25.3965	58.2624	47.7979	55.7976	42.692	42.7245	45.1006	Rro06G043970.1	102.006	92.199	87.7879	85.938	136.467	94.3219	96.1474	100.835	108.084	1.76332
Rro02G013140.1	11.0042	13.7677	48.9139	25.9268	27.3027	62.3328	32.7719	26.6943	27.2184	Rro06G044050.1	62.7648	79.8193	287.049	900.163	86.649	174.287	88.039	60.8503	53.9307	0.302481
Rro02G013230.1	48.9166	2.7173	10.0011	27.1938	16.6172	6.08902	10.428	24.5852	125.488	Rro06G044060.1	24.1551	18.8738	38.1666	463.003	27.2293	156.68	198.857	260.806	326.344	0.306266
Rro02G013310.1	53.9649	13.6408	33.8763	6.92917	3.60082	15.832	2.96179	3.96149	1.09777	Rro06G044080.1	11.1026	3.69874	0.410782	0.4997	0.908967	10.9511	0.445947	0.350229	0.075943	NAN
Rro02G013340.1	42.0627	32.2176	14.4805	39.4586	48.9932	30.0392	25.5445	23.5849	27.1591	Rro06G044150.1	31.0696	19.3614	11.1963	16.8997	34.4198	14.8014	20.9218	13.4225	12.6562	0.0395986
Rro02G013390.1	5.81879	0.270486	1.10602	0	2.20043	0	0.489303	0.255601	0	Rro06G044250.1	33.9525	5.48797	2.46165	1.40465	17.671	1.90609	13.5505	5.53521	0	2.38673
Rro02G013420.1	33.1371	41.1717	33.126	54.1631	62.6804	83.5218	34.9064	40.8367	48.2642	Rro06G044320.1	2.48382	8.94712	5.43393	10.5431	5.42119	11.3245	12.7152	9.59944	6.49395	1.45568
Rro02G027450.1	0	0	0	0	0	0	0	0	0	Rro06G025540.1	0	0	0	0	0	0	0	0	0	NAN
Rro02G027530.1	0	0	0	0	0	0	0	0	0	Rro06G025690.1	0	0.061696	0	0	0	0	0.018856	0.028485	0	1.55388
Rro02G027560.1	0	0	0	0	0	0	0.312498	0.086107	0.108055	Rro06G025730.1	0	0	0	0	0	0	0	0	0	1.74653
Rro02G027680.1	0	0	0	0	0	0	0	0	0	Rro06G025780.1	0	0	0	0	0	0	0	0	0	0.511057
Rro02G027780.1	0	0	0	0	0	0	0	0	0	Rro06G025810.1	0	0	0	0	0	0	0	0	0	0.611001
Rro02G027790.1	0	0	0	0	0	0	0	0	0	Rro06G025860.1	0	0	0	0	0	0	0	0	0	1.57692
Rro02G027890.1	0	0	0	0	0	0	0.056255	0.069357	0	Rro06G025870.1	0	0	0	0	0	0	0	0	0	0.978313
Rro02G027950.1	0	0	0	0	0	0	0	0	0	Rro06G026020.1	0	0	0	0	0	0	0	0	0	0.979032
Rro02G007870.1	11.4418	9.79385	4.24476	13.0116	12.8474	10.4272	12.9456	10.7573	5.74775	Rro06G016890.1	1.11881	3.55075	0.31077	1.45716	1.68824	1.14436	1.52062	1.80493	0.499568	NAN
Rro02G007880.1	0	0	0	0	0.12039	0	0.009433	0	0	Rro06G016870.1	0	0	0	0	0	0	0.254497	0.531135	0.811697	1.58243
Rro02G007910.1	31.5926	20.3404	22.2323	17.0951	15.4572	29.6303	30.6492	30.7413	26.891	Rro06G016840.1	6.32336	15.3693	28.5307	35.3382	6.3203	25.5768	15.8027	37.2615	23.841	1.02814
Rro02G008010.1	0	0.090756	0.347101	0	0	0	0	0	0	Rro06G016590.1	1.56158	2.96556	3.42258	0	0.502927	2.61288	2.88739	5.70264	0.818938	1.27444
Rro02G008030.1	28.4371	30.9754	15.9493	24.312	29.6766	30.2028	32.4147	42.4917	33.46	Rro06G016570.1	33.0691	22.8434	19.1047	27.6794	29.0403	34.3268	26.3029	28.9851	20.8863	1.60609
Rro02G008050.1	15.2191	2.51013	1.88992	1.94123	1.07634	10.2879	2.47242	2.62127	0.210595	Rro06G016560.1	0.270492	44.8589	11.2618	5.32999	8.89155	41.2379	6.37074	7.17539	2.39927	1.26038
Rro02G008110.1	4.24671	6.52979	25.7632	3.20611	13.2987	6.23038	16.1676	27.8511	3.21087	Rro06G016430.1	10.5073	4.83239	13.141	2.64161	18.5913	5.86677	23.6279	17.1414	9.78293	1.39315
Rro02G008230.1	18.6429	28.1758	48.5975	83.2358	9.38741	113.907	27.4734	31.7365	6.51277	Rro06G016250.1	82.8083	63.4868	54.5538	76.8189	67.4718	61.9317	91.5519	74.1153	30.4811	0.969355
Rro02G008250.1	1.23245	1.16519	1.27325	0.187399	1.14202	0.490296	2.14353	2.77766	0	Rro06G016220.1	0	0	0	0	0	6.89512	0	0	0	2.09866
Rro02G008300.1	6.57333	18.5332	3.53863	5.25463	15.5123	10.0881	8.41182	9.0587	11.8106	Rro06G016180.1	36.9927	10.6805	1.50489	1.65839	4.19399	2.50577	0.754398	0.453612	0	1.47469
Rro02G008370.1	0.337644	5.63674	0.533447	11.4829	0	5.41657	0.274135	0.222017	0.130205	Rro06G015960.1	0.372478	3.39353	0.986097	0	0	1.32669	0.207854	0.044904	0	1.81447
Rro02G008380.1	39.2212	14.0609	88.1836	2.03081	12.3245	6.87673	9.1075	1.14017	0.090281	Rro06G015950.1	0	0.129784	1.25304	0.537457	0	0.028468	0	0	0	1.37456
Rro02G008440.1	50.2867	9.99253	34.6252	11.45	43.9126	6.68736	31.1466	21.1099	20.7706	Rro06G015830.1	250.891	120.023	235.246	82.7075	224.795	48.5955	152.418	132.041	124.189	1.44172
Rro02G008450.1	164.217	66.8939	90.1204	33.6493	103.351	77.5771	95.2848	101.379	82.6401	Rro06G015780.1	73.7003	32.9817	31.436	14.14	45.6322	30.3579	126.081	186.502	190.487	1.06813
Rro02G008470.1	0.179337	0.047455	0.064158	0.654375	0.05922	24.6819	0.02232	0.060094	0	Rro06G015730.1	0.014827	0	0	0.12225	0.917003	3.14318	0.617925	0.365675	0.011886	1.90101
Rro02G008530.1	34.0495	53.9345	14.2798	40.9531	49.181	35.1276	30.4281	21.012	12.2222	Rro06G015720.1	65.8306	45.3061	31.5533	31.5277	72.919	58.8205	77.757	65.642	78.4547	1.70921
Rro02G008540.1	3.81654	3.12464	1.41989	0.911051	5.13126	2.86098	6.73104	8.40098	5.89902	Rro06G015670.1	5.51379	7.23211	6.85156	0.14886	22.0432	0.931214	14.6344	6.8998	1.02056	1.70327
Rro02G008680.1	20.3052	11.4332	2.61099	1.75963	15.1283	4.55829	15.5166	9.36583	6.15681	Rro06G015640.1	10.4316	4.1459	1.29428	8.19149	11.6865	121.173	8.75467	11.3881	8.74109	1.48148
Rro02G008690.1	46.0171	18.9055	8.9886	4.01245	8.81308	26.5243	17.8615	10.1341	3.67834	Rro06G015630.1	88.0147	74.2232	53.3937	23.9352	60.4316	40.0268	55.6167	42.3995	21.1914	1.10824
Rro02G008710.1	1.34379	12.6319	2.29812	0.291598	1.37158	2.05174	0.043464	0.177473	0.023177	Rro06G015560.1	40.7345	9.49191	17.1254	0.37436	28.1517	2.06892	11.4959	5.24845	10.1539	2.1822
Rro02G008780.1	20.9619	18.4685	3.06587	1.2619	14.0629	16.942	16.2041	19.2266	14.6702	Rro06G015520.1	32.3939	22.0452	13.3042	7.38864	16.7004	10.066	29.7747	26.8846	14.122	1.63605
Rro02G008830.1	2.47684	99.606	1.6965	0.849394	28.3122	2.9617	1.61437	0.212095	0	Rro06G015420.1	4.48053	9.77938	0.196947	1.11593	1.55205	0.918438	0.665437	0.169929	0	1.87382
Rro02G009040.1	21.1267	19.2964	30.5043	26.4641	65.5857	13.7662	88.3113	77.3303	74.3625	Rro06G015320.1	0.035005	0	0	1.05168	0	1.82695	0.710948	1.79081	0.015259	1.64129
Rro02G009050.1	19.2921	3.58692	16.691	2.0658	23.0983	0.813353	5.09776	3.19314	0.060912	Rro06G015270.1	10.4966	1.89288	42.5159	0.956304	2.76065	0.789015	0.383739	0.135463	0	NAN
Rro02G005220.1	24.2915	0.653683	17.7777	3.95809	4.93297	2.43789	0.287223	0.438132	0	Rro06G017920.1	8.11566	122.19	115.769	1244.14	495.131	842.467	967.926	862.105	1021.84	2.09858
Rro02G005300.1	15.0576	36.5765	0.079304	0.286435	0.221822	0.856293	0.389169	0.168936	0	Rro06G017840.1	5.69116	79.0271	1.91354	0.75727	1.87656	0.61806	0.964869	0.358818	0	1.78055
Rro02G005410.1	0.902927	6.87983	0.832556	10.4501	0.190719	3.60925	0.028754	0.114755	0	Rro06G017670.1	0.321868	10.8053	0.06075	12.4981	0	3.15442	0.09196	0.23999	0	1.71645
Rro02G005470.1	0	0.188234	0.167521	0	0.135373	0.484586	1.42878	0.350989	0.06381	Rro06G017640.1	0	6.28833	6.71586	0.475905	5.11842	7.01898	1.55767	0.111932	0	1.53735
Rro02G005520.1	11.6472	10.9897	7.6476	6.16849	10.1289	6.68526	13.3476	11.4916	5.42115	Rro06G017610.1	14.3543	11.3001	5.75612	0.207807	8.05008	5.06616	13.4273	9.68964	7.27741	1.40819
Rro02G005530.1	2.2071	112.307	29.2218	32.5467	104.982	23.0733	28.3302	14.9525	1.42753	Rro06G017550.1	228.781	259.248	195.951	326.557	264.915	157.46	122.563	215.941	108.189	1.60234
Rro02G005560.1	0	0.191014	0.12462	0	0	0	0	0	0	Rro06G017470.1	0.817638	0	0.837861	0	0	0.661258	0	0	0	0.925497
Rro02G005570.1	84.9339	9.94724	49.6836	14.8985	2.77493	10.858	1.27915	0	0	Rro06G017380.1	125.341	12.8989	42.5094	31.125	32.4195	40.0591	19.6897	10.9875	0.443252	0.93061
Rro02G005610.1	12.3215	20.4057	5.48205	19.8043	12.803	20.1424	30.2312	34.5546	30.2504	Rro06G017350.1	24.3606	25.649	11.4585	28.9501	19.6159	27.6284	26.6867	28.2817	26.8263	1.28372
Rro02G005660.1	115.015	105.745	156.796	283.23	134.303	132.548	381.824	681.631	994.854	Rro06G017280.1	118.927	235.115	66.7148	263.559	66.6061	192.595	147.664	122.481	80.3684	1.4021
Rro02G005670.1	40.5622	17.4334	20.4249	5.70697	19.3029	26.7322	33.5212	75.5671	71.8024	Rro06G017200.1	32.5233	12.1709	39.389	3.07715	52.8235	33.1653	12.6715	8.74329	3.72887	1.15508
Rro02G000220.1	6.03578	7.00226	3.28998	4.77215	6.61724	4.25386	5.72457	4.6641	1.20023	Rro06G022170.1	5.55357	7.73424	16.5052	6.3602	8.77729	5.15641	5.5396	5.02907	2.02256	2.90765
Rro02G000270.1	149.206	77.7791	92.7936	55.1421	129.66	78.3267	112.038	95.248	74.7888	Rro06G021910.1	4.85736	4.85958	8.6948	3.47179	7.02341	8.60111	5.07965	3.83326	2.81852	4.34522
Rro02G000400.1	3.78452	2.98686	27.0676	0.527058	0.891822	1.07016	0.20181	0	0	Rro06G021680.1	1045.04	73.7048	679.872	215.123	87.5628	257.249	131.945	23.7708	7.39458	2.15675
Rro02G000420.1	55.8353	0	0	5.89517	11.2423	0	0.154214	9.21047	0	Rro06G021660.1	21.0488	5.93939	20.568	7.3823	19.7441	6.04903	1.86357	0.488786	1.04393	2.93429
Rro02G000450.1	36.5478	41.9458	22.0075	47.3097	44.388	51.2299	35.8693	34.2279	26.1764	Rro06G021610.1	7.84838	7.02868	4.15924	1.31835	6.04303	8.21712	11.5146	11.2283	4.23834	1.90974
Rro02G000510.1	14.4502	12.7166	7.2906	8.25706	7.1933	8.87329	8.33474	9.04997	4.8557	Rro06G021580.1	19.1979	22.7098	22.8359	13.522	19.3338	35.0793	21.0909	20.6638	28.3188	1.17772
Rro02G000590.1	16.4294	4.10978	0.895765	0.346388	2.62822	1.03112	2.77592	1.94492	0.169268	Rro06G021490.1	5.61953	0.695261	2.94621	0.70542	11.7048	2.64202	4.07862	11.233	8.33526	2.58733
Rro02G000600.1	4.19265	3.53757	1.18252	0.609594	4.58953	2.51499	7.71419	4.57621	1.28829	Rro06G021480.1	3.17462	3.41926	1.02819	0.273068	2.38143	2.28618	7.48547	5.31418	1.42148	1.82476
Rro02G000610.1	30.8397	42.6103	18.5631	32.916	16.3522	45.9274	25.7654	35.6812	18.5981	Rro06G021470.1	5.29814	11.7776	2.56591	5.10437	7.3637	11.2722	14.6556	11.2911	0.806839	1.91813
Rro02G000630.1	1.36668	5.05151	0.573993	0.237939	1.54456	4.22403	5.50883	4.3802	0.079734	Rro06G021450.1	1.55458	0.075082	0	0	0	0	0.229987	0.986832	0	1.62084
Rro02G000860.1	0.011045	0	0.010839	0	0.055634	0	0.043737	0.025346	0.014144	Rro06G021250.1	0	0	0	0	0.059646	0.056591	0.027409	0	0	1.23211
Rro02G013660.1	23.6846	9.04659	13.5828	24.0444	15.7461	7.60702	13.8331	13.3994	10.7533	Rro06G045750.1	22.5261	23.1787	33.8434	31.0573	40.4637	50.8515	27.4836	56.6786	133.348	1.24836
Rro02G013800.1	4.59819	2.61383	3.44676	0.727697	1.65272	1.55237	6.12362	2.96856	0.168281	Rro06G045550.1	0	0.114344	0.327686	0.49739	0.786938	1.52399	2.00719	2.73046	0.361201	1.81331
Rro02G013960.1	10.675	14.2932	15.2026	14.8455	18.5949	20.7692	18.2991	26.0789	7.55916	Rro06G045340.1	47.7024	90.7655	47.3771	51.3263	36.1374	93.4782	138.207	130.038	23.8737	3.56579
Rro02G013990.1	277.692	34.4279	118.496	158.105	231.779	218.627	130.978	130.535	78.683	Rro06G045330.1	113.763	98.3313	87.0301	491.235	127.124	174.754	47.9459	48.4487	16.4915	1.42067
Rro02G014040.1	4.70305	13.3697	4.78103	6.10731	6.48432	7.50333	8.79602	4.72067	0.851946	Rro06G045300.1	353.902	90.1614	101.653	4.14103	26.7685	102.816	14.0557	7.25389	0.794266	1.54292
Rro02G014050.1	29.6013	16.5353	17.3826	20.6907	50.4694	21.0334	23.5677	29.495	39.928	Rro06G045290.1	8.41223	9.44576	10.0841	31.8165	15.0415	14.5845	16.1362	20.3323	24.4693	1.51678
Rro02G014060.1	17.0922	8.44349	8.35359	2.08149	31.9769	4.47204	9.33156	9.78825	9.37482	Rro06G045280.1	1.61014	42.3031	2.07292	2.22602	1.11688	8.62949	0.120462	0.248692	0	1.68205
Rro02G014070.1	12.681	2.91909	6.23877	1.26903	3.81904	4.53076	0.796922	0.536336	1.02503	Rro06G045260.1	4.26932	15.3426	3.46915	1.73248	6.55232	3.10757	3.30307	2.17499	0.633136	2.61374
Rro02G014080.1	48.239	40.7892	50.7777	225.508	169.342	65.6207	75.4615	114.672	117.987	Rro06G045240.1	5.94798	6.75476	10.6613	0.499469	12.326	14.2786	13.0771	5.76975	1.74001	1.34637
Rro02G014290.1	0	0	0.043331	0	0	0	0	0	0	Rro06G045060.1	0.208973	11.6711	1.39163	1.76281	0.525747	27.5379	5.70401	6.23944	0.252713	1.39219
Rro02G027840.1	0	0	0	0.012368	0	0.021258	0	0.014633	0.055052	Rro06G026310.1	0.272812	0.384824	11.2383	4.84672	1.71382	6.64952	0.03646	0.080605	0.091427	2.0178
Rro02G027870.1	0	0.10229	0.029145	0.012805	0	0.120393	0.111795	0.020309	0	Rro06G026120.1	0	0	0	0	0	0	0	0	0	1.68348
Rro02G027920.1	0	0	0	0	0	0	0	0	0	Rro06G025860.1	0	0	0	0	0	0	0	0	0	2.7946
Rro02G027930.1	0	0	0	0	0	0	0	0	0	Rro06G025740.1	0	0	0	0	0	0	0	0	0	NAN
Rro02G027950.1	0	0	0	0	0	0	0	0	0	Rro06G025670.1	0	0	0	0	0	0	0	0	0	1.38586
Rro02G028010.1	0	0	0	0	0	0	0	0	0	Rro06G025580.1	0	0	0	0	0	0	0	0	0	1.42629
Rro02G028020.1	0	0.043908	0	0	0	0	0	0	0	Rro06G025530.1	0	0.049244	0	0	0	0	0	0	0	NAN
Rro02G028070.1	0	0	0	0	0	0	0	0	0	Rro06G025290.1	0	0.015705	0.01253	0.061558	0	0	0	0.025966	0.101015	1.30842
Rro02G018220.1	0.759281	1.57803	1.15708	0.168339	2.00849	1.03448	2.10226	1.65993	0.282072	Rro06G047200.1	0.160742	0.49395	0.294359	0.001801	0.705521	0.17378	0.216575	0.142708	0.038787	1.9903
Rro02G018250.1	0	51.0253	0.387964	350.283	30.9852	168.09	199.602	381.17	71.793	Rro06G047150.1	0	0.114857	0	0.053111	0	0	0.047809	0	0	1.90778
Rro02G018390.1	0.714544	0.829595	0.368858	0.205551	1.58727	0.658277	1.16516	1.98399	1.35195	Rro06G047100.1	0	0	0	0	0.042162	0	0	0	0.012525	1.31052
Rro02G018400.1	0	0.028342	0	0	0.059815	0.213509	0.205508	0.381682	0.170736	Rro06G047090.1	0.612809	0.529539	0.869539	0	1.44439	0.026561	0.636659	0.472906	0	2.00885
Rro02G018450.1	0.31485	0	0	0	0	0	0.096826	0.067573	0.149596	Rro06G047070.1	0	0	0	0	0	0	0	0	0	1.18375
Rro02G018710.1	4.64159	8.62383	15.628	15.5813	14.8934	9.46389	12.8807	10.5182	8.52738	Rro06G046980.1	12.2871	5.12025	8.37279	13.3094	20.8318	15.2677	10.5579	12.3007	21.2973	2.05181
Rro02G037970.1	0	0	0	0	0	0	0	0	0	Rro06G026570.1	0	0	0	0	0	0	0	0	0	1.90633
Rro02G037980.1	0	0.116882	0	0	0	0	0.02957	0.016077	0	Rro06G026560.1	0	0	0	0	0	0.012406	0.203642	0.007173	0	NAN
Rro02G037990.1	0	0	0	0	0	0	0	0	0	Rro06G026550.1	0	0	0	0	0	0	0	0	0	1.4941
Rro02G038090.1	0	0	0	0	0	0	0	0	0	Rro06G026480.1	0	0	0	0	0	0	0	0	0	1.07525
Rro02G038240.1	0	0	0	0	0	0	0	0	0	Rro06G026370.1	0	0	0	0	0.049005	0	0	0.537774	2.43587	1.26108
Rro02G038290.1	0	0	0	0	0	0	0	0	0	Rro06G026120.1	0	0	0	0	0	0	0	0	0	1.16723
Rro02G026780.1	0	0	0	0	0	0	0	0	0	Rro06G027300.1	0	0	0	0	0	0	0	0	0	1.14151
Rro02G026920.1	0	0	0	0	0	0	0	0	0	Rro06G027180.1	0.470714	0.544971	0.228526	1.75041	2.27468	0.454045	1.96952	2.85989	1.3858	1.78156
Rro02G027090.1	24.144	17.6006	102.527	126.472	31.6202	57.4215	28.567	17.4883	24.1333	Rro06G027090.1	0	0	0	0	0	0	0	0	0	1.70548
Rro02G027170.1	32.0162	21.3925	27.9472	20.394	48.1043	20.3789	39.5839	30.5976	20.4077	Rro06G027030.1	57.3518	27.4229	24.8781	16.3413	37.8493	27.8479	32.7226	29.646	25.5657	1.35011
Rro02G027320.1	0.101385	0	0	0	0	0	0	0	0	Rro06G026800.1	0	0	0	0	0	0	0	0	0	2.45444
Rro02G027330.1	0	0	0	0	0	0	0	0	0.025026	Rro06G026560.1	0	0	0	0	0	0.012406	0.203642	0.007173	0	2.16193
Rro02G027460.1	0.015828	0	0	0.052333	0	0	0	0	0	Rro06G026370.1	0	0	0	0	0.049005	0	0	0.537774	2.43587	1.77246
Rro02G026970.1	0	0	0	0	0	0	0	0	0	Rro07G018510.1	0	0	0	0	0	0	0	0	0	1.0065
Rro02G027120.1	0	0	0	0	0	0	0	0	0	Rro07G018640.1	6.34895	7.86317	3.37123	3.44557	5.77843	7.15597	6.67458	5.0849	1.70945	NAN
Rro02G027250.1	0	0	0	0	0	0	0	0	0	Rro07G018830.1	0	0	0	0	0	0	0	0	0	4.00675
Rro02G027320.1	0.101385	0	0	0	0	0	0	0	0	Rro07G019050.1	0	0.122136	0	0	0	0	0	0	0	1.67152
Rro02G027330.1	0	0	0	0	0	0	0	0	0.025026	Rro07G019100.1	0	0.070328	0.002729	0.077462	0.046269	0	0.040019	0.020624	0.009203	NAN
Rro02G027580.1	0.050481	9.11886	4.44033	7.68925	6.80308	1.09141	6.07439	9.28372	7.96436	Rro07G019190.1	0	0	0	0	0	2.90637	0	0	0	NAN
Rro02G027690.1	0	0	0	0	0	0	0	0	0	Rro07G019390.1	0	0	0	0	0	0	0	0	0	1.91873
Rro02G027840.1	0	0	0	0.012368	0	0.021258	0	0.014633	0.055052	Rro07G019510.1	0	0	0.075937	0.022734	0.105677	0	0	0	0	1.50193
Rro02G027930.1	0	0	0	0	0	0	0	0	0	Rro07G019560.1	0	0	0	0	0	0	0	0	0	1.68531
Rro02G027950.1	0	0	0	0	0	0	0	0	0	Rro07G019570.1	0	0	0	0	0	0	0	0	0	NAN
Rro02G027970.1	0	0	0	0	0	0	0.012742	0	0	Rro07G019580.1	0	0	0	0	0	0	0	0	0	2.29125
Rro02G028080.1	0	0	0	0	0	0.042346	0	0.030312	0	Rro07G019600.1	0	0	0	0	0	0	0.014447	0.043655	0	1.07577
Rro02G028190.1	0	0	0	0	0	0	0	0	0	Rro07G019700.1	0.007188	0	0	0	0	0	0	0	0	0.997438
Rro02G028370.1	0	0	0	0	0	0	0	0	0	Rro07G019820.1	0	0	0	0.120796	0	0	0	0	0	1.53168
Rro02G027580.1	0.050481	9.11886	4.44033	7.68925	6.80308	1.09141	6.07439	9.28372	7.96436	Rro07G018910.1	0	0	0	0	0	0	0	0	0	2.71777
Rro02G027720.1	0	0	0	0	0	0.058788	0	0	0	Rro07G018980.1	0	0	0	0	0	0	0	0.074167	0	2.63958
Rro02G027950.1	0	0	0	0	0	0	0	0	0	Rro07G019060.1	0	0	0	0	0	0	0	0	0	1.40731
Rro02G027960.1	0	0.051226	0	0.011848	0	0	0.027834	0.041412	0.032576	Rro07G019310.1	0	0	0	0	0	0	0	0	0	1.14069
Rro02G028000.1	0	0	0	0	0	0	0	0	0	Rro07G019560.1	0	0	0	0	0	0	0	0	0	2.10163
Rro02G028060.1	0	0	0	0	0	0	0	0	0	Rro07G019570.1	0	0	0	0	0	0	0	0	0	1.66938
Rro02G028070.1	0	0	0	0	0	0	0	0	0	Rro07G019680.1	0.004087	0	0	0	0	0	0	0	0	1.52209
Rro02G028170.1	0	0.056954	0	0.028148	0	0	0	0	0.038782	Rro07G019840.1	0	0	0	0.01217	0.076827	0.003994	0	0	0.009215	1.83063
Rro02G032850.1	0	0	0	0	0	0	0	0	0	Rro07G015190.1	0	0.03629	0	0	0	0	0	0	0.031392	1.24644
Rro02G032920.1	3.95556	11.1576	30.8686	25.4117	5.36979	15.0935	5.09798	4.66637	2.28516	Rro07G015300.1	4.68113	5.12222	1.49372	3.41155	3.20269	5.93853	5.47646	5.57865	3.96944	1.40479
Rro02G032940.1	1.71331	5.14739	0.527953	0.978673	2.35529	1.55688	1.87964	1.95203	0.861801	Rro07G015370.1	2.14928	3.10447	1.41755	1.39474	3.63439	2.87464	5.20472	5.03226	1.9533	1.24013
Rro02G033030.1	1.2492	2.82513	16.3022	7.10349	1.03435	2.83308	0.297892	0.133436	0	Rro07G015410.1	0.231735	5.92139	27.2167	0.372792	14.6	0.410311	0.488016	0.099089	0.148675	1.87202
Rro02G033070.1	1.23322	2.0836	0.263698	0.425227	1.34531	2.15638	5.05688	6.83822	7.66683	Rro07G015620.1	0	0.462869	0.108715	0.741608	0	0.610408	0	0	0	1.34017
Rro02G033260.1	0	0.715414	0.014709	0.035005	0	0.020208	0.046463	0.047375	0.08909	Rro07G015660.1	0.01449	0	0	0	0	0	0	0	0	0.937359
Rro02G033320.1	6.69584	7.1113	12.5846	3.68316	9.68135	13.3581	6.73984	5.93678	2.27745	Rro07G015760.1	0.12827	0.116914	0.318202	0.658608	0.115719	0.238357	0.10051	0.143942	0.221017	0.798425
Rro02G027670.1	0	0	0	0	0	0	0	0	0	Rro07G019900.1	0	0	0	0	0	0	0	0	0	1.00077
Rro02G027690.1	0	0	0	0	0	0	0	0	0	Rro07G019810.1	0	0	0	0	0	0	0	0	0	2.04769
Rro02G027780.1	0	0	0	0	0	0	0	0	0	Rro07G019710.1	0	0	0	0	0	0	0	0	0	1.67983
Rro02G027870.1	0	0.10229	0.029145	0.012805	0	0.120393	0.111795	0.020309	0	Rro07G019700.1	0.007188	0	0	0	0	0	0	0	0	1.46988
Rro02G027940.1	0	0	0	0	0	0	0	0	0	Rro07G019680.1	0.004087	0	0	0	0	0	0	0	0	1.90983
Rro02G027960.1	0	0.051226	0	0.011848	0	0	0.027834	0.041412	0.032576	Rro07G019600.1	0	0	0	0	0	0	0.014447	0.043655	0	1.8047
Rro02G028080.1	0	0	0	0	0	0.042346	0	0.030312	0	Rro07G019500.1	0	0.022699	0	0.048906	0	0	0	0.031157	0.086921	1.07687
Rro02G028090.1	0	0	0	0	0	0	0	0	0	Rro07G019440.1	0	0	0	0.082856	0	0.024324	0	0	0	2.16699
Rro02G028140.1	3.65865	4.20722	2.33131	3.33649	4.6641	3.14223	3.17097	2.39739	1.07344	Rro07G019400.1	0	0	0	0	0	0	0	0	0	1.62179
Rro02G028150.1	0	0	0.013881	0	0	0.004107	0	0	0	Rro07G019380.1	0	0	0	0	0	0	0	0	0	2.58428
Rro02G028170.1	0	0.056954	0	0.028148	0	0	0	0	0.038782	Rro07G019310.1	0	0	0	0	0	0	0	0	0	1.40419
Rro02G027780.1	0	0	0	0	0	0	0	0	0	Rro07G020110.1	0	0	0	0	0	0	0	0	0	1.3865
Rro02G027840.1	0	0	0	0.012368	0	0.021258	0	0.014633	0.055052	Rro07G019930.1	0.031783	0.174428	0.406583	0.372837	0.6581	0.192599	0	0	0.013118	2.66082
Rro02G027870.1	0	0.10229	0.029145	0.012805	0	0.120393	0.111795	0.020309	0	Rro07G019830.1	0	0.003044	0	0	0	0	0.016571	0	0	1.38429
Rro02G027940.1	0	0	0	0	0	0	0	0	0	Rro07G019590.1	0	0.001791	0	0	0	0	0	0	0	NAN
Rro02G027960.1	0	0.051226	0	0.011848	0	0	0.027834	0.041412	0.032576	Rro07G019440.1	0	0	0	0.082856	0	0.024324	0	0	0	1.7416
Rro02G028090.1	0	0	0	0	0	0	0	0	0	Rro07G019310.1	0	0	0	0	0	0	0	0	0	1.14429
Rro02G028140.1	3.65865	4.20722	2.33131	3.33649	4.6641	3.14223	3.17097	2.39739	1.07344	Rro07G019280.1	0	0	0	0	0	0	0	0	0	2.50064
Rro02G027330.1	0	0	0	0	0	0	0	0	0.025026	Rro07G015820.1	0	0	0	0	0	0	0	0	0	1.76509
Rro02G027480.1	0	0	0	0	0	0	0	0	0	Rro07G015750.1	16.7811	14.8342	10.0597	11.5686	24.5662	18.7556	21.6994	26.0313	14.7505	1.94258
Rro02G027580.1	0.050481	9.11886	4.44033	7.68925	6.80308	1.09141	6.07439	9.28372	7.96436	Rro07G015500.1	1.86025	2.52218	1.24555	5.52571	5.13222	7.26154	8.53788	10.6116	5.65856	1.47174
Rro02G027590.1	65.9441	17.5288	177.605	3.78952	25.5061	29.3877	18.0457	12.0014	2.00122	Rro07G015300.1	4.68113	5.12222	1.49372	3.41155	3.20269	5.93853	5.47646	5.57865	3.96944	1.59844
Rro02G027670.1	0	0	0	0	0	0	0	0	0	Rro07G015200.1	0	0	0	0	0	0	0	0	0	1.31459
Rro02G027680.1	0	0	0	0	0	0	0	0	0	Rro07G015190.1	0	0.03629	0	0	0	0	0	0	0.031392	1.26234
Rro02G027870.1	0	0.10229	0.029145	0.012805	0	0.120393	0.111795	0.020309	0	Rro07G015120.1	0	0	0	0	0	0.006697	0	0	0	1.82048
Rro02G027450.1	0	0	0	0	0	0	0	0	0	Rroptg000012lG000040.1	0.050612	0	0	0	0	0	0	0	0	1.80311
Rro02G027530.1	0	0	0	0	0	0	0	0	0	Rroptg000012lG000160.1	0	0	0	0	0	0.095028	0.125646	0	0	1.25244
Rro02G027700.1	0	0	0	0	0	0	0	0	0	Rroptg000012lG000340.1	0	0	0	0	0	0	0	0	0	1.16705
Rro02G027780.1	0	0	0	0	0	0	0	0	0	Rroptg000012lG000410.1	0	0	0	0	0	0	0	0	0	1.48756
Rro02G027830.1	0	0.013401	0	0	0	0	0.000786	0	0.033209	Rroptg000012lG000550.1	0	0	0	0	0	0	0.001572	0	0.01893	2.01402
Rro02G027840.1	0	0	0	0.012368	0	0.021258	0	0.014633	0.055052	Rroptg000012lG000560.1	0	0	0	0.014216	0	0	0	0	0.011914	1.03863
Rro02G027960.1	0	0.051226	0	0.011848	0	0	0.027834	0.041412	0.032576	Rroptg000012lG000580.1	0	0	0	0.082286	0	0.03673	0.014397	0.014545	0.009352	1.76016
Rro02G027990.1	0	0	0	0	0	0	0	0	0	Rroptg000012lG000590.1	0	0	0	0	0	0	0	0	0	1.34931
Rro02G028050.1	0	0	0	0	0	0	0	0	0	Rroptg000012lG000610.1	0	0	0	0	0	0	0	0	0	2.1272
Rro02G028070.1	0	0	0	0	0	0	0	0	0	Rroptg000012lG000630.1	0	0	0	0	0	0	0	0	0	3.34619
Rro02G028140.1	3.65865	4.20722	2.33131	3.33649	4.6641	3.14223	3.17097	2.39739	1.07344	Rroptg000012lG000670.1	0	0.010679	0	0	0	0	0	0	0	2.08956
Rro02G028510.1	0.046043	0.012499	0.025208	0	0.338111	0	0	0	0	Rroptg000012lG000520.1	0	0	0	0	0	0	0	0	0	1.37983
Rro02G028600.1	0	0	0	0	0	0	0	0	0	Rroptg000012lG000760.1	0	0	0	0	0	0	0	0	0	1.73758
Rro02G028610.1	0	0	0	0	0	0	0	0	0	Rroptg000012lG000790.1	0	0	0	0	0	0	0	0	0	1.67053
Rro02G028720.1	0	0.008775	0	0	0	0	0	0	0	Rroptg000012lG001040.1	0	0	0	0	0	0	0	0	0	2.10059
Rro02G028740.1	0	0	0	0	0	0	0	0	0	Rroptg000012lG001120.1	0.415883	0.344837	0.377717	1.78087	1.11509	1.42411	2.47823	6.91587	3.06279	2.6495
Rro02G028750.1	0	0	0	0	0	0	0	0	0	Rroptg000012lG001130.1	0	0.037598	0	0	0	0	0.098423	0.099674	0.072506	2.08961
Rro02G028820.1	0	0	0.02955	0	0	0	0	0	0	Rroptg000012lG001140.1	0	0	0	0	0	0	0	0	0	NAN
Rro02G028830.1	0	0	0	0	0	0.027446	0	0	0	Rroptg000012lG001180.1	0	0	0	0	0	0	0	0	0	4.93548
Rro02G028840.1	0.023264	0.03102	0	0.0641	0.068445	0	0	0	0	Rroptg000012lG001190.1	0	0	0	0.022122	0	0.025921	0	0	0.007359	1.70356
Rro02G027830.1	0	0.013401	0	0	0	0	0.000786	0	0.033209	Rroptg000012lG000030.1	0	0.002677	0	0.00486	0	0.001816	0	0.01726	0.083831	3.16576
Rro02G027840.1	0	0	0	0.012368	0	0.021258	0	0.014633	0.055052	Rroptg000012lG000110.1	0	0	0	0	0	0	0	0.006655	0.00336	1.46051
Rro02G027870.1	0	0.10229	0.029145	0.012805	0	0.120393	0.111795	0.020309	0	Rroptg000012lG000130.1	0	0	0	0	0	0	0	0	0	1.69658
Rro02G027930.1	0	0	0	0	0	0	0	0	0	Rroptg000012lG000340.1	0	0	0	0	0	0	0	0	0	3.70651
Rro02G027970.1	0	0	0	0	0	0	0.012742	0	0	Rroptg000012lG000550.1	0	0	0	0	0	0	0.001572	0	0.01893	1.19697
Rro02G027980.1	0	0	0	0	0	0	0	0	0	Rroptg000012lG000600.1	0	0	0.070109	0	0	0	0	0	0	Infinity
Rro02G028000.1	0	0	0	0	0	0	0	0	0	Rroptg000012lG000630.1	0	0	0	0	0	0	0	0	0	1.09628
Rro02G028060.1	0	0	0	0	0	0	0	0	0	Rroptg000012lG000710.1	0	0	0.031559	0	0	0	0	0	0.004337	1.3353
Rro02G027340.1	0	0	0	0	0	0	0	0	0	Rroptg000012lG000170.1	0	0	0	0	0	0	0	0	0	1.41064
Rro02G027490.1	0	0	0	0	0	0	0	0	0	Rroptg000012lG000370.1	0	0	0	0	0	0	0	0	0	3.90403
Rro02G027700.1	0	0	0	0	0	0	0	0	0	Rroptg000012lG000620.1	0	0.002925	0	0	0	0	0	0	0	2.15709
Rro02G027790.1	0	0	0	0	0	0	0	0	0	Rroptg000012lG000670.1	0	0.010679	0	0	0	0	0	0	0	4.06627
Rro02G027830.1	0	0.013401	0	0	0	0	0.000786	0	0.033209	Rroptg000012lG000710.1	0	0	0.031559	0	0	0	0	0	0.004337	1.24858
Rro02G027870.1	0	0.10229	0.029145	0.012805	0	0.120393	0.111795	0.020309	0	Rroptg000012lG000780.1	0	0	0	0	0	0	0	0	0	NAN
Rro02G028110.1	0.013629	0.071218	0	0.017897	0	0	0.014316	0	0	Rroptg000012lG001040.1	0	0	0	0	0	0	0	0	0	1.41804
Rro02G028190.1	0	0	0	0	0	0	0	0	0	Rroptg000012lG001100.1	0	0	0	0	0	0	0	0	0	1.1672
Rro02G028350.1	0	0.041474	0	0	0	0	0	0.026407	0	Rroptg000012lG001330.1	0	0	0	0	0	0	0	0	0	3.02432
Rro02G025860.1	0	0	0	0	0	0	0	0	0	Rroptg000012lG000970.1	0	0	0	0	0	0	0	0	0	1.50524
Rro02G026030.1	0	0	0	0	0	0	0	0	0	Rroptg000012lG001040.1	0	0	0	0	0	0	0	0	0	1.30348
Rro02G026060.1	1.25445	2.91842	2.22886	2.0956	3.7445	1.72836	6.05667	12.3284	8.78874	Rroptg000012lG001050.1	0	9.10046	0.491983	0	0.037601	0.727547	0.108592	0.425393	0	1.07241
Rro02G026170.1	0	0	0	0	0	0	0	0	0	Rroptg000012lG001060.1	0	0	0	0	0	0	0	0	0	2.49282
Rro02G026400.1	0	0	0	0	0	0	0	0	0	Rroptg000012lG001100.1	0	0	0	0	0	0	0	0	0	1.31433
Rro02G026500.1	0	0	0.027436	0	0	0	0	0	0	Rroptg000012lG001310.1	10.5044	8.12749	5.32083	8.67352	8.52873	5.27266	6.57892	6.84292	5.98121	1.83159
Rro02G026560.1	0	0	0	0	0	0.33961	0	0	0	Rroptg000012lG001320.1	0	0	0	0	0	0	0	0	0	1.73573
Rro02G026910.1	0	0	0	0	0	0	0	0	0	Rroptg000012lG001470.1	0	0	0	0	0	0	0	0	0	1.7915
Rro02G026980.1	0	0	0	0	0	0.035997	0	0	0	Rroptg000012lG001320.1	0	0	0	0	0	0	0	0	0	1.83269
Rro02G027110.1	0	0	0	0	0	0	0	0	0	Rroptg000012lG001290.1	0	0	0	0	0	0	0	0	0	1.65905
Rro02G027260.1	0	0	0	0	0	0	0	0	0	Rroptg000012lG001130.1	0	0.037598	0	0	0	0	0.098423	0.099674	0.072506	NAN
Rro02G027280.1	0	0	0	0	0	0	0	0	0	Rroptg000012lG001120.1	0.415883	0.344837	0.377717	1.78087	1.11509	1.42411	2.47823	6.91587	3.06279	1.58624
Rro02G027340.1	0	0	0	0	0	0	0	0	0	Rroptg000012lG001100.1	0	0	0	0	0	0	0	0	0	1.07684
Rro02G027470.1	0	0	0	0	0	0	0	0	0	Rroptg000012lG000970.1	0	0	0	0	0	0	0	0	0	1.45368
Rro02G027690.1	0	0	0	0	0	0	0	0	0	Rroptg000012lG000900.1	0	0	0	0	0	0	0	0	0	2.18489
Rro02G027920.1	0	0	0	0	0	0	0	0	0	Rroptg000012lG000690.1	0	0	0	0	0	0	0	0	0	NAN
Rro02G027950.1	0	0	0	0	0	0	0	0	0	Rroptg000012lG000680.1	0	0	0	0	0	0	0	0	0	1.98056
Rro02G028010.1	0	0	0	0	0	0	0	0	0	Rroptg000012lG000620.1	0	0.002925	0	0	0	0	0	0	0	3.08418
Rro02G028060.1	0	0	0	0	0	0	0	0	0	Rroptg000012lG000550.1	0	0	0	0	0	0	0.001572	0	0.01893	1.65016
Rro02G025250.1	2.11627	0	0.319937	0	0	0	0	0	0.159171	Rroptg000012lG001530.1	0	0	0	0	0	0	0	0	0	0.00809588
Rro02G025500.1	0	0	0	0	0	0	0	0	0	Rroptg000012lG001320.1	0	0	0	0	0	0	0	0	0	0.360807
Rro02G025640.1	0.043937	0	0	0	0	0.102776	0	0	0	Rroptg000012lG001190.1	0	0	0	0.022122	0	0.025921	0	0	0.007359	0.254277
Rro02G025690.1	0	0	0	0	0	0	0	0	0	Rroptg000012lG001180.1	0	0	0	0	0	0	0	0	0	0.0520932
Rro02G025760.1	0	0	0	0	0	0.038311	0	0	0	Rroptg000012lG001100.1	0	0	0	0	0	0	0	0	0	0.0765072
Rro02G025770.1	0.899022	3.29666	3.7015	0.098066	4.74614	1.92256	2.70039	1.14516	0.950174	Rroptg000012lG001050.1	0	9.10046	0.491983	0	0.037601	0.727547	0.108592	0.425393	0	2.86499
Rro02G026030.1	0	0	0	0	0	0	0	0	0	Rroptg000012lG001040.1	0	0	0	0	0	0	0	0	0	3.32546
Rro02G026070.1	0	0	0	0	0	0	0	0	0	Rroptg000012lG000970.1	0	0	0	0	0	0	0	0	0	NAN
Rro02G026140.1	0	0	0	0	0	0	0	0	0	Rroptg000012lG000860.1	0	0	0	0	0	0	0	0	0	0.0416774
Rro02G027260.1	0	0	0	0	0	0	0	0	0	Rroptg000012lG002110.1	0	0	0	0	0	0	0	0	0	0.0106763
Rro02G027320.1	0.101385	0	0	0	0	0	0	0	0	Rroptg000012lG002010.1	0	0	0	0	0	0	0	0	0	0
Rro02G027510.1	23.4109	13.9897	12.3857	12.0202	30.0517	44.3179	21.2802	30.6633	33.2156	Rroptg000012lG001860.1	0.669863	0	0	1.11641	0	40.0009	0	0.029953	0.025822	0.0257352
Rro02G027540.1	0	0	0	0	0	0	0	0	0	Rroptg000012lG001780.1	0	0	0	0	0	0	0	0	0.038373	2.18706
Rro02G027790.1	0	0	0	0	0	0	0	0	0	Rroptg000012lG001710.1	0	0	0	0	0	0	0	0	0	0.0377235
Rro02G027870.1	0	0.10229	0.029145	0.012805	0	0.120393	0.111795	0.020309	0	Rroptg000012lG001660.1	0	0	0	0	0	0	0	0	0	0.0721313
Rro02G027880.1	11.7955	8.41447	2.13968	3.43221	1.26662	10.1302	7.18144	4.42595	0.579553	Rroptg000012lG001620.1	0	0	0	0	0	0.053929	0	0	0	2.28177
Rro02G027700.1	0	0	0	0	0	0	0	0	0	Rroptg000012lG002390.1	0	0	0	0	0	0	0	0	0	3.23704
Rro02G027870.1	0	0.10229	0.029145	0.012805	0	0.120393	0.111795	0.020309	0	Rroptg000012lG002190.1	0	0	0	0	0	0.044796	0.133485	0	0	1.2995
Rro02G027890.1	0	0	0	0	0	0	0.056255	0.069357	0	Rroptg000012lG002120.1	0	0.037695	0	0	0	0.067914	0	0	0	NAN
Rro02G028140.1	3.65865	4.20722	2.33131	3.33649	4.6641	3.14223	3.17097	2.39739	1.07344	Rroptg000012lG001940.1	3.05044	2.07017	2.11123	4.33868	2.94692	6.88053	6.91805	8.05261	2.80141	NAN
Rro02G028150.1	0	0	0.013881	0	0	0.004107	0	0	0	Rroptg000012lG001900.1	0	0	0	0	0	0.028694	0	0	0	1.48759
Rro02G028290.1	0	0	0	0	0	0	0	0	0	Rroptg000012lG001780.1	0	0	0	0	0	0	0	0	0.038373	NAN
Rro02G028500.1	0.498124	0	1.27987	0	1.30889	0	0	0	0	Rroptg000012lG001690.1	0	0	0	0	0	0	0.266547	0	0	1.14052
Rro03G025650.1	0	0	0	0	0	0	0	0	0	Rro03G026870.1	0	0	0	0	0	0	0	0	0	NAN
Rro03G025700.1	0.017194	0	0	0	0	0.049052	0.266612	0.029131	0.068375	Rro03G027000.1	0	0	0	0	0	0	0	0	0	2.79246
Rro03G025960.1	0	0	0	0	0	0.168279	0	0	0	Rro03G027120.1	0	0	0	0	0	0	0	0	0	2.64598
Rro03G026060.1	0.184917	0.256569	0.165299	0.69781	0.415385	0.311652	0.028754	0.156679	0.036128	Rro03G027350.1	1.28992	0.370482	0.335428	0.319313	0.472925	1.67691	1.34493	0.743062	0.031197	1.59262
Rro03G026120.1	0	0	0	0	0	0	0	0	0	Rro03G027430.1	0	0	0	0.087648	0	0	0	0	0	1.2984
Rro03G026280.1	0	0	0	0	0	0	0	0	0	Rro03G027540.1	0	0	0	0	0	0	0	0	0	1.77044
Rro03G026360.1	0.066855	0.053806	0.335588	0.141232	0.134808	0.075558	0	0	0	Rro03G027550.1	0	0	0	0	0	0	0	0	0	1.46104
Rro03G026420.1	0	0	0	0	0	0	0	0	0	Rro03G027630.1	0	0	0	0	0	0	0	0	0	2.42617
Rro03G026540.1	0	0	0	0	0	0	0	0	0	Rro03G027780.1	0	0	0	0	0	0	0	0	0	2.23023
Rro03G026730.1	0	0	0	0	0	0	0	0	0	Rro03G028010.1	0	0	0	0	0	0	0	0	0	1.715
Rro03G002170.1	0	0	0.047787	0.042445	0	0	0	0	0	Rro03G019280.1	0.429206	0	0	1.48633	0	76.6281	0	0	0	1.94858
Rro03G002240.1	12.3583	7.11206	40.5123	2.0989	17.767	13.6429	4.26594	11.8251	14.201	Rro03G019140.1	132.512	63.0239	85.9065	57.8451	113.34	80.4145	96.6944	125.369	166.2	1.57843
Rro03G002290.1	0.072127	0	0	0.047986	0	3.81507	0	0	0	Rro03G019060.1	3.96437	0.143502	0.190123	7.43531	0.121212	307.839	0	0	0	NAN
Rro03G002370.1	1437.5	1236.52	1316.24	2176.2	1239.63	1250.81	1664.82	1568.31	2066.71	Rro03G019020.1	0.668264	0.145253	0.526193	0	0	0.93848	0.073935	0.117596	0	2.60205
Rro03G002410.1	0	31.6558	8.0101	5.01038	2.38563	1.98495	0	0	0.036489	Rro03G018980.1	0	13.8211	23.5825	0	0.580518	0.496914	0.036884	0	0	1.45685
Rro03G002450.1	0.176198	1.83069	0.604047	0.799444	0.068246	1.64019	0.058076	0.257183	1.58169	Rro03G018970.1	23.6891	32.681	10.2346	3.10806	15.1836	3.23241	5.20314	3.27043	0.105033	NAN
Rro03G002580.1	72.7651	81.4793	66.2578	48.5841	64.6924	72.9683	97.2134	89.8132	39.1515	Rro03G018750.1	89.638	107.025	124.336	73.4829	114.097	78.2677	108.71	128.146	132.542	1.57726
Rro03G002600.1	0.39381	13.6866	1.68434	0.190239	0.243494	14.0956	2.10276	1.92441	0.044248	Rro03G018730.1	0.222822	5.10019	0.786547	0.233387	0	6.29556	0.190851	0.463699	0.046889	0.904586
Rro03G002630.1	28.9039	112.744	14.1631	23.2142	13.8356	37.509	29.0917	25.1673	6.17744	Rro03G018670.1	263.148	278.642	104.199	157.921	156.708	148.928	281.594	207.421	128.75	1.67848
Rro03G002660.1	0.278421	0.305894	0.060203	0.966809	0.083073	2.55177	0.12457	0.317412	0.388135	Rro03G018640.1	0	18.2436	0.104519	0.901032	0	3.12097	6.78397	3.21721	0.005368	2.72041
Rro03G002670.1	167.216	63.1005	27.4791	4.70503	44.2347	2.74684	1.50901	2.97389	0.285975	Rro03G018630.1	4.71015	0.778234	0.343826	0	0.549263	1.28876	2.62523	1.35247	0	1.93797
Rro03G002680.1	0	2.79824	1.03792	0.171717	1.0562	0.849729	0	0.401484	0	Rro03G018610.1	11.176	18.948	3.32285	2.62642	5.46612	4.41934	2.69647	2.2524	0.537377	1.76704
Rro03G002760.1	42.1057	24.8961	50.2807	9.73933	43.9603	11.7305	38.3497	22.6295	10.4533	Rro03G018480.1	30.0438	2.66725	1.48785	18.0253	0.869457	13.5564	3.89992	4.11724	20.3557	1.11786
Rro03G002780.1	34.3257	3.68172	43.5481	9.66305	4.21128	14.7978	0.809161	0.713826	0.392785	Rro03G018390.1	1.51773	1.0903	2.35651	0.774362	0.508447	2.88316	0.56611	0.60515	0.025299	1.93845
Rro03G002790.1	21.6442	62.0065	48.1825	22.8742	17.963	33.0255	50.2761	32.2476	5.83921	Rro03G018380.1	230.688	118.22	208.791	124.845	425.494	101.448	283.112	203.487	136.558	NAN
Rro03G002830.1	0	4.80326	18.1514	8.42712	1.0764	0.350067	0.363709	0.117985	0.047196	Rro03G018340.1	5.23052	2.73598	1.20508	0	5.80369	1.91481	4.17302	2.1021	0.250035	1.67724
Rro03G002840.1	0.042827	0.159875	0.19823	0.204284	0.215478	0.072903	0.594641	0.675995	0.147826	Rro03G018270.1	0.035939	26.0341	2.16993	0	0.09104	0.198419	0.019111	0	0	0.925653
Rro03G002850.1	6.3614	6.16277	5.56958	3.38171	3.05161	1.0917	2.15371	2.04007	0.921497	Rro03G018250.1	11.3703	4.42	10.2154	6.19958	19.2377	6.51483	10.0606	13.5135	3.1926	1.56336
Rro03G002860.1	13.2366	28.4804	24.591	3.45638	31.975	3.88756	14.9661	9.78409	6.46973	Rro03G018220.1	2.86333	2.71895	2.94489	1.15729	7.05183	2.01507	5.72294	4.79331	4.85139	2.01397
Rro03G002890.1	10.9852	8.93219	21.2358	5.53847	14.1832	21.1931	18.6537	17.628	7.90126	Rro03G018180.1	0.168172	1.2493	6.77949	3.09064	8.7811	0.738948	1.15463	0.158483	0	2.37089
Rro03G002900.1	0	6.84652	0.055406	0.542668	0.44008	1.17094	0.558789	0.150672	0	Rro03G018170.1	0.123862	25.9564	13.3913	1.42487	6.05962	5.52294	1.7845	1.05978	0	NAN
Rro03G002930.1	9.97315	15.8993	6.17568	11.4921	20.2749	15.7097	8.94875	22.8557	63.8986	Rro03G018160.1	20.9959	56.827	61.4368	70.0867	88.0357	52.3954	173.813	132.691	75.6507	NAN
Rro03G002940.1	52.4542	31.5426	20.0651	33.242	22.867	28.086	43.7874	36.256	14.7395	Rro03G018150.1	115.991	80.1315	95.3695	110.953	169.018	103.637	176.736	230.972	300.349	1.66501
Rro03G003110.1	5.76894	27.4006	9.04385	8.64013	14.059	9.88652	10.3413	16.5841	11.0517	Rro03G018110.1	9.42461	8.27374	7.66659	8.52715	14.8104	11.0616	8.99333	12.7276	12.6857	2.40427
[truncated: 3,091 more rows]

## Sheet: D7-2
Seq_1	Seq_2	Ka	Ks	Ka_Ks	EffectiveLen	AverageS-sites	AverageN-sites	cN	cS	pN	pS	Note
Rro01G003260.1	Rro07G019260.1	0	0.00694048	0	1272	289.5	982.5	0	2	0	0.00690846
Rro03G026160.1	Rro05G025710.1	0	0.0442117	0	192	46.5833	145.417	0	2	0	0.0429338
Rro03G018070.1	Rro06G007780.1	0.189422	Infinity	0	345	77.6667	267.333	44.75	58.25	0.167394	0.75	High Sequence Divergence Value (pS>=0.75)
Rro04G023880.1	Rroptg000012lG002180.1	0	0.00803221	0	558	125.167	432.833	0	1	0	0.00798935
Rro04G023890.1	Rroptg000012lG002170.1	0	0.00262009	0	1497	382.333	1114.67	0	1	0	0.00261552
Rro04G023990.1	Rroptg000012lG002060.1	0	0.0172719	0	1305	292.833	1012.17	0	5	0	0.0170746
Rro04G024910.1	Rroptg000012lG001800.1	0	0.0158317	0	591	127.667	463.333	0	2	0	0.0156658
Rro04G025090.1	Rroptg000012lG001550.1	0	0.00634253	0	717	158.333	558.667	0	1	0	0.00631579
Rro04G025150.1	Rroptg000012lG001430.1	0	0.024147	0	1227	294.583	932.417	0	7	0	0.0237624
Rro04G025470.1	Rroptg000012lG001210.1	0	0.0106196	0	843	189.667	653.333	0	2	0	0.0105448
Rro06G025300.1	Rro07G019260.1	0	0.010435	0	1272	289.5	982.5	0	3	0	0.0103627
Rro07G019260.1	Rroptg000012lG000640.1	0	0.00694048	0	1272	289.5	982.5	0	2	0	0.00690846
Rroptg000053lG000050.1	Rroptg000220lG000060.1	0	0.0467077	0	213	44.1667	168.833	0	2	0	0.045283
Rroptg000053lG000100.1	Rroptg000220lG000100.1	0	0.0248986	0	171	40.8333	130.167	0	1	0	0.0244898
Rroptg000144lG000060.1	Rroptg000156lG000080.1	0	0.00809724	0	1116	248.333	867.667	0	2	0	0.00805369
Rroptg000150lG000050.1	Rroptg000220lG000060.1	0	0.0467077	0	213	44.1667	168.833	0	2	0	0.045283
Rroptg000156lG000240.1	Rroptg000220lG000170.1	0	0.00823054	0	489	122.167	366.833	0	1	0	0.00818554
Rroptg000156lG000240.1	Rroptg000292lG000080.1	0	0.00823054	0	489	122.167	366.833	0	1	0	0.00818554
Rroptg000156lG000270.1	Rroptg000292lG000060.1	0	0.00494236	0	894	203	691	0	1	0	0.00492611
Rroptg000156lG000240.1	Rroptg000393lG000040.1	0	0.00823054	0	489	122.167	366.833	0	1	0	0.00818554
Rroptg000156lG000270.1	Rroptg000393lG000050.1	0	0.00473935	0	939	211.667	727.333	0	1	0	0.00472441
Rroptg000156lG000240.1	Rroptg000408lG000010.1	0	0.00823054	0	489	122.167	366.833	0	1	0	0.00818554
Rroptg000156lG000270.1	Rroptg000408lG000030.1	0	0.00473935	0	939	211.667	727.333	0	1	0	0.00472441
Rroptg000162lG000060.1	Rroptg000220lG000060.1	0	0.0467077	0	213	44.1667	168.833	0	2	0	0.045283
Rroptg000175lG000010.1	Rroptg000220lG000060.1	0	0.0467077	0	213	44.1667	168.833	0	2	0	0.045283
Rroptg000220lG000060.1	Rroptg000231lG000020.1	0	0.0467077	0	213	44.1667	168.833	0	2	0	0.045283
Rroptg000220lG000060.1	Rroptg000241lG000090.1	0	0.0467077	0	213	44.1667	168.833	0	2	0	0.045283
Rroptg000220lG000060.1	Rroptg000362lG000090.1	0	0.0467077	0	213	44.1667	168.833	0	2	0	0.045283
Rroptg000241lG000040.1	Rroptg000362lG000040.1	0	0.00135135	0	6759	1481.33	5277.67	0	2	0	0.00135013
Rro04G004590.1	Rro05G002730.1	0.00283019	1.84912	0.00153057	456	102	354	1	70	0.00282486	0.686275
Rro01G014150.1	Rro05G034580.1	0.00327959	0.685085	0.00478713	408	102.417	305.583	1	46	0.00327243	0.449146
Rro04G002610.1	Rro06G002640.1	0.0047828	0.854955	0.00559421	543	123.5	419.5	2	63	0.00476758	0.510121
Rro01G027920.1	Rro02G009930.1	0.0117746	1.80768	0.00651363	663	149.417	513.583	6	102	0.0116826	0.682655
Rro03G036230.1	Rro06G039840.1	0.0118619	1.64129	0.00722716	330	75.0833	254.917	3	50	0.0117686	0.665927
Rro03G033830.1	Rro06G037740.1	0.00928176	1.18375	0.00784099	1131	263.75	867.25	8	157	0.00922456	0.595261
Rro05G017220.1	Rro07G025430.1	0.00948254	1.11494	0.008505	276	63.75	212.25	2	37	0.00942285	0.580392
Rro05G011430.1	Rro07G031590.1	0.0139505	1.59269	0.00875905	444	100.333	343.667	4.75	66.25	0.0138215	0.660299
Rro02G017350.1	Rro06G047600.1	0.0176526	1.92133	0.0091877	420	104.75	315.25	5.5	72.5	0.0174465	0.692124
Rro06G002640.1	Rro06G042650.1	0.0143976	1.5449	0.00931942	543	122.25	420.75	6	80	0.0142603	0.654397
Rro02G017350.1	Rro04G032770.1	0.017681	1.87989	0.00940534	420	105.25	314.75	5.5	72.5	0.0174742	0.688836
Rro04G014490.1	Rro05G036490.1	0.0309914	3.29212	0.0094138	579	134.333	444.667	13.5	99.5	0.0303598	0.740695
Rro05G011430.1	Rro07G002430.1	0.0116933	1.2301	0.00950598	444	99.25	344.75	4	60	0.0116026	0.604534
Rro01G015710.1	Rro05G032250.1	0.015289	1.55157	0.00985393	1350	325.833	1024.17	15.5	213.5	0.0151343	0.655243
Rro07G002430.1	Rro07G031590.1	0.012485	1.22212	0.0102159	444	100.75	343.25	4.25	60.75	0.0123816	0.602978
Rro03G002370.1	Rro03G019020.1	0.0224671	2.09682	0.0107149	1143	262	881	19.5	184.5	0.0221339	0.704198
Rro06G037740.1	Rro07G009670.1	0.0151285	1.25012	0.0121017	1131	263	868	13	160	0.014977	0.608365
Rro02G007050.1	Rro02G037220.1	0.0155749	1.21364	0.0128331	168	38.25	129.75	2	23	0.0154143	0.601307
Rro01G021200.1	Rro02G002430.1	0.0152925	1.18833	0.0128689	495	131.667	363.333	5.5	78.5	0.0151376	0.596203
Rro06G037080.1	Rro07G009950.1	0.340045	26.0932	0.013032	807	198	609	166.5	148.5	0.273399	0.75
Rro02G014990.1	Rro04G018560.1	0.0142964	1.08413	0.013187	456	102.917	353.083	5	59	0.014161	0.573279
Rro06G024060.1	Rro06G024370.1	0.00366003	0.257063	0.0142379	528	117.167	410.833	1.5	25.5	0.00365112	0.217639
Rro03G033830.1	Rro07G009670.1	0.0186653	1.29041	0.0144646	1131	263.083	867.917	16	162	0.0184349	0.615774
Rro05G016460.1	Rro07G005810.1	0.0193698	1.19973	0.0161452	606	135.333	470.667	9	81	0.0191218	0.598522
Rro03G033310.1	Rro06G037310.1	0.0235153	1.42629	0.016487	648	151.25	496.75	11.5	96.5	0.0231505	0.638017
Rro03G015610.1	Rro06G023520.1	0.0318735	1.73758	0.0183436	459	106.5	352.5	11	72	0.0312057	0.676056
Rro01G015710.1	Rro02G038140.1	0.0192271	1.03914	0.0185029	1350	322.75	1027.25	19.5	181.5	0.0189827	0.562355
Rro01G024760.1	Rro02G008450.1	0.0309155	1.56851	0.0197102	1233	286.5	946.5	28.6667	188.333	0.030287	0.657359
Rro03G036830.1	Rro07G007250.1	0.023124	1.16447	0.019858	792	188.167	603.833	13.75	111.25	0.0227712	0.591231
Rro04G034450.1	Rro06G046840.1	0.0209703	1.01925	0.0205742	456	105.417	350.583	7.25	58.75	0.0206798	0.557312
Rro04G013300.1	Rro06G042650.1	0.0292649	1.37459	0.0212899	450	101.583	348.417	10	64	0.0287013	0.630025
Rro04G004960.1	Rro06G004390.1	0.0383893	1.7509	0.0219254	360	88.3333	271.667	10.1667	59.8333	0.0374233	0.677358
Rro01G021750.1	Rro02G039470.1	0.0342831	1.55943	0.0219844	591	138.417	452.583	15.1667	90.8333	0.0335113	0.656231
Rro02G008450.1	Rro06G015780.1	0.0394472	1.77376	0.0222393	1239	289.167	949.833	36.5	196.5	0.0384278	0.679539
Rro03G033100.1	Rro07G010300.1	0.048957	2.09272	0.023394	453	101.333	351.667	16.6667	71.3333	0.0473934	0.703947
Rro01G007950.1	Rro04G013300.1	0.0292577	1.21202	0.0241396	450	101.5	348.5	10	61	0.0286944	0.600985
Rro01G021750.1	Rro02G003110.1	0.0456068	1.5471	0.0294789	591	139	452	20	91	0.0442478	0.654676
Rro03G005970.1	Rro06G022960.1	0.0393372	1.32319	0.029729	543	125.5	417.5	16	78	0.0383234	0.621514
Rro04G005900.1	Rro05G003800.1	0.0697187	2.34451	0.0297371	1440	332.25	1107.75	73.75	238.25	0.0665764	0.717081
Rro05G008280.1	Rro06G001040.1	0.0727301	2.42647	0.0299736	534	122.833	411.167	28.5	88.5	0.069315	0.720488
Rro07G004870.1	Rro07G027710.1	0.0414	1.35037	0.0306583	453	105.417	347.583	14	66	0.0402781	0.626087
Rro02G013960.1	Rro06G045340.1	0.0673084	2.19237	0.0307012	414	105.917	308.083	19.8333	75.1667	0.0643765	0.709677
Rro03G032070.1	Rro07G011350.1	0.0196878	0.62354	0.0315742	1341	311.75	1029.25	20	132	0.0194316	0.423416
Rro05G003060.1	Rro06G004390.1	0.0320602	1.01084	0.0317162	360	89.1667	270.833	8.5	49.5	0.0313846	0.55514
Rro06G039030.1	Rro07G008300.1	0.0320905	1.00371	0.0319717	336	81.3333	254.667	8	45	0.0314136	0.553279
Rro02G003110.1	Rro02G039470.1	0.0392518	1.20768	0.0325017	591	137.75	453.25	17.3333	82.6667	0.0382423	0.600121
Rro05G017570.1	Rro07G025040.1	0.0393332	1.19638	0.0328769	621	146.917	474.083	18.1667	87.8333	0.0383196	0.597845
Rro01G016720.1	Rro02G007030.1	0.100917	3.03583	0.033242	657	141.583	515.417	48.6667	104.333	0.094422	0.736904
Rro04G004480.1	Rro05G002610.1	0.111259	3.28578	0.0338607	852	197.583	654.417	67.6667	146.333	0.1034	0.740616
Rro01G014100.1	Rro05G034670.1	0.05277	1.52446	0.0346155	744	173.25	570.75	29.0833	112.917	0.0509563	0.651756
Rro03G023650.1	Rro06G032310.1	0.0617951	1.72077	0.0359114	438	100.833	337.167	20	68	0.0593178	0.67438
Rro03G036330.1	Rro07G007510.1	0.0494163	1.37243	0.0360064	4149	946.25	3202.75	153.167	595.833	0.0478235	0.629679
Rro01G016840.1	Rro02G007030.1	0.0572347	1.5558	0.036788	657	142.833	514.167	28.3333	93.6667	0.0551053	0.655776
Rro06G002610.1	Rro06G042530.1	0.0874869	2.37286	0.0368698	1227	290.5	936.5	77.3333	208.667	0.082577	0.718302
Rro01G008220.1	Rro04G013110.1	0.0459468	1.24407	0.0369327	1176	274.75	901.25	40.1667	166.833	0.0445677	0.607219
Rro04G004960.1	Rro05G003060.1	0.0442233	1.17026	0.0377893	360	88.3333	271.667	11.6667	52.3333	0.0429448	0.592453
Rro01G017540.1	Rro02G006490.1	0.0847182	2.2253	0.0380705	480	111.75	368.25	29.5	79.5	0.0801086	0.711409
Rro03G033310.1	Rro07G010140.1	0.0508729	1.32542	0.0383824	639	147.667	491.333	24.1667	91.8333	0.0491859	0.621896
Rro03G002630.1	Rro03G018670.1	0.0849538	2.21196	0.0384065	396	103.417	292.583	23.5	73.5	0.080319	0.710717
Rro04G004850.1	Rro06G004310.1	0.0821427	2.13348	0.0385017	2196	479.083	1716.92	133.583	338.417	0.0778042	0.706384
Rro02G018670.1	Rro04G019180.1	0.0632772	1.62469	0.0389473	618	148.333	469.667	28.5	98.5	0.0606813	0.664045
Rro03G007140.1	Rro06G012450.1	0.0585753	1.49673	0.0391355	750	182.083	567.917	32	118	0.0563463	0.648055
Rro04G013110.1	Rro06G042450.1	0.0531554	1.34405	0.0395487	1170	273.583	896.417	46	171	0.0513154	0.625038
Rro03G005040.1	Rro03G016100.1	0.051545	1.30255	0.0395723	648	156.167	491.833	24.5	96.5	0.0498136	0.61793
Rro02G018070.1	Rro04G031980.1	0.062082	1.55406	0.0399482	1722	410.083	1311.92	78.1667	268.833	0.059582	0.655558
Rro03G026120.1	Rroptg000012lG000600.1	0.00158301	0.039455	0.0401219	1629	364.25	1264.75	2	14	0.00158134	0.0384351
Rro02G027870.1	Rro05G026310.1	0.245765	6.09653	0.0403123	5892	1318.5	4573.5	958.417	988.583	0.209559	0.749779
Rro02G007020.1	Rro02G037340.1	0.0507713	1.25026	0.0406087	231	47.6667	183.333	9	29	0.0490909	0.608392
Rro03G019030.1	Rro06G008560.1	0.0530152	1.30261	0.0406991	339	75.25	263.75	13.5	46.5	0.0511848	0.61794
Rro05G006000.1	Rro07G032540.1	0.0762719	1.86658	0.0408619	462	108.083	353.917	25.6667	74.3333	0.0725218	0.687741
Rro05G002890.1	Rro06G004300.1	0.0537988	1.30336	0.0412769	591	138.333	452.667	23.5	85.5	0.0519146	0.618072
Rro01G003330.1	Rro07G019060.1	0.14898	3.56922	0.0417402	924	207.333	716.667	96.8333	154.167	0.135116	0.743569
Rro01G016460.1	Rro02G037450.1	0.059425	1.42183	0.0417949	552	123.167	428.833	24.5	78.5	0.0571318	0.637348
Rro01G016850.1	Rro02G037340.1	0.0444987	1.05906	0.0420172	231	45.8333	185.167	8	26	0.0432043	0.567273
Rro06G037310.1	Rro07G010140.1	0.0396821	0.940208	0.0422057	639	147.417	491.583	19	79	0.0386506	0.535896
Rro06G037310.1	Rro07G010140.1	0.0396821	0.940208	0.0422057	639	147.417	491.583	19	79	0.0386506	0.535896
Rro02G016930.1	Rro04G033300.1	0.0531195	1.24157	0.0427843	873	200.25	672.75	34.5	121.5	0.0512821	0.606742
Rro01G020590.1	Rro02G001960.1	0.105229	2.4481	0.0429839	1110	253.583	856.417	84.0833	182.917	0.0981804	0.721328
Rro01G021890.1	Rro02G003220.1	0.0550317	1.2602	0.0436691	465	97.5	367.5	19.5	59.5	0.0530612	0.610256
Rro01G027840.1	Rro02G009850.1	0.052618	1.18335	0.0444653	402	100.25	301.75	15.3333	59.6667	0.0508147	0.595179
Rro03G001780.1	Rro03G020030.1	0.046397	1.03814	0.0446923	357	79.1667	277.833	12.5	44.5	0.044991	0.562105
Rro03G025590.1	Rro06G020160.1	0.0682265	1.50592	0.0453054	2178	486.167	1691.83	110.333	315.667	0.0652153	0.649297
Rro02G028110.1	Rroptg000012lG001040.1	0.131054	2.89025	0.0453434	807	174.25	632.75	76.0833	127.917	0.120242	0.734099
Rro04G010740.1	Rro06G001040.1	0.0758567	1.67207	0.0453671	549	126.25	422.75	30.5	84.5	0.0721467	0.669307
Rro05G002520.1	Rro06G003970.1	0.0704673	1.54618	0.0455752	2760	656.167	2103.83	141.5	429.5	0.0672582	0.654559
Rro02G010340.1	Rro06G019890.1	0.0560985	1.21438	0.0461951	1278	286.667	991.333	53.5833	172.417	0.0540518	0.601453
Rro03G033500.1	Rro07G009950.1	0.0525025	1.12402	0.0467097	1023	239.083	783.917	39.75	139.25	0.0507069	0.582433
Rro05G015330.1	Rro07G027180.1	0.0551579	1.17582	0.04691	351	78.3333	272.667	14.5	46.5	0.0531785	0.593617
Rro03G033370.1	Rro06G037350.1	0.0613063	1.29548	0.0473232	453	118.917	334.083	19.6667	73.3333	0.0588675	0.616678
Rro03G005940.1	Rro06G023120.1	0.0778714	1.63064	0.047755	1107	257.5	849.5	62.8333	171.167	0.0739651	0.664725
Rro03G035120.1	Rro06G038960.1	0.0602295	1.26038	0.0477869	642	140.917	501.083	29	86	0.0578746	0.61029
Rro03G003470.1	Rro03G017850.1	0.144493	3.01722	0.0478894	873	197.083	675.917	88.8333	145.167	0.131426	0.736575
Rro02G027950.1	Rro07G019060.1	0.153258	3.19741	0.0479321	933	209.167	723.833	100.333	154.667	0.138614	0.739442
Rro04G004750.1	Rro05G002830.1	0.0841611	1.75009	0.0480897	246	57.5833	188.417	15	39	0.0796108	0.677279
Rro04G010740.1	Rro05G008280.1	0.0898317	1.86723	0.0481096	537	123.583	413.417	35	85	0.0846604	0.687795
Rro04G012020.1	Rro05G007130.1	0.0830811	1.72228	0.0482391	1239	289.583	949.417	74.6667	195.333	0.0786448	0.674532
Rro03G037400.1	Rro06G040770.1	0.209611	4.34522	0.0482396	942	227.917	714.083	130.583	170.417	0.182868	0.747715
Rro04G024760.1	Rro04G026280.1	0.184928	3.82093	0.0483988	930	203.917	726.083	119	152	0.163893	0.745403
Rro03G038030.1	Rro07G006230.1	0.093692	1.93032	0.0485369	660	151.917	508.083	44.75	105.25	0.0880761	0.692814
Rro05G003830.1	Rro06G005360.1	0.0676606	1.38757	0.0487619	429	104.417	324.583	21	66	0.0646983	0.632083
Rro06G041740.1	Rro07G006110.1	0.0795191	1.61339	0.0492869	1407	311.333	1095.67	82.6667	206.333	0.0754487	0.662741
Rro02G020710.1	Rro05G023010.1	0.108996	2.20259	0.0494855	483	108.417	374.583	38	77	0.101446	0.710223
Rro01G002390.1	Rro07G019240.1	0.0173043	0.345882	0.0500295	1206	270.667	935.333	16	75	0.0171062	0.277094
Rro01G006910.1	Rro05G025380.1	0.100753	1.996	0.0504773	2808	620.333	2187.67	206.25	432.75	0.0942785	0.697609
Rro04G002470.1	Rro06G002770.1	0.216155	4.28176	0.0504827	759	175.917	583.083	109.5	131.5	0.187795	0.747513
Rro02G000510.1	Rro06G021580.1	0.120156	2.36197	0.0508711	822	174.25	647.75	71.9167	125.083	0.111025	0.717838
Rro03G032970.1	Rro07G010540.1	0.0555295	1.08996	0.0509465	369	88.75	280.25	15	51	0.0535236	0.574648
Rro02G027870.1	Rro04G026690.1	0.00296626	0.0578981	0.0512325	873	197.417	675.583	2	11	0.00296041	0.0557197
Rro03G031430.1	Rro06G035880.1	0.0409681	0.798425	0.0513112	498	115.5	382.5	15.25	56.75	0.0398693	0.491342
Rro05G017180.1	Rro07G025450.1	0.06624	1.2886	0.0514046	852	197.417	654.583	41.5	121.5	0.0633991	0.61545
Rro03G022240.1	Rro06G033310.1	0.0985251	1.89868	0.0518915	648	140.75	507.25	46.8333	97.1667	0.0923279	0.690349
Rro05G006090.1	Rro07G001530.1	0.0722426	1.38907	0.052008	318	71.1667	246.833	17	45	0.0688724	0.632319
Rro03G025590.1	Rro06G026120.1	0.00388743	0.0745625	0.0521366	2655	591.75	2063.25	8	42	0.00387738	0.0709759
Rro03G020490.1	Rro06G009390.1	0.068635	1.31459	0.0522103	243	52.4167	190.583	12.5	32.5	0.0655881	0.620032
Rro04G026400.1	Rro05G026170.1	0.10993	2.09407	0.0524959	2268	500.333	1767.67	180.75	352.25	0.102253	0.704031
Rro02G027870.1	Rro06G026120.1	0.137802	2.62069	0.0525822	2643	590.833	2052.17	258.333	429.667	0.125883	0.727221
Rro06G026120.1	Rro07G019700.1	0.0459953	0.874094	0.0526205	2655	592.833	2062.17	92	306	0.0446133	0.516165
Rro05G025380.1	Rro07G019830.1	0.138246	2.62575	0.05265	2700	595.75	2104.25	265.667	433.333	0.126252	0.727374
Rro03G015530.1	Rro06G023380.1	0.0726595	1.37983	0.0526582	2883	677.25	2205.75	152.75	427.25	0.0692508	0.63086
Rro02G008030.1	Rro06G016570.1	0.0886546	1.67818	0.0528278	1536	354	1182	98.8333	237.167	0.0836153	0.669962
Rro01G020290.1	Rro02G032610.1	0.208588	3.94702	0.052847	213	48.25	164.75	30	36	0.182094	0.746114
Rro03G026330.1	Rro07G019700.1	0.0484692	0.9148	0.0529834	2409	537.667	1871.33	87.8333	284.167	0.0469362	0.528518
Rro07G020510.1	Rroptg000012lG000310.1	0.201565	3.79674	0.053089	918	201.833	716.167	126.583	150.417	0.176751	0.745252
Rro04G025250.1	Rroptg000012lG001380.1	0.00133452	0.0251069	0.0531534	993	243	750	1	6	0.00133333	0.0246914
Rro04G026400.1	Rro07G019700.1	0.0511023	0.957008	0.053398	2271	506.5	1764.5	87.1667	273.833	0.0494002	0.540638
Rro01G003710.1	Rro04G004310.1	0.238983	4.46736	0.0534953	756	171.667	584.333	119.583	128.417	0.204649	0.748058
Rro06G035700.1	Rro07G011890.1	0.127666	2.37994	0.0536424	2130	502.25	1627.75	191.083	360.917	0.117391	0.7186
Rro02G013420.1	Rro04G016030.1	0.0933089	1.7368	0.0537246	2214	489.167	1724.83	151.333	330.667	0.0877379	0.67598
Rro02G027870.1	Rro05G026170.1	0.182131	3.37631	0.0539439	4260	946.833	3313.17	535.75	702.25	0.161703	0.741683
Rro03G023920.1	Rro04G024760.1	0.182507	3.3718	0.0541274	930	204.167	725.833	117.583	151.417	0.161998	0.741633
Rro01G002390.1	Rro03G023370.1	0.00752515	0.138857	0.0541936	1038	236.667	801.333	6	30	0.00748752	0.126761
Rro04G025830.1	Rroptg000012lG001150.1	0.164118	3.02457	0.0542615	2049	451.333	1597.67	235.5	332.5	0.147402	0.736706
Rro02G001970.1	Rro02G032130.1	0.211421	3.84029	0.0550535	444	93	351	64.6667	69.3333	0.184236	0.74552
Rro02G024400.1	Rro05G028790.1	0.0952055	1.72159	0.055301	1272	306.417	965.583	86.3333	206.667	0.0894105	0.674463
Rro07G002230.1	Rro07G031900.1	0.104947	1.89503	0.0553801	552	128.25	423.75	41.5	88.5	0.0979351	0.690058
Rro03G033000.1	Rro07G010460.1	0.232833	4.17092	0.0558229	831	202.333	628.667	125.833	151.167	0.200159	0.747117
Rro01G016850.1	Rro02G007020.1	0.0890145	1.57595	0.0564832	231	46.3333	184.667	15.5	30.5	0.083935	0.658273
Rro03G025590.1	Rro06G025170.1	0.174205	3.08418	0.0564834	3984	892.5	3091.5	480.583	658.417	0.155453	0.737722
Rro05G002960.1	Rro06G004330.1	0.174315	3.06696	0.0568365	753	147.583	605.417	94.1667	108.833	0.15554	0.737436
Rro04G026400.1	Rro06G025620.1	0.1914	3.36187	0.0569327	2181	486.5	1694.5	286.25	360.75	0.168929	0.741521
Rro01G002280.1	Rro05G026580.1	0.104231	1.81391	0.0574618	2406	527.167	1878.83	182.833	360.167	0.0973122	0.683212
Rro02G027940.1	Rro05G025860.1	0.126453	2.19936	0.0574953	306	64.6667	241.333	28.0833	45.9167	0.116367	0.710052
Rro07G019240.1	Rroptg000012lG000670.1	0.0360494	0.622316	0.0579279	3096	709.417	2386.58	84	300	0.0351968	0.422883
Rro03G025000.1	Rro06G031010.1	0.090677	1.56418	0.0579711	3279	713.917	2565.08	219.083	468.917	0.0854098	0.656823
Rro01G010680.1	Rro02G023390.1	0.161255	2.77359	0.0581395	1419	314	1105	160.333	229.667	0.145098	0.731423
Rro01G029230.1	Rro06G020790.1	0.0625045	1.0733	0.0582361	2292	578.667	1713.33	102.75	330.25	0.0599708	0.570709
Rro01G003950.1	Rro06G025640.1	0.191023	3.27695	0.0582929	1323	300.583	1022.42	172.417	222.583	0.168636	0.740505
Rro04G007720.1	Rro05G005300.1	0.0750825	1.28397	0.0584767	1740	417.333	1322.67	94.5	256.5	0.0714466	0.614617
Rro03G002270.1	Rro06G008620.1	0.161076	2.74913	0.0585916	2184	514.5	1669.5	242	376	0.144954	0.730807
Rro05G010320.1	Rro06G002970.1	0.0825057	1.40676	0.0586494	1128	261.917	866.083	67.6667	166.333	0.0781295	0.635062
Rro02G001570.1	Rro02G032820.1	0.087285	1.48558	0.0587548	1299	304.833	994.167	81.9167	197.083	0.0823973	0.646528
Rro01G003940.1	Rro04G024760.1	0.0259766	0.441083	0.0588928	930	205.417	724.583	18.5	68.5	0.0255319	0.333469
Rro05G026310.1	Rroptg000012lG000780.1	0.256183	4.30951	0.0594459	5193	1164.83	4028.17	874.167	870.833	0.217014	0.747603
Rro01G014670.1	Rro02G029030.1	0.081454	1.36339	0.0597439	1332	310.667	1021.33	78.8333	195.167	0.0771867	0.628219
Rro01G002280.1	Rroptg000012lG001150.1	0.162681	2.71171	0.0599923	2049	451.25	1597.75	233.667	329.333	0.146247	0.729825
Rro03G026330.1	Rro04G024510.1	0.123958	2.0652	0.0600222	2268	501.5	1766.5	201.833	352.167	0.114256	0.702227
Rro01G002280.1	Rro06G026120.1	0.0916713	1.52671	0.0600449	2652	585.333	2066.67	178.333	381.667	0.0862903	0.65205
Rro05G012430.1	Rro07G030680.1	0.0526703	0.87716	0.0600464	336	70.5833	265.417	13.5	36.5	0.0508634	0.517119
Rro06G035680.1	Rro07G011900.1	0.0686974	1.14186	0.0601628	993	226.25	766.75	50.3333	132.667	0.065645	0.586372
Rro03G026330.1	Rro06G026120.1	0.00535788	0.0890519	0.0601658	2409	535.917	1873.08	10	45	0.00533879	0.0839683
Rro02G027870.1	Rro07G019830.1	0.147207	2.44315	0.0602529	2700	597.667	2102.33	281	431	0.133661	0.721138
Rro02G008690.1	Rro06G015630.1	0.149656	2.47803	0.0603931	753	163.333	589.667	80	118	0.13567	0.722449
Rro03G026330.1	Rro05G026310.1	0.0981139	1.61382	0.060796	2406	530.333	1875.67	172.5	351.5	0.0919673	0.662791
Rro03G002790.1	Rro03G018380.1	0.0607446	0.999148	0.0607964	612	146.417	465.583	27.1667	80.8333	0.0583497	0.552077
Rro03G025590.1	Rro06G025620.1	0.191854	3.14831	0.0609388	2181	486.083	1694.92	286.917	359.083	0.169281	0.738728
Rro04G024510.1	Rro04G026400.1	0.123878	2.00149	0.061893	2268	501.917	1766.08	201.667	350.333	0.114189	0.697991
Rro06G025860.1	Rro07G019240.1	0.0357551	0.577468	0.061917	3096	709.333	2386.67	83.3333	285.667	0.0349162	0.402726
Rro01G003480.1	Rro03G026330.1	0.0993019	1.60305	0.0619457	2406	529.833	1876.17	174.5	350.5	0.0930088	0.661529
Rro04G008890.1	Rro05G001480.1	0.0574953	0.927471	0.0619915	1632	412.417	1219.58	67.5	219.5	0.0553468	0.532229
Rro02G024180.1	Rro05G029360.1	0.0858373	1.37541	0.0624084	1011	240.417	770.583	62.5	151.5	0.0811074	0.630156
Rro03G031250.1	Rro06G035760.1	0.0776586	1.24013	0.0626215	642	149.5	492.5	36.3333	90.6667	0.0737733	0.606466
Rro02G012560.1	Rro04G015060.1	0.0671972	1.07143	0.0627172	633	142.917	490.083	31.5	81.5	0.0642748	0.570262
Rro01G003480.1	Rroptg000012lG001150.1	0.164469	2.62238	0.0627174	2049	451	1598	236	328	0.147685	0.727273
Rro06G039410.1	Rro07G007910.1	0.0902448	1.42892	0.0631559	1428	337.167	1090.83	92.75	215.25	0.0850267	0.638408
Rro03G006180.1	Rro06G022840.1	0.142439	2.24023	0.0635824	2559	568.333	1990.67	258.25	404.75	0.12973	0.71217
Rro06G041100.1	Rro07G006560.1	0.2162	3.39747	0.0636357	522	126.25	395.75	74.3333	93.6667	0.187829	0.741914
Rro05G002010.1	Rro06G003580.1	0.0815517	1.27912	0.0637559	1245	296	949	73.3333	181.667	0.0772743	0.613739
Rro05G025380.1	Rro06G025620.1	0.189646	2.97447	0.0637579	2181	486.667	1694.33	283.917	358.083	0.167568	0.735788
Rro04G001430.1	Rro05G002500.1	0.303879	4.7571	0.063879	915	205.25	709.75	177.333	153.667	0.249853	0.74868
Rro01G003040.1	Rroptg000012lG001000.1	0.132898	2.07442	0.0640655	1023	231.333	791.667	96.4167	162.583	0.121789	0.70281
Rro01G019440.1	Rro02G033690.1	0.256178	3.99359	0.0641473	1125	251	874	189.667	187.333	0.21701	0.746348
Rro04G001520.1	Rro06G003830.1	0.148655	2.31656	0.0641706	1443	362.167	1080.83	145.75	259.25	0.13485	0.715831
Rro04G025830.1	Rro06G026120.1	0.10167	1.575	0.0645521	2187	483.167	1703.83	162	318	0.0950797	0.658158
Rro02G028720.1	Rroptg000012lG001040.1	0.208025	3.22033	0.0645974	906	201.417	704.583	128	149	0.181668	0.73976
Rro02G018420.1	Rro04G035940.1	0.0872351	1.34894	0.0646694	657	147	510	42	92	0.0823529	0.62585
Rro04G009850.1	Rro06G001800.1	0.134391	2.05568	0.0653753	981	221.75	759.25	93.4167	155.583	0.123038	0.701616
Rro03G037490.1	Rro06G040840.1	0.191846	2.93429	0.0653806	1371	305.667	1065.33	180.333	224.667	0.169274	0.735005
Rro04G007050.1	Rro06G006680.1	0.0727843	1.11288	0.0654019	189	44.8333	144.167	10	26	0.0693642	0.579926
Rro02G038290.1	Rro06G026120.1	0.114476	1.74365	0.0656535	2469	539.667	1929.33	204.833	365.167	0.106168	0.676652
Rro04G024430.1	Rroptg000012lG001790.1	0.00664664	0.101189	0.0656851	5172	1167.33	4004.67	26.5	110.5	0.00661728	0.0946602
Rro01G002390.1	Rro06G023280.1	0.00536819	0.0817134	0.0656954	1206	271.25	934.75	5	21	0.00534902	0.0774194
Rro04G026400.1	Rro07G019490.1	0.0876733	1.33355	0.0657446	852	193.333	658.667	54.5	120.5	0.0827429	0.623276
Rro06G026120.1	Rro07G019490.1	0.0859458	1.30658	0.0657792	852	193.167	658.833	53.5	119.5	0.0812041	0.618637
Rro01G022720.1	Rro02G021120.1	0.209591	3.16432	0.0662357	1143	264.333	878.667	160.667	195.333	0.182853	0.738966
Rro01G027310.1	Rro06G018360.1	0.196802	2.96631	0.0663458	279	65.25	213.75	37	48	0.173099	0.735632
Rro04G026400.1	Rro05G026310.1	0.102185	1.53724	0.0664731	2268	498.917	1769.08	169	326	0.0955297	0.653416
Rro01G002280.1	Rro04G026400.1	0.10271	1.5424	0.0665908	2268	498.667	1769.33	169.833	326.167	0.0959872	0.654078
Rro01G003480.1	Rro04G026400.1	0.103451	1.54235	0.0670733	2268	498.417	1769.58	171	326	0.0966329	0.654071
Rro04G014720.1	Rro06G043360.1	0.0914942	1.3591	0.0673196	1587	371.833	1215.17	104.667	233.333	0.0861336	0.627521
Rro03G025760.1	Rro07G019060.1	0.16118	2.39114	0.0674072	933	206.75	726.25	105.333	148.667	0.145037	0.719065
Rro02G015730.1	Rro06G046660.1	0.238834	3.53761	0.0675128	504	114.917	389.083	79.5833	85.4167	0.204541	0.743292
Rro04G026280.1	Rro05G026170.1	0.0857931	1.26562	0.0677874	1773	396.583	1376.42	111.583	242.417	0.081068	0.611263
Rro03G026330.1	Rro06G025620.1	0.191854	2.82081	0.0680138	2181	486.083	1694.92	286.917	356.083	0.169281	0.732556
Rro03G033580.1	Rro07G009920.1	0.082467	1.21228	0.0680265	501	112.583	388.417	30.3333	67.6667	0.0780948	0.601036
Rro02G015310.1	Rro04G035280.1	0.230911	3.39415	0.0680321	1161	282.167	878.833	174.667	209.333	0.198748	0.741878
Rro03G036010.1	Rro06G039650.1	0.0755308	1.10824	0.0681539	930	227.167	702.833	50.5	131.5	0.071852	0.57887
Rro05G026320.1	Rroptg000012lG001710.1	0.0185768	0.270911	0.0685715	924	215.5	708.5	13	49	0.0183486	0.227378
Rro01G002140.1	Rro05G026320.1	0.0200179	0.291573	0.0686547	924	215.25	708.75	14	52	0.0197531	0.24158
Rro04G025830.1	Rro04G026400.1	0.104048	1.51468	0.0686931	2187	483.5	1703.5	165.5	314.5	0.0971529	0.650465
Rro04G026400.1	Rroptg000012lG000310.1	0.205256	2.98507	0.0687608	918	205.167	712.833	128	151	0.179565	0.735987
Rro04G007900.1	Rro06G007240.1	0.171382	2.49121	0.0687947	1116	268.583	847.417	129.833	194.167	0.153211	0.722929
Rro04G014770.1	Rro06G043410.1	0.231642	3.36378	0.0688638	543	123.167	419.833	83.6667	91.3333	0.199285	0.741543
Rro04G017970.1	Rro06G044610.1	0.160559	2.33028	0.0689013	954	231	723	104.5	165.5	0.144537	0.71645
Rro03G034690.1	Rro07G009140.1	0.0910366	1.31401	0.0692813	1305	296	1009	86.5	183.5	0.0857284	0.619932
Rro05G025150.1	Rro06G025690.1	0.0196075	0.282358	0.069442	1464	327.25	1136.75	22	77	0.0193534	0.235294
Rro02G018860.1	Rro04G019450.1	0.0972233	1.39769	0.06956	645	151.5	493.5	45	96	0.0911854	0.633663
Rro01G002650.1	Rro01G003940.1	0.0165776	0.23806	0.0696364	2259	490.25	1768.75	29	100	0.0163958	0.203978
Rro05G011220.1	Rro07G031730.1	0.0785727	1.12587	0.0697884	1062	271.083	790.917	59	158	0.074597	0.582847
Rro05G026580.1	Rro07G019490.1	0.0944287	1.34642	0.0701332	852	192.667	659.333	58.5	120.5	0.088726	0.625433
Rro03G027420.1	Rro05G026320.1	0.0200083	0.285289	0.0701337	924	214.917	709.083	14	51	0.0197438	0.237301
Rro05G025380.1	Rro07G019490.1	0.0859458	1.22277	0.0702876	852	193.167	658.833	53.5	116.5	0.0812041	0.603106
Rro04G024760.1	Rro04G026400.1	0.185524	2.63206	0.0704862	930	208	722	118.667	151.333	0.164358	0.727564
Rro01G003940.1	Rro07G019830.1	0.0168779	0.238793	0.0706804	2259	491.417	1767.58	29.5	100.5	0.0166895	0.204511
Rro04G026700.1	Rro05G026310.1	0.276421	3.90633	0.0707623	4968	1112.08	3855.92	891.5	829.5	0.231203	0.745897
Rro02G016960.1	Rro04G033290.1	0.0897694	1.26737	0.0708314	399	87.75	311.25	26.3333	53.6667	0.0846051	0.611586
Rro01G029900.1	Rro02G000650.1	0.0556603	0.785686	0.070843	153	31.8333	121.167	6.5	15.5	0.0536451	0.486911
Rro07G019830.1	Rroptg000012lG000310.1	0.0321019	0.451309	0.0711307	918	202	716	22.5	68.5	0.0314246	0.339109
Rro04G017720.1	Rro06G044840.1	0.13948	1.96004	0.0711616	759	164.5	594.5	75.6667	114.333	0.127278	0.695035
Rro03G023370.1	Rroptg000012lG000670.1	0.0113245	0.15904	0.0712056	1038	237.25	800.75	9	34	0.0112395	0.143309
Rro05G025380.1	Rroptg000012lG001150.1	0.171265	2.40129	0.071322	2049	456	1593	243.917	328.083	0.153118	0.719481
Rro05G005890.1	Rro07G001640.1	0.106901	1.49739	0.0713914	2262	518.917	1743.08	173.667	336.333	0.0996319	0.648145
Rro01G024230.1	Rro06G015480.1	0.114373	1.60165	0.0714098	342	73.3333	268.667	28.5	48.5	0.106079	0.661364
Rro06G039730.1	Rro07G007620.1	0.224299	3.13079	0.071643	1059	249.167	809.833	157	184	0.193867	0.738462
Rro03G026330.1	Rro04G026400.1	0.00568373	0.0793093	0.0716654	2271	504.917	1766.08	10	38	0.00566225	0.0752599
Rro01G027830.1	Rro02G009840.1	0.119587	1.66375	0.0718782	1503	351.083	1151.92	127.333	234.667	0.11054	0.668407
Rro06G036210.1	Rro07G011500.1	0.267434	3.71959	0.0718988	1656	376.083	1279.92	287.917	280.083	0.22495	0.744737
Rro03G027430.1	Rro04G024620.1	0.0780658	1.08321	0.0720687	543	123.75	419.25	31.0833	70.9167	0.0741403	0.573064
Rro04G016570.1	Rro06G045710.1	0.238772	3.31084	0.0721182	405	101	304	62.1667	74.8333	0.204496	0.740924
Rro03G040690.1	Rro06G030190.1	0.125309	1.73573	0.0721939	804	193.083	610.917	70.5	130.5	0.1154	0.675874
Rro04G024510.1	Rro04G025830.1	0.0899177	1.24429	0.0722642	2187	479.75	1707.25	144.667	291.333	0.0847367	0.607261
Rro01G016580.1	Rro02G007190.1	0.137888	1.90655	0.0723231	3039	715.417	2323.58	292.667	494.333	0.125955	0.690973
Rro05G006630.1	Rro07G033180.1	0.229404	3.16824	0.0724073	1035	237.25	797.75	157.667	175.333	0.197639	0.739024
Rro04G025480.1	Rro06G026000.1	0.346589	4.77871	0.0725278	447	97.5	349.5	97	73	0.277539	0.748718
Rro03G025590.1	Rro07G019490.1	0.0884796	1.21228	0.0729862	852	193	659	55	116	0.0834598	0.601036
Rro02G002290.1	Rro02G031610.1	0.177909	2.43314	0.0731191	1086	257.833	828.167	131.167	185.833	0.158382	0.72075
Rro04G004940.1	Rro06G004370.1	0.296985	4.05041	0.0733222	1047	233.833	813.167	199.417	174.583	0.245235	0.746614
Rro01G020200.1	Rro02G032690.1	0.118581	1.61437	0.0734531	1590	378.917	1211.08	132.833	251.167	0.109681	0.662855
Rro04G023790.1	Rro07G019700.1	0.0912757	1.24212	0.0734836	939	211.75	727.25	62.5	128.5	0.0859402	0.606848
Rro04G024430.1	Rro07G020510.1	0.0866906	1.17778	0.0736052	939	209.167	729.833	59.75	124.25	0.081868	0.594024
Rro01G024410.1	Rro02G008690.1	0.12286	1.66688	0.0737069	750	160.25	589.75	66.8333	107.167	0.113325	0.668747
Rro03G025590.1	Rroptg000012lG001790.1	0.00589296	0.079841	0.0738087	5172	1168.5	4003.5	23.5	88.5	0.00586986	0.0757381
Rro05G013100.1	Rro07G029980.1	0.13062	1.76766	0.0738943	411	83.5833	327.417	39.25	56.75	0.119878	0.678963
Rro02G013990.1	Rro06G045330.1	0.158947	2.13828	0.0743341	1029	238.917	790.083	113.167	168.833	0.143234	0.706662
Rro01G015540.1	Rro05G032500.1	0.0888354	1.19249	0.0744959	1980	458.083	1521.92	127.5	273.5	0.0837759	0.597053
Rro01G002280.1	Rro02G027870.1	0.243967	3.27052	0.0745958	5898	1320.42	4577.58	953.333	977.667	0.208261	0.740423
Rro04G005320.1	Rro06G004810.1	0.269498	3.61082	0.0746362	993	222.583	770.417	174.417	165.583	0.226393	0.743916
Rro07G002930.1	Rro07G031120.1	0.215531	2.87724	0.0749088	381	79.8333	301.167	56.4167	58.5833	0.187327	0.73382
Rro01G000540.1	Rro03G025240.1	0.121717	1.62127	0.0750751	420	92.1667	327.833	36.8333	61.1667	0.112354	0.663653
Rro01G020290.1	Rro02G001720.1	0.123818	1.64416	0.0753073	549	132.833	416.167	47.5	88.5	0.114137	0.666248
Rro01G003480.1	Rroptg000012lG000780.1	0.25142	3.3312	0.0754741	5193	1165.17	4027.83	860.417	863.583	0.213618	0.741167
Rro05G006150.1	Rro07G001470.1	0.107426	1.42189	0.075552	1377	327.917	1049.08	105	209	0.100087	0.637357
Rro01G014740.1	Rro02G029110.1	0.243605	3.22113	0.0756274	456	101.833	354.167	73.6667	75.3333	0.208	0.739771
Rro03G024840.1	Rroptg000012lG001710.1	0.11843	1.56088	0.0758739	3321	772	2549	279.25	506.75	0.109553	0.656412
Rro01G018480.1	Rro02G034880.1	0.102768	1.35341	0.0759324	1086	242.583	843.417	81	152	0.0960379	0.626589
Rro01G025880.1	Rro02G007840.1	0.130199	1.71402	0.0759615	654	142.25	511.75	61.1667	95.8333	0.119525	0.673697
Rro01G020470.1	Rro02G001890.1	0.330925	4.35017	0.0760717	1323	293.667	1029.33	275.417	219.583	0.267568	0.74773
Rro03G031470.1	Rro06G035910.1	0.0762012	1.00077	0.0761423	834	209.5	624.5	45.25	115.75	0.072458	0.552506
Rro05G016770.1	Rro07G005950.1	0.0997932	1.31036	0.0761572	1233	286.75	946.25	88.4167	177.583	0.093439	0.619297
Rro01G026080.1	Rro06G017280.1	0.113254	1.48672	0.0761772	393	91.75	301.25	31.6667	59.3333	0.105118	0.646685
Rro03G020010.1	Rro06G008820.1	0.107377	1.40419	0.0764691	1209	276.917	932.083	93.25	175.75	0.100045	0.634667
Rro07G004830.1	Rro07G027720.1	0.256146	3.34629	0.0765463	2010	476.5	1533.5	332.75	353.25	0.216987	0.741343
Rro03G007750.1	Rro03G013640.1	0.0902867	1.17795	0.0766474	1104	269.333	834.667	71	160	0.0850639	0.594059
Rro05G014710.1	Rro07G027680.1	0.147223	1.92002	0.0766779	1293	315.5	977.5	130.667	218.333	0.133674	0.692023
Rro03G026330.1	Rro04G025560.1	0.182665	2.38175	0.0766936	930	208.833	721.167	116.917	150.083	0.162122	0.718675
Rro01G024240.1	Rro02G008780.1	0.0942641	1.22691	0.0768306	732	178.833	553.167	49	108	0.0885809	0.603914
Rro04G024730.1	Rro05G025380.1	0.136417	1.77479	0.0768637	1533	338.417	1194.58	149	230	0.12473	0.679636
Rro03G036690.1	Rro06G040180.1	0.118227	1.53735	0.0769027	3210	724	2486	271.917	473.083	0.109379	0.65343
Rro01G003990.1	Rro03G022870.1	0.00753775	0.0976989	0.0771529	177	43.6667	133.333	1	4	0.0075	0.0916031
Rro03G002410.1	Rro03G018980.1	0.335451	4.32389	0.0775807	978	212.667	765.333	207	159	0.27047	0.747649
Rro05G015430.1	Rro07G027140.1	0.155248	1.9919	0.0779395	714	164.917	549.083	77	115	0.140234	0.697322
Rro01G007870.1	Rro04G013620.1	0.360754	4.62833	0.0779448	831	186.167	644.833	184.667	139.333	0.286379	0.748433
Rro03G036360.1	Rro06G039980.1	0.163715	2.09858	0.0780124	1134	276.75	857.25	126.083	194.917	0.147079	0.704306
Rro04G024430.1	Rro04G026400.1	0.00796443	0.101887	0.078169	2271	503.833	1767.17	14	48	0.00792229	0.0952696
Rro03G034760.1	Rro06G038370.1	0.313499	4.00675	0.0782427	777	191.583	585.417	150	143	0.256228	0.746411
Rro05G014950.1	Rro07G005100.1	0.216627	2.7661	0.0783149	852	185.417	666.583	125.417	135.583	0.188149	0.731236
Rro02G028110.1	Rro05G027550.1	0.113672	1.45061	0.0783617	447	98.5833	348.417	36.75	63.25	0.105477	0.641589
Rro01G001490.1	Rro05G024630.1	0.00444336	0.0566753	0.0784003	897	219.833	677.167	3	12	0.00443022	0.0545868
Rro03G004630.1	Rro03G016520.1	0.196474	2.50326	0.0784872	360	81.3333	278.667	48.1667	58.8333	0.172847	0.723361
Rro01G029890.1	Rro06G021440.1	0.102352	1.30224	0.0785972	2847	669.5	2177.5	208.333	413.667	0.0956755	0.617874
Rro01G019550.1	Rro02G033630.1	0.229117	2.90607	0.0788407	777	187.333	589.667	116.417	137.583	0.197428	0.734431
Rro05G010720.1	Rro07G032110.1	0.0998027	1.26526	0.0788791	1827	433.167	1393.83	130.25	264.75	0.0934473	0.611197
Rro04G026700.1	Rro07G020530.1	0.273554	3.46674	0.078908	4356	974.917	3381.08	775	724	0.229216	0.742628
Rro05G010620.1	Rro07G032220.1	0.189818	2.3979	0.0791601	882	197.75	684.25	114.75	142.25	0.167702	0.719343
Rro04G026700.1	Rroptg000012lG000130.1	0.302419	3.81838	0.079201	4986	1120	3866	962.167	834.833	0.248879	0.745387
Rro03G025610.1	Rro05G025090.1	0.235077	2.96631	0.079249	243	58	185	37.3333	42.6667	0.201802	0.735632
Rro03G040070.1	Rro06G029550.1	0.112414	1.41804	0.0792742	1629	366.167	1262.83	131.833	233.167	0.104395	0.636777
Rro04G025160.1	Rroptg000012lG001420.1	0.00164024	0.0206199	0.0795467	807	196.667	610.333	1	4	0.00163845	0.020339
Rro02G017750.1	Rro04G032230.1	0.166045	2.08338	0.0796997	1473	370.833	1102.17	164.167	260.833	0.148949	0.703371
Rro05G027450.1	Rro07G019930.1	0.0154689	0.193701	0.0798596	1533	357.333	1175.67	18	61	0.0153105	0.170709
Rro03G015860.1	Rro06G023920.1	0.395125	4.93548	0.080058	1038	240.333	797.667	245	180	0.307146	0.74896
Rro02G016500.1	Rro04G033710.1	0.137277	1.71062	0.08025	1500	357.417	1142.58	143.333	240.667	0.125447	0.67335
Rro02G005670.1	Rro06G017200.1	0.112611	1.40249	0.0802933	1449	344.417	1104.58	115.5	218.5	0.104564	0.634406
Rro04G024760.1	Rro05G025450.1	0.18657	2.32238	0.0803356	930	204	726	119.917	146.083	0.165174	0.716095
Rro06G025660.1	Rroptg000012lG000120.1	0.020918	0.260343	0.0803477	3639	827.417	2811.58	58	182	0.0206289	0.219962
Rro03G006620.1	Rro03G014780.1	0.134893	1.6782	0.0803796	2643	623.417	2019.58	249.333	417.667	0.123458	0.669964
Rro03G037700.1	Rro07G006580.1	0.098319	1.22103	0.0805212	756	180.833	575.167	53	109	0.0921472	0.602765
Rro03G007390.1	Rro06G012290.1	0.100612	1.24758	0.0806456	534	116.25	417.75	39.3333	70.6667	0.0941552	0.607885
Rro07G004380.1	Rro07G028630.1	0.233774	2.89639	0.0807122	1113	248.333	864.667	173.667	182.333	0.200848	0.734228
Rro01G020160.1	Rro02G032760.1	0.146881	1.81894	0.0807506	243	55.5833	187.417	25	38	0.133393	0.683658
Rro02G018370.1	Rro04G031540.1	0.189147	2.34187	0.0807673	867	191.083	675.917	113	137	0.16718	0.716965
Rro04G005180.1	Rro05G003300.1	0.104061	1.28555	0.0809469	750	185.667	564.333	54.8333	114.167	0.0971648	0.614901
Rro01G015250.1	Rro05G032780.1	0.0869502	1.07023	0.0812443	1257	294.75	962.25	79	168	0.0820992	0.569975
Rro05G007930.1	Rro06G000840.1	0.331694	4.07529	0.0813915	378	95.4167	282.583	75.75	71.25	0.268063	0.746725
Rro03G040670.1	Rro06G030150.1	0.149227	1.83159	0.0814737	852	188.75	663.25	89.75	129.25	0.135319	0.684768
Rro01G025940.1	Rro06G017070.1	0.148796	1.82291	0.0816253	924	195.417	728.583	98.3333	133.667	0.134965	0.684009
Rro03G029930.1	Rro06G034430.1	0.187064	2.29125	0.0816429	1569	351.917	1217.08	201.5	251.5	0.16556	0.714658
Rro05G013710.1	Rro07G004090.1	0.198915	2.41878	0.0822377	1557	379.417	1177.58	205.75	273.25	0.174722	0.720184
Rro03G031470.1	Rro07G011700.1	0.0927888	1.12483	0.082491	843	212.833	630.167	55	124	0.0872785	0.582616
Rro02G027870.1	Rro05G026870.1	0.232719	2.81959	0.0825362	4566	1020.67	3545.33	709.333	747.667	0.200075	0.732528
Rro02G014210.1	Rro04G017200.1	0.177292	2.14193	0.0827718	1023	237.667	785.333	124	168	0.157895	0.706872
Rro06G025730.1	Rroptg000012lG000300.1	0.268653	3.23812	0.0829658	789	170.833	618.167	139.583	126.417	0.225802	0.74
Rro02G015510.1	Rro06G046560.1	0.175257	2.11158	0.0829981	444	86.75	357.25	55.8333	61.1667	0.156286	0.705091
Rro01G017050.1	Rro02G036660.1	0.136666	1.64556	0.0830513	1746	422.667	1323.33	165.333	281.667	0.124937	0.666404
Rro01G026380.1	Rro02G005530.1	0.109456	1.31473	0.0832538	1746	417.167	1328.83	135.333	258.667	0.101844	0.620056
Rro04G005440.1	Rro06G004860.1	0.194986	2.3344	0.0835274	582	126.75	455.25	78.1667	90.8333	0.171701	0.716634
Rro01G007920.1	Rro04G013370.1	0.103011	1.23082	0.0836926	2115	506.333	1608.67	154.833	306.167	0.0962495	0.604674
Rro03G037030.1	Rro07G007120.1	0.23197	2.76796	0.0838055	1494	368.417	1125.58	224.583	269.417	0.199526	0.731283
Rro03G026330.1	Rro05G025380.1	0.00589736	0.0703068	0.0838804	2409	536.417	1872.58	11	36	0.00587424	0.067112
Rro03G024840.1	Rro03G027420.1	0.128472	1.52609	0.0841836	3096	723.833	2372.17	280.083	471.917	0.118071	0.651969
Rro05G004470.1	Rro06G006210.1	0.18983	2.25203	0.0842929	1479	335.667	1143.33	191.75	239.25	0.167711	0.712761
Rro01G002390.1	Rro05G026320.1	0.0229189	0.271417	0.0844418	924	215.167	708.833	16	49	0.0225723	0.22773
Rro04G008360.1	Rro05G005640.1	0.384413	4.54152	0.0846442	1164	272.417	891.583	268.167	203.833	0.300776	0.748241
Rro03G024140.1	Rro04G024880.1	0.245975	2.9041	0.0846993	759	178.833	580.167	121.667	131.333	0.20971	0.73439
Rro05G026320.1	Rro06G025860.1	0.0229354	0.270659	0.0847389	924	215.667	708.333	16	49	0.0225882	0.227202
Rro03G026280.1	Rroptg000012lG000160.1	0.050297	0.593247	0.0847825	1578	354.917	1223.08	59.5	145.5	0.0486475	0.409955
Rro05G009000.1	Rro06G001860.1	0.120019	1.41412	0.0848718	1077	254.25	822.75	91.25	161.75	0.110909	0.636185
Rro03G024740.1	Rro06G026120.1	0.193355	2.27506	0.084989	930	208.833	721.167	122.917	149.083	0.170441	0.713887
Rro01G025980.1	Rro06G017200.1	0.13081	1.53424	0.0852603	1515	360.5	1154.5	138.583	235.417	0.120038	0.653028
Rro04G026280.1	Rroptg000012lG000310.1	0.212504	2.48631	0.0854696	918	201.083	716.917	132.667	145.333	0.185052	0.722752
Rro05G010680.1	Rro07G001950.1	0.242489	2.83378	0.0855709	1725	394.917	1330.08	275.583	289.417	0.207193	0.732855
Rro04G011710.1	Rro05G007530.1	0.374092	4.36848	0.0856345	552	122.25	429.75	126.583	91.4167	0.294551	0.747785
Rro04G004460.1	Rro06G004020.1	0.119199	1.38915	0.085807	1410	332.5	1077.5	118.75	210.25	0.110209	0.632331
Rro05G002650.1	Rro06G004060.1	0.287021	3.33451	0.0860761	1308	298.5	1009.5	240.75	221.25	0.238484	0.741206
Rro05G026170.1	Rro07G019700.1	0.147084	1.70851	0.0860895	4314	957.833	3356.17	448.25	644.75	0.13356	0.673134
Rro01G002850.1	Rro03G025400.1	0.430968	5.00581	0.0860936	2472	549.917	1922.08	630.083	411.917	0.327813	0.749053
Rro04G007570.1	Rro06G007060.1	0.163133	1.89134	0.0862526	549	133.5	415.5	60.9167	92.0833	0.146611	0.689763
Rro01G027250.1	Rro02G004830.1	0.240422	2.78572	0.0863052	1287	306.583	980.417	201.667	224.333	0.205695	0.731721
Rro02G010400.1	Rro06G019960.1	0.286612	3.30808	0.0866398	558	123.5	434.5	103.5	91.5	0.238205	0.740891
Rro06G037580.1	Rro07G009900.1	0.16943	1.95388	0.0867146	1503	335.333	1167.67	177.083	232.917	0.151656	0.694583
Rro03G036040.1	Rro07G007680.1	0.286718	3.30509	0.0867506	1848	435.083	1412.92	336.667	322.333	0.238278	0.740854
Rro01G020320.1	Rro02G001730.1	0.0879139	1.01299	0.0867862	804	195.25	608.75	50.5	108.5	0.0829569	0.555698
Rro04G024430.1	Rro06G025620.1	0.195786	2.25457	0.0868397	2181	485	1696	292.25	345.75	0.172317	0.712887
Rro05G025450.1	Rroptg000012lG000310.1	0.197407	2.27229	0.0868758	918	201.167	716.833	124.417	143.583	0.173564	0.713753
Rro01G021770.1	Rro02G003130.1	0.110533	1.27137	0.0869401	2370	546.417	1823.58	187.417	334.583	0.102774	0.612323
Rro01G028150.1	Rro06G019710.1	0.228159	2.62238	0.0870044	501	104.5	396.5	78	76	0.196721	0.727273
Rro05G012170.1	Rro07G030980.1	0.114634	1.31756	0.0870044	1017	240.917	776.083	82.5	149.5	0.106303	0.620547
Rro02G031440.1	Rro05G027870.1	0.00407094	0.046745	0.0870882	3570	860.583	2709.42	11	39	0.00405991	0.0453181
Rro04G002200.1	Rro06G003140.1	0.139703	1.60172	0.0872203	2307	556.167	1750.83	223.167	367.833	0.127463	0.661372
Rro04G002190.1	Rro05G010420.1	0.15139	1.73519	0.0872465	2574	588.667	1985.33	272.167	397.833	0.137089	0.675821
Rro01G022920.1	Rro02G020830.1	0.159103	1.82168	0.0873387	1665	409.417	1255.58	180	280	0.14336	0.6839
Rro03G034580.1	Rro06G038070.1	0.189175	2.16193	0.0875028	1737	415.25	1321.75	221	294	0.167203	0.708007
Rro03G023610.1	Rro06G032400.1	0.248895	2.83473	0.0878022	810	194.667	615.333	130.333	142.667	0.211809	0.732877
Rro04G024650.1	Rro04G026180.1	0.0093739	0.106741	0.0878189	825	180.917	644.083	6	18	0.00931556	0.0994933
Rro01G002730.1	Rroptg000012lG000160.1	0.0496422	0.565201	0.087831	1626	366.5	1259.5	60.5	145.5	0.0480349	0.396999
Rro01G002650.1	Rro05G026170.1	0.190656	2.17003	0.0878584	4290	943.833	3346.17	563.333	668.667	0.168352	0.708458
Rro01G019490.1	Rro02G033640.1	0.0860578	0.978583	0.0879412	546	121.667	424.333	34.5	66.5	0.081304	0.546575
Rro03G001780.1	Rro06G008840.1	0.149102	1.69319	0.0880598	357	79.6667	277.333	37.5	53.5	0.135216	0.671548
Rro03G015410.1	Rro06G023370.1	0.184515	2.08956	0.0883033	537	124.333	412.667	67.5	87.5	0.16357	0.703753
Rro01G026380.1	Rro06G017550.1	0.118874	1.34604	0.0883134	1749	422.417	1326.58	145.833	264.167	0.109932	0.62537
Rro05G004330.1	Rro06G005980.1	0.0762141	0.861677	0.0884486	1068	244.667	823.333	59.6667	125.333	0.0724696	0.512262
Rro01G014690.1	Rro05G033600.1	0.126134	1.42274	0.0886555	1185	277	908	105.417	176.583	0.116098	0.637485
Rro03G000130.1	Rro06G010840.1	0.214916	2.42153	0.088752	2244	544.917	1699.08	317.5	392.5	0.186865	0.720294
Rro01G022560.1	Rro02G021240.1	0.280228	3.15734	0.0887546	1212	284.333	927.667	216.917	210.083	0.23383	0.738863
Rro03G037700.1	Rro06G041010.1	0.170246	1.91813	0.0887563	753	178.5	574.5	87.5	123.5	0.152306	0.691877
Rro05G013170.1	Rro07G003710.1	0.307361	3.4629	0.0887583	510	106.833	403.167	101.667	79.3333	0.25217	0.74259
Rro03G026330.1	Rro04G026690.1	0.186477	2.09969	0.088812	873	198.167	674.833	111.417	139.583	0.165102	0.704373
Rro04G024430.1	Rro04G026700.1	0.308115	3.46694	0.0888722	4989	1119.33	3869.67	977.75	831.25	0.25267	0.74263
Rro03G021800.1	Rro06G033690.1	0.293716	3.30336	0.0889144	1443	334.083	1108.92	269.5	247.5	0.24303	0.740833
Rro03G035310.1	Rro07G008290.1	0.112805	1.2682	0.0889487	912	235.667	676.333	70.8333	144.167	0.104731	0.61174
Rro03G016050.1	Rro06G023990.1	0.281616	3.16576	0.0889568	924	202.417	721.583	169.417	149.583	0.234785	0.738987
Rro02G027530.1	Rroptg000012lG000160.1	0.0518227	0.582559	0.088957	1626	367.833	1258.17	63	149	0.0500729	0.405075
Rro05G010620.1	Rro07G002090.1	0.183954	2.06545	0.0890625	900	200.667	699.333	114.083	140.917	0.163132	0.702243
Rro04G026280.1	Rro06G026120.1	0.100463	1.12735	0.0891138	1773	399.25	1373.75	129.167	232.833	0.0940249	0.583177
Rro02G015820.1	Rro04G034620.1	0.133809	1.4998	0.0892179	1083	253.417	829.583	101.667	164.333	0.122551	0.648471
Rro01G017310.1	Rro02G006670.1	0.509444	5.70999	0.0892198	237	56.25	180.75	66.8333	42.1667	0.369756	0.74963
Rro05G025380.1	Rro05G026170.1	0.169275	1.89403	0.0893731	4401	977.083	3423.92	518.833	674.167	0.151532	0.689979
Rro03G033380.1	Rro06G037430.1	0.117142	1.30842	0.0895292	417	89.6667	327.333	35.5	55.5	0.108452	0.618959
Rro01G002760.1	Rro06G023400.1	0.0109071	0.121807	0.0895443	1098	266.833	831.167	9	30	0.0108282	0.11243
Rro02G028750.1	Rroptg000012lG001130.1	0.308155	3.42014	0.0901	1809	379.75	1429.25	361.167	281.833	0.252697	0.742155
Rro01G027210.1	Rro06G018430.1	0.219242	2.43239	0.0901341	330	74	256	48.6667	53.3333	0.190104	0.720721
Rro03G001380.1	Rro03G020300.1	0.158825	1.75704	0.0903935	735	177.25	557.75	79.8333	120.167	0.143135	0.67795
Rro06G025640.1	Rroptg000012lG000130.1	0.281612	3.11248	0.0904784	5223	1173.5	4049.5	950.75	866.25	0.234782	0.738176
Rro01G022450.1	Rro02G021450.1	0.0918204	1.01429	0.0905263	1098	270.667	827.333	71.5	150.5	0.0864222	0.556034
Rro06G039710.1	Rro07G007630.1	0.14429	1.59377	0.090534	705	155.833	549.167	72.0833	102.917	0.131259	0.660428
Rro02G005660.1	Rro06G017280.1	0.0958875	1.05861	0.0905784	393	89.3333	303.667	27.3333	50.6667	0.090011	0.567164
Rro01G024810.1	Rro06G015860.1	0.127176	1.40323	0.0906308	1407	337	1070	125.167	213.833	0.116978	0.63452
Rro03G035870.1	Rro06G039560.1	0.155251	1.70921	0.0908318	720	161.417	558.583	78.3333	108.667	0.140236	0.673206
Rro04G011750.1	Rro05G007450.1	0.14485	1.59452	0.0908423	1359	325.25	1033.75	136.167	214.833	0.131721	0.660518
Rro03G023860.1	Rro07G021270.1	0.152675	1.67997	0.0908798	885	191.25	693.75	95.8333	128.167	0.138138	0.670153
Rro03G023860.1	Rro07G021270.1	0.152675	1.67997	0.0908798	885	191.25	693.75	95.8333	128.167	0.138138	0.670153
Rro02G016570.1	Rro04G033630.1	0.0774098	0.850152	0.0910541	483	106.833	376.167	27.6667	54.3333	0.073549	0.50858
Rro05G013650.1	Rro07G004010.1	0.233306	2.56218	0.0910576	855	195.417	659.583	132.25	141.75	0.200505	0.725373
Rro02G002500.1	Rro02G030810.1	0.283062	3.10493	0.0911656	906	205.833	700.167	165.083	151.917	0.235777	0.738057
Rro03G030570.1	Rro07G012290.1	0.131196	1.43909	0.091166	684	149.5	534.5	64.3333	95.6667	0.120362	0.639911
Rro02G003720.1	Rro02G021590.1	0.108997	1.19312	0.0913542	1275	295.833	979.167	99.3333	176.667	0.101447	0.597183
Rro01G000900.1	Rro01G002410.1	0.339722	3.71301	0.091495	2163	521.917	1641.08	448.333	388.667	0.273194	0.744691
Rro04G014600.1	Rro05G036550.1	0.198735	2.16756	0.091686	2277	564.833	1712.17	298.917	400.083	0.174584	0.708321
Rro01G024730.1	Rro06G015770.1	0.112449	1.22627	0.0917004	1299	299.083	999.917	104.417	180.583	0.104425	0.603789
Rro02G015530.1	Rro04G034980.1	0.124076	1.35112	0.0918322	1020	241	779	89.0833	150.917	0.114356	0.62621
Rro05G010510.1	Rro06G003260.1	0.12249	1.33164	0.091984	1650	397.167	1252.83	141.583	247.417	0.113011	0.622954
Rro06G025570.1	Rro07G019680.1	0.0381924	0.413036	0.0924675	2337	524.25	1812.75	67.5	166.5	0.0372362	0.317597
Rro02G028070.1	Rro07G019680.1	0.0426427	0.460141	0.0926731	1926	430.333	1495.67	62	148	0.0414531	0.343919
Rro02G027870.1	Rro05G025380.1	0.260883	2.81217	0.0927693	5925	1332.92	4592.08	1011.83	976.167	0.220343	0.732354
Rro03G025590.1	Rro05G026170.1	0.1688	1.81205	0.0931542	4395	975.167	3419.83	516.917	666.083	0.151153	0.683046
Rro06G036760.1	Rro07G010890.1	0.131772	1.41061	0.0934147	945	223	722	87.25	141.75	0.120845	0.63565
Rro03G001830.1	Rro03G020000.1	0.199163	2.13163	0.0934322	1092	261.583	830.417	145.25	184.75	0.174912	0.706276
Rro01G003330.1	Rroptg000012lG000600.1	0.00544961	0.0581875	0.0936561	951	214.333	736.667	4	12	0.00542986	0.0559876
Rro02G017860.1	Rro04G032090.1	0.210476	2.24665	0.0936841	1215	285.5	929.5	170.583	203.417	0.183522	0.712493
Rro01G026620.1	Rro02G005180.1	0.40926	4.36829	0.0936887	1722	413.667	1308.33	412.667	309.333	0.315414	0.747784
Rro04G008010.1	Rro05G005410.1	0.373238	3.97462	0.0939054	1176	261.417	914.583	268.917	195.083	0.294032	0.746254
Rro01G004870.1	Rro04G002650.1	0.252446	2.68732	0.0939397	1662	393.833	1268.17	271.833	287.167	0.214351	0.729158
Rro01G023650.1	Rro06G015040.1	0.112457	1.19661	0.0939796	1242	292.417	949.583	99.1667	174.833	0.104432	0.597891
Rro02G021240.1	Rro05G021590.1	0.347191	3.69146	0.0940525	1203	282.167	920.833	255.917	210.083	0.277919	0.744536
Rro05G026580.1	Rro06G026120.1	0.0137174	0.145517	0.0942672	2409	533	1876	25.5	70.5	0.0135928	0.13227
Rro01G002950.1	Rro02G027870.1	0.272257	2.88726	0.0942962	5205	1171.83	4033.17	920.833	860.167	0.228315	0.734035
Rro03G002930.1	Rro03G018160.1	0.385456	4.07693	0.0945457	483	102	381	114.833	76.1667	0.3014	0.746732
Rro04G011690.1	Rro05G007550.1	0.330128	3.49047	0.0945799	735	163.333	571.667	152.667	121.333	0.267055	0.742857
Rro01G021450.1	Rro02G039220.1	0.195628	2.06553	0.094711	1947	459.833	1487.17	256.083	322.917	0.172195	0.702247
Rro01G026580.1	Rro02G005190.1	0.17556	1.84838	0.0949806	1239	287.083	951.917	149	197	0.156526	0.686212
Rro01G003290.1	Rro03G025770.1	0.0368272	0.387433	0.0950543	1227	280.917	946.083	34	85	0.0359376	0.302581
Rro04G005180.1	Rro06G004680.1	0.121907	1.28229	0.0950702	720	179.333	540.667	60.8333	110.167	0.112515	0.614312
Rro06G038320.1	Rro07G009140.1	0.097437	1.0245	0.0951068	1305	292.667	1012.33	92.5	163.5	0.0913731	0.558656
Rro01G022280.1	Rro02G021910.1	0.388977	4.08927	0.0951213	1074	252.75	821.25	249.25	188.75	0.303501	0.746785
Rro05G012600.1	Rro07G030450.1	0.0690703	0.726042	0.0951327	858	213.917	644.083	42.5	99.5	0.0659852	0.465134
Rro01G030090.1	Rro02G000510.1	0.170482	1.79047	0.0952164	822	177.167	644.833	98.3333	120.667	0.152494	0.681091
Rro02G013670.1	Rro04G016500.1	0.173839	1.82539	0.0952337	1155	273.667	881.333	136.75	187.25	0.155163	0.684227
Rro02G032560.1	Rro05G027380.1	0.23945	2.51263	0.0952986	5469	1216.33	4252.67	871.75	880.25	0.204989	0.723691
Rro03G036840.1	Rro07G007240.1	0.235951	2.47116	0.0954818	762	174.583	587.417	118.917	126.083	0.20244	0.722196
Rro01G003590.1	Rro07G019680.1	0.0459441	0.480407	0.0956357	4806	1092.33	3713.67	165.5	387.5	0.0445651	0.354745
Rro02G015710.1	Rro06G046630.1	0.247816	2.58185	0.095984	843	204.083	638.917	134.833	148.167	0.211034	0.726011
Rro03G006090.1	Rro06G022850.1	0.11303	1.1751	0.0961874	648	155.583	492.417	51.6667	92.3333	0.104925	0.593465
Rro01G002950.1	Rro05G025380.1	0.00768455	0.0798342	0.0962564	5679	1286.33	4392.67	33.5833	97.4167	0.00764532	0.0757321
Rro06G039790.1	Rro07G007580.1	0.153546	1.5951	0.0962611	1323	301.5	1021.5	141.833	199.167	0.138848	0.660586
Rro01G022300.1	Rro02G021790.1	0.251377	2.60491	0.0965014	1371	339.417	1031.58	220.333	246.667	0.213588	0.726737
Rro01G002650.1	Rro07G020530.1	0.253581	2.62727	0.0965189	4359	974.333	3384.67	728.25	708.75	0.215162	0.72742
Rro05G025670.1	Rro06G025380.1	0.000234	0.00242686	0.0965868	5505	1238.17	4266.83	1	3	0.000234	0.00242294
Rro05G006510.1	Rro07G033000.1	0.161793	1.67334	0.0966882	1800	420	1380	200.833	281.167	0.145531	0.669444
Rro03G025250.1	Rro05G024970.1	0.366521	3.78835	0.0967494	291	65.0833	225.917	65.5	48.5	0.28993	0.745198
Rro06G036570.1	Rro07G011070.1	0.166372	1.71779	0.0968524	489	108.667	380.333	56.75	73.25	0.149211	0.67408
Rro03G001160.1	Rro06G009290.1	0.123525	1.27461	0.096912	1668	394.833	1273.17	145	242	0.113889	0.612917
Rro03G003150.1	Rro06G007780.1	0.195153	2.01149	0.097019	783	183.083	599.917	103.083	127.917	0.171829	0.69868
Rro06G038230.1	Rro07G009200.1	0.206622	2.12347	0.0973038	729	173.917	555.083	100.25	122.75	0.180604	0.705798
Rro01G018360.1	Rro02G034950.1	0.146044	1.49985	0.0973721	1086	238.25	847.75	112.5	154.5	0.132704	0.648478
Rro01G018300.1	Rro02G035060.1	0.137323	1.40984	0.0974037	1794	419.333	1374.67	172.5	266.5	0.125485	0.635533
Rro03G025750.1	Rro07G019260.1	0.00101816	0.0104471	0.0974587	1272	289.167	982.833	1	3	0.00101747	0.0103746
Rro01G020030.1	Rro02G032870.1	0.308805	3.16787	0.0974802	291	64.5	226.5	57.3333	47.6667	0.253127	0.739018
Rro03G027460.1	Rro05G026170.1	0.112854	1.15762	0.0974884	1623	350.417	1272.58	133.333	206.667	0.104774	0.589774
Rro03G029700.1	Rro06G034140.1	0.187347	1.91873	0.0976411	921	200.167	720.833	119.5	138.5	0.16578	0.691923
Rro07G019260.1	Rroptg000012lG000110.1	0.00101868	0.0104289	0.0976781	1272	289.667	982.333	1	3	0.00101798	0.0103567
Rro02G000420.1	Rro06G021660.1	0.197309	2.0193	0.0977112	1248	274.833	973.167	168.833	192.167	0.173489	0.699212
Rro02G016820.1	Rro04G033490.1	0.125791	1.2873	0.0977167	1827	417.333	1409.67	163.25	256.75	0.115808	0.615216
Rro03G002240.1	Rro03G019140.1	0.169179	1.73023	0.097778	1161	279	882	133.583	188.417	0.151455	0.675329
Rro01G019960.1	Rro02G001440.1	0.203076	2.07444	0.0978944	843	186.75	656.25	116.75	131.25	0.177905	0.702811
Rro01G008250.1	Rro04G012890.1	0.486681	4.96938	0.097936	1641	377.167	1263.83	452.5	282.5	0.358038	0.749006
Rro04G016540.1	Rro06G045750.1	0.142798	1.45792	0.0979464	1620	385	1235	160.583	247.417	0.130027	0.642641
Rro02G006430.1	Rro02G035880.1	0.139821	1.42749	0.097949	1935	450.75	1484.25	189.333	287.667	0.127562	0.638196
Rro03G026330.1	Rro04G026280.1	0.101699	1.03821	0.0979562	1773	399.083	1373.92	130.667	224.333	0.0951052	0.562122
Rro06G028330.1	Rro07G013120.1	0.228159	2.32832	0.0979926	1098	269.417	828.583	163	193	0.196721	0.716363
Rro04G010330.1	Rro05G008580.1	0.193894	1.97548	0.0981505	861	201.583	659.417	112.667	140.333	0.170858	0.696155
Rro02G015430.1	Rro04G035130.1	0.226518	2.30702	0.0981864	633	150.5	482.5	94.3333	107.667	0.195509	0.715393
Rro01G019510.1	Rro02G001150.1	0.223159	2.27226	0.0982101	906	223	683	131.833	159.167	0.193021	0.713752
Rro04G024430.1	Rro04G026280.1	0.103745	1.05626	0.0982193	1773	398.583	1374.42	133.167	225.833	0.0968896	0.56659
Rro07G001170.1	Rro07G032990.1	0.167358	1.70151	0.0983582	324	77.3333	246.667	37	52	0.15	0.672414
Rro03G003770.1	Rro03G017590.1	0.30756	3.12453	0.098434	585	132.5	452.5	114.167	97.8333	0.252302	0.738365
Rro05G011740.1	Rro07G002690.1	0.166887	1.69434	0.0984969	2454	560.917	1893.08	283.25	376.75	0.149624	0.671668
Rro03G001110.1	Rro06G009470.1	0.115523	1.17268	0.0985119	936	201.25	734.75	78.6667	119.333	0.107066	0.592961
Rro07G000930.1	Rro07G033340.1	0.195472	1.98262	0.0985926	1266	282.417	983.583	169.25	196.75	0.172075	0.696666
Rro05G011460.1	Rro07G031570.1	0.134401	1.36257	0.0986384	894	205.917	688.083	84.6667	129.333	0.123047	0.628086
Rro01G019750.1	Rro02G001350.1	0.275783	2.79398	0.0987063	1113	247.75	865.25	199.667	181.333	0.230762	0.731921
Rro03G000790.1	Rro06G009860.1	0.19159	1.94002	0.0987569	675	144.667	530.333	89.6667	100.333	0.169076	0.693548
Rro03G000270.1	Rro06G010600.1	0.100973	1.02188	0.0988107	1215	304.667	910.333	86	170	0.0944709	0.557987
Rro01G003280.1	Rro05G026320.1	0.0297413	0.300767	0.0988848	924	215.25	708.75	20.6667	53.3333	0.0291593	0.247774
Rro06G026120.1	Rro07G021240.1	0.0078339	0.0791888	0.0989269	1824	412.5	1411.5	11	31	0.00779313	0.0751515
Rro01G029290.1	Rro06G020980.1	0.263844	2.66587	0.0989709	288	65.0833	222.917	49.5833	47.4167	0.22243	0.728553
Rro04G026280.1	Rro05G026310.1	0.0394681	0.3987	0.0989919	1773	394.5	1378.5	53	122	0.0384476	0.309252
Rro04G002020.1	Rro05G001820.1	0.123028	1.24223	0.0990382	1599	400.417	1198.58	136	243	0.113467	0.606868
Rro06G025790.1	Rroptg000012lG000410.1	0.297229	2.99275	0.0993161	585	123.167	461.833	113.333	90.6667	0.245399	0.73613
Rro01G021520.1	Rro02G039290.1	0.264635	2.66354	0.0993548	1605	405.75	1199.25	267.417	295.583	0.222987	0.728486
Rro01G025980.1	Rro02G005670.1	0.119035	1.19711	0.0994355	1452	340.583	1111.42	122.333	203.667	0.11007	0.597994
Rro02G027870.1	Rroptg000012lG000130.1	0.280371	2.8185	0.0994755	5226	1176.33	4049.67	947.333	861.667	0.233929	0.732502
Rro01G014550.1	Rro05G033820.1	0.131346	1.31946	0.099545	954	249.917	704.083	84.8333	155.167	0.120488	0.620874
Rro01G017670.1	Rro02G035840.1	0.139301	1.3993	0.0995507	594	139.083	454.917	57.8333	88.1667	0.12713	0.633913
Rro01G002760.1	Rro04G024770.1	0.0121288	0.121807	0.0995745	1098	266.833	831.167	10	30	0.0120313	0.11243
Rro01G024490.1	Rro06G015660.1	0.125054	1.2556	0.099597	1509	356.5	1152.5	132.75	217.25	0.115184	0.609397
Rro02G027840.1	Rro06G025300.1	0.000604	0.00606064	0.0996171	2154	497	1657	1	3	0.000604	0.00603622
Rro06G025300.1	Rroptg000012lG000110.1	0.000604	0.0060586	0.0996607	2154	497.167	1656.83	1	3	0.000604	0.00603419
Rro04G010330.1	Rro06G001500.1	0.136871	1.37294	0.0996922	1005	236.333	768.667	96.1667	148.833	0.125108	0.62976
Rro01G002760.1	Rro06G025150.1	0.0121337	0.121642	0.0997499	1098	267.167	830.833	10	30	0.0120361	0.112289
Rro03G010700.1	Rro06G011520.1	0.113833	1.14052	0.0998082	840	179.583	660.417	69.75	105.25	0.105615	0.586079
Rro04G025920.1	Rroptg000012lG000800.1	0.00137552	0.0137408	0.100104	948	220.333	727.667	1	3	0.00137426	0.0136157
Rro01G016000.1	Rro02G038540.1	0.158031	1.57844	0.100118	1563	388.083	1174.92	167.417	255.583	0.142492	0.658578
Rro06G041010.1	Rro07G006580.1	0.164439	1.63949	0.100299	747	177	570	84.1667	117.833	0.147661	0.665725
Rro02G038910.1	Rro03G034030.1	0.341344	3.40225	0.100329	756	178.917	577.083	158.25	132.75	0.274224	0.741966
Rro01G023060.1	Rro02G020760.1	0.347377	3.46225	0.100333	1935	460.667	1474.33	409.917	342.083	0.278035	0.742583
Rro02G015100.1	Rro04G019040.1	0.245017	2.4393	0.100445	501	131.417	369.583	77.25	94.75	0.209019	0.720989
Rro03G019160.1	Rro06G008700.1	0.272942	2.71704	0.100456	786	179.917	606.083	138.667	131.333	0.228791	0.729968
Rro01G021670.1	Rro02G039400.1	0.121395	1.20836	0.100463	798	195.75	602.25	67.5	117.5	0.11208	0.600255
Rro07G019700.1	Rroptg000012lG000780.1	0.268948	2.67106	0.10069	5040	1129.75	3910.25	883.75	823.25	0.226009	0.728701
Rro03G020030.1	Rro06G008840.1	0.139617	1.3865	0.100698	357	78.3333	278.667	35.5	49.5	0.127392	0.631915
Rro03G024230.1	Rro07G021090.1	0.422727	4.197	0.100721	783	172.083	610.917	197.417	128.583	0.323148	0.747215
Rro04G024430.1	Rro05G026170.1	0.174291	1.7298	0.100758	4401	976.5	3424.5	532.583	659.417	0.155521	0.675286
Rro02G027870.1	Rro04G024430.1	0.266028	2.63755	0.100862	5925	1332	4593	1028.67	969.333	0.223964	0.727728
Rro04G009630.1	Rro05G009230.1	0.127823	1.26668	0.100912	1290	292.333	997.667	117.25	178.75	0.117524	0.61146
Rro05G003300.1	Rro06G004680.1	0.136348	1.35115	0.100912	720	179.917	540.083	67.3333	112.667	0.124672	0.626216
Rro06G023780.1	Rro06G024420.1	0.357017	3.53582	0.100971	135	34.0833	100.917	28.6667	25.3333	0.284063	0.743276
Rro01G008230.1	Rro04G012990.1	0.139383	1.37725	0.101204	1062	256.167	805.833	102.5	161.5	0.127198	0.630449
Rro04G004490.1	Rro06G004040.1	0.136601	1.3497	0.101209	828	202.75	625.25	78.0833	126.917	0.124883	0.625976
Rro01G024650.1	Rro02G008520.1	0.132097	1.30409	0.101294	1503	327.833	1175.17	142.333	202.667	0.121118	0.6182
Rro05G009370.1	Rro06G002020.1	0.109624	1.082	0.101316	1383	335.5	1047.5	106.833	192.167	0.101989	0.572777
Rro03G025760.1	Rro07G019590.1	0.0201598	0.198861	0.101377	1977	443.667	1533.33	30.5	77.5	0.0198913	0.174681
Rro03G025760.1	Rroptg000012lG000620.1	0.0201598	0.198861	0.101377	1977	443.667	1533.33	30.5	77.5	0.0198913	0.174681
Rro03G025590.1	Rro05G025380.1	0.00637097	0.0628358	0.101391	6417	1451.67	4965.33	31.5	87.5	0.00634398	0.0602755
Rro02G001700.1	Rro02G032660.1	0.134563	1.32685	0.101416	927	222.083	704.917	86.8333	138.167	0.123182	0.622139
Rro01G028990.1	Rro02G010660.1	0.348988	3.43614	0.101564	2313	523.583	1789.42	499.333	388.667	0.279048	0.742321
Rro07G001950.1	Rro07G032180.1	0.220067	2.16636	0.101584	1713	394.75	1318.25	251.417	279.583	0.19072	0.708254
Rro07G001950.1	Rro07G032180.1	0.220067	2.16636	0.101584	1713	394.75	1318.25	251.417	279.583	0.19072	0.708254
Rro02G015490.1	Rro04G035020.1	0.24031	2.36413	0.101649	3057	705.5	2351.5	483.5	506.5	0.205613	0.717931
Rro06G025640.1	Rro07G019700.1	0.275434	2.70905	0.101672	5184	1163.75	4020.25	926.75	849.25	0.23052	0.729753
Rro01G003480.1	Rro04G026280.1	0.042517	0.416862	0.101993	1773	394	1379	57	126	0.0413343	0.319797
Rro06G029370.1	Rro07G033680.1	0.148035	1.45092	0.102028	636	150.917	485.083	65.1667	96.8333	0.134341	0.641634
Rro01G002950.1	Rro07G019700.1	0.0920249	0.901773	0.102049	5250	1178.75	4071.25	352.583	618.417	0.0866032	0.524638
Rro02G010090.1	Rro06G019530.1	0.161901	1.58432	0.102189	501	113	388	56.5	74.5	0.145619	0.659292
Rro01G001930.1	Rroptg000012lG001140.1	0.0216061	0.211398	0.102206	1206	290.417	915.583	19.5	53.5	0.0212979	0.184218
Rro03G020370.1	Rro06G009140.1	0.150529	1.47174	0.102279	492	129.667	362.333	49.4167	83.5833	0.136385	0.644602
Rro01G013990.1	Rro05G034730.1	0.146038	1.42611	0.102403	1560	368.083	1191.92	158.167	234.833	0.132699	0.63799
Rro04G024730.1	Rro05G027380.1	0.111463	1.08497	0.102734	1296	284.667	1011.33	104.75	163.25	0.103576	0.573478
Rro03G017750.1	Rro06G007570.1	0.381186	3.70651	0.102842	693	147.833	545.167	162.917	110.083	0.298838	0.744645
Rro06G035580.1	Rro07G012030.1	0.228536	2.2213	0.102884	1254	281.917	972.083	191.5	200.5	0.197	0.711203
Rro05G013990.1	Rro07G028690.1	0.205559	1.99753	0.102907	372	94.8333	277.167	49.8333	66.1667	0.179796	0.697715
Rro02G018250.1	Rro04G031620.1	0.161309	1.56676	0.102957	1338	306.25	1031.75	149.75	201.25	0.145142	0.657143
Rro02G016520.1	Rro04G033680.1	0.098432	0.954787	0.103093	429	94.75	334.25	30.8333	51.1667	0.0922463	0.540018
Rro06G037320.1	Rro07G033230.1	0.164447	1.59163	0.10332	633	145.417	487.583	72	96	0.147667	0.660172
Rro01G003290.1	Rro05G025670.1	0.0315745	0.305346	0.103406	4977	1128.25	3848.75	119	283	0.0309191	0.250831
Rro03G035050.1	Rro06G038860.1	0.132003	1.27444	0.103577	1323	302.667	1020.33	123.5	185.5	0.121039	0.612885
Rro01G020580.1	Rro02G001900.1	0.334908	3.2324	0.10361	1659	370.083	1288.92	348.167	273.833	0.270123	0.739923
Rro01G028070.1	Rro06G019530.1	0.353433	3.40567	0.103778	372	80.75	291.25	82.0833	59.9167	0.281831	0.742002
Rro03G026170.1	Rro05G025670.1	0.0318087	0.306266	0.10386	5502	1242.17	4259.83	132.667	312.333	0.0311436	0.251442
Rro02G002340.1	Rro02G031360.1	0.324541	3.1215	0.103969	594	133.75	460.25	121.25	98.75	0.263444	0.738318
Rro03G036120.1	Rro06G039790.1	0.17014	1.63605	0.103995	1119	250.75	868.25	132.167	166.833	0.152222	0.665337
Rro03G037650.1	Rro06G040910.1	0.26996	2.58733	0.104339	1734	390.167	1343.83	304.667	283.333	0.226715	0.726185
Rro01G017090.1	Rro02G006810.1	0.166821	1.59795	0.104397	1614	353.167	1260.83	188.583	233.417	0.14957	0.660925
Rro04G025070.1	Rroptg000012lG001580.1	0.000359	0.00343643	0.104513	3660	875	2785	1	3	0.000359	0.00342857
Rro05G026110.1	Rro06G025810.1	0.154981	1.48213	0.104567	510	111.833	398.167	55.75	72.25	0.140017	0.646051
Rro04G002320.1	Rro05G010370.1	0.120536	1.15243	0.104592	1599	389.583	1209.42	134.667	229.333	0.111348	0.588663
Rro07G005090.1	Rro07G027410.1	0.288506	2.75649	0.104664	1461	356.25	1104.75	264.583	260.417	0.239496	0.730994
Rro05G013760.1	Rro07G029060.1	0.139974	1.33641	0.104739	1050	251.833	798.167	101.917	157.083	0.127688	0.623759
Rro03G027510.1	Rro05G027360.1	0.0370622	0.353748	0.10477	1170	271.25	898.75	32.5	76.5	0.0361613	0.282028
Rro04G027970.1	Rroptg000012lG000670.1	0.0144579	0.137995	0.104771	4539	1047.25	3491.75	50	132	0.0143195	0.126044
Rro03G006100.1	Rro03G015250.1	0.413041	3.94222	0.104774	297	69.25	227.75	72.3333	51.6667	0.3176	0.746089
Rro04G001790.1	Rro05G002090.1	0.25543	2.43474	0.104911	612	147.75	464.25	100.5	106.5	0.216478	0.720812
Rro02G003920.1	Rro02G021320.1	0.233458	2.22236	0.10505	1860	428.583	1431.42	287.167	304.833	0.200617	0.711258
Rro04G024650.1	Rro05G027140.1	0.0125329	0.119299	0.105055	825	181.333	643.667	8	20	0.0124288	0.110294
Rro01G014110.1	Rro05G034630.1	0.161898	1.54104	0.105057	990	222	768	111.833	145.167	0.145616	0.653904
Rro01G026560.1	Rro02G005210.1	0.156847	1.49039	0.105239	1062	262.417	799.583	113.167	169.833	0.141532	0.64719
Rro04G010110.1	Rro06G001590.1	0.191995	1.82379	0.105272	1185	282.25	902.75	152.917	193.083	0.16939	0.684086
Rro03G034760.1	Rro07G009020.1	0.256816	2.43929	0.105283	804	198.917	605.083	131.583	143.417	0.217463	0.720989
Rro05G005850.1	Rro07G032430.1	0.180044	1.70924	0.105336	1716	411.833	1304.17	208.75	277.25	0.160064	0.673209
Rro01G002080.1	Rro05G024780.1	0.0189362	0.179613	0.105428	1095	266.083	828.917	15.5	42.5	0.0186991	0.159724
Rro04G026280.1	Rro07G020510.1	0.047171	0.447414	0.10543	939	206.25	732.75	33.5	69.5	0.0457182	0.33697
Rro01G000730.1	Rro01G001490.1	0.00444226	0.0421328	0.105435	897	219.667	677.333	3	9	0.00442913	0.0409712
Rro06G025380.1	Rroptg000012lG000620.1	0.0320511	0.303948	0.105449	5502	1241.83	4260.17	133.667	310.333	0.0313759	0.249899
Rro03G026170.1	Rro05G026720.1	0.0320537	0.303847	0.105493	5502	1242.17	4259.83	133.667	310.333	0.0313784	0.249832
Rro02G003560.1	Rro02G021900.1	0.17097	1.61752	0.105698	1599	394.917	1204.08	184.083	261.917	0.152883	0.66322
Rro01G001940.1	Rro05G026220.1	0.024517	0.231762	0.105785	1095	265.833	829.167	20	53	0.0241206	0.199373
Rro02G028060.1	Rro05G025670.1	0.0624933	0.590657	0.105803	1632	364.5	1267.5	76	149	0.0599606	0.408779
Rro01G019490.1	Rro02G001140.1	0.154238	1.45737	0.105833	546	121	425	59.25	77.75	0.139412	0.642562
Rro03G032860.1	Rro06G036970.1	0.142522	1.34637	0.105857	3147	737.5	2409.5	312.75	461.25	0.129799	0.625424
Rro05G014590.1	Rro07G027820.1	0.144954	1.36884	0.105896	900	215.917	684.083	90.1667	135.833	0.131807	0.629101
Rro01G022110.1	Rro02G003340.1	0.176322	1.66354	0.105992	858	194	664	104.333	129.667	0.157129	0.668385
Rro03G026290.1	Rroptg000012lG000620.1	0.0238668	0.225037	0.106057	1320	298.333	1021.67	24	58	0.023491	0.194413
Rro01G027660.1	Rro02G009590.1	0.243359	2.29407	0.106082	1485	330.167	1154.83	240	236	0.207822	0.714791
Rro06G036950.1	Rro07G010760.1	0.305128	2.87449	0.10615	876	207.833	668.167	167.5	152.5	0.250686	0.733761
Rro02G027870.1	Rro03G025590.1	0.266007	2.50423	0.106223	5928	1334.33	4593.67	1028.75	965.25	0.22395	0.723395
Rro02G020660.1	Rro05G023210.1	0.155216	1.46098	0.106241	1020	242.583	777.417	109	156	0.140208	0.643078
Rro01G016200.1	Rro02G007470.1	0.160565	1.51118	0.106252	1329	318.333	1010.67	146.083	206.917	0.144542	0.65
Rro01G014500.1	Rro05G033900.1	0.0950287	0.894186	0.106274	756	179	577	51.5	93.5	0.0892548	0.522346
Rro02G005530.1	Rro06G017550.1	0.123256	1.15906	0.106341	1746	416.75	1329.25	151.083	245.917	0.113661	0.590082
Rro01G029350.1	Rro02G010890.1	0.238418	2.24168	0.106356	2130	454.667	1675.33	342.167	323.833	0.204238	0.712243
Rro02G007910.1	Rro06G016840.1	0.226821	2.12997	0.10649	1155	264.333	890.667	174.333	186.667	0.195734	0.706179
Rro02G032560.1	Rro05G031920.1	0.283506	2.66117	0.106534	5982	1336	4646	1096.83	973.167	0.236081	0.728418
Rro05G026720.1	Rro07G019590.1	0.0324239	0.30435	0.106535	5502	1242.5	4259.5	135.167	310.833	0.031733	0.250168
Rro02G027970.1	Rroptg000012lG000550.1	0.0325691	0.305461	0.106623	5502	1240.17	4261.83	135.833	311.167	0.031872	0.250907
Rro07G002820.1	Rro07G031170.1	0.484737	4.53609	0.106862	954	223.417	730.583	260.833	167.167	0.357021	0.748228
Rro03G001250.1	Rro06G009250.1	0.130797	1.22331	0.10692	648	145.333	502.667	60.3333	87.6667	0.120027	0.603211
Rro02G021120.1	Rro05G021990.1	0.18582	1.73708	0.106973	1134	264.667	869.333	143.083	178.917	0.16459	0.676008
Rro03G026060.1	Rro07G019500.1	0.0257089	0.239549	0.107322	2169	507.167	1661.83	42	104	0.0252733	0.205061
Rro03G034690.1	Rro06G038320.1	0.108103	1.0065	0.107404	1425	323.25	1101.75	110.917	179.083	0.100673	0.554009
Rro02G027880.1	Rro06G025650.1	0.0011721	0.0109027	0.107506	1131	277.167	853.833	1	3	0.00117119	0.0108238
Rro01G024410.1	Rro06G015630.1	0.174031	1.61831	0.107539	759	165.583	593.417	92.1667	109.833	0.155315	0.663312
Rro01G002650.1	Rro03G025590.1	0.278674	2.58684	0.107728	5994	1339.33	4654.67	1083.42	972.583	0.232759	0.72617
Rro01G002140.1	Rroptg000012lG001710.1	0.0201741	0.187236	0.107747	4005	927.917	3077.08	61.25	153.75	0.0199052	0.165694
Rro02G028060.1	Rroptg000012lG000550.1	0.062489	0.578893	0.107946	1632	364.417	1267.58	76	147	0.0599566	0.403384
Rro07G014500.1	Rro07G015270.1	0.00355662	0.032912	0.108064	1125	279.5	845.5	3	9	0.0035482	0.0322004
Rro03G002640.1	Rro06G008270.1	0.313642	2.90231	0.108066	477	114.5	362.5	92.9167	84.0833	0.256322	0.734352
Rro03G026170.1	Rroptg000012lG000550.1	0.0330244	0.305435	0.108123	5502	1240.92	4261.08	137.667	311.333	0.0323079	0.25089
Rro03G001620.1	Rro06G008950.1	0.173074	1.60021	0.108157	1611	390.833	1220.17	188.583	258.417	0.154555	0.661194
Rro03G026290.1	Rro06G025670.1	0.0238668	0.220525	0.108227	1320	298.333	1021.67	24	57	0.023491	0.191061
Rro01G012970.1	Rro05G035540.1	0.378113	3.48729	0.108426	1947	470.5	1476.5	438.5	349.5	0.296986	0.742827
Rro04G012000.1	Rro06G000260.1	0.165072	1.52229	0.108437	795	201.083	593.917	88	131	0.148169	0.651471
Rro01G026730.1	Rro02G005150.1	0.339189	3.12213	0.10864	1014	239.167	774.833	211.417	176.583	0.272854	0.738328
Rro01G001220.1	Rro01G002760.1	0.0139638	0.128492	0.108674	1098	266.75	831.25	11.5	31.5	0.0138346	0.118088
Rro02G027870.1	Rro07G019700.1	0.257445	2.36735	0.108748	5748	1290.5	4457.5	971.333	926.667	0.21791	0.718068
Rro03G020800.1	Rro06G009760.1	0.127027	1.16705	0.108844	1059	257.417	801.583	93.6667	152.333	0.116852	0.591777
Rro03G027460.1	Rro04G024510.1	0.130175	1.19498	0.108935	1485	321.167	1163.83	139.083	191.917	0.119505	0.597561
Rro03G034250.1	Rro06G037910.1	0.117193	1.07525	0.108992	768	187.333	580.667	63	107	0.108496	0.571174
Rro04G026700.1	Rro07G019700.1	0.293255	2.68688	0.109143	4794	1071.92	3722.08	903.417	781.583	0.242718	0.729146
Rro07G019700.1	Rroptg000012lG000130.1	0.0971815	0.890345	0.10915	5259	1180.5	4078.5	371.75	615.25	0.0911487	0.521177
Rro07G019590.1	Rroptg000012lG000550.1	0.0333951	0.305939	0.109156	5502	1241.25	4260.75	139.167	311.833	0.0326625	0.251225
Rro04G010350.1	Rro05G008560.1	0.181725	1.66431	0.10919	1305	308.417	996.583	160.833	206.167	0.161385	0.668468
Rro01G003290.1	Rroptg000012lG000030.1	0.0319833	0.292721	0.109262	4977	1128.5	3848.5	120.5	273.5	0.0313109	0.242357
Rro03G021150.1	Rro06G010120.1	0.232486	2.1272	0.109292	1584	364.25	1219.75	243.833	257.167	0.199904	0.706017
Rro04G024650.1	Rroptg000012lG000170.1	0.0109534	0.100198	0.109318	825	181.25	643.75	7	17	0.0108738	0.0937931
Rro04G001830.1	Rro05G001970.1	0.274424	2.51016	0.109325	1146	274.667	871.333	200.25	198.75	0.22982	0.723604
Rro04G004920.1	Rro05G003000.1	0.13443	1.22914	0.109369	1809	410.083	1398.92	172.167	247.833	0.123071	0.604349
Rro01G002650.1	Rro06G025640.1	0.253419	2.31643	0.109401	5445	1222.25	4222.75	908.083	874.917	0.215045	0.715825
Rro02G003650.1	Rro02G021790.1	0.379353	3.46557	0.109463	1437	355.5	1081.5	322	264	0.297735	0.742616
Rro05G013020.1	Rro07G030000.1	0.158405	1.44623	0.10953	3003	713	2290	327	457	0.142795	0.640954
Rro01G001500.1	Rro01G003040.1	0.404729	3.69257	0.109606	4182	935.583	3246.42	1015.42	696.583	0.312781	0.744544
Rro04G013630.1	Rro06G042800.1	0.16602	1.51287	0.109738	1968	442.667	1525.33	227.167	287.833	0.148929	0.650226
Rro05G026720.1	Rro06G025670.1	0.0334064	0.3043	0.109781	5502	1242.67	4259.33	139.167	310.833	0.0326733	0.250134
Rro03G006090.1	Rro03G015260.1	0.0894845	0.813041	0.110061	618	147.75	470.25	39.6667	73.3333	0.0843523	0.496334
Rro04G010770.1	Rro06G001000.1	0.16158	1.46646	0.110184	1179	280.083	898.917	130.667	180.333	0.14536	0.643856
Rro01G003270.1	Rro07G019590.1	0.0629423	0.570712	0.110287	1449	319.917	1129.08	68.1667	127.833	0.0603735	0.399583
Rro05G011590.1	Rro07G031500.1	0.203104	1.84036	0.110361	1653	380	1273	226.5	260.5	0.177926	0.685526
Rro05G011440.1	Rro06G041430.1	0.303531	2.75012	0.11037	864	204.333	659.667	164.667	149.333	0.249621	0.730832
Rro05G026870.1	Rro07G019700.1	0.274106	2.47656	0.11068	4563	1017.33	3545.67	814.083	734.917	0.2296	0.722395
Rro01G003560.1	Rro04G026440.1	0.566534	5.11755	0.110704	2247	485.083	1761.92	700.583	363.417	0.397626	0.749184
Rro01G025770.1	Rro06G016670.1	0.0939633	0.84832	0.110764	435	99.0833	335.917	29.6667	50.3333	0.0883156	0.50799
Rro05G025860.1	Rroptg000012lG000120.1	0.0686522	0.619592	0.110802	5334	1199.33	4134.67	271.25	505.75	0.0656038	0.421693
Rro01G001940.1	Rro06G026600.1	0.0131913	0.118999	0.110852	1062	259	803	10.5	28.5	0.013076	0.110039
Rro03G034510.1	Rro06G038030.1	0.149918	1.35011	0.111042	2376	549.083	1826.92	248.25	343.75	0.135885	0.626043
Rro04G007170.1	Rro05G004800.1	0.173754	1.56333	0.111144	3558	823.667	2734.33	424.083	540.917	0.155096	0.656718
Rro02G015510.1	Rro04G035000.1	0.189385	1.70183	0.111283	444	86.5	357.5	59.8333	58.1667	0.167366	0.672447
Rro02G003070.1	Rro02G039430.1	0.168023	1.5091	0.11134	1614	360.667	1253.33	188.667	234.333	0.150532	0.649723
Rro07G001280.1	Rro07G032790.1	0.156123	1.40198	0.111359	1731	405.417	1325.58	186.833	257.167	0.140944	0.634327
Rro04G012280.1	Rro05G006950.1	0.230761	2.07139	0.111404	2700	620.417	2079.58	413.083	435.917	0.198638	0.702619
Rro02G027970.1	Rro05G025510.1	0.0782764	0.702577	0.111413	4581	1036	3545	263.5	472.5	0.07433	0.456081
Rro06G039050.1	Rro07G008290.1	0.142229	1.27486	0.111565	930	232.75	697.25	90.3333	142.667	0.129557	0.612961
Rro02G002310.1	Rro02G031590.1	0.148442	1.33017	0.111596	2442	553.5	1888.5	254.333	344.667	0.134675	0.622704
Rro02G028010.1	Rro06G025580.1	0.0761494	0.681586	0.111724	1953	438.5	1514.5	109.667	196.333	0.0724111	0.447739
Rro03G022730.1	Rro06G034420.1	0.371789	3.32546	0.111801	2490	533.667	1956.33	573.5	395.5	0.29315	0.741099
Rro06G025570.1	Rroptg000012lG000120.1	0.0339445	0.303562	0.11182	2337	524.083	1812.92	60.1667	130.833	0.0331878	0.249642
Rro04G016090.1	Rro06G044330.1	0.17213	1.53776	0.111935	1446	343.417	1102.58	169.583	224.417	0.153805	0.653482
Rro01G023520.1	Rro06G014970.1	0.178583	1.5948	0.111978	1596	381.5	1214.5	193	252	0.158913	0.66055
Rro03G020860.1	Rro06G009830.1	0.166643	1.48756	0.112024	2043	455.833	1587.17	237.167	294.833	0.149428	0.646801
Rro02G014070.1	Rro06G045260.1	0.275746	2.46097	0.112048	1269	295.667	973.333	224.583	213.417	0.230736	0.721815
Rro05G005730.1	Rro07G032360.1	0.273984	2.44518	0.112051	1908	441.5	1466.5	336.583	318.417	0.229515	0.721216
Rro04G007320.1	Rro05G004830.1	0.153116	1.36631	0.112066	363	79	284	39.3333	49.6667	0.138498	0.628692
Rro04G002420.1	Rro06G002910.1	0.19107	1.70449	0.112098	963	243.167	719.833	121.417	163.583	0.168673	0.672721
Rro03G020480.1	Rro06G009320.1	0.179202	1.59844	0.112111	1467	337.25	1129.75	180.083	222.917	0.159401	0.660983
Rro01G029240.1	Rro06G020800.1	0.286132	2.5519	0.112125	1089	250.333	838.667	199.5	181.5	0.237878	0.725033
Rro05G014540.1	Rro07G027900.1	0.252907	2.2537	0.112219	900	206.333	693.667	148.917	147.083	0.21468	0.712843
Rro02G012670.1	Rro04G015160.1	0.12855	1.14541	0.112231	2400	557.5	1842.5	217.667	327.333	0.118137	0.587145
Rro06G038590.1	Rro07G008750.1	0.154999	1.37935	0.112371	1005	259.333	745.667	104.417	163.583	0.140031	0.630784
Rro06G025670.1	Rroptg000012lG000550.1	0.0343786	0.305888	0.112389	5502	1241.42	4260.58	143.167	311.833	0.0336026	0.251192
Rro04G025660.1	Rro06G025570.1	0.033656	0.299284	0.112455	2337	524.083	1812.92	59.6667	129.333	0.032912	0.24678
Rro06G025570.1	Rroptg000012lG000030.1	0.033656	0.299284	0.112455	2337	524.083	1812.92	59.6667	129.333	0.032912	0.24678
Rro05G012500.1	Rro07G030550.1	0.174348	1.55005	0.112479	1530	356.333	1173.67	182.583	233.417	0.155567	0.655051
Rro01G003040.1	Rro02G028150.1	0.405282	3.60248	0.112501	4182	934.667	3247.33	1016.75	695.25	0.313103	0.743848
Rro04G016020.1	Rro06G044280.1	0.265339	2.35545	0.112649	411	87.3333	323.667	72.3333	62.6667	0.223481	0.717557
Rro05G025670.1	Rro06G025570.1	0.0345218	0.306428	0.112659	2337	524.083	1812.92	61.1667	131.833	0.0337394	0.25155
Rro03G026290.1	Rroptg000012lG000340.1	0.0594619	0.527475	0.112729	393	82.5	310.5	17.75	31.25	0.0571659	0.378788
Rro03G004370.1	Rro03G016990.1	0.331559	2.94119	0.11273	768	178.083	589.917	158.083	130.917	0.267976	0.735143
Rro01G003270.1	Rro03G026170.1	0.0629423	0.55745	0.112911	1449	319.917	1129.08	68.1667	125.833	0.0603735	0.393332
Rro03G025590.1	Rro05G026580.1	0.0145316	0.128646	0.112958	2409	532.917	1876.08	27	63	0.0143917	0.118217
Rro01G029680.1	Rro02G011030.1	0.173167	1.53178	0.113049	1041	222.917	818.083	126.5	145.5	0.15463	0.65271
Rro02G001420.1	Rro02G033110.1	0.178096	1.57259	0.11325	1350	334.417	1015.58	161	220	0.15853	0.657862
Rro01G023860.1	Rro06G015270.1	0.237519	2.09687	0.113273	1302	297.5	1004.5	204.5	209.5	0.203584	0.704202
Rro01G003270.1	Rro02G027950.1	0.0639061	0.564052	0.113298	1449	319.917	1129.08	69.1667	126.833	0.0612591	0.396457
Rro03G033330.1	Rro06G037340.1	0.133172	1.17502	0.113336	387	86.5	300.5	36.6667	51.3333	0.122019	0.593449
Rro02G027780.1	Rro04G026020.1	0.494778	4.36545	0.113339	1968	430.833	1537.17	556.833	322.167	0.362247	0.747776
Rro04G002390.1	Rro06G002960.1	0.195097	1.7209	0.113369	1389	309.167	1079.83	185.5	208.5	0.171786	0.674394
Rro01G001930.1	Rro04G026010.1	0.0252254	0.222419	0.113414	1302	314.333	987.667	24.5	60.5	0.0248059	0.192471
Rro03G032240.1	Rro07G011250.1	0.259618	2.28854	0.113443	627	146.25	480.75	105.5	104.5	0.219449	0.71453
Rro01G002650.1	Rro04G025820.1	0.245392	2.1607	0.11357	2109	474.5	1634.5	342.083	335.917	0.209289	0.707938
Rro01G002760.1	Rroptg000012lG000060.1	0.0133499	0.11749	0.113625	1098	266.667	831.333	11	29	0.0132318	0.10875
Rro02G016770.1	Rro04G033510.1	0.177562	1.55958	0.113852	573	141.333	431.667	68.25	92.75	0.158108	0.65625
Rro04G016480.1	Rro06G045820.1	0.18555	1.62929	0.113884	1635	384.333	1250.67	205.583	255.417	0.164379	0.664571
Rro02G028010.1	Rroptg000012lG000620.1	0.0698321	0.612324	0.114044	5502	1245.33	4256.67	283.833	521.167	0.0666797	0.418496
Rro01G013210.1	Rro05G035340.1	0.215831	1.89134	0.114115	1044	239.333	804.667	150.917	165.083	0.187552	0.689763
Rro01G022720.1	Rro05G021990.1	0.211097	1.84867	0.114189	1128	259.75	868.25	159.75	178.25	0.183991	0.686237
Rro04G025630.1	Rro05G026040.1	0.475587	4.16426	0.114207	597	136.083	460.917	162.333	101.667	0.352197	0.747091
Rro01G027890.1	Rro02G009900.1	0.238852	2.09032	0.114266	2580	607.417	1972.58	403.5	427.5	0.204554	0.7038
Rro05G006220.1	Rro07G001390.1	0.2011	1.75805	0.114388	1968	466.167	1501.83	264.917	316.083	0.176396	0.678048
Rro01G030090.1	Rro06G021580.1	0.166593	1.45492	0.114503	822	174.917	647.083	96.6667	112.333	0.149388	0.642211
Rro03G026290.1	Rro05G025810.1	0.0345347	0.301334	0.114606	996	225.667	770.333	26	56	0.0337516	0.248154
Rro07G019930.1	Rroptg000012lG000560.1	0.0227727	0.198702	0.114607	1533	359	1174	26.3333	62.6667	0.0224304	0.174559
Rro01G029010.1	Rro02G010670.1	0.148647	1.29544	0.114746	3114	732.833	2381.17	321.083	451.917	0.134843	0.61667
Rro03G038140.1	Rro07G006120.1	0.403631	3.51661	0.114778	1509	350.333	1158.67	361.667	260.333	0.31214	0.743102
Rro01G003480.1	Rro05G026170.1	0.107575	0.937082	0.114797	4350	952.333	3397.67	340.5	509.5	0.100216	0.535002
Rro04G009050.1	Rro05G009930.1	0.316029	2.75069	0.114891	918	207.75	710.25	183.167	151.833	0.25789	0.730846
Rro04G005250.1	Rro05G003340.1	0.195804	1.70381	0.114921	588	139.25	448.75	77.3333	93.6667	0.172331	0.672651
Rro04G025400.1	Rroptg000012lG001260.1	0.00836829	0.0727843	0.114974	447	86.5	360.5	3	6	0.00832178	0.0693642
Rro05G016270.1	Rro07G026260.1	0.133095	1.15698	0.115036	2856	670.75	2185.25	266.5	395.5	0.121954	0.589638
Rro01G015410.1	Rro05G032550.1	0.182837	1.58886	0.115075	990	227.833	762.167	123.667	150.333	0.162257	0.659839
Rro06G025860.1	Rroptg000012lG000670.1	0.0164975	0.143316	0.115112	4620	1065.5	3554.5	58	139	0.0163173	0.130455
Rro01G001940.1	Rroptg000012lG000490.1	0.00540891	0.0469869	0.115115	858	208.583	649.417	3.5	9.5	0.00538945	0.0455453
Rro02G015980.1	Rro06G046970.1	0.205107	1.78087	0.115172	1962	441.167	1520.83	272.917	300.083	0.179452	0.680204
Rro02G015270.1	Rro04G035360.1	0.217361	1.88585	0.115259	1950	463.5	1486.5	280.5	319.5	0.188698	0.68932
Rro06G025570.1	Rroptg000012lG000550.1	0.0350864	0.304039	0.115401	2337	523.417	1813.58	62.1667	130.833	0.0342784	0.24996
Rro01G015900.1	Rro02G007720.1	0.205834	1.78266	0.115464	1338	306.083	1031.92	185.75	208.25	0.180005	0.68037
Rro03G005280.1	Rro06G023920.1	0.48835	4.22018	0.115718	510	115.75	394.25	141.5	86.5	0.358909	0.7473
Rro04G009200.1	Rro05G009690.1	0.39233	3.39035	0.11572	1191	273.083	917.917	280.417	202.583	0.305493	0.741837
Rro02G028010.1	Rro06G025670.1	0.0715247	0.618067	0.115723	5502	1246.17	4255.83	290.333	524.667	0.0682201	0.421024
Rro06G037060.1	Rro07G010560.1	0.178593	1.54314	0.115733	996	235.667	760.333	120.833	154.167	0.158922	0.654173
Rro01G003340.1	Rro06G023700.1	0.113275	0.977651	0.115865	2664	593.667	2070.33	217.667	324.333	0.105136	0.546322
Rro06G025750.1	Rroptg000012lG000120.1	0.0323114	0.278827	0.115883	3795	859.583	2935.42	92.8333	200.167	0.0316253	0.232865
Rro03G023410.1	Rro06G028490.1	0.580917	5.00795	0.115999	687	154.417	532.583	215.333	115.667	0.404319	0.749056
Rro04G009760.1	Rro05G009020.1	0.212677	1.83124	0.116138	1077	241.333	835.667	154.75	165.25	0.185181	0.684738
Rro02G006200.1	Rro02G035580.1	0.198872	1.71173	0.116182	1329	302.417	1026.58	179.333	203.667	0.17469	0.673464
Rro02G017850.1	Rro04G032100.1	0.166405	1.43169	0.11623	4338	977.583	3360.42	501.5	624.5	0.149237	0.63882
Rro02G027830.1	Rro06G025570.1	0.0356728	0.306609	0.116346	2337	523.833	1813.17	63.1667	131.833	0.0348378	0.25167
Rro03G031630.1	Rro06G036000.1	0.238458	2.04769	0.116452	1020	242.833	777.167	158.75	170.25	0.204268	0.701098
Rro05G013690.1	Rro07G004080.1	0.340867	2.92698	0.116457	852	185.75	666.25	182.5	136.5	0.273921	0.734859
Rro04G008400.1	Rro05G005670.1	0.41977	3.60443	0.116459	1752	397.25	1354.75	435.5	295.5	0.321462	0.743864
Rro07G003590.1	Rro07G029980.1	0.144899	1.24385	0.116492	411	85.9167	325.083	42.8333	52.1667	0.131761	0.607177
Rro03G001880.1	Rro03G019880.1	0.189626	1.62694	0.116554	1575	352.5	1222.5	204.833	234.167	0.167553	0.664303
Rro07G003350.1	Rro07G030440.1	0.182684	1.56607	0.116652	1029	222.583	806.417	130.75	146.25	0.162137	0.657057
Rro02G014290.1	Rro06G045060.1	0.260703	2.23409	0.116693	1077	260	817	179.917	185.083	0.220216	0.711859
Rro05G007690.1	Rro06G000650.1	0.219818	1.88283	0.116749	354	79.3333	274.667	52.3333	54.6667	0.190534	0.689076
Rro03G040330.1	Rro06G029810.1	0.152217	1.30348	0.116777	1170	291.083	878.917	121.083	179.917	0.137764	0.618093
Rro01G028480.1	Rro06G019970.1	0.183302	1.56946	0.116793	2412	541.083	1870.92	304.25	355.75	0.162621	0.657477
Rro01G030330.1	Rro02G000340.1	0.457271	3.9112	0.116913	249	61.3333	187.667	64.25	45.75	0.342362	0.745924
Rro03G001450.1	Rro06G009010.1	0.187259	1.60006	0.117032	1542	364.25	1177.75	195.167	240.833	0.165711	0.661176
Rro01G005980.1	Rro07G021230.1	0.293832	2.5106	0.117036	3687	821.333	2865.67	696.667	594.333	0.243108	0.72362
Rro01G016880.1	Rro02G037380.1	0.233148	1.99185	0.117051	837	195.75	641.25	128.5	136.5	0.20039	0.697318
Rro03G032720.1	Rro06G038070.1	0.189898	1.62049	0.117185	1728	411.667	1316.33	220.833	273.167	0.167764	0.663563
Rro03G001330.1	Rro06G009150.1	0.154631	1.31944	0.117194	2292	539.833	1752.17	244.833	335.167	0.139732	0.620871
Rro02G028010.1	Rro05G025730.1	0.0828751	0.70711	0.117203	5325	1205.08	4119.92	323.25	551.75	0.0784603	0.457852
Rro01G001620.1	Rroptg000012lG000730.1	0.506335	4.31799	0.117262	678	140.667	537.333	197.833	105.167	0.368176	0.74763
Rro01G002650.1	Rro05G025380.1	0.279525	2.38284	0.117307	5979	1336.75	4642.25	1083.25	960.75	0.233346	0.718721
Rro01G003290.1	Rro03G026290.1	0.0258861	0.220669	0.117308	1320	298.167	1021.83	26	57	0.0254445	0.191168
Rro02G000610.1	Rro06G021470.1	0.224812	1.91591	0.11734	618	148.667	469.333	91.1667	102.833	0.194247	0.691704
Rro04G006730.1	Rro05G004510.1	0.227528	1.93842	0.117378	1857	423.5	1433.5	281.333	293.667	0.196256	0.693428
Rro03G003400.1	Rro06G007640.1	0.224695	1.91409	0.11739	840	180.75	659.25	128	125	0.19416	0.691563
Rro02G017230.1	Rro04G032940.1	0.244668	2.08342	0.117436	1764	420	1344	280.583	295.417	0.208767	0.703373
Rro02G005870.1	Rro02G035100.1	0.384898	3.27497	0.117527	987	236.333	750.667	226	175	0.301066	0.74048
Rro04G025630.1	Rroptg000012lG001130.1	0.283948	2.41455	0.117599	954	211.917	742.083	175.417	152.583	0.236384	0.720016
Rro06G025830.1	Rroptg000012lG000470.1	0.350081	2.97318	0.117747	324	73.1667	250.833	70.1667	53.8333	0.279734	0.735763
Rro03G026170.1	Rro07G019570.1	0.0856949	0.727262	0.117832	2793	644.333	2148.67	174	300	0.0809805	0.465598
Rro04G007040.1	Rro06G006670.1	0.212551	1.8025	0.11792	1074	255.917	818.083	151.417	174.583	0.185087	0.682188
Rro03G035930.1	Rro06G039590.1	0.200878	1.70327	0.117936	1221	299.833	921.167	162.333	201.667	0.176226	0.672596
Rro05G026350.1	Rro07G019290.1	0.215136	1.82365	0.11797	462	95.75	366.25	68.5	65.5	0.187031	0.684073
Rro01G019010.1	Rro02G034450.1	0.295071	2.50005	0.118026	1311	302.917	1008.08	245.917	219.083	0.243945	0.723246
Rro03G003670.1	Rro06G007480.1	0.345302	2.92514	0.118046	402	93.3333	308.667	85.4167	68.5833	0.276728	0.734821
Rro02G002350.1	Rro02G031220.1	0.130501	1.10547	0.11805	900	209.833	690.167	82.6667	121.333	0.119778	0.578237
Rro04G005010.1	Rro05G003150.1	0.209923	1.77815	0.118057	837	200.75	636.25	116.5	136.5	0.183104	0.67995
Rro01G002650.1	Rroptg000012lG000130.1	0.299565	2.53728	0.118065	5304	1187.42	4116.58	1016.67	860.333	0.246969	0.724542
Rro03G022020.1	Rro06G033500.1	0.139353	1.17911	0.118184	516	122.833	393.167	50	73	0.127173	0.594301
Rro07G002630.1	Rro07G031350.1	0.151248	1.27938	0.11822	882	216.417	665.583	91.1667	132.833	0.136973	0.613785
Rro01G019010.1	Rro02G000840.1	0.265447	2.24466	0.118257	1308	301.917	1006.08	224.917	215.083	0.223557	0.712393
Rro02G016950.1	Rro06G047450.1	0.14007	1.18407	0.118296	1617	360.167	1256.83	160.583	214.417	0.127768	0.595326
Rro03G026080.1	Rroptg000012lG000620.1	0.0699974	0.5901	0.11862	5484	1239.42	4244.58	283.667	506.333	0.0668303	0.408526
Rro05G025730.1	Rroptg000012lG000620.1	0.0717357	0.604744	0.118622	5301	1200.83	4100.17	280.5	498.5	0.0684119	0.415128
Rro02G006930.1	Rro02G036720.1	0.143035	1.20452	0.118749	1386	325	1061	138.167	194.833	0.130223	0.599487
Rro04G024620.1	Rro06G025670.1	0.308359	2.59662	0.118754	5163	1154.08	4008.92	1013.58	838.417	0.252832	0.726478
Rro03G025590.1	Rro04G024430.1	0.011156	0.0939068	0.118799	6417	1450.17	4966.83	55	128	0.0110735	0.0882657
Rro04G007010.1	Rro05G004660.1	0.153468	1.29129	0.118848	1977	468.667	1508.33	209.333	288.667	0.138785	0.615932
Rro01G024290.1	Rro02G008750.1	0.235533	1.98022	0.118943	348	90.3333	257.667	52.0833	62.9167	0.202135	0.696494
Rro07G019570.1	Rroptg000012lG000620.1	0.0864566	0.726168	0.119059	2793	643.833	2149.17	175.5	299.5	0.0816596	0.465183
Rro03G000620.1	Rro06G010060.1	0.173996	1.45943	0.119222	588	138.833	449.167	69.75	89.25	0.155288	0.642857
Rro05G025170.1	Rro06G025670.1	0.05543	0.464878	0.119236	5499	1242.75	4256.25	227.417	430.583	0.0534312	0.346476
Rro06G025300.1	Rroptg000012lG000640.1	0.00120803	0.0101267	0.119292	2154	497.083	1656.92	2	5	0.00120706	0.0100587
Rro06G025390.1	Rroptg000012lG000640.1	0.00120809	0.010125	0.119318	2154	497.167	1656.83	2	5	0.00120712	0.010057
Rro01G002030.1	Rroptg000012lG001450.1	0.269419	2.25696	0.119373	714	167.25	546.75	123.75	119.25	0.226337	0.713004
Rro07G001380.1	Rro07G032700.1	0.237304	1.98449	0.11958	390	88.5	301.5	61.3333	61.6667	0.203427	0.696798
Rro01G018210.1	Rro02G035120.1	0.206167	1.72404	0.119584	873	193.417	679.583	122.5	130.5	0.180258	0.674709
Rro04G005650.1	Rro05G003590.1	0.185596	1.55165	0.119612	471	107.083	363.917	59.8333	70.1667	0.164415	0.655253
Rro04G001440.1	Rro06G003930.1	0.389012	3.25129	0.119649	1530	354.083	1175.92	356.917	262.083	0.303522	0.740174
Rro03G022040.1	Rro06G033490.1	0.377847	3.15407	0.119797	993	229.083	763.917	226.75	169.25	0.296826	0.738814
Rro01G016000.1	Rro02G007690.1	0.130442	1.0884	0.119848	1560	392.083	1167.92	139.833	225.167	0.119729	0.574283
Rro05G012910.1	Rro07G030100.1	0.155523	1.29708	0.119903	1176	268.25	907.75	127.5	165.5	0.140457	0.616962
Rro04G003730.1	Rro05G001120.1	0.314636	2.62238	0.119981	498	112.75	385.25	99	82	0.256976	0.727273
Rro03G026170.1	Rro04G026520.1	0.0544565	0.453601	0.120054	5499	1240.83	4258.17	223.667	422.333	0.0525265	0.340363
Rro06G025660.1	Rro07G019570.1	0.0870768	0.725012	0.120104	2793	644.083	2148.92	176.667	299.333	0.082212	0.464743
Rro04G026010.1	Rroptg000012lG001140.1	0.0272051	0.226507	0.120107	1206	289	917	24.5	56.5	0.0267176	0.195502
Rro01G026190.1	Rro06G017340.1	0.299378	2.49183	0.120144	1203	285.75	917.25	226.417	206.583	0.246843	0.722951
Rro01G025540.1	Rro02G008040.1	0.12472	1.03768	0.120191	1041	244.667	796.333	91.5	137.5	0.114902	0.561989
Rro04G011780.1	Rro06G000350.1	0.159794	1.32907	0.120231	1635	390.083	1244.92	179.167	242.833	0.143919	0.622517
Rro01G020080.1	Rro02G032790.1	0.304144	2.52946	0.120241	906	209.75	696.25	174.083	151.917	0.25003	0.724275
Rro03G007680.1	Rro03G013800.1	0.186121	1.54755	0.120268	1776	419	1357	223.667	274.333	0.164824	0.654733
Rro06G035910.1	Rro07G011700.1	0.112814	0.937738	0.120305	852	215.5	636.5	66.6667	115.333	0.104739	0.535189
Rro03G004250.1	Rro06G025120.1	0.19005	1.57843	0.120404	5277	1208.67	4068.33	683	796	0.167882	0.658577
Rro02G039000.1	Rro03G033840.1	0.00604598	0.0502118	0.12041	1098	267.667	830.333	5	13	0.00602168	0.0485679
Rro03G036120.1	Rro07G007580.1	0.167178	1.38836	0.120414	1119	251.5	867.5	130	159	0.149856	0.632207
Rro02G027780.1	Rro03G025400.1	0.438365	3.63875	0.120471	2385	529.583	1855.42	615.917	394.083	0.331956	0.744138
Rro04G024430.1	Rro05G026870.1	0.276027	2.28976	0.120548	4599	1025.42	3573.58	825.25	732.75	0.230931	0.714588
Rro03G036900.1	Rro07G007230.1	0.187221	1.55306	0.12055	492	111.25	380.75	63.0833	72.9167	0.165682	0.655431
Rro04G026520.1	Rro07G019590.1	0.055219	0.457871	0.120599	5499	1241.17	4257.83	226.667	425.333	0.0532352	0.342688
Rro05G015020.1	Rro07G005120.1	0.268255	2.2235	0.120645	1407	332.833	1074.17	242.25	236.75	0.225524	0.711317
Rro06G025630.1	Rro07G019680.1	0.0873156	0.723448	0.120694	3405	776.333	2628.67	216.667	360.333	0.0824245	0.464148
Rro01G020160.1	Rro02G001640.1	0.153534	1.27193	0.120709	240	56.3333	183.667	25.5	34.5	0.138838	0.612426
Rro04G010350.1	Rro06G001430.1	0.171769	1.42249	0.120753	1314	314.667	999.333	153.417	200.583	0.153519	0.637447
Rro05G025860.1	Rro07G019590.1	0.0619697	0.512986	0.120802	5337	1206.67	4130.33	245.667	448.333	0.0594787	0.371547
Rro03G000700.1	Rro06G010010.1	0.198426	1.64241	0.120814	1020	226.083	793.917	138.417	150.583	0.174347	0.666052
Rro05G012090.1	Rro07G031140.1	0.230421	1.90539	0.120931	1440	323.5	1116.5	221.5	223.5	0.198388	0.690881
Rro03G001190.1	Rro06G009270.1	0.224017	1.85236	0.120936	876	213.75	662.25	128.25	146.75	0.193658	0.68655
Rro01G002280.1	Rro05G026310.1	0.00241708	0.0199774	0.120991	6393	1420.33	4972.67	12	28	0.00241319	0.0197137
Rro02G027840.1	Rro07G019930.1	0.024522	0.202612	0.12103	1533	358.583	1174.42	28.3333	63.6667	0.0241255	0.177551
Rro06G025390.1	Rro07G019930.1	0.0236444	0.195288	0.121075	1533	358.667	1174.33	27.3333	61.6667	0.0232756	0.171933
Rro02G020200.1	Rro04G025290.1	0.0245985	0.202937	0.121212	3570	863.333	2706.67	65.5	153.5	0.0241995	0.177799
Rro04G012820.1	Rro06G042330.1	0.206594	1.70289	0.121319	2217	495.25	1721.75	310.917	333.083	0.180582	0.672556
Rro06G039270.1	Rro07G008200.1	0.206692	1.70358	0.121328	1662	410.083	1251.92	226.167	275.833	0.180656	0.672628
Rro02G008680.1	Rro06G015640.1	0.183027	1.50802	0.121369	1026	247.083	778.917	126.5	160.5	0.162405	0.649578
Rro02G013390.1	Rro06G044250.1	0.357451	2.94007	0.121579	1431	310.833	1120.17	318.5	228.5	0.284333	0.735121
Rro04G010820.1	Rro06G000960.1	0.220079	1.80836	0.121701	606	135	471	89.8333	92.1667	0.190729	0.682716
Rro04G013050.1	Rro06G042440.1	0.18123	1.48711	0.121868	4221	995.25	3225.75	519.333	643.667	0.160996	0.646739
Rro05G017470.1	Rro07G025250.1	0.150555	1.2353	0.121877	597	150.417	446.583	60.9167	91.0833	0.136406	0.60554
Rro02G020830.1	Rro05G022630.1	0.203283	1.66778	0.121888	1683	408.167	1274.83	227	273	0.178062	0.668844
Rro03G022350.1	Rro06G033140.1	0.195188	1.60068	0.121941	1431	323	1108	190.417	213.583	0.171856	0.661249
Rro03G035510.1	Rro06G039250.1	0.221306	1.81447	0.121968	1743	406.75	1336.25	256.083	277.917	0.191643	0.683262
Rro01G023850.1	Rro06G015250.1	0.275998	2.2594	0.122156	1524	348.583	1175.42	271.417	248.583	0.230911	0.713125
Rro03G026170.1	Rro04G024620.1	0.309646	2.53227	0.12228	5166	1156.75	4009.25	1017.08	837.917	0.253684	0.724371
Rro06G028690.1	Rro07G012850.1	0.18774	1.53396	0.12239	2118	513.917	1604.08	266.417	335.583	0.166087	0.652992
Rro02G021260.1	Rro05G021540.1	0.167574	1.36869	0.122434	3798	909.667	2888.33	433.75	572.25	0.150173	0.629077
Rro01G030320.1	Rro02G000350.1	0.179853	1.46805	0.122512	1905	442.75	1462.25	233.833	285.167	0.159913	0.644081
Rro01G023790.1	Rro06G015180.1	0.347644	2.83498	0.122627	414	98.5833	315.417	87.75	72.25	0.278203	0.732883
Rro05G014340.1	Rro07G028100.1	0.160544	1.30897	0.12265	2655	620.167	2034.83	294.083	383.917	0.144525	0.619054
Rro01G029040.1	Rro02G010680.1	0.21184	1.72592	0.12274	1629	367.833	1261.17	232.75	248.25	0.184551	0.674898
Rro03G034300.1	Rro06G037960.1	0.143341	1.16723	0.122805	1365	305.417	1059.58	138.25	180.75	0.130476	0.591814
Rro01G018460.1	Rro02G034910.1	0.356241	2.89995	0.122844	1083	234.917	848.083	240.5	172.5	0.283581	0.734303
Rro02G027560.1	Rro06G025730.1	0.132698	1.07979	0.122892	255	57.6667	197.333	24	33	0.121622	0.572254
Rro01G000780.1	Rro01G001430.1	0.186498	1.51625	0.123	684	154.583	529.417	87.4167	100.583	0.165119	0.650674
Rro06G025740.1	Rroptg000012lG000620.1	0.00687459	0.0558885	0.123005	1320	297.083	1022.92	7	16	0.00684318	0.0538569
Rro07G019930.1	Rroptg000012lG000640.1	0.0245238	0.198914	0.123288	1533	358.667	1174.33	28.3333	62.6667	0.0241272	0.174721
Rro03G023410.1	Rro06G020410.1	0.190704	1.54599	0.123354	690	158	532	89.5833	103.417	0.16839	0.654536
Rro03G005410.1	Rro07G007760.1	0.652083	5.28342	0.123421	675	159.25	515.75	224.667	119.333	0.435612	0.749346
Rro04G007030.1	Rro06G006600.1	0.149482	1.21111	0.123426	1863	435.25	1427.75	193.5	261.5	0.135528	0.600804
Rro03G023860.1	Rro06G028130.1	0.0959238	0.776601	0.123517	894	194.333	699.667	63	94	0.0900429	0.483705
Rro02G027930.1	Rro03G026290.1	0.0618473	0.500601	0.123546	1035	230.667	804.333	47.75	84.25	0.0593659	0.365246
Rro04G025840.1	Rro07G019470.1	0.0736916	0.595957	0.123652	993	235.5	757.5	53.1667	96.8333	0.070187	0.411182
Rro04G013560.1	Rro06G042730.1	0.212094	1.71484	0.123681	708	164	544	100.5	110.5	0.184743	0.67378
Rro01G003590.1	Rro05G025800.1	0.0847417	0.68511	0.123691	3204	735.083	2468.92	197.833	330.167	0.0801296	0.449155
Rro05G014550.1	Rro07G004800.1	0.219707	1.77623	0.123693	2304	523.583	1780.42	339.083	355.917	0.190452	0.679771
Rro04G011480.1	Rro06G000570.1	0.237716	1.9217	0.123701	927	207.083	719.917	146.667	143.333	0.203727	0.692153
Rro01G016410.1	Rro02G007360.1	0.174615	1.41023	0.12382	450	108.167	341.833	53.25	68.75	0.155778	0.635593
Rro03G001790.1	Rro03G020010.1	0.195171	1.57564	0.123867	1101	250.417	850.583	146.167	164.833	0.171843	0.658236
Rro04G024620.1	Rro04G026520.1	0.314281	2.53503	0.123975	5190	1157.75	4032.25	1035.25	838.75	0.256743	0.724466
Rro03G035970.1	Rro07G007710.1	0.177885	1.43434	0.124019	612	143.667	468.333	74.1667	91.8333	0.158363	0.639211
Rro01G022920.1	Rro05G022630.1	0.183297	1.47779	0.124035	1662	413.667	1248.33	203	267	0.162617	0.645447
Rro04G005860.1	Rro06G005310.1	0.160239	1.29159	0.124063	2835	640.167	2194.83	316.667	394.333	0.144278	0.615985
Rro03G034040.1	Rro06G037890.1	0.18542	1.4941	0.124101	1185	284.083	900.917	148	184	0.164277	0.647697
Rro02G025100.1	Rro03G024540.1	0.410726	3.3029	0.124353	1404	320.25	1083.75	342.75	237.25	0.316263	0.740827
Rro07G004000.1	Rro07G029390.1	0.225167	1.81044	0.124371	1794	415.75	1378.25	268.083	283.917	0.19451	0.682902
Rro01G002520.1	Rro03G025600.1	0.49506	3.97899	0.124418	1524	330.083	1193.92	432.667	246.333	0.362393	0.746276
Rro07G019400.1	Rroptg000012lG000650.1	0.21865	1.75671	0.124466	264	59.25	204.75	38.8333	40.1667	0.189662	0.677918
Rro06G027910.1	Rro07G020970.1	0.173536	1.39402	0.124485	2415	556	1859	288	352	0.154922	0.633094
Rro01G002650.1	Rro07G019700.1	0.277102	2.22532	0.124522	5820	1300	4520	1047.17	924.833	0.231674	0.71141
Rro04G002040.1	Rro06G003290.1	0.633484	5.08548	0.124567	1245	269.083	975.917	417.417	201.583	0.427718	0.749148
Rro06G036400.1	Rro07G011300.1	0.285001	2.28726	0.124603	1377	323.667	1053.33	249.75	231.25	0.237104	0.71447
Rro01G016550.1	Rro02G036910.1	0.230839	1.85086	0.12472	837	198.25	638.75	126.917	136.083	0.198695	0.686423
Rro04G004770.1	Rro05G002840.1	0.2378	1.90626	0.124747	1296	297.417	998.583	203.5	205.5	0.203789	0.69095
Rro03G025770.1	Rro05G025170.1	0.0345914	0.277281	0.124752	1227	280.417	946.583	32	65	0.0338058	0.231798
Rro01G003590.1	Rro06G025380.1	0.0511783	0.409505	0.124976	4989	1128.17	3860.83	191	356	0.0494712	0.315556
Rro02G027070.1	Rro05G027510.1	0.248685	1.9889	0.125036	669	161.5	507.5	107.417	112.583	0.211658	0.69711
Rro02G018200.1	Rro04G031640.1	0.190204	1.52109	0.125045	2796	673	2123	356.667	438.333	0.168001	0.651313
Rro03G035530.1	Rro06G039270.1	0.171937	1.37456	0.125085	1668	410.833	1257.17	193.167	258.833	0.153652	0.63002
Rro01G003260.1	Rro07G019930.1	0.025395	0.202828	0.125204	1533	358.25	1174.75	29.3333	63.6667	0.0249699	0.177716
Rro04G001910.1	Rro05G001890.1	0.305563	2.44023	0.125219	1269	286.167	982.833	246.667	206.333	0.250975	0.721025
Rro01G003590.1	Rro04G025660.1	0.050909	0.406172	0.125338	4989	1128.75	3860.25	190	354	0.0492196	0.313621
Rro01G022170.1	Rro02G003420.1	0.197662	1.57574	0.125441	2271	514.75	1756.25	305.167	338.833	0.17376	0.658248
Rro01G027700.1	Rro02G009630.1	0.463381	3.69386	0.125446	1005	237.167	767.833	265.417	176.583	0.34567	0.744554
Rro03G029710.1	Rro06G034190.1	0.1885	1.50193	0.125505	1599	366.083	1232.92	205.5	237.5	0.166678	0.648759
Rro07G019510.1	Rroptg000012lG000560.1	0.0258138	0.205514	0.125606	1179	272.583	906.417	23	49	0.0253746	0.179762
Rro02G001900.1	Rro02G032170.1	0.170458	1.3565	0.12566	1872	422.583	1449.42	221	265	0.152475	0.627095
Rro01G026080.1	Rro02G005660.1	0.118277	0.940598	0.125747	393	91.4167	301.583	33	49	0.109422	0.536007
Rro06G038880.1	Rro07G008420.1	0.309429	2.45724	0.125925	606	135.333	470.667	119.333	97.6667	0.253541	0.721675
Rro01G020580.1	Rro02G032170.1	0.302383	2.40068	0.125957	1635	361.5	1273.5	316.917	260.083	0.248855	0.719456
Rro06G025580.1	Rro07G019590.1	0.0826181	0.655857	0.12597	1947	436.5	1510.5	118.167	190.833	0.0782302	0.43719
Rro02G027970.1	Rro06G025630.1	0.0924422	0.733781	0.125981	3585	814	2771	241	381	0.0869722	0.468059
Rro02G000630.1	Rro06G021450.1	0.300971	2.38549	0.126167	567	128.333	438.667	108.75	92.25	0.24791	0.718831
Rro05G013160.1	Rro07G003660.1	0.401592	3.18232	0.126195	2697	558.917	2138.08	664.833	413.167	0.310948	0.739228
Rro04G018310.1	Rro06G044380.1	0.256547	2.03259	0.126217	2457	565.75	1891.25	410.917	396.083	0.217273	0.700103
Rro04G003950.1	Rro05G001270.1	0.161669	1.27912	0.12639	1614	370	1244	180.917	227.083	0.145431	0.613739
Rro01G017030.1	Rro02G006870.1	0.160527	1.26872	0.126527	1515	370.333	1144.67	165.417	226.583	0.144511	0.611836
Rro01G004030.1	Rro04G004130.1	0.337121	2.65928	0.126772	603	131.917	471.083	127.917	96.0833	0.271537	0.728364
Rro06G041260.1	Rro07G006440.1	0.184671	1.45601	0.126834	1524	352.083	1171.92	191.833	226.167	0.163692	0.642367
Rro03G035710.1	Rro07G007900.1	0.21376	1.68414	0.126925	1692	403	1289	239.75	270.25	0.185997	0.670596
Rro02G012910.1	Rro04G015500.1	0.166942	1.31361	0.127086	1194	292	902	135	181	0.149667	0.619863
Rro06G038680.1	Rro07G008590.1	0.246696	1.9411	0.127091	348	82.4167	265.583	55.8333	57.1667	0.210229	0.69363
Rro01G025840.1	Rro06G016830.1	0.232195	1.82602	0.127159	1332	307.5	1024.5	204.583	210.417	0.199691	0.684282
Rro06G039010.1	Rro07G008310.1	0.290958	2.28673	0.127238	1359	300.583	1058.42	255.25	214.75	0.241162	0.714444
Rro01G020240.1	Rro02G032680.1	0.247144	1.94179	0.127276	891	191.25	699.75	147.333	132.667	0.210551	0.693682
Rro02G018590.1	Rro04G035740.1	0.175483	1.37848	0.127301	2265	507.417	1757.58	275	320	0.156465	0.630645
Rro02G014060.1	Rro04G016890.1	0.286087	2.24688	0.127326	1215	273.917	941.083	223.833	195.167	0.237846	0.712504
Rro02G027320.1	Rro07G019050.1	0.347257	2.72589	0.127392	396	90.5	305.5	84.9167	66.0833	0.27796	0.730203
Rro02G017500.1	Rro04G032540.1	0.305989	2.40013	0.127488	840	194.25	645.75	162.25	139.75	0.251258	0.719434
Rro03G030500.1	Rro06G035130.1	0.336751	2.63958	0.127578	1692	411.75	1280.25	347.333	299.667	0.271301	0.727788
Rro03G004850.1	Rro06G024360.1	0.247315	1.93797	0.127616	834	182.917	651.083	137.167	126.833	0.210675	0.693394
Rro01G003590.1	Rroptg000012lG000550.1	0.0517227	0.405286	0.12762	4989	1127.42	3861.58	193	353	0.0499795	0.313105
Rro01G002140.1	Rro05G026240.1	0.0476666	0.373336	0.127677	840	190.417	649.583	30	56	0.0461835	0.294092
Rro01G001050.1	Rro04G025290.1	0.239043	1.8722	0.12768	957	236	721	147.583	162.417	0.204693	0.688206
Rro04G025660.1	Rro05G025170.1	0.048092	0.37665	0.127684	5499	1237.75	4261.25	198.5	366.5	0.0465826	0.296102
Rro03G033870.1	Rro06G037800.1	0.261997	2.05181	0.127691	1977	451.5	1525.5	337.333	316.667	0.22113	0.701366
Rro01G027160.1	Rro06G018530.1	0.166405	1.30208	0.1278	600	135.417	464.583	69.3333	83.6667	0.149238	0.617846
Rro04G004480.1	Rro06G004030.1	0.239245	1.87123	0.127854	516	116.5	399.5	81.8333	80.1667	0.204839	0.688126
Rro07G003940.1	Rro07G029470.1	0.29426	2.29918	0.127985	2352	543.917	1808.08	440.083	388.917	0.243398	0.71503
Rro05G014650.1	Rro07G004830.1	0.271511	2.12111	0.128004	2010	481.583	1528.42	348.167	339.833	0.227796	0.705658
Rro02G003530.1	Rro02G021960.1	0.211654	1.65346	0.128007	1578	362.417	1215.58	224.167	241.833	0.184411	0.66728
Rro06G037430.1	Rro07G010170.1	0.126686	0.989259	0.128062	417	91	326	38	50	0.116564	0.549451
Rro02G027840.1	Rro07G019510.1	0.0269541	0.210429	0.128091	1179	272.5	906.5	24	50	0.0264755	0.183486
Rro07G019510.1	Rroptg000012lG000110.1	0.0269541	0.210429	0.128091	1179	272.5	906.5	24	50	0.0264755	0.183486
Rro02G010230.1	Rro06G019720.1	0.179739	1.40299	0.128111	387	84.5833	302.417	48.3333	53.6667	0.159824	0.634483
Rro02G005930.1	Rro02G035120.1	0.217932	1.70075	0.128139	909	200.917	708.083	133.917	135.083	0.189126	0.672335
Rro04G006730.1	Rro06G006300.1	0.214013	1.66994	0.128156	1902	426.333	1475.67	274.75	285.25	0.186187	0.669077
Rro02G028070.1	Rro05G026720.1	0.0403474	0.314502	0.12829	1923	429.5	1493.5	58.6667	110.333	0.0392813	0.256888
Rro06G041580.1	Rro07G006210.1	0.233401	1.81861	0.128341	1338	324.25	1013.75	203.333	221.667	0.200575	0.683629
Rro03G031340.1	Rro06G035780.1	0.240501	1.87202	0.128471	2031	474.917	1556.08	320.167	326.833	0.205752	0.688191
Rro05G012610.1	Rro07G030390.1	0.160542	1.24914	0.128522	1602	387.083	1214.92	175.583	235.417	0.144523	0.608181
Rro03G026240.1	Rro07G019590.1	0.00953691	0.0741955	0.128538	951	212.333	738.667	7	15	0.00947653	0.0706436
Rro03G002440.1	Rro06G008530.1	0.308518	2.39882	0.128612	969	231.333	737.667	186.583	166.417	0.252937	0.71938
Rro06G025390.1	Rro07G019510.1	0.0258138	0.200704	0.128616	1179	272.583	906.417	23	48	0.0253746	0.176093
Rro05G008270.1	Rro06G001030.1	0.199317	1.54884	0.128688	1608	365.833	1242.17	217.417	239.583	0.17503	0.654897
Rro04G001630.1	Rro06G003760.1	0.254062	1.97412	0.128696	1740	401.667	1338.33	288.417	279.583	0.215504	0.696058
Rro01G003590.1	Rro02G027830.1	0.0525567	0.408297	0.128722	4989	1127.5	3861.5	196	355	0.0507575	0.314856
Rro05G010030.1	Rro06G002560.1	0.178582	1.3863	0.128819	579	143.75	435.25	69.1667	90.8333	0.158913	0.631884
Rro02G018820.1	Rro04G019320.1	0.392967	3.04274	0.129149	210	48.1667	161.833	49.5	35.5	0.30587	0.737024
Rro04G004620.1	Rro06G004150.1	0.312591	2.41889	0.129229	1485	371.083	1113.92	284.75	267.25	0.25563	0.720189
Rro04G025660.1	Rro07G019570.1	0.0863537	0.667457	0.129377	2793	641.417	2151.58	175.5	283.5	0.0815678	0.44199
Rro05G026880.1	Rro06G026000.1	0.346678	2.67944	0.129385	396	91	305	84.6667	66.3333	0.277596	0.728938
Rro02G028060.1	Rro03G025760.1	0.0838558	0.647847	0.129438	1503	335	1168	92.6667	145.333	0.0793379	0.433831
Rro05G025170.1	Rro07G019270.1	0.0513332	0.396191	0.129567	4782	1083.58	3698.42	183.5	333.5	0.0496158	0.307775
Rro06G039610.1	Rro07G007760.1	0.213431	1.64647	0.129629	753	172.917	580.083	107.75	115.25	0.185749	0.666506
Rro03G026350.1	Rroptg000012lG000310.1	0.22503	1.73552	0.129661	918	202.583	715.417	139.083	136.917	0.194409	0.675854
Rro05G025660.1	Rro07G019930.1	0.0253895	0.195703	0.129735	1533	358	1175	29.3333	61.6667	0.0249645	0.172253
Rro02G001800.1	Rro02G032520.1	0.188619	1.45387	0.129736	1572	365.75	1206.25	201.167	234.833	0.16677	0.64206
Rro03G003120.1	Rro06G007850.1	0.30656	2.36285	0.129741	1062	235.417	826.583	208	169	0.251638	0.717876
Rro02G028070.1	Rro06G025290.1	0.0403474	0.31097	0.129747	1923	429.5	1493.5	58.6667	109.333	0.0392813	0.25456
Rro04G025670.1	Rro07G019930.1	0.0253931	0.195599	0.129822	1533	358.167	1174.83	29.3333	61.6667	0.0249681	0.172173
Rro03G025430.1	Rro04G025630.1	0.27694	2.13157	0.129923	615	138.167	476.833	110.417	97.5833	0.231562	0.706273
Rro06G038670.1	Rro07G008600.1	0.432199	3.32608	0.129942	372	84.3333	287.667	94.5	62.5	0.328505	0.741107
Rro05G008350.1	Rro06G001230.1	0.288194	2.21628	0.130035	2196	516.333	1679.67	401.917	367.083	0.239284	0.710943
Rro03G003560.1	Rro03G017710.1	0.171996	1.32232	0.130071	1143	272.25	870.75	133.833	169.167	0.153699	0.621365
Rro04G008500.1	Rro05G005700.1	0.290859	2.23532	0.13012	1182	271.917	910.083	219.417	193.583	0.241095	0.711922
Rro01G014380.1	Rro05G034250.1	0.214386	1.64718	0.130153	1404	339.917	1064.08	198.417	226.583	0.186467	0.666585
Rro04G002300.1	Rro05G010390.1	0.226948	1.74289	0.130214	990	227	763	149.417	153.583	0.195828	0.676579
Rro04G012980.1	Rro06G042430.1	0.136857	1.05099	0.130218	987	232.917	754.083	94.3333	131.667	0.125097	0.565295
Rro01G026140.1	Rro06G017290.1	0.314057	2.41062	0.130281	372	94	278	71.3333	67.6667	0.256595	0.719858
Rro03G006870.1	Rro06G012600.1	0.200742	1.54081	0.130283	2499	573.25	1925.75	339.167	374.833	0.176122	0.653874
Rro03G027420.1	Rro05G026240.1	0.0476414	0.365571	0.13032	840	190.083	649.917	30	55	0.0461598	0.289347
Rro01G027710.1	Rro02G009680.1	0.178312	1.36756	0.130387	2523	567	1956	310.417	356.583	0.1587	0.628895
Rro04G010100.1	Rro05G008590.1	0.210157	1.61161	0.130401	1314	309.167	1004.83	184.167	204.833	0.183281	0.662534
Rro02G027950.1	Rro07G019570.1	0.0978618	0.749407	0.130586	2739	629.917	2109.08	193.5	298.5	0.091746	0.473872
Rro01G017350.1	Rro02G006710.1	0.291558	2.23211	0.13062	1536	372.083	1163.92	281.167	264.833	0.241569	0.711758
Rro01G016940.1	Rro02G036790.1	0.197728	1.51331	0.13066	1116	264.5	851.5	148	172	0.173811	0.650284
Rro05G026310.1	Rroptg000012lG001660.1	0.49784	3.80872	0.130711	465	107	358	130.25	79.75	0.363827	0.745327
Rro05G012100.1	Rro07G031120.1	0.166565	1.27419	0.130723	405	83.0833	321.917	48.0833	50.9167	0.149366	0.612839
Rro05G015010.1	Rro07G005110.1	0.1988	1.51928	0.130851	1761	418.667	1342.33	234.417	272.583	0.174634	0.651075
Rro02G027930.1	Rro06G025740.1	0.0523936	0.400178	0.130926	1035	229.75	805.25	40.75	71.25	0.0506054	0.31012
Rro05G013510.1	Rro07G003950.1	0.39451	3.0131	0.130932	345	77.1667	267.833	82.1667	56.8333	0.306783	0.736501
Rro02G027830.1	Rro05G025170.1	0.0495798	0.378483	0.130996	5499	1236.5	4262.5	204.5	367.5	0.0479765	0.29721
Rro07G019590.1	Rroptg000012lG000710.1	0.0629823	0.48055	0.131063	4665	1053.58	3611.42	218.167	373.833	0.0604103	0.354821
Rro02G028610.1	Rroptg000012lG000790.1	0.43067	3.28518	0.131095	435	93.1667	341.833	112	69	0.327645	0.740608
Rro03G031730.1	Rro06G036040.1	0.220284	1.67983	0.131135	1635	392.083	1242.92	237.25	262.75	0.190882	0.670138
Rro02G028000.1	Rroptg000012lG000630.1	0.065791	0.501359	0.131225	393	83.4167	309.583	19.5	30.5	0.0629879	0.365634
Rro01G029400.1	Rro02G010900.1	0.338675	2.58062	0.131238	1272	285.25	986.75	268.917	207.083	0.272528	0.725971
Rro07G004010.1	Rro07G029300.1	0.271015	2.06438	0.131282	831	191.667	639.333	145.417	134.583	0.22745	0.702174
Rro02G010410.1	Rro06G019970.1	0.223109	1.69893	0.131323	2376	537.333	1838.67	354.833	361.167	0.192984	0.672146
Rro03G006300.1	Rro03G015010.1	0.157399	1.19846	0.131334	960	240.417	719.583	102.167	143.833	0.14198	0.598267
Rro03G030860.1	Rro06G035510.1	0.199951	1.52209	0.131366	948	213.5	734.5	128.917	139.083	0.175516	0.651444
Rro05G013830.1	Rro07G004270.1	0.31866	2.42455	0.131431	1788	411.917	1376.08	357.25	296.75	0.259614	0.720413
Rro03G026170.1	Rro05G025800.1	0.0970449	0.737565	0.131575	3288	754.917	2533.08	230.583	354.417	0.0910287	0.469478
Rro06G028790.1	Rro07G012760.1	0.385944	2.93324	0.131576	642	134.583	507.417	153.083	98.9167	0.301692	0.734985
Rro05G014570.1	Rro07G027870.1	0.179394	1.36218	0.131696	1953	434.167	1518.83	242.333	272.667	0.159552	0.628023
Rro04G026520.1	Rro06G025380.1	0.0489446	0.371443	0.131769	5499	1235.75	4263.25	202	362	0.0473817	0.29294
Rro01G003280.1	Rro05G026230.1	0.244776	1.85719	0.131799	261	57.5	203.5	42.5	39.5	0.208845	0.686957
Rro02G005220.1	Rro06G017920.1	0.339164	2.57108	0.131915	732	188.333	543.667	148.333	136.667	0.272839	0.725664
Rro03G038070.1	Rro06G041520.1	0.142093	1.07684	0.131953	804	189.833	614.167	79.5	108.5	0.129444	0.571554
Rro01G026240.1	Rro06G017370.1	0.165202	1.25175	0.131977	1368	330.5	1037.5	153.833	201.167	0.148273	0.608674
Rro02G014500.1	Rro04G017530.1	0.187175	1.41819	0.131981	1422	346.917	1075.08	178.083	220.917	0.165646	0.6368
Rro01G025410.1	Rro02G008090.1	0.132426	1.00241	0.132108	1737	431.333	1305.67	158.5	238.5	0.121394	0.552937
Rro04G025660.1	Rro04G026520.1	0.0487011	0.368567	0.132136	5499	1236.33	4262.67	201	360	0.0471536	0.291184
Rro04G026520.1	Rroptg000012lG000030.1	0.0487011	0.368567	0.132136	5499	1236.33	4262.67	201	360	0.0471536	0.291184
Rro01G021580.1	Rro02G039320.1	0.169165	1.2801	0.13215	1194	270.667	923.333	139.833	166.167	0.151444	0.613916
Rro02G007330.1	Rro02G037460.1	0.167521	1.26676	0.132244	573	127.833	445.167	66.8333	78.1667	0.150131	0.611473
Rro02G016550.1	Rro04G033660.1	0.366814	2.77297	0.132282	711	155.75	555.25	161.083	113.917	0.29011	0.731407
Rro04G026070.1	Rro07G019510.1	0.0235116	0.177721	0.132295	1179	271.75	907.25	21	43	0.0231469	0.158234
Rro01G022230.1	Rro02G003440.1	0.24816	1.87528	0.132333	1629	374.75	1254.25	265	258	0.211282	0.688459
Rro03G007000.1	Rro06G012520.1	0.219106	1.6556	0.132342	1575	359.667	1215.33	230.917	240.083	0.190003	0.667516
Rro07G019570.1	Rroptg000012lG000120.1	0.0871876	0.658771	0.132349	2793	640.583	2152.42	177.167	280.833	0.0823106	0.438402
Rro02G018250.1	Rro06G047150.1	0.216943	1.63914	0.132352	618	141.583	476.417	89.75	94.25	0.188386	0.665686
Rro04G004420.1	Rro05G002590.1	0.198719	1.50076	0.132412	1716	422.833	1293.17	225.75	274.25	0.174571	0.648601
Rro03G037510.1	Rro06G040850.1	0.252947	1.90974	0.132451	222	53.1667	168.833	36.25	36.75	0.214709	0.691223
Rro02G009980.1	Rro06G019370.1	0.179358	1.3528	0.132583	462	112	350	55.8333	70.1667	0.159524	0.626488
Rro03G002850.1	Rro03G018250.1	0.468162	3.52998	0.132625	1806	402.75	1403.25	488.667	299.333	0.348239	0.743224
Rro01G017330.1	Rro02G036270.1	0.1776	1.33837	0.1327	492	114.167	377.833	59.75	71.25	0.158139	0.624088
Rro01G002080.1	Rro04G024770.1	0.0164758	0.124141	0.132719	1095	266.583	828.417	13.5	30.5	0.0162961	0.114411
Rro02G013340.1	Rro06G044150.1	0.165476	1.24651	0.132751	1182	286.333	895.667	133	174	0.148493	0.607683
Rro01G028330.1	Rro02G010300.1	0.147801	1.11233	0.132875	1035	251.667	783.333	105.083	145.917	0.134149	0.579801
Rro03G021450.1	Rro06G033980.1	0.310101	2.33278	0.132932	894	198.75	695.25	176.583	142.417	0.253985	0.716562
Rro01G000970.1	Rro01G003040.1	0.174707	1.31425	0.132932	4026	895.333	3130.67	487.917	555.083	0.155851	0.619974
Rro02G031370.1	Rro05G027690.1	0.662174	4.97929	0.132986	1815	403.417	1411.58	620.833	302.167	0.439813	0.749019
Rro07G003000.1	Rro07G030970.1	0.260419	1.95817	0.132991	1419	336.5	1082.5	238.167	233.833	0.220015	0.694898
Rro02G000270.1	Rro06G021910.1	0.159607	1.19839	0.133185	1062	238.333	823.667	118.417	142.583	0.143768	0.598252
Rro03G032950.1	Rro07G010570.1	0.353816	2.65645	0.133191	1326	300.25	1025.75	289.333	218.667	0.28207	0.728282
Rro01G026960.1	Rro06G018720.1	0.193637	1.45369	0.133203	909	209.75	699.25	119.333	134.667	0.170659	0.642034
Rro04G002580.1	Rro05G010090.1	0.193833	1.455	0.133219	1200	271.583	928.417	158.583	174.417	0.170811	0.642222
Rro01G017700.1	Rro06G021920.1	0.714382	5.36037	0.133271	1221	282.333	938.667	432.417	211.583	0.460671	0.74941
Rro03G025750.1	Rro07G019510.1	0.0280879	0.210726	0.133291	1179	272.167	906.833	25	50	0.0275685	0.183711
Rro01G003590.1	Rro07G019270.1	0.0532213	0.398421	0.13358	4782	1083.83	3698.17	190	335	0.0513768	0.309088
Rro06G028220.1	Rro07G013270.1	0.218664	1.63686	0.133587	2259	516.083	1742.92	330.583	343.417	0.189672	0.665429
Rro04G025560.1	Rroptg000012lG000310.1	0.226094	1.69093	0.133709	918	203.333	714.667	139.5	136.5	0.195196	0.671311
Rro03G032590.1	Rro07G010890.1	0.19901	1.48732	0.133804	930	219.167	710.833	124.25	141.75	0.174795	0.646768
Rro02G013220.1	Rro04G015720.1	0.174359	1.30261	0.133853	243	50.1667	192.833	30	31	0.155575	0.61794
Rro03G031340.1	Rro07G011750.1	0.246235	1.83829	0.133948	1947	455	1492	313.167	311.833	0.209897	0.685348
Rro02G027320.1	Rro05G026410.1	0.676513	5.04952	0.133976	504	116.583	387.417	172.667	87.3333	0.445687	0.749107
Rro04G026470.1	Rroptg000012lG000330.1	0.268125	2.00106	0.133991	822	196.167	625.833	141.083	136.917	0.225433	0.697961
Rro02G014020.1	Rro04G016840.1	0.22187	1.65578	0.133997	1380	319.583	1060.42	203.667	213.333	0.192063	0.667536
Rro07G003430.1	Rro07G030210.1	0.204745	1.52685	0.134097	1290	306.333	983.667	176.25	199.75	0.179177	0.652067
Rro02G027970.1	Rro04G024620.1	0.306388	2.28253	0.134232	5175	1154.83	4020.17	1011.17	824.833	0.251524	0.714244
Rro01G002660.1	Rro04G025390.1	0.41169	3.066	0.134276	642	144.083	497.917	157.75	106.25	0.31682	0.73742
Rro03G003150.1	Rro03G018070.1	0.208373	1.55012	0.134424	345	76.5833	268.417	48.8333	50.1667	0.181931	0.65506
Rro01G013610.1	Rro05G035100.1	0.193908	1.44248	0.134427	1170	294.083	875.917	149.667	188.333	0.170869	0.640408
Rro04G026520.1	Rroptg000012lG000550.1	0.049681	0.369275	0.134537	5499	1234.5	4264.5	205	360	0.0480713	0.291616
Rro03G001540.1	Rro03G020190.1	0.377093	2.80268	0.134547	933	216.833	716.167	212.25	158.75	0.29637	0.732129
Rro02G028070.1	Rroptg000012lG000630.1	0.0405643	0.301296	0.134633	1503	333.833	1169.17	46.1667	82.8333	0.0394868	0.248128
Rro05G025800.1	Rroptg000012lG000600.1	0.0977089	0.725676	0.134645	3288	754.667	2533.33	232.083	350.917	0.0916118	0.464996
Rro06G039550.1	Rro07G007810.1	0.250499	1.85995	0.134681	486	100.167	385.833	82.1667	68.8333	0.212959	0.687188
Rro02G027990.1	Rroptg000012lG000590.1	0.00734972	0.0545695	0.134686	1941	437	1504	11	23	0.00731383	0.0526316
Rro03G002830.1	Rro03G018340.1	0.27332	2.02819	0.134761	762	175.167	586.833	134.417	122.583	0.229054	0.69981
Rro05G008560.1	Rro06G001430.1	0.168546	1.25049	0.134784	1311	306.25	1004.75	151.667	186.333	0.15095	0.608435
Rro05G013170.1	Rro07G029940.1	0.368051	2.72838	0.134897	513	108.75	404.25	117.583	79.4167	0.290868	0.730268
Rro03G000450.1	Rro06G010440.1	0.228903	1.69577	0.134985	1815	404.5	1410.5	278.25	271.75	0.19727	0.671817
Rro02G006260.1	Rro02G035690.1	0.282343	2.09138	0.135003	1248	286.75	961.25	226.167	201.833	0.235284	0.703865
Rro03G033130.1	Rro07G010240.1	0.157878	1.16943	0.135004	756	196.417	559.583	79.6667	116.333	0.142368	0.592278
Rro04G009670.1	Rro06G001970.1	0.176296	1.30581	0.135009	1263	298.167	964.833	151.583	184.417	0.157108	0.618502
Rro03G002600.1	Rro03G018730.1	0.290979	2.15524	0.13501	2244	499.083	1744.92	420.833	353.167	0.241177	0.707631
Rro01G027360.1	Rro02G004880.1	0.304988	2.25843	0.135044	1809	472.833	1336.17	334.833	337.167	0.250592	0.713077
Rro05G017210.1	Rro07G025440.1	0.218098	1.61469	0.135071	1290	316.417	973.583	184.25	209.75	0.189249	0.662892
Rro06G041210.1	Rro07G006490.1	0.217546	1.61034	0.135094	2856	694.083	2161.92	408.25	459.75	0.188837	0.662384
Rro01G002730.1	Rro05G025150.1	0.0506188	0.374461	0.135178	1434	320.583	1113.42	54.5	94.5	0.0489484	0.294775
Rro03G024160.1	Rroptg000012lG001130.1	0.409961	3.03229	0.135199	723	153.583	569.417	179.833	113.167	0.31582	0.736842
Rro06G025630.1	Rroptg000012lG000600.1	0.0954663	0.70607	0.135208	3585	814.667	2770.33	248.333	372.667	0.0896402	0.457447
Rro03G004380.1	Rro06G024970.1	0.351878	2.60205	0.135231	822	182	640	179.75	132.25	0.280859	0.726648
Rro04G011870.1	Rro05G007320.1	0.426636	3.15412	0.135263	939	206.75	732.25	238.25	152.75	0.325367	0.738815
Rro03G006390.1	Rro06G012980.1	0.404237	2.98648	0.135356	2346	545.167	1800.83	562.75	401.25	0.312494	0.736013
Rro02G028140.1	Rro05G027590.1	0.526638	3.88922	0.13541	1200	282.917	917.083	347	211	0.378373	0.745803
Rro04G010510.1	Rro06G001250.1	0.275442	2.0336	0.135446	2250	537.25	1712.75	394.833	376.167	0.230526	0.700171
Rro01G023340.1	Rro06G014760.1	0.197384	1.45708	0.135466	2427	547.583	1879.42	326.167	351.833	0.173547	0.64252
Rro05G006280.1	Rro07G032730.1	0.222772	1.64397	0.135509	1560	378.75	1181.25	227.667	252.333	0.192734	0.666227
Rro02G027830.1	Rro04G026520.1	0.0501894	0.370375	0.13551	5499	1235.08	4263.92	207	361	0.0485469	0.292288
Rro06G037910.1	Rro07G009390.1	0.178974	1.32007	0.135579	744	178.75	565.25	90	111	0.159222	0.620979
Rro03G022140.1	Rro06G033470.1	0.510795	3.76638	0.13562	1029	231.75	797.25	295.333	172.667	0.37044	0.745056
Rro06G040810.1	Rro07G006830.1	0.399279	2.94405	0.135622	1524	336.417	1187.58	367.667	247.333	0.309592	0.735199
Rro06G040120.1	Rro07G007350.1	0.407636	3.00201	0.135788	918	202.25	715.75	225.083	148.917	0.314472	0.7363
Rro03G020250.1	Rro06G009020.1	0.339945	2.50064	0.135943	1458	336.667	1121.33	306.5	243.5	0.273335	0.723267
Rro03G033190.1	Rro07G010180.1	0.247002	1.81652	0.135976	1164	251.667	912.333	192	172	0.210449	0.683444
Rro01G027460.1	Rro06G018250.1	0.127064	0.934453	0.135976	279	60.8333	218.167	25.5	32.5	0.116883	0.534247
Rro01G002650.1	Rro06G023080.1	0.260077	1.91217	0.136012	4761	1074.25	3686.75	810.25	742.75	0.219774	0.691413
Rro01G002650.1	Rro06G023080.1	0.260077	1.91217	0.136012	4761	1074.25	3686.75	810.25	742.75	0.219774	0.691413
Rro01G003280.1	Rroptg000012lG000650.1	0.218547	1.60681	0.136013	264	59.1667	204.833	38.8333	39.1667	0.189585	0.661972
Rro04G026250.1	Rro07G020130.1	0.040326	0.296485	0.136014	2166	510.417	1655.58	65	125	0.0392611	0.244898
Rro05G026110.1	Rro06G025480.1	0.463627	3.4082	0.136033	258	57.5	200.5	69.3333	42.6667	0.345802	0.742029
Rro03G006290.1	Rro06G022670.1	0.397136	2.91749	0.136122	1164	241.833	922.167	284.333	177.667	0.308332	0.734666
Rro05G002120.1	Rro06G003660.1	0.367028	2.69554	0.136161	843	182.917	660.083	191.583	133.417	0.290241	0.729385
Rro03G026110.1	Rro05G025770.1	0.0425166	0.312221	0.136175	2166	506.75	1659.25	68.5833	129.417	0.0413339	0.255386
Rro05G013900.1	Rro07G028800.1	0.177069	1.30023	0.136183	2523	576.5	1946.5	307	356	0.157719	0.61752
Rro05G003110.1	Rro06G004490.1	0.148906	1.09339	0.136188	291	65.1667	225.833	30.5	37.5	0.135055	0.575448
Rro02G009770.1	Rro06G019060.1	0.235332	1.72785	0.136199	4182	979.25	3202.75	646.917	661.083	0.201988	0.675091
Rro05G027360.1	Rro07G019840.1	0.0405567	0.297531	0.136311	2166	506.917	1659.08	65.5	124.5	0.0394796	0.245602
Rro02G009050.1	Rro06G015270.1	0.280376	2.05668	0.136324	1206	277.667	928.333	217.167	194.833	0.233932	0.701681
Rro03G033420.1	Rro06G037340.1	0.136035	0.997684	0.136351	387	86.25	300.75	37.4167	47.5833	0.124411	0.551691
Rro05G006110.1	Rro07G001510.1	0.249088	1.82667	0.136362	2163	515.583	1647.42	349.167	352.833	0.211948	0.684338
Rro03G036600.1	Rro06G040130.1	0.23419	1.71645	0.136439	2784	645.083	2138.92	430.25	434.75	0.201153	0.673944
Rro04G026520.1	Rro07G019270.1	0.0523326	0.383466	0.136473	4782	1082.58	3699.42	187	325	0.0505485	0.300208
Rro01G001220.1	Rro05G026220.1	0.0225764	0.165364	0.136525	1098	266.167	831.833	18.5	39.5	0.02224	0.148403
Rro04G012250.1	Rro05G007020.1	0.251543	1.84212	0.136551	1140	257.167	882.833	188.667	176.333	0.213706	0.685677
Rro02G021090.1	Rro05G022390.1	0.157473	1.15313	0.136562	2190	543.75	1646.25	233.833	320.167	0.14204	0.588812
Rro02G017510.1	Rro06G047690.1	0.195184	1.42876	0.136611	3015	719.917	2295.08	394.417	459.583	0.171853	0.638384
Rro01G027310.1	Rro02G004840.1	0.244319	1.78786	0.136655	276	66.5833	209.417	43.6667	45.3333	0.208516	0.680851
Rro01G004570.1	Rro04G026620.1	0.453418	3.31561	0.136753	654	140.917	513.083	174.583	104.417	0.340263	0.740982
Rro01G020190.1	Rro02G001670.1	0.281527	2.05748	0.136831	1119	259.833	859.167	201.667	182.333	0.234724	0.701732
Rro04G004990.1	Rro05G003130.1	0.554464	4.03492	0.137416	252	54.25	197.75	77.5	40.5	0.391909	0.746544
Rro04G008790.1	Rro05G001570.1	0.212101	1.54323	0.13744	3474	807.75	2666.25	492.583	528.417	0.184748	0.654183
Rro02G005560.1	Rro06G017470.1	0.255661	1.8595	0.137489	438	89.5	348.5	75.5	61.5	0.216643	0.687151
Rro01G017880.1	Rro02G035650.1	0.267911	1.94845	0.137499	351	78.75	272.25	61.3333	54.6667	0.225283	0.69418
Rro01G016140.1	Rro02G007490.1	0.280457	2.03927	0.137528	1149	274.667	874.333	204.583	192.417	0.233988	0.700546
Rro02G018220.1	Rro06G047200.1	0.517575	3.76073	0.137626	1848	409.833	1438.17	537.667	305.333	0.373856	0.745018
Rro01G024350.1	Rro06G015580.1	0.180764	1.3119	0.137788	1095	253	842	135.25	156.75	0.160629	0.619565
Rro01G025200.1	Rro06G016340.1	0.187471	1.35911	0.137936	2061	479	1582	262.417	300.583	0.165877	0.627523
Rro01G003700.1	Rroptg000012lG000620.1	0.0751902	0.545059	0.137949	2667	605.333	2061.67	147.5	234.5	0.0715441	0.38739
Rro01G028760.1	Rro02G010510.1	0.231592	1.67853	0.137972	1791	416.667	1374.33	273.833	279.167	0.199248	0.67
Rro05G013810.1	Rro07G029010.1	0.162304	1.17607	0.138005	2091	513.333	1577.67	230.25	304.75	0.145943	0.593669
Rro03G035310.1	Rro06G039050.1	0.192602	1.39315	0.138249	912	229.083	682.917	116	145	0.16986	0.632957
Rro04G008340.1	Rro05G005600.1	0.191718	1.38643	0.138282	3639	798.25	2840.75	480.583	504.417	0.169175	0.631903
Rro04G026060.1	Rro05G025510.1	0.00446918	0.0322867	0.138422	4635	1044.25	3590.75	16	33	0.00445589	0.0316016
Rro06G036810.1	Rro07G010850.1	0.214103	1.54616	0.138474	1089	252.333	836.667	155.833	165.167	0.186255	0.654557
Rro01G002380.1	Rroptg000012lG000650.1	0.209202	1.51013	0.138533	264	59.5	204.5	37.3333	38.6667	0.182559	0.64986
Rro03G035360.1	Rro06G039060.1	0.134503	0.969355	0.138755	897	222.25	674.75	83.0833	120.917	0.123132	0.544057
Rro04G005480.1	Rro06G004950.1	0.210918	1.51995	0.138767	660	146.917	513.083	94.3333	95.6667	0.183856	0.651163
Rro06G025200.1	Rro07G020550.1	0.276756	1.99428	0.138775	1047	228.917	818.083	189.333	159.667	0.231435	0.697488
Rro03G020650.1	Rro06G009620.1	0.250267	1.80311	0.138797	1047	249.667	797.333	169.667	170.333	0.212793	0.682243
Rro03G026170.1	Rro06G026020.1	0.0848544	0.610876	0.138906	4407	1005.33	3401.67	272.917	420.083	0.0802303	0.417855
Rro03G032590.1	Rro06G036760.1	0.233706	1.68205	0.138941	1167	269.75	897.25	180.167	180.833	0.200799	0.670374
Rro03G029530.1	Rro06G033860.1	0.232336	1.67152	0.138996	513	107.583	405.417	81	72	0.199794	0.669249
Rro05G017600.1	Rro07G025030.1	0.342298	2.46151	0.13906	1089	263.333	825.667	226.917	190.083	0.274828	0.721835
Rro05G004310.1	Rro06G005970.1	0.180435	1.29532	0.139298	1338	314.333	1023.67	164.167	193.833	0.160371	0.616649
Rro05G007050.1	Rro06G000170.1	0.164527	1.18074	0.139342	1473	354.417	1118.58	165.25	210.75	0.147732	0.594639
Rro04G026090.1	Rro07G019310.1	0.0612351	0.439372	0.13937	1182	272.167	909.833	53.5	90.5	0.058802	0.332517
Rro05G025660.1	Rro07G019510.1	0.02808	0.201269	0.139515	1179	271.917	907.083	25	48	0.0275609	0.176525
Rro01G016700.1	Rro02G037190.1	0.239052	1.71179	0.139651	1212	289.917	922.083	188.75	195.25	0.2047	0.673469
Rro07G004550.1	Rro07G028220.1	0.266149	1.90575	0.139656	312	68.75	243.25	54.5	47.5	0.224049	0.690909
Rro02G028170.1	Rro03G027510.1	0.0467781	0.334528	0.139833	1170	271.417	898.583	40.75	73.25	0.0453492	0.26988
Rro03G027500.1	Rro05G026160.1	0.0793147	0.567124	0.139854	1167	270.167	896.833	67.5	107.5	0.0752648	0.397903
Rro04G026100.1	Rroptg000012lG000490.1	0.249773	1.78558	0.139883	1611	379.667	1231.33	261.583	258.417	0.212439	0.680641
Rro04G018160.1	Rro06G044450.1	0.167444	1.19686	0.139902	1755	421.167	1333.83	200.167	251.833	0.150069	0.597942
Rro06G038600.1	Rro07G008740.1	0.435541	3.11053	0.140022	1188	275.917	912.083	301.333	203.667	0.330379	0.738146
Rro03G007920.1	Rro03G013440.1	0.18466	1.31785	0.140122	1341	307.5	1033.5	169.167	190.833	0.163683	0.620596
Rro01G025140.1	Rro06G016300.1	0.219755	1.56787	0.140161	1881	432.083	1448.92	276	284	0.190487	0.657281
Rro01G022510.1	Rro02G021310.1	0.260117	1.85087	0.140537	1593	372.583	1220.42	268.25	255.75	0.219802	0.686424
Rro01G020920.1	Rro02G002170.1	0.143694	1.02173	0.140637	354	81.25	272.75	35.6667	45.3333	0.130767	0.557949
Rro01G022230.1	Rro02G022110.1	0.184192	1.30916	0.140694	1698	387.667	1310.33	214	240	0.163317	0.619089
Rro01G017530.1	Rro02G006530.1	0.156074	1.10925	0.140702	3084	681.083	2402.92	338.583	394.417	0.140905	0.579102
Rro02G028080.1	Rro05G027360.1	0.0375602	0.266703	0.140832	2079	489	1590	58.25	109.75	0.0366352	0.224438
Rro05G011440.1	Rro07G002450.1	0.204132	1.4491	0.140867	906	216.333	689.667	123.25	138.75	0.17871	0.641371
Rro06G036680.1	Rro07G010980.1	0.180829	1.28292	0.140951	612	127.083	484.917	77.9167	78.0833	0.160681	0.614426
Rro05G026020.1	Rroptg000012lG000620.1	0.0368507	0.261361	0.140995	2841	648.75	2192.25	78.8333	143.167	0.03596	0.220681
Rro04G001730.1	Rro06G003650.1	0.280343	1.98691	0.141095	1086	261.25	824.75	192.917	182.083	0.233909	0.69697
Rro04G023900.1	Rroptg000012lG002160.1	0.0048509	0.0343641	0.141162	2427	565.667	1861.33	9	19	0.00483524	0.0335887
Rro05G010680.1	Rro07G032180.1	0.262509	1.85963	0.141162	1701	384.917	1316.08	291.5	264.5	0.221491	0.687162
Rro02G028090.1	Rro05G027370.1	0.0441807	0.312882	0.141206	2163	508.167	1654.83	71	130	0.0429046	0.255822
Rro04G006290.1	Rro05G004280.1	0.211065	1.49299	0.141371	1569	363.167	1205.83	221.833	235.167	0.183967	0.647545
Rro02G017090.1	Rro04G033180.1	0.278975	1.97257	0.141428	1755	419.333	1335.67	311.167	291.833	0.232967	0.695946
Rro04G025480.1	Rro04G026570.1	0.21405	1.51325	0.14145	618	135.583	482.417	89.8333	88.1667	0.186215	0.650277
Rro02G018840.1	Rro04G019440.1	0.187938	1.32716	0.14161	1545	371	1174	195.167	230.833	0.166241	0.622192
Rro02G027700.1	Rroptg000012lG000620.1	0.0419937	0.29644	0.14166	1500	336.917	1163.08	47.5	82.5	0.0408397	0.244868
Rro01G007890.1	Rro04G013470.1	0.308164	2.1752	0.141671	1134	270.667	863.333	218.167	191.833	0.252703	0.708744
Rro03G037760.1	Rro07G006540.1	0.4193	2.95831	0.141736	1227	279.75	947.25	304.25	205.75	0.321193	0.735478
Rro06G025810.1	Rroptg000012lG000440.1	0.341953	2.41203	0.14177	372	78.25	293.75	80.6667	56.3333	0.27461	0.719915
Rro07G003230.1	Rro07G030710.1	0.278938	1.96684	0.14182	999	240.583	758.417	176.667	167.333	0.232941	0.695532
[truncated: 3,921 more rows]
