# Supplementary material for: Chromosome-scale genome, together with transcriptome and metabolome, provides insights into the evolution and anthocyanin biosynthesis of Rubus rosaefolius Sm. (Rosaceae)
Source: Hortic Res. 2024 Mar 2;11(4):uhae064. doi: 10.1093/hr/uhae064 (PMC11060340; doi:10.1093/hr/uhae064)
Supplement: Web_Material_uhae064 [file web_material_uhae064.zip › Dataset 8 Metabolite profiles of young, coloring and mature berries.xlsx]

## Sheet: Sheet1
#ID	Name	Young berry3 (N1-1)	Young berry2 (N1-2)	Young berry1 (N1-3)	Coloring berry1 (N2-1)	Coloring berry2 (N2-2)	Coloring berry (N2-3)	Mature berry1 (N3-1)	Mature berry2 (N3-2)	Mature berry3 (N3-3)	N1_vs_N2_log2FC	N1_vs_N2_Pvalue	N1_vs_N2_VIP	N1_vs_N2_(FC_1_Pvalue_0.05_VIP_1)_regulated	N1_vs_N3_log2FC	N1_vs_N3_Pvalue	N1_vs_N3_VIP	N1_vs_N3_(FC_1_Pvalue_0.05_VIP_1)_regulated	N2_vs_N3_log2FC	N2_vs_N3_Pvalue	N2_vs_N3_VIP	N2_vs_N3_(FC_1_Pvalue_0.05_VIP_1)_regulated	Formula	Class I	Class II	KEGG_annotation	KEGG_pathway_annotation	LM_ID(lipidmaps)	CATEGORY(lipidmaps)	MAIN_CLASS(lipidmaps)	SUB_CLASS	HMDB_ID	CAS	kingdom(HMDB)	super_class(HMDB)	HMDB_taxonomy	sub_class(HMDB)	species
meta_16	3-Hydroxy-L-phenylalanine	909957	720803	664917	998643	999542	724164	4.29091e+06	3.62775e+06	3.90084e+06	0.245932	0.296767	0.863101	unchanged	2.36418	0.00130906	1.23726	up	2.11825	0.000959408	1.26128	up	C9H11NO3	Amino acids and derivatives	Amino acids and derivatives	--	--	--	--	--	--	--	--	--	--	--	--	--
meta_23	Lys-Gly	2.62953e+06	2.76759e+06	3.15097e+06	2.91062e+06	2.86091e+06	3.09826e+06	2.97179e+06	3.66776e+06	2.88288e+06	0.0532978	0.579556	0.463032	unchanged	0.155729	0.340624	0.605396	unchanged	0.102431	0.477275	0.494042	unchanged	C8H17N3O3	Amino acids and derivatives	Amino acids and derivatives	--	--	--	--	--	--	HMDB0304784	--	Organic compounds	Organic acids and derivatives	Carboxylic acids and derivatives	Amino acids, peptides, and analogues	Animals
meta_27	N-α-Acetyl-L-ornithine	902674	394748	397359	145731	163877	115316	400462	138948	184841	-1.99582	0.128083	1.27339	unchanged	-1.22654	0.186533	0.816031	unchanged	0.769284	0.340931	0.662956	unchanged	C7H14N2O3	Amino acids and derivatives	Amino acids and derivatives	--	--	--	--	--	--	--	--	--	--	--	--	--
meta_31	L-Asparagine	3.92362e+06	4.01301e+06	4.67696e+06	1.75383e+06	1.88199e+06	1.63127e+06	683973	568934	574655	-1.2599	0.00562898	1.6099	down	-2.78699	0.003631	1.23672	down	-1.52709	0.000780101	1.26095	down	C4H8N2O3	Amino acids and derivatives	Amino acids and derivatives	--	--	--	--	--	--	--	--	--	--	--	--	--
meta_32	S-Methyl-L-cysteine	271246	228357	210261	316415	285940	199130	1.14162e+06	855214	1.03767e+06	0.175134	0.496074	0.59247	unchanged	2.09585	0.00900273	1.21816	up	1.92072	0.00566385	1.23739	up	C4H9NO2S	Amino acids and derivatives	Amino acids and derivatives	C22040	ABC transporters(ko02010)	--	--	--	--	HMDB0302211	--	Organic compounds	Organic acids and derivatives	Carboxylic acids and derivatives	Amino acids, peptides, and analogues	Animals
meta_37	Glu-Phe	178534	63815.4	57887.8	51155	48014.6	35602.9	51222.9	39368.3	56984.2	-1.15558	0.294591	0.93045	unchanged	-1.02465	0.323853	0.674345	unchanged	0.130926	0.576873	0.369782	unchanged	C14H18N2O5	Amino acids and derivatives	Amino acids and derivatives	--	--	--	--	--	--	HMDB0029156	20556-22-3	Organic compounds	Organic acids and derivatives	Carboxylic acids and derivatives	Amino acids, peptides, and analogues	Animals
meta_39	DL-Methionine	2.2322e+06	2.86893e+06	2.71811e+06	1.31494e+06	1.29681e+06	1.19764e+06	3.57266e+06	3.71524e+06	2.95147e+06	-1.03747	0.0172468	1.57752	down	0.389029	0.0585814	0.997636	unchanged	1.42649	0.0103589	1.24357	up	C5H11NO2S	Amino acids and derivatives	Amino acids and derivatives	C01733	--	--	--	--	--	HMDB0033951	59-51-8	Organic compounds	Organic acids and derivatives	Carboxylic acids and derivatives	Amino acids, peptides, and analogues	Animals
meta_41	N-Monomethyl-L-arginine	2.88757e+06	1.85834e+06	1.53901e+06	1.28355e+06	961894	880139	1.12921e+06	784622	248469	-1.00777	0.11228	1.27779	unchanged	-1.53933	0.0563451	1.02221	unchanged	-0.53156	0.34401	0.626472	unchanged	C7H16N4O2	Amino acids and derivatives	Amino acids and derivatives	C03884	--	--	--	--	--	HMDB0029416	17035-90-4	Organic compounds	Organic acids and derivatives	Carboxylic acids and derivatives	Amino acids, peptides, and analogues	Animals
meta_42	D-Ornithine	190662	306636	412960	111331	136855	204541	61503.9	41788.2	67393	-1.00764	0.126353	1.2179	unchanged	-2.41494	0.0596499	1.10502	unchanged	-1.4073	0.0682076	1.08525	unchanged	C5H12N2O2	Amino acids and derivatives	Amino acids and derivatives	C00515	D-Amino acid metabolism(ko00470);;Metabolic pathways(ko01100);;Biosynthesis of secondary metabolites(ko01110)	--	--	--	--	HMDB0003374	348-66-3	Organic compounds	Organic acids and derivatives	Carboxylic acids and derivatives	Amino acids, peptides, and analogues	Animals
meta_45	4-Hydroxy-L-Isoleucine	197122	436805	377580	353037	374509	183910	346387	125478	288578	-0.150261	0.74109	0.279754	unchanged	-0.411594	0.440842	0.49142	unchanged	-0.261333	0.604034	0.344786	unchanged	C6H13NO3	Amino acids and derivatives	Amino acids and derivatives	--	--	--	--	--	--	--	--	--	--	--	--	--
meta_46	N-Acetyl-L-phenylalanine	1.29773e+06	1.26228e+06	1.52203e+06	1.69855e+06	1.39797e+06	1.85141e+06	452770	694898	456428	0.277538	0.152837	1.0734	unchanged	-1.34753	0.00193735	1.20245	down	-1.62507	0.00412583	1.22698	down	C11H13NO3	Amino acids and derivatives	Amino acids and derivatives	C03519	Phenylalanine metabolism(ko00360);;Metabolic pathways(ko01100)	--	--	--	--	HMDB0000512	2018-61-3	Organic compounds	Organic acids and derivatives	Carboxylic acids and derivatives	Amino acids, peptides, and analogues	Microbe,Animals
meta_49	N,N'-Dimethylarginine;SDMA	428931	351023	337627	251873	244582	158688	139836	98067.5	32330.5	-0.7705	0.0203423	1.44098	down	-2.0481	0.00269875	1.19524	down	-1.2776	0.0415114	1.05574	down	C8H18N4O2	Amino acids and derivatives	Amino acids and derivatives	--	--	--	--	--	--	--	--	--	--	--	--	--
meta_52	Val-Pro	450241	422794	373635	361080	347071	225494	279386	301606	300906	-0.417134	0.120435	1.19364	unchanged	-0.499396	0.0234985	1.16335	down	-0.0822627	0.729125	0.246883	unchanged	C10H18N2O3	Amino acids and derivatives	Amino acids and derivatives	--	--	--	--	--	--	HMDB0029135	20488-27-1	Organic compounds	Organic acids and derivatives	Carboxylic acids and derivatives	Amino acids, peptides, and analogues	Animals
meta_53	Kainic acid	781063	914111	518265	471300	879366	346166	305456	643907	307390	-0.383446	0.439288	0.599557	unchanged	-0.816589	0.120129	0.875455	unchanged	-0.433143	0.501187	0.445186	unchanged	C10H15NO4	Amino acids and derivatives	Amino acids and derivatives	--	--	--	--	--	--	HMDB0253757	--	Organic compounds	Organic acids and derivatives	Carboxylic acids and derivatives	Amino acids, peptides, and analogues	Animals
meta_55	Pro-Asn	216398	193705	329516	289503	232601	234451	257262	200921	218701	0.0326615	0.910639	0.0612427	unchanged	-0.127875	0.679218	0.281461	unchanged	-0.160536	0.348708	0.597882	unchanged	C9H15N3O4	Amino acids and derivatives	Amino acids and derivatives	--	--	--	--	--	--	HMDB0029012	--	Organic compounds	Organic acids and derivatives	Carboxylic acids and derivatives	Amino acids, peptides, and analogues	Animals
meta_57	DL-Threonine	515857	555845	560749	633747	526356	605674	955320	827476	786544	0.113264	0.302642	0.817986	unchanged	0.654357	0.0193038	1.18193	up	0.541094	0.0163203	1.16175	up	C4H9NO3	Amino acids and derivatives	Amino acids and derivatives	--	--	--	--	--	--	--	--	--	--	--	--	--
meta_69	Gln-Gly	3.04888e+06	3.11399e+06	3.67799e+06	3.42715e+06	3.19796e+06	3.02391e+06	3.55806e+06	4.39955e+06	3.08435e+06	-0.0284018	0.799033	0.25576	unchanged	0.166142	0.423568	0.523959	unchanged	0.194544	0.35128	0.636979	unchanged	C7H13N3O4	Amino acids and derivatives	Amino acids and derivatives	--	--	--	--	--	--	HMDB0028797	2650-65-9	Organic compounds	Organic acids and derivatives	Carboxylic acids and derivatives	Amino acids, peptides, and analogues	Animals
meta_71	L-Arginine	6.88735e+07	4.07932e+07	2.61666e+07	1.81336e+07	1.64353e+07	1.44924e+07	1.76851e+07	1.2191e+07	1.41637e+07	-1.46918	0.146375	1.23061	unchanged	-1.62496	0.13245	0.962117	unchanged	-0.155779	0.439915	0.508956	unchanged	C6H14N4O2	Amino acids and derivatives	Amino acids and derivatives	--	--	--	--	--	--	--	--	--	--	--	--	--
meta_75	L-Isoleucyl-L-Aspartate	669919	709167	700100	751606	684430	445946	365920	301535	524012	-0.143766	0.552815	0.548551	unchanged	-0.803279	0.0426544	1.13646	down	-0.659514	0.120813	0.905451	unchanged	C10H18N2O5	Amino acids and derivatives	Amino acids and derivatives	--	--	--	--	--	--	HMDB0028903	--	Organic compounds	Organic acids and derivatives	Carboxylic acids and derivatives	Amino acids, peptides, and analogues	Animals
meta_81	L-Leucyl-L-Leucine	382667	140600	171560	103764	103546	60273.5	76138.3	46221.2	83340.7	-1.37667	0.19861	1.10391	unchanged	-1.75611	0.16262	0.907574	unchanged	-0.379443	0.328064	0.622986	unchanged	C12H24N2O3	Amino acids and derivatives	Amino acids and derivatives	C11332	--	--	--	--	--	HMDB0254039	--	Organic compounds	Organic acids and derivatives	Carboxylic acids and derivatives	Amino acids, peptides, and analogues	Animals
meta_91	Phe-Thr	221508	89459.9	112635	85450.3	76356.9	50417.5	41084.8	40298.6	39110.3	-0.997119	0.220977	1.05023	unchanged	-1.81375	0.131112	0.971389	unchanged	-0.816636	0.0999533	1.04965	unchanged	C13H18N2O4	Amino acids and derivatives	Amino acids and derivatives	--	--	--	--	--	--	HMDB0029005	51352-44-4	Organic compounds	Organic acids and derivatives	Carboxylic acids and derivatives	Amino acids, peptides, and analogues	Animals
meta_92	L-Prolyl-L-Phenylalanine	572256	620751	524742	581028	538650	362783	339069	277343	411911	-0.212525	0.366389	0.778655	unchanged	-0.740226	0.011001	1.15248	down	-0.527701	0.138938	0.891141	unchanged	C14H18N2O3	Amino acids and derivatives	Amino acids and derivatives	--	--	--	--	--	--	HMDB0011179	13589-02-1	Organic compounds	Organic acids and derivatives	Carboxylic acids and derivatives	Amino acids, peptides, and analogues	Animals
meta_99	L-Glutamic acid	465415	664284	711324	686580	741797	581861	718903	801584	748297	0.126859	0.565948	0.50444	unchanged	0.301411	0.191566	0.835154	unchanged	0.174552	0.20115	0.805712	unchanged	C5H9NO4	Amino acids and derivatives	Amino acids and derivatives	C00302	Cyanoamino acid metabolism(ko00460);;Metabolic pathways(ko01100)	--	--	--	--	HMDB0060475	138-16-9	Organic compounds	Organic acids and derivatives	Carboxylic acids and derivatives	Amino acids, peptides, and analogues	Animals
meta_105	L-Valine	6.61973e+06	6.70984e+06	7.1403e+06	6.76421e+06	7.022e+06	5.80009e+06	3.10616e+07	2.58113e+07	2.3945e+07	-0.0636584	0.524652	0.545761	unchanged	1.98117	0.0106951	1.22045	up	2.04483	0.00909678	1.24603	up	C5H11NO2	Amino acids and derivatives	Amino acids and derivatives	C00183	Valine, leucine and isoleucine degradation(ko00280);;Valine, leucine and isoleucine biosynthesis(ko00290);;Penicillin and cephalosporin biosynthesis(ko00311);;Cyanoamino acid metabolism(ko00460);;Pantothenate and CoA biosynthesis(ko00770);;Glucosinolate biosynthesis(ko00966);;Aminoacyl-tRNA biosynthesis(ko00970);;Metabolic pathways(ko01100);;Biosynthesis of secondary metabolites(ko01110);;2-Oxoca…	--	--	--	--	HMDB0000883	72-18-4	Organic compounds	Organic acids and derivatives	Carboxylic acids and derivatives	Amino acids, peptides, and analogues	Microbe,Animals
meta_123	Pyroglutamic acid	843846	892822	829328	1.01582e+06	764276	102569	1.70662e+06	45767	1.58634e+06	-0.446744	0.491158	0.638446	unchanged	0.379777	0.677643	0.291105	unchanged	0.826521	0.478308	0.477449	unchanged	C5H7NO3	Amino acids and derivatives	Amino acids and derivatives	C01879	Glutathione metabolism(ko00480);;Metabolic pathways(ko01100)	--	--	--	--	HMDB0000267	98-79-3	Organic compounds	Organic acids and derivatives	Carboxylic acids and derivatives	Amino acids, peptides, and analogues	Microbe,Animals
meta_130	Arginine methyl ester	2.57163e+06	2.09222e+06	1.6687e+06	1.29883e+06	1.02929e+06	815085	970586	870849	941886	-1.01055	0.035739	1.43438	down	-1.18598	0.0437403	1.14051	down	-0.175431	0.483623	0.492874	unchanged	C7H16N4O2	Amino acids and derivatives	Amino acids and derivatives	--	--	--	--	--	--	--	--	--	--	--	--	--
meta_137	Cycloleucine	1.77765e+06	1.87112e+06	1.65555e+06	1.68806e+06	1.91679e+06	2.25238e+06	3.74443e+06	4.32702e+06	2.78272e+06	0.143051	0.381951	0.783666	unchanged	1.03301	0.051981	1.1201	unchanged	0.889958	0.0524654	1.10407	unchanged	C6H11NO2	Amino acids and derivatives	Amino acids and derivatives	C03969	--	--	--	--	--	HMDB0062225	52-52-8	Organic compounds	Organic acids and derivatives	Carboxylic acids and derivatives	Amino acids, peptides, and analogues	Animals,Plants
meta_147	Ser-Trp	168133	145613	127981	119843	109244	79940.3	58854.2	57794.2	59517.8	-0.515419	0.056684	1.30789	unchanged	-1.32622	0.0166525	1.20677	down	-0.810797	0.0652975	1.1211	unchanged	C14H17N3O4	Amino acids and derivatives	Amino acids and derivatives	--	--	--	--	--	--	HMDB0029050	94421-70-2	Organic compounds	Organic acids and derivatives	Carboxylic acids and derivatives	Amino acids, peptides, and analogues	Animals
meta_149	S-(Methyl)glutathione	7.13989e+06	9.21893e+06	9.06356e+06	1.44964e+07	1.62771e+07	8.38686e+06	2.74938e+06	3.54412e+06	4.55437e+06	0.623293	0.188858	1.1305	unchanged	-1.22869	0.00546775	1.17801	down	-1.85198	0.0527037	1.13075	unchanged	C11H19N3O6S	Amino acids and derivatives	Amino acids and derivatives	--	--	--	--	--	--	--	--	--	--	--	--	--
meta_154	Homoarginine	395161	339033	321309	202362	200964	140421	207707	173712	168891	-0.956919	0.00495025	1.54207	down	-0.939612	0.00627172	1.19463	down	0.0173061	0.932101	0.0585098	unchanged	C7H16N4O2	Amino acids and derivatives	Amino acids and derivatives	C01924	--	--	--	--	--	HMDB0000670	156-86-5	Organic compounds	Organic acids and derivatives	Carboxylic acids and derivatives	Amino acids, peptides, and analogues	Animals
meta_166	L-Phenylalanine	8.83315e+06	7.85464e+06	8.009e+06	8.0397e+06	8.48997e+06	4.79399e+06	2.40385e+07	2.17975e+07	2.47782e+07	-0.211868	0.438415	0.676197	unchanged	1.51564	0.00148623	1.23822	up	1.7275	0.000510613	1.2538	up	C9H11NO2	Amino acids and derivatives	Amino acids and derivatives	C02057	--	--	--	--	--	HMDB0250791	63-91-2	Organic compounds	Organic acids and derivatives	Carboxylic acids and derivatives	Amino acids, peptides, and analogues	Animals
meta_169	Oxaceprol	386470	479085	439727	367929	433163	313182	152858	155702	116214	-0.228258	0.224446	0.935091	unchanged	-1.61959	0.0027074	1.22297	down	-1.39133	0.0135951	1.21245	down	C7H11NO4	Amino acids and derivatives	Amino acids and derivatives	--	--	--	--	--	--	HMDB0253913	33996-33-7	Organic compounds	Organic acids and derivatives	Carboxylic acids and derivatives	Amino acids, peptides, and analogues	Animals
meta_170	L-Methionine methyl ester	132071	119392	146256	156800	172348	90721	62042.3	57817.3	61572.8	0.0781873	0.800742	0.247319	unchanged	-1.13232	0.0097345	1.21898	down	-1.21051	0.0860471	1.07729	unchanged	C6H13NO2S	Amino acids and derivatives	Amino acids and derivatives	--	--	--	--	--	--	--	--	--	--	--	--	--
meta_172	N,N-Dimethylglycine	4.72322e+06	5.83832e+06	5.44204e+06	2.92327e+06	2.44664e+06	2.06293e+06	576534	685963	754207	-1.10641	0.00286615	1.58389	down	-2.98832	0.0040836	1.23543	down	-1.88191	0.0153451	1.22612	down	C4H9NO2	Amino acids and derivatives	Amino acids and derivatives	C01026	Glycine, serine and threonine metabolism(ko00260);;Metabolic pathways(ko01100)	--	--	--	--	HMDB0000092	1118-68-9	Organic compounds	Organic acids and derivatives	Carboxylic acids and derivatives	Amino acids, peptides, and analogues	Animals
meta_174	L-Citrulline	1.0546e+06	554992	554582	333572	281167	339926	228982	209880	249125	-1.18075	0.134939	1.26047	unchanged	-1.65336	0.0973895	1.03232	unchanged	-0.472614	0.0221145	1.14383	down	C6H13N3O3	Amino acids and derivatives	Amino acids and derivatives	C00327	Arginine biosynthesis(ko00220);;Metabolic pathways(ko01100);;Biosynthesis of secondary metabolites(ko01110);;Biosynthesis of amino acids(ko01230)	--	--	--	--	HMDB0000904	372-75-8	Organic compounds	Organic acids and derivatives	Carboxylic acids and derivatives	Amino acids, peptides, and analogues	Microbe,Animals
meta_183	L-Homocitrulline	480433	384290	324348	338263	294898	247407	532631	96490.9	410291	-0.433329	0.139226	1.14795	unchanged	-0.194066	0.745565	0.22334	unchanged	0.239262	0.725498	0.249496	unchanged	C7H15N3O3	Amino acids and derivatives	Amino acids and derivatives	C02427	--	--	--	--	--	HMDB0000679	1190-49-4	Organic compounds	Organic acids and derivatives	Carboxylic acids and derivatives	Amino acids, peptides, and analogues	Animals
meta_200	L-Tyrosine	1.12926e+06	833198	726877	1.19329e+06	1.29042e+06	1.0132e+06	5.35216e+06	4.18632e+06	5.07355e+06	0.378833	0.147354	1.13897	unchanged	2.44184	0.00399493	1.22634	up	2.063	0.00656659	1.25021	up	C9H11NO3	Amino acids and derivatives	Amino acids and derivatives	C06420	--	--	--	--	--	--	--	--	--	--	--	--
meta_202	L-Alanyl-L-leucine	127033	144936	170059	155565	155882	69120.6	99380.9	73614.3	96735.4	-0.215985	0.565546	0.504643	unchanged	-0.71262	0.0240568	1.1074	down	-0.496635	0.328384	0.667734	unchanged	C9H18N2O3	Amino acids and derivatives	Amino acids and derivatives	--	--	--	--	--	--	HMDB0251509	--	Organic compounds	Organic acids and derivatives	Carboxylic acids and derivatives	Amino acids, peptides, and analogues	Animals
meta_221	O-Acetylserine	506316	587952	633224	733505	735857	729537	436569	470166	297342	0.348102	0.0512381	1.47849	unchanged	-0.520752	0.0608707	1.00231	unchanged	-0.868853	0.0244048	1.21332	down	C5H9NO4	Amino acids and derivatives	Amino acids and derivatives	C00979	Cysteine and methionine metabolism(ko00270);;Zeatin biosynthesis(ko00908);;Sulfur metabolism(ko00920);;Metabolic pathways(ko01100);;Biosynthesis of secondary metabolites(ko01110);;Carbon metabolism(ko01200);;Biosynthesis of amino acids(ko01230);;Sulfur relay system(ko04122)	--	--	--	--	HMDB0003011	5147-00-2	Organic compounds	Organic acids and derivatives	Carboxylic acids and derivatives	Amino acids, peptides, and analogues	Microbe,Animals
meta_233	L-Lysine	2.09541e+06	1.17053e+06	1.15378e+06	898763	911416	690422	3.43691e+06	2.80736e+06	3.23277e+06	-0.821681	0.17067	1.15245	unchanged	1.10048	0.0155109	1.14627	up	1.92216	0.00262476	1.25547	up	C6H14N2O2	Amino acids and derivatives	Amino acids and derivatives	--	--	--	--	--	--	--	--	--	--	--	--	--
meta_240	S-(5'-Adenosy)-L-homocysteine	96155.1	111425	114414	120650	120096	95289.6	177174	197622	177164	0.0615837	0.670129	0.372306	unchanged	0.777529	0.00113866	1.21584	up	0.715945	0.00302011	1.22002	up	C14H20N6O5S	Amino acids and derivatives	Amino acids and derivatives	--	--	--	--	--	--	--	--	--	--	--	--	--
meta_241	N6-Acetyl-L-lysine	655475	921706	889612	990032	986645	1.22209e+06	2.62188e+06	4.40724e+06	1.96701e+06	0.374879	0.1005	1.18707	unchanged	1.86667	0.0944188	1.03489	unchanged	1.49179	0.116153	1.01456	unchanged	C8H16N2O3	Amino acids and derivatives	Amino acids and derivatives	C02727	Lysine degradation(ko00310);;Metabolic pathways(ko01100)	--	--	--	--	HMDB0000206	692-04-6	Organic compounds	Organic acids and derivatives	Carboxylic acids and derivatives	Amino acids, peptides, and analogues	Animals
meta_245	Phe-Ile	92933.5	120183	109741	100020	65657.5	86213.6	89473.5	63760.1	64256.5	-0.358101	0.140858	1.15925	unchanged	-0.569952	0.0393139	1.04083	down	-0.211851	0.432147	0.511013	unchanged	C15H22N2O3	Amino acids and derivatives	Amino acids and derivatives	--	--	--	--	--	--	HMDB0028998	22951-94-6	Organic compounds	Organic acids and derivatives	Carboxylic acids and derivatives	Amino acids, peptides, and analogues	Animals
meta_246	cyclo-(Gly-Phe)	3.41171e+06	3.40609e+06	2.89466e+06	3.63285e+06	3.59222e+06	2.48983e+06	6.19065e+06	5.71373e+06	6.36372e+06	0.000360036	0.998566	0.0177647	unchanged	0.911417	0.000420954	1.2275	up	0.911057	0.00658459	1.22132	up	C11H12N2O2	Amino acids and derivatives	Amino acids and derivatives	--	--	--	--	--	--	--	--	--	--	--	--	--
meta_249	L-Lysine-Butanoic Acid	102969	85803.5	96919	72489.5	86369.5	63530.4	371546	430106	266687	-0.361371	0.0690359	1.26357	unchanged	1.90284	0.0307963	1.17102	up	2.26421	0.0256872	1.20507	up	C10H22N2O4	Amino acids and derivatives	Amino acids and derivatives	--	--	--	--	--	--	--	--	--	--	--	--	--
meta_266	L-Cyclopentylglycine	1.92805e+06	1.78092e+06	1.64458e+06	2.00452e+06	1.72203e+06	1.64441e+06	1.2536e+06	940809	1.02017e+06	0.00468384	0.968315	0.00851296	unchanged	-0.735866	0.00487351	1.17808	down	-0.74055	0.00802988	1.18226	down	C7H13NO2	Amino acids and derivatives	Amino acids and derivatives	--	--	--	--	--	--	--	--	--	--	--	--	--
meta_285	L-Allo-isoleucine	1.64666e+07	1.31823e+07	1.41612e+07	1.28904e+07	1.23993e+07	1.14512e+07	6.00412e+07	7.4304e+07	6.27101e+07	-0.253877	0.121878	1.22012	unchanged	2.16926	0.00538245	1.2291	up	2.42314	0.00625958	1.25676	up	C6H13NO2	Amino acids and derivatives	Amino acids and derivatives	C21096	--	--	--	--	--	HMDB0000557	1509-34-8	Organic compounds	Organic acids and derivatives	Carboxylic acids and derivatives	Amino acids, peptides, and analogues	Animals
meta_291	N-Formyl-L-Methionine	614168	723671	527228	294850	252732	186481	99771.2	75330.2	20504.8	-1.34525	0.00909971	1.55065	down	-3.2532	0.00451329	1.2184	down	-1.90795	0.0123762	1.16681	down	C6H11NO3S	Amino acids and derivatives	Amino acids and derivatives	C03145	Cysteine and methionine metabolism(ko00270)	--	--	--	--	HMDB0001015	4289-98-9	Organic compounds	Organic acids and derivatives	Carboxylic acids and derivatives	Amino acids, peptides, and analogues	Animals
meta_295	N(6),N(6)-Dimethyl-L-lysine	1.11625e+07	7.10327e+06	4.3489e+06	2.9095e+06	2.41762e+06	2.39243e+06	2.81364e+06	2.03284e+06	2.23361e+06	-1.55067	0.127847	1.27528	unchanged	-1.67542	0.118315	0.988797	unchanged	-0.124749	0.504649	0.441909	unchanged	C8H18N2O2	Amino acids and derivatives	Amino acids and derivatives	--	--	--	--	--	--	--	--	--	--	--	--	--
meta_305	Phe-Ser	215539	131378	107265	83032.9	85705.9	51225.4	46264	46441.1	39332.1	-1.046	0.129297	1.2163	unchanged	-1.78233	0.0813385	1.06378	unchanged	-0.736325	0.112306	1.00795	unchanged	C12H16N2O4	Amino acids and derivatives	Amino acids and derivatives	--	--	--	--	--	--	HMDB0029004	16053-39-7	Organic compounds	Organic acids and derivatives	Carboxylic acids and derivatives	Amino acids, peptides, and analogues	Animals
meta_311	Trimethyllysine	2.98638e+06	2.58582e+06	2.87916e+06	2.59643e+06	2.51094e+06	2.71821e+06	6.4859e+06	8.18855e+06	5.4044e+06	-0.110985	0.218903	1.02514	unchanged	1.24842	0.0385263	1.14962	up	1.35941	0.0365454	1.18344	up	C9H20N2O2	Amino acids and derivatives	Amino acids and derivatives	C03793	Lysine degradation(ko00310);;Metabolic pathways(ko01100)	--	--	--	--	HMDB0001325	19253-88-4	Organic compounds	Organic acids and derivatives	Carboxylic acids and derivatives	Amino acids, peptides, and analogues	Animals
meta_312	L-Prolyl-L-Leucine	215154	148790	180720	160510	184218	112574	378963	351179	433216	-0.252219	0.364862	0.724012	unchanged	1.09486	0.00307448	1.19552	up	1.34708	0.00194985	1.22907	up	C11H20N2O3	Amino acids and derivatives	Amino acids and derivatives	--	--	--	--	--	--	--	--	--	--	--	--	--
meta_330	γ-Glutamyltyrosine	63502.4	57785.6	62185	50137.6	44448.6	38581.1	201764	175077	185133	-0.462328	0.02093	1.5081	down	1.61494	0.00263231	1.23782	up	2.07726	0.000796275	1.26482	up	C14H18N2O6	Amino acids and derivatives	Amino acids and derivatives	--	--	--	--	--	--	HMDB0011741	7432-23-7	Organic compounds	Organic acids and derivatives	Carboxylic acids and derivatives	Amino acids, peptides, and analogues	Animals
meta_339	DL-Tryptophan	2.86711e+06	2.97582e+06	2.55707e+06	3.26954e+06	3.14139e+06	2.01518e+06	5.04473e+06	5.85759e+06	5.67305e+06	0.00447581	0.984995	0.0270719	unchanged	0.980579	0.00229518	1.22298	up	0.976103	0.00758628	1.20408	up	C11H12N2O2	Amino acids and derivatives	Amino acids and derivatives	C00806	--	--	--	--	--	HMDB0030396	1954-12-06	Organic compounds	Organoheterocyclic compounds	Indoles and derivatives	Indolyl carboxylic acids and derivatives	Animals
meta_349	L-Methionine Sulfoxide	3.47361e+06	3.91401e+06	3.98827e+06	4.07113e+06	4.28953e+06	3.99493e+06	4.20214e+06	4.63154e+06	3.9177e+06	0.119183	0.169623	1.10534	unchanged	0.164673	0.159968	0.821363	unchanged	0.0454899	0.603728	0.357853	unchanged	C5H11NO3S	Amino acids and derivatives	Amino acids and derivatives	--	--	--	--	--	--	HMDB0250776	62697-73-8	Organic compounds	Organic acids and derivatives	Carboxylic acids and derivatives	Amino acids, peptides, and analogues	Animals
meta_353	L-Glycyl-L-isoleucine	512672	193518	223563	195683	146122	102603	104014	92844.3	225077	-1.06496	0.249102	0.999432	unchanged	-1.13983	0.232878	0.759972	unchanged	-0.0748628	0.889733	0.0951129	unchanged	C8H16N2O3	Amino acids and derivatives	Amino acids and derivatives	--	--	--	--	--	--	HMDB0028844	--	Organic compounds	Organic acids and derivatives	Carboxylic acids and derivatives	Amino acids, peptides, and analogues	Animals
meta_354	N-Glycyl-L-leucine	512672	193518	223563	195683	146122	102603	104014	92844.3	225077	-1.06496	0.249102	0.999432	unchanged	-1.13983	0.232878	0.759972	unchanged	-0.0748628	0.889733	0.0951129	unchanged	C8H16N2O3	Amino acids and derivatives	Amino acids and derivatives	C02155	--	--	--	--	--	HMDB0000759	869-19-2	Organic compounds	Organic acids and derivatives	Carboxylic acids and derivatives	Amino acids, peptides, and analogues	Animals
meta_362	L-Phenylalanyl-L-phenylalanine	18406.1	14865	8573.15	742.989	4051.75	2601.1	1770.84	5951.71	8252.41	-2.50024	0.0458732	1.43392	down	-1.38922	0.0762028	0.974748	unchanged	1.11103	0.272284	0.711249	unchanged	C18H20N2O3	Amino acids and derivatives	Amino acids and derivatives	--	--	--	--	--	--	HMDB0013302	2577-40-4	Organic compounds	Organic acids and derivatives	Carboxylic acids and derivatives	Amino acids, peptides, and analogues	Animals
meta_366	N-Acetyl-L-threonine	1.49593e+06	1.59382e+06	1.91764e+06	1.28867e+06	1.22253e+06	1.38689e+06	1.29435e+06	1.35445e+06	1.19811e+06	-0.361288	0.0868475	1.34047	unchanged	-0.380353	0.0800463	1.0222	unchanged	-0.0190651	0.808772	0.163486	unchanged	C6H11NO4	Amino acids and derivatives	Amino acids and derivatives	--	--	--	--	--	--	HMDB0062557	17093-74-2	Organic compounds	Organic acids and derivatives	Carboxylic acids and derivatives	Amino acids, peptides, and analogues	Animals
meta_379	L-Valyl-L-Leucine	974946	318193	259048	182089	170043	78108.8	169798	165130	172809	-1.85109	0.243086	1.02185	unchanged	-1.61215	0.268411	0.754071	unchanged	0.23894	0.514083	0.465216	unchanged	C11H22N2O3	Amino acids and derivatives	Amino acids and derivatives	--	--	--	--	--	--	HMDB0029131	3989-97-7	Organic compounds	Organic acids and derivatives	Carboxylic acids and derivatives	Amino acids, peptides, and analogues	Animals
meta_408	Leu-Asp	577959	458050	406092	312161	96195.9	206822	616095	543483	572481	-1.2291	0.0283621	1.44102	down	0.264316	0.188921	0.822665	unchanged	1.49341	0.0184372	1.20058	up	C10H18N2O5	Amino acids and derivatives	Amino acids and derivatives	--	--	--	--	--	--	--	--	--	--	--	--	--
meta_416	L-Tyrosine methyl ester	269587	328312	326073	391107	391164	248285	320752	300967	323789	0.157503	0.544982	0.543568	unchanged	0.0332423	0.753149	0.214692	unchanged	-0.12426	0.613395	0.359676	unchanged	C10H13NO3	Amino acids and derivatives	Amino acids and derivatives	C03404	--	--	--	--	--	HMDB0029217	1080-06-4	Organic compounds	Organic acids and derivatives	Carboxylic acids and derivatives	Amino acids, peptides, and analogues	Animals
meta_461	Homoproline	3.66867e+06	7.62626e+06	667117	568306	587130	235319	1.96188e+06	7.66728e+06	2.32168e+06	-3.10452	0.222169	1.0682	unchanged	-0.0013526	0.998975	0.000444455	unchanged	3.10317	0.19618	0.878323	unchanged	C6H11NO2	Amino acids and derivatives	Amino acids and derivatives	--	--	--	--	--	--	--	--	--	--	--	--	--
meta_465	N-Acetyl-L-glutamic acid	77934.8	66200	91745.7	81495.8	34077.7	91899.7	180013	169643	142176	-0.185131	0.660621	0.453228	unchanged	1.06011	0.005209	1.18977	up	1.24524	0.0157881	1.16362	up	C7H11NO5	Amino acids and derivatives	Amino acids and derivatives	--	--	--	--	--	--	--	--	--	--	--	--	--
meta_479	Gly-Tyr	161292	105648	76626.3	80683.8	76859.4	51522.3	65485.2	46698.3	39433.8	-0.71663	0.205448	1.04968	unchanged	-1.18015	0.112806	0.96792	unchanged	-0.463521	0.187607	0.794453	unchanged	C11H14N2O4	Amino acids and derivatives	Amino acids and derivatives	--	--	--	--	--	--	HMDB0304778	--	Organic compounds	Organic acids and derivatives	Carboxylic acids and derivatives	Amino acids, peptides, and analogues	Animals
meta_485	1-Methylhistidine	239686	328458	321749	237308	310238	213162	119401	93921.2	118600	-0.226288	0.350941	0.734304	unchanged	-1.42278	0.0165128	1.18859	down	-1.1965	0.0312851	1.17211	down	C7H11N3O2	Amino acids and derivatives	Amino acids and derivatives	--	--	--	--	--	--	--	--	--	--	--	--	--
meta_500	Lys-Tyr	753055	783772	814286	1.30912e+06	1.35323e+06	847358	2.93248e+06	3.12722e+06	2.22097e+06	0.578005	0.138035	1.2653	unchanged	1.8164	0.018531	1.20191	up	1.2384	0.0130052	1.18191	up	C15H23N3O4	Amino acids and derivatives	Amino acids and derivatives	--	--	--	--	--	--	HMDB0028963	35978-98-4	Organic compounds	Organic acids and derivatives	Carboxylic acids and derivatives	Amino acids, peptides, and analogues	Animals
meta_502	L-Glycyl-L-phenylalanine	427219	248140	219943	191108	202206	54116.5	136358	100147	87790.6	-1.00071	0.143684	1.10216	unchanged	-1.46506	0.0927559	1.02263	unchanged	-0.46435	0.484491	0.485206	unchanged	C11H14N2O3	Amino acids and derivatives	Amino acids and derivatives	--	--	--	--	--	--	HMDB0028848	--	Organic compounds	Organic acids and derivatives	Carboxylic acids and derivatives	Amino acids, peptides, and analogues	Animals
meta_504	Jasmonoyl-L-Isoleucine	817727	964143	884602	524793	533463	606270	11766.8	21763.9	25543.4	-0.679821	0.00486747	1.57471	down	-5.49626	0.0021814	1.24184	down	-4.81644	0.00187676	1.26763	down	C18H29NO4	Amino acids and derivatives	Amino acids and derivatives	C18699	Plant hormone signal transduction(ko04075)	LMFA02020209	Fatty Acyls [FA]	Octadecanoids [FA02]	Jasmonic acids [FA0202]	HMDB0029391	120330-93-0	Organic compounds	Organic acids and derivatives	Carboxylic acids and derivatives	Amino acids, peptides, and analogues	Animals,Plants
meta_520	Asp-Lys	981049	886219	1.08922e+06	1.11884e+06	1.0316e+06	1.33196e+06	1.80687e+06	1.2991e+06	1.19859e+06	0.236198	0.186992	1.01511	unchanged	0.541983	0.129638	0.93761	unchanged	0.305785	0.284005	0.699905	unchanged	C10H19N3O5	Amino acids and derivatives	Amino acids and derivatives	--	--	--	--	--	--	HMDB0028758	--	Organic compounds	Organic acids and derivatives	Carboxylic acids and derivatives	Amino acids, peptides, and analogues	Animals
meta_551	Phe-Ala	62854.9	88082.9	87785.1	71735.2	83910.8	51681.8	47811.2	44450.9	58698.4	-0.203424	0.452739	0.611143	unchanged	-0.661167	0.0530698	1.04987	unchanged	-0.457743	0.173038	0.856631	unchanged	C12H16N2O3	Amino acids and derivatives	Amino acids and derivatives	--	--	--	--	--	--	HMDB0304787	--	Organic compounds	Organic acids and derivatives	Carboxylic acids and derivatives	Amino acids, peptides, and analogues	Animals
meta_554	Glycylphenylalanine	183575	109409	114421	90395.5	73063.5	52095.2	42766.5	26490.3	42845.9	-0.918417	0.0992313	1.26716	unchanged	-1.86165	0.0482349	1.11663	down	-0.94323	0.0704827	1.03602	unchanged	C11H14N2O3	Amino acids and derivatives	Amino acids and derivatives	--	--	--	--	--	--	HMDB0028848	--	Organic compounds	Organic acids and derivatives	Carboxylic acids and derivatives	Amino acids, peptides, and analogues	Animals
meta_556	Hyp-Ser	117395	115242	85803.3	88178.3	76671.5	66105.7	218301	221710	197830	-0.463411	0.0845365	1.2661	unchanged	1.00217	0.00157811	1.2141	up	1.46558	0.000184017	1.26053	up	C8H14N2O5	Amino acids and derivatives	Amino acids and derivatives	--	--	--	--	--	--	--	--	--	--	--	--	--
meta_579	N-Methyl-Trans-4-Hydroxy-L-Proline	255500	278621	269613	282557	192412	199210	87539.7	103064	107930	-0.253587	0.272213	1.01115	unchanged	-1.42883	5.35845e-05	1.24049	down	-1.17524	0.0443733	1.15157	down	C6H11NO3	Amino acids and derivatives	Amino acids and derivatives	--	--	--	--	--	--	--	--	--	--	--	--	--
meta_580	N-Acetyl-L-Tryptophan	3.2829e+06	3.59233e+06	2.61473e+06	4.08173e+06	3.26441e+06	2.23393e+06	395483	287748	371325	0.0136338	0.963603	0.0303147	unchanged	-3.16977	0.00965441	1.22203	down	-3.1834	0.0331997	1.19194	down	C13H14N2O3	Amino acids and derivatives	Amino acids and derivatives	--	--	--	--	--	--	HMDB0013713	1218-34-4	Organic compounds	Organic acids and derivatives	Carboxylic acids and derivatives	Amino acids, peptides, and analogues	Animals
meta_584	L-Leucyl-L-phenylalanine	188985	95749.3	86228.8	81557.5	79080.6	74532.6	82700.1	61392.4	68177.4	-0.657568	0.301203	0.922896	unchanged	-0.805376	0.245468	0.7749	unchanged	-0.147808	0.349419	0.636724	unchanged	C15H22N2O3	Amino acids and derivatives	Amino acids and derivatives	--	--	--	--	--	--	HMDB0013243	3063-05-06	Organic compounds	Organic acids and derivatives	Carboxylic acids and derivatives	Amino acids, peptides, and analogues	Animals
meta_618	γ-Glutamyl-L-valine	294933	339154	333139	344564	318558	206355	662949	421321	704513	-0.153704	0.52932	0.566636	unchanged	0.887054	0.0867058	1.04438	unchanged	1.04076	0.055166	1.07311	unchanged	C10H18N2O5	Amino acids and derivatives	Amino acids and derivatives	--	--	--	--	--	--	--	--	--	--	--	--	--
meta_664	4-Hydroxy-L-glutamic acid	1.28482e+06	158629	37343.4	29712.3	31243.5	31489	60955	88728.4	85710.8	-4.00163	0.364101	0.816532	unchanged	-2.65322	0.405622	0.577665	unchanged	1.34841	0.0320064	1.19452	up	C5H9NO5	Amino acids and derivatives	Amino acids and derivatives	C05947	Arginine and proline metabolism(ko00330);;Metabolic pathways(ko01100)	--	--	--	--	HMDB0002273	2485-33-8	Organic compounds	Organic acids and derivatives	Carboxylic acids and derivatives	Amino acids, peptides, and analogues	Microbe,Animals
meta_686	L-Valyl-L-Phenylalanine	488924	128733	111679	69630.1	71111.4	30774.2	31303.7	29089.6	38177.4	-2.08824	0.269015	0.976616	unchanged	-2.88735	0.229471	0.810419	unchanged	-0.79911	0.203117	0.852804	unchanged	C14H20N2O3	Amino acids and derivatives	Amino acids and derivatives	--	--	--	--	--	--	HMDB0255244	--	Organic compounds	Organic acids and derivatives	Carboxylic acids and derivatives	Amino acids, peptides, and analogues	Animals
meta_691	O-phosphate-L-tyrosine	46501	40324.7	19165.4	35601.8	39885	29793.1	14612.8	18595.6	17543.7	-0.00971376	0.980466	0.00843024	unchanged	-1.06241	0.153519	0.923601	unchanged	-1.05269	0.0145689	1.20302	down	C9H12NO6P	Amino acids and derivatives	Amino acids and derivatives	--	--	--	--	--	--	--	--	--	--	--	--	--
meta_740	Methyl 3-aminopropanoate	4.18779e+06	4.58564e+06	4.60969e+06	2.5465e+06	2.23695e+06	1.99265e+06	672758	555317	569441	-0.981888	0.000536502	1.61822	down	-2.89634	0.000628457	1.24442	down	-1.91445	0.00682496	1.24945	down	C4H9NO2	Amino acids and derivatives	Amino acids and derivatives	--	--	--	--	--	--	--	--	--	--	--	--	--
meta_747	5-L-Glutamyl-L-amino acid	93075.1	89659	121303	76241.7	61786.3	92388.4	104664	96535.3	92197	-0.400004	0.141385	1.1416	unchanged	-0.0513976	0.765277	0.20447	unchanged	0.348607	0.126937	0.941269	unchanged	C8H14N2O5	Amino acids and derivatives	Amino acids and derivatives	--	--	--	--	--	--	--	--	--	--	--	--	--
meta_762	N-Methyl-L-Glutamate	109988	141918	102972	71401.1	68958.1	106518	50679.1	67712.9	58718	-0.523527	0.1024	1.19431	unchanged	-1.00268	0.0254292	1.14321	down	-0.479149	0.186137	0.845814	unchanged	C6H11NO4	Amino acids and derivatives	Amino acids and derivatives	C01046	Metabolic pathways(ko01100)	--	--	--	--	HMDB0062660	35989-16-3	Organic compounds	Organic acids and derivatives	Carboxylic acids and derivatives	Amino acids, peptides, and analogues	Animals
meta_766	Cyclo(Ala-Gly)	113406	83605.6	63479.7	50463.6	62279.4	38960.2	23300.6	16394.6	18694	-0.779984	0.113637	1.2094	unchanged	-2.15746	0.0410295	1.1443	down	-1.37748	0.0347675	1.16042	down	C5H8N2O2	Amino acids and derivatives	Amino acids and derivatives	--	--	--	--	--	--	HMDB0031547	4526-77-6	Organic compounds	Organic acids and derivatives	Carboxylic acids and derivatives	Amino acids, peptides, and analogues	Animals
meta_770	NG,NG-Dimethyl-L-arginine	482768	316862	256759	290484	222227	150820	158246	153959	132694	-0.670905	0.187303	1.05066	unchanged	-1.24759	0.0926488	1.03763	unchanged	-0.576683	0.209073	0.845362	unchanged	C8H18N4O2	Amino acids and derivatives	Amino acids and derivatives	C03626	--	--	--	--	--	HMDB0001539	30315-93-6	Organic compounds	Organic acids and derivatives	Carboxylic acids and derivatives	Amino acids, peptides, and analogues	Microbe,Animals
meta_811	Glycyl-tryptophan	269479	248292	313355	258300	269887	174885	120434	80877	111366	-0.241396	0.306493	0.839236	unchanged	-1.41039	0.00310157	1.20725	down	-1.169	0.0350141	1.14131	down	C13H15N3O3	Amino acids and derivatives	Amino acids and derivatives	--	--	--	--	--	--	HMDB0028852	2390-74-1	Organic compounds	Organic acids and derivatives	Carboxylic acids and derivatives	Amino acids, peptides, and analogues	Animals
meta_829	N-Propionylglycine	217878	243245	288992	404645	398617	433782	198112	312749	261573	0.721713	0.00610568	1.56997	up	0.0422998	0.860167	0.118717	unchanged	-0.679414	0.032774	1.16129	down	C5H9NO3	Amino acids and derivatives	Amino acids and derivatives	--	--	--	--	--	--	HMDB0000783	21709-90-0	Organic compounds	Organic acids and derivatives	Carboxylic acids and derivatives	Amino acids, peptides, and analogues	Animals
meta_831	N-Acetyl-L-leucine	29195.4	19219.9	45171.5	16498.8	31587.8	9811.89	59098.9	39738.8	25365.8	-0.692777	0.298581	0.823055	unchanged	0.40833	0.457938	0.476342	unchanged	1.10111	0.143033	0.874647	unchanged	C8H15NO3	Amino acids and derivatives	Amino acids and derivatives	C02710	--	--	--	--	--	HMDB0011756	1188-21-2	Organic compounds	Organic acids and derivatives	Carboxylic acids and derivatives	Amino acids, peptides, and analogues	Animals
meta_841	DL-O-tyrosine	10286.3	15948	18051.4	15542	16101.3	18182.9	12922.4	15197.8	14983.1	0.170064	0.516804	0.566884	unchanged	-0.0390432	0.883843	0.100819	unchanged	-0.209107	0.107914	0.916005	unchanged	C9H11NO3	Amino acids and derivatives	Amino acids and derivatives	--	--	--	--	--	--	HMDB0006050	2370-61-8	Organic compounds	Organic acids and derivatives	Carboxylic acids and derivatives	Amino acids, peptides, and analogues	Animals
meta_844	3-Hydroxy-3-methylpentane-1,5-dioic acid	4.83528e+06	4.68337e+06	4.49823e+06	5.06708e+06	5.06105e+06	5.98822e+06	6.04539e+06	9.79583e+06	7.80444e+06	0.20136	0.141287	1.20196	unchanged	0.754411	0.096374	1.03331	unchanged	0.553051	0.137897	0.947853	unchanged	C6H10O5	Amino acids and derivatives	Amino acids and derivatives	--	--	--	--	--	--	--	--	--	--	--	--	--
meta_854	N-Acetyl-DL-phenylalanine	90169.5	53738.2	84282.5	66005.2	63906.7	40219.7	71973.3	62560.7	73582.7	-0.423586	0.244951	0.934377	unchanged	-0.132844	0.619963	0.340225	unchanged	0.290741	0.262654	0.735288	unchanged	C11H13NO3	Amino acids and derivatives	Amino acids and derivatives	--	--	--	--	--	--	HMDB0255056	--	Organic compounds	Organic acids and derivatives	Carboxylic acids and derivatives	Amino acids, peptides, and analogues	Animals
meta_865	L-Norleucine	506708	480355	476197	530242	470966	398836	3.37297e+06	3.2118e+06	3.06745e+06	-0.063713	0.639143	0.443761	unchanged	2.72167	0.000927231	1.24511	up	2.78539	0.0001887	1.27058	up	C6H13NO2	Amino acids and derivatives	Amino acids and derivatives	C01933	--	LMFA01100042	Fatty Acyls [FA]	Fatty Acids and Conjugates [FA01]	Amino fatty acids [FA0110]	HMDB0001645	327-57-1	Organic compounds	Organic acids and derivatives	Carboxylic acids and derivatives	Amino acids, peptides, and analogues	Microbe,Animals,Plants
meta_866	L-Tryptophan	5.8784e+06	5.3753e+06	4.47023e+06	6.1123e+06	6.70367e+06	7.49557e+06	1.137e+07	1.386e+07	1.25894e+07	0.369338	0.0563896	1.32827	unchanged	1.26616	0.00236209	1.21747	up	0.896825	0.00498993	1.22589	up	C11H12N2O2	Amino acids and derivatives	Amino acids and derivatives	C00078	Glycine, serine and threonine metabolism(ko00260);;Tryptophan metabolism(ko00380);;Phenylalanine, tyrosine and tryptophan biosynthesis(ko00400);;Indole alkaloid biosynthesis(ko00901);;Glucosinolate biosynthesis(ko00966);;Aminoacyl-tRNA biosynthesis(ko00970);;Biosynthesis of various alkaloids(ko00996);;Metabolic pathways(ko01100);;Biosynthesis of secondary metabolites(ko01110);;2-Oxocarboxylic aci…	--	--	--	--	HMDB0000929	73-22-3	Organic compounds	Organoheterocyclic compounds	Indoles and derivatives	Indolyl carboxylic acids and derivatives	Microbe,Animals
meta_916	5-Hydroxy-L-tryptophan	113535	111372	109026	135345	132389	72963.4	80700.9	36124.8	89380.6	0.0289326	0.921859	0.100414	unchanged	-0.695473	0.122149	0.985655	unchanged	-0.724405	0.164908	0.828524	unchanged	C11H12N2O3	Amino acids and derivatives	Amino acids and derivatives	C00643	Tryptophan metabolism(ko00380);;Metabolic pathways(ko01100)	--	--	--	--	HMDB0000472	4350-09-08	Organic compounds	Organoheterocyclic compounds	Indoles and derivatives	Tryptamines and derivatives	Animals
meta_942	Teupolioside	88727.2	100607	43713.2	119672	80981	83542.7	2.33056e+06	2.84106e+06	3.07912e+06	0.286261	0.473636	0.590325	unchanged	5.14583	0.00649644	1.23099	up	4.85957	0.00670505	1.25635	up	C35H46O20	Amino acids and derivatives	Amino acids and derivatives	--	--	--	--	--	--	--	--	--	--	--	--	--
meta_951	N-Acetyl-L-Glutamine	1.75523e+06	1.73282e+06	1.80541e+06	1.7971e+06	1.4817e+06	1.78555e+06	1.09391e+06	1.76925e+06	1.78004e+06	-0.0638348	0.538993	0.624776	unchanged	-0.189092	0.440501	0.535298	unchanged	-0.125257	0.615391	0.345485	unchanged	C7H12N2O4	Amino acids and derivatives	Amino acids and derivatives	--	--	--	--	--	--	HMDB0006029	2490-97-3	Organic compounds	Organic acids and derivatives	Carboxylic acids and derivatives	Amino acids, peptides, and analogues	Animals
meta_959	γ-glutamylmethionine	53357.4	78415.6	75802.5	61139	67016.3	35437.4	51442.9	27210.4	37944.3	-0.343527	0.309588	0.817419	unchanged	-0.832097	0.0467625	1.02297	down	-0.48857	0.26694	0.697473	unchanged	C10H18N2O5S	Amino acids and derivatives	Amino acids and derivatives	--	--	--	--	--	--	HMDB0034367	17663-87-5	Organic compounds	Organic acids and derivatives	Carboxylic acids and derivatives	Amino acids, peptides, and analogues	Animals
meta_973	L-Aspartic acid	530547	983944	626389	771347	503696	858895	409466	282199	409284	-0.00468592	0.990092	0.0434781	unchanged	-0.959456	0.118334	0.959202	unchanged	-0.95477	0.0688317	1.05957	unchanged	C4H7NO4	Amino acids and derivatives	Amino acids and derivatives	C00049	Arginine biosynthesis(ko00220);;Alanine, aspartate and glutamate metabolism(ko00250);;Glycine, serine and threonine metabolism(ko00260);;Monobactam biosynthesis(ko00261);;Cysteine and methionine metabolism(ko00270);;Lysine biosynthesis(ko00300);;Histidine metabolism(ko00340);;beta-Alanine metabolism(ko00410);;Cyanoamino acid metabolism(ko00460);;D-Amino acid metabolism(ko00470);;Carbon fixation i…	--	--	--	--	HMDB0000191	56-84-8	Organic compounds	Organic acids and derivatives	Carboxylic acids and derivatives	Amino acids, peptides, and analogues	Microbe,Animals
meta_992	N-Acetyl-L-Aspartic Acid	336265	327058	928709	489016	378843	470166	291360	241431	151741	-0.250765	0.71373	0.36618	unchanged	-1.21768	0.265654	0.744939	unchanged	-0.966912	0.0158841	1.1448	down	C6H9NO5	Amino acids and derivatives	Amino acids and derivatives	C01042	Alanine, aspartate and glutamate metabolism(ko00250);;Metabolic pathways(ko01100)	--	--	--	--	HMDB0000812	997-55-7	Organic compounds	Organic acids and derivatives	Carboxylic acids and derivatives	Amino acids, peptides, and analogues	Animals
meta_998	L-threo-3-Methylaspartate	702600	819908	778415	796608	804143	759367	2.00449e+06	2.38052e+06	2.41788e+06	0.0366462	0.635763	0.427085	unchanged	1.56394	0.00513781	1.22769	up	1.52729	0.00734569	1.25368	up	C5H9NO4	Amino acids and derivatives	Amino acids and derivatives	--	--	--	--	--	--	--	--	--	--	--	--	--
meta_1012	L-Aspartyl-L-Phenylalanine	209352	194034	187794	183886	189254	122312	80151	82587.4	117496	-0.25485	0.272663	0.935932	unchanged	-1.07696	0.00450826	1.20661	down	-0.822112	0.0583506	1.04995	unchanged	C13H16N2O5	Amino acids and derivatives	Amino acids and derivatives	--	--	--	--	--	--	HMDB0000706	13433-09-5	Organic compounds	Organic acids and derivatives	Carboxylic acids and derivatives	Amino acids, peptides, and analogues	Animals
meta_1022	D-Allo-Isoleucine	498608	361061	437916	462499	458002	349335	2.78441e+06	2.54883e+06	2.09095e+06	-0.0311855	0.87314	0.133104	unchanged	2.5164	0.00792636	1.2228	up	2.54759	0.00807457	1.24854	up	C6H13NO2	Amino acids and derivatives	Amino acids and derivatives	--	--	--	--	--	--	--	--	--	--	--	--	--
meta_1023	L-Leucine	498608	361061	437916	462499	458002	349335	2.78441e+06	2.54883e+06	2.09095e+06	-0.0311855	0.87314	0.133104	unchanged	2.5164	0.00792636	1.2228	up	2.54759	0.00807457	1.24854	up	C6H13NO2	Amino acids and derivatives	Amino acids and derivatives	C00123	Valine, leucine and isoleucine degradation(ko00280);;Valine, leucine and isoleucine biosynthesis(ko00290);;Glucosinolate biosynthesis(ko00966);;Aminoacyl-tRNA biosynthesis(ko00970);;Metabolic pathways(ko01100);;Biosynthesis of secondary metabolites(ko01110);;2-Oxocarboxylic acid metabolism(ko01210);;Biosynthesis of amino acids(ko01230);;ABC transporters(ko02010)	--	--	--	--	HMDB0000687	61-90-5	Organic compounds	Organic acids and derivatives	Carboxylic acids and derivatives	Amino acids, peptides, and analogues	Microbe,Animals
meta_1024	L-Isoleucine	498608	361061	437916	462499	458002	349335	2.78441e+06	2.54883e+06	2.09095e+06	-0.0311855	0.87314	0.133104	unchanged	2.5164	0.00792636	1.2228	up	2.54759	0.00807457	1.24854	up	C6H13NO2	Amino acids and derivatives	Amino acids and derivatives	--	--	--	--	--	--	--	--	--	--	--	--	--
meta_1058	L-Ornithine	309922	303124	326210	144885	152745	129047	41084	78556.1	30681	-1.13837	6.29435e-05	1.62984	down	-2.64347	0.000666307	1.23842	down	-1.5051	0.0119529	1.20212	down	C5H12N2O2	Amino acids and derivatives	Amino acids and derivatives	C00077	Arginine biosynthesis(ko00220);;Arginine and proline metabolism(ko00330);;D-Amino acid metabolism(ko00470);;Glutathione metabolism(ko00480);;Metabolic pathways(ko01100);;Biosynthesis of secondary metabolites(ko01110);;2-Oxocarboxylic acid metabolism(ko01210);;Biosynthesis of amino acids(ko01230);;ABC transporters(ko02010)	--	--	--	--	HMDB0000214	3184-13-2	Organic compounds	Organic acids and derivatives	Carboxylic acids and derivatives	Amino acids, peptides, and analogues	Microbe,Animals
meta_1079	S-(5'-Adenosyl)-L-methionine	238729	263267	93095.3	364103	125912	126640	197365	864440	520090	0.0513512	0.944066	0.0255696	unchanged	1.41047	0.224922	0.79359	unchanged	1.35912	0.231383	0.778348	unchanged	C15H22N6O5S	Amino acids and derivatives	Amino acids and derivatives	--	--	--	--	--	--	--	--	--	--	--	--	--
meta_1112	Oxiglutatione	658853	715558	446094	864109	735200	799773	1.30379e+06	1.83431e+06	1.60714e+06	0.398144	0.128476	1.19091	unchanged	1.38214	0.0107432	1.17518	up	0.983997	0.0306706	1.18071	up	C20H32N6O12S2	Amino acids and derivatives	Amino acids and derivatives	--	--	--	--	--	--	--	--	--	--	--	--	--
meta_1129	N'-Formylkynurenine	13686.4	19240.4	18855.4	25128.5	26349.3	11372.2	40563.4	38281.8	38868.8	0.279456	0.531986	0.567792	unchanged	1.18476	0.00281993	1.22911	up	0.905301	0.059849	1.12521	unchanged	C11H12N2O4	Amino acids and derivatives	Amino acids and derivatives	C02700	Tryptophan metabolism(ko00380);;Metabolic pathways(ko01100);;Biosynthesis of cofactors(ko01240)	--	--	--	--	HMDB0060485	--	Organic compounds	Organic oxygen compounds	Organooxygen compounds	Carbonyl compounds	Microbe,Animals
meta_1138	L-Isoserine	1.55786e+06	2.01403e+06	1.56057e+06	615568	1.04177e+06	795013	1.16156e+06	1.00835e+06	1.60583e+06	-1.06549	0.0112802	1.48337	down	-0.44289	0.128219	0.866171	unchanged	0.622597	0.121443	0.906907	unchanged	C3H7NO3	Amino acids and derivatives	Amino acids and derivatives	--	--	--	--	--	--	--	--	--	--	--	--	--
meta_1142	N-Acetyl-L-Methionine	25130.1	31362.4	29276.4	35369.4	33736.2	15548.4	28109.3	21641.3	18661.2	-0.0188777	0.959626	0.0413542	unchanged	-0.326212	0.169113	0.817674	unchanged	-0.307335	0.496888	0.463015	unchanged	C7H13NO3S	Amino acids and derivatives	Amino acids and derivatives	C02712	--	--	--	--	--	HMDB0011745	65-82-7	Organic compounds	Organic acids and derivatives	Carboxylic acids and derivatives	Amino acids, peptides, and analogues	Animals
meta_1144	N-Phenylacetylglycine	209599	525961	415172	398923	477540	278110	116441	141498	195941	0.00480732	0.991319	0.0263421	unchanged	-1.34217	0.121509	0.963516	unchanged	-1.34698	0.0416187	1.12259	down	C10H11NO3	Amino acids and derivatives	Amino acids and derivatives	C05598	Phenylalanine metabolism(ko00360)	--	--	--	--	HMDB0000821	500-98-1	Organic compounds	Organic acids and derivatives	Carboxylic acids and derivatives	Amino acids, peptides, and analogues	Microbe,Animals
meta_1146	L-γ-Glutamyl-L-leucine	226564	303931	281273	355691	344942	205191	460732	453907	376428	0.158165	0.601848	0.464451	unchanged	0.669427	0.011449	1.1404	up	0.511261	0.0999216	0.963553	unchanged	C11H20N2O5	Amino acids and derivatives	Amino acids and derivatives	--	--	--	--	--	--	HMDB0011171	2566-39-4	Organic compounds	Organic acids and derivatives	Carboxylic acids and derivatives	Amino acids, peptides, and analogues	Animals
meta_1157	N-Acetyl-L-tyrosine	20949.1	22643.2	17323.1	13308.6	19168.2	14594.5	22026.9	19812.4	15938.3	-0.371961	0.124627	1.09873	unchanged	-0.0762971	0.682414	0.268694	unchanged	0.295664	0.228963	0.737394	unchanged	C11H13NO4	Amino acids and derivatives	Amino acids and derivatives	C01657	--	--	--	--	--	HMDB0000866	537-55-3	Organic compounds	Organic acids and derivatives	Carboxylic acids and derivatives	Amino acids, peptides, and analogues	Animals
meta_1164	L-Methionine	3.66947e+06	2.96839e+06	2.73868e+06	1.7483e+06	1.16517e+06	750608	5.91403e+06	4.46135e+06	6.05249e+06	-1.3556	0.0091331	1.51744	down	0.809019	0.0253892	1.11828	up	2.16462	0.0044494	1.22797	up	C5H11NO2S	Amino acids and derivatives	Amino acids and derivatives	C01733	--	--	--	--	--	HMDB0033951	59-51-8	Organic compounds	Organic acids and derivatives	Carboxylic acids and derivatives	Amino acids, peptides, and analogues	Animals
meta_1171	L-Homomethionine	396601	390511	172303	261265	240418	46504.1	29845.9	14702.7	33672	-0.807489	0.245017	0.910407	unchanged	-3.61653	0.0568441	1.11438	unchanged	-2.80904	0.148115	0.958061	unchanged	C6H13NO2S	Amino acids and derivatives	Amino acids and derivatives	C17213	Glucosinolate biosynthesis(ko00966);;Biosynthesis of secondary metabolites(ko01110);;2-Oxocarboxylic acid metabolism(ko01210)	--	--	--	--	HMDB0030406	25148-30-5	Organic compounds	Organic acids and derivatives	Carboxylic acids and derivatives	Amino acids, peptides, and analogues	Animals
meta_1180	N-acetyl-beta-alanine	63040.2	64263.8	107592	59586	44538.2	68429.2	44166.7	53974.3	34089.1	-0.44498	0.294218	0.918621	unchanged	-0.828972	0.131642	0.918169	unchanged	-0.383992	0.213507	0.760575	unchanged	C5H9NO3	Amino acids and derivatives	Amino acids and derivatives	C01073	beta-Alanine metabolism(ko00410)	--	--	--	--	HMDB0061880	3025-95-4	Organic compounds	Organic acids and derivatives	Carboxylic acids and derivatives	Carboxylic acids	Animals
meta_1214	O-Acetyl-L-homoserine	1.66278e+06	1.9904e+06	2.14834e+06	1.60426e+06	1.57644e+06	1.79308e+06	1.57242e+06	1.35105e+06	1.45741e+06	-0.222088	0.184225	1.09481	unchanged	-0.40521	0.0627407	1.04088	unchanged	-0.183123	0.101978	0.925834	unchanged	C6H11NO4	Amino acids and derivatives	Amino acids and derivatives	--	--	--	--	--	--	HMDB0029423	7540-67-2	Organic compounds	Organic acids and derivatives	Carboxylic acids and derivatives	Amino acids, peptides, and analogues	Animals
meta_1228	N-Carbamoyl-L-aspartate	10494.4	9406.16	14169.1	17059.7	20620	12945.9	16073.2	20606	9914.93	0.571379	0.116606	1.20378	unchanged	0.451657	0.313805	0.651099	unchanged	-0.119723	0.743833	0.220991	unchanged	C10H16N4O10	Amino acids and derivatives	Amino acids and derivatives	--	--	--	--	--	--	--	--	--	--	--	--	--
meta_1265	S-Adenosylmethionine	181518	182632	135394	306393	215350	158029	191910	298032	178587	0.444443	0.297623	0.877358	unchanged	0.420382	0.272624	0.708648	unchanged	-0.024061	0.951123	0.041907	unchanged	C15H23N6O5S+	Amino acids and derivatives	Amino acids and derivatives	C00019	--	--	--	--	--	HMDB0001185	485-80-3	Organic compounds	Nucleosides, nucleotides, and analogues	5'-deoxyribonucleosides	5'-deoxy-5'-thionucleosides	Microbe,Animals
meta_1270	L-Cystine	35586.7	37870.2	37111	102135	80936.4	108336	20082.6	30327.9	27019.2	1.39811	0.0178873	1.56659	up	-0.513975	0.0610388	1.08838	unchanged	-1.91208	0.00727292	1.2365	down	C6H12N2O4S2	Amino acids and derivatives	Amino acids and derivatives	--	--	--	--	--	--	--	--	--	--	--	--	--
meta_1304	L-Glutamine	1.39771e+07	1.14431e+07	1.01281e+07	8.94914e+06	8.23963e+06	7.89486e+06	1.38346e+06	1.78984e+06	2.39129e+06	-0.503038	0.0816446	1.36068	unchanged	-2.67544	0.00899935	1.21504	down	-2.1724	0.000110272	1.26292	down	C5H10N2O3	Amino acids and derivatives	Amino acids and derivatives	C00819	D-Amino acid metabolism(ko00470);;Metabolic pathways(ko01100)	--	--	--	--	HMDB0003423	5959-95-5	Organic compounds	Organic acids and derivatives	Carboxylic acids and derivatives	Amino acids, peptides, and analogues	Microbe,Animals
meta_1	3-O-p-Coumaroylquinic acid	1.93928e+07	1.8032e+07	1.68546e+07	2.10378e+07	1.91415e+07	2.59501e+07	9.33128e+06	1.15711e+07	9.5473e+06	0.284888	0.181996	1.09174	unchanged	-0.833976	0.00148791	1.20813	down	-1.11886	0.0187619	1.19783	down	C16H18O8	Phenolic acids	Phenolic acids	--	--	--	--	--	--	HMDB0029681	--	Organic compounds	Organic oxygen compounds	Organooxygen compounds	Alcohols and polyols	Animals,Plants
meta_4	methyl 5-caffeoylquinate	299416	376574	299024	281557	320193	271505	98044.1	116853	121662	-0.159018	0.332462	0.780539	unchanged	-1.53456	0.0100109	1.21008	down	-1.37554	0.00197004	1.25246	down	C17H20O9	Phenolic acids	Phenolic acids	--	--	--	--	--	--	--	--	--	--	--	--	--
meta_5	Benzamide	1.36891e+07	1.58481e+07	1.72278e+07	1.40059e+07	1.43835e+07	9.28487e+06	3.70944e+06	3.36858e+06	3.80151e+06	-0.311851	0.205832	1.00722	unchanged	-2.10382	0.00662426	1.22939	down	-1.79196	0.0314143	1.19511	down	C7H7NO	Phenolic acids	Phenolic acids	C09815	--	--	--	--	--	HMDB0004461	55-21-0	Organic compounds	Benzenoids	Benzene and substituted derivatives	Benzoic acids and derivatives	Animals,Plants
meta_28	1-O-Caffeoyl-3-O-galloyl-β-D-glucose	107741	145013	148818	175231	112029	136698	44775.7	50702.2	42227.7	0.0782659	0.759306	0.205784	unchanged	-1.54407	0.0185297	1.194	down	-1.62233	0.0331687	1.18728	down	C22H22O13	Phenolic acids	Phenolic acids	--	--	--	--	--	--	--	--	--	--	--	--	--
meta_40	3-O-Feruloylquinic acid	501977	428262	478262	446058	446681	375836	167224	181324	191629	-0.150952	0.219276	0.960939	unchanged	-1.38266	0.00286161	1.23242	down	-1.23171	0.00566674	1.2484	down	C17H20O9	Phenolic acids	Phenolic acids	C02572	--	--	--	--	--	HMDB0030669	62929-69-5	Organic compounds	Organic oxygen compounds	Organooxygen compounds	Alcohols and polyols	Animals
meta_44	4-O-(6'-O-Glucosylcaffeoyl)-4-hydroxybenzoic acid	2.30535e+06	2.38666e+06	2.7369e+06	1.67137e+06	1.60217e+06	2.47358e+06	1.38996e+06	1.01418e+06	1.32744e+06	-0.370312	0.172375	1.11925	unchanged	-0.993364	0.0023375	1.19982	down	-0.623051	0.124142	0.946022	unchanged	C22H22O11	Phenolic acids	Phenolic acids	--	--	--	--	--	--	--	--	--	--	--	--	--
meta_61	Trihydroxycinnamoylquinic acid	293526	284258	273999	335598	306516	326772	95438.6	121854	123886	0.18584	0.0251282	1.42863	up	-1.31996	0.000302822	1.23784	down	-1.5058	7.84465e-05	1.26465	down	C16H20O10	Phenolic acids	Phenolic acids	--	--	--	--	--	--	--	--	--	--	--	--	--
meta_63	1,6-Di-O-caffeoyl-β-D-glucose	1.37484e+06	2.27897e+06	2.15288e+06	1.23873e+06	2.1e+06	2.16395e+06	786911	1.13889e+06	877543	-0.0775829	0.817416	0.168517	unchanged	-1.05057	0.0572088	1.06853	unchanged	-0.972986	0.0812829	1.04145	unchanged	C24H24O12	Phenolic acids	Phenolic acids	--	--	--	--	--	--	--	--	--	--	--	--	--
meta_66	5-O-Caffeoylshikimic acid	44283.2	41870.1	39545.2	57388.4	51099.9	49517.8	573183	966498	498305	0.330013	0.027149	1.44596	up	4.0191	0.04816	1.13582	up	3.68909	0.049683	1.15559	up	C16H16O8	Phenolic acids	Phenolic acids	C10434	Phenylpropanoid biosynthesis(ko00940);;Flavonoid biosynthesis(ko00941);;Stilbenoid, diarylheptanoid and gingerol biosynthesis(ko00945);;Metabolic pathways(ko01100);;Biosynthesis of secondary metabolites(ko01110)	--	--	--	--	HMDB0033999	73263-62-4	Organic compounds	Phenylpropanoids and polyketides	Cinnamic acids and derivatives	Hydroxycinnamic acids and derivatives	Animals
meta_95	Phenyl-β-D-glucopyranoside	133840	136619	149223	197778	143217	134521	87496.9	112370	70909.4	0.1802	0.44842	0.635162	unchanged	-0.632192	0.0400175	1.10594	down	-0.812392	0.0534968	1.05395	unchanged	C13H18O6	Phenolic acids	Phenolic acids	--	--	--	--	--	--	--	--	--	--	--	--	--
meta_114	Coniferin	8.46302e+06	9.64286e+06	1.08491e+07	1.18714e+07	1.10623e+07	9.55805e+06	4.66822e+06	5.55169e+06	4.43043e+06	0.166263	0.289498	0.836843	unchanged	-0.982876	0.00908634	1.18744	down	-1.14914	0.00458053	1.23419	down	C16H22O8	Phenolic acids	Phenolic acids	C00761	Phenylpropanoid biosynthesis(ko00940);;Biosynthesis of secondary metabolites(ko01110)	--	--	--	--	HMDB0013682	124151-33-3	Organic compounds	Organic oxygen compounds	Organooxygen compounds	Carbohydrates and carbohydrate conjugates	Animals,Plants
meta_116	ellagicacid	1.11796e+07	1.304e+07	1.02994e+07	8.23272e+06	1.0486e+07	1.01728e+07	3.74974e+06	3.08832e+06	4.25909e+06	-0.256744	0.156369	1.04363	unchanged	-1.6372	0.00456041	1.21759	down	-1.38046	0.0054835	1.23143	down	C14H6O8	Phenolic acids	Phenolic acids	--	--	--	--	--	--	--	--	--	--	--	--	--
meta_140	Neochlorogenic acid (5-O-Caffeoylquinic acid)	5.74432e+07	6.24309e+07	6.86477e+07	6.28476e+07	6.68812e+07	7.02806e+07	5.2866e+07	5.70711e+07	5.39401e+07	0.0853367	0.388254	0.72683	unchanged	-0.202116	0.112837	0.952054	unchanged	-0.287453	0.0141787	1.17681	down	C16H18O9	Phenolic acids	Phenolic acids	--	--	--	--	--	--	--	--	--	--	--	--	--
meta_142	1,4-Di-O-Galloyl-D-glucose	263331	208575	246236	171075	151418	139297	129634	106587	127651	-0.637031	0.0170992	1.51267	down	-0.980834	0.00861797	1.1948	down	-0.343803	0.0538216	1.03124	unchanged	C20H20O14	Phenolic acids	Phenolic acids	--	--	--	--	--	--	--	--	--	--	--	--	--
meta_144	Vanillic Acid-4-O-Glucuronide	1.08442e+07	1.14466e+07	1.52204e+07	1.47373e+07	1.49857e+07	1.91942e+07	8.07602e+06	1.04817e+07	1.00556e+07	0.38302	0.129095	1.1203	unchanged	-0.390636	0.15054	0.860246	unchanged	-0.773655	0.0254621	1.14817	down	C15H18O9	Phenolic acids	Phenolic acids	--	--	--	--	--	--	--	--	--	--	--	--	--
meta_145	Specnuezhenide	118048	174285	165229	144387	100099	151288	136387	166922	146153	-0.209289	0.433968	0.699277	unchanged	-0.0257648	0.899291	0.0854362	unchanged	0.183524	0.399238	0.55675	unchanged	C31H42O17	Phenolic acids	Phenolic acids	--	--	--	--	--	--	HMDB0302806	--	Organic compounds	Organic oxygen compounds	Organooxygen compounds	Carbohydrates and carbohydrate conjugates	Animals
meta_159	p-Coumaric acid methyl ester	95741.5	95378.3	104100	83682.1	84144.4	65258.4	39728	29742.5	35445.3	-0.340934	0.061542	1.36756	unchanged	-1.49256	9.81024e-05	1.23771	down	-1.15162	0.00992656	1.21268	down	C10H10O3	Phenolic acids	Phenolic acids	--	--	--	--	--	--	HMDB0302074	--	Organic compounds	Phenylpropanoids and polyketides	Cinnamic acids and derivatives	Hydroxycinnamic acids and derivatives	Animals
meta_179	Syringic acid	102460	68645.1	55119.7	69551.7	62618.2	64955.1	16415.9	17435.5	24241.2	-0.198649	0.563193	0.525854	unchanged	-1.96133	0.0538365	1.11151	unchanged	-1.76269	0.000161937	1.26184	down	C9H10O5	Phenolic acids	Phenolic acids	--	--	--	--	--	--	--	--	--	--	--	--	--
meta_193	Trollioside	620227	358649	464675	1.05162e+06	821226	960772	931893	984088	878297	0.973021	0.0106025	1.48631	up	0.952853	0.016568	1.17279	up	-0.0201686	0.87077	0.113633	unchanged	C19H26O9	Phenolic acids	Phenolic acids	--	--	--	--	--	--	--	--	--	--	--	--	--
meta_197	Dehydrodiconiferyl alcohol-gamma'-O-glucoside	6.5744e+06	6.14189e+06	7.16366e+06	6.36158e+06	5.80864e+06	4.45412e+06	4.23457e+06	3.76432e+06	4.53847e+06	-0.258017	0.187679	1.07408	unchanged	-0.665081	0.00350752	1.19389	down	-0.407063	0.124521	0.949153	unchanged	C26H32O11	Phenolic acids	Phenolic acids	--	--	--	--	--	--	--	--	--	--	--	--	--
meta_215	p-Hydroxyphenyl 6-O-(E)-caffeoyl-β-D-allopyranoside	152595	215310	214395	151326	164224	249689	32178	101888	116902	-0.0429012	0.88687	0.133172	unchanged	-1.21426	0.0318728	1.06801	down	-1.17135	0.0622392	1.00833	unchanged	C21H22O10	Phenolic acids	Phenolic acids	--	--	--	--	--	--	--	--	--	--	--	--	--
meta_216	p-Hydroxyphenyl 6-O-(E)-caffeoyl-β-D-glucopyranoside	152595	215310	214395	151326	164224	249689	32178	101888	116902	-0.0429012	0.88687	0.133172	unchanged	-1.21426	0.0318728	1.06801	down	-1.17135	0.0622392	1.00833	unchanged	C21H22O10	Phenolic acids	Phenolic acids	--	--	--	--	--	--	--	--	--	--	--	--	--
meta_219	Dimethyl phthalate	363612	401610	643098	325574	322677	222554	423014	367162	398055	-0.693553	0.166787	1.14352	unchanged	-0.24516	0.4916	0.475529	unchanged	0.448393	0.070399	1.0389	unchanged	C10H10O4	Phenolic acids	Phenolic acids	C11233	--	--	--	--	--	HMDB0251388	--	Organic compounds	Benzenoids	Benzene and substituted derivatives	Benzoic acids and derivatives	Animals
meta_237	1'-O-(3,4-Dihydroxyphenethyl)-O-caffeoyl-glucoside	1.97137e+06	2.45442e+06	2.74868e+06	3.11e+06	2.06756e+06	3.29459e+06	1.46982e+06	1.68781e+06	1.62731e+06	0.239856	0.396824	0.663188	unchanged	-0.584371	0.0626455	1.0737	unchanged	-0.824227	0.0805758	1.07773	unchanged	C23H26O11	Phenolic acids	Phenolic acids	--	--	--	--	--	--	--	--	--	--	--	--	--
meta_248	5-O-p-Coumaroylshikimic acid O-glucoside	52557.7	52750	66063.3	49357.3	54041.7	55453.3	31706.7	35371.7	39784.7	-0.109436	0.458862	0.650659	unchanged	-0.681359	0.0234196	1.12958	down	-0.571923	0.00508419	1.20458	down	C22H26O12	Phenolic acids	Phenolic acids	--	--	--	--	--	--	--	--	--	--	--	--	--
meta_255	Usnic acid	31581.6	21375.9	17250.6	9745.35	14045.5	12685.9	6769.97	7544.58	13345.2	-0.944659	0.10849	1.26779	unchanged	-1.34385	0.060546	1.03752	unchanged	-0.399189	0.306008	0.6584	unchanged	C18H16O7	Phenolic acids	Phenolic acids	--	--	--	--	--	--	--	--	--	--	--	--	--
meta_258	3,6-Di-O-caffeoyl glucose	1.99843e+06	2.51686e+06	2.22882e+06	1.50276e+06	1.78375e+06	2.26651e+06	827336	1.4425e+06	1.20944e+06	-0.280354	0.223386	0.9655	unchanged	-0.954845	0.010356	1.14628	down	-0.67449	0.0760654	0.980932	unchanged	C24H24O12	Phenolic acids	Phenolic acids	--	--	--	--	--	--	--	--	--	--	--	--	--
meta_260	Caffeic aldehyde	32060.5	22432.2	29327.7	29499.6	31260.8	15687.5	9001.18	10636.3	18372.1	-0.132827	0.693483	0.331881	unchanged	-1.14094	0.019904	1.1011	down	-1.00811	0.104149	0.950845	unchanged	C9H8O3	Phenolic acids	Phenolic acids	--	--	--	--	--	--	--	--	--	--	--	--	--
meta_262	Homogentisic acid	209785	233437	233732	287405	288989	312865	349484	538618	436391	0.393545	0.00348123	1.5584	up	0.968309	0.0558028	1.11111	unchanged	0.574764	0.114355	1.01306	unchanged	C8H8O4	Phenolic acids	Phenolic acids	C00544	Ubiquinone and other terpenoid-quinone biosynthesis(ko00130);;Tyrosine metabolism(ko00350);;Metabolic pathways(ko01100);;Biosynthesis of cofactors(ko01240)	--	--	--	--	HMDB0000130	451-13-8	Organic compounds	Benzenoids	Benzene and substituted derivatives	Phenylacetic acids	Animals,Plants,Microbe
meta_267	1-O-Eudesmoylquinic acid	604454	318775	294688	544489	680470	333130	181288	334405	443258	0.355361	0.468733	0.64213	unchanged	-0.344887	0.530842	0.406489	unchanged	-0.700248	0.194758	0.789276	unchanged	C17H22O10	Phenolic acids	Phenolic acids	--	--	--	--	--	--	--	--	--	--	--	--	--
meta_268	mudanoside A	99968.3	103514	135510	84812.8	98528.2	113228	95750	80137.6	104977	-0.192884	0.373643	0.742233	unchanged	-0.271378	0.234242	0.730343	unchanged	-0.0784931	0.657865	0.295903	unchanged	C14H18O9	Phenolic acids	Phenolic acids	--	--	--	--	--	--	--	--	--	--	--	--	--
meta_271	(2E)-3-[4-(β-D-glucopyranoside)-phenylacrylic]-acid	945003	870080	906710	971182	977480	1.17055e+06	1.88842e+06	1.66991e+06	1.55124e+06	0.196622	0.171393	1.13149	unchanged	0.908644	0.0120303	1.2093	up	0.712022	0.00752203	1.19952	up	C15H18O8	Phenolic acids	Phenolic acids	--	--	--	--	--	--	--	--	--	--	--	--	--
meta_272	5-O-p-Coumaroylquinic acid	1.91541e+07	2.26569e+07	1.84804e+07	2.09458e+07	1.85714e+07	2.46534e+07	8.05548e+06	1.1704e+07	1.07155e+07	0.0899563	0.589824	0.440768	unchanged	-0.984333	0.00458899	1.18109	down	-1.07429	0.00946853	1.19461	down	C16H18O8	Phenolic acids	Phenolic acids	--	--	--	--	--	--	--	--	--	--	--	--	--
meta_307	Vanillic acid-4-O-glucoside	147004	220272	223109	270249	176198	197568	82724.4	81501.8	73507.4	0.125438	0.661533	0.323777	unchanged	-1.31231	0.0404852	1.14771	down	-1.43775	0.0402228	1.17352	down	C14H18O9	Phenolic acids	Phenolic acids	--	--	--	--	--	--	--	--	--	--	--	--	--
meta_315	3-hydroxybenzaldehyde	188841	174247	257507	153217	193708	188844	178296	128290	150377	-0.212041	0.398215	0.716511	unchanged	-0.441577	0.15673	0.847713	unchanged	-0.229536	0.246023	0.716345	unchanged	C7H6O2	Phenolic acids	Phenolic acids	--	--	--	--	--	--	--	--	--	--	--	--	--
meta_316	3-Hydroxy-4-isopropylbenzylalcohol-3-O-glucoside	370479	527190	488069	495088	387730	460715	217083	360967	290126	-0.044624	0.818024	0.246856	unchanged	-0.674596	0.0523925	1.00857	unchanged	-0.629972	0.0421965	1.0637	down	C16H24O7	Phenolic acids	Phenolic acids	--	--	--	--	--	--	--	--	--	--	--	--	--
meta_318	5-(2-Hydroxyethyl)-2-O-glucosylphenol	1.48694e+06	1.57195e+06	4.61247e+06	4.76779e+06	4.24522e+06	4.77073e+06	575826	2.07708e+06	1.74324e+06	0.845413	0.182914	1.12642	unchanged	-0.803245	0.408832	0.544663	unchanged	-1.64866	0.0119541	1.21611	down	C14H20O8	Phenolic acids	Phenolic acids	--	--	--	--	--	--	--	--	--	--	--	--	--
meta_319	Cimidahurinine	1.48694e+06	1.57195e+06	4.61247e+06	4.76779e+06	4.24522e+06	4.77073e+06	575826	2.07708e+06	1.74324e+06	0.845413	0.182914	1.12642	unchanged	-0.803245	0.408832	0.544663	unchanged	-1.64866	0.0119541	1.21611	down	C14H20O8	Phenolic acids	Phenolic acids	--	--	--	--	--	--	--	--	--	--	--	--	--
meta_322	2-Hydroxybenzaldehyde (Salicylaldehyde)	23071.1	37011.6	29920	48437.3	41396.8	38165.9	32753.2	18584.4	27365	0.508104	0.0705259	1.26971	unchanged	-0.193557	0.549251	0.3882	unchanged	-0.701661	0.0368959	1.08094	down	C7H6O2	Phenolic acids	Phenolic acids	--	--	--	--	--	--	--	--	--	--	--	--	--
meta_325	Helicide	182445	179990	150874	196375	185035	197318	165622	197144	188280	0.173057	0.153	1.15756	unchanged	0.102344	0.41438	0.517309	unchanged	-0.0707121	0.438617	0.525964	unchanged	C13H16O7	Phenolic acids	Phenolic acids	--	--	--	--	--	--	HMDB0253067	--	Organic compounds	Organic oxygen compounds	Organooxygen compounds	Carbohydrates and carbohydrate conjugates	Animals
meta_331	Phthalic anhydride	275091	301607	303058	331474	380239	297252	293995	280576	252217	0.197699	0.208278	1.08714	unchanged	-0.0895887	0.31805	0.623418	unchanged	-0.287288	0.111027	0.950808	unchanged	C8H4O3	Phenolic acids	Phenolic acids	--	--	--	--	--	--	HMDB0256501	85-44-9	Organic compounds	Organoheterocyclic compounds	Benzofurans	Benzofuranones	Animals
meta_346	5-O-Caffeoylquinic acid	1.40656e+06	1.50223e+06	1.29487e+06	1.4782e+06	1.3712e+06	1.34372e+06	934510	1.12247e+06	674969	-0.00362346	0.964002	0.0525849	unchanged	-0.621714	0.0456472	1.07785	down	-0.61809	0.0532512	1.11196	unchanged	C16H18O9	Phenolic acids	Phenolic acids	C17147	--	--	--	--	--	HMDB0240477	--	Organic compounds	Organic oxygen compounds	Organooxygen compounds	Alcohols and polyols	Animals
meta_347	3-O-Caffeoylquinic acid	1.40656e+06	1.50223e+06	1.29487e+06	1.4782e+06	1.3712e+06	1.34372e+06	934510	1.12247e+06	674969	-0.00362346	0.964002	0.0525849	unchanged	-0.621714	0.0456472	1.07785	down	-0.61809	0.0532512	1.11196	unchanged	C16H18O9	Phenolic acids	Phenolic acids	C00852	Phenylpropanoid biosynthesis(ko00940);;Flavonoid biosynthesis(ko00941);;Stilbenoid, diarylheptanoid and gingerol biosynthesis(ko00945);;Biosynthesis of secondary metabolites(ko01110)	--	--	--	--	HMDB0003164	202650-88-2	Organic compounds	Organic oxygen compounds	Organooxygen compounds	Alcohols and polyols	Animals
meta_350	Lithospermic acid B	199868	242223	222362	257248	241633	277850	232976	240574	172556	0.225248	0.0824521	1.22583	unchanged	-0.0403964	0.819998	0.152709	unchanged	-0.265644	0.169679	0.85703	unchanged	C36H30O16	Phenolic acids	Phenolic acids	--	--	--	--	--	--	HMDB0242648	--	Organic compounds	Phenylpropanoids and polyketides	2-arylbenzofuran flavonoids	_	Animals
meta_351	2-O-Galloyl-D-glucose	2.59806e+06	3.23202e+06	3.96548e+06	2.81484e+06	3.44231e+06	3.80935e+06	1.73682e+06	2.0523e+06	1.84506e+06	0.0393617	0.863578	0.157823	unchanged	-0.797921	0.0655435	1.07687	unchanged	-0.837282	0.0274429	1.17725	down	C13H16O10	Phenolic acids	Phenolic acids	--	--	--	--	--	--	--	--	--	--	--	--	--
meta_355	5-Glucosyloxy-2-Hydroxybenzoic acid methyl ester	138771	145119	142078	147661	123077	195506	144797	332393	179460	0.130342	0.59278	0.459591	unchanged	0.624376	0.31371	0.692958	unchanged	0.494035	0.389861	0.584493	unchanged	C14H18O9	Phenolic acids	Phenolic acids	--	--	--	--	--	--	--	--	--	--	--	--	--
meta_368	Salirepin	322519	377790	339369	420337	384289	413638	143565	200280	127196	0.22869	0.0465271	1.34754	up	-1.14221	0.00314362	1.19808	down	-1.3709	0.00227522	1.24929	down	C13H18O8	Phenolic acids	Phenolic acids	--	--	--	--	--	--	--	--	--	--	--	--	--
meta_369	Helicidol	143797	136422	192152	148477	162126	137357	127267	124111	126823	-0.0765542	0.699163	0.344025	unchanged	-0.320771	0.21401	0.832857	unchanged	-0.244217	0.0805599	1.08137	unchanged	C13H18O7	Phenolic acids	Phenolic acids	--	--	--	--	--	--	--	--	--	--	--	--	--
meta_380	Isovanillin	359986	408205	393227	290297	273277	296009	220700	156268	196310	-0.434179	0.00892088	1.57544	down	-1.01858	0.0015398	1.21335	down	-0.584399	0.0256532	1.17487	down	C8H8O3	Phenolic acids	Phenolic acids	--	--	--	--	--	--	--	--	--	--	--	--	--
meta_384	p-Coumaric acid-4-O-glucoside	660319	1.09654e+06	1.09912e+06	1.01435e+06	735163	1.43358e+06	1.12979e+06	1.96377e+06	1.91899e+06	0.156438	0.687316	0.313289	unchanged	0.811557	0.0995168	0.948227	unchanged	0.655119	0.151554	0.852347	unchanged	C15H18O8	Phenolic acids	Phenolic acids	--	--	--	--	--	--	--	--	--	--	--	--	--
meta_399	2-Hydroxy-3-phenylpropanoic acid	79831.7	95076.4	56090.6	71422.6	77521.8	72589.2	23330.7	30298.3	20221.3	-0.0603591	0.80831	0.195764	unchanged	-1.64521	0.036601	1.1388	down	-1.58485	0.000424572	1.26081	down	C9H10O3	Phenolic acids	Phenolic acids	--	--	--	--	--	--	--	--	--	--	--	--	--
meta_405	1,2,3,4,6-Penta-O-galloyl-β-D-glucose	12468.3	18587.3	31998.9	15389.5	27281.6	28725.4	5144.19	752.586	4201.73	0.179254	0.718848	0.328784	unchanged	-2.64246	0.0853475	1.03633	unchanged	-2.82171	0.0308548	1.16827	down	C41H32O26	Phenolic acids	Phenolic acids	--	--	--	--	--	--	--	--	--	--	--	--	--
meta_406	3,4'-Dihydroxy-3',5'-dimethoxypropiophenone	90517.7	89038.6	280993	212979	94776.7	116588	59925.9	58730.1	43054.5	-0.118122	0.87925	0.181361	unchanged	-1.50994	0.257997	0.766404	unchanged	-1.39182	0.134542	0.976241	unchanged	C11H14O5	Phenolic acids	Phenolic acids	--	--	--	--	--	--	--	--	--	--	--	--	--
meta_411	3,4-dihydroxyphenylethanol-β-D-glucopyranoside	391919	380304	404447	320266	346676	406174	231226	295035	277661	-0.132906	0.305639	0.894949	unchanged	-0.549582	0.0141403	1.1859	down	-0.416676	0.0518912	1.03957	unchanged	C14H20O8	Phenolic acids	Phenolic acids	--	--	--	--	--	--	--	--	--	--	--	--	--
meta_417	Methyl-3-(3-hydroxyphenyl)Propionate	507517	542503	574998	517046	499025	381533	424627	400697	489708	-0.217499	0.209523	1.03738	unchanged	-0.305358	0.0394794	1.0521	down	-0.0878586	0.617348	0.33732	unchanged	C10H12O3	Phenolic acids	Phenolic acids	--	--	--	--	--	--	--	--	--	--	--	--	--
meta_420	Salicylic acid-2-O-glucoside	1.25576e+07	1.30358e+07	1.38332e+07	1.18977e+07	1.19835e+07	1.00671e+07	1.005e+07	1.24835e+07	9.19255e+06	-0.215832	0.0802138	1.28204	unchanged	-0.313507	0.107531	0.963916	unchanged	-0.0976755	0.565951	0.385244	unchanged	C13H16O8	Phenolic acids	Phenolic acids	--	--	--	--	--	--	--	--	--	--	--	--	--
meta_421	5,7-Dihydroxy-1(3H)-isobenzofuranone	58137.7	80244.2	83590.7	77587.1	120611	75210.6	141513	159517	122811	0.300676	0.380237	0.79367	unchanged	0.933144	0.00863786	1.16092	up	0.632468	0.0566253	1.03175	unchanged	C8H6O4	Phenolic acids	Phenolic acids	--	--	--	--	--	--	--	--	--	--	--	--	--
meta_426	Cryptochlorogenic acid (4-O-Caffeoylquinic acid)	2.89086e+06	3.21428e+06	2.73592e+06	3.02474e+06	2.95246e+06	3.20723e+06	1.29102e+06	1.27545e+06	1.14592e+06	0.0549714	0.525008	0.549983	unchanged	-1.25187	0.00356844	1.22943	down	-1.30684	0.000135003	1.26771	down	C16H18O9	Phenolic acids	Phenolic acids	--	--	--	--	--	--	--	--	--	--	--	--	--
meta_435	Protocatechuic acid-4-O-glucoside	2.9356e+06	3.70857e+06	4.75637e+06	3.23659e+06	4.46095e+06	3.47865e+06	2.3486e+06	2.41075e+06	2.61284e+06	-0.0286748	0.914113	0.0678165	unchanged	-0.628939	0.122816	0.976836	unchanged	-0.600264	0.0713195	1.09002	unchanged	C13H16O9	Phenolic acids	Phenolic acids	--	--	--	--	--	--	--	--	--	--	--	--	--
meta_436	1-O-Gentisoyl-β-D-glucoside	2.9356e+06	3.70857e+06	4.75637e+06	3.23659e+06	4.46095e+06	3.47865e+06	2.3486e+06	2.41075e+06	2.61284e+06	-0.0286748	0.914113	0.0678165	unchanged	-0.628939	0.122816	0.976836	unchanged	-0.600264	0.0713195	1.09002	unchanged	C13H16O9	Phenolic acids	Phenolic acids	--	--	--	--	--	--	--	--	--	--	--	--	--
meta_437	7,8-Dihydro-Buddlenol B(erythro)	53197.8	50659.5	59895.2	21119.3	28497.5	24887.5	17048.3	10810	20822.8	-1.13612	0.00134716	1.59191	down	-1.75008	0.000680863	1.22137	down	-0.613961	0.0818643	0.975131	unchanged	C31H38O11	Phenolic acids	Phenolic acids	--	--	--	--	--	--	--	--	--	--	--	--	--
meta_445	3-O-Caffeoylquinic acid methyl ester	274507	260255	248937	307914	326065	248674	135311	93213.5	102007	0.171549	0.291505	0.942089	unchanged	-1.24551	0.00151244	1.22455	down	-1.41706	0.00557137	1.22334	down	C17H20O9	Phenolic acids	Phenolic acids	--	--	--	--	--	--	--	--	--	--	--	--	--
meta_455	2,6-Di-tert-butylphenol	247111	237699	197652	387030	672234	662918	453462	532771	549780	1.33542	0.0622848	1.46883	unchanged	1.17037	0.00347554	1.21492	up	-0.165046	0.582243	0.383335	unchanged	C14H22O	Phenolic acids	Phenolic acids	--	--	--	--	--	--	--	--	--	--	--	--	--
meta_456	2,4-Di-Tert-Butylphenol	247111	237699	197652	387030	672234	662918	453462	532771	549780	1.33542	0.0622848	1.46883	unchanged	1.17037	0.00347554	1.21492	up	-0.165046	0.582243	0.383335	unchanged	C14H22O	Phenolic acids	Phenolic acids	--	--	--	--	--	--	HMDB0013816	96-76-4	Organic compounds	Benzenoids	Benzene and substituted derivatives	Phenylpropanes	Animals,Plants
meta_462	1-O-Caffeoyl-4-O-galloyl-β-D-glucose	254753	376416	365650	235984	303021	289131	112871	106867	117415	-0.267465	0.289819	0.866937	unchanged	-1.56392	0.0292325	1.17603	down	-1.29646	0.0136928	1.23477	down	C22H22O13	Phenolic acids	Phenolic acids	--	--	--	--	--	--	--	--	--	--	--	--	--
meta_471	4-O-p-Coumaroylquinic acid	677025	808645	870250	843720	870721	782833	436694	491032	440832	0.0840635	0.510126	0.578266	unchanged	-0.783635	0.0211058	1.17311	down	-0.867698	0.000572015	1.25636	down	C16H18O8	Phenolic acids	Phenolic acids	C10441	--	--	--	--	--	HMDB0302093	--	Organic compounds	Organic oxygen compounds	Organooxygen compounds	Alcohols and polyols	Animals
meta_472	6-O-Galloyl-β-D-glucose	8.87356e+06	1.21983e+07	1.01841e+07	6.68604e+06	6.12608e+06	6.96326e+06	3.20981e+06	4.12055e+06	3.6081e+06	-0.660428	0.0507525	1.46166	unchanged	-1.51472	0.0146552	1.19646	down	-0.854295	0.00124854	1.2372	down	C13H16O10	Phenolic acids	Phenolic acids	--	--	--	--	--	--	HMDB0302912	--	Organic compounds	Benzenoids	Benzene and substituted derivatives	Benzoic acids and derivatives	Animals
meta_473	1-O-Caffeoyl-β-D-glucose	1.02198e+07	1.0913e+07	1.07567e+07	1.03354e+07	1.10893e+07	1.13219e+07	9.48034e+06	1.05142e+07	9.47783e+06	0.0382676	0.481305	0.629233	unchanged	-0.113717	0.131587	0.880701	unchanged	-0.151985	0.0761496	0.977377	unchanged	C15H18O9	Phenolic acids	Phenolic acids	C10433	--	--	--	--	--	HMDB0302440	--	Organic compounds	Lipids and lipid-like molecules	Steroids and steroid derivatives	Stigmastanes and derivatives	Animals
meta_475	3-O-caffeoylshikimic acid	112591	111573	94005.6	114229	118087	126934	2.0605e+06	2.45186e+06	2.39938e+06	0.175186	0.140047	1.15393	unchanged	4.44118	0.00304056	1.24009	up	4.26599	0.00311507	1.26571	up	C16H16O8	Phenolic acids	Phenolic acids	--	--	--	--	--	--	--	--	--	--	--	--	--
meta_476	4-caffeoylshikimic acid	112591	111573	94005.6	114229	118087	126934	2.0605e+06	2.45186e+06	2.39938e+06	0.175186	0.140047	1.15393	unchanged	4.44118	0.00304056	1.24009	up	4.26599	0.00311507	1.26571	up	C16H16O8	Phenolic acids	Phenolic acids	--	--	--	--	--	--	HMDB0033997	--	Organic compounds	Phenylpropanoids and polyketides	Cinnamic acids and derivatives	Hydroxycinnamic acids and derivatives	Animals
meta_480	1-O-Galloyl-4-O-p-Coumaroyl-β-D-glucose	46110.2	41260.7	34737.6	40122.9	21290.1	22274.7	31253	27864.6	20792.1	-0.545077	0.160537	1.14383	unchanged	-0.611721	0.0358123	1.0502	down	-0.0666434	0.866078	0.117117	unchanged	C22H22O12	Phenolic acids	Phenolic acids	--	--	--	--	--	--	--	--	--	--	--	--	--
meta_481	Koaburaside	179839	223096	229187	184576	165950	176409	119520	146249	191098	-0.262575	0.141697	1.22125	unchanged	-0.468423	0.0937226	0.931674	unchanged	-0.205848	0.380513	0.606694	unchanged	C14H20O9	Phenolic acids	Phenolic acids	--	--	--	--	--	--	--	--	--	--	--	--	--
meta_484	3,5-Dimethoxy-4-hydroxybenzaldehyde	4.17598e+06	4.61423e+06	4.38041e+06	4.01293e+06	4.10436e+06	2.77273e+06	1.70519e+06	2.50682e+06	2.22438e+06	-0.274317	0.212922	1.05105	unchanged	-1.033	0.00321367	1.21382	down	-0.758682	0.053898	1.06332	unchanged	C9H10O4	Phenolic acids	Phenolic acids	--	--	--	--	--	--	HMDB0258653	134-96-3	Organic compounds	Benzenoids	Phenols	Methoxyphenols	Microbe,Animals,Plants
meta_487	Monogalloyl-diglucose	104605	101157	118786	109456	79548.7	97135.4	56068.4	85085.4	57219.5	-0.181707	0.290671	0.9312	unchanged	-0.71021	0.027945	1.10709	down	-0.528504	0.0857347	0.957015	unchanged	C19H26O15	Phenolic acids	Phenolic acids	--	--	--	--	--	--	--	--	--	--	--	--	--
meta_492	1-O-Galloyl-3-O-p-Coumaroyl-β-D-glucose	187980	220070	215281	150881	194964	205178	50897.5	34081.8	22152.7	-0.177886	0.296207	0.834976	unchanged	-2.54061	0.000228842	1.23374	down	-2.36272	0.00446073	1.23499	down	C22H22O12	Phenolic acids	Phenolic acids	--	--	--	--	--	--	--	--	--	--	--	--	--
meta_498	Flavogallonic Acid Dilactone	147041	177264	191320	161823	170226	152962	19663.8	33435.3	14647.1	-0.0883075	0.526254	0.560606	unchanged	-2.92811	0.00282436	1.22566	down	-2.83981	5.54311e-05	1.26629	down	C21H10O12	Phenolic acids	Phenolic acids	--	--	--	--	--	--	--	--	--	--	--	--	--
meta_499	6'-O-Galloylarbutin	41134.2	46205.5	39250.3	35024.5	46757.3	45756.3	29929	40953.2	34586.9	0.0107658	0.945759	0.117824	unchanged	-0.263343	0.15009	0.846238	unchanged	-0.274109	0.211753	0.761187	unchanged	C19H20O11	Phenolic acids	Phenolic acids	--	--	--	--	--	--	--	--	--	--	--	--	--
meta_505	3,4-Dihydroxybenzeneacetic acid	207330	225350	214173	282355	252898	322031	319757	545466	450842	0.406334	0.0644258	1.39405	unchanged	1.02472	0.0754133	1.07568	unchanged	0.618386	0.134853	0.948973	unchanged	C8H8O4	Phenolic acids	Phenolic acids	C01161	Tyrosine metabolism(ko00350);;Metabolic pathways(ko01100)	--	--	--	--	HMDB0001336	102-32-9	Organic compounds	Benzenoids	Phenols	Benzenediols	Animals,Plants
meta_511	6-O-Acetylarbutin	92786.3	109785	112906	119598	91931	83590.6	143167	131077	133602	-0.0962355	0.624194	0.471354	unchanged	0.37049	0.0205413	1.12848	up	0.466725	0.0621946	1.08637	unchanged	C14H18O8	Phenolic acids	Phenolic acids	--	--	--	--	--	--	--	--	--	--	--	--	--
meta_513	Maplexin C (2,3-Di-O-Galloyl-1,5-Anhydro-D-Glucitol)	3.19071e+06	2.70424e+06	3.58209e+06	3.14346e+06	3.03612e+06	3.00854e+06	2.32794e+06	1.59197e+06	1.98383e+06	-0.0446659	0.742478	0.323483	unchanged	-0.682806	0.0240299	1.09064	down	-0.63814	0.0318005	1.18439	down	C20H20O13	Phenolic acids	Phenolic acids	--	--	--	--	--	--	--	--	--	--	--	--	--
meta_521	1-O-Salicyloyl-β-D-glucose	8.81381e+06	9.12076e+06	8.6497e+06	8.9071e+06	8.05261e+06	9.13119e+06	8.92166e+06	8.91813e+06	6.92641e+06	-0.0270259	0.679293	0.418735	unchanged	-0.1022	0.459608	0.508385	unchanged	-0.0751743	0.594365	0.363749	unchanged	C13H16O8	Phenolic acids	Phenolic acids	--	--	--	--	--	--	--	--	--	--	--	--	--
meta_524	1-O-p-Coumaroyl-β-D-glucose	2.41813e+06	2.47201e+06	3.0067e+06	2.65387e+06	2.60381e+06	2.98159e+06	2.1442e+06	2.83037e+06	2.97314e+06	0.0612428	0.639075	0.383193	unchanged	0.00926486	0.960171	0.0336926	unchanged	-0.0519779	0.754416	0.216428	unchanged	C15H18O8	Phenolic acids	Phenolic acids	--	--	--	--	--	--	HMDB0036936	7139-64-2	Organic compounds	Phenylpropanoids and polyketides	Cinnamic acids and derivatives	Hydroxycinnamic acids and derivatives	Animals
meta_529	Methyl gallate	9.62563e+06	9.55517e+06	7.68661e+06	5.37695e+06	5.15109e+06	5.71121e+06	4.96358e+06	5.66402e+06	6.84725e+06	-0.726373	0.0247417	1.53702	down	-0.620577	0.0210803	1.09957	down	0.105795	0.537252	0.430455	unchanged	C8H8O5	Phenolic acids	Phenolic acids	--	--	--	--	--	--	HMDB0254590	99-24-1	Organic compounds	Benzenoids	Benzene and substituted derivatives	Benzoic acids and derivatives	Animals,Plants
meta_530	Maplexin D (2,4-Di-O-Galloyl-1,5-Anhydro-D-Glucitol)	3.52354e+06	3.72232e+06	4.06704e+06	3.45447e+06	2.89137e+06	3.57137e+06	2.38213e+06	1.68489e+06	2.14863e+06	-0.189959	0.157153	1.13239	unchanged	-0.86399	0.00345222	1.19362	down	-0.67403	0.0136439	1.15044	down	C20H20O13	Phenolic acids	Phenolic acids	--	--	--	--	--	--	--	--	--	--	--	--	--
meta_533	p-Coumaryl alcohol	5.46052e+06	6.28395e+06	5.11138e+06	2.56831e+06	2.04822e+06	3.18823e+06	534675	482801	478047	-1.11082	0.0032774	1.57099	down	-3.49453	0.00448884	1.23641	down	-2.3837	0.0233968	1.21534	down	C9H10O2	Phenolic acids	Phenolic acids	C02646	Phenylpropanoid biosynthesis(ko00940);;Metabolic pathways(ko01100);;Biosynthesis of secondary metabolites(ko01110)	--	--	--	--	HMDB0003654	20649-40-5	Organic compounds	Phenylpropanoids and polyketides	Cinnamyl alcohols	_	Animals,Plants
meta_536	Olivetolic acid	1749.14	1776.72	2167.09	3531.23	6950.76	4631.45	161842	278753	272354	1.40858	0.0868827	1.41544	unchanged	6.96848	0.0249441	1.18788	up	5.55989	0.0255283	1.2108	up	C12H16O4	Phenolic acids	Phenolic acids	C20417	Biosynthesis of various plant secondary metabolites(ko00999);;Metabolic pathways(ko01100);;Biosynthesis of secondary metabolites(ko01110)	LMPK15040016	Polyketides [PK]	Phenolic lipids [PK15]	Anacardic acids and derivatives [PK1504]	--	--	--	--	--	--	--
meta_548	Phenylpropionic acid-O-β-D-glucopyranoside	1.85495e+07	2.26413e+07	2.50738e+07	2.06089e+07	2.73635e+07	2.87277e+07	3.53601e+07	3.18428e+07	3.25199e+07	0.21099	0.335607	0.818889	unchanged	0.589685	0.0128163	1.16143	up	0.378695	0.0755849	1.03795	unchanged	C15H18O8	Phenolic acids	Phenolic acids	--	--	--	--	--	--	--	--	--	--	--	--	--
meta_552	2,3-Di-O-Galloyl-β-D-Glucose	283597	322467	245300	219353	153413	212027	100339	79998.7	105518	-0.54185	0.0438536	1.37384	down	-1.57449	0.00787204	1.21051	down	-1.03264	0.029192	1.16305	down	C20H20O14	Phenolic acids	Phenolic acids	--	--	--	--	--	--	--	--	--	--	--	--	--
meta_558	Benzyl-β-gentiobioside	33577.6	54200.4	40529.5	211040	220315	313430	2.86202e+07	2.02889e+07	1.71966e+07	2.53722	0.0214052	1.56048	up	9.00902	0.0232253	1.19162	up	6.47181	0.0236417	1.21549	up	C19H28O11	Phenolic acids	Phenolic acids	--	--	--	--	--	--	--	--	--	--	--	--	--
meta_560	2-O-Caffeoylmalic acid	475166	417916	336642	610170	483255	554985	73323.8	129344	94312.6	0.422741	0.0629231	1.27252	unchanged	-2.04989	0.00841167	1.20173	down	-2.47263	0.00220772	1.25398	down	C13H12O8	Phenolic acids	Phenolic acids	--	--	--	--	--	--	--	--	--	--	--	--	--
meta_564	5-O-Feruloylquinic acid	122410	132482	101432	112623	154690	146522	11817.2	45997.9	28288.2	0.21587	0.298291	0.904077	unchanged	-2.04905	0.00264413	1.19539	down	-2.26492	0.00319603	1.22079	down	C17H20O9	Phenolic acids	Phenolic acids	--	--	--	--	--	--	HMDB0240478	87099-72-7	Organic compounds	Organic oxygen compounds	Organooxygen compounds	Carbohydrates and carbohydrate conjugates	Animals,Plants
meta_567	Stilbostemin B	5238.21	6982.6	4180.55	13839.6	11455.2	6832.68	41618.1	27736.1	28553.3	0.969994	0.111348	1.25007	unchanged	2.5776	0.0233243	1.1824	up	1.60761	0.0245751	1.16101	up	C15H16O2	Phenolic acids	Phenolic acids	--	--	--	--	--	--	--	--	--	--	--	--	--
meta_569	Chlorogenic acid (3-O-Caffeoylquinic acid)	2.80015e+06	3.11767e+06	2.81507e+06	2.88771e+06	2.80884e+06	2.96685e+06	1.217e+06	1.42592e+06	1.40383e+06	-0.0115242	0.851897	0.178755	unchanged	-1.1097	0.000546518	1.23258	down	-1.09817	0.000104484	1.2668	down	C16H18O9	Phenolic acids	Phenolic acids	--	--	--	--	--	--	--	--	--	--	--	--	--
meta_570	1-O-p-Coumaroylquinic acid	1.09788e+06	1.10624e+06	1.11652e+06	1.28527e+06	1.21128e+06	1.27341e+06	448671	572746	472174	0.183086	0.0183256	1.54445	up	-1.15268	0.00334369	1.23781	down	-1.33576	0.000254045	1.26508	down	C16H18O8	Phenolic acids	Phenolic acids	--	--	--	--	--	--	--	--	--	--	--	--	--
meta_571	Coniferyl alcohol	690933	704643	679574	531497	319591	504063	3.56132e+06	3.60869e+06	4.27982e+06	-0.614762	0.0673536	1.46689	unchanged	2.46404	0.0054308	1.23415	up	3.0788	0.00270784	1.26073	up	C10H12O3	Phenolic acids	Phenolic acids	--	--	--	--	--	--	--	--	--	--	--	--	--
meta_577	2,6-dimethoxy-hydroquinone-4-O-β-D-glucopyranoside	2.85707e+06	3.78193e+06	3.55114e+06	3.38129e+06	3.33985e+06	3.37108e+06	1.35269e+06	1.91755e+06	1.9263e+06	-0.0139309	0.917282	0.105559	unchanged	-0.971551	0.010672	1.15673	down	-0.95762	0.0129658	1.24046	down	C14H20O9	Phenolic acids	Phenolic acids	--	--	--	--	--	--	--	--	--	--	--	--	--
meta_581	Nordihydrocapsiate	525966	520280	531129	605154	585356	707644	529114	689242	1.18117e+06	0.267071	0.105022	1.32445	unchanged	0.605224	0.297254	0.714248	unchanged	0.338153	0.48562	0.491326	unchanged	C17H26O4	Phenolic acids	Phenolic acids	--	--	--	--	--	--	HMDB0034779	--	Organic compounds	Benzenoids	Phenols	Methoxyphenols	Animals,Plants
meta_586	4-p-Cumaroyl-rhamnosyl-(1→6)-D-glucose	232293	294714	195134	336590	302732	264055	21798.8	92514.8	72901.8	0.323048	0.174051	1.05668	unchanged	-1.94758	0.00969935	1.15739	down	-2.27063	0.00130416	1.23601	down	C21H28O12	Phenolic acids	Phenolic acids	--	--	--	--	--	--	--	--	--	--	--	--	--
meta_588	Cornoside	673352	643943	659709	512545	447601	599904	498461	497373	435000	-0.341725	0.0827654	1.40034	unchanged	-0.46646	0.00629848	1.21077	down	-0.124735	0.445784	0.513989	unchanged	C14H20O8	Phenolic acids	Phenolic acids	--	--	--	--	--	--	--	--	--	--	--	--	--
meta_591	4-O-Glucosyl-4-hydroxybenzoic acid	2.01713e+06	2.51728e+06	2.39726e+06	3.09482e+06	2.85497e+06	3.09245e+06	3.42544e+06	3.25412e+06	3.37704e+06	0.383479	0.0252398	1.46135	up	0.536869	0.0131197	1.19313	up	0.15339	0.0303403	1.11152	up	C13H16O8	Phenolic acids	Phenolic acids	--	--	--	--	--	--	--	--	--	--	--	--	--
meta_628	Tachioside	505778	659241	677288	497054	492754	553947	464171	397344	450582	-0.255069	0.201279	1.0828	unchanged	-0.489639	0.0687463	1.0428	unchanged	-0.23457	0.0529348	1.02643	unchanged	C13H18O8	Phenolic acids	Phenolic acids	--	--	--	--	--	--	--	--	--	--	--	--	--
meta_629	4-O-(3'-O-alpha-D-Glucopyranosyl)caffeoylquinic acid	286666	387026	410433	272291	327308	400854	198974	314193	192867	-0.115879	0.627678	0.411914	unchanged	-0.618721	0.0828918	0.941476	unchanged	-0.502843	0.145014	0.854138	unchanged	C22H28O14	Phenolic acids	Phenolic acids	--	--	--	--	--	--	--	--	--	--	--	--	--
meta_637	Ethyl ferulate	23772.6	28390.5	23215.7	9312.95	9537.52	10580.8	112995	120786	158642	-1.35681	0.00840302	1.60142	down	2.38018	0.0163031	1.20496	up	3.73699	0.0132531	1.2404	up	C12H14O4	Phenolic acids	Phenolic acids	--	--	--	--	--	--	--	--	--	--	--	--	--
meta_644	methylarbutin	123821	132026	198445	143892	171796	98538.9	100129	121218	110065	-0.133198	0.696661	0.325729	unchanged	-0.454991	0.220462	0.801959	unchanged	-0.321793	0.324422	0.672304	unchanged	C13H18O7	Phenolic acids	Phenolic acids	--	--	--	--	--	--	HMDB0303383	--	Organic compounds	Organic oxygen compounds	Organooxygen compounds	Carbohydrates and carbohydrate conjugates	Animals
meta_645	Syringaldehyde-4-O-glucoside	1.762e+06	1.8234e+06	1.38487e+06	2.12265e+06	2.35426e+06	2.27356e+06	987597	1.27068e+06	1.10074e+06	0.441662	0.031748	1.4805	up	-0.565289	0.0383716	1.07197	down	-1.00695	0.000538704	1.25151	down	C15H20O9	Phenolic acids	Phenolic acids	--	--	--	--	--	--	--	--	--	--	--	--	--
meta_658	Gallic acid-4-O-glucoside	1.28874e+06	1.72187e+06	1.26886e+06	1.48052e+06	1.21852e+06	1.27358e+06	358991	539847	430980	-0.107337	0.584593	0.49974	unchanged	-1.6862	0.0138044	1.1887	down	-1.57886	0.00147961	1.24487	down	C13H16O10	Phenolic acids	Phenolic acids	--	--	--	--	--	--	--	--	--	--	--	--	--
meta_676	3,4'-Dihydroxy-3'-methoxybenzenepentanoic acid	13891.7	26596	13458.8	19284.5	3497.73	9810.71	13000.2	16446.5	12624.3	-0.726969	0.321523	0.846856	unchanged	-0.358702	0.458677	0.504564	unchanged	0.368266	0.566654	0.401539	unchanged	C12H16O5	Phenolic acids	Phenolic acids	--	--	--	--	--	--	--	--	--	--	--	--	--
meta_678	Androsin	4.34289e+06	4.99195e+06	6.20421e+06	6.30871e+06	5.25139e+06	5.23171e+06	3.03825e+06	3.61586e+06	4.00531e+06	0.111859	0.561556	0.458687	unchanged	-0.543769	0.0771622	0.99602	unchanged	-0.655628	0.0121159	1.16453	down	C15H20O8	Phenolic acids	Phenolic acids	--	--	--	--	--	--	--	--	--	--	--	--	--
meta_683	Antiarol; 3,4,5-Trimethoxyphenol	98325.2	48451.4	61016.7	81304.6	55554.5	60559.6	33707.4	37878.6	50371.7	-0.0738908	0.851051	0.190606	unchanged	-0.768768	0.188299	0.837601	unchanged	-0.694877	0.0650597	1.023	unchanged	C9H12O4	Phenolic acids	Phenolic acids	--	--	--	--	--	--	--	--	--	--	--	--	--
meta_685	3-O-Galloyl-D-glucose	8.93292e+06	9.42226e+06	9.4444e+06	7.30463e+06	7.43582e+06	7.33775e+06	2.34293e+06	3.18312e+06	2.89971e+06	-0.33244	0.00543673	1.61489	down	-1.72218	7.22517e-05	1.24242	down	-1.38974	0.00239041	1.26606	down	C13H16O10	Phenolic acids	Phenolic acids	--	--	--	--	--	--	--	--	--	--	--	--	--
meta_696	Diisooctyl Phthalate	2.6959e+06	3.11606e+06	3.47675e+06	3.2575e+06	3.34038e+06	1.50982e+07	4.99548e+06	4.35402e+06	3.62271e+06	1.22388	0.403341	0.752391	unchanged	0.481875	0.0700034	1.00142	unchanged	-0.742009	0.537208	0.439663	unchanged	C24H38O4	Phenolic acids	Phenolic acids	C14577	--	--	--	--	--	HMDB0251353	131-20-4	Organic compounds	Benzenoids	Benzene and substituted derivatives	Benzoic acids and derivatives	Animals
meta_698	1-O-Vanilloyl-D-Glucose	223656	267038	222320	216876	198661	239675	372358	475298	392222	-0.121971	0.367572	0.763668	unchanged	0.798196	0.0172356	1.1603	up	0.920167	0.0157522	1.20373	up	C14H18O9	Phenolic acids	Phenolic acids	--	--	--	--	--	--	--	--	--	--	--	--	--
meta_700	Methyl salicylate-2-O-glucoside	577195	478575	517185	518311	499031	563747	306682	427302	363029	0.00744133	0.941677	0.0497321	unchanged	-0.519896	0.0260626	1.08405	down	-0.527337	0.0252048	1.14244	down	C14H18O8	Phenolic acids	Phenolic acids	--	--	--	--	--	--	--	--	--	--	--	--	--
meta_701	2-(3,4-dihydroxyphenyl)ethanediol 1-O-β-D-glucopyranoside	201132	232254	238724	176152	191267	194382	133492	159795	138814	-0.258641	0.0679274	1.33865	unchanged	-0.637331	0.00674489	1.17655	down	-0.37869	0.0148086	1.15978	down	C14H20O9	Phenolic acids	Phenolic acids	--	--	--	--	--	--	--	--	--	--	--	--	--
meta_704	3-Hydroxycinnamic Acid	269830	136975	171219	109465	197915	247673	76793	234441	80331.5	-0.0585038	0.899171	0.0808421	unchanged	-0.561876	0.399601	0.534234	unchanged	-0.503372	0.45696	0.486817	unchanged	C9H8O3	Phenolic acids	Phenolic acids	C12621	Phenylalanine metabolism(ko00360);;Metabolic pathways(ko01100)	--	--	--	--	HMDB0001713	14755-02-3	Organic compounds	Phenylpropanoids and polyketides	Cinnamic acids and derivatives	Hydroxycinnamic acids and derivatives	Animals,Plants
meta_705	α-Hydroxycinnamic Acid	269830	136975	171219	109465	197915	247673	76793	234441	80331.5	-0.0585038	0.899171	0.0808421	unchanged	-0.561876	0.399601	0.534234	unchanged	-0.503372	0.45696	0.486817	unchanged	C9H8O3	Phenolic acids	Phenolic acids	--	--	--	--	--	--	--	--	--	--	--	--	--
meta_706	Sibiricose A3	169659	132932	129348	172760	160984	191006	156423	298714	233195	0.280803	0.127364	1.1489	unchanged	0.672277	0.164619	0.879189	unchanged	0.391473	0.314841	0.692985	unchanged	C19H26O13	Phenolic acids	Phenolic acids	--	--	--	--	--	--	--	--	--	--	--	--	--
meta_708	Protocatechuic Acid Methyl Ester	116155	89405.8	103975	101291	130161	103053	91245.3	100119	84215.6	0.111918	0.531515	0.582887	unchanged	-0.167638	0.290994	0.663766	unchanged	-0.279555	0.158432	0.873341	unchanged	C8H8O4	Phenolic acids	Phenolic acids	--	--	--	--	--	--	--	--	--	--	--	--	--
meta_710	Digalloylglucose	349558	344009	383911	257829	238387	309807	141661	104634	104244	-0.418765	0.0311233	1.45776	down	-1.62001	0.000161228	1.23482	down	-1.20124	0.00702543	1.21138	down	C20H20O14	Phenolic acids	Phenolic acids	--	--	--	--	--	--	--	--	--	--	--	--	--
meta_714	1-O-Feruloyl-β-D-glucose	3.27397e+06	4.00232e+06	4.07477e+06	5.40224e+06	5.9173e+06	5.79377e+06	9.51615e+06	1.21168e+07	1.11921e+07	0.592292	0.00571134	1.57463	up	1.53197	0.00635485	1.21762	up	0.939681	0.0172609	1.22111	up	C16H20O9	Phenolic acids	Phenolic acids	--	--	--	--	--	--	HMDB0302219	--	Organic compounds	Phenylpropanoids and polyketides	Cinnamic acids and derivatives	Hydroxycinnamic acids and derivatives	Animals
meta_723	P-Methoyxcinnamate glucoside	2.21859e+06	1.4562e+06	2.34275e+06	1.1943e+06	2.20137e+06	2.0307e+06	333405	586872	673692	-0.149185	0.661251	0.339283	unchanged	-1.91655	0.0228581	1.1581	down	-1.76737	0.0434559	1.13309	down	C16H20O8	Phenolic acids	Phenolic acids	--	--	--	--	--	--	--	--	--	--	--	--	--
meta_724	glucoacetosyringone	1.80632e+07	1.80628e+07	1.6665e+07	1.77375e+07	1.62853e+07	1.85093e+07	4.76153e+06	8.75029e+06	5.77806e+06	-0.00709521	0.919913	0.121897	unchanged	-1.45245	0.00549737	1.21582	down	-1.44535	0.00348164	1.23687	down	C16H22O9	Phenolic acids	Phenolic acids	--	--	--	--	--	--	--	--	--	--	--	--	--
meta_728	4-Hydroxybenzoyl-1-O-(6''-O-galloyl)glucoside	311105	269399	243067	282398	261603	238802	12108.9	36578.8	23995.3	-0.0732432	0.598846	0.456356	unchanged	-3.5022	0.0028903	1.23043	down	-3.42896	0.000375014	1.26435	down	C20H20O12	Phenolic acids	Phenolic acids	--	--	--	--	--	--	--	--	--	--	--	--	--
meta_730	3,4-Dihydroxybenzoic acid (Protocatechuic acid)	677823	254525	225823	266669	282957	252204	245721	224930	208315	-0.53048	0.501802	0.604368	unchanged	-0.770436	0.38841	0.597039	unchanged	-0.239956	0.0450194	1.05126	down	C7H6O4	Phenolic acids	Phenolic acids	--	--	--	--	--	--	--	--	--	--	--	--	--
meta_733	Bis(2-ethylhexyl)phthalate	1.23988e+06	1.46953e+06	1.59706e+06	1.4887e+06	1.59307e+06	6.20172e+06	2.11972e+06	1.91295e+06	1.67184e+06	1.10816	0.397496	0.761948	unchanged	0.405593	0.051211	1.01546	unchanged	-0.702565	0.523219	0.455061	unchanged	C24H38O4	Phenolic acids	Phenolic acids	C14227	--	--	--	--	--	HMDB0251427	117-84-0	Organic compounds	Benzenoids	Benzene and substituted derivatives	Benzoic acids and derivatives	Animals
meta_736	Ferulic acid methyl ester	46743.6	45393.6	38334.4	31890.1	33073.8	39155.8	16133.5	16914.3	30000.2	-0.325492	0.0645964	1.28367	unchanged	-1.04921	0.0198787	1.13257	down	-0.723722	0.0739781	1.02642	unchanged	C11H12O4	Phenolic acids	Phenolic acids	--	--	--	--	--	--	--	--	--	--	--	--	--
meta_738	(1'R,3R,5R,8'S)-Dihydrophaseic acid-O-β-D-glucoside	298028	258473	260375	331777	330153	300674	98919.9	107681	97696.5	0.236824	0.0442171	1.36848	up	-1.42464	0.0038213	1.23292	down	-1.66146	0.000951048	1.26779	down	C21H32O10	Phenolic acids	Phenolic acids	--	--	--	--	--	--	--	--	--	--	--	--	--
meta_739	Caffeic acid	2.67703e+06	976465	640452	518495	690065	531225	584302	734199	807187	-1.30339	0.309016	0.901219	unchanged	-1.01437	0.370141	0.6179	unchanged	0.289021	0.209932	0.764646	unchanged	C9H8O4	Phenolic acids	Phenolic acids	C01481	--	--	--	--	--	HMDB0003501	4361-87-9	Organic compounds	Phenylpropanoids and polyketides	Cinnamic acids and derivatives	Hydroxycinnamic acids and derivatives	Animals
meta_742	1-O-Sinapoyl-β-D-glucose	497949	504969	507766	697447	664505	604179	766949	917350	757675	0.380158	0.0296708	1.53874	up	0.692847	0.0263646	1.18378	up	0.312689	0.0722275	1.02484	unchanged	C17H22O10	Phenolic acids	Phenolic acids	C01175	Phenylpropanoid biosynthesis(ko00940);;Biosynthesis of secondary metabolites(ko01110)	--	--	--	--	HMDB0302379	--	Organic compounds	Phenylpropanoids and polyketides	Cinnamic acids and derivatives	Hydroxycinnamic acids and derivatives	Animals
meta_746	1,6-Di-O-galloyl-β-D-glucose	151111	170592	197179	150172	122943	112327	79278	64218.6	83801.1	-0.428895	0.0653162	1.31556	unchanged	-1.19082	0.00895796	1.19505	down	-0.761929	0.0251579	1.14711	down	C20H20O14	Phenolic acids	Phenolic acids	--	--	--	--	--	--	--	--	--	--	--	--	--
meta_750	3-Methoxybenzoic acid	82049.2	68599.8	57209.8	68219	86057.2	85834.3	73991.8	88900.3	88793.2	0.208095	0.314143	0.863326	unchanged	0.276017	0.17815	0.801435	unchanged	0.0679225	0.643804	0.309621	unchanged	C8H8O3	Phenolic acids	Phenolic acids	--	--	--	--	--	--	HMDB0032606	586-38-9	Organic compounds	Benzenoids	Benzene and substituted derivatives	Benzoic acids and derivatives	Animals
meta_754	2-Hydroxycinnamic acid	233481	106665	82818.3	87787	175487	148769	125892	100838	154023	-0.0377447	0.949843	0.012787	unchanged	-0.151686	0.797558	0.176658	unchanged	-0.113941	0.750662	0.216414	unchanged	C9H8O3	Phenolic acids	Phenolic acids	C05838	Biosynthesis of various plant secondary metabolites(ko00999);;Biosynthesis of secondary metabolites(ko01110)	--	--	--	--	HMDB0041592	495-79-4	Organic compounds	Phenylpropanoids and polyketides	Cinnamic acids and derivatives	Hydroxycinnamic acids and derivatives	Animals
meta_755	1-O-(3,4-Dihydroxy-5-methoxy-benzoyl)-glucoside	1.86849e+06	1.97523e+06	1.62213e+06	1.23712e+06	1.41517e+06	1.51892e+06	5.50758e+06	4.96934e+06	5.50591e+06	-0.389979	0.0341227	1.37902	down	1.54801	0.000296051	1.23899	up	1.93798	0.000411424	1.26736	up	C14H18O10	Phenolic acids	Phenolic acids	--	--	--	--	--	--	--	--	--	--	--	--	--
meta_759	4-O-Glucosyl-3,4-dihydroxybenzyl alcohol	237399	320442	308916	602108	289496	295879	148092	220079	208332	0.454209	0.410405	0.686567	unchanged	-0.588299	0.0487831	1.01839	down	-1.04251	0.182447	0.884853	unchanged	C13H18O8	Phenolic acids	Phenolic acids	--	--	--	--	--	--	--	--	--	--	--	--	--
meta_764	Chlorogenic acid methyl ester	4.90284e+06	5.06882e+06	4.48156e+06	4.63744e+06	5.13613e+06	5.19112e+06	2.74497e+06	3.02487e+06	2.90022e+06	0.0501711	0.529781	0.579396	unchanged	-0.737277	0.00274909	1.22352	down	-0.787448	0.00225113	1.25238	down	C17H20O9	Phenolic acids	Phenolic acids	--	--	--	--	--	--	--	--	--	--	--	--	--
meta_771	2-Caffeoyl-L-tartaric acid (Caftaric acid)	526610	598362	643360	642416	695599	698739	220239	323867	213720	0.203883	0.101349	1.25084	unchanged	-1.22245	0.00241743	1.19736	down	-1.42633	0.0018255	1.25168	down	C13H12O9	Phenolic acids	Phenolic acids	--	--	--	--	--	--	--	--	--	--	--	--	--
meta_774	4'-Hydroxy-3'-methoxyacetophenone (Acetovanillone)	7.67281e+06	1.08359e+07	1.10322e+07	4.80675e+06	8.86565e+06	4.85685e+06	1.57843e+06	1.08775e+06	1.81438e+06	-0.672907	0.104149	1.16349	unchanged	-2.72096	0.0139074	1.20601	down	-2.04805	0.0700509	1.10071	unchanged	C9H10O3	Phenolic acids	Phenolic acids	--	--	--	--	--	--	--	--	--	--	--	--	--
meta_775	Arillatose B	157501	193625	228669	189971	171318	159391	82335.5	116016	84048	-0.155146	0.449497	0.68732	unchanged	-1.03781	0.0229525	1.12919	down	-0.882662	0.00553686	1.20026	down	C22H30O14	Phenolic acids	Phenolic acids	--	--	--	--	--	--	--	--	--	--	--	--	--
meta_777	Ferulic acid	533470	565000	534810	563274	572805	688049	176491	240326	163011	0.159435	0.249977	0.996675	unchanged	-1.49407	0.00142243	1.23421	down	-1.65351	0.00215675	1.24261	down	C10H10O4	Phenolic acids	Phenolic acids	--	--	--	--	--	--	--	--	--	--	--	--	--
meta_786	1-O-Caffeoyl-(6-O-glucosyl)-β-D-glucose	20479.7	26144.9	24381.9	24122.9	24967.6	30512.9	41325.9	104020	123776	0.164882	0.335872	0.785062	unchanged	1.92224	0.116598	0.996265	unchanged	1.75736	0.125239	0.999679	unchanged	C21H28O14	Phenolic acids	Phenolic acids	--	--	--	--	--	--	--	--	--	--	--	--	--
meta_787	Salidroside	3.92944e+06	4.15128e+06	4.09991e+06	4.25659e+06	4.41857e+06	4.77992e+06	2.01986e+06	2.42358e+06	2.11627e+06	0.143561	0.0946364	1.29031	unchanged	-0.892884	0.000730823	1.23414	down	-1.03644	0.000413661	1.25537	down	C14H20O7	Phenolic acids	Phenolic acids	--	--	--	--	--	--	HMDB0257463	--	Organic compounds	Organic oxygen compounds	Organooxygen compounds	Carbohydrates and carbohydrate conjugates	Animals
meta_790	4-Hydroxybenzaldehyde	2.95618e+06	4.01655e+06	3.4208e+06	2.504e+06	1.85074e+06	2.39156e+06	762419	748932	958866	-0.623516	0.0368423	1.42529	down	-2.07297	0.0104134	1.21393	down	-1.44946	0.0124883	1.22066	down	C7H6O2	Phenolic acids	Phenolic acids	C00633	Metabolic pathways(ko01100)	--	--	--	--	HMDB0011718	123-08-0	Organic compounds	Organic oxygen compounds	Organooxygen compounds	Carbonyl compounds	Animals,Plants,Microbe
meta_796	2,4,6-Trihydroxybenzoic acid	198791	144660	107602	87509.4	132474	100038	53088.6	92860.1	63530.1	-0.49513	0.238585	0.936035	unchanged	-1.10649	0.0756805	1.01183	unchanged	-0.611361	0.109922	0.912582	unchanged	C7H6O5	Phenolic acids	Phenolic acids	--	--	--	--	--	--	HMDB0029649	83-30-7	Organic compounds	Benzenoids	Benzene and substituted derivatives	Benzoic acids and derivatives	Animals
meta_810	p-Coumaric acid	157156	226125	237963	240251	241303	221816	92431.2	132932	116993	0.179122	0.391792	0.758127	unchanged	-0.859664	0.0481721	1.0706	down	-1.03879	0.00265739	1.24335	down	C9H8O3	Phenolic acids	Phenolic acids	C06738	--	--	--	--	--	HMDB0030677	4501-31-9	Organic compounds	Phenylpropanoids and polyketides	Cinnamic acids and derivatives	Hydroxycinnamic acids and derivatives	Animals,Plants
meta_816	3-(4-Hydroxyphenyl)-propionic acid	281214	214669	175826	205088	193037	198147	151255	190897	174163	-0.171864	0.500227	0.611015	unchanged	-0.379584	0.228556	0.772288	unchanged	-0.20772	0.136721	0.946362	unchanged	C9H10O3	Phenolic acids	Phenolic acids	C01744	--	--	--	--	--	HMDB0002199	501-97-3	Organic compounds	Phenylpropanoids and polyketides	Phenylpropanoic acids	_	Animals,Plants
meta_818	4-Methoxyphenylpropionic acid	127687	122495	103322	110147	60276	112984	577849	571478	702279	-0.318856	0.307044	0.916696	unchanged	2.38898	0.00596648	1.22939	up	2.70783	0.00260661	1.25444	up	C10H12O3	Phenolic acids	Phenolic acids	--	--	--	--	--	--	--	--	--	--	--	--	--
meta_822	2-O-Feruloylglucaric Acid	5.99469e+06	7.2741e+06	5.70918e+06	6.49098e+06	7.34999e+06	7.24212e+06	1.42286e+06	1.87674e+06	1.87426e+06	0.151762	0.289348	0.913882	unchanged	-1.87501	0.00652554	1.21884	down	-2.02677	0.000332338	1.26502	down	C16H18O11	Phenolic acids	Phenolic acids	--	--	--	--	--	--	--	--	--	--	--	--	--
meta_826	3-O-Galloyl-4,6-(S)-HHDP-β-D-glucose	773461	711212	620132	719623	693522	833521	196860	276244	300251	0.094099	0.487433	0.582106	unchanged	-1.44448	0.00193486	1.21183	down	-1.53858	0.00115885	1.2449	down	C27H22O18	Phenolic acids	Phenolic acids	--	--	--	--	--	--	--	--	--	--	--	--	--
meta_828	4-Aminobenzoic acid	274514	293626	291830	308428	252898	186036	78041.6	73552.2	85031.6	-0.20248	0.400252	0.780966	unchanged	-1.86168	6.3735e-05	1.245	down	-1.6592	0.0395242	1.17548	down	C7H7NO2	Phenolic acids	Phenolic acids	--	--	--	--	--	--	--	--	--	--	--	--	--
meta_830	6-O-Caffeoyl-D-glucose	7.36879e+06	7.4406e+06	8.13098e+06	7.6873e+06	7.59563e+06	8.25349e+06	6.78143e+06	8.11458e+06	7.71386e+06	0.0370057	0.567284	0.462956	unchanged	-0.0209364	0.826098	0.146539	unchanged	-0.0579421	0.537649	0.417414	unchanged	C15H18O9	Phenolic acids	Phenolic acids	--	--	--	--	--	--	--	--	--	--	--	--	--
meta_839	Hexahydrocurcumin	28152.3	26824.1	31635	45106.3	46253.9	27446.3	16173.3	6251.33	10043.4	0.455987	0.215675	1.07753	unchanged	-1.41554	0.0120356	1.17508	down	-1.87152	0.0259483	1.15344	down	C21H26O6	Phenolic acids	Phenolic acids	--	--	--	--	--	--	--	--	--	--	--	--	--
meta_846	4-Hydroxybenzoic acid	22741.4	52898.5	16114.6	38335	42973.6	50796.6	64759.6	55014.7	56276.4	0.525835	0.357933	0.821377	unchanged	0.94014	0.122756	0.957641	unchanged	0.414304	0.0382904	1.0686	up	C7H6O3	Phenolic acids	Phenolic acids	--	--	--	--	--	--	--	--	--	--	--	--	--
meta_851	3'-O-Beta-D-Glucopyranosyl plumbagic acid	228074	251287	192080	258330	183801	230172	219479	263375	222418	0.00184882	0.992261	0.0375595	unchanged	0.0709169	0.64064	0.306209	unchanged	0.069068	0.69692	0.263334	unchanged	C17H22O10	Phenolic acids	Phenolic acids	--	--	--	--	--	--	--	--	--	--	--	--	--
meta_853	3-O-Methylgallic Acid	3.20809e+06	4.14866e+06	3.28756e+06	2.338e+06	2.38847e+06	2.2745e+06	1.73351e+06	2.22403e+06	2.37612e+06	-0.604456	0.0547622	1.4641	unchanged	-0.748969	0.021745	1.11671	down	-0.144513	0.369939	0.62696	unchanged	C8H8O5	Phenolic acids	Phenolic acids	--	--	--	--	--	--	--	--	--	--	--	--	--
meta_864	Isotachioside	394585	423425	431433	427950	375338	417128	262777	310988	300845	-0.0339128	0.649639	0.457945	unchanged	-0.514573	0.00315969	1.1965	down	-0.48066	0.00621398	1.19191	down	C13H18O8	Phenolic acids	Phenolic acids	--	--	--	--	--	--	--	--	--	--	--	--	--
meta_869	Benzyl glucoside	95266.2	117148	166196	120832	110957	179326	50213.7	31106.5	21271.4	0.118828	0.735546	0.265553	unchanged	-1.8838	0.0340663	1.11967	down	-2.00263	0.0275261	1.16299	down	C13H18O6	Phenolic acids	Phenolic acids	--	--	--	--	--	--	--	--	--	--	--	--	--
meta_870	2,5-Dihydroxybenzaldehyde	828663	709842	645584	684878	635498	806263	1.85067e+06	2.81033e+06	2.44743e+06	-0.0384573	0.808162	0.221642	unchanged	1.7025	0.0244367	1.17901	up	1.74096	0.0241838	1.20496	up	C7H6O3	Phenolic acids	Phenolic acids	C05585	Tyrosine metabolism(ko00350);;Metabolic pathways(ko01100)	--	--	--	--	HMDB0004062	1194-98-5	Organic compounds	Organic oxygen compounds	Organooxygen compounds	Carbonyl compounds	Animals
meta_872	7,8-Dihydro-Buddlenol B(threo)	273794	258431	242053	175934	147234	182053	60455.4	40022.7	59717.5	-0.615938	0.0034106	1.57706	down	-2.27302	0.000103899	1.2402	down	-1.65708	0.0017838	1.24405	down	C31H38O11	Phenolic acids	Phenolic acids	--	--	--	--	--	--	--	--	--	--	--	--	--
meta_880	4-Nitrophenol	1.37961e+06	1.64767e+06	1.89949e+06	2.87821e+06	2.66521e+06	3.29211e+06	4.60136e+06	6.32012e+06	4.16712e+06	0.842675	0.00602907	1.52984	up	1.61475	0.0304336	1.15956	up	0.772071	0.0772927	1.06543	unchanged	C6H5NO3	Phenolic acids	Phenolic acids	--	--	--	--	--	--	--	--	--	--	--	--	--
meta_881	Ferulic acid-4-O-glucoside	2.30438e+06	2.97382e+06	2.82847e+06	2.41075e+06	2.50524e+06	3.10124e+06	1.22562e+06	1.54887e+06	1.28682e+06	-0.016007	0.924814	0.0889136	unchanged	-0.997164	0.0103834	1.18289	down	-0.981157	0.013771	1.19811	down	C16H20O9	Phenolic acids	Phenolic acids	--	--	--	--	--	--	--	--	--	--	--	--	--
meta_896	Phenoxyacetic acid	51856.3	432829	39826.5	29390.6	105028	339024	6251.56	8786.1	108080	-0.147783	0.920466	0.0776055	unchanged	-2.09094	0.410388	0.559946	unchanged	-1.94316	0.338051	0.646686	unchanged	C8H8O3	Phenolic acids	Phenolic acids	C02181	--	--	--	--	--	HMDB0031609	122-59-8	Organic compounds	Benzenoids	Benzene and substituted derivatives	Phenoxyacetic acid derivatives	Animals
meta_904	3-(3-Hydroxyphenyl)-3-hydroxypropanoic acid	286550	275445	300461	392441	353803	413144	438656	652348	519258	0.42684	0.0178298	1.51446	up	0.900772	0.0553892	1.11496	unchanged	0.473932	0.128712	0.965191	unchanged	C9H10O4	Phenolic acids	Phenolic acids	--	--	--	--	--	--	HMDB0002643	3247-75-4	Organic compounds	Phenylpropanoids and polyketides	Phenylpropanoic acids	_	Animals
meta_909	Dihydroferulic acid glucoside	2.3496e+06	2.89792e+06	3.34732e+06	3.32533e+06	3.12528e+06	3.49922e+06	2.5553e+06	2.89835e+06	2.67197e+06	0.211201	0.253967	0.945176	unchanged	-0.0809934	0.650754	0.309141	unchanged	-0.292194	0.0147938	1.1458	down	C16H22O9	Phenolic acids	Phenolic acids	--	--	--	--	--	--	--	--	--	--	--	--	--
meta_919	Gastrodin	42342.3	50697.1	44570.7	25298.8	18428.5	40366.5	49703.5	35878.6	44260.7	-0.710515	0.0960139	1.31354	unchanged	-0.0838212	0.618813	0.330023	unchanged	0.626693	0.129914	0.900488	unchanged	C13H18O7	Phenolic acids	Phenolic acids	--	--	--	--	--	--	HMDB0252648	--	Organic compounds	Organic oxygen compounds	Organooxygen compounds	Carbohydrates and carbohydrate conjugates	Animals
meta_921	5-O-Galloyl-D-hamamelose	8.00766e+06	9.45446e+06	1.0195e+07	7.21089e+06	7.80497e+06	7.54861e+06	2.1684e+06	3.55496e+06	3.28817e+06	-0.2936	0.10978	1.2901	unchanged	-1.61781	0.00229132	1.21105	down	-1.32421	0.00373608	1.2482	down	C13H16O10	Phenolic acids	Phenolic acids	--	--	--	--	--	--	--	--	--	--	--	--	--
meta_923	1-Caffeoylquinic acid	288018	277197	188527	187871	178002	197586	89662.7	123482	96587.8	-0.41976	0.178363	1.14831	unchanged	-1.28305	0.0323918	1.13857	down	-0.863288	0.00495278	1.22715	down	C16H18O9	Phenolic acids	Phenolic acids	--	--	--	--	--	--	HMDB0304633	--	Organic compounds	Organic oxygen compounds	Organooxygen compounds	Alcohols and polyols	Animals
meta_925	Protocatechualdehyde	715131	632581	509530	509913	601873	696219	1.87481e+06	2.74003e+06	2.01278e+06	-0.0387632	0.84828	0.137405	unchanged	1.83533	0.0229367	1.17951	up	1.87409	0.0231791	1.20562	up	C7H6O3	Phenolic acids	Phenolic acids	C16700	Isoquinoline alkaloid biosynthesis(ko00950)	--	--	--	--	HMDB0059965	139-85-5	Organic compounds	Organic oxygen compounds	Organooxygen compounds	Carbonyl compounds	Animals,Plants,Microbe
meta_932	D-Threo-guaiacylglycerol-7-O-β-D-glucoside	926582	1.12769e+06	1.09848e+06	942604	979565	1.06394e+06	665679	899161	803923	-0.0783458	0.495206	0.590768	unchanged	-0.412478	0.0476953	1.01867	down	-0.334132	0.0737969	1.02111	unchanged	C16H24O10	Phenolic acids	Phenolic acids	--	--	--	--	--	--	--	--	--	--	--	--	--
meta_935	Syringoylcaffeoylquinic acid-D-glucose	2.39042e+06	2.24086e+06	2.70485e+06	2.95337e+06	2.84214e+06	3.00578e+06	2.56998e+06	3.525e+06	3.58918e+06	0.262695	0.0571759	1.39407	unchanged	0.400608	0.126919	0.92239	unchanged	0.137913	0.466818	0.514574	unchanged	C31H36O18	Phenolic acids	Phenolic acids	--	--	--	--	--	--	--	--	--	--	--	--	--
meta_937	5'-Glucosyloxyjasmanic acid	742962	1.01698e+06	872394	1.00617e+06	961363	1.1483e+06	1.22107e+06	1.57155e+06	1.29331e+06	0.243275	0.180061	1.03551	unchanged	0.634317	0.0251767	1.09409	up	0.391042	0.0743702	1.0203	unchanged	C18H28O9	Phenolic acids	Phenolic acids	--	--	--	--	--	--	--	--	--	--	--	--	--
meta_948	p-Coumaraldehyde	3.03625e+06	3.49018e+06	2.96813e+06	2.02751e+06	1.42522e+06	1.87633e+06	323605	309723	367775	-0.83322	0.00485572	1.56422	down	-3.24551	0.00304999	1.23942	down	-2.41229	0.0146922	1.23525	down	C9H8O2	Phenolic acids	Phenolic acids	C05608	Phenylpropanoid biosynthesis(ko00940);;Metabolic pathways(ko01100);;Biosynthesis of secondary metabolites(ko01110)	--	--	--	--	HMDB0040986	20711-53-9	Organic compounds	Phenylpropanoids and polyketides	Cinnamaldehydes	_	Animals,Plants
meta_954	Benzyl-(2''-O-glucosyl)glucoside	32352.9	30144.6	25939.7	212098	227970	284615	1.06218e+07	1.40988e+07	1.2812e+07	3.03463	0.0101812	1.60836	up	8.72928	0.0065475	1.23168	up	5.69465	0.00675327	1.25658	up	C19H28O11	Phenolic acids	Phenolic acids	--	--	--	--	--	--	--	--	--	--	--	--	--
meta_961	Picein (4-Acetylphenyl-glucoside)	101985	113334	144730	107687	105250	121339	54757.9	90691.6	75100.9	-0.107157	0.582054	0.513747	unchanged	-0.707084	0.050051	1.0176	unchanged	-0.599927	0.0491287	1.08781	down	C14H18O7	Phenolic acids	Phenolic acids	--	--	--	--	--	--	--	--	--	--	--	--	--
meta_966	Methyl 2-O-(4-hydroxybenzoyl)-2,4,6-trihydroxyphenylacetate	375102	446479	350725	1.85887e+06	2.01148e+06	2.1516e+06	3.24494e+07	4.12658e+07	3.61522e+07	2.36088	0.00112334	1.63517	up	6.55027	0.00493517	1.23562	up	4.18939	0.00536751	1.25999	up	C16H14O7	Phenolic acids	Phenolic acids	--	--	--	--	--	--	--	--	--	--	--	--	--
meta_968	2-O-Caffeoylglucaric Acid	3.87764e+07	3.79653e+07	3.47771e+07	4.18328e+07	3.37957e+07	4.77103e+07	1.05149e+07	1.72659e+07	1.46624e+07	0.145341	0.435124	0.656598	unchanged	-1.39368	0.00134492	1.22316	down	-1.53902	0.0101628	1.20866	down	C15H16O11	Phenolic acids	Phenolic acids	--	--	--	--	--	--	--	--	--	--	--	--	--
meta_982	6-O-Feruloyl-β-D-glucose	304693	284789	254398	319948	243549	357204	403024	345318	282502	0.125697	0.537965	0.501976	unchanged	0.288718	0.207854	0.794267	unchanged	0.16302	0.489345	0.452448	unchanged	C16H20O9	Phenolic acids	Phenolic acids	--	--	--	--	--	--	--	--	--	--	--	--	--
meta_985	1,2,4,6-tetra-O-galloyl-β-D-glucose	415526	541497	432514	330013	363661	411610	203085	159862	211596	-0.330187	0.123975	1.16744	unchanged	-1.27412	0.011323	1.19078	down	-0.94393	0.00525903	1.21189	down	C34H28O22	Phenolic acids	Phenolic acids	--	--	--	--	--	--	--	--	--	--	--	--	--
meta_987	Glucosyringic Acid	145103	131144	173939	138874	124085	143633	85798.4	131455	97424.3	-0.146936	0.376921	0.796189	unchanged	-0.516642	0.0726708	0.962377	unchanged	-0.369706	0.141679	0.912912	unchanged	C15H20O10	Phenolic acids	Phenolic acids	--	--	--	--	--	--	HMDB0303364	--	Organic compounds	Organoheterocyclic compounds	Dihydrofurans	_	Animals
meta_989	Cinnamaldehyde	228434	184767	159102	169546	127410	116178	106431	111181	119288	-0.470168	0.113653	1.18531	unchanged	-0.764456	0.0561695	1.10489	unchanged	-0.294289	0.255247	0.772469	unchanged	C9H8O	Phenolic acids	Phenolic acids	--	--	--	--	--	--	--	--	--	--	--	--	--
meta_991	Dicaffeoylquinic acid-O-glucoside	1.58639e+06	1.47988e+06	1.7511e+06	1.59653e+06	2.06697e+06	1.90481e+06	608270	1.15632e+06	879048	0.209	0.208191	1.05558	unchanged	-0.865719	0.0273682	1.12098	down	-1.07472	0.0101385	1.16963	down	C31H34O17	Phenolic acids	Phenolic acids	--	--	--	--	--	--	--	--	--	--	--	--	--
meta_994	2,6-Dimethoxybenzaldehyde	212315	230899	205712	205714	212760	206263	152548	199741	218145	-0.054805	0.399171	0.72051	unchanged	-0.185994	0.312737	0.660982	unchanged	-0.131189	0.452314	0.532491	unchanged	C9H10O3	Phenolic acids	Phenolic acids	--	--	--	--	--	--	--	--	--	--	--	--	--
meta_995	Trans-5-O-(p-Coumaroyl)shikimate	30384	172885	46466.1	167042	72822.7	68392.5	586440	643066	531085	0.303739	0.744131	0.259246	unchanged	2.81759	0.00127024	1.21858	up	2.51385	0.000445926	1.25157	up	C16H16O7	Phenolic acids	Phenolic acids	--	--	--	--	--	--	--	--	--	--	--	--	--
meta_1000	Mandelic acid-β-glucoside	323236	360469	358934	379644	351683	373045	229740	326624	283087	0.0829892	0.245027	0.897236	unchanged	-0.312718	0.122163	0.926128	unchanged	-0.395707	0.077052	1.06186	unchanged	C14H18O8	Phenolic acids	Phenolic acids	--	--	--	--	--	--	--	--	--	--	--	--	--
meta_1001	2-(Formylamino)benzoic acid	227885	96397.2	91305	94880.3	73375.4	106107	115956	114458	98463.8	-0.599068	0.403532	0.752404	unchanged	-0.337598	0.58512	0.380909	unchanged	0.261469	0.194406	0.805787	unchanged	C8H7NO3	Phenolic acids	Phenolic acids	C05653	Tryptophan metabolism(ko00380);;Metabolic pathways(ko01100)	--	--	--	--	HMDB0004089	3342-77-6	Organic compounds	Benzenoids	Benzene and substituted derivatives	Benzoic acids and derivatives	Microbe,Animals
meta_1007	Arbutin	518252	593088	527535	470612	355369	448952	393191	396508	400290	-0.362284	0.0543368	1.37653	unchanged	-0.461757	0.0231853	1.18986	down	-0.0994731	0.507439	0.473384	unchanged	C12H16O7	Phenolic acids	Phenolic acids	--	--	--	--	--	--	--	--	--	--	--	--	--
meta_1013	[6]-Gingerol	86611.3	51930.8	39296.3	30569.7	32062.8	66326.5	14043.9	10520	12330	-0.463655	0.42625	0.661948	unchanged	-2.26911	0.0791753	1.06816	unchanged	-1.80545	0.118341	1.0121	unchanged	C17H26O4	Phenolic acids	Phenolic acids	C10462	--	--	--	--	--	HMDB0005783	58253-27-3	Organic compounds	Benzenoids	Phenols	Methoxyphenols	Animals
meta_1014	2-O-Salicyl-6-O-Galloyl-D-Glucose	558527	612045	726594	527384	472846	536959	306943	277306	404496	-0.303551	0.122765	1.25264	unchanged	-0.940178	0.00984654	1.15287	down	-0.636626	0.0241835	1.1512	down	C20H20O12	Phenolic acids	Phenolic acids	--	--	--	--	--	--	--	--	--	--	--	--	--
meta_1028	Gallic acid	854063	949218	945960	722208	674142	736831	429927	431609	432020	-0.366027	0.00856215	1.56026	down	-1.08769	0.00409348	1.23758	down	-0.721664	0.00450909	1.26224	down	C7H6O5	Phenolic acids	Phenolic acids	C01424	Biosynthesis of various plant secondary metabolites(ko00999)	--	--	--	--	HMDB0005807	149-91-7	Organic compounds	Benzenoids	Benzene and substituted derivatives	Benzoic acids and derivatives	Microbe,Animals,Plants
meta_1032	Grandidentatin	60626.2	74107.6	66106.4	49092.2	93255.5	61508.3	8334.67	32573.3	39481.5	0.021503	0.947357	0.128866	unchanged	-1.32097	0.0362721	1.11179	down	-1.34247	0.0701182	1.00067	unchanged	C21H28O9	Phenolic acids	Phenolic acids	--	--	--	--	--	--	--	--	--	--	--	--	--
meta_1033	Phthalic acid	62797.7	82115.6	92946	75227	98415.4	95960.1	68650.5	119136	98129.7	0.180726	0.410477	0.711401	unchanged	0.265482	0.412351	0.530015	unchanged	0.0847564	0.762174	0.20876	unchanged	C8H6O4	Phenolic acids	Phenolic acids	C01606	Metabolic pathways(ko01100);;ABC transporters(ko02010)	--	--	--	--	HMDB0002107	88-99-3	Organic compounds	Benzenoids	Benzene and substituted derivatives	Benzoic acids and derivatives	Animals,Plants
meta_1035	Vanilloloside	1.45803e+06	2.41194e+06	2.87999e+06	5.34655e+06	2.82564e+06	2.91665e+06	1.72898e+06	1.91067e+06	1.62811e+06	0.716158	0.217157	0.965617	unchanged	-0.35769	0.35887	0.625338	unchanged	-1.07385	0.141811	0.968415	unchanged	C14H20O8	Phenolic acids	Phenolic acids	--	--	--	--	--	--	--	--	--	--	--	--	--
meta_1039	2,4,6-Tri-O-galloyl-D-glucose	34046.6	19791.4	27790	15986.3	26455.5	24738.9	34246.8	26091	33657.1	-0.281015	0.413321	0.65016	unchanged	0.203518	0.45455	0.48441	unchanged	0.484533	0.101772	0.931435	unchanged	C27H24O18	Phenolic acids	Phenolic acids	--	--	--	--	--	--	--	--	--	--	--	--	--
meta_1048	4-hydroxy-3-methoxyphenyl 1-O-β-D-(6'-O-galloyol)-glucopyranoside	38232.7	29221.8	39567.3	29488.9	29940.3	39102.7	41719.8	16819.1	18777	-0.119242	0.564656	0.503832	unchanged	-0.469069	0.34435	0.62131	unchanged	-0.349827	0.478831	0.484978	unchanged	C20H22O12	Phenolic acids	Phenolic acids	--	--	--	--	--	--	--	--	--	--	--	--	--
meta_1049	p-Hydroxypheny-β-D-allopyranoside	698135	756882	696856	647188	467340	602899	497347	536285	493461	-0.325344	0.102419	1.32468	unchanged	-0.494805	0.00163857	1.21565	down	-0.169461	0.361904	0.630079	unchanged	C12H16O7	Phenolic acids	Phenolic acids	--	--	--	--	--	--	--	--	--	--	--	--	--
meta_1052	4,6-(S)-Hexahydroxydiphenoyl-D-glucose	3.50275e+06	4.82368e+06	5.56316e+06	1.41006e+06	2.26234e+06	5.10545e+06	2.4897e+06	1.16062e+06	1.13559e+06	-0.662065	0.270036	0.917744	unchanged	-1.53714	0.0182568	1.11858	down	-0.875074	0.359778	0.616116	unchanged	C20H18O14	Phenolic acids	Phenolic acids	--	--	--	--	--	--	--	--	--	--	--	--	--
meta_1060	4'-Hydroxypropiophenone	103518	111586	96532.1	95934.3	62410.4	94620	62229	50146.4	72133.1	-0.300925	0.209048	1.09242	unchanged	-0.756174	0.00757185	1.17292	down	-0.455249	0.163555	0.852669	unchanged	C9H10O2	Phenolic acids	Phenolic acids	--	--	--	--	--	--	--	--	--	--	--	--	--
meta_1069	1,3-O-Dicaffeoylquinic Acid (Cynarin)	847606	1.0633e+06	1.33748e+06	1.1958e+06	962293	1.45056e+06	637964	1.09623e+06	869046	0.151741	0.580442	0.430963	unchanged	-0.319416	0.329843	0.604646	unchanged	-0.471156	0.15834	0.834417	unchanged	C25H24O12	Phenolic acids	Phenolic acids	--	--	--	--	--	--	--	--	--	--	--	--	--
meta_1072	4-Methylbenzoic acid	56868.9	56293	94770.2	59731.5	92950.7	88217.4	31274.4	90223.5	70860.9	0.21232	0.541445	0.544068	unchanged	-0.112313	0.822235	0.148763	unchanged	-0.324632	0.477538	0.472983	unchanged	C8H8O2	Phenolic acids	Phenolic acids	C01454	Metabolic pathways(ko01100)	--	--	--	--	HMDB0029635	99-94-5	Organic compounds	Benzenoids	Benzene and substituted derivatives	Benzoic acids and derivatives	Animals,Plants
meta_1075	Methyl 4,6-di-O-galloyl-D-glucoside	129582	145960	158776	122409	172088	207631	17615.3	26358.1	48853.8	0.209302	0.462883	0.67483	unchanged	-2.22613	0.000859442	1.21843	down	-2.43544	0.0206494	1.18764	down	C21H22O14	Phenolic acids	Phenolic acids	--	--	--	--	--	--	--	--	--	--	--	--	--
meta_1087	5-O-p-Coumaroylquinic acid O-glucoside	62211.5	101238	55520.5	76041.4	86734.4	65797	35411	73566.5	57482.5	0.0619204	0.850832	0.196158	unchanged	-0.395557	0.390069	0.54434	unchanged	-0.457477	0.196139	0.808297	unchanged	C22H28O13	Phenolic acids	Phenolic acids	--	--	--	--	--	--	--	--	--	--	--	--	--
meta_1094	4-O-β-D-glucopyranosylferulic acid	487454	488810	337933	501363	382050	543343	1.09324e+06	1.33842e+06	1.38809e+06	0.118558	0.618354	0.40084	unchanged	1.5393	0.00354612	1.21083	up	1.42074	0.00428183	1.23302	up	C16H20O9	Phenolic acids	Phenolic acids	--	--	--	--	--	--	--	--	--	--	--	--	--
meta_1096	3-(3-Hydroxyphenyl)-propionic acid	53601.6	88281.6	43251.8	61519.2	50642.1	51113.6	27484.4	20333.4	25628.3	-0.181274	0.650676	0.414691	unchanged	-1.33382	0.108399	1.00301	unchanged	-1.15255	0.0040069	1.22763	down	C9H10O3	Phenolic acids	Phenolic acids	--	--	--	--	--	--	--	--	--	--	--	--	--
meta_1100	Tyrosol; 4-Hydroxyphenylethanol	516115	224038	56470.5	83939.6	43639.4	49118.2	20963.7	43520.9	49241.5	-2.17262	0.263145	0.991025	unchanged	-2.80834	0.231802	0.80565	unchanged	-0.635717	0.250418	0.721323	unchanged	C8H10O2	Phenolic acids	Phenolic acids	--	--	--	--	--	--	--	--	--	--	--	--	--
meta_1105	4-O-Caffeoylquinic acid	1.48052e+06	1.36245e+06	1.12949e+06	1.25277e+06	1.26849e+06	1.23029e+06	1.46713e+06	1.5795e+06	1.32539e+06	-0.082542	0.549911	0.528658	unchanged	0.138271	0.3581	0.58106	unchanged	0.220813	0.103393	1.03419	unchanged	C16H18O9	Phenolic acids	Phenolic acids	--	--	--	--	--	--	HMDB0030653	905-99-7	Organic compounds	Organic oxygen compounds	Organooxygen compounds	Alcohols and polyols	Animals,Plants
meta_1107	4-O-(6'-O-Glucosylcaffeoyl)-3,4-dihydroxybenzoic acid	351539	393668	347953	369361	280973	424258	268457	255300	257007	-0.024715	0.899281	0.160896	unchanged	-0.485546	0.0139857	1.19758	down	-0.460831	0.142206	0.967679	unchanged	C22H22O12	Phenolic acids	Phenolic acids	--	--	--	--	--	--	--	--	--	--	--	--	--
meta_1111	Vanillin; 4-Hydroxy-3-Methoxybenzaldehyde	912259	831908	789063	788211	761785	801308	803706	957461	1.05103e+06	-0.107517	0.229701	1.02734	unchanged	0.15072	0.333794	0.623456	unchanged	0.258237	0.163766	0.922987	unchanged	C8H8O3	Phenolic acids	Phenolic acids	--	--	--	--	--	--	--	--	--	--	--	--	--
meta_1114	Isomartynoside	146806	268541	40820.8	288097	258749	270407	76779	71754.8	125574	0.841218	0.207176	1.10749	unchanged	-0.734822	0.456431	0.508848	unchanged	-1.57604	0.00276274	1.24613	down	C31H40O15	Phenolic acids	Phenolic acids	--	--	--	--	--	--	--	--	--	--	--	--	--
meta_1117	Danshensu	2.20105e+06	1.69688e+06	91910.4	72090.3	73271.6	73162.7	33111.1	45132.9	41381.9	-4.19047	0.186684	1.1413	unchanged	-5.05973	0.179644	0.888591	unchanged	-0.869265	0.0107394	1.24479	down	C9H10O5	Phenolic acids	Phenolic acids	C01207	--	--	--	--	--	HMDB0003503	23028-17-3	Organic compounds	Phenylpropanoids and polyketides	Phenylpropanoic acids	_	Animals
meta_1122	Isochlorogenic acid B	994296	115528	54884.5	35838.9	44430.5	36889.6	150315	153761	86241	-3.31343	0.368964	0.808481	unchanged	-1.57725	0.484852	0.486975	unchanged	1.73618	0.0515578	1.14567	unchanged	C25H24O12	Phenolic acids	Phenolic acids	--	--	--	--	--	--	HMDB0253617	--	Organic compounds	Organic oxygen compounds	Organooxygen compounds	Alcohols and polyols	Animals
meta_1124	Raspberryketone glucoside	6.68651e+06	6.23343e+06	4.92016e+06	7.18586e+06	7.2417e+06	8.07119e+06	5.49432e+06	4.74147e+06	5.30335e+06	0.334721	0.0797816	1.30501	unchanged	-0.199218	0.284002	0.691946	unchanged	-0.533939	0.00373498	1.21503	down	C16H22O7	Phenolic acids	Phenolic acids	--	--	--	--	--	--	--	--	--	--	--	--	--
meta_1136	2-Amino-3-methoxybenzoic acid	131661	80126.1	85590.2	69919.3	83010	35161	98793.1	88947.1	64880.9	-0.660869	0.169814	1.03544	unchanged	-0.23532	0.488611	0.451645	unchanged	0.425549	0.292688	0.667834	unchanged	C8H9NO3	Phenolic acids	Phenolic acids	--	--	--	--	--	--	--	--	--	--	--	--	--
meta_1137	Sinapinaldehyde	207548	209009	163612	134216	115307	142467	38420.5	31449.4	48175	-0.56566	0.0327521	1.45002	down	-2.29714	0.00523103	1.22278	down	-1.73148	0.00156286	1.24767	down	C11H12O4	Phenolic acids	Phenolic acids	C05610	Phenylpropanoid biosynthesis(ko00940);;Metabolic pathways(ko01100);;Biosynthesis of secondary metabolites(ko01110)	--	--	--	--	--	--	--	--	--	--	--
meta_1140	Rosmarinic acid	4.09597e+06	467678	189357	92215.1	138876	152612	138591	151168	136044	-3.63078	0.366661	0.812088	unchanged	-3.48058	0.37034	0.620272	unchanged	0.150194	0.526617	0.444486	unchanged	C18H16O8	Phenolic acids	Phenolic acids	--	--	--	--	--	--	HMDB0257311	--	Organic compounds	Phenylpropanoids and polyketides	Cinnamic acids and derivatives	Hydroxycinnamic acids and derivatives	Animals
meta_1143	Isochlorogenic acid C	116786	76219.3	53346.5	81475.7	96662.2	49841.2	9699.39	17791.1	40944.2	-0.111819	0.805165	0.183892	unchanged	-1.84792	0.0660014	1.02185	unchanged	-1.7361	0.0397418	1.07908	down	C25H24O12	Phenolic acids	Phenolic acids	--	--	--	--	--	--	HMDB0030707	57378-72-0	Organic compounds	Organic oxygen compounds	Organooxygen compounds	Alcohols and polyols	Animals
meta_1151	1-O-Galloyl-2-O-p-Coumaroyl-β-D-glucose	148332	140101	162347	117088	104604	75107.4	22485.8	88727	47218.7	-0.602932	0.0350711	1.44813	down	-1.50856	0.0272646	1.1507	down	-0.905632	0.127238	0.902191	unchanged	C22H22O12	Phenolic acids	Phenolic acids	--	--	--	--	--	--	--	--	--	--	--	--	--
meta_1153	10-acetylmajoroside	35854.5	20174.6	19739.1	29558	28729.4	16211.4	19189.9	28776.5	29443.4	-0.0243754	0.953732	0.0377775	unchanged	0.0309253	0.935204	0.0549726	unchanged	0.0553007	0.867687	0.113043	unchanged	C19H26O12	Phenolic acids	Phenolic acids	--	--	--	--	--	--	--	--	--	--	--	--	--
meta_1155	4-Hydroxyphenyllactic Acid	1.53747e+06	940540	54574.9	59962.1	47014.3	74025.3	82097.6	132651	112391	-3.80653	0.210389	1.09264	unchanged	-2.95263	0.229917	0.809614	unchanged	0.853903	0.0599529	1.05173	unchanged	C9H10O4	Phenolic acids	Phenolic acids	C03672	--	--	--	--	--	HMDB0000755	306-23-0	Organic compounds	Phenylpropanoids and polyketides	Phenylpropanoic acids	_	Microbe,Animals
meta_1159	4-Hydroxyacetophenone	183036	82639.2	52040.5	45905.2	55285	50124.7	29502.3	40263.5	25291.5	-1.07018	0.295739	0.92603	unchanged	-1.74087	0.200169	0.850578	unchanged	-0.670685	0.0315434	1.11274	down	C8H8O2	Phenolic acids	Phenolic acids	--	--	--	--	--	--	--	--	--	--	--	--	--
meta_1168	2,3-Dihydroxybenzoic Acid	656659	247179	218744	268351	251320	282580	201832	245878	220508	-0.484696	0.529354	0.571218	unchanged	-0.748429	0.396458	0.586767	unchanged	-0.263733	0.0521375	1.04355	unchanged	C7H6O4	Phenolic acids	Phenolic acids	C00196	Biosynthesis of secondary metabolites(ko01110)	--	--	--	--	HMDB0000397	303-38-8	Organic compounds	Benzenoids	Benzene and substituted derivatives	Benzoic acids and derivatives	Microbe,Animals,Plants
meta_1169	Methyl caffeate	54379.3	42495	52493.1	67704	50228	85767.2	34480.5	48424	33475.4	0.447575	0.212752	1.01505	unchanged	-0.360023	0.149311	0.836801	unchanged	-0.807598	0.0872672	1.00498	unchanged	C10H10O4	Phenolic acids	Phenolic acids	C10477	--	--	--	--	--	--	--	--	--	--	--	--
meta_1177	Coniferaldehyde	63059.1	62871.6	64609.1	53332.1	43087.8	34266.9	101604	52189.8	110451	-0.543979	0.067109	1.45012	unchanged	0.47178	0.308033	0.699028	unchanged	1.01576	0.123496	0.969856	unchanged	C10H10O3	Phenolic acids	Phenolic acids	C02666	Phenylpropanoid biosynthesis(ko00940);;Metabolic pathways(ko01100);;Biosynthesis of secondary metabolites(ko01110)	--	--	--	--	HMDB0141782	20649-42-7	Organic compounds	Benzenoids	Phenols	Methoxyphenols	Microbe,Animals,Plants
meta_1183	Grevilloside C	182278	129040	199324	156854	155491	157475	85890.8	109187	160768	-0.120205	0.586223	0.514906	unchanged	-0.521059	0.167368	0.803903	unchanged	-0.400855	0.228008	0.829618	unchanged	C17H24O9	Phenolic acids	Phenolic acids	--	--	--	--	--	--	--	--	--	--	--	--	--
meta_1185	1,2,6-Tri-O-galloyl-β-D-glucose	32515.5	27390	37382.2	38948.5	44171	31801	29622.8	55797.3	37024.4	0.240306	0.273542	0.902175	unchanged	0.331798	0.399105	0.563047	unchanged	0.0914917	0.790178	0.184403	unchanged	C27H24O18	Phenolic acids	Phenolic acids	--	--	--	--	--	--	--	--	--	--	--	--	--
meta_1190	Brevifolin carboxylic acid	4.30407e+06	4.44634e+06	4.7485e+06	6.13531e+06	5.66645e+06	5.70811e+06	1.1126e+06	1.64696e+06	1.78269e+06	0.375327	0.00272336	1.55757	up	-1.57136	0.00061208	1.23149	down	-1.94669	0.000126083	1.26506	down	C13H8O8	Phenolic acids	Phenolic acids	--	--	--	--	--	--	--	--	--	--	--	--	--
meta_1194	3-O-p-Coumaroylquinic acid-O-glucoside	57417.7	69471.7	64189	61804.2	85984.5	84786	43849.3	68021.1	63785.5	0.283529	0.214256	1.06865	unchanged	-0.121413	0.578758	0.371616	unchanged	-0.404942	0.155092	0.838587	unchanged	C22H28O13	Phenolic acids	Phenolic acids	--	--	--	--	--	--	--	--	--	--	--	--	--
meta_1202	methyl 4-O-galloylchlorogenate	70955.6	73618.6	78986	81167.2	58353	92024.3	81441.1	93371.3	66989.7	0.0506265	0.816327	0.154604	unchanged	0.113163	0.514601	0.444659	unchanged	0.0625364	0.79907	0.172008	unchanged	C24H24O13	Phenolic acids	Phenolic acids	--	--	--	--	--	--	--	--	--	--	--	--	--
meta_1208	1-O-Galloyl-4,6-(S)-HHDP-β-D-glucose	622136	702753	541272	657823	442548	596314	135416	239760	190161	-0.137355	0.518506	0.597604	unchanged	-1.72289	0.00268566	1.2087	down	-1.58553	0.0147579	1.19273	down	C27H22O18	Phenolic acids	Phenolic acids	--	--	--	--	--	--	--	--	--	--	--	--	--
meta_1213	Feruloyltartaric acid (Fertaric acid)	106797	91776.6	87682.2	102278	119766	101826	10534.3	27088.5	30956.3	0.17811	0.204786	1.03584	unchanged	-2.06147	0.00108019	1.21444	down	-2.23958	0.000597815	1.2483	down	C14H14O9	Phenolic acids	Phenolic acids	--	--	--	--	--	--	--	--	--	--	--	--	--
meta_1216	4,6-(S)-Hexahydroxydiphenoyl-β-D-glucose	8.91921e+06	8.71257e+06	1.18621e+07	1.6247e+06	4.7351e+06	6.57262e+06	2.94677e+06	1.44184e+06	3.09679e+06	-1.18942	0.0409156	1.3732	down	-1.97826	0.0076773	1.19103	down	-0.788839	0.336855	0.647163	unchanged	C20H18O14	Phenolic acids	Phenolic acids	--	--	--	--	--	--	--	--	--	--	--	--	--
meta_1218	Demethyl coniferin	165197	146039	344424	192181	312178	186251	128736	153686	184157	0.0749234	0.88575	0.147266	unchanged	-0.490828	0.425466	0.542985	unchanged	-0.565751	0.20251	0.823213	unchanged	C15H20O8	Phenolic acids	Phenolic acids	--	--	--	--	--	--	--	--	--	--	--	--	--
meta_1229	Methyl 4-hydroxybenzoate	165311	165918	126897	152469	129316	178212	180692	176329	211261	0.00587771	0.975578	0.0068075	unchanged	0.310862	0.0979678	0.916453	unchanged	0.304984	0.118096	0.904249	unchanged	C8H8O3	Phenolic acids	Phenolic acids	--	--	--	--	--	--	HMDB0032572	99-76-3	Organic compounds	Benzenoids	Benzene and substituted derivatives	Benzoic acids and derivatives	Animals,Plants,Microbe
meta_1232	1,2,3,6-Tetra-O-galloyl-β-D-glucose	497260	531662	551897	455357	279393	417186	172976	209587	250886	-0.456612	0.105817	1.33896	unchanged	-1.31937	0.000580391	1.22913	down	-0.862759	0.0672292	1.05802	unchanged	C34H28O22	Phenolic acids	Phenolic acids	--	--	--	--	--	--	--	--	--	--	--	--	--
meta_1249	Cinnamic acid	90422.5	37578.1	41133.2	18562.3	17585.7	20473.4	273641	228369	348909	-1.57874	0.158572	1.20894	unchanged	2.33086	0.0111928	1.17977	up	3.9096	0.0171306	1.23098	up	C9H8O2	Phenolic acids	Phenolic acids	C10438	--	--	--	--	--	HMDB0000567	102-94-3	Organic compounds	Phenylpropanoids and polyketides	Cinnamic acids and derivatives	Cinnamic acids	Animals,Plants
meta_1250	Sinapoyl-p-coumaroyltartaric acid	64962.3	61579.9	77926.8	68524.9	67978.6	59158.1	34186.4	35324.9	35044.7	-0.0635212	0.646437	0.411352	unchanged	-0.967606	0.0212321	1.19509	down	-0.904084	0.00916244	1.24867	down	C24H22O12	Phenolic acids	Phenolic acids	--	--	--	--	--	--	--	--	--	--	--	--	--
meta_1253	Sinapyl alcohol	40288	48869.8	42721.8	55560.4	61323.4	69437.1	25007	33543.7	38106.9	0.498568	0.0257075	1.46168	up	-0.448266	0.0727567	0.981247	unchanged	-0.946834	0.00583147	1.19361	down	C11H14O4	Phenolic acids	Phenolic acids	C02325	Phenylpropanoid biosynthesis(ko00940);;Metabolic pathways(ko01100);;Biosynthesis of secondary metabolites(ko01110)	--	--	--	--	HMDB0013070	537-33-7	Organic compounds	Benzenoids	Phenols	Methoxyphenols	Animals,Plants
meta_1263	1,3,4,6-Tetra-O-Galloyl-D-Glucose	138026	130352	150210	123637	85161.1	170432	89501.8	60646.7	114680	-0.142459	0.651473	0.455205	unchanged	-0.660473	0.0674118	1.04671	unchanged	-0.518014	0.273051	0.696947	unchanged	C34H28O22	Phenolic acids	Phenolic acids	--	--	--	--	--	--	--	--	--	--	--	--	--
meta_1264	4-O-(4'-O-alpha-D-Glucopyranosyl)caffeoylquinic acid	565461	446022	517567	550221	719568	487785	287020	613106	443005	0.200951	0.399095	0.770898	unchanged	-0.187034	0.587878	0.367272	unchanged	-0.387985	0.308038	0.647766	unchanged	C22H28O14	Phenolic acids	Phenolic acids	--	--	--	--	--	--	--	--	--	--	--	--	--
meta_1269	Phenyl-beta-D-glucoside	60074.3	48139.6	57484.8	39660.6	43918.5	39995.4	21622.4	44097.4	37903.8	-0.423181	0.0467809	1.42789	down	-0.677209	0.0708093	1.00422	unchanged	-0.254028	0.426674	0.556773	unchanged	C12H16O6	Phenolic acids	Phenolic acids	--	--	--	--	--	--	--	--	--	--	--	--	--
meta_1274	6-O-Galloyl-1-O-vanilloyl-β-D-glucose	335878	318515	337465	284811	308419	258743	163794	135950	122246	-0.219325	0.0664088	1.34477	unchanged	-1.23293	0.000907544	1.23507	down	-1.0136	0.00177215	1.23171	down	C21H22O13	Phenolic acids	Phenolic acids	--	--	--	--	--	--	--	--	--	--	--	--	--
meta_1278	Salicyl Alcohol	93927.2	127742	77042.5	90740.7	97957.2	200434	57263.5	34913.8	53049.6	0.381509	0.496139	0.597759	unchanged	-1.04044	0.0573445	1.05064	unchanged	-1.42195	0.144123	0.952552	unchanged	C7H8O2	Phenolic acids	Phenolic acids	C02323	--	--	--	--	--	HMDB0059709	1990-01-07	Organic compounds	Benzenoids	Benzene and substituted derivatives	Benzyl alcohols	Animals
meta_1280	1,4,6-Tri-O-galloyl-β-D-glucose	26746.3	38146.1	39320.3	34513	27295.8	39607	25960	27020.4	26930.4	-0.0392483	0.870706	0.184144	unchanged	-0.383069	0.179952	0.885209	unchanged	-0.343821	0.181496	0.900516	unchanged	C27H24O18	Phenolic acids	Phenolic acids	--	--	--	--	--	--	--	--	--	--	--	--	--
meta_1283	Isocrenatoside	193367	229560	140550	103331	137220	79893.4	76560.3	64555.1	146845	-0.814281	0.0680985	1.28293	unchanged	-0.968485	0.0652535	0.977897	unchanged	-0.154204	0.744001	0.221802	unchanged	C29H34O15	Phenolic acids	Phenolic acids	--	--	--	--	--	--	--	--	--	--	--	--	--
meta_1289	1-O-Galloyl-β-D-glucose	177322	45292.6	219768	71963.4	26210.3	201310	231983	288544	190411	-0.562819	0.555952	0.529132	unchanged	0.68443	0.228653	0.7487	unchanged	1.24725	0.102679	0.960906	unchanged	C13H16O10	Phenolic acids	Phenolic acids	C01158	Biosynthesis of various plant secondary metabolites(ko00999)	--	--	--	--	HMDB0301708	--	Organic compounds	Phenylpropanoids and polyketides	Tannins	_	Animals
meta_1296	6-O-Caffeoylarbutin	438888	287247	151646	190447	210820	194420	81538.4	110559	92886.9	-0.55931	0.374571	0.789107	unchanged	-1.62298	0.138757	0.953415	unchanged	-1.06367	0.000885516	1.24821	down	C21H22O10	Phenolic acids	Phenolic acids	--	--	--	--	--	--	--	--	--	--	--	--	--
meta_1299	Rosmarinic acid-3'-O-glucoside	248060	235544	243645	278467	177181	325306	69995.2	67927.5	101141	0.10279	0.722253	0.27341	unchanged	-1.60505	0.0019727	1.23582	down	-1.70784	0.0469189	1.14017	down	C24H26O13	Phenolic acids	Phenolic acids	--	--	--	--	--	--	--	--	--	--	--	--	--
meta_1311	Rhododendrol	293162	229312	284219	155977	340230	215496	108933	34605.1	36295	-0.180748	0.628598	0.370472	unchanged	-2.16536	0.00311955	1.19436	down	-1.98461	0.0645767	1.05681	unchanged	C10H14O2	Phenolic acids	Phenolic acids	--	--	--	--	--	--	--	--	--	--	--	--	--
meta_1313	1-O-Galloyl-4,6-hexahydroxydiphenoyl-D-glucose	353981	434759	470849	365358	310291	381489	238673	161154	181862	-0.252787	0.186424	1.08142	unchanged	-1.11463	0.00813513	1.17106	down	-0.861845	0.00755119	1.18296	down	C27H22O18	Phenolic acids	Phenolic acids	--	--	--	--	--	--	--	--	--	--	--	--	--
meta_1323	2-Methoxy-4-ethenylphenol	62010.9	70857.2	89309.9	48736.5	48908.3	64491.4	33923.8	76819.3	42121.4	-0.45451	0.116608	1.19989	unchanged	-0.539462	0.222385	0.747757	unchanged	-0.0849524	0.842973	0.138321	unchanged	C9H10O2	Phenolic acids	Phenolic acids	--	--	--	--	--	--	--	--	--	--	--	--	--
meta_8	2'-Deoxyadenosine	3.08291e+06	2.50235e+06	2.664e+06	2.1223e+06	1.46184e+06	1.20703e+06	1.06194e+06	596151	709381	-0.78389	0.0308646	1.44785	down	-1.80092	0.0011086	1.21679	down	-1.01703	0.0783416	1.01471	unchanged	C10H13N5O3	Nucleotides and derivatives	Nucleotides and derivatives	C00559	Purine metabolism(ko00230);;Metabolic pathways(ko01100);;Nucleotide metabolism(ko01232);;ABC transporters(ko02010)	--	--	--	--	HMDB0000101	958-09-8	Organic compounds	Nucleosides, nucleotides, and analogues	Purine nucleosides	Purine 2'-deoxyribonucleosides	Microbe,Animals
meta_19	6-Chloropurine	46515	40290.5	43508.5	37105.5	47648.6	34405.8	49917.8	38021.6	71580.2	-0.129094	0.466991	0.584616	unchanged	0.291741	0.426884	0.546164	unchanged	0.420835	0.304929	0.681601	unchanged	C5H3ClN4	Nucleotides and derivatives	Nucleotides and derivatives	--	--	--	--	--	--	--	--	--	--	--	--	--
meta_54	Barbituric acid;Malonylurea;2,4,6-Pyrimidinetrione	2.9203e+06	4.02062e+06	3.47865e+06	4.10527e+06	4.57895e+06	4.68502e+06	2.44254e+06	2.28394e+06	1.54284e+06	0.359621	0.0701175	1.33221	unchanged	-0.732918	0.031293	1.06544	down	-1.09254	0.00357776	1.22687	down	C4H4N2O3	Nucleotides and derivatives	Nucleotides and derivatives	--	--	--	--	--	--	--	--	--	--	--	--	--
meta_70	5'-Deoxy-5'-(methylthio)adenosine	1.4684e+07	1.19136e+07	1.49578e+07	1.37156e+07	1.1561e+07	1.24772e+07	2.66396e+07	2.25805e+07	2.65421e+07	-0.138415	0.34413	0.829363	unchanged	0.86644	0.00321287	1.19822	up	1.00485	0.00412359	1.2404	up	C11H15N5O3S	Nucleotides and derivatives	Nucleotides and derivatives	C00170	Cysteine and methionine metabolism(ko00270);;Zeatin biosynthesis(ko00908);;Metabolic pathways(ko01100)	--	--	--	--	HMDB0001173	2457-80-9	Organic compounds	Nucleosides, nucleotides, and analogues	5'-deoxyribonucleosides	5'-deoxy-5'-thionucleosides	Microbe,Animals
meta_88	Guanosine	7.23357e+06	4.05401e+06	3.92513e+06	3.06569e+06	2.68329e+06	2.11322e+06	3.60591e+06	2.89237e+06	3.46828e+06	-0.95227	0.14468	1.20931	unchanged	-0.610109	0.24473	0.774747	unchanged	0.342161	0.121336	0.898037	unchanged	C10H13N5O5	Nucleotides and derivatives	Nucleotides and derivatives	--	--	--	--	--	--	HMDB0246240	118-00-3	Organic compounds	Nucleosides, nucleotides, and analogues	Purine nucleosides	_	Animals
meta_100	8-Azaguanine	137692	93301	64660	43851.5	64572.7	66630.4	124419	103423	107081	-0.7561	0.191043	1.07172	unchanged	0.179922	0.607011	0.352582	unchanged	0.936022	0.00564127	1.19644	up	C4H4N6O	Nucleotides and derivatives	Nucleotides and derivatives	--	--	--	--	--	--	HMDB0247422	134-58-7	Organic compounds	Organoheterocyclic compounds	Triazolopyrimidines	_	Animals,Microbe
meta_109	Ribosyladenosine	317492	296779	320106	291061	236911	177673	95424.7	150809	105493	-0.405062	0.139346	1.24896	unchanged	-1.40955	0.00280757	1.22537	down	-1.00449	0.0492747	1.0799	down	C15H21N5O8	Nucleotides and derivatives	Nucleotides and derivatives	--	--	--	--	--	--	--	--	--	--	--	--	--
meta_139	5-Aminoimidazole ribonucleotide	1.55216e+06	746766	1.02362e+06	482030	408514	449604	528678	362615	387611	-1.3099	0.106421	1.3349	unchanged	-1.37738	0.0959588	1.0173	unchanged	-0.0674851	0.742045	0.229023	unchanged	C8H14N3O7P	Nucleotides and derivatives	Nucleotides and derivatives	--	--	--	--	--	--	--	--	--	--	--	--	--
meta_158	Flavin Single Nucleotide(FMN)	106681	95510.2	140688	128014	131071	133202	111452	114205	99553.8	0.194207	0.34897	0.835348	unchanged	-0.076327	0.714155	0.251144	unchanged	-0.270534	0.0281782	1.17251	down	C17H21N4O9P	Nucleotides and derivatives	Nucleotides and derivatives	--	--	--	--	--	--	--	--	--	--	--	--	--
meta_171	Cordycepin (3'-Deoxyadenosine)	1.63611e+06	1.48511e+06	1.64346e+06	1.02668e+06	852270	621651	564624	327784	345372	-0.930106	0.0124604	1.56167	down	-1.94463	0.00045176	1.23277	down	-1.01452	0.0481609	1.06093	down	C10H13N5O3	Nucleotides and derivatives	Nucleotides and derivatives	--	--	--	--	--	--	--	--	--	--	--	--	--
meta_191	Isocytosine	334939	440426	72268.2	74551	97258.9	110975	31938.2	41645.8	52298.7	-1.58374	0.226705	1.05211	unchanged	-2.75136	0.158667	0.922397	unchanged	-1.16762	0.0212435	1.1551	down	C4H5N3O	Nucleotides and derivatives	Nucleotides and derivatives	--	--	--	--	--	--	--	--	--	--	--	--	--
meta_217	Uridine 5'-monophosphate	51420.8	27951.7	62888.7	18999.9	22950.5	41361.3	49274.5	25968.4	43716.6	-0.771951	0.197684	1.02912	unchanged	-0.258071	0.570822	0.371694	unchanged	0.51388	0.293845	0.658316	unchanged	C9H13N2O9P	Nucleotides and derivatives	Nucleotides and derivatives	C00105	Pyrimidine metabolism(ko00240);;Metabolic pathways(ko01100);;Nucleotide metabolism(ko01232);;Biosynthesis of cofactors(ko01240)	--	--	--	--	HMDB0000288	58-97-9	Organic compounds	Nucleosides, nucleotides, and analogues	Pyrimidine nucleotides	Pyrimidine ribonucleotides	Microbe,Animals
meta_275	Adenine	2.22498e+06	368672	220081	161441	167026	104522	353860	65267.8	477569	-2.70008	0.343591	0.850044	unchanged	-1.64979	0.42706	0.546057	unchanged	1.05029	0.332605	0.674578	unchanged	C5H5N5	Nucleotides and derivatives	Nucleotides and derivatives	C00147	Purine metabolism(ko00230);;Zeatin biosynthesis(ko00908);;Metabolic pathways(ko01100);;Biosynthesis of secondary metabolites(ko01110);;Nucleotide metabolism(ko01232)	--	--	--	--	HMDB0000034	73-24-5	Organic compounds	Organoheterocyclic compounds	Imidazopyrimidines	Purines and purine derivatives	Microbe,Animals,Plants
meta_276	Adenosine	2.61945e+07	2.10649e+07	2.48543e+07	1.80554e+07	1.20522e+07	1.03232e+07	2.50988e+07	2.23295e+07	2.10913e+07	-0.834817	0.0255604	1.46881	down	-0.0737565	0.572288	0.368062	unchanged	0.76106	0.0384794	1.11067	up	C10H13N5O4	Nucleotides and derivatives	Nucleotides and derivatives	--	--	--	--	--	--	--	--	--	--	--	--	--
meta_293	2'-Deoxycytidine	289816	154122	95465	46790.6	49764.2	33136.4	36774.2	28782.1	26376.9	-2.05628	0.139922	1.24286	unchanged	-2.55271	0.121768	0.987191	unchanged	-0.496423	0.118364	0.921211	unchanged	C9H13N3O4	Nucleotides and derivatives	Nucleotides and derivatives	C00881	Pyrimidine metabolism(ko00240);;Metabolic pathways(ko01100);;Nucleotide metabolism(ko01232);;ABC transporters(ko02010)	--	--	--	--	HMDB0000014	951-77-9	Organic compounds	Nucleosides, nucleotides, and analogues	Pyrimidine nucleosides	Pyrimidine 2'-deoxyribonucleosides	Microbe,Animals
meta_303	2'-O-Methyladenosine	921182	725603	543114	370830	396092	297246	369386	253480	278827	-1.04114	0.0663374	1.39409	unchanged	-1.28016	0.0479411	1.10064	down	-0.239017	0.306129	0.645912	unchanged	C11H15N5O4	Nucleotides and derivatives	Nucleotides and derivatives	C04779	--	--	--	--	--	HMDB0004326	2140-79-6	Organic compounds	Nucleosides, nucleotides, and analogues	Purine nucleosides	_	Animals
meta_308	Guanine	757732	196374	118251	52907.1	41442.1	27547.4	57220.9	53767.2	41832.1	-3.13706	0.256247	1.00592	unchanged	-2.81088	0.267423	0.755313	unchanged	0.326176	0.311912	0.649593	unchanged	C5H5N5O	Nucleotides and derivatives	Nucleotides and derivatives	C00242	Purine metabolism(ko00230);;Metabolic pathways(ko01100);;Nucleotide metabolism(ko01232)	--	--	--	--	HMDB0000132	73-40-5	Organic compounds	Organoheterocyclic compounds	Imidazopyrimidines	Purines and purine derivatives	Microbe,Animals
meta_360	2'-Deoxyguanosine	1.41353e+06	811993	783314	565726	497284	341581	305623	182275	220901	-1.09906	0.110145	1.27289	unchanged	-2.08576	0.0608095	1.09588	unchanged	-0.986701	0.0523254	1.06679	unchanged	C10H13N5O4	Nucleotides and derivatives	Nucleotides and derivatives	C00330	Purine metabolism(ko00230);;Metabolic pathways(ko01100);;Nucleotide metabolism(ko01232);;ABC transporters(ko02010)	--	--	--	--	HMDB0000085	961-07-9	Organic compounds	Nucleosides, nucleotides, and analogues	Purine nucleosides	Purine 2'-deoxyribonucleosides	Microbe,Animals,Plants
meta_371	2'-Deoxyadenosine-5'-monophosphate	277458	286644	237903	144575	156366	169469	174256	100923	159902	-0.769692	0.0078436	1.565	down	-0.882329	0.0144377	1.14203	down	-0.112637	0.659234	0.308686	unchanged	C10H14N5O6P	Nucleotides and derivatives	Nucleotides and derivatives	C00360	Purine metabolism(ko00230);;Metabolic pathways(ko01100);;Nucleotide metabolism(ko01232)	--	--	--	--	HMDB0000905	653-63-4	Organic compounds	Nucleosides, nucleotides, and analogues	Purine nucleotides	Purine deoxyribonucleotides	Microbe,Animals
meta_387	Thymidine	832916	447640	414539	334599	315421	239129	160305	106309	120025	-0.93087	0.17869	1.14016	unchanged	-2.13231	0.0810804	1.0603	unchanged	-1.20144	0.0137549	1.18331	down	C10H14N2O5	Nucleotides and derivatives	Nucleotides and derivatives	C00214	Pyrimidine metabolism(ko00240);;Metabolic pathways(ko01100);;Nucleotide metabolism(ko01232)	--	--	--	--	HMDB0000273	50-89-5	Organic compounds	Nucleosides, nucleotides, and analogues	Pyrimidine nucleosides	Pyrimidine 2'-deoxyribonucleosides	Microbe,Animals
meta_396	Cytidine	2.75524e+06	808440	746546	718945	626105	562339	244242	222158	286896	-1.17616	0.348394	0.843578	unchanged	-2.51647	0.213947	0.833821	unchanged	-1.34031	0.00647916	1.23394	down	C9H13N3O5	Nucleotides and derivatives	Nucleotides and derivatives	--	--	--	--	--	--	--	--	--	--	--	--	--
meta_419	2-Deoxyribose-1-phosphate	443908	364328	197734	210986	208698	245093	517814	222233	180908	-0.597643	0.255675	0.992981	unchanged	-0.127384	0.837612	0.137108	unchanged	0.470259	0.505876	0.473101	unchanged	C5H11O7P	Nucleotides and derivatives	Nucleotides and derivatives	--	--	--	--	--	--	--	--	--	--	--	--	--
meta_453	2'-Deoxyinosine-5'-monophosphate	78984.6	156791	203071	165496	89318.8	443038	629030	492106	209206	0.669207	0.51307	0.556633	unchanged	1.60001	0.12884	0.94286	unchanged	0.930802	0.268738	0.689222	unchanged	C10H13N4O7P	Nucleotides and derivatives	Nucleotides and derivatives	--	--	--	--	--	--	--	--	--	--	--	--	--
meta_495	Inosine 5'-monophosphate	92448.8	94177.8	86611.9	42826.4	51270.5	39023.2	99108.9	74356.3	109061	-1.03743	0.00094598	1.60466	down	0.0482237	0.794959	0.179963	unchanged	1.08566	0.0294402	1.16627	up	C10H13N4O8P	Nucleotides and derivatives	Nucleotides and derivatives	C00130	Purine metabolism(ko00230);;Metabolic pathways(ko01100);;Biosynthesis of secondary metabolites(ko01110);;Nucleotide metabolism(ko01232);;Biosynthesis of cofactors(ko01240)	--	--	--	--	HMDB0000175	131-99-7	Organic compounds	Nucleosides, nucleotides, and analogues	Purine nucleotides	Purine ribonucleotides	Microbe,Animals
meta_595	Adenosine 5'-monophosphate	1.31291e+06	1.4111e+06	1.0728e+06	645625	683442	448595	1.54093e+06	924109	1.55753e+06	-1.09481	0.00727931	1.53116	down	0.0833293	0.76718	0.199376	unchanged	1.17813	0.0567325	1.09696	unchanged	C10H14N5O7P	Nucleotides and derivatives	Nucleotides and derivatives	C00020	Purine metabolism(ko00230);;Zeatin biosynthesis(ko00908);;Metabolic pathways(ko01100);;Biosynthesis of secondary metabolites(ko01110);;Nucleotide metabolism(ko01232);;Biosynthesis of cofactors(ko01240)	--	--	--	--	HMDB0000045	61-19-8	Organic compounds	Nucleosides, nucleotides, and analogues	Purine nucleotides	Purine ribonucleotides	Microbe,Animals
meta_596	1-Methyladenine	310039	321780	308625	217185	199610	67006.6	133022	70158.6	117432	-0.958926	0.0837095	1.38961	unchanged	-1.55251	0.00622695	1.22658	down	-0.593582	0.3747	0.599113	unchanged	C6H7N5	Nucleotides and derivatives	Nucleotides and derivatives	C02216	--	--	--	--	--	HMDB0011599	5142-22-3	Organic compounds	Organoheterocyclic compounds	Imidazopyrimidines	Purines and purine derivatives	Animals
meta_649	Succinyladenosine	2.75902e+06	3.09602e+06	3.43769e+06	3.37723e+06	3.0462e+06	1.63869e+06	1.09257e+06	811934	916376	-0.204943	0.530998	0.564262	unchanged	-1.71996	0.00325809	1.22431	down	-1.51502	0.0785517	1.08388	unchanged	C14H17N5O8	Nucleotides and derivatives	Nucleotides and derivatives	--	--	--	--	--	--	HMDB0000912	4542-23-8	Organic compounds	Nucleosides, nucleotides, and analogues	Purine nucleosides	_	Animals
meta_688	Nicotinic acid adenine dinucleotide	428205	409015	371992	356570	360534	212339	2.01341e+06	1.40349e+06	1.65243e+06	-0.379627	0.187821	1.08886	unchanged	2.06773	0.0177181	1.20244	up	2.44736	0.0114915	1.23084	up	C21H27N7O14P2	Nucleotides and derivatives	Nucleotides and derivatives	--	--	--	--	--	--	--	--	--	--	--	--	--
meta_692	Cyclic 3',5'-Adenylic acid	11954.5	9325.12	10826.5	5357.29	6728.24	4302.27	23579.1	13438.6	18120.9	-0.970223	0.00731804	1.51456	down	0.780216	0.111913	0.979284	unchanged	1.75044	0.0413968	1.1543	up	C10H12N5O6P	Nucleotides and derivatives	Nucleotides and derivatives	C00575	Purine metabolism(ko00230);;Metabolic pathways(ko01100)	--	--	--	--	HMDB0000058	60-92-4	Organic compounds	Nucleosides, nucleotides, and analogues	Purine nucleotides	Cyclic purine nucleotides	Microbe,Animals
meta_765	Xanthosine	65439.9	67767.3	55454.7	63003.9	66720.3	85840.2	296605	525899	535097	0.192315	0.343639	0.808029	unchanged	2.84718	0.037548	1.15832	up	2.65487	0.0385528	1.17782	up	C10H12N4O6	Nucleotides and derivatives	Nucleotides and derivatives	--	--	--	--	--	--	--	--	--	--	--	--	--
meta_780	Adenosine 5'-diphosphate	216309	199914	180428	182929	157059	366885	1.1605e+06	779724	859759	0.244566	0.635536	0.418895	unchanged	2.23046	0.02327	1.18925	up	1.98589	0.0117883	1.18965	up	C10H15N5O10P2	Nucleotides and derivatives	Nucleotides and derivatives	C00008	Oxidative phosphorylation(ko00190);;Photosynthesis(ko00195);;Purine metabolism(ko00230);;Zeatin biosynthesis(ko00908);;Metabolic pathways(ko01100);;Biosynthesis of secondary metabolites(ko01110);;Nucleotide metabolism(ko01232);;Biosynthesis of cofactors(ko01240)	--	--	--	--	HMDB0001341	58-64-0	Organic compounds	Nucleosides, nucleotides, and analogues	Purine nucleotides	Purine ribonucleotides	Microbe,Animals
meta_815	N6-methyladenosine	115670	42179.2	73247.7	63850.7	44400.9	59828.3	39621	29051.6	31615.2	-0.459349	0.430627	0.719229	unchanged	-1.20435	0.174708	0.887555	unchanged	-0.745002	0.0424057	1.09465	down	C11H15N5O4	Nucleotides and derivatives	Nucleotides and derivatives	--	--	--	--	--	--	HMDB0004044	1867-73-8	Organic compounds	Nucleosides, nucleotides, and analogues	Purine nucleosides	_	Animals
meta_825	Guanosine 5'-monophosphate	55775.7	62974.8	38022.3	41278.9	27679.4	34770.1	53330.7	26578.2	68329.8	-0.595864	0.124492	1.20331	unchanged	-0.080753	0.853816	0.124426	unchanged	0.515112	0.349148	0.637449	unchanged	C10H14N5O8P	Nucleotides and derivatives	Nucleotides and derivatives	C00144	Purine metabolism(ko00230);;Metabolic pathways(ko01100);;Nucleotide metabolism(ko01232)	--	--	--	--	HMDB0001397	85-32-5	Organic compounds	Nucleosides, nucleotides, and analogues	Purine nucleotides	Purine ribonucleotides	Microbe,Animals
meta_852	Cytosine	227669	128788	105050	86098	91727.2	83635.1	33925.1	16968.9	53837.6	-0.819764	0.217327	1.07667	unchanged	-2.13966	0.077255	1.04315	unchanged	-1.31989	0.0338654	1.17509	down	C4H5N3O	Nucleotides and derivatives	Nucleotides and derivatives	C00380	Pyrimidine metabolism(ko00240);;Metabolic pathways(ko01100);;Nucleotide metabolism(ko01232)	--	--	--	--	HMDB0000630	71-30-7	Organic compounds	Organoheterocyclic compounds	Diazines	Pyrimidines and pyrimidine derivatives	Microbe,Animals
meta_859	N7-Methylguanosine	108399	87077.9	96023.3	55720.9	38547.2	50346.4	61501.9	32168.5	38651.3	-1.01129	0.00406819	1.57416	down	-1.13945	0.0107492	1.15529	down	-0.128162	0.714466	0.250179	unchanged	C11H15N5O5	Nucleotides and derivatives	Nucleotides and derivatives	--	--	--	--	--	--	--	--	--	--	--	--	--
meta_874	9-(Arabinosyl)hypoxanthine	65887	69412.2	68573.5	46578.1	27775.8	29854.2	216440	179639	176527	-0.968202	0.0274833	1.5634	down	1.48988	0.0103038	1.22119	up	2.45808	0.00207937	1.25327	up	C10H12N4O5	Nucleotides and derivatives	Nucleotides and derivatives	--	--	--	--	--	--	--	--	--	--	--	--	--
meta_892	Uracil	208453	169712	254214	193374	153528	237316	176014	230271	158797	-0.114283	0.664827	0.414286	unchanged	-0.162332	0.5293	0.405653	unchanged	-0.0480483	0.853614	0.125067	unchanged	C4H4N2O2	Nucleotides and derivatives	Nucleotides and derivatives	C00106	Pyrimidine metabolism(ko00240);;beta-Alanine metabolism(ko00410);;Pantothenate and CoA biosynthesis(ko00770);;Metabolic pathways(ko01100);;Nucleotide metabolism(ko01232)	--	--	--	--	HMDB0000300	66-22-8	Organic compounds	Organoheterocyclic compounds	Diazines	Pyrimidines and pyrimidine derivatives	Microbe,Animals,Plants
meta_897	Uridine-5'-diphosphoglucuronic acid	54213.8	44985	35108.5	43960.8	52689.3	54214.3	126253	109397	108004	0.167716	0.446537	0.687919	unchanged	1.35542	0.000991469	1.21572	up	1.18771	0.00210287	1.2471	up	C15H22N2O18P2	Nucleotides and derivatives	Nucleotides and derivatives	--	--	--	--	--	--	--	--	--	--	--	--	--
meta_914	Cytarabine	3.31697e+06	1.00913e+06	563696	304022	461930	9.2805	368260	129611	474730	-2.67443	0.246686	1.00832	unchanged	-2.32985	0.264659	0.754777	unchanged	0.344577	0.707034	0.253574	unchanged	C9H13N3O5	Nucleotides and derivatives	Nucleotides and derivatives	--	--	--	--	--	--	HMDB0248553	--	Organic compounds	Nucleosides, nucleotides, and analogues	Pyrimidine nucleosides	_	Microbe,Animals
meta_927	2-(Dimethylamino)guanosine	1.88683e+06	2.02145e+06	2.01574e+06	1.24046e+06	1.37155e+06	1.15949e+06	742307	632725	952114	-0.651437	0.00112179	1.59867	down	-1.34801	0.00177894	1.22967	down	-0.696576	0.0173373	1.15428	down	C12H17N5O5	Nucleotides and derivatives	Nucleotides and derivatives	--	--	--	--	--	--	--	--	--	--	--	--	--
meta_939	Uridine	38398.7	21414.2	41243.6	23317.8	13971.8	27864.9	52973.9	60687.9	54204.5	-0.633226	0.19284	1.06118	unchanged	0.732151	0.0546249	1.07212	unchanged	1.36538	0.00426844	1.22741	up	C9H12N2O6	Nucleotides and derivatives	Nucleotides and derivatives	--	--	--	--	--	--	--	--	--	--	--	--	--
meta_944	1-beta-D-Arabinofuranosyluracil	353376	200831	152957	168468	153991	182934	173007	160578	137096	-0.484638	0.381548	0.786441	unchanged	-0.587294	0.321171	0.674382	unchanged	-0.102656	0.440212	0.503709	unchanged	C9H12N2O6	Nucleotides and derivatives	Nucleotides and derivatives	--	--	--	--	--	--	--	--	--	--	--	--	--
meta_999	N6-(2-Hydroxyethyl)adenosine	2.11469e+06	1.54353e+06	2.43439e+06	1.64512e+06	1.16115e+06	1.09095e+06	829011	618390	855157	-0.644615	0.0894136	1.27224	unchanged	-1.40382	0.0319359	1.14657	down	-0.759208	0.0758787	1.03712	unchanged	C12H17N5O5	Nucleotides and derivatives	Nucleotides and derivatives	--	--	--	--	--	--	--	--	--	--	--	--	--
meta_1016	Uridine 5'-diphosphate	107861	116139	201190	169624	156967	202164	422085	442228	373189	0.31449	0.374321	0.740146	unchanged	1.54125	0.00271688	1.20553	up	1.22676	0.00129022	1.24707	up	C9H14N2O12P2	Nucleotides and derivatives	Nucleotides and derivatives	C00015	Pyrimidine metabolism(ko00240);;Zeatin biosynthesis(ko00908);;Metabolic pathways(ko01100);;Nucleotide metabolism(ko01232);;Biosynthesis of cofactors(ko01240)	--	--	--	--	HMDB0000295	58-98-0	Organic compounds	Nucleosides, nucleotides, and analogues	Pyrimidine nucleotides	Pyrimidine ribonucleotides	Microbe,Animals
meta_1077	Crotonoside; 2-Hydroxyadenosine	473022	274624	312873	241779	200988	18781.6	117229	10.1959	167013	-1.20022	0.0957865	1.20683	unchanged	-1.89953	0.0317327	1.06736	down	-0.699312	0.526668	0.420287	unchanged	C10H13N5O5	Nucleotides and derivatives	Nucleotides and derivatives	--	--	--	--	--	--	--	--	--	--	--	--	--
meta_1095	ATP; Adenosine 5'-Triphosphate	187739	149431	199530	444513	253502	317689	1.90244e+06	3.07222e+06	2.71644e+06	0.920291	0.0957247	1.28723	unchanged	3.841	0.0202667	1.19837	up	2.92071	0.02108	1.21469	up	C10H16N5O13P3	Nucleotides and derivatives	Nucleotides and derivatives	--	--	--	--	--	--	--	--	--	--	--	--	--
meta_1133	Uridine 5'-diphospho-D-glucose	1.98666e+06	1.71271e+06	1.563e+06	1.51773e+06	1.46911e+06	2.54809e+06	7.88543e+06	6.41983e+06	5.42389e+06	0.0728539	0.826233	0.189882	unchanged	1.90654	0.018821	1.19477	up	1.83369	0.010347	1.20707	up	C15H24N2O17P2	Nucleotides and derivatives	Nucleotides and derivatives	--	--	--	--	--	--	--	--	--	--	--	--	--
meta_1166	Guanosine 3',5'-cyclic monophosphate	173943	76785.4	76195.9	58665.4	47333.6	50099.1	50362.1	65829.3	58133.5	-1.0665	0.220692	1.07622	unchanged	-0.907178	0.256584	0.764489	unchanged	0.159325	0.344288	0.605322	unchanged	C10H12N5O7P	Nucleotides and derivatives	Nucleotides and derivatives	C00942	Purine metabolism(ko00230);;Metabolic pathways(ko01100)	--	--	--	--	HMDB0001314	7665-99-8	Organic compounds	Nucleosides, nucleotides, and analogues	Purine nucleotides	Cyclic purine nucleotides	Microbe,Animals
meta_1172	Citicoline	13390	14865.7	26135.7	11573	18129.8	30483.2	38551	29210.1	30783.7	0.146048	0.793246	0.229161	unchanged	0.8574	0.0464823	1.03491	up	0.711352	0.133001	0.910901	unchanged	C14H26N4O11P2	Nucleotides and derivatives	Nucleotides and derivatives	--	--	--	--	--	--	--	--	--	--	--	--	--
meta_1219	2'-Deoxyinosine	222486	197317	190647	171484	120298	95912.1	46373.3	39317.4	71053.2	-0.654953	0.0622507	1.39038	unchanged	-1.96146	0.00037842	1.22793	down	-1.30651	0.0575289	1.0778	unchanged	C10H12N4O4	Nucleotides and derivatives	Nucleotides and derivatives	--	--	--	--	--	--	--	--	--	--	--	--	--
meta_1227	Riboflavin 5'-Adenosine Diphosphate	167428	155143	166906	202457	219079	242886	288385	369557	345728	0.44086	0.0279145	1.51679	up	1.03598	0.0170387	1.20018	up	0.595115	0.0260294	1.15102	up	C27H33N9O15P2	Nucleotides and derivatives	Nucleotides and derivatives	C00016	Riboflavin metabolism(ko00740);;Metabolic pathways(ko01100);;Biosynthesis of secondary metabolites(ko01110);;Biosynthesis of cofactors(ko01240)	--	--	--	--	HMDB0001248	146-14-5	Organic compounds	Nucleosides, nucleotides, and analogues	Flavin nucleotides	_	Microbe,Animals
meta_1298	Xanthine	38724.5	24257.3	62136.7	28380.7	24985.5	21496.7	129808	142621	108438	-0.740972	0.266498	0.999103	unchanged	1.60599	0.00473229	1.17829	up	2.34696	0.00754069	1.2491	up	C5H4N4O2	Nucleotides and derivatives	Nucleotides and derivatives	C00385	Purine metabolism(ko00230);;Caffeine metabolism(ko00232);;Metabolic pathways(ko01100);;Biosynthesis of secondary metabolites(ko01110);;Nucleotide metabolism(ko01232)	--	--	--	--	HMDB0000292	69-89-6	Organic compounds	Organoheterocyclic compounds	Imidazopyrimidines	Purines and purine derivatives	Microbe,Animals,Plants
meta_1320	NADP (Nicotinamide adenine dinucleotide phosphate)	44595.4	68881.6	119719	46538.2	98072.3	104615	253882	222170	259838	0.0959062	0.861954	0.17042	unchanged	1.65795	0.00655371	1.19542	up	1.56204	0.00323928	1.23027	up	C21H28N7O17P3	Nucleotides and derivatives	Nucleotides and derivatives	--	--	--	--	--	--	--	--	--	--	--	--	--
meta_80	Naringenin chalcone; 2',4,4',6'-Tetrahydroxychalcone	67720.3	48091.4	83171.8	93590.5	104237	87218.2	449061	404869	429443	0.518544	0.0875047	1.29605	unchanged	2.68922	3.66533e-05	1.24264	up	2.17068	0.000398758	1.26939	up	C15H12O5	Flavonoids	Chalcones	--	--	--	--	--	--	--	--	--	--	--	--	--
meta_115	Okanin-3',4'-di-O-glucoside	696025	707528	748983	746043	718019	542059	479525	440230	379487	-0.101629	0.528063	0.572526	unchanged	-0.728367	0.00289403	1.21497	down	-0.626738	0.0485761	1.09436	down	C27H32O16	Flavonoids	Chalcones	--	--	--	--	--	--	--	--	--	--	--	--	--
meta_132	Isoliquiritin	14690.9	50659.5	25804.3	48791.3	16434.8	18103.7	585870	422711	420020	-0.129486	0.870026	0.181007	unchanged	3.97014	0.0123832	1.21018	up	4.09963	0.0122781	1.23591	up	C21H22O9	Flavonoids	Chalcones	C16978	--	--	--	--	--	HMDB0037318	5041-81-6	Organic compounds	Phenylpropanoids and polyketides	Flavonoids	Flavonoid glycosides	Animals
meta_187	Phloretin	18967.4	21913.4	16762.9	41913.8	36441.5	34580.4	29936.7	28030.4	25000.1	0.970266	0.00360627	1.56993	up	0.525375	0.0152088	1.12001	up	-0.444891	0.0250667	1.12731	down	C15H14O5	Flavonoids	Chalcones	C00774	Flavonoid biosynthesis(ko00941);;Biosynthesis of secondary metabolites(ko01110)	LMPK12120525	Polyketides [PK]	Flavonoids [PK12]	Chalcones and dihydrochalcones [PK1212]	HMDB0003306	60-82-2	Organic compounds	Phenylpropanoids and polyketides	Linear 1,3-diarylpropanoids	Chalcones and dihydrochalcones	Animals,Plants
meta_482	Okanin-4'-O-glucoside(Marein)	3.47696e+06	3.43845e+06	3.51945e+06	4.61825e+06	5.78086e+06	4.80198e+06	3.07277e+06	2.86921e+06	3.07763e+06	0.542763	0.0473699	1.52293	up	-0.210274	0.0132338	1.19283	down	-0.753037	0.0258756	1.19947	down	C21H22O11	Flavonoids	Chalcones	--	--	--	--	--	--	--	--	--	--	--	--	--
meta_523	Dihydrocharcone-4'-O-glucoside	637367	1.20547e+06	749770	813559	938908	841322	1.3184e+06	2.00451e+06	1.45946e+06	0.000656242	0.998421	0.0218004	unchanged	0.883321	0.0569417	1.00087	unchanged	0.882665	0.0689183	1.10044	unchanged	C21H24O10	Flavonoids	Chalcones	--	--	--	--	--	--	--	--	--	--	--	--	--
meta_527	Sieboldin	120345	164299	171306	147481	155144	179453	93959.5	113693	99987.8	0.080388	0.669475	0.366085	unchanged	-0.56763	0.0762481	1.02831	unchanged	-0.648018	0.0111669	1.18755	down	C21H24O11	Flavonoids	Chalcones	--	--	--	--	--	--	--	--	--	--	--	--	--
meta_607	Okanin-3'-O-β-D-glucoside	2.79564e+06	2.42064e+06	2.93455e+06	3.18862e+06	3.12868e+06	3.12588e+06	2.35705e+06	1.86613e+06	1.96914e+06	0.212326	0.104464	1.32196	unchanged	-0.396466	0.0381614	1.04328	down	-0.608792	0.0170376	1.22701	down	C21H22O11	Flavonoids	Chalcones	--	--	--	--	--	--	--	--	--	--	--	--	--
meta_625	2,4,2',4'-tetrahydroxy-3'-prenylchalcone	741796	851089	735755	495779	429104	370073	194900	157763	281286	-0.846584	0.00273584	1.5751	down	-1.87705	0.000420451	1.22695	down	-1.03047	0.0129077	1.15377	down	C20H20O5	Flavonoids	Chalcones	--	--	--	--	--	--	--	--	--	--	--	--	--
meta_715	Phloretin-4'-O-glucoside (Trilobatin)	342193	383268	264548	449984	170429	302937	195409	208654	205887	-0.100565	0.818364	0.263442	unchanged	-0.698751	0.0660489	1.09188	unchanged	-0.598186	0.324883	0.691883	unchanged	C21H24O10	Flavonoids	Chalcones	--	--	--	--	--	--	--	--	--	--	--	--	--
meta_725	Okanin-4'-O-glucosyl-O-glucoside	582122	623903	628594	822084	830772	629200	413857	365501	401086	0.314853	0.145782	1.2255	unchanged	-0.636152	0.000458259	1.22603	down	-0.951005	0.0260783	1.19573	down	C27H32O16	Flavonoids	Chalcones	--	--	--	--	--	--	--	--	--	--	--	--	--
meta_802	Isosalipurposide (Phlorizin Chalcone)	136434	136938	140261	222768	176847	186888	1.13269e+06	1.05306e+06	968262	0.503784	0.0528523	1.44849	unchanged	2.93076	0.00267602	1.24105	up	2.42698	0.00159267	1.26523	up	C21H22O10	Flavonoids	Chalcones	--	--	--	--	--	--	--	--	--	--	--	--	--
meta_871	3-Hydroxyphloretin-4'-O-glucoside	10777.9	20112.9	14233.7	18053.5	15738.6	6124.16	21360.8	2870.88	15754.4	-0.176937	0.724062	0.307575	unchanged	-0.174414	0.797965	0.173998	unchanged	0.00252388	0.997368	0.00220174	unchanged	C21H24O11	Flavonoids	Chalcones	--	--	--	--	--	--	--	--	--	--	--	--	--
meta_879	Okanin-4'-O-gentiobioside	682677	688058	847737	587629	757183	585435	388459	419637	373635	-0.200781	0.288495	0.826181	unchanged	-0.908663	0.0187231	1.18723	down	-0.707882	0.0418912	1.15298	down	C27H32O16	Flavonoids	Chalcones	--	--	--	--	--	--	--	--	--	--	--	--	--
meta_1006	Phloretin-2'-O-glucoside (Phlorizin)	626516	623664	444298	652507	402229	640969	570661	899645	920535	0.00104431	0.996991	0.0406008	unchanged	0.496677	0.166762	0.837182	unchanged	0.495633	0.179445	0.813021	unchanged	C21H24O10	Flavonoids	Chalcones	--	--	--	--	--	--	--	--	--	--	--	--	--
meta_1103	Carthamone	6.11113e+06	8.14246e+06	8.81922e+06	1.11231e+07	9.48792e+06	9.44029e+06	7.36218e+06	6.57212e+06	7.53693e+06	0.381233	0.0861146	1.22648	unchanged	-0.103789	0.588737	0.367875	unchanged	-0.485021	0.0189417	1.16648	down	C21H20O11	Flavonoids	Chalcones	--	--	--	--	--	--	--	--	--	--	--	--	--
meta_87	Pinocembrin-7-O-(6''-O-malonyl)glucoside	148346	136777	157352	108635	181686	90704.6	3.26814e+06	2.79048e+06	3.42892e+06	-0.215707	0.540861	0.50251	unchanged	4.42236	0.00399028	1.23766	up	4.63807	0.00339446	1.26344	up	C24H24O12	Flavonoids	Flavanones	--	--	--	--	--	--	--	--	--	--	--	--	--
meta_118	Butin; 7,3',4'-Trihydroxyflavanone	67946.9	46658.7	56748.9	107840	122542	83341.9	508260	363601	450092	0.87251	0.0340648	1.45646	up	2.94762	0.0105433	1.21805	up	2.07511	0.0109323	1.23297	up	C15H12O5	Flavonoids	Flavanones	--	--	--	--	--	--	--	--	--	--	--	--	--
meta_344	Eriodictyol-7-O-glucoside	3.94116e+06	3.55354e+06	4.23858e+06	4.46631e+06	3.97528e+06	4.15871e+06	3.21009e+06	3.35969e+06	3.17126e+06	0.102852	0.308859	0.790392	unchanged	-0.268457	0.068911	1.05931	unchanged	-0.37131	0.0124687	1.21193	down	C21H22O11	Flavonoids	Flavanones	--	--	--	--	--	--	HMDB0029544	38965-51-4	Organic compounds	Benzenoids	Benzene and substituted derivatives	Benzoic acids and derivatives	Animals
meta_385	Naringenin-7-O-Neohesperidoside(Naringin)	776028	108989	39697.2	21031.4	7270.69	7539.9	82075.9	24995.2	13829.2	-4.68928	0.334128	0.867363	unchanged	-2.93519	0.371885	0.616453	unchanged	1.75409	0.310532	0.698397	unchanged	C27H32O14	Flavonoids	Flavanones	--	--	--	--	--	--	--	--	--	--	--	--	--
meta_386	Naringenin-7-O-Rutinoside(Narirutin)	776028	108989	39697.2	21031.4	7270.69	7539.9	82075.9	24995.2	13829.2	-4.68928	0.334128	0.867363	unchanged	-2.93519	0.371885	0.616453	unchanged	1.75409	0.310532	0.698397	unchanged	C27H32O14	Flavonoids	Flavanones	--	--	--	--	--	--	--	--	--	--	--	--	--
meta_397	Pinocembrin (Dihydrochrysin)	35906.7	12084.1	8883	6692.23	5922.31	6594.92	137340	210368	210833	-1.56595	0.27865	0.965404	unchanged	3.29583	0.0130786	1.19216	up	4.86177	0.0179485	1.2291	up	C15H12O4	Flavonoids	Flavanones	--	--	--	--	--	--	--	--	--	--	--	--	--
meta_442	Hesperetin-5-O-glucoside	5.43297e+06	5.05231e+06	7.42229e+06	9.06589e+06	7.0029e+06	7.91102e+06	3.63294e+06	4.02634e+06	5.46823e+06	0.421252	0.102199	1.15939	unchanged	-0.447977	0.164381	0.815481	unchanged	-0.869228	0.0115631	1.16099	down	C22H24O11	Flavonoids	Flavanones	--	--	--	--	--	--	--	--	--	--	--	--	--
meta_517	Hesperetin-7-O-(6''-malonyl)glucoside	136910	184237	230449	206747	233940	238492	157165	214546	233056	0.300181	0.251793	0.97721	unchanged	0.132766	0.643318	0.303411	unchanged	-0.167414	0.399221	0.567648	unchanged	C25H26O14	Flavonoids	Flavanones	--	--	--	--	--	--	--	--	--	--	--	--	--
meta_583	Naringenin (5,7,4'-Trihydroxyflavanone)	37032.7	38331.6	50155.3	120179	90929.6	77239.9	398596	279749	398833	1.1999	0.0394968	1.45489	up	3.10127	0.0144818	1.20987	up	1.90137	0.0150464	1.21422	up	C15H12O5	Flavonoids	Flavanones	--	--	--	--	--	--	--	--	--	--	--	--	--
meta_636	6-C-Glucosyl-2-Hydroxynaringenin	9.24403e+06	7.51938e+06	5.71866e+06	6.34478e+06	6.60315e+06	1.09267e+07	2.81909e+06	2.61422e+06	4.00828e+06	0.0867046	0.810914	0.212548	unchanged	-1.25167	0.0353581	1.11198	down	-1.33838	0.073544	1.07098	unchanged	C21H22O11	Flavonoids	Flavanones	--	--	--	--	--	--	--	--	--	--	--	--	--
meta_640	Naringenin-4'-O-glucoside	97104.8	90858.8	141193	124216	122318	99657.1	580369	430197	658552	0.0727944	0.769791	0.24704	unchanged	2.34224	0.0174777	1.19214	up	2.26945	0.0210987	1.21793	up	C21H22O10	Flavonoids	Flavanones	--	--	--	--	--	--	--	--	--	--	--	--	--
meta_654	Naringenin-6-C-Glucoside	58045.2	71186.3	128927	51802.4	61674.5	56039.2	26127.7	39457	30200.6	-0.606837	0.306893	0.923845	unchanged	-1.43038	0.126555	0.965853	unchanged	-0.823547	0.00922771	1.18389	down	C21H22O10	Flavonoids	Flavanones	--	--	--	--	--	--	--	--	--	--	--	--	--
meta_657	Hesperetin-7-O-glucoside	791626	725169	1.1473e+06	716290	941024	1.03045e+06	455037	512238	611529	0.0127608	0.963492	0.0493206	unchanged	-0.754815	0.0972149	0.989823	unchanged	-0.767576	0.040004	1.10971	down	C22H24O11	Flavonoids	Flavanones	--	--	--	--	--	--	--	--	--	--	--	--	--
meta_703	Eriodictyol-7-O-(6''-O-galloyl)glucoside	106594	183800	182709	94059.7	61093.4	103107	43985.2	26957	51496	-0.87333	0.088901	1.30592	unchanged	-1.9501	0.0363556	1.13607	down	-1.07677	0.0501975	1.06878	unchanged	C28H26O15	Flavonoids	Flavanones	--	--	--	--	--	--	--	--	--	--	--	--	--
meta_760	Pinocembrin-7-O-glucoside (Pinocembroside)	44065.8	47029.9	43030.5	50963.6	47355.3	39217.5	2.47405e+06	2.29441e+06	2.7361e+06	0.0362214	0.78128	0.245298	unchanged	5.8061	0.00271171	1.24093	up	5.76988	0.00269984	1.26678	up	C21H22O9	Flavonoids	Flavanones	--	--	--	--	--	--	--	--	--	--	--	--	--
meta_761	3',5,5',7-Tetrahydroxyflavanone-7-O-glucoside	3.82408e+06	3.37515e+06	4.4274e+06	4.79706e+06	4.66282e+06	3.79361e+06	2.96024e+06	2.71683e+06	2.89333e+06	0.18894	0.283444	0.856373	unchanged	-0.439998	0.0719069	1.06271	unchanged	-0.628938	0.0327811	1.17703	down	C21H22O11	Flavonoids	Flavanones	--	--	--	--	--	--	--	--	--	--	--	--	--
meta_803	Naringenin-7-O-glucoside (Prunin)	1.48213e+06	542759	1.07316e+06	1.28694e+06	1.17388e+06	1.69141e+06	1.49122e+06	2.27758e+06	1.80727e+06	0.422523	0.34004	0.790118	unchanged	0.847889	0.0825785	0.946564	unchanged	0.425366	0.171184	0.828128	unchanged	C21H22O10	Flavonoids	Flavanones	--	--	--	--	--	--	--	--	--	--	--	--	--
meta_907	Eriodictyol-3'-O-glucoside	217863	294837	235311	257208	292599	325208	321694	361775	387274	0.22625	0.238994	0.953748	unchanged	0.517483	0.0248767	1.08861	up	0.291233	0.0758289	0.975683	unchanged	C21H22O11	Flavonoids	Flavanones	--	--	--	--	--	--	--	--	--	--	--	--	--
meta_965	Liquiritigenin-4'-O-Glucoside (Liquiritin)	21203.4	28383.4	16179.4	7790.43	28423.7	7227.21	383857	433202	394689	-0.598279	0.41226	0.64596	unchanged	4.2036	0.000921159	1.24378	up	4.80188	0.000246819	1.26914	up	C21H22O9	Flavonoids	Flavanones	--	--	--	--	--	--	--	--	--	--	--	--	--
meta_1026	Poncirin (Isosakuranetin-7-O-neohesperidoside)	3.574e+06	4.87358e+06	5.31568e+06	4.53402e+06	4.44822e+06	5.82261e+06	1.11275e+06	2.02008e+06	1.69503e+06	0.105247	0.640118	0.382896	unchanged	-1.51137	0.0151295	1.16094	down	-1.61661	0.0058862	1.21612	down	C28H34O14	Flavonoids	Flavanones	--	--	--	--	--	--	--	--	--	--	--	--	--
meta_1042	Didymin (Isosakuranetin-7-O-rutinoside)	1.41241e+06	1.80042e+06	1.71662e+06	1.4147e+06	1.82312e+06	1.97246e+06	370451	702469	433762	0.0799341	0.672894	0.39639	unchanged	-1.71005	0.00200406	1.20359	down	-1.78999	0.0059333	1.2142	down	C28H34O14	Flavonoids	Flavanones	--	--	--	--	--	--	--	--	--	--	--	--	--
meta_1080	Hesperetin-7-O-neohesperidoside(Neohesperidin)	74167.3	51600.2	56801	49051.2	37678	47165.7	28454.2	22485.6	25243.3	-0.447337	0.125147	1.21066	unchanged	-1.26089	0.0289159	1.15972	down	-0.813558	0.0174034	1.17976	down	C28H34O15	Flavonoids	Flavanones	--	--	--	--	--	--	--	--	--	--	--	--	--
meta_1295	Hesperetin-7-O-rutinoside (Hesperidin)	6.3338e+06	762876	60514.4	37936.7	10472.5	10855.7	45688	19580.5	24646.9	-6.91607	0.355434	0.830885	unchanged	-6.31468	0.357066	0.63673	unchanged	0.60139	0.446928	0.49477	unchanged	C28H34O15	Flavonoids	Flavanones	--	--	--	--	--	--	--	--	--	--	--	--	--
meta_1319	Eriodictyol-7-O-rutinoside-4'-O-Sophoroside	38761.1	35166.6	31338.8	51429.1	89945.3	38476.6	23213.1	14933.9	54807.8	0.772755	0.247591	1.07053	unchanged	-0.179445	0.769369	0.205254	unchanged	-0.9522	0.218491	0.755109	unchanged	C39H52O25	Flavonoids	Flavanones	--	--	--	--	--	--	--	--	--	--	--	--	--
meta_117	Dihydrokaempferol-3-O-glucoside	215179	198393	205441	243612	226564	258279	176881	167568	182048	0.23487	0.0381247	1.4069	up	-0.233543	0.00919508	1.15116	down	-0.468414	0.00834496	1.22009	down	C21H22O11	Flavonoids	Flavanonols	--	--	--	--	--	--	--	--	--	--	--	--	--
meta_229	Aromadendrin (Dihydrokaempferol)	92085.7	98512.6	119941	236780	243780	300294	157017	174261	173479	1.33028	0.00798095	1.57887	up	0.700811	0.00484255	1.19095	up	-0.629466	0.0365046	1.15986	down	C15H12O6	Flavonoids	Flavanonols	--	--	--	--	--	--	--	--	--	--	--	--	--
meta_430	Phellamurin	208614	159719	227945	139437	152118	170897	136847	125090	141615	-0.366678	0.146102	1.16482	unchanged	-0.563229	0.0796267	1.04598	unchanged	-0.196551	0.152778	0.875246	unchanged	C26H30O11	Flavonoids	Flavanonols	--	--	--	--	--	--	--	--	--	--	--	--	--
meta_614	Taxifolin(Dihydroquercetin)	154515	102426	95136.3	39130.6	23701.9	55706.6	20114.3	31053.9	38672.3	-1.57053	0.0350507	1.45146	down	-1.97045	0.0345125	1.13981	down	-0.399926	0.432929	0.520282	unchanged	C15H12O7	Flavonoids	Flavanonols	--	--	--	--	--	--	--	--	--	--	--	--	--
meta_834	Aromadendrin-7-O-glucoside	2.30622e+06	2.26125e+06	1.93441e+06	1.85995e+06	1.54307e+06	1.95205e+06	1.85979e+07	1.83997e+07	1.43799e+07	-0.279954	0.0886225	1.24594	unchanged	2.98221	0.00797948	1.22712	up	3.26216	0.00754694	1.25356	up	C21H22O11	Flavonoids	Flavanonols	--	--	--	--	--	--	--	--	--	--	--	--	--
meta_900	3,5,7-Trihydroxyflavanone (Pinobanksin)	2.18642e+06	228514	50691.9	83533.8	87792.7	73939.6	87406.6	144409	125453	-3.32954	0.392453	0.770965	unchanged	-2.78687	0.412341	0.56973	unchanged	0.542663	0.149236	0.935349	unchanged	C15H12O5	Flavonoids	Flavanonols	--	--	--	--	--	--	--	--	--	--	--	--	--
meta_908	Dihydrokaempferol-7-O-glucoside	217863	294837	235311	257208	292599	325208	321694	361775	387274	0.22625	0.238994	0.953748	unchanged	0.517483	0.0248767	1.08861	up	0.291233	0.0758289	0.975683	unchanged	C21H22O11	Flavonoids	Flavanonols	--	--	--	--	--	--	--	--	--	--	--	--	--
meta_988	Taxifolin-3'-O-glucoside	581203	709002	702594	765016	904810	1.03273e+06	518307	569127	605074	0.439526	0.0723175	1.33006	unchanged	-0.235633	0.123409	0.895221	unchanged	-0.675159	0.0383307	1.14677	down	C21H22O12	Flavonoids	Flavanonols	--	--	--	--	--	--	--	--	--	--	--	--	--
meta_1156	Dihydrokaempferide	90469.8	87162.2	110874	169205	129650	52617	37141.7	36993.5	47497.2	0.284808	0.605227	0.455694	unchanged	-1.24607	0.00775695	1.19694	down	-1.53088	0.153296	0.947736	unchanged	C16H14O6	Flavonoids	Flavanonols	--	--	--	--	--	--	--	--	--	--	--	--	--
meta_1161	Phellodendroside	2.64501e+06	851489	845943	725162	2.64936e+06	749455	566560	516984	1.28524e+06	-0.0744692	0.937653	0.0121811	unchanged	-0.874358	0.393167	0.56465	unchanged	-0.799889	0.464088	0.500278	unchanged	C26H30O11	Flavonoids	Flavanonols	--	--	--	--	--	--	--	--	--	--	--	--	--
meta_1203	3-O-Acetylpinobanksin	29499.4	25388	25717.3	12446.5	15019	15616	6902.7	15032.3	9603.39	-0.903793	0.00220393	1.57938	down	-1.35376	0.00836435	1.18325	down	-0.449962	0.244415	0.761105	unchanged	C17H14O6	Flavonoids	Flavanonols	--	--	--	--	--	--	HMDB0245955	--	Organic compounds	Phenylpropanoids and polyketides	Flavonoids	Flavans	Animals
meta_1326	Dihydromyricetin (Ampelopsin)	10768.7	12695.9	13079.1	13485.1	14076.8	8859.74	8068.96	3797.86	7057.46	-0.00482467	0.983502	0.00620281	unchanged	-0.949383	0.0262164	1.11558	down	-0.944558	0.0527652	1.03471	unchanged	C15H12O8	Flavonoids	Flavanonols	--	--	--	--	--	--	--	--	--	--	--	--	--
meta_83	Cyanidin-3-O-(6''-O-caffeoyl)glucoside	70289.7	81920.4	52120.5	119858	75753.5	81840.9	59798.7	124753	75478.8	0.441337	0.221972	0.948947	unchanged	0.347778	0.454609	0.49715	unchanged	-0.0935586	0.821572	0.153745	unchanged	C30H27O14+	Flavonoids	Anthocyanidins	--	--	--	--	--	--	--	--	--	--	--	--	--
meta_86	Pelargonidin-3-O-glucoside	188781	188737	194428	1.13876e+06	1.00526e+06	715955	3.94991e+07	3.9103e+07	4.12499e+07	2.32205	0.0257178	1.55696	up	7.71116	0.000275076	1.24704	up	5.38911	0.000182513	1.27292	up	C21H21O10+	Flavonoids	Anthocyanidins	--	--	--	--	--	--	--	--	--	--	--	--	--
meta_188	Delphinidin-3-O-galactoside	150886	466997	156554	182377	159416	181219	238888	312808	271602	-0.566304	0.506701	0.607273	unchanged	0.0882688	0.891623	0.0948913	unchanged	0.654572	0.0316422	1.16025	up	C21H21O12+	Flavonoids	Anthocyanidins	--	--	--	--	--	--	--	--	--	--	--	--	--
meta_189	Delphinidin-3-O-glucoside (Mirtillin)	150886	466997	156554	182377	159416	181219	238888	312808	271602	-0.566304	0.506701	0.607273	unchanged	0.0882688	0.891623	0.0948913	unchanged	0.654572	0.0316422	1.16025	up	C21H21O12+	Flavonoids	Anthocyanidins	--	--	--	--	--	--	--	--	--	--	--	--	--
meta_206	Cyanidin-3-O-galactoside	185256	223232	195596	299503	334936	202131	3.05878e+06	2.82929e+06	3.09287e+06	0.469737	0.183332	1.1449	unchanged	3.89404	0.000722068	1.24546	up	3.42431	0.000116203	1.27078	up	C21H21O11+	Flavonoids	Anthocyanidins	--	--	--	--	--	--	--	--	--	--	--	--	--
meta_207	Cyanidin-3-O-glucoside (Kuromanin)	185256	223232	195596	299503	334936	202131	3.05878e+06	2.82929e+06	3.09287e+06	0.469737	0.183332	1.1449	unchanged	3.89404	0.000722068	1.24546	up	3.42431	0.000116203	1.27078	up	C21H21O11+	Flavonoids	Anthocyanidins	--	--	--	--	--	--	--	--	--	--	--	--	--
meta_336	Cyanidin-3-O-(6''-O-feruloyl)glucoside	15448	16403.3	31473.2	71411.9	55301.9	44484.9	25832.6	52238.2	42338.6	1.43484	0.0241033	1.43804	up	0.927112	0.119653	0.893354	unchanged	-0.507724	0.197916	0.778025	unchanged	C31H29O14+	Flavonoids	Anthocyanidins	--	--	--	--	--	--	--	--	--	--	--	--	--
meta_501	Pelargonidin-3-O-(6''-O-acetyl)glucoside	7.66567	8.1976	9.0525	2556.62	8.40495	4821.23	354303	237654	304075	8.21164	0.219587	1.05094	unchanged	15.1342	0.0125528	1.21681	up	6.92256	0.0126466	1.24174	up	C23H23O11+	Flavonoids	Anthocyanidins	--	--	--	--	--	--	--	--	--	--	--	--	--
meta_601	Pelargonidin-3-O-rutinoside	587004	587220	785473	620460	729899	685046	109087	130010	147316	0.054686	0.754425	0.291623	unchanged	-2.34242	0.0136226	1.20882	down	-2.39711	0.0013818	1.26416	down	C27H31O14+	Flavonoids	Anthocyanidins	--	--	--	--	--	--	--	--	--	--	--	--	--
meta_638	Pelargonidin-3-O-(6''-O-malonyl)glucoside	7.66567	8.1976	9.0525	89123	83732.4	61171.7	1.75205e+07	1.65997e+07	2.00323e+07	13.1973	0.0118336	1.60336	up	21.0515	0.00321371	1.23969	up	7.85421	0.00323975	1.26545	up	C24H23O13+	Flavonoids	Anthocyanidins	--	--	--	--	--	--	--	--	--	--	--	--	--
meta_662	Peonidin-3-O-glucoside	59728.8	13962.6	87226.5	84210.8	64606.4	52796.3	885262	883424	1.03599e+06	0.325268	0.604523	0.434656	unchanged	4.12344	0.000944892	1.23814	up	3.79817	0.00262725	1.26482	up	C22H23O11+	Flavonoids	Anthocyanidins	C12141	Anthocyanin biosynthesis(ko00942)	LMPK12010233	Polyketides [PK]	Flavonoids [PK12]	Anthocyanidins [PK1201]	HMDB0013689	68795-37-9	Organic compounds	Phenylpropanoids and polyketides	Flavonoids	Flavonoid glycosides	Microbe,Animals
meta_945	Pelargonidin-3,5-O-diglucoside	9749.51	8683.7	5856.13	3275.69	23895	15928.4	842243	771750	930148	0.827334	0.406524	0.812178	unchanged	6.71071	0.00294701	1.2403	up	5.88338	0.00262347	1.26593	up	C27H31O15+	Flavonoids	Anthocyanidins	--	--	--	--	--	--	--	--	--	--	--	--	--
meta_1116	Peonidin-3-O-(6''-O-p-coumaroyl)glucoside	1.56416e+06	219279	5415.35	1069.1	4745.02	5600.7	15107.8	13531.8	8863.77	-7.29198	0.348508	0.841761	unchanged	-5.57587	0.354064	0.640489	unchanged	1.71611	0.023514	1.12243	up	C31H29O13+	Flavonoids	Anthocyanidins	--	--	--	--	--	--	--	--	--	--	--	--	--
meta_1182	Delphinidin-3-O-(6''-O-feruloyl)glucoside	46377.9	15520.9	96139.8	45449.3	60566.2	62154.7	10657.6	48890.6	15834.8	0.0896456	0.900245	0.110133	unchanged	-1.06797	0.373356	0.577336	unchanged	-1.15761	0.106915	0.971544	unchanged	C31H29O15+	Flavonoids	Anthocyanidins	--	--	--	--	--	--	--	--	--	--	--	--	--
meta_1187	Delphinidin-3-O-(6''-O-caffeoyl)glucoside	867657	899596	873200	836375	749784	651949	468731	392410	372489	-0.238506	0.12372	1.29076	unchanged	-1.09788	0.00176845	1.23708	down	-0.859371	0.0107176	1.19724	down	C30H27O15+	Flavonoids	Anthocyanidins	--	--	--	--	--	--	--	--	--	--	--	--	--
meta_1235	Cyanidin-3-O-(6''-O-p-Coumaroyl)glucoside	153234	22863.2	22003.2	51390.7	41041.4	40137.5	9112.85	49303.4	11321.6	-0.579481	0.666503	0.391903	unchanged	-1.50622	0.433237	0.530418	unchanged	-0.926737	0.245573	0.779552	unchanged	C30H27O13+	Flavonoids	Anthocyanidins	--	--	--	--	--	--	--	--	--	--	--	--	--
meta_1286	Cyanidin 3-xyloside	69428	65871.7	135732	13877.1	22466.9	29747.2	9111.23	10067.6	26967.9	-2.03593	0.0896653	1.36552	unchanged	-2.55416	0.0727861	1.0578	unchanged	-0.518227	0.421921	0.522071	unchanged	C20H19O10+	Flavonoids	Anthocyanidins	--	--	--	--	--	--	--	--	--	--	--	--	--
meta_24	Isovitexin-2''-O-rhamnoside	49635.9	51224.7	40892.4	50502.8	57348.3	55185.5	22515.7	27990.8	34620.1	0.201817	0.14818	1.15835	unchanged	-0.735698	0.0167254	1.11457	down	-0.937514	0.00626158	1.21606	down	C27H30O14	Flavonoids	Flavones	--	--	--	--	--	--	--	--	--	--	--	--	--
meta_36	Hispidulin-7-O-glucoside(Homoplantaginin)	69983	85377.1	129335	68476.2	122737	77731.8	346727	275276	299297	-0.0821055	0.840426	0.140448	unchanged	1.69425	0.00169377	1.20767	up	1.77636	0.00154669	1.23662	up	C22H22O11	Flavonoids	Flavones	--	--	--	--	--	--	--	--	--	--	--	--	--
meta_38	Nobiletin (5,6,7,8,3',4'-Hexamethoxyflavone)	9.21143e+06	1.153e+06	159903	77432.1	14197.2	8226.99	77704.1	22198.5	9034.16	-6.71966	0.349135	0.841474	unchanged	-6.59409	0.349462	0.646258	unchanged	0.125566	0.925842	0.0626266	unchanged	C21H22O8	Flavonoids	Flavones	--	--	--	--	--	--	--	--	--	--	--	--	--
meta_60	3,5,6,7,8,4'-Hexamethoxyflavone	9.51645e+06	1.09968e+06	163786	83263.1	11168.5	10509.8	84635.6	18794.1	10778.6	-6.68262	0.354092	0.833394	unchanged	-6.56054	0.354419	0.640027	unchanged	0.122084	0.931215	0.0580295	unchanged	C21H22O8	Flavonoids	Flavones	--	--	LMPK12113315	Polyketides [PK]	Flavonoids [PK12]	Flavones and Flavonols [PK1211]	--	--	--	--	--	--	--
meta_102	Luteolin-7-O-(6''-malonyl)glucoside	1.27146e+07	1.31733e+07	1.61143e+07	2.05593e+07	2.08469e+07	1.53449e+07	1.25286e+07	1.14466e+07	1.32749e+07	0.434184	0.0922455	1.25527	unchanged	-0.173219	0.277068	0.691572	unchanged	-0.607403	0.0579799	1.10469	unchanged	C24H22O14	Flavonoids	Flavones	--	--	--	--	--	--	--	--	--	--	--	--	--
meta_133	Nepetin-7-O-alloside	176564	223362	297268	112611	155023	133850	62451.5	132076	125565	-0.796218	0.0942132	1.30621	unchanged	-1.12308	0.0485424	1.04058	down	-0.326858	0.360449	0.600583	unchanged	C22H22O12	Flavonoids	Flavones	--	--	--	--	--	--	--	--	--	--	--	--	--
meta_220	6-Hydroxyluteolin 5-glucoside	5.03773e+06	4.78774e+06	6.13041e+06	6.13893e+06	6.75355e+06	6.37114e+06	3.49347e+06	3.9476e+06	4.16077e+06	0.271791	0.0998908	1.28022	unchanged	-0.459734	0.0534537	1.0558	unchanged	-0.731525	0.000687372	1.24679	down	C21H20O12	Flavonoids	Flavones	--	--	--	--	--	--	--	--	--	--	--	--	--
meta_247	6,7,8-Tetrahydroxy-5-methoxyflavone	76514.4	51702.5	60682.8	43451.2	49408.3	26776.6	23661.8	38729.6	49469.3	-0.658968	0.0808642	1.23012	unchanged	-0.755918	0.069465	0.968563	unchanged	-0.0969503	0.81015	0.162106	unchanged	C16H12O6	Flavonoids	Flavones	--	--	--	--	--	--	--	--	--	--	--	--	--
meta_251	Chrysin	66776.1	62227.9	51631.4	61110.8	55542.6	35762.1	54409.1	42181.7	74122.8	-0.24507	0.363514	0.761525	unchanged	-0.0815028	0.77064	0.197847	unchanged	0.163567	0.640843	0.311833	unchanged	C15H10O4	Flavonoids	Flavones	C10028	Flavonoid biosynthesis(ko00941)	LMPK12110189	Polyketides [PK]	Flavonoids [PK12]	Flavones and Flavonols [PK1211]	HMDB0036619	480-40-0	Organic compounds	Phenylpropanoids and polyketides	Flavonoids	Flavones	Animals,Plants
meta_259	Luteolin-7-O-glucuronide	1.14294e+06	868111	1.18078e+06	1.48844e+06	1.68216e+06	1.16467e+06	708149	614179	855429	0.441738	0.113144	1.21038	unchanged	-0.551542	0.0551001	1.01468	unchanged	-0.99328	0.0257775	1.15571	down	C21H18O12	Flavonoids	Flavones	--	--	--	--	--	--	--	--	--	--	--	--	--
meta_340	Luteolin-7-O-neohesperidoside (Lonicerin)	144709	48022.1	30354.2	37447.4	29185	33348.5	15453	44539	18524.9	-1.15787	0.367538	0.812971	unchanged	-1.50652	0.30642	0.68422	unchanged	-0.348649	0.522968	0.447825	unchanged	C27H30O15	Flavonoids	Flavones	--	--	--	--	--	--	--	--	--	--	--	--	--
meta_343	Diosmetin (5,7,3'-Trihydroxy-4'-methoxyflavone)	62861.6	46344.6	64791	52752.6	46554.5	30892.8	22534	34439.8	47936.3	-0.418336	0.171362	1.06144	unchanged	-0.72991	0.0733119	0.966963	unchanged	-0.311574	0.439081	0.503163	unchanged	C16H12O6	Flavonoids	Flavones	--	--	--	--	--	--	--	--	--	--	--	--	--
meta_352	Tangeretin (4',5,6,7,8-Pentamethoxyflavone)	8.91682e+06	1.14028e+06	206399	159919	14055.8	12939.4	164398	28426.1	6119.44	-5.779	0.347859	0.844036	unchanged	-5.68902	0.348307	0.647648	unchanged	0.0899844	0.956752	0.036323	unchanged	C20H20O7	Flavonoids	Flavones	--	--	--	--	--	--	--	--	--	--	--	--	--
meta_370	Nepetin-7-O-glucoside(Nepitrin)	443291	471435	676708	378728	354015	290920	199564	291125	361497	-0.636585	0.111053	1.27921	unchanged	-0.901088	0.0575739	1.01826	unchanged	-0.264503	0.361995	0.598748	unchanged	C22H22O12	Flavonoids	Flavones	--	--	--	--	--	--	--	--	--	--	--	--	--
meta_382	Chrysoeriol-7-O-glucoside	291776	368145	240532	388244	371515	359513	158631	111676	115485	0.313839	0.183148	1.14175	unchanged	-1.22282	0.030002	1.13095	down	-1.53666	0.000613056	1.26126	down	C22H22O11	Flavonoids	Flavones	--	--	--	--	--	--	--	--	--	--	--	--	--
meta_490	Mearnsetin-3-O-glucoside	3.26429e+06	3.28495e+06	3.07839e+06	3.4581e+06	3.64494e+06	4.18077e+06	235354	317456	354345	0.229	0.115448	1.2769	unchanged	-3.40776	3.14373e-05	1.24611	down	-3.63676	0.00320757	1.26353	down	C22H22O13	Flavonoids	Flavones	--	--	--	--	--	--	--	--	--	--	--	--	--
meta_512	Luteolin-7-O-(6''-sinapoyl)glucoside	86913.7	84486.3	113423	80904	85903	57295	42769	28830.9	26181.3	-0.345912	0.189003	1.01642	unchanged	-1.54244	0.008732	1.18134	down	-1.19653	0.0225446	1.14591	down	C32H30O15	Flavonoids	Flavones	--	--	--	--	--	--	--	--	--	--	--	--	--
meta_590	Scutellarein-7-O-glucuronide (Scutellarin)	2.35478e+07	1.99424e+07	2.92574e+07	2.7828e+07	3.21993e+07	2.41092e+07	2.26663e+07	1.5583e+07	1.87936e+07	0.20983	0.350001	0.785702	unchanged	-0.350852	0.203499	0.761637	unchanged	-0.560683	0.044785	1.04899	down	C21H18O12	Flavonoids	Flavones	--	--	--	--	--	--	--	--	--	--	--	--	--
meta_660	Luteolin-7-O-glucoside (Cynaroside)	1.63871e+07	1.70656e+07	1.43908e+07	2.22595e+07	2.33425e+07	1.59205e+07	1.16154e+07	1.19404e+07	1.28898e+07	0.36279	0.178872	1.13725	unchanged	-0.39258	0.025838	1.13019	down	-0.75537	0.0652196	1.11062	unchanged	C21H20O11	Flavonoids	Flavones	--	--	--	--	--	--	--	--	--	--	--	--	--
meta_665	Luteolin-7-O-gentiobioside	219340	240043	138306	209003	282154	274227	318793	327794	209041	0.35679	0.228006	1.00118	unchanged	0.517591	0.158438	0.821155	unchanged	0.160801	0.544775	0.406928	unchanged	C27H30O16	Flavonoids	Flavones	--	--	--	--	--	--	--	--	--	--	--	--	--
meta_717	3',4',5',5,7-Pentamethoxyflavone	7.92059e+06	893988	208840	116485	12853.9	8335.28	123971	28949	7170.64	-6.03435	0.352401	0.836556	unchanged	-5.81671	0.353351	0.641325	unchanged	0.217637	0.889166	0.0938848	unchanged	C20H20O7	Flavonoids	Flavones	--	--	LMPK12111076	Polyketides [PK]	Flavonoids [PK12]	Flavones and Flavonols [PK1211]	HMDB0246928	--	Organic compounds	Phenylpropanoids and polyketides	Flavonoids	O-methylated flavonoids	Animals,Plants
meta_737	Chrysin-5-O-glucoside (Toringin)	75344.8	77647.4	66780.5	62578.8	89105.9	35354.8	1.05506e+06	819356	1.00771e+06	-0.232668	0.557468	0.488729	unchanged	3.71305	0.00642723	1.23146	up	3.94572	0.00473755	1.25691	up	C21H20O9	Flavonoids	Flavones	--	--	--	--	--	--	--	--	--	--	--	--	--
meta_804	7-Benzyloxy-5-hydroxy-3',4'-methylenedioxyflavonoid	1.02063e+06	1.23456e+06	963955	1.48014e+06	1.38906e+06	1.61445e+06	1.20456e+06	2.01464e+06	1.43823e+06	0.477995	0.0177119	1.46199	up	0.532855	0.175785	0.856159	unchanged	0.0548609	0.835484	0.146784	unchanged	C23H16O6	Flavonoids	Flavones	--	--	--	--	--	--	--	--	--	--	--	--	--
meta_809	Chrysin-7-O-glucoside	67534.2	57830.5	77275.4	51557.1	45763.4	39490.9	1.05715e+06	879684	1.26868e+06	-0.566732	0.0383838	1.41973	down	3.98357	0.0122238	1.21717	up	4.5503	0.0118073	1.24393	up	C21H20O9	Flavonoids	Flavones	--	--	--	--	--	--	--	--	--	--	--	--	--
meta_845	Meratin	243314	294528	226059	551259	540121	327931	49827.5	31133.4	31593.1	0.893732	0.085507	1.35705	unchanged	-2.76277	0.00540371	1.22414	down	-3.6565	0.0260066	1.20779	down	C27H30O17	Flavonoids	Flavones	--	--	--	--	--	--	--	--	--	--	--	--	--
meta_933	6-C-MethylKaempferol-3-glucoside	72498.8	104352	104960	77091.3	133661	90171.2	314162	254086	388075	0.0946738	0.770836	0.310033	unchanged	1.76278	0.0219974	1.17462	up	1.6681	0.0174412	1.18763	up	C22H22O11	Flavonoids	Flavones	--	--	--	--	--	--	--	--	--	--	--	--	--
meta_940	Tetahydroxyflavone-7-O-glucuronide	1.91705e+07	1.90175e+07	2.3851e+07	2.80271e+07	3.29657e+07	3.38792e+07	1.43045e+07	1.70756e+07	1.50906e+07	0.612807	0.0109778	1.51219	up	-0.416852	0.062186	1.02716	unchanged	-1.02966	0.00513491	1.23627	down	C21H18O12	Flavonoids	Flavones	--	--	--	--	--	--	--	--	--	--	--	--	--
meta_947	Luteolin-7-O-(6''-caffeoyl)rhamnoside	4.31503e+06	1.75288e+06	4.63544e+06	5.16312e+06	1.84881e+06	5.35692e+06	1.09888e+06	657387	1.67685e+06	0.20865	0.723742	0.250436	unchanged	-1.64047	0.105923	0.978448	unchanged	-1.84912	0.11224	0.99997	unchanged	C30H26O13	Flavonoids	Flavones	--	--	--	--	--	--	--	--	--	--	--	--	--
meta_952	Nepetin (5,7,3',4'-Tetrahydroxy-6-methoxyflavone)	88084.4	36224.1	29077.6	14393.1	18906.4	9085.13	11860.9	7429.24	15675.4	-1.85555	0.182332	1.13841	unchanged	-2.13316	0.165766	0.904689	unchanged	-0.277609	0.542107	0.402904	unchanged	C16H12O7	Flavonoids	Flavones	--	--	--	--	--	--	--	--	--	--	--	--	--
meta_970	Apigenin-7-O-neohesperidoside (Rhoifolin)	172650	23814.8	14057.3	4066.8	5806.17	4403.79	40716.7	40090.8	30039.5	-3.88223	0.330459	0.872538	unchanged	-0.925399	0.583983	0.38332	unchanged	2.95683	0.0100121	1.24462	up	C27H30O14	Flavonoids	Flavones	--	--	--	--	--	--	--	--	--	--	--	--	--
meta_1029	Chrysoeriol-7-O-(6''-acetyl)glucoside	135073	129700	139251	109436	159620	125816	67679.5	81634.9	63126.3	-0.0330548	0.856856	0.0982254	unchanged	-0.92738	0.0021787	1.22458	down	-0.894325	0.0408488	1.13003	down	C24H24O12	Flavonoids	Flavones	--	--	--	--	--	--	--	--	--	--	--	--	--
meta_1036	5,7,5'-Trimethoxy-3',4'-methylenedioxyflavonoid	4.02616e+06	5.18521e+06	4.02206e+06	4.49731e+06	4.67057e+06	5.70899e+06	1.46159e+06	3.55439e+06	3.05782e+06	0.168884	0.368743	0.745275	unchanged	-0.712867	0.0944583	0.945228	unchanged	-0.881751	0.048209	1.06833	down	C19H16O7	Flavonoids	Flavones	--	--	--	--	--	--	--	--	--	--	--	--	--
meta_1091	5,6,7,5'-tetramethoxy-3',4'-methylenedioxyflavonoid	4.2681e+07	4.6116e+07	3.79115e+07	5.09637e+07	5.26305e+07	5.42259e+07	1.35283e+07	2.21541e+07	1.87409e+07	0.316768	0.0349862	1.48331	up	-1.21922	0.00225033	1.19924	down	-1.53599	0.002175	1.25855	down	C20H18O8	Flavonoids	Flavones	--	--	--	--	--	--	--	--	--	--	--	--	--
meta_1197	Diosmetin-6-C-glucoside	8350.49	20341.3	17640.3	28448.7	48635.3	23660.9	5224.29	11195.9	9995.42	1.12062	0.126206	1.23583	unchanged	-0.810624	0.202409	0.789293	unchanged	-1.93124	0.0764035	1.0749	unchanged	C22H22O11	Flavonoids	Flavones	--	--	--	--	--	--	--	--	--	--	--	--	--
meta_1210	Apigenin-4'-O-glucoside	280819	269977	290271	803794	632269	552894	3.4206e+07	3.63098e+07	3.703e+07	1.24172	0.0347543	1.51616	up	6.99852	0.000566548	1.24634	up	5.7568	0.000531488	1.27219	up	C21H20O10	Flavonoids	Flavones	--	--	--	--	--	--	--	--	--	--	--	--	--
meta_1211	Apigenin-7-O-glucoside(Cosmosiin)	280819	269977	290271	803794	632269	552894	3.4206e+07	3.63098e+07	3.703e+07	1.24172	0.0347543	1.51616	up	6.99852	0.000566548	1.24634	up	5.7568	0.000531488	1.27219	up	C21H20O10	Flavonoids	Flavones	--	--	--	--	--	--	--	--	--	--	--	--	--
meta_1212	Pedaliin	51890.1	49476.6	81391.8	55551.3	53038	71921.4	9456.58	18639.3	18772.1	-0.0178536	0.953313	0.0777498	unchanged	-1.96326	0.0384015	1.1278	down	-1.94541	0.00678441	1.2201	down	C22H22O12	Flavonoids	Flavones	--	--	--	--	--	--	HMDB0030805	22860-72-6	Organic compounds	Phenylpropanoids and polyketides	Flavonoids	Flavonoid glycosides	Animals
meta_1222	Luteolin-7-O-glucuronide-5-O-rhamnoside	13340.1	10708.3	17611	11390.6	16128.9	1743.23	6398.45	6320.19	5037.85	-0.509577	0.445713	0.64086	unchanged	-1.2303	0.0523687	1.1083	unchanged	-0.720719	0.46082	0.523056	unchanged	C27H28O16	Flavonoids	Flavones	--	--	--	--	--	--	--	--	--	--	--	--	--
meta_1234	5,6,7,4'-Tetramethoxyflavone	1.48661e+06	161174	10178.7	7606.07	1281.01	1161.85	5881.45	1998.15	923.824	-7.36623	0.362166	0.819909	unchanged	-7.55713	0.361881	0.630732	unchanged	-0.190905	0.882009	0.101576	unchanged	C19H18O6	Flavonoids	Flavones	C14472	--	LMPK12111167	Polyketides [PK]	Flavonoids [PK12]	Flavones and Flavonols [PK1211]	HMDB0030575	1168-42-9	Organic compounds	Phenylpropanoids and polyketides	Flavonoids	O-methylated flavonoids	Animals,Plants
meta_1239	Baicalin	11941.4	29275.9	25484.5	21054.3	20392.8	7363.44	7942.38	4280.38	8560.59	-0.450533	0.437133	0.65135	unchanged	-1.6823	0.0926225	1.01799	unchanged	-1.23176	0.162831	0.902375	unchanged	C21H18O11	Flavonoids	Flavones	C10025	--	--	--	--	--	HMDB0041832	21967-41-9	Organic compounds	Phenylpropanoids and polyketides	Flavonoids	Flavonoid glycosides	Animals
meta_1240	Apigenin-7-O-glucuronide	11941.4	29275.9	25484.5	21054.3	20392.8	7363.44	7942.38	4280.38	8560.59	-0.450533	0.437133	0.65135	unchanged	-1.6823	0.0926225	1.01799	unchanged	-1.23176	0.162831	0.902375	unchanged	C21H18O11	Flavonoids	Flavones	--	--	LMPK12110344	Polyketides [PK]	Flavonoids [PK12]	Flavones and Flavonols [PK1211]	HMDB0240480	--	Organic compounds	Phenylpropanoids and polyketides	Flavonoids	Flavonoid glycosides	Animals
meta_1255	Galangin-7-O-glucoside	7.66567	96549.2	167551	447490	367258	346193	4.63156e+06	8.66744e+06	1.90388e+07	2.1361	0.010159	1.51876	up	6.93595	0.130308	0.972914	unchanged	4.79986	0.136437	0.982038	unchanged	C21H20O10	Flavonoids	Flavones	--	--	--	--	--	--	--	--	--	--	--	--	--
meta_1266	Luteolin-8-C-arabinoside	13409.3	1795.32	8715.54	17639.2	16547.3	5820.84	1858.47	13522.5	9360.73	0.742039	0.349622	0.772043	unchanged	0.0487183	0.957227	0.0363366	unchanged	-0.69332	0.374189	0.569922	unchanged	C20H18O10	Flavonoids	Flavones	--	--	--	--	--	--	--	--	--	--	--	--	--
meta_1282	Orientin-2''-O-galactoside	44876.2	58429.5	84548.2	169875	189599	102625	275636	229138	130499	1.29859	0.0565374	1.39847	unchanged	1.75777	0.0645104	1.0725	unchanged	0.459174	0.326462	0.634598	unchanged	C27H30O16	Flavonoids	Flavones	--	--	--	--	--	--	--	--	--	--	--	--	--
meta_1325	Luteolin-7-O-(6''-malonyl)glucoside-5-O-rhamnoside	3473	1210.37	6013.55	6382.94	7556.93	5036.23	11566.3	11910.7	9687.5	0.826987	0.175661	1.08983	unchanged	1.63245	0.0177753	1.15307	up	0.805459	0.00929136	1.17254	up	C30H32O18	Flavonoids	Flavones	--	--	--	--	--	--	--	--	--	--	--	--	--
meta_1327	Apigenin-8-C-Glucoside (Vitexin)	1051.99	2655.36	7763.93	14730.4	2744.74	4443.89	7802.65	9794	7373.38	0.934157	0.4718	0.564014	unchanged	1.12217	0.14479	0.900967	unchanged	0.188014	0.813258	0.167476	unchanged	C21H20O10	Flavonoids	Flavones	--	--	--	--	--	--	--	--	--	--	--	--	--
meta_1328	Apigenin-6-C-glucoside (Isovitexin)	1051.99	2655.36	7763.93	14730.4	2744.74	4443.89	7802.65	9794	7373.38	0.934157	0.4718	0.564014	unchanged	1.12217	0.14479	0.900967	unchanged	0.188014	0.813258	0.167476	unchanged	C21H20O10	Flavonoids	Flavones	--	--	--	--	--	--	--	--	--	--	--	--	--
meta_20	Quercetin-4'-O-glucuronide	438460	486075	695513	536153	675893	585748	257773	347486	257827	0.150191	0.55285	0.534915	unchanged	-0.908459	0.0709503	1.03676	unchanged	-1.05865	0.00471302	1.21105	down	C21H18O13	Flavonoids	Flavonols	--	--	--	--	--	--	--	--	--	--	--	--	--
meta_25	Biondnoid I	8.92271e+06	9.83123e+06	1.36397e+07	1.04665e+07	8.77308e+06	7.85188e+06	3.29933e+06	2.78782e+06	2.61778e+06	-0.257871	0.357951	0.809726	unchanged	-1.8958	0.0298084	1.17034	down	-1.63793	0.0110233	1.23321	down	C30H26O13	Flavonoids	Flavonols	--	--	--	--	--	--	--	--	--	--	--	--	--
meta_108	Quercetin-7-O-glucoside	5.76522e+06	4.55365e+06	6.62756e+06	7.36655e+06	6.28046e+06	7.41816e+06	3.93254e+06	4.80995e+06	5.24173e+06	0.313879	0.138178	1.11043	unchanged	-0.277182	0.25059	0.709167	unchanged	-0.59106	0.011601	1.16035	down	C21H20O12	Flavonoids	Flavonols	C12639	--	LMPK12112179	Polyketides [PK]	Flavonoids [PK12]	Flavones and Flavonols [PK1211]	HMDB0302151	--	Organic compounds	Phenylpropanoids and polyketides	Flavonoids	Flavonoid glycosides	Animals
meta_120	Quercetin-3,7-Di-O-glucoside	320777	301744	348454	653668	580566	427386	24746.2	37827.6	31588.6	0.775084	0.0692142	1.40607	unchanged	-3.36621	0.00112418	1.24195	down	-4.14129	0.0156557	1.23406	down	C27H30O17	Flavonoids	Flavonols	--	--	--	--	--	--	--	--	--	--	--	--	--
meta_134	Isorhamnetin-3-O-Glucoside	176564	223362	297268	112611	155023	133850	62451.5	132076	125565	-0.796218	0.0942132	1.30621	unchanged	-1.12308	0.0485424	1.04058	down	-0.326858	0.360449	0.600583	unchanged	C22H22O12	Flavonoids	Flavonols	--	--	--	--	--	--	--	--	--	--	--	--	--
meta_135	Isorhamnetin-7-O-glucoside (Brassicin)	176564	223362	297268	112611	155023	133850	62451.5	132076	125565	-0.796218	0.0942132	1.30621	unchanged	-1.12308	0.0485424	1.04058	down	-0.326858	0.360449	0.600583	unchanged	C22H22O12	Flavonoids	Flavonols	--	--	--	--	--	--	--	--	--	--	--	--	--
meta_156	Kaempferol-3-O-glucuronide	1.95525e+07	1.96553e+07	2.02952e+07	3.12971e+07	3.29349e+07	3.40653e+07	1.42897e+07	1.81732e+07	1.62582e+07	0.72419	0.00211095	1.63162	up	-0.288415	0.0794186	1.05187	unchanged	-1.01261	0.000478862	1.25626	down	C21H18O12	Flavonoids	Flavonols	--	--	--	--	--	--	--	--	--	--	--	--	--
meta_184	Quercetin-3-O-(4''-O-glucosyl)rhamnoside	4.90226e+06	566539	18308.2	16004.5	7370.15	11846.7	21906.8	7126.31	38371.2	-7.28346	0.36048	0.822449	unchanged	-6.34706	0.362719	0.629691	unchanged	0.936393	0.356886	0.632971	unchanged	C27H30O16	Flavonoids	Flavonols	--	--	--	--	--	--	--	--	--	--	--	--	--
meta_210	Kaempferol-3-O-(6''-p-Coumaroyl)galactoside	3.754e+06	2.61952e+06	3.20844e+06	2.69899e+06	2.61955e+06	2.80536e+06	744963	817950	885846	-0.238149	0.274684	0.974516	unchanged	-1.96827	0.0172445	1.20218	down	-1.73012	1.80907e-05	1.27047	down	C30H26O13	Flavonoids	Flavonols	--	--	--	--	--	--	--	--	--	--	--	--	--
meta_211	Kaempferol-3-O-(6''-p-Coumaroyl)glucoside (Tiliroside)	3.754e+06	2.61952e+06	3.20844e+06	2.69899e+06	2.61955e+06	2.80536e+06	744963	817950	885846	-0.238149	0.274684	0.974516	unchanged	-1.96827	0.0172445	1.20218	down	-1.73012	1.80907e-05	1.27047	down	C30H26O13	Flavonoids	Flavonols	--	--	--	--	--	--	--	--	--	--	--	--	--
meta_222	Quercetin-3-O-apiosyl(1→2)galactoside	2.01683e+06	2.42321e+06	2.12396e+06	2.67974e+06	2.32394e+06	2.10719e+06	1.67101e+06	1.49172e+06	1.47376e+06	0.11545	0.431573	0.639465	unchanged	-0.501539	0.0182991	1.148	down	-0.616989	0.0267867	1.16917	down	C26H28O16	Flavonoids	Flavonols	--	--	--	--	--	--	--	--	--	--	--	--	--
meta_236	Quercetin-7-O-(6''-malonyl)glucosyl-5-O-glucoside	55528.1	60187.8	66262.1	57293.7	78924.7	82790.3	74180.3	59679.1	35543.4	0.267224	0.256412	0.994794	unchanged	-0.103306	0.750156	0.220154	unchanged	-0.37053	0.303314	0.654896	unchanged	C30H32O20	Flavonoids	Flavonols	--	--	--	--	--	--	--	--	--	--	--	--	--
meta_290	Kaempferol-3-O-(4''-p-coumaroyl)rhamnoside	221057	200588	225566	210011	240659	124793	112056	103156	144894	-0.169512	0.564496	0.499175	unchanged	-0.845815	0.00565943	1.19186	down	-0.676302	0.163993	0.887803	unchanged	C30H26O12	Flavonoids	Flavonols	--	--	--	--	--	--	--	--	--	--	--	--	--
meta_306	3,5,4'-Trihydroxy-7-methoxyflavone (Rhamnocitrin)	77081.8	49579.5	59171.8	49769.1	44388.6	36088.2	27101.9	34247.3	57094.6	-0.512769	0.133786	1.18095	unchanged	-0.649804	0.138263	0.84828	unchanged	-0.137034	0.719451	0.248833	unchanged	C16H12O6	Flavonoids	Flavonols	--	--	--	--	--	--	--	--	--	--	--	--	--
meta_341	Kaempferol-3-O-glucoside-7-O-rhamnoside	144709	48022.1	30354.2	37447.4	29185	33348.5	15453	44539	18524.9	-1.15787	0.367538	0.812971	unchanged	-1.50652	0.30642	0.68422	unchanged	-0.348649	0.522968	0.447825	unchanged	C27H30O15	Flavonoids	Flavonols	--	--	--	--	--	--	--	--	--	--	--	--	--
meta_342	Kaempferol-3-O-glucorhamnoside	144709	48022.1	30354.2	37447.4	29185	33348.5	15453	44539	18524.9	-1.15787	0.367538	0.812971	unchanged	-1.50652	0.30642	0.68422	unchanged	-0.348649	0.522968	0.447825	unchanged	C27H30O15	Flavonoids	Flavonols	--	--	--	--	--	--	--	--	--	--	--	--	--
meta_376	Isorhamnetin-3-O-galactoide-7-O-rhamnoside	45100.2	32156	47133.2	54813.2	44702	50281.1	11082.3	4647.01	3615.99	0.268139	0.213603	0.96168	unchanged	-2.68481	0.00732159	1.19532	down	-2.95295	0.000407549	1.25531	down	C28H32O16	Flavonoids	Flavonols	--	--	--	--	--	--	--	--	--	--	--	--	--
meta_377	Isorhamnetin-3-O-glucoside-7-O-rhamnoside	45100.2	32156	47133.2	54813.2	44702	50281.1	11082.3	4647.01	3615.99	0.268139	0.213603	0.96168	unchanged	-2.68481	0.00732159	1.19532	down	-2.95295	0.000407549	1.25531	down	C28H32O16	Flavonoids	Flavonols	--	--	--	--	--	--	--	--	--	--	--	--	--
meta_378	Isorhamnetin-3-O-neohesperidoside	45100.2	32156	47133.2	54813.2	44702	50281.1	11082.3	4647.01	3615.99	0.268139	0.213603	0.96168	unchanged	-2.68481	0.00732159	1.19532	down	-2.95295	0.000407549	1.25531	down	C28H32O16	Flavonoids	Flavonols	--	--	--	--	--	--	HMDB0253687	--	Organic compounds	Phenylpropanoids and polyketides	Flavonoids	Flavonoid glycosides	Animals
meta_389	Quercetin-4'-O-glucoside (Spiraeoside)	4.1943e+06	3.33943e+06	4.01087e+06	3.00198e+06	4.41248e+06	4.64553e+06	2.07095e+06	3.13086e+06	3.34468e+06	0.0630105	0.785005	0.283707	unchanged	-0.433813	0.112207	0.906887	unchanged	-0.496823	0.149353	0.854315	unchanged	C21H20O12	Flavonoids	Flavonols	--	--	--	--	--	--	--	--	--	--	--	--	--
meta_395	Morin-3-O-xyloside	467339	484119	632284	616727	625204	534689	324643	329883	307277	0.165798	0.358761	0.770378	unchanged	-0.719524	0.0561339	1.11151	unchanged	-0.885322	0.00829334	1.24433	down	C20H18O11	Flavonoids	Flavonols	--	--	--	--	--	--	--	--	--	--	--	--	--
meta_402	Rhodiosin	5.77499e+06	650821	46322.6	27843.4	9378.39	7738.91	79701.6	16550.8	38340.8	-7.16943	0.359675	0.823909	unchanged	-5.58756	0.364988	0.626865	unchanged	1.58187	0.243268	0.771725	unchanged	C27H30O16	Flavonoids	Flavonols	--	--	--	--	--	--	--	--	--	--	--	--	--
meta_409	Quercetin-5,4'-di-O-glucoside	687329	881093	976036	1.00054e+06	542497	568385	422946	396298	396335	-0.269141	0.457668	0.690907	unchanged	-1.06572	0.0336612	1.16422	down	-0.796574	0.181712	0.902569	unchanged	C27H30O17	Flavonoids	Flavonols	--	--	--	--	--	--	--	--	--	--	--	--	--
meta_434	6-Hydroxykaempferol-7,6-O-Diglucoside	354629	378700	595915	658073	560769	465737	40766.7	50024.6	29246.6	0.341783	0.285382	0.845	unchanged	-3.46904	0.0336989	1.16557	down	-3.81083	0.0104641	1.24551	down	C27H30O17	Flavonoids	Flavonols	--	--	--	--	--	--	--	--	--	--	--	--	--
meta_446	Juglanin	635978	917161	915536	713919	1.05035e+06	948781	638147	599784	602582	0.136181	0.583189	0.508979	unchanged	-0.423629	0.152177	0.927416	unchanged	-0.55981	0.0978614	1.04775	unchanged	C20H18O10	Flavonoids	Flavonols	--	--	LMPK12111839	Polyketides [PK]	Flavonoids [PK12]	Flavones and Flavonols [PK1211]	HMDB0303587	--	Organic compounds	Phenylpropanoids and polyketides	Flavonoids	Flavonoid glycosides	Animals
meta_450	Kaempferol-3-O-sambubioside	661572	369943	679581	721949	420991	689099	439228	428129	213972	0.0985288	0.785349	0.182914	unchanged	-0.662115	0.173009	0.80476	unchanged	-0.760644	0.110476	0.918685	unchanged	C26H28O15	Flavonoids	Flavonols	--	--	--	--	--	--	--	--	--	--	--	--	--
meta_464	Kaempferol-3-O-(6''-malonyl)glucoside	1.11429e+07	1.06383e+07	1.06828e+07	1.59284e+07	1.59516e+07	9.32504e+06	8.39143e+06	8.06799e+06	1.09536e+07	0.343981	0.31707	0.913778	unchanged	-0.243977	0.203475	0.839204	unchanged	-0.587958	0.161102	0.88361	unchanged	C24H22O14	Flavonoids	Flavonols	--	--	--	--	--	--	--	--	--	--	--	--	--
meta_491	Kaempferol-3-O-(6''-malonyl)galactoside	402690	375188	444027	536046	449221	423882	437726	268318	350907	0.205692	0.204807	0.982616	unchanged	-0.209224	0.383545	0.576475	unchanged	-0.414915	0.128542	0.894375	unchanged	C24H22O14	Flavonoids	Flavonols	--	--	--	--	--	--	--	--	--	--	--	--	--
meta_493	Kaempferol-3-O-galactoside-4'-O-glucoside	93776.6	95516.4	183218	157971	148195	141732	72650.8	76115.5	156298	0.265891	0.485422	0.614499	unchanged	-0.288171	0.606244	0.335933	unchanged	-0.554062	0.221022	0.829789	unchanged	C27H30O16	Flavonoids	Flavonols	--	--	--	--	--	--	--	--	--	--	--	--	--
meta_514	Quercetin-5-O-glucuronide	601069	887471	949991	1.11824e+06	1.11793e+06	1.0651e+06	341521	397260	321157	0.437007	0.112125	1.30263	unchanged	-1.20203	0.0452717	1.12579	down	-1.63904	2.1795e-05	1.26991	down	C21H18O13	Flavonoids	Flavonols	--	--	--	--	--	--	--	--	--	--	--	--	--
meta_532	Quercetin-7-O-(2''-malonyl)glucosyl-5-O-glucoside	80750.2	64598.2	48281	56777.2	142002	99114.4	70309.3	38155.4	45602.9	0.6215	0.292116	0.964658	unchanged	-0.329735	0.38407	0.547961	unchanged	-0.951235	0.181185	0.854736	unchanged	C30H32O20	Flavonoids	Flavonols	--	--	--	--	--	--	--	--	--	--	--	--	--
meta_574	Kaempferol-3-O-(2''-galloyl)galactoside	19998.7	16361.1	20005.3	19249.5	24516.8	9328.01	4523.35	9099.88	10293.2	-0.086247	0.832686	0.161102	unchanged	-1.2368	0.0097644	1.16029	down	-1.15056	0.148693	0.907502	unchanged	C28H24O15	Flavonoids	Flavonols	--	--	--	--	--	--	--	--	--	--	--	--	--
meta_575	Kaempferol-3-O-(6''-galloyl)galactoside	19998.7	16361.1	20005.3	19249.5	24516.8	9328.01	4523.35	9099.88	10293.2	-0.086247	0.832686	0.161102	unchanged	-1.2368	0.0097644	1.16029	down	-1.15056	0.148693	0.907502	unchanged	C28H24O15	Flavonoids	Flavonols	--	--	--	--	--	--	--	--	--	--	--	--	--
meta_597	Kaempferol-3,7-O-dirhamnoside (Kaempferitrin)	14188.5	16041.8	25613.7	22098.4	13796.8	18873.3	15210.9	15875.4	7529.95	-0.0280546	0.937867	0.124127	unchanged	-0.532193	0.270172	0.677392	unchanged	-0.504139	0.210524	0.762198	unchanged	C27H30O14	Flavonoids	Flavonols	--	--	--	--	--	--	--	--	--	--	--	--	--
meta_604	Rhamnetin-3-O-Glucoside	756759	500373	806148	400065	297479	230563	238492	325717	288080	-1.15258	0.0381363	1.44186	down	-1.27553	0.0431234	1.12203	down	-0.122949	0.679344	0.28373	unchanged	C22H22O12	Flavonoids	Flavonols	--	--	--	--	--	--	--	--	--	--	--	--	--
meta_605	6-Methoxykaempferol-3-O-glucoside	756759	500373	806148	400065	297479	230563	238492	325717	288080	-1.15258	0.0381363	1.44186	down	-1.27553	0.0431234	1.12203	down	-0.122949	0.679344	0.28373	unchanged	C22H22O12	Flavonoids	Flavonols	--	--	--	--	--	--	--	--	--	--	--	--	--
meta_608	Avicularin(Quercetin-3-O-α-L-arabinofuranoside)	438073	451955	338098	460379	553469	397721	206476	189209	273875	0.20084	0.35215	0.813902	unchanged	-0.875175	0.0165613	1.12736	down	-1.07602	0.0155423	1.17362	down	C20H18O11	Flavonoids	Flavonols	--	--	--	--	--	--	--	--	--	--	--	--	--
meta_622	Quercetin-3-O-sambubioside	2.00481e+06	1.53121e+06	2.32034e+06	1.58525e+06	2.49638e+06	2.17263e+06	1.30788e+06	1.55446e+06	1.43003e+06	0.0948338	0.725654	0.345901	unchanged	-0.448232	0.141354	0.917377	unchanged	-0.543066	0.125583	0.972838	unchanged	C26H28O16	Flavonoids	Flavonols	--	--	--	--	--	--	--	--	--	--	--	--	--
meta_639	Quercetin-3-O-sophoroside (Baimaside)	464679	364839	379026	667109	683035	504956	371206	407065	354634	0.618228	0.042825	1.41643	up	-0.0932426	0.522462	0.424292	unchanged	-0.71147	0.0434484	1.1438	down	C27H30O17	Flavonoids	Flavonols	--	--	--	--	--	--	--	--	--	--	--	--	--
meta_659	Quercetin-3-O-xyloside (Reynoutrin)	527106	685938	649333	621912	790659	510502	327622	223196	277695	0.0462681	0.843312	0.215626	unchanged	-1.16855	0.00636848	1.18542	down	-1.21482	0.0339554	1.14983	down	C20H18O11	Flavonoids	Flavonols	--	--	--	--	--	--	--	--	--	--	--	--	--
meta_670	Hesperetin-8-C-glucoside-3'-O-glucoside	102855	158949	194165	246831	231917	132308	11159.7	10802.1	22768.1	0.422367	0.31703	0.815977	unchanged	-3.34962	0.0332498	1.16168	down	-3.77199	0.0330893	1.18941	down	C28H34O16	Flavonoids	Flavonols	--	--	--	--	--	--	--	--	--	--	--	--	--
meta_671	Kaempferol-3-O-(2''-p-Coumaroyl)galactoside	1.17167e+06	864077	777674	798345	875683	789639	446301	567793	368521	-0.19152	0.433912	0.680204	unchanged	-1.02493	0.0393221	1.08972	down	-0.833408	0.012785	1.19988	down	C30H26O13	Flavonoids	Flavonols	--	--	--	--	--	--	--	--	--	--	--	--	--
meta_681	Kaempferol-7-O-glucoside	8.19389e+06	8.59884e+06	9.0984e+06	1.21405e+07	1.32485e+07	1.21347e+07	8.78545e+06	1.03768e+07	9.22792e+06	0.535344	0.00162122	1.60898	up	0.132933	0.218374	0.761257	unchanged	-0.402411	0.00834449	1.18437	down	C21H20O11	Flavonoids	Flavonols	--	--	--	--	--	--	--	--	--	--	--	--	--
meta_689	Quercetin-3-O-(6''-O-p-Coumaroyl)galactoside	99407.5	129029	140148	115048	94224.5	91248.3	36448.8	51452.6	56498.9	-0.294533	0.201389	1.05111	unchanged	-1.35192	0.012586	1.1728	down	-1.05739	0.00639801	1.19501	down	C30H26O14	Flavonoids	Flavonols	--	--	--	--	--	--	--	--	--	--	--	--	--
meta_695	Kaempferol-3-O-(2''-O-acetyl)glucuronide	5.51556e+06	7.61588e+06	5.88918e+06	6.6096e+06	5.46865e+06	6.89061e+06	1.7136e+06	2.81322e+06	2.48148e+06	-0.00393213	0.983539	0.0479627	unchanged	-1.44043	0.0121591	1.17332	down	-1.4365	0.00245473	1.229	down	C23H20O13	Flavonoids	Flavonols	--	--	--	--	--	--	--	--	--	--	--	--	--
meta_707	Myricetin-3-O-glucuronide	36863.5	12204	52995.3	38717.7	41341.7	45497	13253.1	11471.8	19380.7	0.298879	0.578608	0.497884	unchanged	-1.21042	0.242148	0.778308	unchanged	-1.5093	0.00110535	1.24161	down	C21H18O14	Flavonoids	Flavonols	--	--	--	--	--	--	--	--	--	--	--	--	--
meta_729	3,5,6,7,8,3',4'-Heptamethoxyflavone	7.63614e+06	893958	22670.4	8520.21	579.489	2310.09	7917.47	1451.37	3871.55	-9.54998	0.358238	0.826069	unchanged	-9.3353	0.358319	0.635168	unchanged	0.214674	0.852247	0.125791	unchanged	C22H24O9	Flavonoids	Flavonols	--	--	LMPK12113345	Polyketides [PK]	Flavonoids [PK12]	Flavones and Flavonols [PK1211]	HMDB0037689	1178-24-1	Organic compounds	Phenylpropanoids and polyketides	Flavonoids	O-methylated flavonoids	Animals,Plants
meta_743	Myricetin-3-O-rhamnoside (Myricitrin)	185651	303151	250343	274139	189295	215018	75748.3	77136.2	103045	-0.123609	0.659104	0.42249	unchanged	-1.53011	0.0347061	1.14388	down	-1.4065	0.0207481	1.19154	down	C21H20O12	Flavonoids	Flavonols	--	--	--	--	--	--	--	--	--	--	--	--	--
meta_788	Quercetin-3,7-Di-O-rhamnoside	11908.4	12612.1	14372.4	17471.1	8682.5	14323.1	7027.03	5068.99	2278.85	0.0575844	0.85941	0.0877174	unchanged	-1.43596	0.0130208	1.16563	down	-1.49355	0.0569863	1.05826	unchanged	C27H30O15	Flavonoids	Flavonols	--	--	--	--	--	--	--	--	--	--	--	--	--
meta_806	Epimedoside A	173943	106057	102182	103116	148845	98038.7	56478	65765.3	57842.6	-0.126906	0.726632	0.260198	unchanged	-1.08557	0.0995285	1.02341	unchanged	-0.958666	0.0683472	1.10166	unchanged	C32H38O15	Flavonoids	Flavonols	--	--	--	--	--	--	--	--	--	--	--	--	--
meta_847	Kaempferol-3-O-galactoside (Trifolin)	8.26729e+06	8.67542e+06	9.47328e+06	1.15796e+07	1.31689e+07	1.11019e+07	8.98475e+06	8.31815e+06	1.06053e+07	0.440579	0.0197188	1.51149	up	0.0792792	0.562166	0.384854	unchanged	-0.3613	0.0458937	1.04464	down	C21H20O11	Flavonoids	Flavonols	--	--	--	--	--	--	--	--	--	--	--	--	--
meta_902	Isohyperoside	1.08144e+07	1.21239e+07	1.02766e+07	1.11533e+07	1.274e+07	9.88184e+06	4.9061e+06	4.83687e+06	5.23866e+06	0.0241271	0.861196	0.201251	unchanged	-1.14864	0.00596572	1.22698	down	-1.17276	0.0153281	1.23049	down	C21H20O12	Flavonoids	Flavonols	--	--	--	--	--	--	--	--	--	--	--	--	--
meta_903	Quercetin-3-O-galactoside (Hyperin)	1.08144e+07	1.21239e+07	1.02766e+07	1.11533e+07	1.274e+07	9.88184e+06	4.9061e+06	4.83687e+06	5.23866e+06	0.0241271	0.861196	0.201251	unchanged	-1.14864	0.00596572	1.22698	down	-1.17276	0.0153281	1.23049	down	C21H20O12	Flavonoids	Flavonols	--	--	--	--	--	--	--	--	--	--	--	--	--
meta_912	Kaempferol (3,5,7,4'-Tetrahydroxyflavone)	36059.9	25021.3	17666.5	35073.7	46262.8	44135.9	49645.8	63675.2	72571.1	0.672061	0.0812868	1.302	unchanged	1.23916	0.0153674	1.12548	up	0.567095	0.0751024	1.02149	unchanged	C15H10O6	Flavonoids	Flavonols	--	--	--	--	--	--	--	--	--	--	--	--	--
meta_930	Quercetin-3-O-(6''-O-galloyl)galactoside	60457	48487.2	81681	60348.6	64187.3	41585.2	36370.8	46765.3	39088.1	-0.198504	0.535573	0.531005	unchanged	-0.641209	0.132972	0.929856	unchanged	-0.442705	0.159315	0.880542	unchanged	C28H24O16	Flavonoids	Flavonols	--	--	--	--	--	--	--	--	--	--	--	--	--
meta_956	Quercetin 3-O-glucoside 7-O-xyloside	2.21705e+06	2.59811e+06	2.53087e+06	2.19359e+06	2.60023e+06	1.58485e+06	1.3463e+06	2.05153e+06	1.52247e+06	-0.203708	0.394384	0.713594	unchanged	-0.578218	0.0419145	1.06994	down	-0.374509	0.258491	0.708107	unchanged	C26H28O16	Flavonoids	Flavonols	--	--	--	--	--	--	--	--	--	--	--	--	--
meta_962	6-Hydroxykaempferol-6,7-O-Diglucoside	353632	378892	501406	335750	535483	504665	341558	318112	364777	0.157113	0.575082	0.51902	unchanged	-0.268415	0.262149	0.738268	unchanged	-0.425529	0.195482	0.862891	unchanged	C27H30O17	Flavonoids	Flavonols	--	--	--	--	--	--	--	--	--	--	--	--	--
meta_971	Morin	209640	117342	142382	128715	180644	153649	87864.4	127759	123416	-0.0196678	0.950299	0.0163131	unchanged	-0.469255	0.253257	0.726312	unchanged	-0.449587	0.104787	0.923471	unchanged	C15H10O7	Flavonoids	Flavonols	C10105	--	LMPK12112517	Polyketides [PK]	Flavonoids [PK12]	Flavones and Flavonols [PK1211]	HMDB0030796	480-16-0	Organic compounds	Phenylpropanoids and polyketides	Flavonoids	Flavones	Animals,Plants
meta_979	Isorhamnetin-3-O-arabinoside	1.83237e+06	1.68099e+06	1.86548e+06	1.60391e+06	1.59978e+06	2.17175e+06	1.6968e+06	1.3077e+06	1.33733e+06	-0.000908229	0.995906	0.0192974	unchanged	-0.308993	0.0927033	0.977105	unchanged	-0.308085	0.215143	0.769013	unchanged	C21H20O11	Flavonoids	Flavonols	--	--	--	--	--	--	--	--	--	--	--	--	--
meta_993	Quercetin-5-O-β-D-glucoside	8.95495e+06	1.01949e+07	1.1286e+07	9.47822e+06	1.29293e+07	1.10091e+07	5.19395e+06	3.5478e+06	5.14764e+06	0.134795	0.461707	0.672582	unchanged	-1.13179	0.00359855	1.19087	down	-1.26658	0.00979003	1.20235	down	C21H20O12	Flavonoids	Flavonols	--	--	--	--	--	--	--	--	--	--	--	--	--
meta_1002	Patuletin-3-O-glucoside	100052	8408.04	6112.26	8467.7	8835.98	5063.08	22002.3	20971.4	21609.3	-2.35683	0.425199	0.719934	unchanged	-0.827034	0.644094	0.324273	unchanged	1.5298	0.0049433	1.25442	up	C22H22O13	Flavonoids	Flavonols	--	--	--	--	--	--	--	--	--	--	--	--	--
meta_1003	Laricitrin-3-O-glucoside	100052	8408.04	6112.26	8467.7	8835.98	5063.08	22002.3	20971.4	21609.3	-2.35683	0.425199	0.719934	unchanged	-0.827034	0.644094	0.324273	unchanged	1.5298	0.0049433	1.25442	up	C22H22O13	Flavonoids	Flavonols	--	--	--	--	--	--	--	--	--	--	--	--	--
meta_1017	6-Hydroxykaempferol-7-O-glucoside	1.64834e+07	1.1736e+07	1.53286e+07	1.75733e+07	1.9723e+07	1.24892e+07	7.33965e+06	6.1766e+06	7.16333e+06	0.19312	0.471286	0.636455	unchanged	-1.0744	0.0273697	1.16366	down	-1.26752	0.0421972	1.16211	down	C21H20O12	Flavonoids	Flavonols	--	--	--	--	--	--	--	--	--	--	--	--	--
meta_1040	Myricetin-3-O-arabinoside	84245.2	205381	316224	176015	166951	299964	126987	113421	138247	0.0856985	0.885297	0.104967	unchanged	-0.678077	0.37553	0.611452	unchanged	-0.763776	0.173356	0.906231	unchanged	C20H18O12	Flavonoids	Flavonols	--	--	--	--	--	--	--	--	--	--	--	--	--
meta_1053	Kaempferide-3-O-glucuronide	3.68734e+06	3.47678e+06	2.72227e+06	3.76016e+06	3.38057e+06	4.22815e+06	899617	1.05342e+06	1.1315e+06	0.201576	0.267432	0.880774	unchanged	-1.68039	0.0127829	1.20602	down	-1.88197	0.00497407	1.25266	down	C22H20O12	Flavonoids	Flavonols	--	--	--	--	--	--	--	--	--	--	--	--	--
meta_1055	Rhodioflavonoside	368165	255403	485657	451527	456901	478383	398027	365174	307889	0.322219	0.29783	0.920759	unchanged	-0.0504725	0.871761	0.110212	unchanged	-0.372691	0.0469066	1.12801	down	C27H30O17	Flavonoids	Flavonols	--	--	--	--	--	--	--	--	--	--	--	--	--
meta_1073	Herbacetin-3-O-glucuronide	2.02831e+07	2.80858e+07	2.57387e+07	3.42777e+07	3.70447e+07	2.99258e+07	1.0968e+07	1.35437e+07	1.61649e+07	0.450203	0.0441069	1.36592	up	-0.865422	0.0210427	1.11853	down	-1.31563	0.00203171	1.23461	down	C21H18O13	Flavonoids	Flavonols	--	--	--	--	--	--	--	--	--	--	--	--	--
meta_1074	Quercetin-3-O-(6''-O-arabinosyl)glucoside	112677	113117	169456	142588	154799	206603	126914	123836	144354	0.35063	0.253789	0.900336	unchanged	-0.000533476	0.998233	0.00156573	unchanged	-0.351164	0.198398	0.841029	unchanged	C26H28O16	Flavonoids	Flavonols	--	--	--	--	--	--	--	--	--	--	--	--	--
meta_1083	Quercetin-3-O-glucoside (Isoquercitrin)	1.10341e+07	1.08248e+07	1.15127e+07	1.20222e+07	1.36158e+07	1.1484e+07	5.61527e+06	4.74021e+06	5.53602e+06	0.153651	0.182143	1.15589	unchanged	-1.07036	0.000133842	1.23912	down	-1.22402	0.00301053	1.24947	down	C21H20O12	Flavonoids	Flavonols	--	--	--	--	--	--	--	--	--	--	--	--	--
meta_1099	Quercetin-7-O-(6''-malonyl)glucoside	172988	360366	360545	276615	225644	352738	186212	154411	108529	-0.0641923	0.868791	0.17453	unchanged	-0.992908	0.128995	0.929295	unchanged	-0.928716	0.045707	1.07307	down	C24H22O15	Flavonoids	Flavonols	--	--	--	--	--	--	--	--	--	--	--	--	--
meta_1102	Myricetin-3-O-xyloside	22450.9	29483.5	28851.7	26030.1	19227.4	18202.1	22212.4	11334.5	19463.5	-0.348269	0.158305	1.10818	unchanged	-0.607832	0.088125	0.948347	unchanged	-0.259563	0.445476	0.499677	unchanged	C20H18O12	Flavonoids	Flavonols	--	--	--	--	--	--	--	--	--	--	--	--	--
meta_1109	Isotamarixin	55007.7	59622	106679	56277	74954.1	80958.1	9702.36	11647.1	25984.4	-0.0607101	0.878121	0.136283	unchanged	-2.22512	0.0614401	1.0717	unchanged	-2.16441	0.00536468	1.20985	down	C22H22O12	Flavonoids	Flavonols	--	--	--	--	--	--	--	--	--	--	--	--	--
meta_1110	6-Hydroxykaempferol-3,6-O-Diglucoside	549557	475844	603111	649499	577287	615322	297641	369791	306910	0.177803	0.186912	1.0197	unchanged	-0.741056	0.0117631	1.15938	down	-0.918859	0.000740089	1.24585	down	C27H30O17	Flavonoids	Flavonols	--	--	--	--	--	--	--	--	--	--	--	--	--
meta_1115	Kaempferol-3-O-neohesperidoside	137229	30098.9	23174.1	29148.7	32145.4	30253.9	25212.4	12615.2	31615	-1.05721	0.465911	0.657919	unchanged	-1.45591	0.388564	0.59314	unchanged	-0.398707	0.316823	0.695678	unchanged	C27H30O15	Flavonoids	Flavonols	--	--	--	--	--	--	--	--	--	--	--	--	--
meta_1120	Tamarixetin-3-O-(6''-malonyl)glucoside	157776	110561	134033	112746	100124	91273.1	53689.9	30638.1	37140.9	-0.403775	0.123178	1.21929	unchanged	-1.72794	0.00911635	1.18633	down	-1.32416	0.00286876	1.21854	down	C25H24O15	Flavonoids	Flavonols	--	--	--	--	--	--	--	--	--	--	--	--	--
meta_1243	Kaempferol-3-O-arabinoside-7-O-rhamnoside	18765	19470.4	24815.4	30287.9	13613.6	20322.4	9924.14	9585.94	6685.29	0.0265931	0.945524	0.00938659	unchanged	-1.2672	0.0102509	1.17646	down	-1.2938	0.114506	1.00412	unchanged	C26H28O14	Flavonoids	Flavonols	--	--	--	--	--	--	--	--	--	--	--	--	--
meta_1257	Quercetin-3-O-robinobioside	71436.3	10087.7	7641.56	7556.99	5656.43	3694.44	211676	30566.9	38253.7	-2.39879	0.367695	0.811637	unchanged	1.65342	0.397546	0.565201	unchanged	4.05222	0.275608	0.759553	unchanged	C27H30O16	Flavonoids	Flavonols	--	--	--	--	--	--	--	--	--	--	--	--	--
meta_1258	Quercetin-3-O-(2''-O-glucosyl)glucuronide	23315.6	9356.01	11539.9	13234.9	15084.1	9967.97	10290.3	4540.68	8062.54	-0.207567	0.701492	0.326802	unchanged	-0.949484	0.237791	0.757922	unchanged	-0.741917	0.0850637	0.958447	unchanged	C27H28O18	Flavonoids	Flavonols	--	--	--	--	--	--	--	--	--	--	--	--	--
meta_1260	Kaempferol-3-O-rhamnoside (Afzelin)(Kaempferin)	118969	19420.2	11901	14063.8	15238.4	24433.3	10486	14784	7284.13	-1.4838	0.449635	0.681725	unchanged	-2.20684	0.373246	0.615704	unchanged	-0.72304	0.157843	0.850736	unchanged	C21H20O10	Flavonoids	Flavonols	--	--	--	--	--	--	--	--	--	--	--	--	--
meta_1268	Hesperetin-6-C-glucoside-7-O-glucoside	399158	476174	402746	309148	399192	559879	514149	352935	241054	-0.011171	0.969378	0.0188788	unchanged	-0.20584	0.555575	0.402598	unchanged	-0.194669	0.647245	0.305288	unchanged	C28H34O16	Flavonoids	Flavonols	--	--	--	--	--	--	--	--	--	--	--	--	--
meta_1276	Quercetin-3-O-(6''-O-acetyl)galactoside	167417	639377	236791	273836	358580	1.16669e+06	100802	145072	162328	0.785733	0.489175	0.598634	unchanged	-1.35419	0.285837	0.725444	unchanged	-2.13993	0.244452	0.803426	unchanged	C23H22O13	Flavonoids	Flavonols	--	--	--	--	--	--	--	--	--	--	--	--	--
meta_1277	Kaempferol-3,7-O-diglucoside	2655.99	4253.94	7619.98	13244.9	11613.5	9636.64	14911.2	42350.3	21378.1	1.24736	0.0247947	1.43184	up	2.43623	0.118954	0.981021	unchanged	1.18887	0.216105	0.842148	unchanged	C27H30O16	Flavonoids	Flavonols	--	--	--	--	--	--	--	--	--	--	--	--	--
meta_1281	Quercetin-3-O-rhamnosyl(1→2)arabinoside	14644.8	16367.7	9600.13	15208.6	11774.2	13081.6	14305	9138.21	8871.25	-0.0196121	0.940865	0.0808743	unchanged	-0.329749	0.363377	0.570486	unchanged	-0.310137	0.289082	0.683527	unchanged	C26H28O15	Flavonoids	Flavonols	--	--	--	--	--	--	--	--	--	--	--	--	--
meta_1287	Isorhamnetin-3-O-rutinoside (Narcissin)	145127	29149.8	26998.4	12157.8	18925.5	19207.3	16724.9	6734.12	8322.26	-2.00081	0.326045	0.877277	unchanged	-2.66292	0.284279	0.730042	unchanged	-0.662109	0.191256	0.794536	unchanged	C28H32O16	Flavonoids	Flavonols	--	--	--	--	--	--	--	--	--	--	--	--	--
meta_1290	Quercetin	264308	350321	433091	228994	259766	117456	77448.6	125116	64027	-0.789347	0.087699	1.22609	unchanged	-1.97455	0.0221602	1.15822	down	-1.1852	0.104449	0.979503	unchanged	C15H10O7	Flavonoids	Flavonols	C00389	Flavonoid biosynthesis(ko00941);;Flavone and flavonol biosynthesis(ko00944);;Metabolic pathways(ko01100);;Biosynthesis of secondary metabolites(ko01110)	LMPK12110004	Polyketides [PK]	Flavonoids [PK12]	Flavones and Flavonols [PK1211]	HMDB0005794	117-39-5	Organic compounds	Phenylpropanoids and polyketides	Flavonoids	Flavones	Microbe,Animals,Plants
meta_1307	Rhodiolgin	171127	88120.8	403286	179889	121251	263816	134424	186105	278362	-0.229856	0.774631	0.28756	unchanged	-0.1457	0.851435	0.127318	unchanged	0.0841559	0.857355	0.121223	unchanged	C21H20O12	Flavonoids	Flavonols	--	--	--	--	--	--	--	--	--	--	--	--	--
meta_1321	Quercetin-3-O-glucoside-7-O-rhamnoside	185448	51709.5	14487.8	44692.1	29214.1	47247.5	85743	19824.5	12111.9	-1.05456	0.490692	0.625571	unchanged	-1.09653	0.49414	0.455673	unchanged	-0.0419753	0.96554	0.0307512	unchanged	C27H30O16	Flavonoids	Flavonols	--	--	--	--	--	--	--	--	--	--	--	--	--
meta_1322	Quercetin-3-O-neohesperidoside	185448	51709.5	14487.8	44692.1	29214.1	47247.5	85743	19824.5	12111.9	-1.05456	0.490692	0.625571	unchanged	-1.09653	0.49414	0.455673	unchanged	-0.0419753	0.96554	0.0307512	unchanged	C27H30O16	Flavonoids	Flavonols	--	--	--	--	--	--	--	--	--	--	--	--	--
meta_1324	Quercetin-3-O-rutinoside (Rutin)	222171	36246.7	29868.4	18352.3	18667.7	51998.2	55936.3	34526.2	10566.5	-1.69533	0.403096	0.748234	unchanged	-1.51273	0.427711	0.543913	unchanged	0.182599	0.827779	0.14718	unchanged	C27H30O16	Flavonoids	Flavonols	--	--	--	--	--	--	--	--	--	--	--	--	--
meta_252	Epicatechin	9.47176e+06	1.02741e+07	1.4342e+07	1.2881e+07	1.09542e+07	8.13458e+06	5.41005e+06	3.62178e+06	5.14957e+06	-0.0925512	0.74715	0.304881	unchanged	-1.26526	0.0353741	1.12299	down	-1.17271	0.035692	1.13865	down	C15H14O6	Flavonoids	Flavanols	C06562	Flavonoid biosynthesis(ko00941);;Biosynthesis of secondary metabolites(ko01110)	LMPK12020001	Polyketides [PK]	Flavonoids [PK12]	Flavans, Flavanols and Leucoanthocyanidins [PK1202]	HMDB0002780	154-23-4	Organic compounds	Phenylpropanoids and polyketides	Flavonoids	Flavans	Microbe,Animals
meta_407	3'-O-Methyl-epicatechin	7.66567	8.1976	9.0525	16595.6	17289.3	15558.8	318213	317650	514020	10.9545	0.000930388	1.64118	up	15.4941	0.0278716	1.18082	up	4.53955	0.0303095	1.19974	up	C16H16O6	Flavonoids	Flavanols	--	--	--	--	--	--	--	--	--	--	--	--	--
meta_432	Epitheaflavic acid-3-O-Gallate	1.22568e+07	1.53428e+07	1.78859e+07	1.49304e+07	9.32627e+06	1.36832e+07	3.05826e+06	2.91032e+06	3.60255e+06	-0.261694	0.345334	0.829025	unchanged	-2.24865	0.0166959	1.20337	down	-1.98695	0.0292043	1.19786	down	C28H20O14	Flavonoids	Flavanols	--	--	--	--	--	--	--	--	--	--	--	--	--
meta_550	Afzelechin (3,5,7,4'-Tetrahydroxyflavan)	3.5432e+06	3.7766e+06	3.88971e+06	3.38429e+06	2.59253e+06	3.33812e+06	1.49659e+06	551690	1.04261e+06	-0.267105	0.119077	1.28136	unchanged	-1.85863	0.00495703	1.21997	down	-1.59152	0.00524994	1.19814	down	C15H14O5	Flavonoids	Flavanols	--	--	--	--	--	--	--	--	--	--	--	--	--
meta_713	Epiafzelechin	64466.1	97178.5	75284	102643	202257	116038	1.00056e+06	1.09969e+06	1.24945e+06	0.829157	0.180649	1.173	unchanged	3.82151	0.00426339	1.23557	up	2.99235	0.00180035	1.25744	up	C15H14O5	Flavonoids	Flavanols	--	--	--	--	--	--	--	--	--	--	--	--	--
meta_756	Catechin gallate	16806.9	28899.9	24989.2	21618.6	31510.9	25445.1	121360	74659.9	58104.4	0.152436	0.59843	0.492152	unchanged	1.84584	0.0792814	1.05534	unchanged	1.6934	0.0875062	1.06569	unchanged	C22H18O10	Flavonoids	Flavanols	--	--	--	--	--	--	HMDB0030661	25615-05-8	Organic compounds	Phenylpropanoids and polyketides	Flavonoids	Flavans	Animals
meta_785	Catechin	1.15565e+07	1.33223e+07	1.34467e+07	1.24011e+07	9.52114e+06	1.28669e+07	5.82893e+06	5.10124e+06	6.56301e+06	-0.139667	0.397788	0.772581	unchanged	-1.13151	0.00125019	1.22031	down	-0.991843	0.0197698	1.18629	down	C15H14O6	Flavonoids	Flavanols	C09727	Flavonoid biosynthesis(ko00941);;Metabolic pathways(ko01100);;Biosynthesis of secondary metabolites(ko01110)	LMPK12020003	Polyketides [PK]	Flavonoids [PK12]	Flavans, Flavanols and Leucoanthocyanidins [PK1202]	HMDB0001871	490-46-0	Organic compounds	Phenylpropanoids and polyketides	Flavonoids	Flavans	Animals
meta_799	Epicatechin gallate	26132	8428.06	9579.74	15119.2	17004	18586.5	91122.7	49634.5	50027.2	0.200178	0.740441	0.318134	unchanged	2.11179	0.0548475	1.06506	unchanged	1.91161	0.0762386	1.09648	unchanged	C22H18O10	Flavonoids	Flavanols	--	--	LMPK12020090	Polyketides [PK]	Flavonoids [PK12]	Flavans, Flavanols and Leucoanthocyanidins [PK1202]	HMDB0037944	1257-08-5	Organic compounds	Phenylpropanoids and polyketides	Flavonoids	Flavans	Animals
meta_824	Catechin-(7,8-bc)-4α-(3,4-dihydroxyphenyl)-dihydro-2-(3H)-one	6.6199e+06	9.27565e+06	7.39241e+06	8.01526e+06	6.60387e+06	7.2965e+06	2.87894e+06	4.92717e+06	3.67665e+06	-0.0876241	0.641945	0.438384	unchanged	-1.02012	0.0188536	1.1148	down	-0.932491	0.0115875	1.17647	down	C24H20O9	Flavonoids	Flavanols	--	--	--	--	--	--	--	--	--	--	--	--	--
meta_842	Gallocatechin-(4α→8)-gallocatechin	251674	355480	470680	548819	716334	505897	885898	974523	872031	0.71647	0.0623887	1.31411	unchanged	1.34206	0.00460598	1.2085	up	0.625591	0.0218172	1.16259	up	C30H26O14	Flavonoids	Flavanols	--	--	--	--	--	--	--	--	--	--	--	--	--
meta_967	7-O-Galloyltricetiflavan	452037	468360	452133	278737	216276	279620	196927	158987	184552	-0.825254	0.00768757	1.61772	down	-1.34456	0.000248684	1.24285	down	-0.51931	0.0451351	1.08823	down	C22H18O10	Flavonoids	Flavanols	--	--	--	--	--	--	--	--	--	--	--	--	--
meta_1062	Catechin-(7,8-bc)-4β-(3,4-dihydroxyphenyl)-dihydro-2-(3H)-one	8.00782e+06	7.15286e+06	7.4287e+06	6.36073e+06	6.8504e+06	6.24501e+06	3.11596e+06	4.25954e+06	3.2112e+06	-0.215419	0.0328125	1.38767	down	-1.09339	0.00144886	1.21783	down	-0.877972	0.00575865	1.22713	down	C24H20O9	Flavonoids	Flavanols	--	--	--	--	--	--	--	--	--	--	--	--	--
meta_1082	catechin-4-β-D-galactopyranoside	315109	272122	284545	282177	248336	225340	383109	375124	472479	-0.205853	0.142252	1.13181	unchanged	0.497463	0.0463629	1.08681	up	0.703316	0.0201463	1.1631	up	C21H24O11	Flavonoids	Flavanols	--	--	--	--	--	--	--	--	--	--	--	--	--
meta_1085	catechin-3-O-α-L-rhamnopyranoside	384601	429345	377921	304785	275794	229326	214874	195845	191799	-0.557397	0.0116817	1.51205	down	-0.984147	0.00229001	1.22817	down	-0.426749	0.0761651	1.0591	unchanged	C21H24O10	Flavonoids	Flavanols	--	--	--	--	--	--	--	--	--	--	--	--	--
meta_1088	Cinchonain Ic	973589	947652	1.04215e+06	867937	982930	923071	479418	831568	535760	-0.0953148	0.222503	0.928853	unchanged	-0.682265	0.0681877	1.06659	unchanged	-0.58695	0.0948729	1.02437	unchanged	C24H20O9	Flavonoids	Flavanols	--	--	--	--	--	--	--	--	--	--	--	--	--
meta_1093	Epicatechin glucoside	309336	258573	315155	256744	170130	280528	497415	397953	415964	-0.319989	0.219745	1.04706	unchanged	0.570443	0.0239523	1.11713	up	0.890433	0.0116058	1.16087	up	C21H24O11	Flavonoids	Flavanols	--	--	--	--	--	--	--	--	--	--	--	--	--
meta_1113	Cinchonain Id	5.87652e+06	8.7481e+06	6.76892e+06	7.27981e+06	8.11577e+06	6.83969e+06	3.68496e+06	4.78056e+06	3.34592e+06	0.0556748	0.783656	0.269839	unchanged	-0.85699	0.0445046	1.07154	down	-0.912665	0.00397339	1.20964	down	C24H20O9	Flavonoids	Flavanols	--	--	--	--	--	--	--	--	--	--	--	--	--
meta_1148	Epigallocatechin-3-O-(3,5-O-dimethyl)gallate	15953.4	12619.9	6661.17	13195.6	9388.25	10442.2	8888.77	7027.8	13621.6	-0.0933799	0.820575	0.212639	unchanged	-0.254406	0.604218	0.340328	unchanged	-0.161026	0.641379	0.316733	unchanged	C24H22O11	Flavonoids	Flavanols	--	--	--	--	--	--	--	--	--	--	--	--	--
meta_1246	Gallocatechin gallate	12722.1	11575.5	1965.24	10032.6	12719.9	8962.51	11038.6	12371.6	6208.66	0.272144	0.654962	0.437262	unchanged	0.173493	0.791836	0.177731	unchanged	-0.0986505	0.768047	0.201201	unchanged	C22H18O11	Flavonoids	Flavanols	--	--	--	--	--	--	HMDB0301673	68-22-4	Organic compounds	Phenylpropanoids and polyketides	Flavonoids	Flavonoid glycosides	Animals
meta_1247	Epigallocatechin-3-gallate	12722.1	11575.5	1965.24	10032.6	12719.9	8962.51	11038.6	12371.6	6208.66	0.272144	0.654962	0.437262	unchanged	0.173493	0.791836	0.177731	unchanged	-0.0986505	0.768047	0.201201	unchanged	C22H18O11	Flavonoids	Flavanols	C09731	--	LMPK12030005	Polyketides [PK]	Flavonoids [PK12]	Proanthocyanidins [PK1203]	HMDB0003153	989-51-5	Organic compounds	Phenylpropanoids and polyketides	Flavonoids	Flavans	Animals
meta_1248	Catechin-catechin-catechin	41116.8	71893.2	28846.3	61732.7	42955.5	55917.1	4848.06	7256.25	14213.4	0.179088	0.687431	0.342022	unchanged	-2.43032	0.0887678	1.03164	unchanged	-2.60941	0.0057754	1.22736	down	C45H38O18	Flavonoids	Flavanols	--	--	--	--	--	--	--	--	--	--	--	--	--
meta_1251	Epicatechin-3'-O-β-D-glucopyranoside	179761	277668	290970	253155	201850	243709	727340	235828	207685	-0.0991065	0.697842	0.384537	unchanged	0.645681	0.493741	0.471464	unchanged	0.744787	0.44963	0.536433	unchanged	C21H24O11	Flavonoids	Flavanols	--	--	--	--	--	--	--	--	--	--	--	--	--
meta_1252	Epicatechin-6-C-β-D-glucopyranoside	179761	277668	290970	253155	201850	243709	727340	235828	207685	-0.0991065	0.697842	0.384537	unchanged	0.645681	0.493741	0.471464	unchanged	0.744787	0.44963	0.536433	unchanged	C21H24O11	Flavonoids	Flavanols	--	--	--	--	--	--	--	--	--	--	--	--	--
meta_1297	Epicatechin-4'-O-β-D-glucopyranoside	189019	116679	102285	109933	110888	131995	70249.9	93076.8	84117.2	-0.209593	0.568563	0.506582	unchanged	-0.721406	0.178518	0.867517	unchanged	-0.511814	0.0232953	1.11238	down	C21H24O11	Flavonoids	Flavanols	--	--	--	--	--	--	--	--	--	--	--	--	--
meta_1302	Epicatechin-epiafzelechin	977550	719807	922359	711550	677344	721941	401302	444308	409923	-0.311597	0.15933	1.20792	unchanged	-1.06111	0.0257349	1.17775	down	-0.749513	0.000111081	1.26278	down	C30H26O11	Flavonoids	Flavanols	--	--	--	--	--	--	--	--	--	--	--	--	--
meta_101	1,2,5,7,8-pentahydroxy-3-methylanthracene-9,10-dione	321424	192719	202322	158802	150183	134078	90409.3	98422.1	107765	-0.693383	0.154988	1.20242	unchanged	-1.27239	0.0753913	1.07178	unchanged	-0.57901	0.00726675	1.1981	down	C15H10O7	Flavonoids	Other Flavonoids	--	--	--	--	--	--	--	--	--	--	--	--	--
meta_572	1,3,6-trihydroxy-2,5,7-trimethoxyxanthen-9-one	345769	465934	473214	553532	459300	578413	1.60006e+06	2.05636e+06	1.63644e+06	0.308481	0.138069	1.08174	unchanged	2.04237	0.00792754	1.21677	up	1.73389	0.0102881	1.2372	up	C16H14O8	Flavonoids	Other Flavonoids	--	--	--	--	--	--	--	--	--	--	--	--	--
meta_752	Quercetin3-O-galactoside	1.83105e+07	1.84631e+07	2.192e+07	1.74898e+07	2.23545e+07	1.69826e+07	9.84798e+06	8.12817e+06	9.65133e+06	-0.046631	0.781382	0.200575	unchanged	-1.0871	0.0051607	1.21037	down	-1.04047	0.0214561	1.19465	down	C21H20O12	Flavonoids	Other Flavonoids	--	--	--	--	--	--	--	--	--	--	--	--	--
meta_805	Nigrasin B	1.02333e+06	1.49097e+06	1.63384e+06	1.25529e+06	1.183e+06	851090	181584	327713	356755	-0.334652	0.276445	0.89796	unchanged	-2.25994	0.0203157	1.17722	down	-1.92529	0.0122956	1.20736	down	C25H26O8	Flavonoids	Other Flavonoids	--	--	--	--	--	--	--	--	--	--	--	--	--
meta_920	Isomangiferin	2.27009e+06	1.65568e+06	2.68642e+06	2.68964e+06	2.93248e+06	3.02404e+06	1.1664e+06	949321	1.19783e+06	0.386931	0.141378	1.20163	unchanged	-0.996753	0.0586539	1.08735	unchanged	-1.38368	0.000211833	1.26087	down	C19H18O11	Flavonoids	Other Flavonoids	--	--	--	--	--	--	--	--	--	--	--	--	--
meta_941	1,8-dihydroxy-2,6-dimethylxanthen-9-one	107864	46330.6	39104.1	32791.7	44967.9	32642.6	378155	558642	539507	-0.808061	0.332145	0.847541	unchanged	2.93309	0.00980661	1.19966	up	3.74115	0.0150688	1.23504	up	C15H12O4	Flavonoids	Other Flavonoids	--	--	--	--	--	--	--	--	--	--	--	--	--
meta_1057	1,2,3,7,8-pentahydroxy-6-methylanthracene-9,10-dione	168179	168709	156839	169043	253948	154487	95999.8	47474.3	55466.8	0.226054	0.46353	0.728786	unchanged	-1.31137	0.0175199	1.19004	down	-1.53743	0.0374716	1.11753	down	C15H10O7	Flavonoids	Other Flavonoids	--	--	--	--	--	--	--	--	--	--	--	--	--
meta_817	Genistein-7-O-(6''-malonyl)glucoside	27623.5	26430.9	18142.1	56780.4	107680	47395.9	509717	372806	405322	1.55309	0.127476	1.31389	unchanged	4.15689	0.00993479	1.22234	up	2.6038	0.00544835	1.23489	up	C24H22O13	Flavonoids	Isoflavones	--	--	--	--	--	--	--	--	--	--	--	--	--
meta_901	Sophoricoside	253660	144886	195595	216174	340306	356062	6.66805e+06	1.24072e+07	1.41437e+07	0.619085	0.12978	1.17825	unchanged	5.80505	0.0405131	1.15239	up	5.18597	0.0412436	1.17446	up	C21H20O10	Flavonoids	Isoflavones	--	--	LMPK12050168	Polyketides [PK]	Flavonoids [PK12]	Isoflavonoids [PK1205]	--	--	--	--	--	--	--
meta_1236	Genistein-7-O-galactoside	244748	211679	236697	554531	1.011e+06	502119	2.37259e+07	1.50062e+07	1.32871e+07	1.5768	0.10459	1.37781	unchanged	6.22979	0.0338711	1.1671	up	4.65298	0.035376	1.18721	up	C21H20O10	Flavonoids	Isoflavones	--	--	--	--	--	--	--	--	--	--	--	--	--
meta_1256	4',5-Dihydroxyisoflavone-7-O-galactoside	7.66567	96549.2	167551	447490	367258	346193	4.63156e+06	8.66744e+06	1.90388e+07	2.1361	0.010159	1.51876	up	6.93595	0.130308	0.972914	unchanged	4.79986	0.136437	0.982038	unchanged	C21H20O10	Flavonoids	Isoflavones	--	--	--	--	--	--	--	--	--	--	--	--	--
meta_412	Emodin	147986	30012.4	12243.1	17813.9	21301.4	21001.6	13066.4	15888.2	15395.1	-1.66199	0.415683	0.73271	unchanged	-2.10084	0.371852	0.618321	unchanged	-0.438847	0.0227905	1.12119	down	C15H10O5	Quinones	Anthraquinone	C10343	--	LMPK13040008	Polyketides [PK]	Aromatic polyketides [PK13]	Anthracenes and phenanthrenes [PK1304]	HMDB0035214	518-82-1	Organic compounds	Benzenoids	Anthracenes	Anthraquinones	Microbe,Animals,Plants
meta_835	isoemodin	135186	28791.9	12087	16115.6	19203.6	21510.5	12180.1	13119.8	15102.9	-1.63139	0.410931	0.739995	unchanged	-2.12358	0.361583	0.630987	unchanged	-0.49219	0.0520428	1.06684	unchanged	C15H10O5	Quinones	Anthraquinone	--	--	--	--	--	--	HMDB0034409	--	Organic compounds	Benzenoids	Anthracenes	Anthraquinones	Animals
meta_964	Aloin B	21203.4	28383.4	16179.4	7790.43	28423.7	7227.21	383857	433202	394689	-0.598279	0.41226	0.64596	unchanged	4.2036	0.000921159	1.24378	up	4.80188	0.000246819	1.26914	up	C21H22O9	Quinones	Anthraquinone	--	--	--	--	--	--	--	--	--	--	--	--	--
meta_990	HydroxyAloe-emodin-8-O-glucoside	7.63899e+06	9.30573e+06	9.26851e+06	1.1198e+07	1.35766e+07	1.27119e+07	9.86534e+06	7.92806e+06	9.19896e+06	0.516077	0.0147947	1.50522	up	0.0422559	0.758992	0.201507	unchanged	-0.473821	0.0189386	1.13284	down	C21H20O11	Quinones	Anthraquinone	--	--	--	--	--	--	--	--	--	--	--	--	--
meta_1008	5,6-Dihydroxylucidin-3β-primeveroside	158498	125599	131399	209854	170731	179331	140799	159354	130711	0.430371	0.0380041	1.35375	up	0.0523928	0.717581	0.239065	unchanged	-0.377979	0.0474444	1.05564	down	C26H28O16	Quinones	Anthraquinone	--	--	--	--	--	--	--	--	--	--	--	--	--
meta_1065	Aloe-Emodin-9-Anthrone	34431.7	7596.17	4275.9	5347.69	4178.69	4112.73	145116	198376	215384	-1.76338	0.372224	0.804598	unchanged	3.59332	0.00667518	1.20416	up	5.3567	0.013268	1.24044	up	C15H12O4	Quinones	Anthraquinone	--	--	--	--	--	--	--	--	--	--	--	--	--
meta_1271	3-Hydroxymorindone-6β-primeveroside	26693.2	22229.8	30138.8	16912.7	27974	26068.7	18823.1	17820.9	16478.8	-0.156067	0.551693	0.471255	unchanged	-0.573647	0.0536109	1.09207	unchanged	-0.41758	0.220619	0.826487	unchanged	C26H28O15	Quinones	Anthraquinone	--	--	--	--	--	--	--	--	--	--	--	--	--
meta_361	Juglone; 5-Hydroxy-1,4-naphthoquinone	100003	92818.3	98916.4	136535	142422	94432.8	77693.9	100039	97299.1	0.356008	0.211436	1.10592	unchanged	-0.085076	0.517736	0.439678	unchanged	-0.441084	0.149427	0.893039	unchanged	C10H6O3	Quinones	Quinones	--	--	--	--	--	--	--	--	--	--	--	--	--
meta_646	safflor yellow A	128826	142280	68233.4	113284	52679.4	148131	110120	190795	80610.8	-0.111528	0.827114	0.220498	unchanged	0.169055	0.74522	0.216409	unchanged	0.280583	0.63066	0.320719	unchanged	C27H30O16	Quinones	Quinones	--	--	--	--	--	--	--	--	--	--	--	--	--
meta_684	Embelin	490023	511764	480697	574727	588064	636837	575895	697548	1.02875e+06	0.279682	0.0163861	1.5289	up	0.634992	0.180356	0.885366	unchanged	0.355311	0.340922	0.665674	unchanged	C17H26O4	Quinones	Quinones	C10342	--	LMPK15050006	Polyketides [PK]	Phenolic lipids [PK15]	Alkyl hydroquinones and derivatives [PK1505]	HMDB0251767	--	Organic compounds	Organic oxygen compounds	Organooxygen compounds	Carbonyl compounds	Animals,Plants
meta_808	1,4,8-Trihydroxynaphthalene-1-O-glucoside	119088	135635	127242	167097	153027	186821	97234.3	90353.1	80321.4	0.40839	0.0334956	1.43779	up	-0.511699	0.00516952	1.17391	down	-0.920089	0.00572053	1.2281	down	C16H18O8	Quinones	Quinones	--	--	--	--	--	--	--	--	--	--	--	--	--
meta_873	2,6-Dimethoxy-1,4-benzoquinone	596792	948414	832647	650735	859024	771727	766049	849492	756399	-0.059686	0.804852	0.187495	unchanged	-0.00359187	0.986839	0.0114381	unchanged	0.0560942	0.685141	0.279342	unchanged	C8H8O4	Quinones	Quinones	C10331	--	--	--	--	--	HMDB0029673	530-55-2	Organic compounds	Organic oxygen compounds	Organooxygen compounds	Carbonyl compounds	Animals,Plants
meta_957	2,5-Dimethoxybenzoquinone	750995	847652	776475	820135	849859	724051	859788	577498	899399	0.0114494	0.901658	0.132171	unchanged	-0.0235381	0.912959	0.0766466	unchanged	-0.0349875	0.872836	0.112018	unchanged	C8H8O4	Quinones	Quinones	--	--	--	--	--	--	--	--	--	--	--	--	--
meta_1119	Isosclerone;(4S)-4,8-Dihydroxy-3,4-Dihydronaphthalene-1(2H)-One	45008	67568.5	57641.4	43454.9	23697.2	37549.3	4026.87	7165.98	3932.94	-0.701103	0.0681925	1.31124	unchanged	-3.4923	0.013758	1.20883	down	-2.7912	0.0328698	1.18342	down	C10H10O3	Quinones	Quinones	--	--	--	--	--	--	--	--	--	--	--	--	--
meta_1173	4,8-Dihydroxy Naphthol-1-O-glucoside	144957	36460	53606.3	164751	155341	47971.6	28763.5	29560.7	42045.6	0.64715	0.428857	0.670697	unchanged	-1.22748	0.313528	0.687948	unchanged	-1.87463	0.138348	0.972871	unchanged	C16H18O8	Quinones	Quinones	--	--	--	--	--	--	--	--	--	--	--	--	--
meta_1242	Lawsone; 2-Hydroxy-1,4-Naphthoquinone	41272.9	18603.6	92646.5	77426.3	73734.6	67278	12657.6	37175.8	18523.6	0.518202	0.421755	0.713804	unchanged	-1.15787	0.328859	0.646879	unchanged	-1.67607	0.0119412	1.21368	down	C10H6O3	Quinones	Quinones	--	--	--	--	--	--	--	--	--	--	--	--	--
meta_1310	α-Hydrojuglone glucoside	91156.6	30973	44789.2	25016.3	70428.9	31406.6	12431.3	19275.4	31049.7	-0.396003	0.595575	0.410031	unchanged	-1.41131	0.189688	0.841594	unchanged	-1.01531	0.268357	0.731888	unchanged	C16H18O8	Quinones	Quinones	--	--	--	--	--	--	--	--	--	--	--	--	--
meta_10	Saikolignanoside A	513238	508676	645871	840589	616159	994751	245728	327899	258752	0.555731	0.1269	1.17828	unchanged	-1.00262	0.0109196	1.16947	down	-1.55835	0.0334719	1.17526	down	C26H34O11	Lignans and Coumarins	Lignans	--	--	--	--	--	--	--	--	--	--	--	--	--
meta_15	saikolignanoside D	6.51777e+06	7.11078e+06	6.95588e+06	5.26126e+06	7.12525e+06	4.85302e+06	3.77367e+06	3.74491e+06	3.66326e+06	-0.255834	0.248363	0.957487	unchanged	-0.880396	0.00244191	1.23956	down	-0.624562	0.101618	1.04629	unchanged	C26H32O11	Lignans and Coumarins	Lignans	--	--	--	--	--	--	--	--	--	--	--	--	--
meta_143	Dehydrodiconiferyl alcohol-4-O-glucoside	5.40762e+06	6.06887e+06	6.11419e+06	5.81481e+06	5.82109e+06	3.69412e+06	4.02723e+06	3.53171e+06	4.16461e+06	-0.198452	0.40169	0.73492	unchanged	-0.585403	0.00309911	1.19359	down	-0.386951	0.226886	0.80725	unchanged	C26H32O11	Lignans and Coumarins	Lignans	--	--	--	--	--	--	--	--	--	--	--	--	--
meta_261	Magnolignan A-2-O-glucoside	385398	490341	638706	797466	688021	709355	774307	639837	622340	0.535328	0.0730454	1.31317	unchanged	0.427291	0.129793	0.878243	unchanged	-0.108036	0.423797	0.523837	unchanged	C24H30O9	Lignans and Coumarins	Lignans	--	--	--	--	--	--	--	--	--	--	--	--	--
meta_323	(-)-dihydrosesamin	123760	140276	122294	111917	92980.5	80841.9	30962.3	18056.8	41348.3	-0.435135	0.044131	1.39569	down	-2.09596	0.000421544	1.2282	down	-1.66083	0.00566411	1.20369	down	C20H20O6	Lignans and Coumarins	Lignans	--	--	--	--	--	--	--	--	--	--	--	--	--
meta_358	Lariciresinol-4'-O-glucoside	265520	184030	256000	147753	112082	269828	333538	221800	277612	-0.413675	0.357289	0.803814	unchanged	0.239479	0.364168	0.570586	unchanged	0.653155	0.164182	0.839762	unchanged	C26H34O11	Lignans and Coumarins	Lignans	--	--	--	--	--	--	--	--	--	--	--	--	--
meta_388	Cycloolivil-6-O-glucoside	258542	189340	304433	333917	290881	308179	369251	341098	378498	0.310507	0.206216	1.02984	unchanged	0.533393	0.0662138	1.05608	unchanged	0.222886	0.0371371	1.06889	up	C26H34O12	Lignans and Coumarins	Lignans	--	--	--	--	--	--	--	--	--	--	--	--	--
meta_439	Dehydrodiconiferyl alcohol	491865	549371	459799	270020	266742	200287	192694	118858	242024	-1.02613	0.00197786	1.58001	down	-1.43911	0.00284335	1.20147	down	-0.41298	0.234782	0.745175	unchanged	C20H22O6	Lignans and Coumarins	Lignans	--	--	--	--	--	--	--	--	--	--	--	--	--
meta_451	Pinoresinol	1.44332e+06	1.83637e+06	1.60422e+06	1.17034e+06	732635	1.15984e+06	611834	487774	850511	-0.673177	0.0322681	1.43157	down	-1.32447	0.00336018	1.18889	down	-0.651297	0.113318	0.916277	unchanged	C20H22O6	Lignans and Coumarins	Lignans	--	--	--	--	--	--	--	--	--	--	--	--	--
meta_582	erythro-guaiacylglycerol-β-coniferyl ether	124852	173917	178476	205317	124858	107113	17283	18463.5	22372.2	-0.12615	0.72578	0.354721	unchanged	-3.03766	0.0141974	1.21146	down	-2.91151	0.0523312	1.14907	unchanged	C20H24O7	Lignans and Coumarins	Lignans	--	--	--	--	--	--	--	--	--	--	--	--	--
meta_668	Nortrachelogenin-4-O-glucoside	665511	853001	891027	834577	639148	866877	577262	425641	395748	-0.0418773	0.828858	0.241719	unchanged	-0.784721	0.0213441	1.102	down	-0.742844	0.0279767	1.10321	down	C26H32O12	Lignans and Coumarins	Lignans	--	--	--	--	--	--	--	--	--	--	--	--	--
meta_741	Olivil-4'-O-glucoside	187514	224615	264566	258685	264087	333947	176724	276544	228447	0.340316	0.142749	1.09421	unchanged	0.0106622	0.965683	0.0292862	unchanged	-0.329654	0.198353	0.779926	unchanged	C26H34O12	Lignans and Coumarins	Lignans	--	--	--	--	--	--	--	--	--	--	--	--	--
meta_749	Matairesinol	410280	499707	610333	370226	290413	296890	447657	284820	358469	-0.666988	0.0659714	1.38313	unchanged	-0.478794	0.13039	0.864182	unchanged	0.188194	0.465872	0.487911	unchanged	C20H22O6	Lignans and Coumarins	Lignans	C10682	Biosynthesis of various plant secondary metabolites(ko00999);;Metabolic pathways(ko01100);;Biosynthesis of secondary metabolites(ko01110)	--	--	--	--	HMDB0035698	580-72-3	Organic compounds	Lignans, neolignans and related compounds	Furanoid lignans	Tetrahydrofuran lignans	Animals
meta_827	Syringaresinol-4'-O-glucoside	369066	519697	568217	367633	409976	427349	643369	553799	569555	-0.273998	0.294192	0.916794	unchanged	0.278095	0.221677	0.768386	unchanged	0.552092	0.00746154	1.20211	up	C28H36O13	Lignans and Coumarins	Lignans	--	--	--	--	--	--	--	--	--	--	--	--	--
meta_882	Dihydrodehydrodiconiferyl alcohol-4-O-glucoside	118318	95925.3	228832	189762	172905	218033	237049	332548	451742	0.390241	0.382528	0.745771	unchanged	1.20484	0.0700649	0.987448	unchanged	0.814597	0.13631	0.963493	unchanged	C26H34O11	Lignans and Coumarins	Lignans	--	--	--	--	--	--	--	--	--	--	--	--	--
meta_891	Isolariciresinol	114917	107792	162784	133336	109407	100845	85656	74828	64200.1	-0.166023	0.529396	0.580148	unchanged	-0.778805	0.0763813	1.0296	unchanged	-0.612781	0.0341099	1.10116	down	C20H24O6	Lignans and Coumarins	Lignans	--	--	--	--	--	--	HMDB0253649	--	Organic compounds	Lignans, neolignans and related compounds	Aryltetralin lignans	9,9p-dihydroxyaryltetralin lignans	Animals
meta_918	5'-Demethylaquillochin	413434	646346	549700	310444	195195	232548	100090	57444	87702.7	-1.12454	0.0320723	1.47144	down	-2.71435	0.0185327	1.19449	down	-1.58981	0.0282995	1.16565	down	C20H18O8	Lignans and Coumarins	Lignans	--	--	--	--	--	--	--	--	--	--	--	--	--
meta_955	(7S,8R-Threo-3',4,9'-trihydroxy-3-methoxy-4',7-epoxy-neolignan-9-O-rhamnoside	129784	150306	169528	94458.1	137568	126133	70547.1	22169.9	37386.4	-0.328098	0.153073	1.05834	unchanged	-1.78904	0.00500918	1.18006	down	-1.46094	0.0171457	1.13613	down	C25H32O10	Lignans and Coumarins	Lignans	--	--	--	--	--	--	--	--	--	--	--	--	--
meta_974	Secoisolariciresinol 4-O-glucoside	2.86595e+06	2.71836e+06	3.23278e+06	4.62208e+06	2.91021e+06	4.38981e+06	1.56305e+06	1.86488e+06	1.58982e+06	0.435264	0.186558	1.06431	unchanged	-0.813262	0.00402862	1.19961	down	-1.24853	0.0463019	1.1515	down	C26H36O11	Lignans and Coumarins	Lignans	--	--	--	--	--	--	--	--	--	--	--	--	--
meta_978	Isolariciresinol-9'-O-glucoside	165117	168351	199884	210211	212153	241917	226046	196398	275715	0.316709	0.04494	1.33926	up	0.38847	0.125724	0.911425	unchanged	0.0717611	0.688178	0.277283	unchanged	C26H34O11	Lignans and Coumarins	Lignans	--	--	--	--	--	--	--	--	--	--	--	--	--
meta_996	Pinoresinol-4-O-glucoside	4.28359e+06	4.78784e+06	3.91803e+06	4.39587e+06	3.75444e+06	5.33823e+06	8.11566e+06	5.11773e+06	5.58893e+06	0.054393	0.77127	0.230037	unchanged	0.535104	0.164823	0.885374	unchanged	0.480711	0.187766	0.828336	unchanged	C26H32O11	Lignans and Coumarins	Lignans	--	--	--	--	--	--	--	--	--	--	--	--	--
meta_1063	Schizandriside	55726.6	58465	51563.6	50868.8	42041	53316.3	20491.9	15287.2	24580.2	-0.180854	0.193028	1.07512	unchanged	-1.45741	0.00069835	1.22573	down	-1.27655	0.00334976	1.21867	down	C25H32O10	Lignans and Coumarins	Lignans	--	--	--	--	--	--	--	--	--	--	--	--	--
meta_1064	Isolariciresinol-9'-O-xyloside	55726.6	58465	51563.6	50868.8	42041	53316.3	20491.9	15287.2	24580.2	-0.180854	0.193028	1.07512	unchanged	-1.45741	0.00069835	1.22573	down	-1.27655	0.00334976	1.21867	down	C25H32O10	Lignans and Coumarins	Lignans	--	--	--	--	--	--	--	--	--	--	--	--	--
meta_1108	Syringaresinol	21876.1	35755.8	23536	10128.9	11276.9	14021.3	3928.1	3595.33	6064.51	-1.19605	0.0649968	1.4075	unchanged	-2.57858	0.0324179	1.16081	down	-1.38253	0.00914938	1.18983	down	C22H26O8	Lignans and Coumarins	Lignans	C10889	--	--	--	--	--	HMDB0303494	--	Organic compounds	Lignans, neolignans and related compounds	Furanoid lignans	_	Animals
meta_1145	dihydrodehydro-diconiferyl alcohol	175305	555874	294985	236752	336463	508907	155096	93346.1	144347	0.0766015	0.899429	0.121743	unchanged	-1.38543	0.19819	0.848272	unchanged	-1.46204	0.0944809	1.03764	unchanged	C26H34O11	Lignans and Coumarins	Lignans	--	--	--	--	--	--	--	--	--	--	--	--	--
meta_1181	Eucommin A	187446	201065	218373	242363	289363	251892	200288	203489	180357	0.368729	0.0335225	1.44939	up	-0.0551195	0.547436	0.390144	unchanged	-0.423848	0.0263501	1.1465	down	C27H34O12	Lignans and Coumarins	Lignans	--	--	--	--	--	--	--	--	--	--	--	--	--
meta_1198	Olivil-4,4'-Di-O-glucoside	55841.4	29961.9	47743.2	79034.4	40527.5	56797.1	47794.2	56370.4	37233.9	0.401172	0.358074	0.713933	unchanged	0.0824251	0.796506	0.172076	unchanged	-0.318747	0.420096	0.540238	unchanged	C32H44O17	Lignans and Coumarins	Lignans	--	--	--	--	--	--	--	--	--	--	--	--	--
meta_1201	5'-Methoxymatairesinoside	1.74001e+06	1.31549e+06	1.9529e+06	1.83994e+06	1.77465e+06	1.6495e+06	548965	616179	598486	0.0718335	0.699681	0.33378	unchanged	-1.5058	0.0275563	1.17815	down	-1.57764	0.000817451	1.26716	down	C27H34O12	Lignans and Coumarins	Lignans	--	--	--	--	--	--	--	--	--	--	--	--	--
meta_1206	7R,8S-erythro-3',4,9,9'-tetrahydroxy-3-methoxy-8-O-4'-neolignan-7-O-glucopyr-anoside,	477972	795396	609370	688739	819737	812509	578769	356590	450724	0.301905	0.25104	0.979593	unchanged	-0.441818	0.222703	0.740628	unchanged	-0.743723	0.0207197	1.14123	down	C25H34O12	Lignans and Coumarins	Lignans	--	--	--	--	--	--	--	--	--	--	--	--	--
meta_1223	1-Hydroxypinoresinol-4'-O-Glucoside	1.35229e+06	2.00909e+06	1.68972e+06	1.52664e+06	1.46213e+06	3.43012e+06	2.73672e+06	1.74663e+06	956956	0.345728	0.558764	0.514114	unchanged	0.107089	0.830877	0.146276	unchanged	-0.238638	0.713904	0.246795	unchanged	C26H32O12	Lignans and Coumarins	Lignans	--	--	--	--	--	--	--	--	--	--	--	--	--
meta_1224	Sesamin	1.25814e+07	1.31958e+07	1.12285e+07	1.0681e+07	1.11764e+07	1.12863e+07	4.11378e+06	4.27754e+06	3.96923e+06	-0.159015	0.147445	1.17047	unchanged	-1.58201	0.00422092	1.23517	down	-1.42299	8.18099e-05	1.27139	down	C20H18O6	Lignans and Coumarins	Lignans	C10882	--	--	--	--	--	HMDB0242327	7076-24-6	Organic compounds	Lignans, neolignans and related compounds	Furanoid lignans	_	Animals
meta_1301	Syringaresinol-4'-O-(6''-acetyl)glucoside	809318	829528	851763	707391	846363	359835	521528	392241	320660	-0.380218	0.314813	0.8822	unchanged	-1.01266	0.0159297	1.19945	down	-0.632438	0.254604	0.747294	unchanged	C30H38O14	Lignans and Coumarins	Lignans	--	--	--	--	--	--	--	--	--	--	--	--	--
meta_1308	Pinoresinol-4-O-(6''-acetyl)glucoside	806320	1.26447e+06	1.07285e+06	420327	1.04209e+06	819064	318260	903239	349423	-0.462465	0.276866	0.838222	unchanged	-1.00082	0.0944487	0.934222	unchanged	-0.538357	0.41885	0.522456	unchanged	C28H34O12	Lignans and Coumarins	Lignans	--	--	--	--	--	--	--	--	--	--	--	--	--
meta_2	clematichinenol	2.25616e+06	2.42328e+06	2.14745e+06	2.0161e+06	2.54076e+06	1.8189e+06	283643	199801	226633	-0.0986295	0.56723	0.454085	unchanged	-3.26518	0.000663931	1.24357	down	-3.16655	0.0119293	1.24125	down	C14H12O4	Lignans and Coumarins	Coumarins	--	--	--	--	--	--	--	--	--	--	--	--	--
meta_59	Esculin 6'-Malonate	499104	624281	977648	527368	560903	426598	296632	257103	219907	-0.471906	0.304293	0.908966	unchanged	-1.44136	0.0874926	1.04358	unchanged	-0.969455	0.0115886	1.19343	down	C18H18O12	Lignans and Coumarins	Coumarins	--	--	--	--	--	--	--	--	--	--	--	--	--
meta_96	isoscopoletin	2.6511e+06	352801	132049	179188	152008	149663	223224	83733.2	130471	-2.70522	0.38644	0.781138	unchanged	-2.84179	0.380225	0.607617	unchanged	-0.136567	0.760756	0.216049	unchanged	C10H8O4	Lignans and Coumarins	Coumarins	C18079	Biosynthesis of various plant secondary metabolites(ko00999)	--	--	--	--	--	--	--	--	--	--	--
meta_122	Skimmin (7-Hydroxycoumarin-7-O-glucoside)	1.34755e+06	1.46964e+06	1.69645e+06	1.52992e+06	1.40669e+06	1.33315e+06	390493	298383	342471	-0.0801388	0.535749	0.568476	unchanged	-2.12976	0.00514915	1.22761	down	-2.04962	0.000622339	1.26506	down	C15H16O8	Lignans and Coumarins	Coumarins	--	--	--	--	--	--	--	--	--	--	--	--	--
meta_165	7-Hydroxycoumarin;Umbelliferone	5.13408e+06	6.7659e+06	7.97786e+06	6.42736e+06	6.90815e+06	4.03087e+06	2.69121e+06	2.71747e+06	2.4697e+06	-0.194864	0.528171	0.530176	unchanged	-1.33519	0.0388353	1.15292	down	-1.14033	0.0697558	1.1089	unchanged	C9H6O3	Lignans and Coumarins	Coumarins	--	--	--	--	--	--	--	--	--	--	--	--	--
meta_321	Coumarin	1.95047e+07	2.26187e+07	2.39083e+07	2.32065e+07	2.14029e+07	1.34379e+07	8.56601e+06	8.12305e+06	6.90773e+06	-0.185929	0.480986	0.624292	unchanged	-1.48457	0.0039142	1.22407	down	-1.29864	0.058461	1.12555	unchanged	C9H6O2	Lignans and Coumarins	Coumarins	C05851	Biosynthesis of various plant secondary metabolites(ko00999);;Biosynthesis of secondary metabolites(ko01110)	--	--	--	--	HMDB0001218	91-64-5	Organic compounds	Phenylpropanoids and polyketides	Coumarins and derivatives	_	Animals,Plants
meta_427	7-hydroxy-2H-1-benzopyran-2-one	952188	1.1334e+06	1.70181e+06	931006	890572	1.09714e+06	918449	585170	560006	-0.375871	0.327616	0.883007	unchanged	-0.876024	0.108996	0.935468	unchanged	-0.500153	0.116179	0.935505	unchanged	C9H6O3	Lignans and Coumarins	Coumarins	C09315	Biosynthesis of various plant secondary metabolites(ko00999);;Biosynthesis of secondary metabolites(ko01110)	--	--	--	--	HMDB0029865	93-35-6	Organic compounds	Phenylpropanoids and polyketides	Coumarins and derivatives	Hydroxycoumarins	Animals,Plants
meta_441	Esculetin-7-O-glucoside	8.84599e+06	8.67748e+06	7.66898e+06	7.2797e+06	6.94986e+06	8.39622e+06	1.4428e+06	3.00294e+06	2.28356e+06	-0.155025	0.210771	0.990878	unchanged	-1.90446	0.000554597	1.22593	down	-1.74944	0.00108678	1.23934	down	C15H16O9	Lignans and Coumarins	Coumarins	--	--	--	--	--	--	--	--	--	--	--	--	--
meta_488	2-(hydroxymethyl)-5-methoxy-3-(3-methoxy-4-((3,4,5-trihydroxy-6-(hydroxymethyl)tetrahydro-2H-pyran-2-yl)oxy)phenyl)-2,3-dihydro-9H-[1,4]dioxino[2,3-h]chromen-9-one	102141	95197.9	119997	90385.2	84100.8	86531.6	103394	83538.4	96709.9	-0.281865	0.118806	1.29639	unchanged	-0.161938	0.301957	0.639646	unchanged	0.119927	0.324809	0.668504	unchanged	C26H28O13	Lignans and Coumarins	Coumarins	--	--	--	--	--	--	--	--	--	--	--	--	--
meta_526	Isomexoticin glucoside	46389.3	42587.2	60108.8	49092.6	59533.2	45753.2	18945	23085.7	20357	0.0503377	0.807363	0.235254	unchanged	-1.2568	0.0272838	1.16711	down	-1.30714	0.0124576	1.2257	down	C22H30O11	Lignans and Coumarins	Coumarins	--	--	--	--	--	--	--	--	--	--	--	--	--
meta_528	Fraxetin-7,8-di-O-glucoside	89150.8	84041.6	117356	126647	115969	148477	139975	138478	109425	0.428735	0.0766546	1.23302	unchanged	0.41683	0.0868371	0.934558	unchanged	-0.0119049	0.941846	0.049536	unchanged	C22H28O15	Lignans and Coumarins	Coumarins	--	--	--	--	--	--	--	--	--	--	--	--	--
meta_568	Scopoletin (7-Hydroxy-6-methoxycoumarin)	1.90172e+06	1.66087e+06	2.41341e+06	2.3136e+06	1.96343e+06	1.23028e+06	1.20794e+06	978143	1.067e+06	-0.117831	0.710652	0.342219	unchanged	-0.87737	0.0451253	1.11124	down	-0.759538	0.137481	0.962016	unchanged	C10H8O4	Lignans and Coumarins	Coumarins	--	--	--	--	--	--	--	--	--	--	--	--	--
meta_648	Ayapin	158294	51652.5	35858.7	28498.8	25488.9	31460.3	192510	208562	210238	-1.5244	0.298885	0.928342	unchanged	1.31439	0.0838167	1.05202	unchanged	2.83879	0.000421373	1.27078	up	C11H8O3	Lignans and Coumarins	Coumarins	--	--	--	--	--	--	--	--	--	--	--	--	--
meta_669	3,4-Dihydro-4-(4'-hydroxyphenyl)-5,7-dihydroxycoumarin glucoside	666788	424612	446974	444578	613100	603023	3.55789e+06	3.68009e+06	2.78745e+06	0.110387	0.690984	0.385678	unchanged	2.70419	0.00636204	1.22244	up	2.5938	0.00801774	1.24796	up	C21H22O10	Lignans and Coumarins	Coumarins	--	--	--	--	--	--	--	--	--	--	--	--	--
meta_693	Esculin (6,7-Dihydroxycoumarin-6-O-glucoside)	4.32551e+07	4.65391e+07	4.54407e+07	4.25154e+07	4.08285e+07	4.3508e+07	9.29159e+06	1.51238e+07	1.27026e+07	-0.0923232	0.0905823	1.25163	unchanged	-1.86528	0.000328134	1.23892	down	-1.77296	0.000743323	1.26393	down	C15H16O9	Lignans and Coumarins	Coumarins	--	--	--	--	--	--	--	--	--	--	--	--	--
meta_711	3,4-Dihydrocoumarin	3.88238e+06	5.1562e+06	4.49547e+06	2.83902e+06	1.77102e+06	2.60449e+06	434972	430528	568585	-0.907615	0.0131126	1.5086	down	-3.23839	0.00750261	1.22726	down	-2.33077	0.0252662	1.20625	down	C9H8O2	Lignans and Coumarins	Coumarins	C02274	Biosynthesis of various plant secondary metabolites(ko00999)	--	--	--	--	HMDB0036626	119-84-6	Organic compounds	Phenylpropanoids and polyketides	3,4-dihydrocoumarins	_	Animals,Plants
meta_821	Methylpicraquassioside A	1.1438e+06	762187	889509	750388	949037	629559	276713	203892	220229	-0.263404	0.348146	0.739702	unchanged	-1.99596	0.0214969	1.18574	down	-1.73255	0.023244	1.201	down	C19H24O10	Lignans and Coumarins	Coumarins	--	--	--	--	--	--	HMDB0038347	--	Organic compounds	Organic oxygen compounds	Organooxygen compounds	Carbohydrates and carbohydrate conjugates	Animals
meta_860	4-Hydroxy-7-methoxycoumarin-β-rhamnoside	117339	190779	162444	120419	127614	134790	58784.9	99346.2	92108.7	-0.297706	0.303539	0.914024	unchanged	-0.911074	0.0542013	1.03443	unchanged	-0.613367	0.0594122	1.09426	unchanged	C16H18O8	Lignans and Coumarins	Coumarins	--	--	--	--	--	--	--	--	--	--	--	--	--
meta_862	Cichoriin	6.20947e+07	5.81925e+07	5.86433e+07	5.56824e+07	5.9962e+07	6.01714e+07	1.72205e+07	2.7464e+07	1.95029e+07	-0.0253359	0.61686	0.385172	unchanged	-1.47904	0.0026354	1.22897	down	-1.4537	0.0021188	1.2525	down	C15H16O9	Lignans and Coumarins	Coumarins	--	--	--	--	--	--	--	--	--	--	--	--	--
meta_886	Murrayacarpin A glucoside	2.52196e+06	2.79034e+06	2.95126e+06	3.55001e+06	1.78305e+06	1.96234e+06	1.30726e+06	1.16473e+06	1.2034e+06	-0.179777	0.626752	0.502527	unchanged	-1.16886	0.00334491	1.22954	down	-0.989087	0.163927	0.9316	unchanged	C17H20O9	Lignans and Coumarins	Coumarins	--	--	--	--	--	--	--	--	--	--	--	--	--
meta_894	Fraxidin-8-O-glucoside	24984.7	32130	31109.8	34735.3	33816.3	23861.1	46971.6	96164.6	50238	0.0669113	0.755426	0.274088	unchanged	1.13214	0.155595	0.921078	unchanged	1.06523	0.163043	0.91595	unchanged	C17H20O10	Lignans and Coumarins	Coumarins	--	--	--	--	--	--	--	--	--	--	--	--	--
meta_1045	isoscopoletin-glucoside	7.0182e+06	6.48192e+06	5.08798e+06	8.80241e+06	6.5447e+06	6.49542e+06	2.70191e+06	2.30297e+06	2.21841e+06	0.232762	0.323285	0.783056	unchanged	-1.36365	0.0172214	1.19057	down	-1.59641	0.0202888	1.21389	down	C16H18O9	Lignans and Coumarins	Coumarins	--	--	--	--	--	--	--	--	--	--	--	--	--
meta_1090	Scopoletin-7-O-glucoside (Scopolin)	138913	110632	194093	138237	163907	128302	66882.4	73197	60992.4	-0.0435494	0.880655	0.127286	unchanged	-1.14167	0.078006	1.06388	unchanged	-1.09812	0.0120489	1.22235	down	C16H18O9	Lignans and Coumarins	Coumarins	--	--	--	--	--	--	--	--	--	--	--	--	--
meta_1192	O-Feruloyl 4-hydroxycoumarin	36351.7	53839.6	32554.4	35103	20363.7	40659	32477.2	27986.2	27982.3	-0.352678	0.37665	0.759136	unchanged	-0.472807	0.219242	0.808561	unchanged	-0.120129	0.717433	0.256516	unchanged	C19H14O6	Lignans and Coumarins	Coumarins	--	--	--	--	--	--	--	--	--	--	--	--	--
meta_1196	6-Hydroxy-7-methoxycoumarin	2.68031e+06	428646	117479	130990	176560	126253	56489.7	47944.8	33362.3	-2.89483	0.368134	0.808482	unchanged	-4.54933	0.330366	0.670614	unchanged	-1.6545	0.014536	1.20095	down	C10H8O4	Lignans and Coumarins	Coumarins	--	--	--	--	--	--	--	--	--	--	--	--	--
meta_1207	6,7-Dihydroxy-4-methylcoumarin	68062.7	48726.9	43308.5	37379.2	25436.7	45025.7	8281.08	8167.11	28836.4	-0.570043	0.143631	1.12938	unchanged	-1.82186	0.0200754	1.10162	down	-1.25182	0.08198	0.967698	unchanged	C10H8O4	Lignans and Coumarins	Coumarins	--	--	--	--	--	--	--	--	--	--	--	--	--
meta_1241	hydrangenol-O-glucoside-O-glucoside	4970.46	5323.11	1581.77	3635.89	3780.15	3553.83	35289	41906.3	37527.3	-0.114424	0.823989	0.184855	unchanged	3.27211	0.000361405	1.23694	up	3.38653	0.00311368	1.2657	up	C27H32O14	Lignans and Coumarins	Coumarins	--	--	--	--	--	--	--	--	--	--	--	--	--
meta_1267	Amomicoumarin	17266.7	11020	1910.02	7511.1	10042.3	3477.68	7060.45	12055.8	5819.1	-0.52187	0.577873	0.463814	unchanged	-0.276199	0.743949	0.2217	unchanged	0.245671	0.654915	0.298691	unchanged	C18H14O6	Lignans and Coumarins	Coumarins	--	--	--	--	--	--	--	--	--	--	--	--	--
meta_56	3-Oxo-α-ionol-β-D-glucoside	1.25496e+06	1.53675e+06	3.53473e+06	3.58139e+06	1.52149e+06	2.31628e+06	1.22529e+06	746416	1.40237e+06	0.229859	0.717375	0.25673	unchanged	-0.906905	0.30215	0.688512	unchanged	-1.13676	0.143484	0.930424	unchanged	C19H30O7	Others	Alcohol compounds	--	--	--	--	--	--	--	--	--	--	--	--	--
meta_234	2-(Dodecylamino)-3-phenyl-1-propanol	6915.44	4922.53	3835.73	25615.5	42025.6	28619.5	109114	80822	77712	2.6186	0.0302198	1.55969	up	4.09392	0.0133007	1.21351	up	1.47532	0.0150487	1.18605	up	C21H37NO	Others	Alcohol compounds	--	--	--	--	--	--	--	--	--	--	--	--	--
meta_650	Bartsioside	595983	865980	873531	754718	777912	620957	326521	496062	440165	-0.116986	0.598587	0.460619	unchanged	-0.887161	0.0393439	1.07839	down	-0.770176	0.0131628	1.15246	down	C15H22O8	Others	Alcohol compounds	--	--	--	--	--	--	--	--	--	--	--	--	--
meta_110	Senkyunolide M	1.97558e+06	1.67413e+06	2.01655e+06	2.76267e+06	2.84998e+06	1.93232e+06	2.30588e+06	1.83368e+06	2.19677e+06	0.413117	0.154687	1.17284	unchanged	0.161247	0.284736	0.660101	unchanged	-0.25187	0.306402	0.670355	unchanged	C16H22O4	Others	Lactones	--	--	--	--	--	--	--	--	--	--	--	--	--
meta_627	Dihydroactinidiolide	310114	228831	245411	216678	177086	108829	46387.5	30894.3	51220.8	-0.642119	0.0827282	1.25353	unchanged	-2.60971	0.00933119	1.215	down	-1.96759	0.053557	1.13261	unchanged	C11H16O2	Others	Lactones	--	--	--	--	--	--	--	--	--	--	--	--	--
meta_718	Hydroxydihydrobovolide	575374	629708	535736	510465	408992	516610	71769.9	148595	81586.6	-0.277642	0.0873141	1.26606	unchanged	-2.52738	0.000208841	1.23356	down	-2.24973	0.00147769	1.24287	down	C11H18O3	Others	Lactones	--	--	--	--	--	--	--	--	--	--	--	--	--
meta_1018	Senkyunolide B	1.04673e+06	1.14438e+06	975888	1.71403e+06	1.75297e+06	1.14732e+06	996670	1.05235e+06	1.00378e+06	0.543	0.125286	1.27146	unchanged	-0.0529811	0.525736	0.429668	unchanged	-0.595981	0.115936	1.01646	unchanged	C12H12O3	Others	Lactones	--	--	--	--	--	--	--	--	--	--	--	--	--
meta_186	Leucopelargonidin; 3,4,5,7,4'-Pentahydroxyflavan	7.78758e+06	8.11995e+06	1.16421e+07	8.09673e+06	5.0205e+06	7.07861e+06	3.31824e+06	2.14228e+06	3.14794e+06	-0.447977	0.190614	1.07139	unchanged	-1.67821	0.0279695	1.15552	down	-1.23023	0.0363105	1.13698	down	C15H14O6	Others	Others	--	--	--	--	--	--	--	--	--	--	--	--	--
meta_256	Pyridine-4-formyl-O-β-D-glucopyranoside	1.24161e+06	1.43133e+06	1.40435e+06	1.90245e+06	2.10695e+06	1.32227e+06	9.39384e+06	7.57545e+06	8.80647e+06	0.386978	0.212374	1.09222	unchanged	2.66033	0.00500856	1.23398	up	2.27336	0.00204874	1.25533	up	C12H15NO7	Others	Others	--	--	--	--	--	--	--	--	--	--	--	--	--
meta_391	3,5-Dimethyl-2,3-dihydrobenzofuran	1.40903e+06	1.60301e+06	1.97797e+06	2.12961e+06	2.69723e+06	1.98569e+06	2.26529e+06	1.69412e+06	1.58647e+06	0.44915	0.0953366	1.24442	unchanged	0.152374	0.530372	0.406299	unchanged	-0.296776	0.235423	0.728435	unchanged	C10H12O	Others	Others	--	--	--	--	--	--	--	--	--	--	--	--	--
meta_496	6-hydroxycoumarin	3.89311e+06	5.39531e+06	5.98112e+06	5.68029e+06	4.94176e+06	3.81182e+06	1.82138e+06	1.69818e+06	1.90263e+06	-0.081198	0.753106	0.294574	unchanged	-1.49371	0.0330564	1.16621	down	-1.41251	0.0299361	1.197	down	C9H6O3	Others	Others	--	--	--	--	--	--	--	--	--	--	--	--	--
meta_620	picroroside B	838494	1.01847e+06	1.15501e+06	939677	817855	1.00639e+06	627264	931573	842329	-0.123992	0.491488	0.630404	unchanged	-0.326976	0.188763	0.773809	unchanged	-0.202984	0.329108	0.631998	unchanged	C32H36O15	Others	Others	--	--	--	--	--	--	--	--	--	--	--	--	--
meta_720	2,6-Dimethoxy-4-hydroxyphenol-1-O-??-D-glucopyranoside	2.63032e+06	3.04608e+06	3.09431e+06	2.58443e+06	2.09277e+06	2.54394e+06	2.20734e+06	2.19708e+06	2.11595e+06	-0.280467	0.0750734	1.29751	unchanged	-0.427738	0.0324175	1.15846	down	-0.147272	0.27471	0.750866	unchanged	C14H20O9	Others	Others	--	--	--	--	--	--	--	--	--	--	--	--	--
meta_751	6'-O-caffeoylcatalpol	1.32365e+06	1.8149e+06	2.15755e+06	1.72983e+06	1.64742e+06	2.40114e+06	775527	793139	774848	0.125736	0.660902	0.354358	unchanged	-1.17626	0.0553925	1.11963	unchanged	-1.30199	0.0407418	1.17556	down	C24H28O13	Others	Others	--	--	--	--	--	--	--	--	--	--	--	--	--
meta_848	procyanidinB-2	1.02459e+06	1.10138e+06	1.55328e+06	824804	1.04332e+06	970068	241815	244483	261830	-0.374438	0.225239	1.01358	unchanged	-2.29805	0.0271855	1.18207	down	-1.92361	0.00792453	1.25224	down	C30H26O12	Others	Others	--	--	--	--	--	--	--	--	--	--	--	--	--
meta_856	Eugenyl formate	837627	836578	1.27474e+06	1.50051e+06	1.27424e+06	925059	1.57054e+06	1.39931e+06	1.37743e+06	0.327251	0.323756	0.784539	unchanged	0.559913	0.0691387	1.03246	unchanged	0.232662	0.326931	0.659636	unchanged	C11H12O3	Others	Others	--	--	--	--	--	--	HMDB0037877	10031-96-6	Organic compounds	Benzenoids	Phenol ethers	Anisoles	Animals
meta_898	5-hydroxy-3,4-dimeth-yl-5-pentylfuran-2(5H)-one	417695	421677	359381	402555	298886	332900	40904	74215.9	57948.7	-0.212823	0.218811	1.02166	unchanged	-2.79212	0.000771058	1.23722	down	-2.5793	0.00674516	1.24334	down	C11H18O3	Others	Others	--	--	--	--	--	--	--	--	--	--	--	--	--
meta_928	2-Methoxy-1-benzofuran-5-carbaldehyde	267826	237095	226918	279315	265881	223242	92001.2	95024	113795	0.0704046	0.593557	0.463759	unchanged	-1.28262	0.001675	1.22452	down	-1.35303	0.0054243	1.24026	down	C10H8O3	Others	Others	--	--	--	--	--	--	--	--	--	--	--	--	--
meta_1009	3,5,9-Trihydroxy-7,8-dihydrocyclopenta[g]chromene-2,6-dione	13995.1	8169.03	14638.6	22793.5	15092.6	28676.8	2145.5	5110.72	8471.53	0.854907	0.110948	1.19119	unchanged	-1.2265	0.0639746	0.982028	unchanged	-2.08141	0.0331707	1.13397	down	C12H8O6	Others	Others	--	--	--	--	--	--	--	--	--	--	--	--	--
meta_1067	Rugosic acid A	17643.2	15122.2	8308.34	12699.2	20196.5	21840.5	3729.55	8065.41	7469.25	0.414279	0.31431	0.858298	unchanged	-1.09229	0.103902	0.949133	unchanged	-1.50657	0.0346346	1.12593	down	C15H22O5	Others	Others	--	--	--	--	--	--	--	--	--	--	--	--	--
meta_1199	Geranyl 6-O-xylopyranosyl-glucopyranoside	231467	638228	393929	389669	428001	461950	124691	170484	159748	0.0181478	0.968396	0.0421966	unchanged	-1.47387	0.148393	0.935446	unchanged	-1.49202	0.000811884	1.253	down	C21H36O10	Others	Others	--	--	--	--	--	--	HMDB0039573	150995-11-2	Organic compounds	Lipids and lipid-like molecules	Prenol lipids	Terpene glycosides	Animals
meta_444	4-Guanidinobutanal	1.21816e+06	1.18171e+06	1.22447e+06	1.22196e+06	1.3257e+06	2.03396e+06	2.22387e+06	4.01875e+06	1.90334e+06	0.338138	0.33746	0.866502	unchanged	1.16836	0.149143	0.940238	unchanged	0.830227	0.205276	0.820092	unchanged	C5H11N3O	Others	Aldehyde compounds	--	--	--	--	--	--	--	--	--	--	--	--	--
meta_1030	5-Hydroxymethylfurfural	155814	218517	302158	291902	216136	277657	328748	85043.6	290146	0.215904	0.504508	0.532691	unchanged	0.0573827	0.922325	0.0649576	unchanged	-0.158522	0.758678	0.216367	unchanged	C6H6O3	Others	Aldehyde compounds	C11101	--	--	--	--	--	HMDB0034355	67-47-0	Organic compounds	Organic oxygen compounds	Organooxygen compounds	Carbonyl compounds	Microbe,Animals,Plants
meta_1273	4-Methylbenzaldehyde	12926.8	17889.4	15110.9	10189.8	15963	18545.7	5217.35	9117.98	9564.31	-0.0391212	0.894542	0.083481	unchanged	-0.942359	0.0211515	1.09666	down	-0.903238	0.0879119	0.986414	unchanged	C8H8O	Others	Aldehyde compounds	C06758	Metabolic pathways(ko01100)	--	--	--	--	HMDB0029638	104-87-0	Organic compounds	Benzenoids	Benzene and substituted derivatives	Benzoyl derivatives	Animals,Plants
meta_1309	3-Methylbenzaldehyde	9242.03	12531.4	12272.5	8840.7	9335.06	9744.79	7308.41	13332.2	1416.39	-0.286156	0.187329	1.12492	unchanged	-0.626249	0.36648	0.605177	unchanged	-0.340092	0.627539	0.34709	unchanged	C8H8O	Others	Aldehyde compounds	C07209	Metabolic pathways(ko01100)	--	--	--	--	HMDB0029637	620-23-5	Organic compounds	Benzenoids	Benzene and substituted derivatives	Benzoyl derivatives	Animals,Plants
meta_225	Ellagic acid-4-O-Xyloside	1.58838e+07	2.12157e+07	1.41763e+07	1.91463e+07	2.02278e+07	2.20078e+07	9.14042e+06	7.65179e+06	1.08793e+07	0.259536	0.24884	0.989514	unchanged	-0.889876	0.0485875	1.07553	down	-1.14941	0.000900419	1.24318	down	C19H14O12	Tannins	Tannin	--	--	--	--	--	--	--	--	--	--	--	--	--
meta_310	Pedunculagin	587160	701976	576701	561951	618405	354464	422166	264237	358991	-0.281753	0.307976	0.836845	unchanged	-0.835776	0.0113897	1.13996	down	-0.554023	0.170505	0.842612	unchanged	C34H24O22	Tannins	Tannin	--	--	--	--	--	--	--	--	--	--	--	--	--
meta_324	Fukinolic acid	168375	191892	254535	170752	130431	115366	319657	268714	247140	-0.561638	0.108454	1.23077	unchanged	0.442535	0.0952964	0.922219	unchanged	1.00417	0.00800673	1.18717	up	C20H18O11	Tannins	Tannin	--	--	--	--	--	--	--	--	--	--	--	--	--
meta_328	Tercatain	110071	121474	120032	81184.9	108344	58917.4	45943.2	47365.2	132073	-0.500906	0.13068	1.21721	unchanged	-0.641469	0.276749	0.737862	unchanged	-0.140563	0.825131	0.152432	unchanged	C34H26O22	Tannins	Tannin	--	--	--	--	--	--	--	--	--	--	--	--	--
meta_348	Digalloyl-HHDP-glucose	200480	83549.6	149169	109405	94480.4	60897.7	68388.4	34071.5	90971.7	-0.710221	0.233977	0.999785	unchanged	-1.16321	0.126939	0.908033	unchanged	-0.452986	0.339571	0.608052	unchanged	C34H26O22	Tannins	Tannin	--	--	--	--	--	--	--	--	--	--	--	--	--
meta_478	Ellagic acid	2.51553e+06	3.03673e+06	2.21191e+06	2.66716e+06	2.48558e+06	2.60073e+06	774675	1.02791e+06	896267	-0.00198925	0.989672	0.01406	unchanged	-1.52449	0.0137035	1.19574	down	-1.5225	9.41721e-05	1.26647	down	C14H6O8	Tannins	Tannin	--	--	--	--	--	--	--	--	--	--	--	--	--
meta_518	Tellimagrandin I	101022	95854.8	87302.8	110780	111934	139357	71846.3	65779.3	40507.1	0.349475	0.0924542	1.29208	unchanged	-0.673848	0.0504382	1.07536	unchanged	-1.02332	0.0102108	1.16716	down	C34H26O22	Tannins	Tannin	--	--	--	--	--	--	--	--	--	--	--	--	--
meta_576	Ellagic acid-4-O-glucoside	399856	459484	658187	450325	482295	598487	269280	411333	491606	0.0128529	0.962923	0.0270882	unchanged	-0.37248	0.322508	0.614791	unchanged	-0.385333	0.213366	0.768411	unchanged	C20H16O13	Tannins	Tannin	--	--	--	--	--	--	--	--	--	--	--	--	--
meta_635	Valoneaic acid dilactone	100183	116821	96484.9	112561	92596.9	60352.6	56556.3	36721.4	41867.8	-0.239646	0.410796	0.727677	unchanged	-1.2139	0.00234749	1.19848	down	-0.974256	0.0888891	1.01833	unchanged	C21H10O13	Tannins	Tannin	--	--	--	--	--	--	--	--	--	--	--	--	--
meta_690	Granatin A	536534	753757	959833	952900	596208	706973	292803	399473	495330	0.0038136	0.990786	0.0458752	unchanged	-0.92195	0.0831031	0.990968	unchanged	-0.925763	0.0568407	1.05513	unchanged	C34H24O22	Tannins	Tannin	--	--	--	--	--	--	--	--	--	--	--	--	--
meta_734	Gemin D	1.00147e+06	990176	947925	977207	730218	976861	347535	359144	359968	-0.131068	0.410366	0.798443	unchanged	-1.46252	0.00035572	1.24594	down	-1.33145	0.0222802	1.21829	down	C27H22O18	Tannins	Tannin	--	--	--	--	--	--	--	--	--	--	--	--	--
meta_745	2,3-(s)-hexahydroxydibenzoyl glucose	241290	342948	218275	230607	166757	250771	116907	82580	103404	-0.308231	0.333961	0.823348	unchanged	-1.40573	0.0415937	1.12713	down	-1.09749	0.0318111	1.15157	down	C20H18O14	Tannins	Tannin	--	--	--	--	--	--	--	--	--	--	--	--	--
meta_768	Ellagic acid-4-O-rhamnoside	7.54713e+06	6.91676e+06	7.59089e+06	6.17021e+06	7.49801e+06	8.17802e+06	6.07153e+06	5.51459e+06	4.69684e+06	-0.0137063	0.920089	0.0588948	unchanged	-0.437729	0.0227239	1.12797	down	-0.424022	0.0680884	1.00992	unchanged	C20H16O12	Tannins	Tannin	--	--	--	--	--	--	--	--	--	--	--	--	--
meta_793	Isostrictinin	521028	820434	586015	582501	573342	538893	234570	266166	180949	-0.185652	0.484258	0.634726	unchanged	-1.49954	0.0369611	1.13619	down	-1.31388	0.00114915	1.25629	down	C27H22O18	Tannins	Tannin	--	--	--	--	--	--	--	--	--	--	--	--	--
meta_849	Eschweilenol C	8.04642e+06	1.02195e+07	9.29142e+06	8.13929e+06	7.8265e+06	6.90622e+06	4.40043e+06	5.10437e+06	6.05621e+06	-0.268851	0.11543	1.2029	unchanged	-0.824499	0.00862817	1.16023	down	-0.555647	0.0179168	1.14053	down	C20H16O12	Tannins	Tannin	--	--	--	--	--	--	--	--	--	--	--	--	--
meta_884	Punicafolin	22962.7	22227.5	14793.3	22114.8	9443.31	8680.66	5899.18	5903.89	13369.2	-0.57598	0.278819	0.923276	unchanged	-1.25273	0.032452	1.05991	down	-0.67675	0.386818	0.570549	unchanged	C41H30O26	Tannins	Tannin	--	--	--	--	--	--	--	--	--	--	--	--	--
meta_887	3-O-Methylellagic acid-4'-O-(5''-O-acetyl)arabinoside	61036.7	43246.9	62970.6	71345	75605.6	83041.5	34811.8	39017.7	44799.2	0.459541	0.0590211	1.35469	unchanged	-0.495589	0.106539	0.949134	unchanged	-0.955131	0.00129775	1.2381	down	C22H18O13	Tannins	Tannin	--	--	--	--	--	--	--	--	--	--	--	--	--
meta_1004	Casuarinin	2.05969e+06	2.01567e+06	2.68139e+06	3.02703e+06	2.4258e+06	2.68294e+06	2.26954e+06	1.82538e+06	1.88221e+06	0.26795	0.174991	1.00457	unchanged	-0.176876	0.376632	0.564429	unchanged	-0.444826	0.0343672	1.08264	down	C41H28O26	Tannins	Tannin	--	--	--	--	--	--	--	--	--	--	--	--	--
meta_1025	Isocorilagin	877949	1.12398e+06	1.5324e+06	1.1576e+06	1.10162e+06	1.42628e+06	630454	389129	528674	0.0604256	0.830091	0.164703	unchanged	-1.19079	0.0601546	1.06342	unchanged	-1.25121	0.00606906	1.20478	down	C27H22O18	Tannins	Tannin	--	--	--	--	--	--	--	--	--	--	--	--	--
meta_1061	eugeniin	92593.7	82905.1	73466.6	119265	144787	110367	15990.6	31756.8	29291	0.588708	0.0362751	1.46186	up	-1.6923	0.00157064	1.2082	down	-2.281	0.00386905	1.24106	down	C41H30O26	Tannins	Tannin	--	--	--	--	--	--	--	--	--	--	--	--	--
meta_1070	Sanguiin H1	98129.7	111129	110579	82570.8	102602	94196.8	51911	55428.8	48978.3	-0.195168	0.140555	1.08626	unchanged	-1.03286	0.00199087	1.23005	down	-0.837689	0.0129581	1.22062	down	C34H26O22	Tannins	Tannin	--	--	--	--	--	--	HMDB0039272	82202-99-1	Organic compounds	Phenylpropanoids and polyketides	Tannins	Hydrolyzable tannins	Animals,Plants
meta_1086	Sanguiin H7	48336.1	44526	71692.3	61181.3	40435.7	55081.4	32638.9	30542.5	36776.6	-0.0705738	0.816264	0.259581	unchanged	-0.719171	0.120832	0.971025	unchanged	-0.648597	0.0812326	1.05406	unchanged	C34H26O23	Tannins	Tannin	--	--	--	--	--	--	HMDB0039261	98917-86-3	Organic compounds	Phenylpropanoids and polyketides	Tannins	Hydrolyzable tannins	Animals
meta_1104	Sanguiin H11	216889	280365	212962	144266	137167	165773	63924.1	73607.1	83978	-0.667318	0.0424347	1.44831	down	-1.68089	0.0129589	1.20241	down	-1.01357	0.0031395	1.22795	down	C41H28O27	Tannins	Tannin	--	--	--	--	--	--	HMDB0039260	96292-46-5	Organic compounds	Phenylpropanoids and polyketides	Tannins	Hydrolyzable tannins	Animals
meta_1106	Sanguiin H4	1.10398e+06	1.52111e+06	1.23809e+06	1.03156e+06	1.25844e+06	1.35614e+06	714329	522913	846507	-0.0834204	0.668391	0.344895	unchanged	-0.890606	0.0210001	1.10659	down	-0.807186	0.0179409	1.13163	down	C27H22O18	Tannins	Tannin	--	--	--	--	--	--	HMDB0029871	84316-77-8	Organic compounds	Phenylpropanoids and polyketides	Tannins	Hydrolyzable tannins	Animals
meta_1121	Corilagin	32073.8	21239	26684.7	34824.5	14238.3	27562.7	19277.9	18759.4	17641	-0.0621288	0.879057	0.198409	unchanged	-0.52284	0.118962	0.983265	unchanged	-0.460711	0.366281	0.637452	unchanged	C27H22O18	Tannins	Tannin	--	--	--	--	--	--	--	--	--	--	--	--	--
meta_1188	Casuariin	614514	555232	585170	504160	382389	418291	286230	244046	193728	-0.427529	0.0359777	1.47692	down	-1.27733	0.000937522	1.22695	down	-0.849803	0.0149949	1.15548	down	C34H24O22	Tannins	Tannin	--	--	--	--	--	--	--	--	--	--	--	--	--
meta_1191	3-O-Methylellagic acid	3.77716e+06	4.9756e+06	5.14514e+06	5.97522e+06	6.60083e+06	7.09568e+06	1.01598e+06	1.23579e+06	1.04309e+06	0.501257	0.0264053	1.43665	up	-2.07658	0.012816	1.21141	down	-2.57784	0.00249119	1.26434	down	C15H8O8	Tannins	Tannin	--	--	--	--	--	--	--	--	--	--	--	--	--
meta_1285	1,2,3,4,6-penta-galloyl-glucose	26891.4	8119.41	19590.6	12855.1	19380.1	15248.9	2688.27	4539.96	1060.71	-0.201493	0.71458	0.307633	unchanged	-2.71968	0.101202	1.01248	unchanged	-2.51818	0.00872291	1.20937	down	C41H32O26	Tannins	Tannin	--	--	--	--	--	--	--	--	--	--	--	--	--
meta_1303	Phloroglucinol-Pedunculagin	46465	57437.1	59293.1	44973.1	94572.1	96811.4	43406.3	50191.4	48104.6	0.534367	0.28404	0.983346	unchanged	-0.203737	0.209551	0.779343	unchanged	-0.738104	0.20176	0.864902	unchanged	C40H28O25	Tannins	Tannin	--	--	--	--	--	--	--	--	--	--	--	--	--
meta_667	5-O-Methylvisammioside	182072	116807	229802	130917	305490	243780	317502	144319	186430	0.363534	0.459769	0.676284	unchanged	0.294154	0.558927	0.383789	unchanged	-0.0693804	0.891138	0.0920379	unchanged	C22H28O10	Others	Chromone	--	--	--	--	--	--	--	--	--	--	--	--	--
meta_1066	Capillarisin	245226	10667.8	18876.2	17420.2	17871.9	13102.2	5713.78	5931.96	5076.26	-2.50531	0.429711	0.714386	unchanged	-4.0384	0.379427	0.609143	unchanged	-1.53309	0.0178465	1.22258	down	C16H12O7	Others	Chromone	C08999	--	--	--	--	--	HMDB0249594	--	Organic compounds	Phenylpropanoids and polyketides	Coumarins and derivatives	_	Animals,Plants
meta_1291	3,5,7,4'-Tetrahydroxy-Coumaronochromone	178839	122911	251916	149959	156697	204677	74223	80978.6	82379.6	-0.114753	0.755559	0.293371	unchanged	-1.2206	0.105388	1.01694	unchanged	-1.10584	0.0315721	1.18996	down	C15H10O7	Others	Chromone	--	--	--	--	--	--	--	--	--	--	--	--	--
meta_22	D-Threose	696947	1.37782e+06	1.02711e+06	1.03656e+06	804748	697596	298956	163195	107877	-0.288934	0.457967	0.659603	unchanged	-2.44403	0.0413439	1.12288	down	-2.1551	0.00919724	1.20212	down	C4H8O4	Others	Saccharides	--	--	--	--	--	--	HMDB0250746	--	Organic compounds	Organic oxygen compounds	Organooxygen compounds	Carbohydrates and carbohydrate conjugates	Animals
meta_85	3-Dehydro-L-Threonic Acid	3.934e+06	1.81527e+06	3.88556e+06	1.09227e+06	1.01908e+06	966311	1.55359e+06	978933	857143	-1.64642	0.0883009	1.38808	unchanged	-1.50712	0.0856244	1.02116	unchanged	0.139308	0.677853	0.295738	unchanged	C4H6O5	Others	Saccharides	--	--	--	--	--	--	--	--	--	--	--	--	--
meta_121	Decanoyl arabinosylglucoside	327660	349931	415566	446822	396041	449901	136044	155253	116842	0.241959	0.113869	1.15429	unchanged	-1.42137	0.00606877	1.21021	down	-1.66333	0.000383781	1.2614	down	C21H38O11	Others	Saccharides	--	--	--	--	--	--	--	--	--	--	--	--	--
meta_201	Maltitol	98496.7	79289.8	72363.8	72787.9	63910	81561.2	92753	57793	48890.6	-0.196754	0.327658	0.824318	unchanged	-0.326866	0.350244	0.597546	unchanged	-0.130112	0.695532	0.272574	unchanged	C12H24O11	Others	Saccharides	--	--	--	--	--	--	HMDB0002928	585-88-6	Organic compounds	Lipids and lipid-like molecules	Fatty Acyls	Fatty acyl glycosides	Animals
meta_209	D-Glucurono-6,3-lactone	197284	172330	170888	192959	180516	158251	232974	133089	120805	-0.0236179	0.836779	0.183496	unchanged	-0.150768	0.668547	0.296877	unchanged	-0.12715	0.719923	0.252646	unchanged	C6H8O6	Others	Saccharides	C02670	--	--	--	--	--	HMDB0006355	32449-92-6	Organic compounds	Organoheterocyclic compounds	Furofurans	Isosorbides	Animals
meta_281	D-Sorbitol	722232	449617	295871	325976	289911	338364	259226	209315	171494	-0.621138	0.302853	0.918303	unchanged	-1.19735	0.152566	0.91717	unchanged	-0.576215	0.0339116	1.11191	down	C6H14O6	Others	Saccharides	C00794	Fructose and mannose metabolism(ko00051);;Galactose metabolism(ko00052);;Metabolic pathways(ko01100);;ABC transporters(ko02010)	--	--	--	--	HMDB0000247	50-70-4	Organic compounds	Organic oxygen compounds	Organooxygen compounds	Carbohydrates and carbohydrate conjugates	Microbe,Animals
meta_282	2,6-Dimethyl-7-octene-2,3,6-triol	221737	64935.2	48979.5	49502.4	51335.9	60602.1	222465	279447	250290	-1.05596	0.402606	0.753975	unchanged	1.16416	0.118203	0.961055	unchanged	2.22012	0.00527299	1.25552	up	C10H20O3	Others	Saccharides	--	--	--	--	--	--	--	--	--	--	--	--	--
meta_292	Dambonitol	94331.6	41781.3	85961.5	60614.9	45556.4	26134.6	290588	310997	236266	-0.747166	0.206875	1.02416	unchanged	1.91565	0.00245986	1.20503	up	2.66282	0.00328741	1.24703	up	C8H16O6	Others	Saccharides	--	--	--	--	--	--	HMDB0033942	523-94-4	Organic compounds	Organic oxygen compounds	Organooxygen compounds	Alcohols and polyols	Animals
meta_301	Rutinose	89225.4	67803.4	73985.1	98695.9	109151	123688	60373.6	69477.3	55398.5	0.521183	0.0261787	1.43182	up	-0.318511	0.126314	0.884351	unchanged	-0.839694	0.0085177	1.20507	down	C12H22O10	Others	Saccharides	--	--	--	--	--	--	--	--	--	--	--	--	--
meta_313	D-Melezitose	40749.2	51518.2	33014.4	32051.8	21823.6	38753.6	29765.4	24044	18593.9	-0.43564	0.209796	1.00256	unchanged	-0.79105	0.0604424	1.01739	unchanged	-0.35541	0.325157	0.633368	unchanged	C18H32O16	Others	Saccharides	C08243	--	--	--	--	--	HMDB0011730	597-12-6	Organic compounds	Organic oxygen compounds	Organooxygen compounds	Carbohydrates and carbohydrate conjugates	Animals
meta_317	D-Threitol	2.26668e+06	2.07991e+06	2.70001e+06	2.43875e+06	2.5036e+06	2.86432e+06	3.88954e+06	3.27325e+06	2.95207e+06	0.147779	0.331536	0.788807	unchanged	0.521477	0.043855	1.04767	up	0.373698	0.0896564	0.997803	unchanged	C4H10O4	Others	Saccharides	--	--	--	--	--	--	--	--	--	--	--	--	--
meta_390	D-Glucosamine 1-phosphate	76632.9	78800.5	74511.4	127066	112256	163448	239683	377294	347659	0.808667	0.0622528	1.43694	unchanged	2.0687	0.0278486	1.18094	up	1.26003	0.034275	1.15036	up	C6H14NO8P	Others	Saccharides	--	--	--	--	--	--	--	--	--	--	--	--	--
meta_452	D-Galacturonic acid	113940	98457.2	145856	140623	65203.1	150093	227582	41762.5	74786.7	-0.00943107	0.981101	0.0859322	unchanged	-0.0580217	0.942896	0.050371	unchanged	-0.0485907	0.954557	0.0397685	unchanged	C6H10O7	Others	Saccharides	--	--	--	--	--	--	HMDB0062783	--	Organic compounds	Organic oxygen compounds	Organooxygen compounds	Carbohydrates and carbohydrate conjugates	Animals
meta_459	1-O-Acetyl-Glucopyranose 6-Hydroxydecanoate	187490	386173	237824	333840	253402	322171	99289.7	120601	103673	0.164366	0.65234	0.378732	unchanged	-1.32652	0.110576	1.00423	unchanged	-1.49088	0.0119575	1.23121	down	C18H32O9	Others	Saccharides	--	--	--	--	--	--	--	--	--	--	--	--	--
meta_519	D-Fucose	54123.8	53205.3	59561.1	61437.6	81154.5	105940	100477	82129	66562	0.574533	0.166093	1.19841	unchanged	0.578222	0.102124	1.0081	unchanged	0.00368881	0.990212	0.00865725	unchanged	C6H12O5	Others	Saccharides	C01018	--	--	--	--	--	HMDB0029196	6189-71-5	Organic compounds	Organic oxygen compounds	Organooxygen compounds	Carbohydrates and carbohydrate conjugates	Animals
meta_531	D-Glucono-1,5-lactone	323592	394961	331356	361096	338977	392615	474222	485202	550095	0.0576165	0.634087	0.396201	unchanged	0.523824	0.00949509	1.1472	up	0.466208	0.0115597	1.17929	up	C6H10O6	Others	Saccharides	C00198	Pentose phosphate pathway(ko00030);;Metabolic pathways(ko01100);;Biosynthesis of secondary metabolites(ko01110);;Carbon metabolism(ko01200)	--	--	--	--	HMDB0000150	90-80-2	Organic compounds	Organic oxygen compounds	Organooxygen compounds	Carbohydrates and carbohydrate conjugates	Animals
meta_538	L-Xylose	556369	579709	676202	723889	734605	747290	666134	721379	513415	0.283485	0.0656054	1.42033	unchanged	0.0688975	0.707915	0.25067	unchanged	-0.214587	0.242952	0.802909	unchanged	C5H10O5	Others	Saccharides	--	--	--	--	--	--	--	--	--	--	--	--	--
meta_547	Dihydroxyoctanoic acid glucoside	81086.9	63602.7	66381.3	64031.9	60598.2	74818.2	61546.3	76898.9	55575.3	-0.0817134	0.606565	0.45366	unchanged	-0.121519	0.53442	0.40114	unchanged	-0.0398054	0.826437	0.149451	unchanged	C14H26O9	Others	Saccharides	--	--	--	--	--	--	--	--	--	--	--	--	--
meta_561	D-Sucrose	3.21752e+06	3.89796e+06	3.63612e+06	2.91077e+06	3.05585e+06	3.07343e+06	3.26787e+06	2.53605e+06	1.89071e+06	-0.250147	0.0941083	1.3284	unchanged	-0.482625	0.107639	0.940417	unchanged	-0.232478	0.376609	0.621344	unchanged	C12H22O11	Others	Saccharides	C00089	Galactose metabolism(ko00052);;Starch and sucrose metabolism(ko00500);;Metabolic pathways(ko01100);;Biosynthesis of secondary metabolites(ko01110);;ABC transporters(ko02010)	--	--	--	--	HMDB0000258	57-50-1	Organic compounds	Organic oxygen compounds	Organooxygen compounds	Carbohydrates and carbohydrate conjugates	Microbe,Animals
meta_562	N-Acetyl-D-galactosamine	3.00813e+06	3.86976e+06	4.07021e+06	4.32645e+06	3.71771e+06	3.74666e+06	4.54979e+06	4.47504e+06	3.47233e+06	0.106983	0.510251	0.529157	unchanged	0.190919	0.339477	0.59479	unchanged	0.0839364	0.595318	0.359367	unchanged	C8H15NO6	Others	Saccharides	--	--	--	--	--	--	--	--	--	--	--	--	--
meta_578	Butyl Beta-D-Fructopyranoside	331113	304126	290887	414655	371213	384902	154203	224682	233579	0.338176	0.00964425	1.49398	up	-0.596582	0.0358196	1.10182	down	-0.934759	0.0072486	1.21907	down	C10H20O6	Others	Saccharides	--	--	--	--	--	--	--	--	--	--	--	--	--
meta_593	Solatriose	264123	150871	200337	152643	208027	198857	151010	101113	50893.1	-0.137153	0.649471	0.37036	unchanged	-1.02197	0.076823	0.955495	unchanged	-0.884816	0.0778852	1.00114	unchanged	C18H32O15	Others	Saccharides	--	--	--	--	--	--	--	--	--	--	--	--	--
meta_594	Gluconic acid	1.59827e+06	1.66873e+06	1.77339e+06	1.62762e+06	1.85851e+06	2.00629e+06	1.78603e+06	1.60123e+06	1.49028e+06	0.123906	0.307798	0.885726	unchanged	-0.0473839	0.622824	0.326581	unchanged	-0.17129	0.220806	0.752228	unchanged	C6H12O7	Others	Saccharides	--	--	--	--	--	--	--	--	--	--	--	--	--
meta_642	Sedoheptulose	881372	932452	1.53209e+06	703718	775979	815510	707616	221849	191830	-0.543776	0.233698	1.05687	unchanged	-1.57723	0.0529652	1.01193	unchanged	-1.03346	0.139377	0.960551	unchanged	C7H14O7	Others	Saccharides	C08355	--	--	--	--	--	HMDB0003219	470-46-2	Organic compounds	Organic oxygen compounds	Organooxygen compounds	Carbohydrates and carbohydrate conjugates	Animals
meta_647	Melibiose	1.06024e+06	1.5811e+06	1.59159e+06	1.23703e+06	1.14791e+06	1.58741e+06	1.95022e+06	1.10001e+06	1.01515e+06	-0.0916637	0.715412	0.339896	unchanged	-0.0582676	0.881417	0.100784	unchanged	0.0333961	0.93094	0.0602681	unchanged	C12H22O11	Others	Saccharides	--	--	--	--	--	--	--	--	--	--	--	--	--
meta_653	Raffinose	208854	58483	58743.9	37640.7	72939.9	66854	63492.5	55580.6	65274.9	-0.877941	0.428013	0.693703	unchanged	-0.822797	0.445149	0.531403	unchanged	0.0551442	0.855005	0.129944	unchanged	C18H32O16	Others	Saccharides	--	--	--	--	--	--	--	--	--	--	--	--	--
meta_655	D-Xylonic acid	5.47469e+06	5.87814e+06	6.12351e+06	5.94699e+06	4.53219e+06	6.50174e+06	5.38959e+06	3.54418e+06	3.89804e+06	-0.0414874	0.809906	0.277115	unchanged	-0.445678	0.0994917	0.988879	unchanged	-0.404191	0.164866	0.824546	unchanged	C5H10O6	Others	Saccharides	--	--	--	--	--	--	--	--	--	--	--	--	--
meta_666	Glucarate O-Phosphoric acid	8.24076e+06	6.09029e+06	1.17835e+07	1.17848e+07	9.44651e+06	1.05481e+07	7.03435e+06	7.79266e+06	7.58147e+06	0.283241	0.378611	0.728291	unchanged	-0.220807	0.535221	0.431376	unchanged	-0.504048	0.0331735	1.15919	down	C6H11PO11	Others	Saccharides	--	--	--	--	--	--	--	--	--	--	--	--	--
meta_702	2-Dehydro-3-deoxy-L-arabinonate	381317	128490	318025	325712	943266	431007	399979	633440	590588	1.03811	0.264044	1.00089	unchanged	0.972148	0.0641855	0.980719	unchanged	-0.065964	0.910212	0.078346	unchanged	C5H8O5	Others	Saccharides	--	--	--	--	--	--	--	--	--	--	--	--	--
meta_778	L-Fucitol	583094	634996	652226	582542	676030	665939	543136	492650	431306	0.0412103	0.646664	0.437591	unchanged	-0.350323	0.0322726	1.08317	down	-0.391533	0.0257349	1.1038	down	C6H14O5	Others	Saccharides	--	--	--	--	--	--	--	--	--	--	--	--	--
meta_779	D-Arabinono-1,4-lactone	1.43004e+06	1.48831e+06	1.72286e+06	2.35615e+06	2.73885e+06	2.71651e+06	583313	666936	611834	0.751098	0.00323671	1.58721	up	-1.31759	0.00608999	1.22337	down	-2.06868	0.00291632	1.26337	down	C5H8O5	Others	Saccharides	C00652	Ascorbate and aldarate metabolism(ko00053);;Metabolic pathways(ko01100)	--	--	--	--	HMDB0302833	--	Organic compounds	Organic oxygen compounds	Organooxygen compounds	Carbohydrates and carbohydrate conjugates	Microbe,Animals
meta_781	D-Pinitol	1.95912e+06	1.58967e+06	2.22372e+06	1.68494e+06	1.91438e+06	1.56973e+06	1.34432e+06	1.18663e+06	1.17515e+06	-0.159297	0.406344	0.696669	unchanged	-0.639299	0.0545065	1.09003	unchanged	-0.480002	0.0229523	1.15166	down	C7H14O6	Others	Saccharides	C03844	--	--	--	--	--	HMDB0034219	10284-63-6	Organic compounds	Organic oxygen compounds	Organooxygen compounds	Alcohols and polyols	Animals
meta_797	D-Mannose	452592	529878	329581	731299	650603	479180	658650	585958	490301	0.504318	0.128825	1.14322	unchanged	0.403036	0.139542	0.848212	unchanged	-0.101281	0.664465	0.293363	unchanged	C6H12O6	Others	Saccharides	C00936	--	--	--	--	--	HMDB0000169	3458-28-4	Organic compounds	Organic oxygen compounds	Organooxygen compounds	Carbohydrates and carbohydrate conjugates	Microbe,Animals
meta_800	D-Glucosamine	7.54237e+06	6.98834e+06	1.02221e+07	6.38283e+06	6.88417e+06	7.5918e+06	9.90576e+06	7.64395e+06	7.51257e+06	-0.246934	0.323404	0.867471	unchanged	0.017928	0.939141	0.0506872	unchanged	0.264862	0.205734	0.808954	unchanged	C6H13NO5	Others	Saccharides	C08349	--	--	--	--	--	HMDB0030091	14257-69-3	Organic compounds	Organic oxygen compounds	Organooxygen compounds	Carbohydrates and carbohydrate conjugates	Microbe,Animals
meta_820	N-Acetyl-D-mannosamine	119439	168282	167607	135533	169585	198816	43179.7	20417.2	25808.6	0.146332	0.543653	0.531012	unchanged	-2.34847	0.0085584	1.19911	down	-2.4948	0.00967334	1.22552	down	C8H15NO6	Others	Saccharides	C00645	--	--	--	--	--	HMDB0001129	7772-94-3	Organic compounds	Organic oxygen compounds	Organooxygen compounds	Carbohydrates and carbohydrate conjugates	Animals
meta_837	D-Erythrose-4-phosphate	225089	252342	214592	240683	282103	320352	236038	436719	390936	0.284948	0.146861	1.17238	unchanged	0.62019	0.174413	0.884082	unchanged	0.335242	0.352275	0.627563	unchanged	C4H9O7P	Others	Saccharides	C00279	Pentose phosphate pathway(ko00030);;Phenylalanine, tyrosine and tryptophan biosynthesis(ko00400);;Carbon fixation in photosynthetic organisms(ko00710);;Vitamin B6 metabolism(ko00750);;Metabolic pathways(ko01100);;Biosynthesis of secondary metabolites(ko01110);;Carbon metabolism(ko01200);;Biosynthesis of amino acids(ko01230);;Biosynthesis of cofactors(ko01240)	--	--	--	--	HMDB0001321	585-18-2	Organic compounds	Organic oxygen compounds	Organooxygen compounds	Carbohydrates and carbohydrate conjugates	Microbe,Animals
meta_858	D-Glucose 6-phosphate	3.45674e+06	3.72979e+06	3.2148e+06	4.35252e+06	3.97804e+06	5.1589e+06	6.22649e+06	1.21656e+07	1.04331e+07	0.375065	0.0814262	1.30777	unchanged	1.47056	0.0724644	1.0814	unchanged	1.0955	0.09605	1.04179	unchanged	C6H13O9P	Others	Saccharides	C00092	Starch and sucrose metabolism(ko00500);;Neomycin, kanamycin and gentamicin biosynthesis(ko00524);;Inositol phosphate metabolism(ko00562);;Metabolic pathways(ko01100);;Biosynthesis of secondary metabolites(ko01110)	--	--	--	--	HMDB0001401	56-73-5	Organic compounds	Organic oxygen compounds	Organooxygen compounds	Carbohydrates and carbohydrate conjugates	Microbe,Animals
meta_883	D-Galactose	479752	407093	420371	504532	779318	657932	973756	488102	537251	0.570884	0.107785	1.33676	unchanged	0.61286	0.2725	0.741399	unchanged	0.041976	0.919327	0.0703899	unchanged	C6H12O6	Others	Saccharides	C00738	--	--	--	--	--	HMDB0250761	921-60-8	Organic compounds	Organic oxygen compounds	Organooxygen compounds	Carbohydrates and carbohydrate conjugates	Animals
meta_899	D-Trehalose	696830	800544	762321	805714	718073	631065	960676	754619	572528	-0.0685404	0.590906	0.49054	unchanged	0.0178471	0.942168	0.0501556	unchanged	0.0863876	0.744094	0.225885	unchanged	C12H22O11	Others	Saccharides	C01083	Starch and sucrose metabolism(ko00500);;Metabolic pathways(ko01100);;Biosynthesis of secondary metabolites(ko01110);;ABC transporters(ko02010)	--	--	--	--	HMDB0000975	99-20-7	Organic compounds	Organic oxygen compounds	Organooxygen compounds	Carbohydrates and carbohydrate conjugates	Microbe,Animals
meta_911	D-Glucoronic acid	199869	235195	271009	253366	263095	347547	572337	567684	435692	0.291226	0.229106	0.953415	unchanged	1.15812	0.011797	1.18144	up	0.86689	0.0157583	1.15977	up	C6H10O7	Others	Saccharides	--	--	--	--	--	--	--	--	--	--	--	--	--
meta_917	Inositol	544293	388659	405025	620925	556834	900824	826741	573262	519799	0.635546	0.129753	1.18131	unchanged	0.520904	0.166519	0.838692	unchanged	-0.114643	0.728176	0.233666	unchanged	C6H12O6	Others	Saccharides	C00137	Galactose metabolism(ko00052);;Ascorbate and aldarate metabolism(ko00053);;Inositol phosphate metabolism(ko00562);;Metabolic pathways(ko01100);;Biosynthesis of secondary metabolites(ko01110);;Biosynthesis of nucleotide sugars(ko01250);;ABC transporters(ko02010);;Phosphatidylinositol signaling system(ko04070)	--	--	--	--	HMDB0000211	87-89-8	Organic compounds	Organic oxygen compounds	Organooxygen compounds	Alcohols and polyols	Microbe,Animals
meta_924	D-Fructose-1,6-biphosphate	181401	219694	215220	331849	332603	419461	624285	790349	751083	0.814509	0.0207041	1.51723	up	1.8131	0.00672112	1.22372	up	0.998596	0.00683016	1.2126	up	C6H14O12P2	Others	Saccharides	--	--	--	--	--	--	--	--	--	--	--	--	--
meta_936	D-Sedoheptuiose 7-phosphate	4.87818e+06	4.35088e+06	4.21797e+06	5.42341e+06	5.75258e+06	7.25376e+06	4.82681e+06	4.38841e+06	3.23957e+06	0.454748	0.0848909	1.33496	unchanged	-0.110587	0.570591	0.381692	unchanged	-0.565335	0.05542	1.02433	unchanged	C7H15O10P	Others	Saccharides	--	--	--	--	--	--	--	--	--	--	--	--	--
meta_943	D-Panthenol	111690	27436.4	10745.1	16860.3	8222.89	105776	19226.9	51249.9	8587.48	-0.195715	0.892767	0.120937	unchanged	-0.922629	0.540826	0.411198	unchanged	-0.726915	0.648032	0.316011	unchanged	C9H19NO4	Others	Saccharides	--	--	--	--	--	--	HMDB0304820	--	Organic compounds	Lipids and lipid-like molecules	Fatty Acyls	Fatty amides	Animals
meta_963	Trehalose 6-phosphate	188304	211011	218289	308583	305368	367518	350831	546278	511047	0.668262	0.0146889	1.53586	up	1.18905	0.0455865	1.13313	up	0.520792	0.130756	0.950365	unchanged	C12H23O14P	Others	Saccharides	C00689	Starch and sucrose metabolism(ko00500);;Metabolic pathways(ko01100);;Biosynthesis of secondary metabolites(ko01110)	--	--	--	--	HMDB0001124	4484-88-2	Organic compounds	Organic oxygen compounds	Organooxygen compounds	Carbohydrates and carbohydrate conjugates	Microbe,Animals
meta_969	Planteose	38659.1	60470.9	36666.9	68511	70734.9	42734.8	142811	88729.1	184866	0.422335	0.263204	0.913544	unchanged	1.61654	0.0692075	1.0615	unchanged	1.19421	0.0952968	1.01973	unchanged	C18H32O16	Others	Saccharides	--	--	--	--	--	--	--	--	--	--	--	--	--
meta_977	Allitol	1.57778e+06	1.03994e+06	817940	896129	690883	842481	659637	651792	645507	-0.499934	0.272574	0.961129	unchanged	-0.811992	0.160442	0.920271	unchanged	-0.312059	0.12381	1.00375	unchanged	C6H14O6	Others	Saccharides	--	--	--	--	--	--	--	--	--	--	--	--	--
meta_980	D-Arabinose	529490	589245	570149	660019	698237	979603	801756	563028	509093	0.469117	0.161363	1.18976	unchanged	0.149956	0.56597	0.397514	unchanged	-0.319161	0.316757	0.632794	unchanged	C5H10O5	Others	Saccharides	--	--	--	--	--	--	HMDB0029942	6748-95-4	Organic compounds	Organic oxygen compounds	Organooxygen compounds	Carbohydrates and carbohydrate conjugates	Animals
meta_981	DL-Xylose	529490	589245	570149	660019	698237	979603	801756	563028	509093	0.469117	0.161363	1.18976	unchanged	0.149956	0.56597	0.397514	unchanged	-0.319161	0.316757	0.632794	unchanged	C5H10O5	Others	Saccharides	--	--	--	--	--	--	--	--	--	--	--	--	--
meta_986	1,6-anhydro-β-D-glucose	688836	935488	949531	1.51169e+06	1.1789e+06	1.59322e+06	1.21583e+06	1.18247e+06	1.19077e+06	0.734964	0.0256544	1.42097	up	0.479682	0.055406	1.11419	unchanged	-0.255282	0.208515	0.858112	unchanged	C6H10O5	Others	Saccharides	--	--	--	--	--	--	HMDB0000640	498-07-7	Organic compounds	Organoheterocyclic compounds	Oxepanes	_	Microbe,Animals
meta_997	Erythrose	291704	246398	308743	509315	351969	527847	614379	504046	563053	0.714014	0.0712371	1.34071	unchanged	0.989561	0.00376753	1.20587	up	0.275547	0.221622	0.769149	unchanged	C4H8O4	Others	Saccharides	--	--	--	--	--	--	--	--	--	--	--	--	--
meta_1010	Glucopyranose 6-Hydroxydecanoate	1.23691e+06	906810	966058	1.25904e+06	1.46902e+06	1.37137e+06	862258	878049	1.06621e+06	0.398607	0.062252	1.35878	unchanged	-0.14803	0.457527	0.481258	unchanged	-0.546638	0.0086067	1.17649	down	C16H30O8	Others	Saccharides	--	--	--	--	--	--	--	--	--	--	--	--	--
meta_1015	D-Threonic Acid	296141	287455	30196.8	254479	222209	227468	971723	873809	886833	0.198145	0.763528	0.288596	unchanged	2.15433	0.00870466	1.20695	up	1.95618	0.000855504	1.26789	up	C4H8O5	Others	Saccharides	--	--	--	--	--	--	--	--	--	--	--	--	--
meta_1038	D-Fructose 6-phosphate	919817	1.01852e+06	821394	1.07393e+06	1.18336e+06	1.27519e+06	2.22718e+06	3.94252e+06	2.6479e+06	0.356154	0.034036	1.40468	up	1.67586	0.0579317	1.10998	unchanged	1.3197	0.0743759	1.09714	unchanged	C6H13O9P	Others	Saccharides	--	--	--	--	--	--	--	--	--	--	--	--	--
meta_1084	2-O-Acetyl-Glucopyranose 6-Decanoate	30336.1	30350.3	42372	53047.8	46197.9	50956	15807.5	8161.45	8108.19	0.543439	0.040401	1.40114	up	-1.68385	0.01155	1.15776	down	-2.22729	0.000360492	1.2566	down	C18H32O8	Others	Saccharides	--	--	--	--	--	--	--	--	--	--	--	--	--
meta_1125	Isomaltulose	989480	1.48384e+06	1.64155e+06	2.03019e+06	1.64219e+06	1.69635e+06	1.47755e+06	1.15305e+06	1.35235e+06	0.383732	0.158694	1.06958	unchanged	-0.0470152	0.853509	0.125728	unchanged	-0.430747	0.0428648	1.0605	down	C12H22O11	Others	Saccharides	--	--	--	--	--	--	--	--	--	--	--	--	--
meta_1135	Lactobiose	932875	1.71957e+06	975851	1.98868e+06	1.36016e+06	1.74515e+06	1.62013e+06	1.29941e+06	1.64142e+06	0.489506	0.202088	0.979569	unchanged	0.330048	0.35268	0.607874	unchanged	-0.159458	0.46199	0.489304	unchanged	C12H22O11	Others	Saccharides	--	--	--	--	--	--	--	--	--	--	--	--	--
meta_1139	D-Arabitol	93426.5	95000.5	165815	94184.4	132043	142333	112480	104386	92309.8	0.0571646	0.874539	0.147365	unchanged	-0.196308	0.597387	0.364505	unchanged	-0.253472	0.309495	0.676648	unchanged	C5H12O5	Others	Saccharides	--	--	--	--	--	--	--	--	--	--	--	--	--
meta_1141	D-Mannitol	281533	147390	77292.7	38761.8	61557.2	36729.5	19534.3	7679.32	8475.38	-1.88507	0.174347	1.15498	unchanged	-3.8262	0.119608	0.99069	unchanged	-1.94114	0.0338305	1.12849	down	C6H14O6	Others	Saccharides	C00392	Fructose and mannose metabolism(ko00051);;Metabolic pathways(ko01100);;ABC transporters(ko02010)	--	--	--	--	HMDB0000765	69-65-8	Organic compounds	Organic oxygen compounds	Organooxygen compounds	Carbohydrates and carbohydrate conjugates	Microbe,Animals
meta_1149	D-Saccharic acid	4.39105e+06	4.67237e+06	4.71212e+06	4.68681e+06	4.77096e+06	5.27712e+06	2.66641e+06	3.41141e+06	2.84432e+06	0.0971276	0.222646	0.98788	unchanged	-0.626647	0.00906992	1.19341	down	-0.723775	0.00299944	1.21996	down	C6H10O8	Others	Saccharides	C00818	Ascorbate and aldarate metabolism(ko00053);;Metabolic pathways(ko01100)	LMFA01170108	Fatty Acyls [FA]	Fatty Acids and Conjugates [FA01]	Dicarboxylic acids [FA0117]	HMDB0000663	87-73-0	Organic compounds	Organic oxygen compounds	Organooxygen compounds	Carbohydrates and carbohydrate conjugates	Animals
meta_1154	Glucose-1-phosphate	3.72806e+06	3.79661e+06	3.48372e+06	4.60405e+06	4.91129e+06	5.65249e+06	8.09316e+06	1.25819e+07	1.14593e+07	0.462412	0.0374343	1.4922	up	1.54552	0.0342197	1.16506	up	1.0831	0.0462464	1.14399	up	C6H13O9P	Others	Saccharides	C00103	Glycolysis / Gluconeogenesis(ko00010);;Pentose and glucuronate interconversions(ko00040);;Galactose metabolism(ko00052);;Starch and sucrose metabolism(ko00500);;Amino sugar and nucleotide sugar metabolism(ko00520);;Polyketide sugar unit biosynthesis(ko00523);;Glycerolipid metabolism(ko00561);;Metabolic pathways(ko01100);;Biosynthesis of secondary metabolites(ko01110);;Biosynthesis of cofactors(ko…	--	--	--	--	HMDB0001586	59-56-3	Organic compounds	Organic oxygen compounds	Organooxygen compounds	Carbohydrates and carbohydrate conjugates	Microbe,Animals
meta_1160	Sorbitol-6-phosphate	57838.9	62314.5	61927.3	69105.9	64595	67783.3	73039.8	112645	88704.4	0.146089	0.0301419	1.37533	up	0.591648	0.114013	0.996633	unchanged	0.445559	0.167664	0.921427	unchanged	C6H15O9P	Others	Saccharides	C02810	--	--	--	--	--	HMDB0005831	20479-58-7	Organic compounds	Organic oxygen compounds	Organooxygen compounds	Carbohydrates and carbohydrate conjugates	Animals
meta_1163	D-Glucose 1,6-bisphosphate	586548	599424	515516	525729	521983	594369	316330	427297	390291	-0.0512713	0.603397	0.442083	unchanged	-0.585482	0.0117987	1.14123	down	-0.53421	0.0165499	1.15056	down	C6H14O12P2	Others	Saccharides	C01231	Starch and sucrose metabolism(ko00500);;Metabolic pathways(ko01100)	--	--	--	--	HMDB0003514	10139-18-1	Organic compounds	Organic oxygen compounds	Organooxygen compounds	Carbohydrates and carbohydrate conjugates	Animals
meta_1178	Xylitol	167224	294180	249323	178947	309994	342298	245214	208077	209588	0.225967	0.556645	0.536896	unchanged	-0.10055	0.716656	0.249757	unchanged	-0.326517	0.378486	0.609815	unchanged	C5H12O5	Others	Saccharides	C00379	--	--	--	--	--	HMDB0242149	--	Organic compounds	Organic oxygen compounds	Organooxygen compounds	Carbohydrates and carbohydrate conjugates	Animals
meta_1179	L-Arabitol	2.24842e+06	1.76666e+06	43907.3	22345.9	31663.7	20303.9	9621.73	6648.16	8725.4	-5.77135	0.185567	1.14343	unchanged	-7.34332	0.182217	0.884421	unchanged	-1.57197	0.0357248	1.16617	down	C5H12O5	Others	Saccharides	C00532	Pentose and glucuronate interconversions(ko00040);;Metabolic pathways(ko01100)	--	--	--	--	HMDB0001851	7643-75-6	Organic compounds	Organic oxygen compounds	Organooxygen compounds	Carbohydrates and carbohydrate conjugates	Microbe,Animals
meta_1204	D-Ribose	7438.16	32644.4	15332	52691.7	50704.9	65444	208517	237110	314876	1.60733	0.0183488	1.48617	up	3.77862	0.0140437	1.20217	up	2.17129	0.0230618	1.21106	up	C5H10O5	Others	Saccharides	C00121	Pentose phosphate pathway(ko00030);;Metabolic pathways(ko01100);;ABC transporters(ko02010)	--	--	--	--	HMDB0000283	613-83-2	Organic compounds	Organic oxygen compounds	Organooxygen compounds	Carbohydrates and carbohydrate conjugates	Microbe,Animals,Plants
meta_1209	Galactinol	121922	79968.3	62546.5	135566	271603	176280	199419	184352	149694	1.14169	0.102652	1.31043	unchanged	1.01247	0.0185251	1.11067	up	-0.129215	0.728206	0.242011	unchanged	C12H22O11	Others	Saccharides	--	--	--	--	--	--	--	--	--	--	--	--	--
meta_1215	Dihydroxyacetone phosphate	828926	829201	824474	1.27443e+06	1.22335e+06	1.51487e+06	1.1744e+06	1.72574e+06	1.28449e+06	0.692702	0.0296502	1.54091	up	0.753247	0.0779769	1.07328	unchanged	0.0605445	0.783278	0.18901	unchanged	C3H7O6P	Others	Saccharides	C00111	Glycolysis / Gluconeogenesis(ko00010);;Pentose and glucuronate interconversions(ko00040);;Fructose and mannose metabolism(ko00051);;Galactose metabolism(ko00052);;Glycerolipid metabolism(ko00561);;Inositol phosphate metabolism(ko00562);;Glycerophospholipid metabolism(ko00564);;Propanoate metabolism(ko00640);;Carbon fixation in photosynthetic organisms(ko00710);;Nicotinate and nicotinamide metabol…	--	--	--	--	HMDB0001473	1957-04-05	Organic compounds	Organic oxygen compounds	Organooxygen compounds	Carbohydrates and carbohydrate conjugates	Microbe,Animals,Plants
meta_1220	1,5-Anhydro-D-glucitol	68109.8	79506.4	78988.8	66671.6	67727.9	90289.3	33395.7	16382.5	31472.1	-0.0122518	0.945339	0.0733316	unchanged	-1.47973	0.00277634	1.20487	down	-1.46748	0.00944223	1.18541	down	C6H12O5	Others	Saccharides	--	--	--	--	--	--	HMDB0244228	1000129-00-1	Organic compounds	Organic oxygen compounds	Organooxygen compounds	Carbohydrates and carbohydrate conjugates	Animals
meta_1230	D-Galactaric acid	3.07851e+06	3.33711e+06	3.17374e+06	3.55863e+06	3.51369e+06	3.66809e+06	993236	2.24291e+06	1.93088e+06	0.163543	0.0185072	1.48515	up	-0.892099	0.0541588	1.10689	unchanged	-1.05564	0.0368073	1.17963	down	C6H10O8	Others	Saccharides	C00879	Ascorbate and aldarate metabolism(ko00053);;Metabolic pathways(ko01100)	LMFA01170107	Fatty Acyls [FA]	Fatty Acids and Conjugates [FA01]	Dicarboxylic acids [FA0117]	HMDB0000639	526-99-8	Organic compounds	Organic oxygen compounds	Organooxygen compounds	Carbohydrates and carbohydrate conjugates	Animals
meta_1237	sorbose	546751	560436	360537	667634	763945	835157	860706	508875	569541	0.627036	0.0333863	1.42138	up	0.401823	0.295491	0.658594	unchanged	-0.225213	0.431354	0.531171	unchanged	C6H12O6	Others	Saccharides	--	--	--	--	--	--	--	--	--	--	--	--	--
meta_1238	D-Glucose	404655	462867	583093	607272	977754	889217	1.26195e+06	511668	515210	0.770322	0.0742472	1.35998	unchanged	0.657941	0.379485	0.599109	unchanged	-0.112381	0.836767	0.142718	unchanged	C6H12O6	Others	Saccharides	--	--	--	--	--	--	--	--	--	--	--	--	--
meta_1245	Manninotriose	61524.2	28929.8	51558.7	38507.4	55575.9	39481.2	29687	59457.2	48789.2	-0.0884833	0.815511	0.174969	unchanged	-0.042049	0.921736	0.0644675	unchanged	0.0464344	0.89574	0.089981	unchanged	C18H32O16	Others	Saccharides	--	--	--	--	--	--	--	--	--	--	--	--	--
meta_1262	D-Cellobiose	118771	48244.1	62063.3	62453.3	59267.5	40692.4	120346	59590.9	43213.7	-0.496173	0.414583	0.717215	unchanged	-0.0378216	0.953569	0.038749	unchanged	0.458352	0.483365	0.487708	unchanged	C12H22O11	Others	Saccharides	C06422	--	--	--	--	--	HMDB0000055	528-50-7	Organic compounds	Organic oxygen compounds	Organooxygen compounds	Carbohydrates and carbohydrate conjugates	Microbe,Animals
meta_1279	Maltotriose	43983.5	56004	56989.2	43475.3	39210	89238.9	84074	78412.7	66001.4	0.131221	0.788731	0.225323	unchanged	0.541568	0.0268782	1.08455	up	0.410348	0.361842	0.621047	unchanged	C18H32O16	Others	Saccharides	--	--	--	--	--	--	--	--	--	--	--	--	--
meta_1284	D-Panose	48676.5	18175.7	9221.19	12416.4	24156.3	8518.48	14530.5	22691.5	10280.5	-0.754549	0.487887	0.581318	unchanged	-0.679392	0.514271	0.444298	unchanged	0.0751569	0.899377	0.0863453	unchanged	C18H32O16	Others	Saccharides	--	--	--	--	--	--	--	--	--	--	--	--	--
meta_1305	D-Maltose	47084.3	44035.1	38991.4	42252.2	51568	88373.5	69795.8	64039.6	43874.3	0.485733	0.342372	0.857268	unchanged	0.449782	0.173163	0.867421	unchanged	-0.0359504	0.931755	0.0588092	unchanged	C12H22O11	Others	Saccharides	C00208	--	--	--	--	--	HMDB0000163	69-79-4	Organic compounds	Organic oxygen compounds	Organooxygen compounds	Carbohydrates and carbohydrate conjugates	Animals
meta_1312	1-O-Acetyl-Glucopyranose 6-Decanoate	124447	129704	93464.4	95903.2	113634	140820	43419.5	53255	39235.1	0.0113329	0.960401	0.0681166	unchanged	-1.35485	0.0156703	1.18079	down	-1.36618	0.023339	1.18912	down	C18H32O8	Others	Saccharides	--	--	--	--	--	--	--	--	--	--	--	--	--
meta_1317	D-Fructose	459281	410924	597714	697929	416625	687055	1.20834e+06	542186	744422	0.295513	0.371323	0.693663	unchanged	0.765239	0.219403	0.799288	unchanged	0.469726	0.370265	0.597178	unchanged	C6H12O6	Others	Saccharides	C02336	Amino sugar and nucleotide sugar metabolism(ko00520);;Biosynthesis of nucleotide sugars(ko01250)	--	--	--	--	HMDB0000660	53188-23-1	Organic compounds	Organic oxygen compounds	Organooxygen compounds	Carbohydrates and carbohydrate conjugates	Animals
meta_1318	L-Glucose	459281	410924	597714	697929	416625	687055	1.20834e+06	542186	744422	0.295513	0.371323	0.693663	unchanged	0.765239	0.219403	0.799288	unchanged	0.469726	0.370265	0.597178	unchanged	C6H12O6	Others	Saccharides	C00031	Glycolysis / Gluconeogenesis(ko00010);;Pentose phosphate pathway(ko00030);;Galactose metabolism(ko00052);;Starch and sucrose metabolism(ko00500);;Amino sugar and nucleotide sugar metabolism(ko00520);;Neomycin, kanamycin and gentamicin biosynthesis(ko00524);;Indole alkaloid biosynthesis(ko00901);;Metabolic pathways(ko01100);;Biosynthesis of secondary metabolites(ko01110);;ABC transporters(ko02010)	--	--	--	--	HMDB0304632	--	Organic compounds	Organic oxygen compounds	Organooxygen compounds	Carbohydrates and carbohydrate conjugates	Microbe,Animals
meta_9	Frambinone	1.82537e+06	2.13479e+06	2.3127e+06	2.48525e+06	3.19179e+06	1.75564e+06	3.15368e+06	3.19421e+06	4.27039e+06	0.244758	0.455293	0.696897	unchanged	0.759353	0.0439313	1.09688	up	0.514596	0.128259	0.882436	unchanged	C10H12O2	Others	Ketone compounds	--	--	--	--	--	--	HMDB0033723	5471-51-2	Organic compounds	Benzenoids	Phenols	1-hydroxy-2-unsubstituted benzenoids	Microbe,Animals,Plants
meta_29	Aquilegiolide	285476	283810	355281	397520	307270	267281	187123	193804	180691	0.0722843	0.74693	0.24109	unchanged	-0.719188	0.0330848	1.16066	down	-0.791473	0.0695769	1.1088	unchanged	C8H8O3	Others	Ketone compounds	--	--	--	--	--	--	--	--	--	--	--	--	--
meta_413	Mansonone S	726009	824457	923828	1.78812e+06	1.67214e+06	1.29424e+06	4.46528e+06	4.4119e+06	5.43858e+06	0.942274	0.0246767	1.50974	up	2.53252	0.00589607	1.22971	up	1.59024	0.00430467	1.24142	up	C15H18O3	Others	Ketone compounds	--	--	--	--	--	--	--	--	--	--	--	--	--
meta_438	(3,5-dihydroxyphenyl)-(4-hydroxy-2,6-dimethoxyphenyl)methanone	828579	666037	1.10573e+06	943282	784621	613532	503237	304988	461549	-0.15131	0.620116	0.454646	unchanged	-1.03413	0.0560995	1.05123	unchanged	-0.882821	0.0427872	1.07725	down	C15H14O6	Others	Ketone compounds	--	--	--	--	--	--	--	--	--	--	--	--	--
meta_447	Trans-dehydrorosinone	167525	188101	179246	220604	207610	208083	20522.2	31128.7	35375.1	0.250504	0.0125256	1.49257	up	-2.61968	6.61176e-05	1.24163	down	-2.87018	7.59425e-06	1.27086	down	C19H28O2	Others	Ketone compounds	--	--	--	--	--	--	--	--	--	--	--	--	--
meta_542	Cis-Jasmone	291725	164416	196032	291056	182781	200809	46339.7	41126	49752.9	0.0488748	0.890148	0.0845828	unchanged	-2.24878	0.0457438	1.13909	down	-2.29765	0.032608	1.19284	down	C11H16O	Others	Ketone compounds	C08490	--	LMFA02020009	Fatty Acyls [FA]	Octadecanoids [FA02]	Jasmonic acids [FA0202]	HMDB0035601	488-10-8	Organic compounds	Organic oxygen compounds	Organooxygen compounds	Carbonyl compounds	Animals,Plants
meta_626	Roseoside	1.87137e+06	1.58392e+06	2.20284e+06	1.94966e+06	1.7437e+06	1.49664e+06	1.33336e+06	1.17511e+06	997176	-0.124588	0.52355	0.569276	unchanged	-0.690641	0.0370601	1.08521	down	-0.566053	0.0297843	1.10153	down	C19H30O8	Others	Ketone compounds	--	--	--	--	--	--	--	--	--	--	--	--	--
meta_726	Rubrofusarin-6-O-glucoside	68943	71293.7	86931.8	96604.2	104046	97873.3	571472	418928	645849	0.394082	0.0373707	1.46548	up	2.84856	0.0190306	1.1996	up	2.45447	0.0216006	1.22005	up	C21H22O10	Others	Ketone compounds	--	--	--	--	--	--	--	--	--	--	--	--	--
meta_732	Ampelopsisionoside	574302	648249	791261	847727	920431	465211	374330	326901	543354	0.149293	0.671142	0.389954	unchanged	-0.694263	0.0487341	1.01587	down	-0.843556	0.130111	0.925692	unchanged	C19H32O8	Others	Ketone compounds	--	--	--	--	--	--	--	--	--	--	--	--	--
meta_769	1-phenyl-7-(4-hydroxyphenyl)-4-ene-3-heptanone	31477.1	57052	66722	12311.5	27364.5	6850.43	52734.1	80531.3	59958.1	-1.73848	0.0537128	1.3532	unchanged	0.315667	0.401342	0.532887	unchanged	2.05415	0.0111792	1.17316	up	C19H20O2	Others	Ketone compounds	--	--	--	--	--	--	--	--	--	--	--	--	--
meta_1152	Icariside B2	3.2972e+06	4.07955e+06	4.89283e+06	4.52289e+06	5.70839e+06	3.10418e+06	2.41587e+06	2.28481e+06	1.99827e+06	0.120182	0.711839	0.351097	unchanged	-0.87308	0.0482537	1.1099	down	-0.993261	0.0952213	1.04831	unchanged	C19H30O8	Others	Ketone compounds	--	--	--	--	--	--	--	--	--	--	--	--	--
meta_13	Isonicotinic acid	745197	740049	707608	631591	658769	442952	2.55632e+06	2.14143e+06	2.6689e+06	-0.339279	0.148932	1.20574	unchanged	1.7482	0.0082702	1.22643	up	2.08748	0.00271897	1.25232	up	C6H5NO2	Others	Vitamin	C07446	--	--	--	--	--	HMDB0060665	55-22-1	Organic compounds	Organoheterocyclic compounds	Pyridines and derivatives	Pyridinecarboxylic acids and derivatives	Animals
meta_18	N-(beta-D-Glucosyl)nicotinate	3.63303e+06	3.87289e+06	3.74392e+06	5.18592e+06	4.6185e+06	3.68198e+06	3.12182e+07	2.52007e+07	2.71664e+07	0.2616	0.229155	1.04386	unchanged	2.89334	0.00529903	1.23436	up	2.63174	0.00383036	1.25841	up	C12H15NO7	Others	Vitamin	--	--	--	--	--	--	--	--	--	--	--	--	--
meta_30	Pyridoxal	292398	140030	116997	56222.7	51859.3	46689.3	71015.1	81808.3	68683.1	-1.82779	0.138989	1.25164	unchanged	-1.31058	0.184763	0.877889	unchanged	0.517212	0.0139291	1.1658	up	C8H9NO3	Others	Vitamin	C00250	Vitamin B6 metabolism(ko00750);;Metabolic pathways(ko01100);;Biosynthesis of cofactors(ko01240)	--	--	--	--	HMDB0001545	66-72-8	Organic compounds	Organoheterocyclic compounds	Pyridines and derivatives	Pyridine carboxaldehydes	Microbe,Animals,Plants
meta_34	Pyridoxine	510025	451028	421056	296754	291013	210546	684566	581545	736656	-0.791846	0.00706946	1.5228	down	0.535123	0.0261059	1.11218	up	1.32697	0.0034436	1.23086	up	C8H11NO3	Others	Vitamin	--	--	--	--	--	--	--	--	--	--	--	--	--
meta_94	Nicotinic acid (Vitamin B3)	652616	639903	651571	519369	459201	361434	2.63603e+06	1.96182e+06	2.36914e+06	-0.536857	0.0474705	1.49915	down	1.84144	0.0134029	1.21467	up	2.3783	0.008034	1.24529	up	C6H5NO2	Others	Vitamin	--	--	--	--	--	--	--	--	--	--	--	--	--
meta_119	Nicotinamide	980931	901761	901156	1.04305e+06	894705	682143	1.49223e+06	1.39869e+06	1.5738e+06	-0.0875705	0.658117	0.417452	unchanged	0.681489	0.00218775	1.22248	up	0.76906	0.0145574	1.19119	up	C6H6N2O	Others	Vitamin	C00153	Nicotinate and nicotinamide metabolism(ko00760);;Metabolic pathways(ko01100);;Biosynthesis of cofactors(ko01240)	--	--	--	--	HMDB0001406	98-92-0	Organic compounds	Organoheterocyclic compounds	Pyridines and derivatives	Pyridinecarboxylic acids and derivatives	Microbe,Animals,Plants
meta_124	Phylloquinone (Vitamin K1)	3042.68	3344.76	4513.39	2993.7	3282.68	5381.48	3646.02	6005.99	2614.38	0.0968645	0.790626	0.221742	unchanged	0.170272	0.708824	0.253719	unchanged	0.0734078	0.879968	0.102701	unchanged	C31H46O2	Others	Vitamin	--	--	--	--	--	--	--	--	--	--	--	--	--
meta_148	4-Oxoretinol	11913	12207.4	9573.13	10636.4	14719.5	10852.7	797.372	3475.8	1284.73	0.103857	0.62591	0.48956	unchanged	-2.59986	0.00132217	1.2104	down	-2.70372	0.0051566	1.21788	down	C20H28O2	Others	Vitamin	C16683	--	--	--	--	--	HMDB0012329	62702-55-0	Organic compounds	Lipids and lipid-like molecules	Prenol lipids	Retinoids	Animals
meta_152	Thiamine (Vitamin B1)	251570	132000	33625.6	41384.2	57783.2	40928.9	17455.6	6554	16975.1	-1.5743	0.279886	0.950559	unchanged	-3.34757	0.184487	0.879387	unchanged	-1.77326	0.0111696	1.18289	down	C12H17N4OS+	Others	Vitamin	--	--	--	--	--	--	--	--	--	--	--	--	--
meta_270	Pyridoxine-5'-O-glucoside	965177	1.0585e+06	823734	414909	589949	311075	568387	387553	467591	-1.11356	0.00926923	1.49621	down	-1.00018	0.00635443	1.17333	down	0.113386	0.732677	0.232562	unchanged	C14H21NO8	Others	Vitamin	--	--	--	--	--	--	--	--	--	--	--	--	--
meta_477	Erythorbic Acid; Isoascorbic Acid	363283	399302	453474	396188	373965	345588	502281	608293	528116	-0.12421	0.343363	0.820788	unchanged	0.430331	0.02861	1.07673	up	0.554541	0.0183532	1.18134	up	C6H8O6	Others	Vitamin	--	--	--	--	--	--	--	--	--	--	--	--	--
meta_516	4-Pyridoxic acid	139865	129027	146472	128109	134938	84681.9	62042.1	52561.6	55571.8	-0.256415	0.286065	0.91216	unchanged	-1.28735	0.000642023	1.23536	down	-1.03094	0.0598979	1.12059	unchanged	C8H9NO4	Others	Vitamin	C00847	Vitamin B6 metabolism(ko00750);;Metabolic pathways(ko01100)	--	--	--	--	HMDB0000017	82-82-6	Organic compounds	Organoheterocyclic compounds	Pyridines and derivatives	Pyridinecarboxylic acids and derivatives	Animals
meta_617	Nicotinate D-ribonucleoside	4.03467e+06	4.64864e+06	5.38521e+06	5.08932e+06	4.22851e+06	3.6485e+06	1.62874e+06	1.22907e+06	1.29718e+06	-0.1177	0.556038	0.535501	unchanged	-1.75956	0.00861305	1.21116	down	-1.64186	0.01393	1.22103	down	C11H14NO6+	Others	Vitamin	--	--	--	--	--	--	--	--	--	--	--	--	--
meta_619	Menatetrenone (Vitamin K2)	70676.8	84425.2	86836.1	69380.4	71458.6	80288.1	311442	212362	184834	-0.129762	0.323745	0.825562	unchanged	1.55041	0.0537638	1.11653	unchanged	1.68017	0.050686	1.15055	unchanged	C31H40O2	Others	Vitamin	--	--	--	--	--	--	--	--	--	--	--	--	--
meta_801	Dehydroascorbic acid	698766	639152	416410	547374	551107	637131	273455	538193	419882	-0.0154739	0.950407	0.0420635	unchanged	-0.510466	0.205461	0.752774	unchanged	-0.494992	0.147771	0.911574	unchanged	C6H6O6	Others	Vitamin	C05422	Ascorbate and aldarate metabolism(ko00053);;Glutathione metabolism(ko00480);;Metabolic pathways(ko01100)	--	--	--	--	HMDB0001264	490-83-5	Organic compounds	Organoheterocyclic compounds	Lactones	Gamma butyrolactones	Animals,Plants
meta_906	Biotin	339253	330023	342794	362679	328496	185475	157876	159445	227526	-0.207238	0.493259	0.631266	unchanged	-0.893387	0.018802	1.19558	down	-0.686149	0.167573	0.871662	unchanged	C10H16N2O3S	Others	Vitamin	--	--	--	--	--	--	--	--	--	--	--	--	--
meta_1031	D-Pantothenic Acid	8.415e+06	8.28012e+06	8.24449e+06	8.08791e+06	8.82737e+06	9.77613e+06	3.32023e+06	4.98557e+06	4.51107e+06	0.0979368	0.354352	0.857461	unchanged	-0.960395	0.0139321	1.21131	down	-1.05833	0.00266108	1.21961	down	C9H17NO5	Others	Vitamin	--	--	--	--	--	--	HMDB0250782	--	Organic compounds	Organic acids and derivatives	Carboxylic acids and derivatives	Amino acids, peptides, and analogues	Animals
meta_1162	L-Ascorbic acid (Vitamin C)	518026	440157	343945	1.23408e+06	1.75407e+06	1.81982e+06	1.95859e+06	5.20724e+06	5.58798e+06	1.88456	0.0184855	1.57646	up	3.29198	0.0799366	1.06829	unchanged	1.40743	0.144913	0.955823	unchanged	C6H8O6	Others	Vitamin	--	--	--	--	--	--	--	--	--	--	--	--	--
meta_1175	Riboflavin (Vitamin B2)	66762.3	39379.9	132429	82113.7	54101	23193	41823.1	44824.8	63771.8	-0.581698	0.470011	0.643711	unchanged	-0.665425	0.399875	0.572387	unchanged	-0.0837279	0.882009	0.103984	unchanged	C17H20N4O6	Others	Vitamin	--	--	--	--	--	--	--	--	--	--	--	--	--
meta_1051	Procyanidin B2	2.14454e+06	2.49481e+06	2.21742e+06	1.97408e+06	1.77078e+06	1.96856e+06	664991	785587	851594	-0.263178	0.0487608	1.38743	down	-1.57453	0.00109541	1.2325	down	-1.31136	0.000242535	1.25932	down	C30H26O12	Tannins	Proanthocyanidins	C17639	--	LMPK12030002	Polyketides [PK]	Flavonoids [PK12]	Proanthocyanidins [PK1203]	HMDB0033973	29106-49-8	Organic compounds	Phenylpropanoids and polyketides	Flavonoids	Biflavonoids and polyflavonoids	Animals
meta_1092	Procyanidin B3	1.48468e+06	1.88301e+06	1.46021e+06	1.53788e+06	1.33937e+06	1.29396e+06	604020	512268	696045	-0.210929	0.252876	0.954219	unchanged	-1.41355	0.0101095	1.19776	down	-1.20262	0.00160167	1.24044	down	C30H26O12	Tannins	Proanthocyanidins	C10209	--	LMPK12030003	Polyketides [PK]	Flavonoids [PK12]	Proanthocyanidins [PK1203]	HMDB0033974	23567-23-9	Organic compounds	Phenylpropanoids and polyketides	Flavonoids	Biflavonoids and polyflavonoids	Animals
meta_1147	Procyanidin B1	1.58083e+06	1.68966e+06	1.68988e+06	1.52352e+06	1.53086e+06	1.77902e+06	706984	721217	644795	-0.0374088	0.678069	0.38273	unchanged	-1.25873	7.9816e-05	1.24273	down	-1.22132	0.00527275	1.2514	down	C30H26O12	Tannins	Proanthocyanidins	C10221	--	LMPK12030001	Polyketides [PK]	Flavonoids [PK12]	Proanthocyanidins [PK1203]	HMDB0029754	20315-25-7	Organic compounds	Phenylpropanoids and polyketides	Flavonoids	Biflavonoids and polyflavonoids	Animals
meta_1189	Procyanidin C2	86247.2	89126.7	89188	76892.7	92884.7	98020.5	12711.7	19625.3	12763.8	0.0175391	0.881693	0.178348	unchanged	-2.55238	0.000187846	1.2448	down	-2.56992	0.00346418	1.25295	down	C45H38O18	Tannins	Proanthocyanidins	--	--	--	--	--	--	--	--	--	--	--	--	--
meta_1259	Procyanidin C1	13824	9261.65	11913.4	12732.6	15617.3	12439.1	5410.74	5046.83	8683.11	0.220864	0.315332	0.856408	unchanged	-0.870673	0.0405093	1.03916	down	-1.09154	0.00975276	1.17153	down	C45H38O18	Tannins	Proanthocyanidins	C17624	--	--	--	--	--	HMDB0038370	37064-30-5	Organic compounds	Phenylpropanoids and polyketides	Flavonoids	Biflavonoids and polyflavonoids	Animals
meta_68	Trigonelline	1.01029e+07	1.03402e+07	1.10157e+07	8.67928e+06	8.29392e+06	6.24673e+06	4.03776e+06	3.88958e+06	4.00523e+06	-0.438099	0.0544909	1.41999	unchanged	-1.39856	0.00138109	1.24325	down	-0.960459	0.0375591	1.18181	down	C7H7NO2	Alkaloids	Pyridine alkaloids	C01004	Nicotinate and nicotinamide metabolism(ko00760)	--	--	--	--	HMDB0000875	535-83-1	Organic compounds	Alkaloids and derivatives	_	_	Animals,Plants
meta_203	3-Carbamyl-1-methylpyridinium;(1-Methylnicotinamide)	9.8819e+06	9.64134e+06	1.10261e+07	8.73883e+06	8.28851e+06	7.81674e+06	3.48916e+06	3.83684e+06	3.12638e+06	-0.298239	0.0267689	1.46427	down	-1.54731	0.000954972	1.23537	down	-1.24907	0.000207289	1.2614	down	C7H9N2O	Alkaloids	Pyridine alkaloids	--	--	--	--	--	--	--	--	--	--	--	--	--
meta_235	3-pyridine-methanol-O-β-D-glucopyranosyl	1.12946e+06	1.12774e+06	952049	440536	385910	334038	323776	345030	396292	-1.46751	0.00191499	1.6109	down	-1.59125	0.0030816	1.22902	down	-0.12374	0.449796	0.497111	unchanged	C12H17NO6	Alkaloids	Pyridine alkaloids	--	--	--	--	--	--	--	--	--	--	--	--	--
meta_946	Anabasine-glucoside	32933.5	32518.9	52705	18077.2	30224.8	38415.2	22622	59412.4	27515.9	-0.446319	0.305278	0.825869	unchanged	-0.109117	0.842461	0.13276	unchanged	0.337202	0.598518	0.359038	unchanged	C16H24O5N2	Alkaloids	Pyridine alkaloids	--	--	--	--	--	--	--	--	--	--	--	--	--
meta_1174	Gentianamine	23233	39226.2	27522.7	28150.4	17914.9	25595.9	16084.9	15030.4	6774.31	-0.328441	0.352608	0.80837	unchanged	-1.24783	0.0466755	1.04789	down	-0.919391	0.0574433	1.01612	unchanged	C11H11NO3	Alkaloids	Pyridine alkaloids	--	--	--	--	--	--	--	--	--	--	--	--	--
meta_155	Pterolactam	328625	287470	357805	355715	358873	424324	2.03115e+07	1.87404e+07	1.74918e+07	0.225812	0.143957	1.09224	unchanged	5.85945	0.0019232	1.24292	up	5.63364	0.00193249	1.26874	up	C5H9NO2	Alkaloids	Pyrrole alkaloids	--	--	--	--	--	--	HMDB0034208	38072-88-7	Organic compounds	Organoheterocyclic compounds	Pyrrolidines	Pyrrolidones	Animals
meta_428	Methyl L-pyroglutamate	512629	285972	266284	408227	448241	354684	185142	137364	143807	0.185683	0.608584	0.482754	unchanged	-1.19133	0.122955	0.97127	unchanged	-1.37701	0.00352074	1.23575	down	C6H9NO3	Alkaloids	Pyrrole alkaloids	--	--	--	--	--	--	--	--	--	--	--	--	--
meta_131	1-O-p-Coumaroyllysine	641340	580613	767995	588295	465510	343249	74296.4	38700.6	37480.4	-0.510343	0.0963891	1.23607	unchanged	-3.72511	0.00604268	1.22706	down	-3.21477	0.0250272	1.204	down	C15H20N2O4	Alkaloids	Phenolamine	--	--	--	--	--	--	--	--	--	--	--	--	--
meta_205	Hordenine	213624	38105.8	32542.6	47359.9	54760.6	29236.9	19244	18695.2	16431.4	-1.11378	0.482214	0.629175	unchanged	-2.38638	0.326379	0.675714	unchanged	-1.2726	0.0754841	1.09462	unchanged	C10H15NO	Alkaloids	Phenolamine	C06199	Tyrosine metabolism(ko00350);;Metabolic pathways(ko01100)	--	--	--	--	HMDB0004366	539-15-1	Organic compounds	Benzenoids	Benzene and substituted derivatives	Phenethylamines	Animals,Plants
meta_218	1-O-Caffeoyllysine	106248	88398.6	110525	67424.6	76882.9	46677.6	33755.2	30014.5	39546.7	-0.676162	0.030444	1.4051	down	-1.56255	0.00439838	1.2192	down	-0.88639	0.0708354	1.073	unchanged	C15H20N2O5	Alkaloids	Phenolamine	--	--	--	--	--	--	--	--	--	--	--	--	--
meta_232	Salicylamide	726709	910612	817707	911647	893447	479930	210529	240415	265949	-0.10353	0.735778	0.295651	unchanged	-1.77591	0.00497262	1.22554	down	-1.67238	0.063885	1.11939	unchanged	C7H7NO2	Alkaloids	Phenolamine	--	--	--	--	--	--	HMDB0015687	65-45-2	Organic compounds	Benzenoids	Phenols	1-hydroxy-4-unsubstituted benzenoids	Microbe,Animals
meta_264	N-Monocinnamoylputrescine	224929	159826	890292	130684	578880	351093	127179	197772	196171	-0.265593	0.805577	0.199543	unchanged	-1.29086	0.394252	0.589033	unchanged	-1.02527	0.297773	0.71847	unchanged	C13H18N2O	Alkaloids	Phenolamine	--	--	--	--	--	--	--	--	--	--	--	--	--
meta_327	N-(2-Hydroxy-4-methoxyphenyl)acetamide	2.03062e+06	1.34451e+06	1.55442e+06	1.70597e+06	2.5467e+06	1.84128e+06	1.05908e+07	7.58248e+06	8.84421e+06	0.30592	0.308799	0.882147	unchanged	2.45436	0.0105921	1.21222	up	2.14844	0.0102624	1.23245	up	C9H11NO3	Alkaloids	Phenolamine	--	--	--	--	--	--	--	--	--	--	--	--	--
meta_398	1-O-Feruloyllysine	316505	398702	734008	580671	570915	346945	135428	157201	43190.8	0.0482783	0.918455	0.0795453	unchanged	-2.10951	0.0917422	1.01562	unchanged	-2.15779	0.0221626	1.16872	down	C16H22N2O5	Alkaloids	Phenolamine	--	--	--	--	--	--	--	--	--	--	--	--	--
meta_474	N-(gamma-L-glutamyl)tyramine O-glucoside	64875.3	60012.2	52858.6	40670.3	57808.7	41232.3	26918.3	23154.7	32761.2	-0.347369	0.141732	1.08763	unchanged	-1.10152	0.00250437	1.20082	down	-0.754149	0.05846	1.0616	unchanged	C19H28N2O9	Alkaloids	Phenolamine	--	--	--	--	--	--	--	--	--	--	--	--	--
meta_515	Dhurrin	5.3988e+06	6.17661e+06	7.6397e+06	6.10307e+06	6.23089e+06	4.81535e+06	1.61722e+06	1.4369e+06	1.50756e+06	-0.16409	0.442299	0.655147	unchanged	-2.07461	0.017109	1.20467	down	-1.91051	0.0106179	1.24471	down	C14H17NO7	Alkaloids	Phenolamine	--	--	--	--	--	--	--	--	--	--	--	--	--
meta_606	Candicine	63817.2	75820.4	57870.8	124503	134483	78538.3	70766.8	48322.9	66982.4	0.773074	0.102936	1.31551	unchanged	-0.086053	0.685979	0.267403	unchanged	-0.859127	0.0838547	1.02584	unchanged	C11H18NO+	Alkaloids	Phenolamine	C10575	--	--	--	--	--	HMDB0303388	--	Organic compounds	Benzenoids	Benzene and substituted derivatives	Phenethylamines	Animals,Plants
meta_915	Cimicifugamide	95284.3	78067.6	117904	82832.1	94134.7	69722.9	51476.9	50873	54780.6	-0.239592	0.34527	0.782836	unchanged	-0.890326	0.0590859	1.10744	unchanged	-0.650734	0.0479084	1.14833	down	C25H31NO10	Alkaloids	Phenolamine	--	--	--	--	--	--	--	--	--	--	--	--	--
meta_983	2-(D-Glucosyloxy)-4-hydroxybenzeneacetonitrile	58535.1	48803.5	59845.3	68818.6	56053.9	80107.7	28673.4	39429.6	31198.7	0.294049	0.205133	0.997449	unchanged	-0.751545	0.00906744	1.1497	down	-1.04559	0.0219303	1.16792	down	C14H17NO7	Alkaloids	Phenolamine	--	--	--	--	--	--	--	--	--	--	--	--	--
meta_1165	4-Hydroxymandelonitrile	3.66947e+06	2.96839e+06	2.73868e+06	1.7483e+06	1.16517e+06	750608	5.91403e+06	4.46135e+06	6.05249e+06	-1.3556	0.0091331	1.51744	down	0.809019	0.0253892	1.11828	up	2.16462	0.0044494	1.22797	up	C8H7NO2	Alkaloids	Phenolamine	C03742	Cyanoamino acid metabolism(ko00460);;Metabolic pathways(ko01100);;Biosynthesis of secondary metabolites(ko01110)	--	--	--	--	HMDB0060318	71807-09-5	Organic compounds	Benzenoids	Phenols	1-hydroxy-2-unsubstituted benzenoids	Animals
meta_1233	N-Feruloylputrescine	209592	177706	258523	214079	158086	196446	54416.3	35177.3	31615.5	-0.183692	0.426386	0.721006	unchanged	-2.41364	0.0120263	1.20127	down	-2.22994	0.00530835	1.23834	down	C14H20N2O3	Alkaloids	Phenolamine	C10497	--	--	--	--	--	HMDB0033463	501-13-3	Organic compounds	Phenylpropanoids and polyketides	Cinnamic acids and derivatives	Hydroxycinnamic acids and derivatives	Animals
meta_43	6-Deoxyfagomine	1.88411e+06	1.50365e+06	1.30974e+06	1.51728e+06	1.86288e+06	1.35134e+06	1.1252e+07	1.14936e+07	9.70635e+06	0.0104058	0.962465	0.0891114	unchanged	2.78834	0.00189004	1.23795	up	2.77793	0.00215013	1.26379	up	C6H13NO2	Alkaloids	Piperidine alkaloids	--	--	--	--	--	--	HMDB0036382	197449-09-5	Organic compounds	Organoheterocyclic compounds	Piperidines	_	Animals
meta_160	Guvacoline	424787	508746	577082	503944	512256	507007	547273	592275	490675	0.0119773	0.93281	0.0660692	unchanged	0.109934	0.499082	0.439966	unchanged	0.0979565	0.348629	0.659184	unchanged	C7H11NO2	Alkaloids	Piperidine alkaloids	C16821	--	--	--	--	--	--	--	--	--	--	--	--
meta_329	N-Hydroxypipecolic acid	265597	146318	297575	41604.4	94105.1	198526	87604.8	246483	43793	-1.08592	0.1273	1.13643	unchanged	-0.908853	0.229285	0.72764	unchanged	0.177066	0.859903	0.120054	unchanged	C6H11NO3	Alkaloids	Piperidine alkaloids	--	--	--	--	--	--	--	--	--	--	--	--	--
meta_836	Narciclasine 4-Glucopyranoside	31921.8	29148.8	27742	35351.2	13208.4	17324.5	941678	968577	1.23004e+06	-0.430835	0.377857	0.846307	unchanged	5.14399	0.00806701	1.22777	up	5.57483	0.00769739	1.25352	up	C20H23NO12	Alkaloids	Piperidine alkaloids	--	--	--	--	--	--	--	--	--	--	--	--	--
meta_3	Lochrovicine	258154	242295	948814	725483	695097	408137	246402	252871	358031	0.335512	0.655733	0.382624	unchanged	-0.75744	0.487078	0.481701	unchanged	-1.09295	0.0716576	1.06149	unchanged	C20H22N2O3	Alkaloids	Alkaloids	--	--	--	--	--	--	--	--	--	--	--	--	--
meta_26	Stearamide	11845.6	10177.5	15835.8	28431.7	34041.9	67444.8	73253.9	53632.6	39021.3	1.7789	0.125377	1.27859	unchanged	2.13167	0.0464839	1.12862	up	0.352777	0.489149	0.454557	unchanged	C18H37NO	Alkaloids	Alkaloids	C13846	--	LMFA08010003	Fatty Acyls [FA]	Fatty amides [FA08]	Primary amides [FA0801]	HMDB0034146	124-26-5	Organic compounds	Organic acids and derivatives	Carboximidic acids and derivatives	Carboximidic acids	Animals,Plants
meta_84	Betaine	4.96088e+06	5.07864e+06	5.58705e+06	4.43178e+06	4.23187e+06	4.69165e+06	1.89172e+06	1.71384e+06	1.62596e+06	-0.22659	0.037491	1.41723	down	-1.5787	0.000935241	1.2389	down	-1.35211	0.000256879	1.26551	down	C5H11NO2	Alkaloids	Alkaloids	--	--	--	--	--	--	--	--	--	--	--	--	--
meta_90	N-Benzylmethylene isomethylamine	1.29054e+06	1.13156e+06	1.20918e+06	1.17557e+06	1.21658e+06	716780	3.11243e+06	3.10025e+06	3.66993e+06	-0.224062	0.392364	0.745578	unchanged	1.44441	0.00567508	1.22672	up	1.66847	0.000890422	1.24426	up	C8H9N	Alkaloids	Alkaloids	--	--	--	--	--	--	--	--	--	--	--	--	--
meta_146	alanine betaine	9.3814e+06	1.0615e+07	1.09109e+07	9.47146e+06	7.95364e+06	8.3333e+06	4.2259e+07	3.54341e+07	3.30996e+07	-0.262905	0.058505	1.33907	unchanged	1.84184	0.00895062	1.22119	up	2.10475	0.00792554	1.24976	up	C5H11NO2	Alkaloids	Alkaloids	--	--	--	--	--	--	--	--	--	--	--	--	--
meta_153	L-Tyramine	4.49343e+07	5.87862e+07	5.81241e+07	4.48194e+07	4.98232e+07	2.90982e+07	1.25423e+07	1.10901e+07	1.15817e+07	-0.387289	0.181491	1.03145	unchanged	-2.20038	0.0107016	1.22	down	-1.81309	0.0414038	1.17249	down	C8H11NO	Alkaloids	Alkaloids	--	--	--	--	--	--	--	--	--	--	--	--	--
meta_162	4,5,6-Trihydroxy-2-cyclohexen-1-ylideneacetonitrile	129157	127442	145518	123717	145629	99892.7	443996	367025	501337	-0.12306	0.507074	0.552619	unchanged	1.70648	0.0144975	1.20761	up	1.82954	0.00903972	1.23229	up	C8H9NO3	Alkaloids	Alkaloids	--	--	--	--	--	--	--	--	--	--	--	--	--
meta_167	Lumichrome	72221.7	63446.2	48309.5	63217.7	70784.7	58486.4	108103	92140.3	97079.4	0.0652452	0.741821	0.330889	unchanged	0.692503	0.014714	1.13931	up	0.627258	0.00513073	1.20634	up	C12H10N4O2	Alkaloids	Alkaloids	C01727	Riboflavin metabolism(ko00740)	--	--	--	--	HMDB0254199	--	Organic compounds	Organoheterocyclic compounds	Pteridines and derivatives	Alloxazines and isoalloxazines	Animals,Plants,Microbe
meta_173	3-amino-2-naphthoic acid	1.27291e+06	1.41113e+06	1.15943e+06	1.61209e+06	1.47316e+06	917311	2.39052e+06	2.22909e+06	2.59694e+06	0.0585161	0.831411	0.195523	unchanged	0.908904	0.00163618	1.21599	up	0.850388	0.0211486	1.16434	up	C11H9O2N	Alkaloids	Alkaloids	--	--	--	--	--	--	--	--	--	--	--	--	--
meta_181	Agmatine	61563.5	68779.1	79859	62790.7	58048.9	51243.3	68015.1	67698	57715.8	-0.28867	0.126439	1.18414	unchanged	-0.119971	0.433582	0.505605	unchanged	0.168699	0.209343	0.762296	unchanged	C5H14N4	Alkaloids	Alkaloids	C00179	Arginine and proline metabolism(ko00330);;Metabolic pathways(ko01100)	--	--	--	--	HMDB0001432	306-60-5	Organic compounds	Organic nitrogen compounds	Organonitrogen compounds	Guanidines	Animals,Plants
meta_199	N-Oleoylethanolamine	74102.4	46625.3	45866.5	77422.9	117524	83732.9	171576	112559	133362	0.742272	0.079132	1.30247	unchanged	1.32543	0.022663	1.12935	up	0.583154	0.102388	0.93736	unchanged	C20H39NO2	Alkaloids	Alkaloids	C20792	--	LMFA08040015	Fatty Acyls [FA]	Fatty amides [FA08]	N-acyl ethanolamines (endocannabinoids) [FA0804]	HMDB0002088	111-58-0	Organic compounds	Organic nitrogen compounds	Organonitrogen compounds	Amines	Animals
meta_208	4-puinazolinone	117838	121772	167064	151189	143208	124105	104848	41206.6	80549.5	0.0413614	0.838351	0.161107	unchanged	-0.843697	0.0709604	0.969196	unchanged	-0.885058	0.0577482	1.07678	unchanged	C8H6N2O	Alkaloids	Alkaloids	--	--	--	--	--	--	--	--	--	--	--	--	--
meta_223	Daminozide	1.0385e+06	1.23992e+06	1.6773e+06	1.48858e+06	1.24021e+06	1.4724e+06	332161	251452	838001	0.0868589	0.719106	0.279084	unchanged	-1.47641	0.0326202	1.05919	down	-1.56327	0.0232047	1.16919	down	C6H12N2O3	Alkaloids	Alkaloids	C10996	--	--	--	--	--	HMDB0250838	1596-84-5	Organic compounds	Lipids and lipid-like molecules	Fatty Acyls	Fatty acids and conjugates	Animals
meta_230	Zarzissine	1.87602e+06	387883	186173	128495	126559	108925	276151	256848	316467	-2.7509	0.32184	0.887224	unchanged	-1.5282	0.422172	0.558209	unchanged	1.2227	0.00631586	1.24118	up	C5H5N5	Alkaloids	Alkaloids	--	--	--	--	--	--	--	--	--	--	--	--	--
meta_418	DL-2-Aminoadipic acid	647086	820358	781627	666453	640485	651031	1.20594e+06	1.13951e+06	995152	-0.199971	0.203828	1.12027	unchanged	0.57078	0.0118077	1.13887	up	0.770751	0.0166123	1.22902	up	C6H11NO4	Alkaloids	Alkaloids	C00956	--	LMFA01170098	Fatty Acyls [FA]	Fatty Acids and Conjugates [FA01]	Dicarboxylic acids [FA0117]	HMDB0302754	1118-90-7	Organic compounds	Organic acids and derivatives	Carboxylic acids and derivatives	Amino acids, peptides, and analogues	Animals
meta_423	octadecanoic acid pyrrolidide	91010.6	65406.8	309328	282923	114694	1.25273e+06	213553	113625	103260	1.82515	0.381792	0.762901	unchanged	-0.113737	0.89926	0.0862084	unchanged	-1.93889	0.370136	0.631232	unchanged	C22H43NO	Alkaloids	Alkaloids	--	--	--	--	--	--	--	--	--	--	--	--	--
meta_443	10-Formyltetrahydrofolic Acid	2.76126e+06	3.17814e+06	2.59618e+06	2.05349e+06	1.91619e+06	1.24477e+06	813429	988978	1.12573e+06	-0.710976	0.0267664	1.43564	down	-1.54351	0.00237334	1.22139	down	-0.832532	0.0790456	1.04485	unchanged	C20H23N7O7	Alkaloids	Alkaloids	C00234	--	--	--	--	--	HMDB0000972	2800-34-2	Organic compounds	Organoheterocyclic compounds	Pteridines and derivatives	Pterins and derivatives	Microbe,Animals
meta_458	naphthisoxazol A	1.27102e+06	1.33924e+06	1.24127e+06	1.31737e+06	1.53437e+06	937238	2.28019e+06	2.39273e+06	2.69749e+06	-0.0236256	0.916432	0.0588243	unchanged	0.936311	0.00837262	1.21901	up	0.959937	0.00681996	1.19872	up	C11H9NO2	Alkaloids	Alkaloids	--	--	--	--	--	--	--	--	--	--	--	--	--
meta_483	Choline	8.37864e+06	8.32793e+06	8.24737e+06	5.45549e+06	3.65641e+06	3.61615e+06	1.18413e+06	848686	879078	-0.971256	0.0210883	1.58867	down	-3.09924	4.26927e-05	1.24716	down	-2.12798	0.0295105	1.19223	down	C5H14NO+	Alkaloids	Alkaloids	--	--	--	--	--	--	--	--	--	--	--	--	--
meta_494	Laurocapram	16833.6	13330.6	16304.4	19752.2	15521.1	17149.9	19405	17444.5	15856.6	0.173953	0.295023	0.800737	unchanged	0.181713	0.237503	0.711755	unchanged	0.00776033	0.956037	0.0368826	unchanged	C18H35NO	Alkaloids	Alkaloids	--	--	--	--	--	--	HMDB0253992	--	Organic compounds	Organoheterocyclic compounds	Lactams	Caprolactams	Animals
meta_497	O-Acetyl-L-carnitine	2.1215e+06	2.81657e+06	2.80935e+06	3.35391e+06	3.63791e+06	4.24439e+06	1.76069e+06	1.66784e+06	1.3854e+06	0.536366	0.0298985	1.40819	up	-0.686505	0.0335872	1.10483	down	-1.22287	0.00690184	1.23049	down	C9H17NO4	Alkaloids	Alkaloids	--	--	--	--	--	--	--	--	--	--	--	--	--
meta_539	N-benzylformamide	177815	191668	142424	198453	210942	201803	895024	882070	807378	0.255757	0.145512	1.23498	unchanged	2.33591	0.00017181	1.24276	up	2.08016	0.00145255	1.26924	up	C8H9NO	Alkaloids	Alkaloids	C15561	--	--	--	--	--	HMDB0304423	6343-54-0	Organic compounds	Benzenoids	Benzene and substituted derivatives	_	Animals
meta_555	Pseudoephedrine	103987	83625.4	93994.5	100198	82335.8	51252.4	257062	251023	296934	-0.268489	0.387121	0.764065	unchanged	1.51534	0.0026348	1.2283	up	1.78383	0.000719378	1.24564	up	C10H15NO	Alkaloids	Alkaloids	C02765	Biosynthesis of various alkaloids(ko00996);;Metabolic pathways(ko01100)	--	--	--	--	HMDB0001943	90-82-4	Organic compounds	Benzenoids	Benzene and substituted derivatives	Phenylpropanes	Animals
meta_563	octadecadienoic acid amide	151260	117053	141749	140964	114562	123256	168734	188308	173676	-0.114477	0.464551	0.658926	unchanged	0.372101	0.0380145	1.07729	up	0.486578	0.00790964	1.18854	up	C18H33NO	Alkaloids	Alkaloids	--	--	--	--	--	--	--	--	--	--	--	--	--
meta_587	N-Acetylcadaverine	550925	583135	703710	559056	557273	502522	566356	667375	499204	-0.182986	0.253405	0.977788	unchanged	-0.0847387	0.631847	0.312239	unchanged	0.0982472	0.527647	0.435367	unchanged	C7H16N2O	Alkaloids	Alkaloids	--	--	--	--	--	--	HMDB0002284	32343-73-0	Organic compounds	Organic acids and derivatives	Carboxylic acids and derivatives	Carboxylic acid derivatives	Animals
meta_598	Dendrocrepine	751874	629981	474393	523949	647033	842622	480649	751379	585244	0.11739	0.691478	0.366194	unchanged	-0.0306141	0.913647	0.0712999	unchanged	-0.148005	0.620104	0.330407	unchanged	C33H44N2O3	Alkaloids	Alkaloids	--	--	--	--	--	--	--	--	--	--	--	--	--
meta_611	m-Aminophenylacetylene	62515.4	50946.5	39888.3	44707.7	63076.9	34339.9	93896.9	66273.1	110460	-0.109675	0.743905	0.232611	unchanged	0.819491	0.0744109	1.00294	unchanged	0.929166	0.0588394	1.03459	unchanged	C8H7N	Alkaloids	Alkaloids	--	--	--	--	--	--	--	--	--	--	--	--	--
meta_731	Hexadecyl ethanolamine	5188.67	8583.36	7305.65	21260.2	18940.9	19683.9	87418.2	54718.9	74434.2	1.50648	0.000775481	1.60664	up	3.36105	0.0197033	1.19705	up	1.85457	0.0310097	1.19648	up	C18H39NO	Alkaloids	Alkaloids	--	--	--	--	--	--	--	--	--	--	--	--	--
meta_767	Spermine	2.23572e+07	2.42685e+07	2.52779e+07	3.056e+07	2.79009e+07	3.28291e+07	3.63978e+07	3.37463e+07	2.95067e+07	0.344393	0.0256518	1.43779	up	0.470818	0.0294512	1.12845	up	0.126425	0.327029	0.627454	unchanged	C10H26N4	Alkaloids	Alkaloids	C00750	Arginine and proline metabolism(ko00330);;beta-Alanine metabolism(ko00410);;Glutathione metabolism(ko00480);;Pantothenate and CoA biosynthesis(ko00770);;Metabolic pathways(ko01100);;Biosynthesis of cofactors(ko01240)	--	--	--	--	HMDB0001256	71-44-3	Organic compounds	Organic nitrogen compounds	Organonitrogen compounds	Amines	Microbe,Animals,Plants
meta_776	Azetidine-2-carboxylic acid	244463	178629	207914	188793	149648	150489	228985	170077	230893	-0.368026	0.11818	1.19828	unchanged	-0.00240337	0.990484	0.00837105	unchanged	0.365623	0.130975	0.895243	unchanged	C4H7NO2	Alkaloids	Alkaloids	--	--	--	--	--	--	HMDB0248797	--	Organic compounds	Organoheterocyclic compounds	Azetidines	Azetidinecarboxylic acids or derivatives	Animals
meta_798	Nicotianamine	823936	930281	452422	729501	698121	782880	1.01996e+06	206314	823034	0.00252356	0.993765	0.0184199	unchanged	-0.106714	0.864762	0.115308	unchanged	-0.109237	0.847201	0.138102	unchanged	C12H21N3O6	Alkaloids	Alkaloids	--	--	--	--	--	--	--	--	--	--	--	--	--
meta_813	Tatarine	2.95014e+06	3.3544e+06	2.21943e+06	3.23795e+06	3.47239e+06	2.90341e+06	4.48375e+06	3.95487e+06	3.09168e+06	0.173572	0.401127	0.751405	unchanged	0.435832	0.131326	0.861984	unchanged	0.262259	0.252301	0.750638	unchanged	C15H20N2O6	Alkaloids	Alkaloids	--	--	--	--	--	--	--	--	--	--	--	--	--
meta_850	Spermidine	361862	527485	406539	664792	959133	343743	403164	402646	510261	0.602548	0.334305	0.889028	unchanged	0.0222985	0.918054	0.0681515	unchanged	-0.580249	0.345665	0.65428	unchanged	C7H19N3	Alkaloids	Alkaloids	C00315	Arginine and proline metabolism(ko00330);;beta-Alanine metabolism(ko00410);;Glutathione metabolism(ko00480);;Phenylpropanoid biosynthesis(ko00940);;Metabolic pathways(ko01100);;ABC transporters(ko02010)	--	--	--	--	HMDB0001257	124-20-9	Organic compounds	Organic nitrogen compounds	Organonitrogen compounds	Amines	Microbe,Animals,Plants
meta_960	L-Carnitine	2.37245e+07	2.71479e+07	2.79803e+07	3.18297e+07	3.11901e+07	3.45406e+07	4.47094e+07	3.17915e+07	3.38478e+07	0.307135	0.0217501	1.4378	up	0.484837	0.108696	0.972638	unchanged	0.177702	0.40023	0.583361	unchanged	C7H15NO3	Alkaloids	Alkaloids	--	--	--	--	--	--	--	--	--	--	--	--	--
meta_1293	2(3H)-Benzothiazolone	7951.14	14023.5	5010.62	13418	16321.6	15149.3	7999.98	16854.2	12772.7	0.734187	0.143739	1.22314	unchanged	0.479591	0.390466	0.541291	unchanged	-0.254596	0.448911	0.521794	unchanged	C7H5NOS	Alkaloids	Alkaloids	--	--	--	--	--	--	HMDB0249030	934-34-9	Organic compounds	Organoheterocyclic compounds	Benzothiazoles	_	Animals,Plants
meta_1300	Pantetheine	240352	196770	166872	139380	195568	227706	189574	243365	247358	-0.102287	0.702497	0.294404	unchanged	0.171631	0.420822	0.511397	unchanged	0.273918	0.2916	0.66827	unchanged	C11H22N2O4S	Alkaloids	Alkaloids	C00831	--	--	--	--	--	HMDB0003426	496-65-1	Organic compounds	Organic acids and derivatives	Carboxylic acids and derivatives	Amino acids, peptides, and analogues	Animals
meta_1329	Prunasin	7.66567	8.1976	9.0525	1641.37	3491.1	9287.87	25401.9	23944.6	34484.2	9.17683	0.172624	1.18798	unchanged	11.7162	0.0136471	1.21425	up	2.53937	0.00633523	1.20306	up	C14H17NO6	Alkaloids	Alkaloids	--	--	--	--	--	--	HMDB0035022	138-53-4	Organic compounds	Organic oxygen compounds	Organooxygen compounds	Carbohydrates and carbohydrate conjugates	Animals
meta_21	Triptersinine P	3.30255e+06	2.86283e+06	3.83343e+06	3.87465e+06	4.06555e+06	2.55369e+06	1.83242e+06	1.99867e+06	1.94641e+06	0.0697204	0.783114	0.25159	unchanged	-0.791312	0.0342223	1.1564	down	-0.861032	0.079012	1.0883	unchanged	C36H42N2O12	Alkaloids	Terpenoid alkaloids	--	--	--	--	--	--	--	--	--	--	--	--	--
meta_125	Spiramine N	317764	374111	366384	625644	520474	380930	4.26313e+06	5.64094e+06	6.62795e+06	0.529052	0.151627	1.1849	unchanged	3.9655	0.0171692	1.20585	up	3.43645	0.0174377	1.22785	up	C22H33NO3	Alkaloids	Terpenoid alkaloids	--	--	--	--	--	--	--	--	--	--	--	--	--
meta_1046	Spiramine C	27688.9	38346	49244.3	42414.7	35073.9	7182.2	13163.7	63241.5	30461.8	-0.445196	0.467514	0.634199	unchanged	-0.109316	0.872799	0.108477	unchanged	0.33588	0.706805	0.253749	unchanged	C22H31NO3	Alkaloids	Terpenoid alkaloids	--	--	--	--	--	--	--	--	--	--	--	--	--
meta_1244	6-hydroxymethyl-6'-hydroxy-thiobinupharidine	24565	14754.8	10554.9	22365.8	46516.4	24072	10087.4	15789.5	9756.32	0.898213	0.200391	1.08873	unchanged	-0.485086	0.380707	0.572731	unchanged	-1.3833	0.126038	0.97488	unchanged	C31H44N2O4S	Alkaloids	Terpenoid alkaloids	--	--	--	--	--	--	--	--	--	--	--	--	--
meta_98	Indole-3-carboxaldehyde	6.61511e+06	5.14855e+06	5.12862e+06	6.28351e+06	6.35315e+06	3.99415e+06	3.28344e+06	3.53811e+06	2.91691e+06	-0.0225048	0.929713	0.0609655	unchanged	-0.794598	0.028526	1.14206	down	-0.772093	0.0905095	1.04702	unchanged	C9H7NO	Alkaloids	Plumerane	C08493	--	--	--	--	--	HMDB0029737	487-89-8	Organic compounds	Organoheterocyclic compounds	Indoles and derivatives	Indoles	Animals,Plants,Microbe
meta_195	Tryptamine	2.6079e+07	2.96047e+07	3.11207e+07	1.9232e+07	1.72286e+07	1.07552e+07	6.63921e+06	3.48361e+06	5.66602e+06	-0.878497	0.0180849	1.50246	down	-2.45886	0.000492336	1.23424	down	-1.58036	0.0418868	1.13018	down	C10H12N2	Alkaloids	Plumerane	C00398	Tryptophan metabolism(ko00380);;Indole alkaloid biosynthesis(ko00901);;Metabolic pathways(ko01100);;Biosynthesis of secondary metabolites(ko01110)	--	--	--	--	HMDB0000303	61-54-1	Organic compounds	Organoheterocyclic compounds	Indoles and derivatives	Tryptamines and derivatives	Animals,Plants,Microbe
meta_204	1-Methoxy-indole-3-acetamide	3.07874e+06	3.19363e+06	2.79649e+06	3.78182e+06	3.54226e+06	2.2511e+06	5.69256e+06	5.76116e+06	6.13271e+06	0.0783779	0.76005	0.283976	unchanged	0.955469	0.000110201	1.23772	up	0.877091	0.0231843	1.19431	up	C11H12N2O2	Alkaloids	Plumerane	--	--	--	--	--	--	--	--	--	--	--	--	--
meta_277	Angustoline	3.38081e+06	3.38356e+06	2.85342e+06	1.63859e+06	2.15828e+06	1.32968e+06	1.79271e+06	1.54555e+06	1.5748e+06	-0.907717	0.00941374	1.50466	down	-0.969085	0.00527882	1.21176	down	-0.0613679	0.801616	0.176217	unchanged	C20H17N3O2	Alkaloids	Plumerane	--	--	--	--	--	--	--	--	--	--	--	--	--
meta_334	Indole	231096	222709	167790	197821	222881	161150	316243	311483	299321	-0.0953251	0.646615	0.355969	unchanged	0.576665	0.0296996	1.15755	up	0.67199	0.0174794	1.21189	up	C8H7N	Alkaloids	Plumerane	--	--	--	--	--	--	--	--	--	--	--	--	--
meta_414	3-Indoleacrylic acid	1.42246e+06	1.36453e+06	1.12239e+06	1.55826e+06	1.47642e+06	995436	2.57466e+06	2.32045e+06	2.69803e+06	0.0438821	0.851979	0.17601	unchanged	0.957756	0.00121581	1.21452	up	0.913874	0.00760806	1.20217	up	C11H9NO2	Alkaloids	Plumerane	C21283	--	--	--	--	--	HMDB0000734	29953-71-7	Organic compounds	Organoheterocyclic compounds	Indoles and derivatives	Indoles	Animals
meta_976	N,N-Dimethyl-5-methoxytryptamine	45873.7	34237.2	25132.5	37290	36793.4	39392.1	27725.9	31344.3	25982.5	0.108651	0.693496	0.37507	unchanged	-0.307302	0.379601	0.594486	unchanged	-0.415953	0.0132181	1.19325	down	C13H18N2O	Alkaloids	Plumerane	C08309	--	--	--	--	--	HMDB0002004	1019-45-0	Organic compounds	Organoheterocyclic compounds	Indoles and derivatives	Tryptamines and derivatives	Animals,Plants
meta_1056	Indole-3-carboxylic acid	84252.9	57933.1	37743.3	39648.1	29314.5	50930.9	15867.7	21233	32102.2	-0.585676	0.275551	0.921292	unchanged	-1.37853	0.0982889	0.986621	unchanged	-0.79285	0.102682	0.932782	unchanged	C9H7NO2	Alkaloids	Plumerane	C19837	--	--	--	--	--	HMDB0003320	771-50-6	Organic compounds	Organoheterocyclic compounds	Indoles and derivatives	Indolecarboxylic acids and derivatives	Animals,Plants
meta_1195	3-Indolepropionic acid	48042.7	61097.6	50218.9	68723.5	41500.5	47089.8	19332	25458.7	36394	-0.0186368	0.945927	0.115131	unchanged	-0.973003	0.0167245	1.11938	down	-0.954366	0.0720699	1.01281	unchanged	C11H11NO2	Alkaloids	Plumerane	C22236	--	--	--	--	--	HMDB0002302	830-96-6	Organic compounds	Organoheterocyclic compounds	Indoles and derivatives	Indolyl carboxylic acids and derivatives	Animals,Plants
meta_1221	Gramine	161422	114330	72307.4	36013.7	71433.2	64071.1	53573.5	76066.6	82677.7	-1.02097	0.136223	1.16406	unchanged	-0.713109	0.214305	0.797689	unchanged	0.307864	0.386243	0.559201	unchanged	C11H14N2	Alkaloids	Plumerane	C08304	--	--	--	--	--	HMDB0035762	87-52-5	Organic compounds	Organoheterocyclic compounds	Indoles and derivatives	Indoles	Animals,Plants
meta_1231	Betanin (Betanidin-5-O-glucoside)	3.81252e+06	2.92829e+06	2.96913e+06	2.47409e+06	3.08814e+06	3.63078e+06	1.48313e+06	1.57893e+06	2.23012e+06	-0.0789255	0.71646	0.287885	unchanged	-0.875602	0.0179927	1.11391	down	-0.796676	0.0389084	1.07846	down	C24H26N2O13	Alkaloids	Plumerane	--	--	--	--	--	--	--	--	--	--	--	--	--
meta_1294	Serotonin	3.91837e+06	1.16343e+07	3.86315e+06	6.80367e+06	2.99893e+06	3.94954e+06	835854	445510	2.66983e+06	-0.497573	0.55539	0.538422	unchanged	-2.29687	0.17744	0.866785	unchanged	-1.7993	0.0844903	0.987187	unchanged	C10H12N2O	Alkaloids	Plumerane	C00780	Tryptophan metabolism(ko00380);;Metabolic pathways(ko01100);;Biosynthesis of secondary metabolites(ko01110)	--	--	--	--	HMDB0000259	50-67-9	Organic compounds	Organoheterocyclic compounds	Indoles and derivatives	Tryptamines and derivatives	Animals,Plants,Microbe
meta_394	Mansonone Q	353224	341780	405691	710920	658970	540280	1.94957e+06	1.73663e+06	2.15049e+06	0.795288	0.0218176	1.51764	up	2.40674	0.00474371	1.2332	up	1.61145	0.00324763	1.24935	up	C15H20O4	Terpenoids	Sesquiterpenoids	--	--	--	--	--	--	--	--	--	--	--	--	--
meta_457	Costal	388290	478697	398446	690716	738409	353926	400295	272371	363129	0.494716	0.287953	0.952858	unchanged	-0.288894	0.188138	0.783056	unchanged	-0.78361	0.167251	0.892352	unchanged	C15H22O	Terpenoids	Sesquiterpenoids	--	--	--	--	--	--	HMDB0250482	--	Organic compounds	Lipids and lipid-like molecules	Prenol lipids	Sesquiterpenoids	Animals
meta_557	Blumenol B Glucoside	175025	192438	210751	292093	285016	197898	75010.6	82735.9	134513	0.422605	0.152583	1.17602	unchanged	-0.984352	0.0192834	1.13892	down	-1.40696	0.0161227	1.16486	down	C19H32O8	Terpenoids	Sesquiterpenoids	--	--	--	--	--	--	--	--	--	--	--	--	--
meta_47	Geniposide	569874	677247	1.07705e+06	881588	1.02834e+06	658254	276084	361358	298173	0.144035	0.690259	0.353913	unchanged	-1.31273	0.091721	1.03366	unchanged	-1.45676	0.0312599	1.17984	down	C17H24O10	Terpenoids	Monoterpenoids	--	--	--	--	--	--	--	--	--	--	--	--	--
meta_392	Perillyl alcohol	977909	945368	1.37562e+06	1.56987e+06	1.56978e+06	827950	357502	250333	251094	0.266284	0.486543	0.60213	unchanged	-1.94137	0.0220712	1.17724	down	-2.20766	0.0498896	1.14725	down	C10H16O	Terpenoids	Monoterpenoids	C02452	--	--	--	--	--	HMDB0003634	536-59-4	Organic compounds	Lipids and lipid-like molecules	Prenol lipids	Monoterpenoids	Animals,Plants
meta_429	Swertiamarin	442761	476381	762538	1.45846e+06	1.44606e+06	1.06601e+06	2.38624e+06	2.10295e+06	1.84464e+06	1.23943	0.0109455	1.50694	up	1.91317	0.00216771	1.21316	up	0.673745	0.018971	1.13264	up	C16H22O10	Terpenoids	Monoterpenoids	--	--	--	--	--	--	--	--	--	--	--	--	--
meta_541	Vomifoliol	1.24968e+06	1.26982e+06	1.15115e+06	1.03525e+06	1.20042e+06	1.14632e+06	287257	431696	430185	-0.118161	0.194542	0.96724	unchanged	-1.67548	0.000230681	1.23504	down	-1.55732	0.000401894	1.2527	down	C13H20O3	Terpenoids	Monoterpenoids	C04166	--	--	--	--	--	HMDB0303570	--	Organic compounds	Lipids and lipid-like molecules	Prenol lipids	Sesquiterpenoids	Animals
meta_672	Dehydroxysecologanic acid	212029	291540	320806	264259	284533	222130	103495	108397	96514.4	-0.0967167	0.664266	0.376709	unchanged	-1.41847	0.0326703	1.16637	down	-1.32175	0.011726	1.23772	down	C16H22O9	Terpenoids	Monoterpenoids	--	--	--	--	--	--	--	--	--	--	--	--	--
meta_33	Goshonoside F4	65280	83536.7	84991.6	78640.4	84958.5	53036.4	51812.4	31409.4	58910.2	-0.110058	0.652602	0.377928	unchanged	-0.718096	0.0459309	1.03192	down	-0.608038	0.125787	0.887685	unchanged	C32H54O12	Terpenoids	Ditepenoids	--	--	--	--	--	--	HMDB0038377	90851-27-7	Organic compounds	Lipids and lipid-like molecules	Prenol lipids	Terpene glycosides	Animals
meta_213	Ent-3β-Acetoxyisopimar-15-8β-ol	15231.6	17672.9	19070.5	18668.8	14586.4	28960.8	63796.4	40174.1	34073	0.259466	0.512233	0.560067	unchanged	1.40923	0.0848137	1.05233	unchanged	1.14977	0.0904865	0.997952	unchanged	C22H36O3	Terpenoids	Ditepenoids	--	--	--	--	--	--	--	--	--	--	--	--	--
meta_227	Ajugalaevigatic acid	8931.78	10674	6152.68	9284.64	10720.1	22938.5	10423.7	18472.6	8181.13	0.737387	0.316062	0.877959	unchanged	0.525497	0.355313	0.607277	unchanged	-0.211891	0.73459	0.229261	unchanged	C22H36O4	Terpenoids	Ditepenoids	--	--	--	--	--	--	--	--	--	--	--	--	--
meta_242	Dehydroabietic acid	258177	253132	254490	341550	433270	445120	363815	410787	325688	0.671772	0.0434357	1.52692	up	0.522846	0.0449538	1.14144	up	-0.148927	0.389143	0.557207	unchanged	C20H28O2	Terpenoids	Ditepenoids	--	--	--	--	--	--	--	--	--	--	--	--	--
meta_534	3,9-Dihydroxy-13(14)-labden-16,15-olide	36688.5	55467.2	71797.8	66712.1	78101.4	82007.7	97452.5	104527	72053.3	0.468268	0.163373	1.12739	unchanged	0.741064	0.0604785	0.988352	unchanged	0.272795	0.248919	0.746866	unchanged	C20H32O4	Terpenoids	Ditepenoids	--	--	--	--	--	--	--	--	--	--	--	--	--
meta_1019	Vitexilactone	337128	87974.3	45416.3	51003.1	68259.8	67126.9	21086	29068.1	29383.3	-1.33593	0.407207	0.743017	unchanged	-2.56455	0.288311	0.726209	unchanged	-1.22862	0.0114984	1.20269	down	C22H34O5	Terpenoids	Ditepenoids	--	--	--	--	--	--	--	--	--	--	--	--	--
meta_12	2,3-Dihydroxyurs-12-en-28-oic acid	2.59504e+06	3.06601e+06	3.16115e+06	3.86218e+06	4.37478e+06	5.38431e+06	3.95574e+06	4.34627e+06	3.5666e+06	0.626651	0.0550611	1.41134	unchanged	0.427939	0.0259787	1.08819	up	-0.198711	0.328736	0.64173	unchanged	C30H48O5	Terpenoids	Triterpene	--	--	--	--	--	--	--	--	--	--	--	--	--
meta_14	6-Hydroxy-3-oxooleana-11,13(18)-dien-28-oic acid	213983	202244	187577	332072	461368	277229	400566	492201	517014	0.82636	0.101422	1.37373	unchanged	1.22332	0.0137722	1.20479	up	0.396958	0.169123	0.835549	unchanged	C30H44O4	Terpenoids	Triterpene	--	--	--	--	--	--	--	--	--	--	--	--	--
meta_48	Olean-13(18)-en-3-one (δ-Amyrenone)	53172.1	52947.2	38442.6	89205.3	28031.8	49969	20475.6	16804.4	22121.1	0.20994	0.718868	0.267784	unchanged	-1.28312	0.0201054	1.17384	down	-1.49306	0.18148	0.901295	unchanged	C30H48O	Terpenoids	Triterpene	--	--	--	--	--	--	--	--	--	--	--	--	--
meta_51	α-Amyrenone	73293.8	81052.4	103598	93253.7	107135	62064.3	30244.2	25424	32093.6	0.0249983	0.930817	0.0929464	unchanged	-1.5554	0.0206853	1.18563	down	-1.58039	0.0458628	1.1558	down	C30H48O	Terpenoids	Triterpene	--	--	--	--	--	--	--	--	--	--	--	--	--
meta_64	2,3,19-Trihydroxyurs-12-en-23,28-dioic acid	86416.6	104540	111111	108431	111785	140608	80907.2	90557.9	85914.3	0.256426	0.201981	0.997957	unchanged	-0.230974	0.171227	0.856241	unchanged	-0.4874	0.0686736	1.08538	unchanged	C30H46O7	Terpenoids	Triterpene	--	--	--	--	--	--	--	--	--	--	--	--	--
meta_65	2,3,23-Trihydroxyolean-12-en-28-oic acid methyl ester	486258	533841	507538	657138	706347	813630	689840	854287	669845	0.511115	0.0338958	1.50404	up	0.535334	0.052824	1.10521	unchanged	0.0242187	0.877408	0.104818	unchanged	C30H48O5	Terpenoids	Triterpene	--	--	--	--	--	--	--	--	--	--	--	--	--
meta_72	3-O-Feruloyleuscaphic acid	110869	371032	248549	992032	1.02498e+06	1.31721e+06	722948	424174	430212	2.19049	0.00338563	1.57357	up	1.11063	0.0897377	0.937089	unchanged	-1.07986	0.0149181	1.14471	down	C40H56O8	Terpenoids	Triterpene	--	--	--	--	--	--	--	--	--	--	--	--	--
meta_73	3,13,15-Trihydroxyoleanane-12-one	335892	513918	418788	616363	1.10863e+06	1.27383e+06	1.07361e+06	1.63172e+06	1.28577e+06	1.24116	0.0915943	1.3642	unchanged	1.65355	0.0224189	1.16819	up	0.412395	0.268025	0.691808	unchanged	C30H50O4	Terpenoids	Triterpene	--	--	--	--	--	--	--	--	--	--	--	--	--
meta_74	Isoceanothic acid	2.69208e+06	2.87275e+06	2.88872e+06	2.93378e+06	2.63377e+06	2.73155e+06	363855	1.95289e+06	1.86452e+06	-0.0266017	0.662445	0.438492	unchanged	-1.01562	0.107781	1.00773	unchanged	-0.989016	0.112933	1.0131	unchanged	C30H46O5	Terpenoids	Triterpene	--	--	--	--	--	--	--	--	--	--	--	--	--
meta_76	1β-Hydroxy-2-oxopomolic acid	473113	560906	542303	580881	637497	648384	155811	277898	277052	0.243976	0.0493687	1.35839	up	-1.14912	0.00629145	1.18245	down	-1.3931	0.00351137	1.23934	down	C30H46O6	Terpenoids	Triterpene	--	--	--	--	--	--	--	--	--	--	--	--	--
meta_78	3-Oxo-19-hydroxyurs-12-en-28-oic acid (Pomonic acid)	10454.9	7141.68	11288.1	17557.3	24245.5	29996.8	10165.5	23493.8	19380.1	1.31368	0.0452519	1.45983	up	0.876762	0.169079	0.870543	unchanged	-0.436913	0.30657	0.643951	unchanged	C30H46O4	Terpenoids	Triterpene	--	--	--	--	--	--	--	--	--	--	--	--	--
meta_103	3-Hydroxy-23-oxoolean-12-en-28-oic acid (Gypsogenin)	906749	887198	679837	1.31509e+06	856866	745218	164047	281757	355386	0.237855	0.497277	0.565106	unchanged	-1.6265	0.00451947	1.18548	down	-1.86436	0.0452877	1.13074	down	C30H46O4	Terpenoids	Triterpene	--	--	--	--	--	--	--	--	--	--	--	--	--
meta_106	3-O-Cafeoyltormentic acid	18109.1	53405.3	32589.9	137180	157613	157061	59748.5	40080.3	31630.3	2.11783	0.00137419	1.61291	up	0.336583	0.529269	0.406875	unchanged	-1.78124	0.00070351	1.24875	down	C39H54O8	Terpenoids	Triterpene	--	--	--	--	--	--	--	--	--	--	--	--	--
meta_107	2,3,19-Trihydroxy-24-oxo-olean-12-en-28-oic acid	1.5402e+06	1.83416e+06	2.3368e+06	1.72704e+06	1.95916e+06	1.33095e+06	571482	582228	805847	-0.186917	0.480626	0.588907	unchanged	-1.54326	0.0238669	1.16191	down	-1.35634	0.0189071	1.1866	down	C30H46O6	Terpenoids	Triterpene	--	--	--	--	--	--	--	--	--	--	--	--	--
meta_111	2,3,19,23-Tetrahydroxyolean-12-en-28-oic acid (Arjungenin)	1.68859e+06	1.70841e+06	1.80606e+06	2.16809e+06	2.28566e+06	1.93842e+06	1.01866e+06	1.00998e+06	1.20705e+06	0.296946	0.0474561	1.45362	up	-0.685289	0.00245454	1.21734	down	-0.982236	0.00198103	1.24146	down	C30H48O6	Terpenoids	Triterpene	--	--	--	--	--	--	--	--	--	--	--	--	--
meta_126	3-hydroxylup-12(13),20(29)-diene	22066	29051.9	36596.4	71849.3	104900	39560.8	22985.8	8422.37	17165.9	1.30221	0.145277	1.24698	unchanged	-0.852628	0.093774	0.921633	unchanged	-2.15484	0.0909429	1.04739	unchanged	C30H48O	Terpenoids	Triterpene	--	--	--	--	--	--	--	--	--	--	--	--	--
meta_128	2,3,19,23-Tetrahydroxy-24-oxo-olean-12-en-28-oic acid	144471	274385	272615	161896	306102	260425	183965	186979	206285	0.0751092	0.848616	0.20602	unchanged	-0.260523	0.470334	0.49979	unchanged	-0.335632	0.357675	0.642002	unchanged	C30H46O7	Terpenoids	Triterpene	--	--	--	--	--	--	--	--	--	--	--	--	--
meta_129	3-Hydroxyolean-12-ene-27,28-dioic acid (Cincholic acid)	823218	805519	909771	859617	1.26531e+06	804000	287301	476078	525768	0.20639	0.467145	0.711076	unchanged	-0.977564	0.0166476	1.16561	down	-1.18395	0.044967	1.09446	down	C30H46O5	Terpenoids	Triterpene	--	--	--	--	--	--	--	--	--	--	--	--	--
meta_136	2,3,23-Trihydroxyurs-12,19-dien-28-oic acid	351738	345183	408285	341065	519863	288819	125395	138239	202446	0.0570023	0.854809	0.219173	unchanged	-1.24567	0.00265245	1.19767	down	-1.30267	0.0700522	1.06833	unchanged	C30H46O5	Terpenoids	Triterpene	--	--	--	--	--	--	--	--	--	--	--	--	--
meta_151	3-O-p-Coumaroyl-2-hydroxyurs-12-en-28-oic acid	2942.07	8929.01	5186.06	14898.8	14021.9	13870.1	12592.3	7420.56	8818.67	1.32693	0.0353439	1.51419	up	0.757271	0.168627	0.802991	unchanged	-0.569654	0.0890938	1.05424	unchanged	C39H54O6	Terpenoids	Triterpene	--	--	--	--	--	--	--	--	--	--	--	--	--
meta_163	Hypoglycyrrhizic acid(β)	7170.21	6520.41	3587.44	9228	17911.4	35032.2	6991.28	19278.8	13790.3	1.84731	0.184792	1.15797	unchanged	1.21324	0.157245	0.891707	unchanged	-0.634078	0.446831	0.512933	unchanged	C30H46O4	Terpenoids	Triterpene	--	--	--	--	--	--	--	--	--	--	--	--	--
meta_176	13,28-Epoxyolean-11-en-3-one	242280	246476	1.1928e+06	1.0546e+06	324167	156515	665551	341923	216786	-0.1313	0.913161	0.139725	unchanged	-0.45789	0.690206	0.270456	unchanged	-0.32659	0.758172	0.212937	unchanged	C30H46O2	Terpenoids	Triterpene	--	--	--	--	--	--	--	--	--	--	--	--	--
meta_177	3,11-dioxo-β-oleorene	242280	246476	1.1928e+06	1.0546e+06	324167	156515	665551	341923	216786	-0.1313	0.913161	0.139725	unchanged	-0.45789	0.690206	0.270456	unchanged	-0.32659	0.758172	0.212937	unchanged	C30H46O2	Terpenoids	Triterpene	--	--	--	--	--	--	--	--	--	--	--	--	--
meta_180	2,3,19,23-Tetrahydroxyolean-12-en-28-oic acid (Sericic acid)	479801	542430	670203	642636	731443	648494	1.21012e+06	985930	1.03333e+06	0.257092	0.179299	1.09227	unchanged	0.932156	0.00491308	1.1795	up	0.675065	0.0161908	1.19546	up	C30H48O6	Terpenoids	Triterpene	--	--	--	--	--	--	--	--	--	--	--	--	--
meta_182	2,3,19-Trihydroxyurs-12-en-28-oic acid (Tormentic acid)	630162	629060	808350	913946	1.21936e+06	1.24198e+06	945001	908609	962443	0.707071	0.0341202	1.45231	up	0.445737	0.0446847	1.11854	up	-0.261333	0.218071	0.836302	unchanged	C30H48O5	Terpenoids	Triterpene	--	--	--	--	--	--	--	--	--	--	--	--	--
meta_185	2-Hydroxyursolic acid	397451	1.1606e+06	202279	434107	954848	4.62669e+06	1.26141e+06	4.40652e+06	4.11553e+06	1.77287	0.395506	0.762155	unchanged	2.4745	0.106899	0.983376	unchanged	0.701625	0.49362	0.451268	unchanged	C30H48O4	Terpenoids	Triterpene	--	--	--	--	--	--	--	--	--	--	--	--	--
meta_192	Rubiprasin C	1717.84	3965.08	1201.54	3124.46	6039.32	25983.4	2485.21	8592.7	8049.45	2.35199	0.319552	0.894379	unchanged	1.47422	0.160007	0.863861	unchanged	-0.87777	0.539165	0.429966	unchanged	C32H50O5	Terpenoids	Triterpene	--	--	--	--	--	--	--	--	--	--	--	--	--
meta_212	19-Hydroxy-2-(hydroxymethyl)-A(1)-norursa-2,12-dien-28-oic acid (Coleonolic acid)	2.07142e+06	1.923e+06	2.12446e+06	2.90422e+06	3.82332e+06	3.24475e+06	3.27235e+06	2.84782e+06	3.25261e+06	0.704658	0.0355622	1.53588	up	0.615212	0.00751614	1.20188	up	-0.089446	0.55535	0.399619	unchanged	C30H46O4	Terpenoids	Triterpene	--	--	--	--	--	--	--	--	--	--	--	--	--
meta_224	2,3,19,23-Tetrahydroxyurs-12-ene-28-oic acid (Myrianthic acid)	407096	391675	425557	529008	716954	775917	879866	1.28525e+06	955665	0.723707	0.0678816	1.44984	unchanged	1.34992	0.0359208	1.16087	up	0.626209	0.0788256	0.998761	unchanged	C30H48O6	Terpenoids	Triterpene	--	--	--	--	--	--	--	--	--	--	--	--	--
meta_228	2,3,19,23-Tetrahydroxyurs-12-en-28-oic acid	732529	709556	700290	904782	811527	895147	395995	594339	432308	0.285643	0.0250606	1.50267	up	-0.590639	0.0557388	1.10908	unchanged	-0.876282	0.0110188	1.20522	down	C30H48O6	Terpenoids	Triterpene	--	--	--	--	--	--	--	--	--	--	--	--	--
meta_231	2,3-Dihydroxylup-20(29)-en-28-oic acid	76437.1	92627.5	49160	183591	312591	307126	46263.3	80375	99582.4	1.88014	0.0346278	1.52115	up	0.0519165	0.901154	0.0825712	unchanged	-1.82822	0.032497	1.1538	down	C30H46O4	Terpenoids	Triterpene	--	--	--	--	--	--	--	--	--	--	--	--	--
meta_238	2,3,19-trihydroxyurs-12-en-28-oic acid (Euscaphic acid)	1.58386e+06	1.50731e+06	1.88515e+06	2.21132e+06	3.35413e+06	3.26478e+06	2.56533e+06	2.37189e+06	2.8419e+06	0.827372	0.0616979	1.43461	unchanged	0.644528	0.00687536	1.16531	up	-0.182844	0.447336	0.51968	unchanged	C30H48O5	Terpenoids	Triterpene	--	--	--	--	--	--	--	--	--	--	--	--	--
meta_239	3-Hydroxy-urs-11-en-28,13-lactone	40580.8	39424.6	51608.8	51326.6	69675.8	39962.8	29404.1	25510.5	36909	0.290433	0.383826	0.788449	unchanged	-0.51938	0.0621397	0.987459	unchanged	-0.809812	0.102602	0.991743	unchanged	C30H46O3	Terpenoids	Triterpene	--	--	--	--	--	--	--	--	--	--	--	--	--
meta_254	23-Formyl-2,3,19-trihydroxyurs-12-en-28-oic acid (Pinfaensic acid)	119595	139575	124318	166032	183010	210845	38320.3	132662	89802.6	0.545952	0.0298558	1.48185	up	-0.556323	0.270077	0.736553	unchanged	-1.10227	0.048825	1.08895	down	C30H46O6	Terpenoids	Triterpene	--	--	--	--	--	--	--	--	--	--	--	--	--
meta_257	2,3-Dihydroxyurs-12-en-28-oic acid methyl ester (Corosolic acid methyl ester)	16904.9	53492	10297.6	21996.6	54598.5	280642	14654.2	90919	70153.6	2.14634	0.374579	0.799913	unchanged	1.12279	0.310949	0.641722	unchanged	-1.02355	0.539211	0.42945	unchanged	C31H50O4	Terpenoids	Triterpene	--	--	--	--	--	--	--	--	--	--	--	--	--
meta_263	2,3,19-Trihydroxyolean-12-en-28-oic acid (Arjunic acid)	956999	874574	1.04199e+06	1.40063e+06	1.65541e+06	1.78463e+06	1.34648e+06	1.2769e+06	1.44286e+06	0.752365	0.0165319	1.54759	up	0.500849	0.00431493	1.18011	up	-0.251516	0.135825	0.923038	unchanged	C30H48O5	Terpenoids	Triterpene	--	--	--	--	--	--	--	--	--	--	--	--	--
meta_274	1,2,3,19-Tetrahydroxyurs-12-en-28-oic acid	1.8656e+06	1.92421e+06	2.1936e+06	2.35607e+06	2.43461e+06	2.223e+06	1.05881e+06	994772	1.11513e+06	0.229202	0.0553871	1.35381	unchanged	-0.917073	0.00638395	1.21665	down	-1.14627	0.000272989	1.26593	down	C30H48O6	Terpenoids	Triterpene	--	--	--	--	--	--	--	--	--	--	--	--	--
meta_278	19-Hydroxyursolic acid	79997.8	110489	115893	194899	240565	121180	55486.4	51270.8	42359	0.861437	0.12807	1.25626	unchanged	-1.03888	0.0316057	1.1374	down	-1.90032	0.0580772	1.1321	unchanged	C30H48O4	Terpenoids	Triterpene	--	--	--	--	--	--	--	--	--	--	--	--	--
meta_283	3,16-Dihydroxy-23-oxoolean-12-en-28-oic acid (Quillaic acid)	8362.55	19698.7	17615.8	10562.6	21687.4	11349.7	4407	9354.45	9387.65	-0.0671499	0.89652	0.0694939	unchanged	-0.980513	0.151225	0.87036	unchanged	-0.913364	0.188628	0.83191	unchanged	C30H46O5	Terpenoids	Triterpene	--	--	--	--	--	--	--	--	--	--	--	--	--
meta_284	3-O-p-Coumaroylrotundic acid	4133.87	5547.73	5648.96	15296.1	22370.4	19768.2	26457.5	25391.3	26156.6	1.90551	0.0167736	1.59003	up	2.34716	1.53851e-05	1.24577	up	0.44165	0.0767762	1.08791	unchanged	C39H54O7	Terpenoids	Triterpene	--	--	--	--	--	--	--	--	--	--	--	--	--
meta_288	2,19-Dihydroxy-3-oxoursa-1,12-dien-28-oic acid (Fupenzic acid)	715174	606414	699988	898190	912762	872009	228789	268714	278257	0.408345	0.0148378	1.56253	up	-1.3818	0.00222471	1.22808	down	-1.79014	8.39879e-06	1.27133	down	C30H44O5	Terpenoids	Triterpene	--	--	--	--	--	--	--	--	--	--	--	--	--
meta_296	3-Hydroxylup-20(29)-en-28-oic acid (Betulinic acid)	100675	107433	121324	142729	156651	133934	48193.4	51188	77406.2	0.395435	0.0184654	1.4696	up	-0.897962	0.0142669	1.14385	down	-1.2934	0.0024971	1.23066	down	C30H48O3	Terpenoids	Triterpene	--	--	--	--	--	--	--	--	--	--	--	--	--
meta_297	21,23-Epoxy-21,24,25-trihydroxylanost-7-en-3-one (Melianodiol)	2428.68	2453.04	4944.74	3698.82	6732.99	2986.73	11.131	10.1959	9.34628	0.449484	0.450744	0.673845	unchanged	-8.32355	0.0595621	1.11092	unchanged	-8.77303	0.0603159	1.13218	unchanged	C30H48O5	Terpenoids	Triterpene	--	--	--	--	--	--	--	--	--	--	--	--	--
meta_298	2,3-Dihydroxyoleana-11,13(18)-dien-28-oic acid (Camaldulenic acid)	799521	886617	679842	913962	1.22963e+06	1.5451e+06	256777	319962	329344	0.64067	0.125692	1.25783	unchanged	-1.38472	0.00800347	1.20657	down	-2.02539	0.0347409	1.18411	down	C30H46O4	Terpenoids	Triterpene	--	--	--	--	--	--	--	--	--	--	--	--	--
meta_302	19-Hydroxy-2,3-secours-12-ene-2,3,28-trioic acid 3-methyl ester (Cecropiacic acid 3-methyl ester)	216615	301906	293257	299089	278682	277901	44936.6	115712	83559.2	0.075973	0.647784	0.394194	unchanged	-1.73297	0.00628451	1.17426	down	-1.80895	0.00548448	1.24604	down	C31H48O7	Terpenoids	Triterpene	--	--	--	--	--	--	--	--	--	--	--	--	--
meta_304	2,3,19,23-Tetrahydroxyurs-12-en-28-oic acid (19α-Hydroxyasiatic acid)	331768	349346	362851	324764	321991	293914	250581	259222	235169	-0.150314	0.0618025	1.3016	unchanged	-0.486816	0.00122232	1.21613	down	-0.336502	0.00760065	1.19408	down	C30H48O6	Terpenoids	Triterpene	--	--	--	--	--	--	--	--	--	--	--	--	--
meta_320	Lup-20(29)-en-3-one (Lupenone)	61966.4	60677.4	93681.3	94908.1	70423	52267.3	25838.6	21630.6	24363.4	0.00846783	0.980617	0.0141567	unchanged	-1.59049	0.045107	1.13736	down	-1.59896	0.0576512	1.13435	unchanged	C30H48O	Terpenoids	Triterpene	--	--	--	--	--	--	--	--	--	--	--	--	--
meta_326	6-Hydroxy-lupane-20(29)-en-3-one-28-oic acid	109372	135755	176493	175329	210038	152822	65283.1	63882.2	67890.2	0.352172	0.206172	1.00758	unchanged	-1.09734	0.0612874	1.10587	unchanged	-1.44951	0.0203225	1.22202	down	C30H46O4	Terpenoids	Triterpene	--	--	--	--	--	--	--	--	--	--	--	--	--
meta_356	24-Hydroxy-3-oxooleana-11,13(18)-dien-28-oic acid	93736.8	70942.2	165230	210354	77135.3	54204.2	24944.1	48107.2	20922.9	0.050631	0.948543	0.00614397	unchanged	-1.81173	0.0991982	0.996131	unchanged	-1.86237	0.229534	0.817125	unchanged	C30H44O4	Terpenoids	Triterpene	--	--	--	--	--	--	--	--	--	--	--	--	--
meta_363	2,3,19-Trihydroxyurs-12-en-23-formyl-28-oic Acid	94480.1	118347	101206	152443	164342	268084	45741.5	133964	68665.8	0.897199	0.128471	1.26153	unchanged	-0.338416	0.498449	0.462556	unchanged	-1.23562	0.07462	0.991268	unchanged	C30H46O6	Terpenoids	Triterpene	--	--	--	--	--	--	--	--	--	--	--	--	--
meta_365	2,3,19-Trihydroxyolean-12-en-28-oic acid glucosyl ester (Arjunetin)	36938.4	37781.5	48142.3	52330.3	39460.9	25073	15183.5	14102.1	22595.1	-0.072208	0.833188	0.216898	unchanged	-1.24377	0.00773073	1.16684	down	-1.17156	0.0983215	1.0106	unchanged	C36H58O10	Terpenoids	Triterpene	--	--	--	--	--	--	--	--	--	--	--	--	--
meta_367	Lupane-20(29)-en-3-on-28-oic acid	280683	290189	425787	342887	493584	290327	233892	197159	250857	0.177057	0.604465	0.479967	unchanged	-0.547522	0.14409	0.907867	unchanged	-0.72458	0.127526	0.970683	unchanged	C30H46O3	Terpenoids	Triterpene	--	--	--	--	--	--	--	--	--	--	--	--	--
meta_372	2,3-Dihydroxyolean-12-en-28-oic acid (2-Hydroxyoleanolic acid)	364684	1.06737e+06	163804	453707	826768	5.30669e+06	1.27537e+06	4.19746e+06	3.60155e+06	2.04533	0.398015	0.759679	unchanged	2.50747	0.0968957	0.999361	unchanged	0.462142	0.674111	0.286451	unchanged	C30H48O4	Terpenoids	Triterpene	--	--	--	--	--	--	--	--	--	--	--	--	--
meta_373	3-Oxooleana-11,13(18)-dien-28-oic acid	14421.5	14628.7	19706.3	15117.7	58398.4	50084.4	91241.5	93533.2	136052	1.34202	0.198903	1.16381	unchanged	2.71813	0.0235432	1.18704	up	1.37611	0.0293017	1.09271	up	C30H44O3	Terpenoids	Triterpene	--	--	--	--	--	--	--	--	--	--	--	--	--
meta_374	3-Hydroxyolean-12-en-24-oic acid (α-Boswellic acid)	15856.4	18247.1	19366.5	16421.5	24318.5	12683.9	8700.61	10712	12849.4	-0.00124157	0.99692	0.0457012	unchanged	-0.728892	0.011652	1.13875	down	-0.727651	0.166373	0.88692	unchanged	C30H48O3	Terpenoids	Triterpene	--	--	--	--	--	--	--	--	--	--	--	--	--
meta_375	2-Hydroxypyracrenic acid	28192.6	114119	62548.3	275011	329946	377710	320783	176108	278033	2.26207	0.00288189	1.57932	up	1.91942	0.027784	1.10543	up	-0.342648	0.263189	0.704085	unchanged	C39H54O7	Terpenoids	Triterpene	--	--	--	--	--	--	--	--	--	--	--	--	--
meta_383	2,3,6-Trihydroxyurs-12-en-28-oic acid (Madasiatic acid)	1.52493e+06	2.16138e+06	1.98221e+06	2.29918e+06	4.31073e+06	5.58969e+06	3.08541e+06	6.18077e+06	4.29935e+06	1.10579	0.146251	1.24365	unchanged	1.2589	0.0939889	1.02306	unchanged	0.153112	0.746584	0.21765	unchanged	C30H48O5	Terpenoids	Triterpene	--	--	--	--	--	--	--	--	--	--	--	--	--
meta_393	3-Hydroxyurs-12-en-28-oic acid (Ursolic acid)	113447	138574	92050.1	145330	517165	1.03344e+06	396376	1.11219e+06	743862	2.30131	0.221968	1.0952	unchanged	2.7107	0.0907043	1.04605	unchanged	0.409394	0.605564	0.344655	unchanged	C30H48O3	Terpenoids	Triterpene	--	--	--	--	--	--	--	--	--	--	--	--	--
meta_400	3,24-Dihydroxy-17,21-semiacetal-12(13)oleanolic fruit	356543	1.10818e+06	171885	421287	862805	4.40135e+06	1.16244e+06	4.19499e+06	4.13899e+06	1.79656	0.396903	0.758646	unchanged	2.53668	0.110959	0.976837	unchanged	0.740111	0.476144	0.467615	unchanged	C30H48O4	Terpenoids	Triterpene	--	--	--	--	--	--	--	--	--	--	--	--	--
meta_401	2,3-Dihydroxyurs-12-en-28-oic acid (Corosolic acid)	356543	1.10818e+06	171885	421287	862805	4.40135e+06	1.16244e+06	4.19499e+06	4.13899e+06	1.79656	0.396903	0.758646	unchanged	2.53668	0.110959	0.976837	unchanged	0.740111	0.476144	0.467615	unchanged	C30H48O4	Terpenoids	Triterpene	--	--	--	--	--	--	--	--	--	--	--	--	--
meta_431	2-Formyl-3-hydroxy-A(1)-norlup-20(29)-en-28-oic acid (Colubrinic acid)	121332	186390	73380.8	449757	382874	1.0651e+06	70395.8	589033	469096	2.31603	0.142401	1.22933	unchanged	1.56619	0.250243	0.76656	unchanged	-0.74984	0.397524	0.55005	unchanged	C30H46O4	Terpenoids	Triterpene	--	--	--	--	--	--	--	--	--	--	--	--	--
meta_433	Annurcoic acid	25566.2	21128.2	25376.7	23308.5	34808.5	32653.6	6101.13	13648.3	13495.7	0.332807	0.212417	1.08143	unchanged	-1.11628	0.0177549	1.1396	down	-1.44908	0.0143873	1.16103	down	C30H46O5	Terpenoids	Triterpene	--	--	--	--	--	--	--	--	--	--	--	--	--
meta_440	3-Hydroxytaraxastan-28,20-olide	339289	350121	475168	427565	566144	341905	239919	228956	314018	0.197695	0.51362	0.59165	unchanged	-0.572921	0.080576	0.972616	unchanged	-0.770616	0.0905044	1.01078	unchanged	C30H46O3	Terpenoids	Triterpene	--	--	--	--	--	--	--	--	--	--	--	--	--
meta_448	3-Hydroxyurs-12,19-dien-28-oic acid (Sanguisorbigenin)	122038	99893.6	129746	124835	153906	119857	43524.7	46473	73153.7	0.180681	0.324668	0.84104	unchanged	-1.10804	0.00848094	1.15304	down	-1.28872	0.00544901	1.19757	down	C30H46O3	Terpenoids	Triterpene	--	--	--	--	--	--	--	--	--	--	--	--	--
meta_449	2,3-Dihydroxy-12-ursen-28-oic acid	339196	1.16618e+06	152234	418588	784518	4.1643e+06	1.06292e+06	4.34616e+06	3.94313e+06	1.69512	0.410296	0.734208	unchanged	2.4962	0.121378	0.954799	unchanged	0.801083	0.448218	0.494069	unchanged	C30H48O4	Terpenoids	Triterpene	--	--	--	--	--	--	--	--	--	--	--	--	--
meta_454	3,25-Epoxy-3-hydroxyurs-12-en-28-oic acid (Lantic acid)	423693	428618	382689	356333	441456	335600	131004	105531	143098	-0.12387	0.415617	0.649591	unchanged	-1.70183	0.000155428	1.23768	down	-1.57796	0.0098944	1.22874	down	C30H46O4	Terpenoids	Triterpene	--	--	--	--	--	--	--	--	--	--	--	--	--
meta_460	3,19-Dihydroxyurs-12-en-28-oic acid (Pomolic acid)	399940	1.12601e+06	192266	492912	966036	4.23946e+06	1.3694e+06	5.01937e+06	3.67234e+06	1.72965	0.377523	0.788087	unchanged	2.54981	0.11244	0.978077	unchanged	0.820158	0.412202	0.530159	unchanged	C30H48O4	Terpenoids	Triterpene	--	--	--	--	--	--	--	--	--	--	--	--	--
meta_468	2,3-Diacetoxy-18-hydroxyoleana-5,12-dien-28-oic acid	24583.7	38643.9	23731.1	36754.1	76220	146755	32539.2	72737.9	58036.4	1.57861	0.213275	1.0997	unchanged	0.909242	0.150398	0.883603	unchanged	-0.669365	0.428914	0.540784	unchanged	C34H50O7	Terpenoids	Triterpene	--	--	--	--	--	--	--	--	--	--	--	--	--
meta_507	3-O-p-Coumaroyltormentic acid	25034.4	105203	70587.2	283282	330897	362784	324253	168461	246387	2.28237	0.00138895	1.59688	up	1.87984	0.0383218	1.08631	up	-0.402531	0.215234	0.78572	unchanged	C39H54O7	Terpenoids	Triterpene	--	--	--	--	--	--	--	--	--	--	--	--	--
meta_509	3,4-Secodammara-4(28),20,24-trien-3,26-dioic acid	979694	934244	1.1329e+06	1.47807e+06	1.97906e+06	1.73769e+06	1.3587e+06	1.32346e+06	1.53822e+06	0.769764	0.025171	1.52761	up	0.470061	0.0122918	1.13421	up	-0.299703	0.140192	0.909076	unchanged	C30H46O4	Terpenoids	Triterpene	--	--	--	--	--	--	--	--	--	--	--	--	--
meta_510	3-Hydroxyurs-12-en-28-oic acid (3-Epiursolic acid)	112408	196035	104743	274680	638210	1.24202e+06	528137	1.0318e+06	1.01355e+06	2.38276	0.174561	1.18591	unchanged	2.63886	0.0448951	1.13151	up	0.256099	0.69632	0.266127	unchanged	C30H48O3	Terpenoids	Triterpene	--	--	--	--	--	--	--	--	--	--	--	--	--
meta_537	19-Hydroxy-2-oxo-nor-A(3)-urs-12-en-28-oic acid (Rubuminatus A)	85955.3	78900.2	97113.3	136280	118112	95074.5	44227	33876.3	55925.6	0.415762	0.119126	1.20645	unchanged	-0.966852	0.00737785	1.16315	down	-1.38261	0.0124298	1.19212	down	C29H44O4	Terpenoids	Triterpene	--	--	--	--	--	--	--	--	--	--	--	--	--
meta_543	3-Hydroxy-29(or30)-al-olean-12-en-28-oic acid	122359	182618	147596	210614	243284	186269	90526.7	54240.8	87030.1	0.500296	0.0601884	1.32269	unchanged	-0.965286	0.0310135	1.08471	down	-1.46558	0.00370543	1.22113	down	C30H46O4	Terpenoids	Triterpene	--	--	--	--	--	--	--	--	--	--	--	--	--
meta_549	3,23-Dihydroxy-30-noroleana-12,20(29)-dien-28-oic acid (30-Norhederagenin)	62312.3	63989.8	63858.4	56020.2	92526.1	56394.4	12390.5	9830.91	19035.7	0.107989	0.723584	0.392637	unchanged	-2.2045	0.00224826	1.23997	down	-2.31249	0.0401508	1.15904	down	C29H44O4	Terpenoids	Triterpene	--	--	--	--	--	--	--	--	--	--	--	--	--
meta_559	Caffeoylmaslinic Acid	65243	232015	131967	631005	643302	815360	661302	367707	511548	2.28347	0.00228273	1.58079	up	1.84365	0.0289878	1.10338	up	-0.439821	0.160115	0.843369	unchanged	C39H54O7	Terpenoids	Triterpene	--	--	--	--	--	--	--	--	--	--	--	--	--
meta_573	3-Hydroxyolean-12-ene-28,30-dioic acid 30-methyl ester (Serjanic Acid)	362726	371242	382198	373627	481004	344740	203948	205727	308800	0.103728	0.57341	0.57151	unchanged	-0.635541	0.0586079	1.10276	unchanged	-0.739269	0.0429127	1.05587	down	C31H48O5	Terpenoids	Triterpene	--	--	--	--	--	--	--	--	--	--	--	--	--
meta_589	3-Hydroxyolean-12-ene-28,29-dioic acid (Serratagenic Acid)	330439	366875	618728	473913	480955	375554	157328	117628	170412	0.0156784	0.964123	0.029017	unchanged	-1.56314	0.0810765	1.05378	unchanged	-1.57882	0.00526481	1.23432	down	C30H46O5	Terpenoids	Triterpene	--	--	--	--	--	--	--	--	--	--	--	--	--
meta_603	2,3-Dihydroxy-19-oxo-18,19-secours-11,13(18)-dien-28-oic acid (Swinhoeic acid)	601190	564083	660783	755803	764156	894512	161566	277270	310719	0.402976	0.0282116	1.43706	up	-1.28462	0.00466415	1.19606	down	-1.6876	0.000956482	1.24139	down	C30H46O5	Terpenoids	Triterpene	--	--	--	--	--	--	--	--	--	--	--	--	--
meta_623	2,3,19-Trihydroxyurs-12-en-28-oic acid	1.71501e+06	1.73178e+06	1.89834e+06	2.11826e+06	2.3343e+06	2.60657e+06	1.62273e+06	1.9507e+06	1.52499e+06	0.401264	0.0407907	1.45331	up	-0.068173	0.604491	0.347555	unchanged	-0.469437	0.0271582	1.09929	down	C30H48O6	Terpenoids	Triterpene	--	--	--	--	--	--	--	--	--	--	--	--	--
meta_631	2,3,23-Trihydroxy-30-norolean-12,20(21)-dien-28-oic acid	113574	151031	141551	141204	112079	68289	58118.2	46453.9	45870.5	-0.33689	0.323558	0.847662	unchanged	-1.43282	0.0101191	1.20166	down	-1.09593	0.11004	1.01618	unchanged	C29H44O5	Terpenoids	Triterpene	--	--	--	--	--	--	--	--	--	--	--	--	--
meta_633	Urs-12(13)-en-3-one-28-oic acid	1143.84	1342.07	6018.27	8564.28	80440.2	12897.7	20032.1	6567.99	8390.8	3.58287	0.312577	0.967167	unchanged	2.04074	0.160678	0.87262	unchanged	-1.54213	0.43987	0.542625	unchanged	C30H46O3	Terpenoids	Triterpene	--	--	--	--	--	--	--	--	--	--	--	--	--
meta_634	3-Oxours-12-en-28-oic acid (Ursonic acid)	1143.84	1342.07	6018.27	8564.28	80440.2	12897.7	20032.1	6567.99	8390.8	3.58287	0.312577	0.967167	unchanged	2.04074	0.160678	0.87262	unchanged	-1.54213	0.43987	0.542625	unchanged	C30H46O3	Terpenoids	Triterpene	--	--	--	--	--	--	--	--	--	--	--	--	--
meta_651	2,3,23-Trihydroxyurs-12-en-28-oic acid	3.40263e+06	6.1196e+06	5.2318e+06	6.30494e+06	7.97527e+06	1.21037e+07	3.73143e+06	6.85134e+06	4.09904e+06	0.838548	0.139678	1.17664	unchanged	-0.00707951	0.985802	0.011304	unchanged	-0.845628	0.138893	0.892603	unchanged	C30H48O5	Terpenoids	Triterpene	--	--	--	--	--	--	--	--	--	--	--	--	--
meta_652	2,3,23-Trihydroxyolean-12-en-28-oic acid	3.40263e+06	6.1196e+06	5.2318e+06	6.30494e+06	7.97527e+06	1.21037e+07	3.73143e+06	6.85134e+06	4.09904e+06	0.838548	0.139678	1.17664	unchanged	-0.00707951	0.985802	0.011304	unchanged	-0.845628	0.138893	0.892603	unchanged	C30H48O5	Terpenoids	Triterpene	--	--	--	--	--	--	HMDB0034502	465-00-9	Organic compounds	Lipids and lipid-like molecules	Prenol lipids	Triterpenoids	Animals
meta_663	2,19-Dihydroxy-3-oxours-12-en-28-oic acid	286898	315651	381344	506525	514517	652507	255759	414928	372538	0.766337	0.021421	1.47403	up	0.0844786	0.742222	0.220657	unchanged	-0.681859	0.0352361	1.07314	down	C30H46O5	Terpenoids	Triterpene	--	--	--	--	--	--	--	--	--	--	--	--	--
meta_687	1,2,3-Trihydroxy-19-oxo-18,19-seco-urs-11,13(18)-dien-28-oic acid	24753.4	32314.3	18877.7	38289.1	63676.6	79653.1	10407	23748.4	17720.5	1.25788	0.088052	1.35477	unchanged	-0.549898	0.216852	0.736949	unchanged	-1.80778	0.0582201	1.09925	unchanged	C30H48O6	Terpenoids	Triterpene	--	--	--	--	--	--	--	--	--	--	--	--	--
meta_694	2,3,23-Trihydroxyurs-12,19(29)-dien-28-oic acid	284836	242776	329842	309379	327018	309514	445211	486767	468454	0.141646	0.361651	0.814491	unchanged	0.707741	0.00847823	1.19266	up	0.566094	0.00172657	1.25432	up	C30H46O5	Terpenoids	Triterpene	--	--	--	--	--	--	--	--	--	--	--	--	--
meta_697	3-Hydroxydammara-21-oic acid 21,23-lactone	497449	1.16718e+06	134916	312682	894295	4.90275e+06	1.02598e+06	7.4349e+06	3.81321e+06	1.76347	0.425386	0.718789	unchanged	2.76991	0.197947	0.849667	unchanged	1.00644	0.434114	0.510168	unchanged	C30H48O3	Terpenoids	Triterpene	--	--	--	--	--	--	--	--	--	--	--	--	--
meta_719	3,24-Dihydroxy-30-norolean-12,20(29)-dien-28-oic acid (Quinatic acid)	70595.3	90436.3	139591	78222	89413.7	67037.1	21248.6	21843.3	22797	-0.357303	0.398635	0.750413	unchanged	-2.18985	0.0622732	1.10504	unchanged	-1.83255	0.0126079	1.24113	down	C29H44O4	Terpenoids	Triterpene	--	--	--	--	--	--	--	--	--	--	--	--	--
meta_721	1-Oxo-Siaresinolic acid	614595	587666	665102	855018	792358	878527	157977	260658	304261	0.435797	0.00322527	1.55081	up	-1.36914	0.00429495	1.20851	down	-1.80494	0.000856097	1.25618	down	C30H46O5	Terpenoids	Triterpene	--	--	--	--	--	--	--	--	--	--	--	--	--
meta_722	24,30-Dihydroxy-12(13)-ene-lupeol	329970	703513	145050	250527	469329	3.61357e+06	737518	4.04083e+06	3.00592e+06	1.87852	0.4357	0.703869	unchanged	2.72357	0.149114	0.928565	unchanged	0.845055	0.475336	0.466801	unchanged	C30H48O3	Terpenoids	Triterpene	--	--	--	--	--	--	--	--	--	--	--	--	--
meta_744	2,3,19,23-Tetrahydroxyolean-12-en-28-oic acid	412647	406840	422674	564543	669107	691373	81639	192293	134441	0.632025	0.0268681	1.56638	up	-1.60489	0.0116588	1.21518	down	-2.23692	0.000678475	1.24892	down	C30H48O6	Terpenoids	Triterpene	--	--	--	--	--	--	HMDB0034501	6753-23-7	Organic compounds	Lipids and lipid-like molecules	Prenol lipids	Triterpenoids	Animals
meta_773	2,3,23-Trihydroxyurs-12-en-28-oic acid (Asiatic acid)	2.16842e+06	2.54548e+06	2.59942e+06	3.0383e+06	2.95161e+06	3.0215e+06	1.96619e+06	2.22035e+06	1.62595e+06	0.301229	0.0482203	1.4644	up	-0.33137	0.088186	0.938197	unchanged	-0.632599	0.0229358	1.2107	down	C30H48O5	Terpenoids	Triterpene	--	--	--	--	--	--	--	--	--	--	--	--	--
meta_792	2,19-Dihydroxy-3-oxo-24-norolean-12-en-28-oic acid	944659	1.15139e+06	1.26077e+06	1.38658e+06	1.96051e+06	1.9004e+06	567119	670113	1.06155e+06	0.644527	0.0546644	1.40283	unchanged	-0.546226	0.131098	0.881195	unchanged	-1.19075	0.015208	1.14764	down	C30H46O5	Terpenoids	Triterpene	--	--	--	--	--	--	--	--	--	--	--	--	--
meta_812	3,19-Dihydroxyolean-12-en-28-oic acid	41527	53333.7	68341.5	80659.8	97996	31895.7	14841.7	13574	15665.2	0.367513	0.519051	0.591111	unchanged	-1.88844	0.0354273	1.1617	down	-2.25595	0.106974	1.0367	unchanged	C30H48O4	Terpenoids	Triterpene	--	--	--	--	--	--	--	--	--	--	--	--	--
meta_861	1,2,3,19,23-Pentahydroxyurs-12-en-28-oic acid	760237	736401	784809	741399	937173	947771	403681	596794	490043	0.203106	0.225453	1.09279	unchanged	-0.614136	0.0355065	1.14309	down	-0.817242	0.0131831	1.15642	down	C30H48O7	Terpenoids	Triterpene	--	--	--	--	--	--	--	--	--	--	--	--	--
meta_868	27,28-Dicarboxyl ursolic acid	146581	142550	151268	201523	198725	89692.5	24783.7	62685.8	69295.1	0.153795	0.697977	0.3672	unchanged	-1.49021	0.0182036	1.1956	down	-1.64401	0.0801439	1.03928	unchanged	C30H46O5	Terpenoids	Triterpene	--	--	--	--	--	--	--	--	--	--	--	--	--
meta_877	2,3,19-Trihydroxyolean-12-ene-24,28-dioic acid (Bartogenic acid)	457788	384864	393844	481028	427982	396512	456680	421755	369495	0.0783686	0.532366	0.511756	unchanged	0.0132789	0.916659	0.0696121	unchanged	-0.0650897	0.615997	0.333984	unchanged	C30H46O7	Terpenoids	Triterpene	--	--	--	--	--	--	--	--	--	--	--	--	--
meta_913	2,3,7,19-Tetrahydroxyurs-12-en-28-oic acid (Roxburic Acid)	1.84533e+06	1.7038e+06	2.06399e+06	2.26479e+06	2.54991e+06	2.1889e+06	949881	1.0842e+06	1.23977e+06	0.31929	0.038044	1.39125	up	-0.777814	0.0050396	1.1798	down	-1.0971	0.0011499	1.24324	down	C30H48O6	Terpenoids	Triterpene	--	--	--	--	--	--	--	--	--	--	--	--	--
meta_929	3-Hydroxycycloarta-24-ene-26-oic acid (Isomangiferolic acid)	115292	181244	84184.2	227439	488016	1.0412e+06	429939	1.02168e+06	759303	2.20602	0.194567	1.13945	unchanged	2.53784	0.0667774	1.08484	unchanged	0.331818	0.637189	0.317057	unchanged	C30H48O3	Terpenoids	Triterpene	--	--	--	--	--	--	--	--	--	--	--	--	--
meta_972	Limonin	288886	342777	249422	211431	223677	152572	145092	147440	151633	-0.58425	0.0508159	1.3224	unchanged	-0.988186	0.0322753	1.16936	down	-0.403935	0.160139	0.936771	unchanged	C26H30O8	Terpenoids	Triterpene	C03514	--	--	--	--	--	HMDB0035921	1180-71-8	Organic compounds	Lipids and lipid-like molecules	Prenol lipids	Triterpenoids	Animals
meta_975	3,25-Epoxy-3-hydroxyolean-18-en-28-oic acid (Semimoronic acid)	14623.9	27670	15354.6	11817.5	43477.5	92883.6	16231.7	44255.8	31202.8	1.36198	0.328421	0.889848	unchanged	0.669489	0.302002	0.658764	unchanged	-0.692495	0.515778	0.449598	unchanged	C30H46O4	Terpenoids	Triterpene	--	--	--	--	--	--	--	--	--	--	--	--	--
meta_1011	2-Hydroxymethyl-A(1)-nor-19,24-dihydroxyurs-2,12-dien-28-oic acid (Rosamultic acid)	1.01236e+06	1.14386e+06	1.02733e+06	1.67326e+06	2.07602e+06	1.43756e+06	628652	381884	728179	0.704215	0.0635772	1.4517	unchanged	-0.872619	0.0293135	1.13352	down	-1.57683	0.011292	1.19419	down	C30H46O5	Terpenoids	Triterpene	--	--	--	--	--	--	--	--	--	--	--	--	--
meta_1043	2,3,23-Trihydroxyolean-12-en-28-oic acid (Arjunolic acid)	57816.9	40380.5	35987.7	147353	135477	112563	63001.4	44859.9	49992.5	1.55906	0.00352696	1.58002	up	0.234365	0.411848	0.52101	unchanged	-1.3247	0.00610608	1.22276	down	C30H48O5	Terpenoids	Triterpene	--	--	--	--	--	--	--	--	--	--	--	--	--
meta_1054	3-Hydroxyurs-12-ene-27,28-dioic acid (Quinovic acid)	284359	236013	297776	251623	230021	234123	284098	270613	246429	-0.192873	0.203046	1.09303	unchanged	-0.0303081	0.810108	0.16093	unchanged	0.162565	0.106135	0.944827	unchanged	C30H46O5	Terpenoids	Triterpene	--	--	--	--	--	--	--	--	--	--	--	--	--
meta_1126	p-Coumaroyleuscaphic acid	2590.06	10603.6	5711.25	22503.2	21210.8	29865	30580.3	16581.5	23570.6	1.96053	0.0073075	1.52347	up	1.90361	0.030671	1.09742	up	-0.056923	0.855973	0.123837	unchanged	C39H54O6	Terpenoids	Triterpene	--	--	--	--	--	--	--	--	--	--	--	--	--
meta_1184	3-Epialphitolic acid	274227	425437	388193	574591	376466	230925	127476	88926.8	115369	0.119718	0.794338	0.202177	unchanged	-1.71323	0.0253441	1.16958	down	-1.83294	0.102637	1.04005	unchanged	C30H48O4	Terpenoids	Triterpene	--	--	--	--	--	--	--	--	--	--	--	--	--
meta_1254	3,19,23-Trihydroxyurs-12-en-28-oic acid (Barbinervic acid)	360109	207378	267635	440621	241406	152249	71613	90006.4	96483.6	-0.00146265	0.997842	0.0356508	unchanged	-1.69404	0.0459891	1.12984	down	-1.69258	0.152029	0.951274	unchanged	C30H48O5	Terpenoids	Triterpene	--	--	--	--	--	--	--	--	--	--	--	--	--
meta_1306	Olean-12-en-3-one (β-Amyrone)	23585.6	26414.6	36487.7	50385.7	34382.9	21759.5	11170.8	12726.3	3394.3	0.300662	0.521198	0.529664	unchanged	-1.66405	0.0181932	1.11895	down	-1.96471	0.0727954	1.06118	unchanged	C30H48O	Terpenoids	Triterpene	--	--	--	--	--	--	--	--	--	--	--	--	--
meta_1314	2,3-Dihydroxyurs-12-en-29-oic acid (Maslinic acid)	201976	333428	386784	406813	342002	203774	118371	106499	138686	0.0467931	0.906797	0.0845165	unchanged	-1.34288	0.073097	1.07081	unchanged	-1.38968	0.0783657	1.0839	unchanged	C30H48O4	Terpenoids	Triterpene	--	--	--	--	--	--	--	--	--	--	--	--	--
meta_1316	Obacunone	569705	792551	482736	574045	412289	659695	633038	541483	570367	-0.164625	0.603772	0.469535	unchanged	-0.08048	0.757295	0.213838	unchanged	0.084145	0.703702	0.264734	unchanged	C26H30O7	Terpenoids	Triterpene	--	--	--	--	--	--	--	--	--	--	--	--	--
meta_50	3-[(Arabinosyl)oxy]-19-Hydroxyolean-12-ene-28 acid	39295.4	37361	44713.2	44984.8	51691.6	23977.9	19679.4	10088.8	12437.2	-0.00852743	0.9802	0.000315506	unchanged	-1.52391	0.00245917	1.20317	down	-1.51538	0.0756451	1.05531	unchanged	C35H56O8	Terpenoids	Triterpene Saponin	--	--	--	--	--	--	--	--	--	--	--	--	--
meta_525	Potentilanoside B	62189.5	84554.2	75255.8	88178	77468.6	60284.2	36364.8	36697.2	48597.8	0.0253244	0.906057	0.0887616	unchanged	-0.867705	0.0175581	1.13528	down	-0.893029	0.0326989	1.12938	down	C36H56O10	Terpenoids	Triterpene Saponin	--	--	--	--	--	--	--	--	--	--	--	--	--
meta_553	2,3,19,23,24-Pentahydroxyolean-12-en-28-oic acid-28-O-glucoside	298917	255788	228930	257720	268448	261515	231792	268238	313490	0.00743528	0.953537	0.0796769	unchanged	0.0539976	0.765862	0.196722	unchanged	0.0465623	0.751431	0.226445	unchanged	C36H58O12	Terpenoids	Triterpene Saponin	--	--	--	--	--	--	--	--	--	--	--	--	--
meta_592	2,3,19-Trihydroxyurs-12-en-23,28-dioic acid-28-O-glucoside	2.68172e+06	1.70003e+06	2.09639e+06	1.8592e+06	2.20535e+06	2.37811e+06	1.10914e+06	923476	1.02554e+06	-0.00792419	0.97308	0.00943326	unchanged	-1.08292	0.0528143	1.11192	unchanged	-1.07499	0.0108166	1.22422	down	C36H56O12	Terpenoids	Triterpene Saponin	--	--	--	--	--	--	--	--	--	--	--	--	--
meta_602	Kajiichigoside F1(Euscaphic acid 28-O-β-D-glucopyranoside)	220653	274039	283963	181927	218886	142294	83149.4	47840.3	48742.1	-0.51975	0.0575812	1.29612	unchanged	-2.11514	0.00230752	1.2164	down	-1.59539	0.0164072	1.1773	down	C36H58O10	Terpenoids	Triterpene Saponin	--	--	--	--	--	--	--	--	--	--	--	--	--
meta_679	2,3,19,23-Tetrahydroxy-11-oxo-olean-12-en-28-oic acid-28-glucoside	254666	340943	352139	308628	307292	310491	217288	223253	232986	-0.0328499	0.838867	0.201113	unchanged	-0.492768	0.0941539	1.03131	unchanged	-0.459918	0.00212016	1.26595	down	C36H56O12	Terpenoids	Triterpene Saponin	--	--	--	--	--	--	--	--	--	--	--	--	--
meta_709	Pedunculoside	1.03303e+06	1.72721e+06	438645	1.00412e+06	1.18802e+06	1.28844e+06	187324	293161	237209	0.12176	0.826689	0.222722	unchanged	-2.15613	0.155591	0.925989	unchanged	-2.27789	0.00386462	1.25061	down	C36H58O10	Terpenoids	Triterpene Saponin	--	--	--	--	--	--	HMDB0256195	--	Organic compounds	Lipids and lipid-like molecules	Prenol lipids	Terpene glycosides	Animals
meta_716	Suavissimoside R1	59752.4	74004.3	86230.9	81634.4	78177.1	49802.8	63706.4	79487.8	66035.2	-0.0696846	0.799176	0.228258	unchanged	-0.0723369	0.716762	0.240884	unchanged	-0.0026523	0.991614	0.00735583	unchanged	C36H56O12	Terpenoids	Triterpene Saponin	--	--	--	--	--	--	--	--	--	--	--	--	--
meta_748	2,3,23-Trihydroxyolean-12,18(19)-dien-28-oic acid-glucoside	1.40899e+06	1.64037e+06	1.72268e+06	983750	1.37408e+06	2.15725e+06	1.08864e+06	744477	1.27967e+06	-0.0798524	0.830426	0.187148	unchanged	-0.616397	0.0503387	1.04168	unchanged	-0.536545	0.311066	0.668479	unchanged	C36H56O10	Terpenoids	Triterpene Saponin	--	--	--	--	--	--	--	--	--	--	--	--	--
meta_833	Rosamultin	1.51572e+06	1.26234e+06	1.11629e+06	1.25125e+06	1.41582e+06	1.96643e+06	268281	564356	478502	0.250721	0.388286	0.745573	unchanged	-1.57056	0.00520152	1.18139	down	-1.82128	0.0234918	1.17359	down	C36H58O10	Terpenoids	Triterpene Saponin	--	--	--	--	--	--	--	--	--	--	--	--	--
meta_934	Sanguisorbin B	8001.76	4013.9	8510.42	9896.05	9560.89	3617.23	4395.51	2859.79	1522.88	0.168821	0.751743	0.277599	unchanged	-1.22547	0.0917684	0.954907	unchanged	-1.39429	0.131099	0.935436	unchanged	C35H56O7	Terpenoids	Triterpene Saponin	--	--	--	--	--	--	HMDB0040524	32180-34-0	Organic compounds	Lipids and lipid-like molecules	Prenol lipids	Triterpenoids	Animals
meta_949	Hederagenin-α-L-ara	679565	833420	1.29954e+06	1.16519e+06	1.18874e+06	525515	255942	247202	338653	0.0339247	0.941711	0.0626265	unchanged	-1.74032	0.0686191	1.08199	unchanged	-1.77425	0.0863507	1.07011	unchanged	C35H56O8	Terpenoids	Triterpene Saponin	--	--	--	--	--	--	--	--	--	--	--	--	--
meta_950	Cauloside A	679565	833420	1.29954e+06	1.16519e+06	1.18874e+06	525515	255942	247202	338653	0.0339247	0.941711	0.0626265	unchanged	-1.74032	0.0686191	1.08199	unchanged	-1.77425	0.0863507	1.07011	unchanged	C35H56O8	Terpenoids	Triterpene Saponin	--	--	--	--	--	--	--	--	--	--	--	--	--
meta_1131	2,3,19,23-Tetrahydroxyolean-12-en-28-oic acid-28-O-glucosyl ester (Arjunglucoside I)	1.7659e+06	1.61691e+06	1.96673e+06	1.98656e+06	2.0107e+06	1.8308e+06	1.34486e+06	1.26152e+06	1.08221e+06	0.123599	0.259235	0.926821	unchanged	-0.536349	0.0141699	1.13307	down	-0.659948	0.00246863	1.23	down	C36H58O11	Terpenoids	Triterpene Saponin	--	--	--	--	--	--	--	--	--	--	--	--	--
meta_1150	Medicagenic acid-3-O-glucuronide-28-O-rhamnosyl(1,2)-arabinoside	113328	91536.2	68708.4	89372	118745	119928	24216.8	80512.7	56459.4	0.261969	0.331377	0.839127	unchanged	-0.763171	0.149637	0.834879	unchanged	-1.02514	0.0549739	1.04925	unchanged	C47H72O20	Terpenoids	Triterpene Saponin	--	--	--	--	--	--	--	--	--	--	--	--	--
meta_1176	Nigaichigoside F1	407649	343763	430592	887300	1.33985e+06	1.7537e+06	540094	1.53934e+06	2.74192e+06	1.75184	0.0635045	1.45736	unchanged	2.0282	0.196753	0.860424	unchanged	0.276362	0.713389	0.25565	unchanged	C36H58O11	Terpenoids	Triterpene Saponin	--	--	--	--	--	--	--	--	--	--	--	--	--
meta_1261	Rosa aglycone glucoside	166444	247793	295288	233033	278417	106624	24577.6	21582	40532.1	-0.199074	0.659368	0.367778	unchanged	-3.03289	0.0288197	1.17148	down	-2.83381	0.0730335	1.09969	unchanged	C42H68O15	Terpenoids	Triterpene Saponin	--	--	--	--	--	--	--	--	--	--	--	--	--
meta_1288	Medicagenic acid-3-O-glucosyl-(1,6)-glucosyl-(1,3)-glucoside	212851	203027	222926	183191	232152	259199	96597.8	191286	38010.2	0.0785349	0.650336	0.44216	unchanged	-0.97097	0.142414	0.943934	unchanged	-1.04951	0.104126	0.966231	unchanged	C48H76O21	Terpenoids	Triterpene Saponin	--	--	--	--	--	--	--	--	--	--	--	--	--
meta_1315	Rubuside J	542341	611346	387809	436708	456671	538482	180827	138620	97959.6	-0.10644	0.652998	0.382666	unchanged	-1.88481	0.0199011	1.16832	down	-1.77837	0.00132484	1.24063	down	C36H56O11	Terpenoids	Triterpene Saponin	--	--	--	--	--	--	--	--	--	--	--	--	--
meta_58	Citroside A	5.21218e+06	5.21067e+06	6.08806e+06	6.08437e+06	5.41575e+06	5.44899e+06	3.26079e+06	2.84856e+06	2.82884e+06	0.0377904	0.710538	0.274637	unchanged	-0.885364	0.00508845	1.20849	down	-0.923154	0.0010707	1.25044	down	C19H30O8	Terpenoids	Terpene	--	--	--	--	--	--	HMDB0030370	120330-44-1	Organic compounds	Lipids and lipid-like molecules	Prenol lipids	Terpene glycosides	Animals
meta_680	Rutaevin	284431	264041	272668	353873	334210	311951	107102	119804	195308	0.284348	0.0229733	1.48817	up	-0.959654	0.0353439	1.14904	down	-1.244	0.0100252	1.21583	down	C26H30O9	Terpenoids	Terpene	--	--	--	--	--	--	--	--	--	--	--	--	--
meta_727	Robinlin	529375	550692	506178	582720	487791	483933	70625	138135	82812	-0.0292171	0.783052	0.291336	unchanged	-2.44369	0.000206237	1.23975	down	-2.41447	0.000887777	1.25309	down	C11H18O3	Terpenoids	Terpene	--	--	--	--	--	--	--	--	--	--	--	--	--
meta_758	Blumenol C glucoside; Byzantionoside B	1.31866e+06	1.2496e+06	1.53088e+06	1.31422e+06	1.35924e+06	1.07591e+06	470970	505770	508086	-0.128678	0.393506	0.704484	unchanged	-1.46503	0.0082913	1.22435	down	-1.33635	0.0121043	1.23986	down	C19H32O7	Terpenoids	Terpene	--	--	--	--	--	--	--	--	--	--	--	--	--
meta_1034	Dehydrololiolide	54006.9	70861.9	48108.5	107480	54731.8	85852.5	26165.1	48880.9	48602.2	0.520132	0.239612	0.933824	unchanged	-0.484341	0.181394	0.784998	unchanged	-1.00447	0.0957857	0.984055	unchanged	C11H14O3	Terpenoids	Terpene	--	--	--	--	--	--	--	--	--	--	--	--	--
meta_1068	Blumenol C	163638	161970	217173	203922	161837	171432	104064	64877.5	98724.4	-0.0149362	0.937448	0.120779	unchanged	-1.01994	0.0180597	1.12617	down	-1.005	0.00710366	1.18534	down	C13H22O2	Terpenoids	Terpene	--	--	--	--	--	--	--	--	--	--	--	--	--
meta_1101	Eucommioside	124532	170331	150653	179733	171905	204090	101852	118902	96499.6	0.3189	0.0951961	1.21147	unchanged	-0.489839	0.0646554	1.02388	unchanged	-0.808739	0.00377509	1.22094	down	C15H26O9	Terpenoids	Terpene	--	--	--	--	--	--	--	--	--	--	--	--	--
meta_67	6-Aminocaproic acid	1.10655e+06	1.15114e+06	1.16684e+06	1.19596e+06	1.21441e+06	1.06756e+06	8.0089e+06	7.70739e+06	7.89425e+06	0.0223241	0.746761	0.303205	unchanged	2.78546	9.6204e-05	1.24728	up	2.76313	6.53174e-06	1.27312	up	C6H13NO2	Organic acids	Organic acids	C02378	Metabolic pathways(ko01100)	LMFA01100035	Fatty Acyls [FA]	Fatty Acids and Conjugates [FA01]	Amino fatty acids [FA0110]	HMDB0001901	60-32-2	Organic compounds	Lipids and lipid-like molecules	Fatty Acyls	Fatty acids and conjugates	Animals
meta_104	5-Aminovaleric acid	244562	362930	383120	492683	508260	288954	287050	253514	242242	0.380862	0.307312	0.853413	unchanged	-0.339666	0.245737	0.758437	unchanged	-0.720529	0.134617	0.969962	unchanged	C5H11NO2	Organic acids	Organic acids	C00431	Lysine degradation(ko00310);;Arginine and proline metabolism(ko00330);;D-Amino acid metabolism(ko00470);;Metabolic pathways(ko01100)	LMFA01100040	Fatty Acyls [FA]	Fatty Acids and Conjugates [FA01]	Amino fatty acids [FA0110]	HMDB0003355	660-88-8	Organic compounds	Organic acids and derivatives	Carboxylic acids and derivatives	Amino acids, peptides, and analogues	Animals,Plants
meta_113	4-Acetamidobutyric acid	420036	281728	271673	250677	237646	187702	423147	385934	464454	-0.526013	0.163211	1.13101	unchanged	0.387679	0.160033	0.856546	unchanged	0.913692	0.00283521	1.22049	up	C6H11NO3	Organic acids	Organic acids	C02946	Arginine and proline metabolism(ko00330);;Metabolic pathways(ko01100)	--	--	--	--	HMDB0003681	3025-96-5	Organic compounds	Organic acids and derivatives	Carboxylic acids and derivatives	Amino acids, peptides, and analogues	Microbe,Animals,Plants
meta_150	Fumaric acid	201341	198799	142108	255951	226183	258602	107735	198348	80170	0.450007	0.055442	1.35998	unchanged	-0.489406	0.288163	0.672325	unchanged	-0.939413	0.0704285	1.07808	unchanged	C4H4O4	Organic acids	Organic acids	C00122	Citrate cycle (TCA cycle)(ko00020);;Oxidative phosphorylation(ko00190);;Arginine biosynthesis(ko00220);;Alanine, aspartate and glutamate metabolism(ko00250);;Tyrosine metabolism(ko00350);;Phenylalanine metabolism(ko00360);;Pyruvate metabolism(ko00620);;Butanoate metabolism(ko00650);;Nicotinate and nicotinamide metabolism(ko00760);;Metabolic pathways(ko01100);;Biosynthesis of secondary metabolites…	--	--	--	--	HMDB0000134	110-17-8	Organic compounds	Organic acids and derivatives	Carboxylic acids and derivatives	Dicarboxylic acids and derivatives	Microbe,Animals,Plants
meta_178	Jasmonic acid	1.62282e+06	1.84621e+06	1.61344e+06	993448	954494	1.01752e+06	85073.3	96622.1	82204.1	-0.777273	0.00846382	1.60374	down	-4.26747	0.00217229	1.24219	down	-3.4902	0.000211905	1.27258	down	C12H18O3	Organic acids	Organic acids	C08491	alpha-Linolenic acid metabolism(ko00592);;Metabolic pathways(ko01100);;Biosynthesis of secondary metabolites(ko01110);;Plant hormone signal transduction(ko04075)	LMFA02020001	Fatty Acyls [FA]	Octadecanoids [FA02]	Jasmonic acids [FA0202]	HMDB0032797	59366-47-1	Organic compounds	Lipids and lipid-like molecules	Fatty Acyls	Lineolic acids and derivatives	Animals
meta_190	Dibutyl phthalate	1.88118e+06	1.5065e+06	1.83275e+06	2.00241e+06	2.86624e+06	1.61213e+06	2.5164e+06	1.68855e+06	1.79153e+06	0.311997	0.376392	0.826038	unchanged	0.199946	0.43684	0.514036	unchanged	-0.11205	0.741482	0.223007	unchanged	C16H22O4	Organic acids	Organic acids	C14214	--	--	--	--	--	HMDB0033244	84-74-2	Organic compounds	Benzenoids	Benzene and substituted derivatives	Benzoic acids and derivatives	Animals,Plants
meta_198	γ-Aminobutyric acid	8.43285e+06	1.01734e+07	1.17041e+07	7.60405e+06	6.67443e+06	6.27018e+06	3.69826e+06	3.37131e+06	2.84649e+06	-0.560767	0.0586614	1.40557	unchanged	-1.61197	0.0141038	1.1992	down	-1.05121	0.00312726	1.23184	down	C4H9NO2	Organic acids	Organic acids	C00334	Alanine, aspartate and glutamate metabolism(ko00250);;Arginine and proline metabolism(ko00330);;beta-Alanine metabolism(ko00410);;Butanoate metabolism(ko00650);;Nicotinate and nicotinamide metabolism(ko00760);;Metabolic pathways(ko01100)	LMFA01100039	Fatty Acyls [FA]	Fatty Acids and Conjugates [FA01]	Amino fatty acids [FA0110]	HMDB0000112	1956-12-02	Organic compounds	Organic acids and derivatives	Carboxylic acids and derivatives	Amino acids, peptides, and analogues	Microbe,Animals,Plants
meta_226	Succinic anhydride	594280	744521	623517	615635	609809	507239	562157	549994	472819	-0.179551	0.261228	0.897762	unchanged	-0.308103	0.0935297	0.948025	unchanged	-0.128552	0.337894	0.611684	unchanged	C4H4O3	Organic acids	Organic acids	C19524	--	--	--	--	--	HMDB0032523	108-30-5	Organic compounds	Organic acids and derivatives	Carboxylic acids and derivatives	Dicarboxylic acids and derivatives	Animals,Plants
meta_269	1-Aminocyclopropane-1-carboxylic acid	154736	160822	187736	125571	159260	168174	184777	149211	189119	-0.151872	0.369324	0.722923	unchanged	0.0557044	0.705404	0.248502	unchanged	0.207576	0.266611	0.690725	unchanged	C4H7NO2	Organic acids	Organic acids	C01234	Cysteine and methionine metabolism(ko00270);;Metabolic pathways(ko01100);;Biosynthesis of secondary metabolites(ko01110)	--	--	--	--	HMDB0036458	22059-21-8	Organic compounds	Organic acids and derivatives	Carboxylic acids and derivatives	Amino acids, peptides, and analogues	Animals,Plants
[truncated: 179 more rows]
