# Supplementary material for: Chromosome-scale genome, together with transcriptome and metabolome, provides insights into the evolution and anthocyanin biosynthesis of Rubus rosaefolius Sm. (Rosaceae)
Source: Hortic Res. 2024 Mar 2;11(4):uhae064. doi: 10.1093/hr/uhae064 (PMC11060340; doi:10.1093/hr/uhae064)
Supplement: Web_Material_uhae064 [file web_material_uhae064.zip › Dataset 9 Gene expression profiles of young, coloring and mature berries.xlsx]

## Sheet: Sheet1
Rro01G005110	N1-1	N1-2	N1-3	N2-1	N2-2	N2-3	N3-1	N3-2	N3-3
Rro03G017040	16671.2	16555.9	19875.5	26122.1	25006.2	21483.9	16135.2	14561	15025.9
Rro06G041040	9123.75	8425.09	10215.2	6143.95	7947.47	8473.71	4661.91	4658.71	5058.28
Rro02G024750	8084.97	7676.78	7243.49	9236.31	8491.5	7806.48	14823.4	14526.2	17323.8
Rro05G020970	6350.93	5607.5	7046.2	3406.87	4199.2	3866.61	459.337	541.996	560.883
Rro05G020980	5939.52	4555.14	4322.95	3942.66	4561.21	3728.57	840.696	1103.47	1275.87
Rubus_rosaefolius_newGene_2190	5111.71	4644.68	4109.55	7542.76	7408.69	7896.06	14358.7	13514.1	13862.7
Rro06G004490	3834.28	3903.55	5509.23	5333.85	5351.62	5825.21	1889.03	1925.86	2530.45
Rro03G019040	3776.15	3140.78	3005.25	3789.19	3833.44	3349.1	4133.07	4553.79	5101.13
Rro02G038960	3049.4	2619.79	3991.12	2460.05	2838.61	2293.72	447.546	486.713	541.718
Rro04G001060	3015.94	3023.64	3829.61	5041.25	4968.69	5047.46	2375.27	2477.98	2757.39
Rro06G042210	2835.08	2011.72	2066.71	5235.75	3650.2	2541.28	4317.93	5548.68	5518.84
Rro02G006920	2816.56	1877.4	1773.84	2394.8	2158.97	1570.81	427.778	509.448	531.787
Rro04G034570	2686.87	2910.07	1977.24	2098.58	2258.04	2387.57	1628.49	1938.32	1968.14
Rro06G011670	2187.79	2846.4	4196.26	3423.91	4837.92	7773.91	1547.56	1488.74	1430.96
Rro03G023610	2152.97	2250.72	2471.37	1811.12	2430.77	2746.05	599.975	558.063	600.149
Rro04G015580	1984.88	1683.96	2467.16	1595.48	1515.08	1257.05	972.113	1017.25	1111.12
Rro05G027090	1937.12	2003.79	1593.92	2837.46	3110.88	3220.84	5092.1	5264.97	5947.8
Rro05G035470	1913.98	1118.7	1395.32	1418.42	1297.61	1109.63	494.455	643.888	727.243
Rro06G030440	1810.1	2006.05	2266.14	1505.08	1718.14	2244.48	723.055	504.768	507.103
Rro03G037700	1688.47	1795.03	1613.18	3898.63	3919.69	4266.84	3693.65	3654.56	4558.32
Rro02G032910	1672.22	1731.81	1871.36	1488.4	1426.3	1411.49	1421.88	1408.6	1568.81
Rro05G024570	1663.49	1345.95	963.704	1340.3	1164.84	769.688	545.437	822.823	890.75
Rro06G004450	1629.2	1359.34	1624.59	1533.41	1520.36	1414.06	160.98	173.982	216.63
Rro04G014880	1523	1768.01	1423.28	727.462	1099.77	1415.77	790.287	668.706	900.933
Rro04G002070	1520.07	1112.96	1374.09	1601.48	1803.59	1646.86	654.461	887.53	942.702
Rro06G017920	1474.85	900.15	1165.32	1534.22	1364.36	999.829	792.916	924.326	1229.88
Rro06G035000	1441.51	1241.14	1716.71	1030.85	1255.87	1102.93	30.547	44.1262	44.2792
Rro04G035210	1426.84	1314.05	1178.16	2313.73	2120.16	2145.79	4828.21	4569.83	4818.46
Rro06G011380	1348.65	1034	1174.26	1352.79	1354.17	1151.45	579.728	658.877	731.875
Rro06G042850	1318.82	963.284	1289.98	976.183	1221.39	1320.74	532.197	651.025	774.254
Rro03G017640	1307.43	1376.66	1312.72	1471.5	1390.53	1353.15	908.212	1021.26	1142.3
Rro03G002370	1302.66	1526.98	1697.82	1514.6	1649.15	1524.55	2191.58	2109.72	2091.84
Rro05G002070	1294.04	1192.42	1505.07	1527.33	1423.98	1268.34	1194.9	1244.47	1335.28
Rro04G019630	1290.9	1052.54	1134.9	1092.64	1211.54	1103.42	638.686	676.977	696.333
Rro01G016120	1288.34	1249.47	1321.52	1038.55	945.353	735.593	467.131	496.128	590.602
Rubus_rosaefolius_newGene_2475	1255.04	1347.82	1325.87	1000.14	1196.86	1387.47	250.67	247.725	293.187
Rro04G016570	1253.17	782.841	804.516	2336.39	1931.82	1494.3	7096.36	7320.12	7008.63
Rro05G033820	1226.96	468.329	819.567	193.126	173.475	154.15	57.125	78.4343	82.1621
Rro06G041410	1183.87	1119.46	1525.27	1451.16	1332.13	1358.48	1378.07	1285.39	1219.05
Rro02G003620	1173.47	1034.36	665.901	1345.95	1428.32	1484.36	5090.99	4668.32	4320.26
Rro02G007920	1164.53	697.322	937.901	1031.72	787.455	663.287	2238.12	2755.54	2872.24
Rro06G019340	1143.91	1201.6	1440.45	1764.29	1968.02	2296.64	882.864	910.82	1010.55
Rro06G032090	1143.07	481.052	737.081	303.12	328.241	347.397	457.765	437.384	450.53
Rro07G032990	1141.05	825.301	985.158	1125.03	1121.08	856.046	470.413	515.967	531.859
Rro05G003310	1139.35	993.324	1158.83	1495.94	1262.73	1021.08	725.809	774.61	820.478
Rro01G023500	1131.39	972.296	1299.22	516.012	585.93	456.343	3.92761	8.66022	8.6157
Rro01G016350	1113.81	766.676	842.902	772.039	748.923	744.596	236.949	280.859	305.086
Rro04G013110	1104.35	626.177	839.671	430.107	487.161	506.301	169.405	207.12	206.595
Rro04G010330	1088.84	898.227	1021.98	1251.08	1244.35	1134.77	1914.46	2177.25	1950.91
Rro06G004280	1081.12	852.9	1073.5	969.194	970.695	862.399	536.745	703.331	726.839
Rro05G029400	1077.79	871.005	1172.21	393.743	435.986	394.201	7.21366	7.07463	7.38372
Rro02G009930	1067.61	737.551	804.855	912.238	877.653	747.935	1065.1	1212.59	1172.12
Rro02G004820	1064.11	1224.34	912.245	529.509	857.327	1210.56	598.845	705.513	754.531
Rro06G030490	1057.63	1553.65	1020.62	1002.03	1008.39	1087.95	954.933	1064.04	939.27
Rro04G003650	1055.66	873.771	965.616	1003.16	981.146	862.426	378.208	400.493	461.351
Rro03G039800	991.402	965.998	1049.25	777.689	883.752	1006.03	161.362	198.063	202.85
Rro06G045680	988.376	822.168	1080.32	961.655	1007.26	796.232	414.561	445.045	446.281
Rro06G030670	974.014	804.976	448.753	444.614	451.596	370.917	368.498	393.901	416.047
Rro03G004580	972.898	1275.01	1640.71	534.73	501.209	499.272	33.2692	35.5211	47.1924
Rro05G015770	953.865	785.781	828.565	923.727	871.522	750.539	431.373	440.884	466.34
Rro06G002370	921.074	773.437	889.793	980.268	942.032	813.359	473.664	488.555	542.602
Rro06G032060	919.382	929.667	998.232	663.507	826.573	934.663	213.19	273.227	278.738
Rro03G006600	899.115	1025.88	1209.83	405.725	482.048	538.553	40.6146	51.9388	58.8854
Rro02G012560	884.066	762.113	815.244	747.964	807.298	730.36	474.028	494.093	512.193
Rro06G037430	881.694	771.715	818.71	776.632	803.767	754.997	798.915	919.842	933.763
Rro05G035640	875.437	653.291	777.287	925.046	880.093	698.923	354.673	408.115	410.87
Rro06G004300	868.282	678.865	849.22	875.926	798.063	651.311	372.178	390.784	402.494
Rro07G006710	866.83	692.359	843.181	806.445	847.168	683.359	276.661	271.328	285.312
Rro01G015710	857.739	640.522	883.906	836.898	787.512	721.456	427.283	514.671	537.442
Rro07G008000	857.257	770.805	1001.22	1267.72	1302.42	1130.89	1162.58	1260.9	1463.67
Rro06G011370	805.722	371.459	504.125	328.533	290.13	233.201	1227.35	796.685	901.565
Rro01G016850	801.437	804.997	994.818	733.951	776.802	745.831	264.071	278.137	310.852
Rro02G017350	799.779	586.078	685.029	766.872	733.235	629.368	168.749	172.847	196.622
Rro03G038030	796.482	617.938	720.875	731.914	739.818	638.616	420.047	450.991	458.466
Rro04G015770	791.03	616.635	712.039	813.725	777.483	609.618	225.251	252.142	255.977
Rro07G005120	789.078	895.834	704.17	638.623	729.568	856.221	427.996	549.568	583.827
Rro01G014150	786.42	834.403	1035.2	629.289	677.554	619.055	391.006	347.145	415.856
Rro06G007170	774.469	603.034	642.881	692.802	731.381	720.024	1543.32	1537.14	1448.04
Rro02G039290	767.73	635.842	654.324	472.257	468.603	374.928	116.51	187.116	222.378
Rro06G033770	761.776	521.559	673.358	800.811	718.781	561.305	297.183	356.879	353.53
Rro04G018560	761.04	578.024	707.394	635.024	635.599	532.839	219.927	229.274	229.486
Rro02G002170	760.417	417.656	605.153	363.27	351.411	325.897	258.138	222.329	275.98
Rro03G032070	759.691	618.129	620.101	684.477	702.692	663.577	701.981	791.377	779.291
Rro04G033670	758.722	603.03	735.455	642.611	691.092	592.581	314.331	323.152	337.697
Rro01G011260	740.854	653.054	616.844	709.867	700.103	687.345	891.252	1036.12	1014.57
Rro06G042650	720.311	586.712	646.441	666.716	650.156	619.788	579.506	597.004	594.418
Rro03G023670	718.95	377.36	591.062	130.121	125.925	103.284	40.6042	55.3895	60.3897
Rro01G004490	711.496	775.811	829.363	422.172	472.103	452.44	250.625	246.491	225.126
Rro07G014380	709.467	532.985	481.963	1168.73	1052.71	1122.64	6912.06	6948.13	6301.32
Rro02G032130	702.723	729.089	819.146	699.997	889.143	814.06	506.673	463.659	440.849
Rro07G007940	701.782	519.528	591.305	783.108	660.327	529.879	473.281	540.353	549.258
Rro01G009890	699.486	550.96	594.285	727.301	715.746	619.73	694.755	773.48	842.486
Rro01G029900	689.18	630.739	695.156	857.049	771.463	625.472	270.159	280.749	287.237
Rro06G048650	688.304	602.295	743.358	730.39	681.33	573.021	396.358	399.125	459.312
Rro04G008970	684.45	301.536	485.772	117.997	124.112	113.543	50.8777	81.2022	79.2453
Rro04G010740	673.582	508.46	558.711	590.528	572.839	467.477	207.71	233.798	232.224
Rro06G044200	670.24	257.393	412.377	134.745	114.362	115.253	83.7783	118.319	129.203
Rro04G003680	670.181	606.508	649.172	923.534	807.762	716.998	1090.49	1098.43	1108.17
Rro04G011000	669.315	544.139	715.858	510.716	599.083	543.551	339.363	447.716	479.056
Rro05G034830	666.34	616.359	389.869	718.061	724.322	641.271	691.23	751.883	985.099
Rro01G009880	663.757	528.609	592.97	651.874	671.233	654.613	522.845	557.041	614.13
Rro06G030410	663.049	500.382	574.077	638.102	624.712	506.623	230.482	252.799	245.864
Rro07G004890	660.641	561.367	665.051	616.506	621.677	533.283	165.87	190.633	195.481
Rro03G003570	659.455	596.824	784.439	359.411	375.109	386.99	325.507	346.808	417.839
Rro07G010150	656.063	495.38	517.785	609.413	578.416	454.922	347.835	383.912	383.712
Rro05G020540	653.116	604.963	663.877	930.557	844.787	715.825	811.426	950.627	1007.12
Rro07G001350	650.686	551.702	628.388	654.141	630.32	550.455	219.409	242.133	250.061
Rro02G022560	647.252	542.039	714.61	511.912	503.439	460.132	183.296	221.35	277.658
Rro01G024670	646.175	307.784	443.656	104.144	94.8139	80.4098	27.2668	51.6937	49.9511
Rro04G032770	644.85	438.182	548.449	578.567	584.787	452.281	178.074	197.533	194.874
Rro07G005750	630.604	413.631	568.696	173.569	167.847	146.013	125.316	134.82	135.062
Rro02G011780	627.626	484.498	617.365	626.683	613.746	508.743	472.405	505.786	580.888
Rro02G006680	627.148	532.2	642.976	1205.02	1247.61	1105.19	1145.67	1048.01	1268.38
Rro07G026670	625.298	507.955	553.604	568.245	575.988	484.566	133.352	152.495	146.07
Rro04G017170	622.556	446.2	598.504	437.651	446.398	380.234	169.62	201.578	193.118
Rro02G000200	621.765	606.508	685.974	732.339	663.281	539.2	467.685	476.853	505.069
Rro06G046150	619.428	497.752	486.906	449.803	470.214	455.533	199.607	219.594	224.607
Rro02G009420	617.22	718.684	620.502	1062.77	966.786	967.351	811.742	778.305	743.67
Rro01G013230	607.693	479.492	581.969	612.634	618.401	459.43	120.526	143.598	177.803
Rro03G005970	603.193	426.954	505.378	575.288	577.758	454.799	188.416	209.016	206.843
Rro06G040450	600.819	560.44	724.313	642.395	665.844	598.724	343.118	369.25	406.687
Rro02G037220	597.555	532.361	714.172	760.086	656.09	544.417	231.814	250.119	278.838
Rro06G037820	596.823	687.765	1164.99	280.804	331.466	268.602	34.1837	24.8601	25.9487
Rro07G023730	593.602	181.355	304.854	60.9243	59.0766	58.818	20.3599	29.3332	26.7588
Rro05G023090	588.866	179.134	283.855	96.6547	89.4876	86.4626	147.965	182.063	191.869
Rro07G013120	585.271	510.83	579.323	433.645	513.752	450.894	58.0092	77.2587	100.064
Rro02G029640	582.848	513.511	600.094	651.352	664.158	581.627	493.617	479.202	512.035
Rro02G012740	582.758	405.745	518.707	536.268	525.953	432.313	186.215	207.96	204.175
Rro03G036830	578.444	447.592	578.513	444.975	465.578	398.152	168.476	175.003	194.602
Rro07G010300	576.298	474.391	450.475	448.606	470.898	446.292	188.514	200.441	199.854
Rro03G004640	571.838	288.069	442.412	159.779	156.546	142.624	94.6141	100.666	116.22
Rro04G011180	571.401	550.758	478.307	488.617	588.324	588.023	749.873	659.116	658.234
Rro03G041250	569.286	267.895	287.089	952.832	653.099	430.045	1736.78	2174.5	2028.66
Rro06G019510	568.924	403.367	533.86	544.788	555.92	428.814	227.59	240.316	267.481
Rro01G014550	565.93	324.828	508.199	205.255	260.889	269.186	139.07	87.8035	132.309
Rro03G009370	565.838	409.862	517.784	510.112	506.268	421.169	176.982	186.668	205.9
Rro04G009510	565.782	430.147	496.361	609.308	551.357	460.196	228.235	258.854	298.914
Rro05G032250	564.744	447.765	658.178	417.254	413.184	348.572	107.517	139.313	133.754
Rro02G010940	563.055	459.958	492.728	470.374	490.787	433.079	148.117	169.363	174.593
Rro01G007370	562.736	473.961	644.992	571.212	616.095	547.019	646.35	658.844	728.378
Rro02G006590	561.685	760.743	795.37	612.7	724.193	754.318	897.051	845.527	955.945
Rro02G005660	561.279	372.609	402.817	1074.85	884.869	687.859	803.839	968.36	1063.57
Rro07G010540	558.164	462.629	482.323	524.878	522.233	434.938	139.494	150.166	155.749
Rro07G012710	557.689	423.577	438.152	453.004	491.034	472.172	554.26	568.792	506.143
Rro02G031610	553.57	570.652	724.201	403.276	474.062	440.06	445.687	456.888	548.738
Rro03G006760	552.427	468.284	548.468	560.546	542.813	467.009	186.531	187.097	199.934
Rro06G018450	543.486	591.903	740.376	729.349	648.287	617.419	417.192	454.531	438.086
Rro01G030240	541.177	458.533	516.55	461.424	479.068	416.461	318.727	360.372	368.106
Rro03G032480	538.07	436.915	545.046	604.179	632.584	503.619	244.686	267.107	282.91
Rro02G006630	538.023	248.251	387.104	107.078	94.8623	88.6425	54.1998	76.4604	56.4445
Rro02G006430	535.376	437.897	405.377	471.285	443.302	403.206	325.279	338.327	350.563
Rro07G024680	533.144	687.055	639.882	737.391	874.526	1117.7	2080.43	2053.45	2132.2
Rro03G031430	531.099	388.406	482.531	514.003	531.478	454.827	202.706	223.925	253.471
Rro06G000700	530.681	399.772	438.089	438.893	474.341	404.598	167.991	166.935	165.659
Rro04G034450	530.181	406.889	473.673	538.048	532.443	399.183	260.918	260.599	281.219
Rro04G005610	527.051	485.028	653.058	540.276	564.985	460.43	273.134	308.883	327.96
Rro06G016670	527.02	404.425	465.532	443.659	448.224	355.1	201.014	227.915	218.328
Rro06G002640	523.97	561.945	651.909	492.804	474.343	463.043	622.786	614.695	655.452
Rro02G007100	522.285	286.051	410.377	116.119	122.927	137.857	60.1801	73.0553	78.1313
Rro06G021600	519.698	375.478	458.096	552.051	512.634	398.274	246.666	274.526	288.043
Rro05G010530	519.214	342.617	339.815	163.769	192.229	225.319	234.755	242.761	242.153
Rro07G029940	518.321	386.928	398.15	221.629	217.845	206.911	335.703	375.817	405.5
Rro05G015270	517.7	499.021	607.248	411.561	470.398	625.136	580.043	759.431	954.005
Rro02G019080	517.538	421.222	294.855	1317.81	1083.5	1020.7	4339.58	4243.23	4525.79
Rro07G020960	516.353	613.014	646.038	657.853	644.423	578.78	638.48	573.07	601.312
Rro01G008220	514.14	419.458	554.045	426.669	472.958	444.775	190.739	184.91	170.041
Rro06G037550	513.011	350.17	320.589	293.479	304.401	326.294	572.44	665.197	637.238
Rro04G022270	510.755	417.232	450.746	361.334	378.415	347.035	272.655	331.864	335.73
Rro05G012150	510.459	396.972	485.669	451.891	461.23	411.69	152.411	173.963	215.082
Rro06G009740	506.427	483.04	471.57	504.185	525.018	476.045	443.563	453.187	455.353
Rro04G017140	503.993	340.263	326.425	888.428	761.337	608.837	1158.36	1251.61	1313.95
Rro06G004390	503.707	397.834	467.794	517.135	503.27	440.991	197.485	208.014	231.33
Rro04G029570	500.696	342.31	453.228	467.402	453.291	341.453	160.048	177.063	183.659
Rro05G003830	497.917	392.67	478.452	430.874	429.986	378.666	196.702	213.897	206.72
Rro01G025800	494.828	413.696	451.908	413.273	418.625	378.621	185.239	198.577	201.987
Rro03G035120	492.22	394.725	460.691	376.458	416.672	392.633	167.169	222.09	208.586
Rro02G002430	491.356	362.688	434.704	497.887	475.733	399.289	410.289	451.466	462.856
Rro06G006670	489.074	366.681	383.563	619.208	672.409	689.961	1066.21	885.346	855.685
Rro04G019180	488.747	365.49	425.639	400.807	453.816	375.009	146.033	154.084	143.451
Rro06G009470	487.826	547.152	382.664	1386.89	1187.71	1345.15	7927.15	5670.01	5946.96
Rro03G029680	487.444	534.725	656.64	703.645	722.57	596.904	696.432	639.425	716.384
Rro05G017220	485.015	379.37	427.413	551.849	500.903	396.552	172.544	186.197	193.114
Rro06G030880	482.019	339.01	355.041	386.232	385.423	322.46	170.335	185.271	181.814
Rro04G014480	476.866	423.802	481.75	603.475	524.545	424.463	173.555	188.778	191.425
Rro06G033960	476.439	390.482	454.056	580.466	593.425	530.979	727.755	774.454	815.555
Rro05G033810	473.153	179.976	291.904	67.7642	74.221	62.6512	22.9591	34.1309	33.9745
Rro04G012130	470.989	371.02	449.246	510.351	499.567	403.205	249.046	259.104	269.405
Rro06G012290	470.707	375.492	356.651	366.423	374.072	353.604	216.255	217.596	224.403
Rro01G031060	469.851	345.076	334.238	314.144	369.996	406.579	225.383	262.095	254.504
Rro05G016440	467.8	396.314	355.03	342.307	359.702	353.581	174.213	177.498	175.631
Rro05G000170	466.389	383.878	415.716	377.721	386.156	340.238	123.146	133.269	139.069
Rro05G035370	465.553	423.472	509.601	219.095	237.609	218.494	179.941	188.804	185.658
Rro06G039030	463.927	374.874	455.77	425.199	405.576	339.814	125.32	135.816	137.503
Rro07G008450	460.562	712.423	455.376	542.576	916.921	847.538	232.224	165.626	222.175
Rro04G030300	458.659	171.982	203.953	414.772	304.676	257.26	564.51	570.365	651.716
Rro04G020420	456.222	341.002	382.078	264.035	305.913	338.755	130.754	149.553	151.187
Rro01G022310	452.141	431.407	574.819	541.117	467.897	421.57	213.377	239.461	249.326
Rro04G005770	450.878	217.37	293.987	73.2105	71.4873	61.6587	3.54287	4.91327	4.21906
Rubus_rosaefolius_newGene_1051	450.793	441.141	429.882	425.997	413.066	370.136	367.246	361.895	377.681
Rro06G037650	449.928	424.302	407.824	507.72	495.738	443.484	193.534	196.185	201.059
Rro05G034670	445.847	374.43	356.788	355.274	361.41	336.017	171.84	178.83	181.392
Rro06G032310	445.185	415.73	423.827	381.335	419.467	401.735	341.265	355.891	389.291
Rro06G014580	442.042	461.986	417.68	517.205	539.777	577.628	1909.05	1722.81	1733.9
Rro07G009010	440.92	342.714	445.896	365.208	396.406	369.365	626.697	526.542	652.292
Rro03G020960	439.271	334.977	344.575	361.469	362.387	331.149	129.273	153.992	155.782
Rro06G006770	437.648	427.682	403.305	396.407	400.364	401.067	407.17	412.644	458.478
Rro05G011030	435.568	354.901	386.38	521.787	586.214	574.48	1059.99	860.453	1029.63
Rro06G039990	434.124	408.353	331.294	562.663	499.069	466.104	1011.62	1102.81	1152.02
Rro04G033640	433.943	349.815	369.227	332.177	365.313	350.419	261.783	325.679	292.902
Rro06G042880	433.845	216.318	368.019	97.3062	93.4032	87.8864	25.8434	23.9784	33.7357
Rro06G006680	431.79	344.995	330.433	500.218	544.73	628.442	1017.28	789.691	830.258
Rro05G012330	430.884	385.577	499.615	412.607	459.782	418.111	273.499	319.392	330.773
Rro06G032070	429.303	180.399	240.689	48.0096	54.464	55.7557	64.9974	42.1448	60.122
Rro06G043190	429.301	361.798	329.684	276.797	355.424	448.161	206.216	245.357	225.742
Rro01G024240	427.917	360.283	373.798	362.202	375.321	318.338	134.737	144.855	142.72
Rro04G033290	423.823	318.913	328.15	385.433	378.111	312.989	128.21	141.778	134.098
Rro04G011080	423.058	302.653	381.327	482.522	510.995	570.825	322.54	324.181	371.413
Rro05G011430	422.351	384.365	506.571	396.264	403.361	384.627	186.632	213.051	233.209
Rro04G021230	420.199	344.34	381.481	284.827	298.589	280.068	108.414	116.371	119.487
Rro04G020300	419.35	264.338	339.711	93.3945	98.0532	123.931	22.0325	37.2513	37.0734
Rro01G021200	414.816	336.824	447.807	440.661	393.941	315.399	306.13	326.339	370.652
Rro06G041530	414.352	411.085	529.32	549.004	490.188	431.461	386.861	387.524	392.607
Rro04G014920	414.34	639.593	648.702	116.232	215.116	202.275	52.523	40.1219	49.5068
Rro06G032830	413.387	305.053	366.345	431.468	406.692	331.547	187.749	191.793	198.421
Rro02G030180	412.94	402.285	461.402	527.115	457.191	395.82	189.718	191.558	191.777
Rro05G021040	412.939	329.608	282.865	183.431	198.536	216.343	47.6251	62.6374	70.4182
Rro06G005360	410.563	291.516	355.305	429.055	392.41	331.061	144.133	158.833	170.517
Rro07G009530	410.071	317.54	321.737	371.372	385.26	368.908	431.486	499.765	469.722
Rro02G019770	409.907	325.796	358.298	964.344	805.12	696.974	997.623	997.783	1234.88
Rro03G004880	409.513	219.597	313.902	87.3082	71.8676	64.5099	28.6185	33.2556	33.5506
Rro05G001400	408.525	309.742	350.269	338.528	357.174	313.94	145.958	164.689	165.166
Rro06G016850	407.492	369.341	432.28	501.806	476.722	409.359	179.385	201.095	206.753
Rro07G000670	407.341	338.805	409.218	264.612	269.56	258.066	89.7631	118.4	113.775
Rro04G035390	404.135	369.456	342.418	320.957	347.958	323.162	153.549	155.664	151.868
Rro01G017410	402.823	436.345	479.386	242.363	288.096	306.783	194.212	217.822	255.114
Rro07G024090	401.5	138.85	226.342	38.0223	42.0933	38.9198	18.303	15.7701	19.9665
Rro05G029090	400.868	446.057	475.11	386.581	398.768	387.002	284.525	257.587	295.548
Rro04G029990	398.454	306.073	355.817	437.635	399.992	352.191	432	449.67	460.73
Rro03G025860	398.089	131.94	185.515	79.9301	79.1838	86.6597	65.2709	92.1684	87.4467
Rro02G016660	397.325	16.9025	117.571	66.1728	87.8526	0.429953	0	29.5422	0.340348
Rro04G002610	396.863	321.664	343.373	363.176	349.431	321.939	312	374.571	346.163
Rro07G000700	396.724	309.458	311.067	353.404	373.416	329.562	137.637	148.024	155.47
Rro06G038020	396.418	329.132	253.995	249.843	197.087	151.482	186.564	201.339	186.656
Rro03G033490	393.263	384.592	425.011	586.204	499.203	397.999	464.16	493.255	467.898
Rro07G012590	390.1	327.718	444.341	274.246	267.83	243.23	244.702	244.934	271.987
Rro01G014180	389.717	109.981	182.316	30.2037	28.2413	32.1	7.09696	8.50276	6.89993
Rro04G002140	388.872	314.121	450.526	545.602	482.787	439.14	161.514	185.392	235.408
Rro04G029720	387.208	317.573	345.59	296.057	323.657	305.446	165.083	177.912	188.842
Rro02G030980	386.554	285.251	322.757	385.896	364.9	304.19	136.169	150.938	162.367
Rro05G000640	386.341	318.519	319.286	262.913	300.358	309.793	156.439	161.366	170.426
Rro03G035970	385.799	318.102	327.52	299.637	346.139	356.4	136.257	159.881	160.449
Rro02G012880	385.5	330.478	371.05	399.057	393.165	334.428	144.495	151.753	153.088
Rro02G011010	384.484	126.642	172.979	38.6305	37.2953	27.8643	22.844	43.8732	45.4409
Rro04G013120	384.052	216.704	282.766	131.963	164.46	164.829	58.5343	71.8037	66.8468
Rro02G024990	383.884	310.055	278.778	281.783	302.471	302.179	116.477	124.913	122.802
Rro04G004280	382.987	182.613	292.967	104.787	110.905	107.273	42.2029	48.5029	53.6987
Rro04G003880	382.407	311.355	400.437	305.524	348.928	286.494	65.6582	71.6096	68.1176
Rro05G013070	381.585	251.452	283.283	294.703	312.947	280.682	702.192	645.236	755.784
Rro01G017900	380.046	351.915	361.385	281.611	321.859	356.476	444.904	386.063	425.113
Rro06G029500	378.73	321.85	331.97	301.341	322.123	289.796	142.537	157.321	156.9
Rro06G002530	378.479	323.448	374.333	323.44	311.569	243.137	313.983	314.831	310.195
Rro07G007610	378.309	211.266	276.301	65.7636	61.4913	59.3923	23.7955	34.4655	31.7362
Rro04G030290	377.344	80.6722	103.115	226.832	118.864	76.9538	781.717	792.495	865.947
Rro02G004840	377.15	286.084	293.729	502.846	410.704	320.738	275.628	291.63	305.819
Rro03G016380	376.148	268.5	425.516	435.11	398.761	313.819	137.07	159.644	175.569
Rro04G017710	376.07	481.829	594.272	278.933	314.155	329.033	274.849	297.844	293.224
Rro04G004050	375.624	407.363	454.354	598.105	602.437	600.428	548.092	627.206	736.66
Rro06G016710	375.58	274.7	340.093	211.241	233.612	220.559	192.159	179.271	202.102
Rro05G000770	372.29	223.436	288.838	116.87	134.545	122.039	114.969	114.131	126.88
Rro01G005110	372.071	304.885	361.51	360.049	334.48	288.552	135.605	152.311	165.474
Rro03G022240	371.598	285.281	273.809	323.439	314.504	289.966	195.389	190.614	193.425
Rro05G003110	371.561	532.378	845.518	479.166	544.461	677.367	41.2569	50.7582	48.0416
Rro06G031580	370.874	308.91	372.172	373.69	383.723	315.469	431.831	455.712	495.141
Rro05G030660	368.49	279.259	293.333	341.135	317.539	277.214	135.046	147.36	149.335
Rro06G032840	366.449	300.423	338.706	349.776	343.82	288.508	130.631	139.057	147.637
Rro01G013190	365.85	361.822	344.833	429.003	431.274	417.365	434.164	402.547	445.159
Rro05G020360	365.053	371.326	318.411	315.746	367.091	515.262	101.672	124.738	115.398
Rro06G047600	362.901	290.321	384.619	359.676	359.308	315.797	129.53	138.933	154.051
Rro07G008530	357.342	213.317	347.549	156.883	182.088	199.831	52.3169	52.5367	57.5891
Rro07G004870	356.08	283.419	352.837	298.021	322.576	254.665	75.6609	89.426	86.287
Rro05G016300	356.011	142.009	209.61	63.9452	66.5754	56.5075	25.3483	35.5811	37.5448
Rro04G030310	353.61	269.62	289.803	309.565	300.49	266.748	233.598	238.17	261.486
Rro02G032900	353.314	246.701	125.147	380.994	302.18	229.946	427.256	486.63	506.386
Rro07G024120	353.219	121.138	198.665	28.9198	32.0832	33.5751	11.2328	9.75884	16.9992
Rro01G027070	352.007	105.743	173.763	78.0948	75.2642	72.495	58.3875	52.9767	59.3789
Rro02G004990	351.295	330.671	323.139	715.299	578.263	507.04	726.8	809.103	702.245
Rro03G037950	350.054	261.916	322.621	227.164	210.037	191.757	93.2754	119.386	123.456
Rro03G033700	348.555	284.225	262.721	244.177	223.056	185.864	113.676	145.646	167.998
Rro01G015410	348.533	282.137	282.01	253.311	244.265	196.238	182.979	218.287	223.363
Rro05G016460	347.948	230.571	239.857	182.834	208.229	217.197	202.811	209.206	216.994
Rro04G013530	347.284	264.785	231.422	579.784	432.695	318.185	991.459	1115.88	1090.72
Rro04G034580	346.36	343.593	200.403	128.912	163.799	156.097	13.2387	14.8815	16.8851
Rro01G023110	345.484	343.704	410.379	319.882	340.55	318.799	282.981	282.59	301.675
Rro06G046840	345.219	270.047	313.478	319.453	325.376	268.927	104.572	114.287	116.361
Rro03G039660	344.068	298.788	377.882	267.313	269.672	245.963	212.369	216.38	232.322
Rro04G011130	342.873	281.584	332.915	378.098	352.154	324.216	505.054	537.508	534.609
Rro07G017630	341.606	299.706	255.752	226.258	233.917	228.458	109.183	115.433	117.742
Rro01G027920	341.204	295.908	325.601	399.777	409.083	370.159	433.182	488.344	504.288
Rro07G023300	340.719	243.289	286.74	369.8	335.608	281.521	150.742	151.655	165.638
Rro06G034150	340.183	301.638	272.336	361.698	378.011	383.248	574.281	613.778	565.653
Rro01G008880	339.961	291.481	298.539	325.609	328.586	301.107	97.9169	108.473	106.979
Rro07G033700	339.62	276.25	266.055	250.041	266.919	251.504	115.998	139.774	132.034
Rro06G009390	338.782	307.973	308.507	435.653	411.937	342.59	366.85	374.033	413.169
Rro02G020590	337.602	350.013	353.155	302.424	312.875	318.309	417.082	441.655	495.367
Rro03G027700	337.433	337.961	355.742	333.775	365.913	288.153	132.374	143.201	151.671
Rro05G035980	336.958	303.534	268.834	303.157	305.292	314.195	479.761	427.639	447.007
Rro06G003100	336.161	367.122	332.707	281.691	305.229	305.334	582.05	622.807	671.491
Rro02G009920	336.05	397.909	420.516	674.321	924.268	1364.03	56.7089	63.1126	67.6831
Rro03G000390	334.911	351.717	336.077	288.756	360.887	421.216	107.612	100.536	120.877
Rro02G008650	333.196	429.939	359.376	461	729.614	690.333	566.231	370.8	296.171
Rro07G022510	331.223	414.957	429.034	255.326	248.955	236.774	273.016	264.086	312.593
Rro03G029690	330.107	264.955	246.124	214.553	226.352	212.871	157.834	141.275	127.672
Rro01G007950	329.262	232.921	274.925	272.756	266.837	247.094	164.751	179.115	182.104
Rro07G031220	327.356	93.2738	141.512	42.1305	44.5761	38.8471	28.3228	36.9547	46.9311
Rro06G008190	327.093	264.721	393.204	132.681	141.49	131.268	17.4084	22.8089	26.8514
Rro04G022280	326.93	248.796	262.362	180.233	199.643	190.309	1148.58	732.842	757.006
Rro01G014100	326.677	253.196	256.712	247.958	260.65	226.218	167.266	169.005	160.467
Rro07G011260	325.502	263.315	248.089	286.458	309.827	297.027	309.797	304.907	303.504
Rro07G026940	324.594	230.348	251.744	366.095	403.147	423.654	168.124	172.559	176.874
Rro05G036010	324.311	289.949	315.877	433.926	397.879	325.035	404.694	393.593	397.985
Rro06G034410	323.941	269.096	270.032	252.31	265.961	259.229	111.338	119.518	127.851
Rro05G005540	323.917	236.063	309.886	292.063	285.038	229.317	113.882	129.721	128.356
Rro06G033580	322.599	202.371	250.263	229.143	221.724	208.899	343.696	348.066	362.617
Rro03G024630	321.413	266.976	303.4	273.327	256.566	232.268	97.8683	100.29	105.898
Rro03G036310	320.924	144.528	188	48.749	43.0088	42.8078	30.7189	43.77	42.0104
Rro05G007020	320.734	257.92	187.413	254.758	348.708	470.017	187.829	210.64	196.332
Rro02G009910	320.605	261.449	294.172	374.123	356.662	321.331	510.65	500.929	530.708
Rro05G014660	319.785	283.093	321.429	333.558	333.686	291.909	388.116	401.183	411.38
Rro07G007460	319.731	357.008	417.507	484.258	398.197	337.762	92.5749	111.237	119.764
Rro06G041710	319.445	230.994	240.028	396.718	500.97	547.219	320.14	307.288	343.757
Rro05G036350	318.82	347.408	377.037	153.22	160.02	115.633	67.338	54.3492	69.2967
Rro02G015530	318.497	333.51	451.52	177.773	205.884	220.806	13.3244	17.7609	20.7884
Rro02G009300	318.048	277.615	330.907	390.071	360.812	295.498	563.563	624.179	628.738
Rro03G000510	316.43	295.483	384.523	379.415	357.488	313.676	147.137	153.933	172.312
Rro04G015210	316.061	169.818	274.978	74.2849	77.7027	74.1369	20.3246	26.1152	24.9732
Rro06G043710	315.986	347.392	547.862	249.808	332.385	308.942	86.0858	87.4037	85.6914
Rro01G012170	315.958	223.086	266.337	183.95	178.607	180.537	99.8731	128.609	131.446
Rro05G033900	315.883	319.648	371.231	270.396	278.347	277.744	409.864	434.801	431.886
Rro07G006530	315.244	161.99	252.986	52.6516	41.3333	38.0789	25.098	24.6689	28.5115
Rro05G014870	314.985	327.447	260.116	362.315	306.104	263.803	563.23	601.925	673.895
Rro03G030770	314.201	108.192	146.391	27.6052	22.2846	33.4592	2.30652	3.74274	2.36783
Rro01G019490	314.15	333.777	385.754	203.628	184	179.757	126.024	137.533	132.885
Rro07G008300	311.553	228.799	264.118	306.802	285.57	225.715	85.9898	86.0732	88.6991
Rro06G044060	309.852	233.958	203.798	288.078	264.505	256.828	286.152	333.417	333.949
Rro04G002900	309.697	252.823	342.09	342.98	343.226	293.536	259.816	252.284	294.643
Rro02G021900	309.669	130.091	96.1723	284.135	218.543	203.515	629.2	716.896	604.574
Rro04G031060	309.222	282.465	361.477	362.522	355.622	284.831	301.211	296.716	284.606
Rro05G005150	309.217	277.718	376.457	258.757	286.972	268.7	170.882	218.449	246.983
Rro02G021700	308.931	245.666	249.424	732.567	752.237	1066.54	3680.25	3177.76	3185.3
Rro03G033580	308.405	292.437	362.378	223.078	236.616	235.025	169.305	191.26	208.418
Rro07G024870	308.227	191.004	185.84	226.783	255.406	284.588	206.922	243.106	219.196
Rro05G034790	305.483	80.5849	161.69	17.2922	12.6401	12.0852	5.65475	11.0828	5.98273
Rro07G007960	305.065	136.773	209.76	86.6571	83.4281	82.2728	107.629	93.5031	122.024
Rro01G029790	304.563	243.156	269.456	228.206	221.174	200.951	229.957	235.318	257.813
Rro02G019750	304.252	258.723	282.179	279.235	268.528	233.839	92.1568	95.072	100.073
Rro07G000790	304.038	229.406	277.976	228.912	227.202	217.245	359.793	326.739	358.881
Rro01G023070	301.919	281.801	271.159	389.457	383.07	372.671	356.157	383.315	402.631
Rro04G004490	301.657	229.743	248.819	237.123	277.009	237.035	198.202	204.438	196.573
Rro01G014390	301.463	116.259	168.799	77.3829	72.8527	78.6575	166.901	140.228	132.139
Rro07G031290	301.266	267.591	282.323	262.14	268.722	235.01	148.72	162.258	155.934
Rro01G022600	301.111	293.227	279.649	170.929	199.837	224.114	91.8611	83.2613	86.4618
Rro04G027720	299.564	400.829	510.048	219.111	399.11	605.166	184.5	124.922	102.073
Rro01G013470	299.548	238.554	229.869	147.141	191.534	215.626	23.089	31.7931	29.2993
Rro01G007050	299.534	138.808	140.019	1007.25	814.545	616.025	574.271	745.745	809.738
Rro02G016960	299.034	218.695	213.559	248.571	261.359	210.646	90.7312	94.8163	96.1163
Rro06G013300	298.43	233.281	215.116	229.628	231.07	233.196	84.34	94.5812	100.401
Rro04G004960	298.226	233.94	244.011	278.502	256.493	224.419	156.689	149.628	156.35
Rro07G030450	298.184	238.033	358.704	288.808	339.376	364.205	105.982	115.281	80.0837
Rro01G021890	298.064	285.271	347.325	282.436	296.942	274.535	213.327	220.519	247.735
Rro02G018870	298.032	278.876	325.103	357.462	308.294	253.52	301.334	335.618	405.032
Rro02G028700	297.333	256.943	309.787	337.443	325.033	269.865	144.677	168.145	175.535
Rro01G019920	296.949	324.488	347.42	338.925	312.951	343.545	283.234	299.98	288.371
Rro02G002940	296.703	260.928	345.818	283.3	270.63	268.96	201.352	253.166	298.489
Rro02G030890	296.45	161.045	204.302	179.927	192.772	236.201	74.7059	68.394	77.3038
Rro04G004250	296.396	127.41	157.277	58.1288	63.8116	66.0712	7.15039	8.02921	6.22309
Rro04G020410	294.502	218.948	257.288	261.116	283.589	274.322	127.019	148.312	156.381
Rro06G018360	294.398	248.605	299.759	319.469	296.501	230.17	79.466	85.4535	88.2116
Rro06G001300	293.903	451.152	407.04	200.665	322.971	430.209	45.8977	50.7866	66.4066
Rro06G039650	293.271	254.865	276.659	455.698	510.582	596.963	254.626	202.214	237.237
Rro04G023130	291.534	246.182	272.464	191.743	227.361	235.792	213.429	231.29	210.008
Rro02G036370	291.249	73.2179	151.166	15.4661	14.8851	10.3458	1.68284	2.13657	0.831396
Rro07G020910	289.941	249.92	216.675	242.795	254.635	246.601	114.916	125.04	123.9
Rro06G035880	289.087	221.667	250.053	280.66	297.743	243.741	95.9456	100.234	106.622
Rro04G015930	289.043	137.034	193.205	133.232	140.256	127.464	275.428	240.575	278.408
Rro07G033820	287.94	269.31	273.117	46.2776	56.8541	65.8677	0.666133	0.836677	0.723802
Rro04G014850	287.666	271.316	299.969	140.333	162.894	147.467	81.206	67.8778	104.703
Rro06G046630	287.443	335.462	284.232	272.185	267.244	252.69	402.818	404.183	435.431
Rro03G018380	286.833	267.181	298.029	215.505	233.471	208.417	133.064	149.261	141.278
Rro01G015750	286.717	238.562	265.083	321.512	317.474	287.065	305.092	297.956	324.685
Rro07G006230	286.702	228.008	259.225	248.316	249.54	212.999	53.4844	53.6612	51.3332
Rro03G038280	286.493	293.035	320.676	236.317	246.458	237.909	113.123	135.353	143.03
Rro02G006180	286.311	241.941	289.639	208.591	256.968	249.754	223.267	284.348	268.558
Rro01G025880	286.182	208.61	182.275	210.89	232.435	236.593	231.185	258.473	255.18
Rro03G011170	285.911	299.909	219.154	223.026	189.541	194.5	239.302	267.947	303.646
Rro05G000890	284.616	228.211	255.159	235.807	227.32	206.231	56.1763	72.4057	72.0178
Rro01G025590	284.203	290.854	233.255	307.983	321.275	336.789	538.553	554.685	587.507
Rro05G016280	284.171	184.375	248.264	43.8842	51.6067	46.1244	18.1448	19.7158	18.5386
Rro06G035790	283.889	305.072	359.262	353.662	338.906	328.508	278.167	269.314	264.469
Rro02G012770	283.535	126.948	169.513	320.659	354.399	422.284	368.222	222.819	258.959
Rro03G030260	283.44	243.732	285.676	214.392	215.38	174.496	49.9496	64.1885	62.6647
Rro07G004150	281.572	54.2352	106.896	6.41288	3.15486	2.86116	0.557937	0.728817	0.634984
Rro06G035970	281.09	245.892	261.856	269.417	286.76	253.934	130.175	154.772	164.277
Rro04G008200	281.054	322.455	411.809	173.073	167.532	149.959	120.453	134.058	145.938
Rro04G035120	280.242	259.78	297.366	246.537	276.07	258.312	131.592	152.902	165.715
Rro03G012300	279.914	239.138	276.163	316.979	326.739	299.143	581.473	577.94	565.805
Rro04G011570	279.393	142.007	196.114	129.768	137.752	117.929	149.96	159.606	165.229
Rro05G005450	278.326	289.004	350.253	278.559	264.704	240.258	508.919	463.76	503.779
Rro04G008890	277.782	252.841	241.106	232.28	260.823	266.884	332.095	358.798	338.649
Rro01G026080	277.03	246.916	277.15	259.793	262.259	227.187	224.233	262.377	265.478
Rro03G008140	276.252	201.513	190.178	172.335	151.136	157.478	287.275	292.264	301.107
Rro02G032570	274.63	224.563	238.094	318.282	291.034	247.568	92.0181	90.8477	114.69
Rro03G024610	273.538	160.376	168.161	132.166	138.817	158.067	241.118	262.048	256.47
Rro03G002310	273.401	281.691	239.3	296.446	274.827	298.831	597.693	566.764	642.186
Rro02G012310	271.933	246.823	296.056	274.405	273.555	259.781	259.911	278.576	290.28
Rro06G036780	269.558	343.467	289.626	354.333	360.088	307.829	1058.98	812.48	780.806
Rro06G000470	269.373	209.844	204.66	231.996	239.509	236.589	113.447	125.606	142.684
Rro02G008780	268.923	203.14	223.173	293.788	285.237	244.368	149.054	149.931	161.131
Rro01G023870	268.257	358.693	363.086	209.6	249.738	279.612	219.615	177.023	188.242
Rro03G020830	267.876	358.24	282.5	63.5973	71.2752	88.4791	3.01051	3.85685	4.63838
Rro04G000670	266.827	132.219	212.193	62.8636	58.6417	65.8966	34.0098	37.5996	40.0359
Rro05G022390	266.562	204.351	163.624	301.451	291.859	230.035	259.837	327.833	356.339
Rro06G041030	266.303	5.49916	62.7604	48.6839	174.387	1.55822	0.071995	21.2348	0.700504
Rro02G031010	266.047	221.264	249.181	238.054	262.381	233.639	150.757	147.478	157.448
Rro03G019030	265.582	273.016	290.911	187.601	192.645	202.87	165.502	164.026	159.149
Rro06G029480	265.453	233.781	239.799	244.322	239.225	209.877	99.9307	116.299	117.925
Rro05G034080	265.16	81.3666	120.663	48.3061	55.3029	51.6647	84.9563	86.3284	83.8056
Rro04G002430	264.14	206.319	222.467	194.317	206.903	216.385	124.389	150.653	141.774
Rro04G006270	264.015	212.247	252.235	239.866	231.899	195.284	86.1903	94.1042	99.5165
Rro04G004780	263.937	313.539	382.853	231.35	248.397	223.301	198.842	191.535	219.325
Rro03G016170	263.828	262.792	307.98	235.641	236.661	218.406	158.037	150.027	159.356
Rro07G025410	263.006	213.793	220.866	224.986	233.555	195.918	62.879	65.1551	78.1912
Rro05G011920	261.909	139.552	178.986	27.1181	26.6862	33.8039	8.59294	6.97317	9.18462
Rro01G029450	260.983	325.279	384.93	226.337	233.782	244.005	240.65	244.718	282.802
Rro03G037960	260.271	205.217	234.171	269.69	269.958	248.2	330.805	385.61	388.772
Rro03G004870	259.735	243.812	269.88	231.578	250.328	229.939	150.909	156.31	161.179
Rro06G035380	259.513	390.931	284.763	144.553	201.085	256.352	112.722	51.0495	63.0724
Rro03G017630	259.472	229.264	196.375	275.777	286.137	294.352	501.952	435.091	518.979
Rro06G032380	259.408	191.26	228.18	276.589	277.163	223.351	85.9109	95.2021	99.7149
Rro07G031590	258.845	259.533	304.025	192.164	201.544	201.432	97.6943	106.262	108.988
Rro03G016860	258.395	214.25	251.909	245.813	233.838	208.327	103.332	105.707	113.655
Rro05G018580	257.906	142.638	198.66	62.3839	61.1718	57.2506	27.6908	36.7854	38.8596
Rro01G007600	257.872	184.274	191.187	237.819	217.453	173.501	64.5994	62.092	66.6689
Rro07G011350	257.871	262.859	300.133	164.284	200.354	193.192	93.6657	91.4801	93.0873
Rro04G035170	257.398	169.953	177.972	270.626	265.783	185.918	436.215	408.695	347.115
Rro03G001720	256.939	248.569	224.944	151.902	187.404	179.341	41.6304	50.2687	51.52
Rro02G035540	256.095	72.2683	113.775	16.461	13.6315	7.24033	1.9333	3.88065	4.02183
Rro05G011800	255.807	221.476	268.773	51.932	34.1482	36.3888	1.58928	0.567664	2.33952
Rro05G004220	255.804	220.383	298.083	219.343	204.454	184.442	42.2936	52.7973	56.6121
Rro06G010600	254.823	247.818	264.313	198.223	238.558	241.195	218.363	233.376	242.651
Rro06G014770	254.611	214.157	230.773	219.437	233.605	202.445	71.1326	76.9391	86.2342
Rro06G023640	254.538	229.636	229.168	168.412	185.369	202.598	174.484	183.193	198.683
Rro01G002940	254.195	222.313	296.457	256.315	254.407	220.098	111.432	119.157	126.381
Rro06G004510	253.788	124.669	113.073	185.504	162.964	154.431	114.549	118.098	148.335
Rro04G004480	253.779	198.27	222.949	97.4956	113.207	124.119	58.5443	58.7743	62.1212
Rro06G032960	253.461	227.296	232.745	219.774	210.282	187.321	108.219	115.419	105.837
Rro04G001180	253.098	229.131	263.388	318.136	301.781	281.694	170.148	195.474	208.078
Rro01G004380	252.742	130.62	216.688	60.4397	52.306	46.9512	11.8344	13.0801	11.8824
Rro06G022710	251.971	208.199	252.959	287.826	306.217	236.114	230.653	252.712	278.717
Rro01G006610	251.683	272.928	225.231	181.423	210.429	258.164	244.656	254.089	228.657
Rro05G005900	251.047	208.435	152.592	237.259	407.211	661.869	175.835	204.172	193.169
Rro07G003440	249.866	212.942	221.213	218.612	201.942	178.379	73.5387	73.0658	74.8444
Rro02G020650	249.862	252.061	229.057	195.299	199.363	204.255	215.929	225.942	239.282
Rro06G004890	249.494	255.222	255.044	273.518	265.619	259.757	422.998	413.502	481.087
Rro01G023760	249.485	248	236.765	265.362	268.277	256.039	664.973	656.653	671.049
Rro02G004980	248.952	221.271	228.923	459.26	340.445	303.418	399.218	432.515	386.454
Rro01G026760	248.694	240.828	266.889	254.269	281.599	238.083	132.698	142.86	156.195
Rro02G009750	248.682	175.323	176.666	166.154	164.267	199.235	1108.21	867.871	965.481
Rro05G013950	248.003	250.43	250.47	257.972	264.031	241.098	205.694	205.959	236.29
Rro04G010940	247.126	192.259	267.564	369.905	328.896	260.145	510.636	478.652	593.179
Rro03G033380	246.797	217.541	214.881	263.018	249.802	220.361	307.036	323.914	317.431
Rro07G009050	246.693	236.961	225.286	180.422	193.208	196.816	116.543	128.917	134.38
Rro04G007650	246.688	214.969	280.318	261.076	298.885	242.637	41.9752	53.3433	67.7918
Rro01G017880	246.297	259.022	366.793	200.396	261.224	256.007	50.8728	56.8292	56.8632
Rro05G029270	245.767	196.31	218.076	216.072	226.597	195.91	104.766	115.112	114.898
Rro03G021800	245.756	34.2482	79.2446	5.67882	6.41828	4.4352	1.91808	3.41199	3.58766
Rro02G022000	245.543	203.972	179.808	712.767	587.904	551.984	1243.66	1512.15	1452.07
Rubus_rosaefolius_newGene_53	245.391	352.394	317.817	185.797	157.179	225.272	80.5217	80.0498	106.705
Rro07G003790	244.704	211.611	249.185	210.665	207.291	204.485	181.547	181.788	187.81
Rro02G038810	244.631	236.821	228.36	259.961	275.185	259.055	249.505	280.845	304.196
Rro06G015050	244.313	54.4389	101.204	13.4492	14.3542	20.4485	5.10207	4.32129	3.40498
Rro01G025660	243.433	193.35	178.096	215.301	214.156	184.121	162.85	176.94	170.094
Rro07G008520	242.17	376.755	322.04	290.419	521.172	556.822	207.578	114.613	103.049
Rro05G007910	242.043	194.266	281	236.85	236.229	199.289	161.527	166.166	183.148
Rro05G028540	241.697	205.247	238.321	148.188	149.757	143.855	60.6534	65.6816	66.6793
Rro05G031980	241.221	164.758	150.488	302.079	261.398	230.753	365.236	340.767	337.417
Rro07G031650	240.261	170.643	150.884	304.341	234.134	193.747	212.616	259.991	270.475
Rro06G021680	239.247	90.4014	119.916	19.402	19.7722	21.1463	5.79789	6.39299	6.70724
Rro05G031740	237.763	168.356	180.091	199.656	199.038	163.048	81.8651	94.2799	94.1882
Rro03G038690	237.254	202.875	246.601	208.201	224.958	194.882	191.97	185.569	206.355
Rro06G019330	236.655	217.674	248.681	444.807	355.922	377.129	324.014	348.036	494.601
Rro02G007330	236.442	229.91	212.887	137.822	140.367	131.543	27.4347	33.3943	35.6241
Rro07G010170	236.105	234.938	232.877	338.437	328.349	273.163	325.878	342.886	383.018
Rro01G000540	236.065	258.865	247.68	160.768	190.808	207.749	144.671	172.062	163.822
Rro07G006630	236.05	123.047	181.323	31.4454	22.874	23.7213	1.86877	2.41981	3.12559
Rro04G005270	235.837	223.315	191.434	210.098	248.712	251.679	275.667	227.522	273.393
Rro02G006750	235.35	226.685	278.036	210.472	198.518	169.049	101.372	106.224	117.678
Rro06G037320	235.347	212.824	201.976	159.681	165.037	180.749	189.855	207.324	191.987
Rro05G000860	234.703	98.9368	136.972	42.8379	38.3669	37.9075	31.1551	39.1153	39.1503
Rro02G020880	234.58	141.59	214.233	46.1839	43.8137	41.38	17.5148	23.4848	23.0913
Rro05G006820	234.181	177.31	181.049	326.77	320.418	270.68	334.03	393.799	407.907
Rro03G036340	234.095	198.261	173.342	238.267	231.942	227.055	371.271	352.269	355.825
Rro01G016980	234.042	160.702	206.061	140.244	130.383	112.141	36.4795	53.2421	67.1838
Rro06G040830	233.898	223.703	247.626	188.322	197.489	183.123	254.899	260.241	265.754
Rro01G030160	233.684	224.919	223.765	354.486	333.876	242.785	92.2068	106.44	127.83
Rro04G034090	233.53	185.741	192.058	179.112	203.292	185.985	75.6608	88.9069	91.6453
Rro01G012080	233.505	175.071	183.379	183.596	188.141	162.848	70.9231	78.4254	78.8323
Rro05G005420	232.904	189.877	243.015	280.481	273.021	243.805	156.942	168.608	182.974
Rro06G039550	232.658	249.574	206.051	155.234	175.978	176.746	108.097	100.645	113.284
Rro03G033320	232.284	167.226	186.063	239.917	215.829	182.14	92.1724	101.299	98.2943
Rro03G020240	231.648	237.296	234.601	199.839	226.906	223.324	285.542	287.511	289.613
Rro05G008280	231.438	166.404	175.777	202.923	201.093	168.534	37.43	44.6264	49.8801
Rro05G011500	231.097	183.332	183.588	222.131	216.893	213.846	319.86	336.716	323.562
Rro05G012030	230.858	142.882	120.913	243.384	357.02	497.162	546.488	372.561	468.233
Rro06G048690	230.781	196.171	198.82	160.31	193.489	170.348	138.959	133.525	142.387
Rro01G026160	230.182	293.004	334.429	207.339	214.572	229.138	88.2319	80.1159	100.73
Rro02G013290	229.827	125.148	150.035	48.6886	57.7579	63.7961	13.4136	16.9708	17.1947
Rro05G013510	226.711	153.995	153.289	210.921	213.532	172.391	75.7077	81.8038	78.1137
Rro02G019580	226.127	178.808	196.898	201.119	220.579	219.66	91.6342	107.887	112.557
Rro07G014270	226.069	171.703	169.246	113.094	137.795	132.543	202.056	253.925	269.545
Rro06G023350	226.044	198.357	189.477	242.57	242.897	222.112	139.938	158.834	177.136
Rubus_rosaefolius_newGene_2293	225.898	177.57	247.774	287.14	238.468	180.998	69.2722	78.1575	75.6751
Rro06G026880	225.487	150.833	192.527	100.592	115.306	112.836	66.828	66.2149	70.3636
Rro03G011100	225.377	173.627	154.954	172.684	181.822	178.577	77.132	79.7545	83.3088
Rro03G029630	224.95	201.595	240.854	270.942	250.545	222.061	249.471	249.038	269.143
Rro03G041800	224.687	235.254	181.786	298.29	291.388	277.872	468.277	481.398	457.338
Rro03G005670	223.693	190.694	195.487	167.113	183.941	176.86	177.488	196.563	187.028
Rro02G029250	222.857	237.453	260.266	145.461	146.163	144.297	115.8	123.341	121.152
Rro04G027580	222.801	179.219	204.439	164.077	173.785	185.413	210.242	183.601	215.498
Rro03G034620	222.744	106.938	169.49	40.7718	37.9177	32.6885	19.0647	27.2392	27.143
Rro02G001380	222.649	229.877	272.532	151.978	184.518	192.895	41.9329	41.809	36.6524
Rro01G023130	221.847	174.626	192.723	302.575	306.66	250.123	232.37	261.827	312.916
Rro03G019610	220.779	207.31	215.222	198.141	209.219	205.568	291.244	277.123	291.608
Rro02G011690	220.448	203.319	159.62	162.019	233.184	310.281	194.371	198.021	183.141
Rro07G027710	220.245	165.846	183.758	214.543	206.713	169.743	85.8	85.8729	84.4903
Rro02G037170	219.385	102.886	123.98	58.3838	64.4216	70.9276	143.164	119.147	142.191
Rro03G014870	218.798	166.827	197.44	185.206	179.575	160.549	95.4865	93.6741	98.3735
Rro01G014500	218.561	178.013	219.909	191.884	207.656	171.508	140.959	158.207	167.049
Rro01G017540	218.486	184.316	202.235	241.933	226.202	196.853	299.358	330.756	332.478
Rro06G027400	218.474	177.703	203.354	138.799	163.457	157.276	96.5236	91.2386	96.2595
Rro01G000500	218.414	261.987	250.12	65.3003	71.98	62.4813	3.318	3.72131	4.37756
Rro02G018250	218.044	203.795	190.799	206.727	284.633	351.233	61.5333	64.0642	68.6044
Rro01G030670	217.963	162.057	158.192	171.843	179.145	170.037	75.0307	80.4401	82.4697
Rro05G018480	217.806	82.0292	112.466	17.0062	21.57	18.2727	8.84824	7.54634	9.29693
Rro03G016670	217.23	254.302	337.443	221.772	213.844	210.134	18.9459	25.1775	25.3745
Rro07G009840	217.039	156.973	140.997	145.044	173.22	202.661	560.938	587.228	509.407
Rro05G002730	216.261	192.299	224.567	149.855	162.096	149.847	99.6803	101.014	110.78
Rro01G017260	216.234	161.913	185.727	71.16	75.2786	75.1286	105.927	103.439	100.081
Rro03G037910	216.09	222.818	272.684	177.51	213.143	193.898	73.8453	69.1999	82.4327
Rro04G003620	215.843	211.68	256.48	191.556	186.038	145.125	68.0951	77.0224	76.7384
Rro01G023570	215.686	164.502	163.124	121.04	140.133	124.231	41.6008	48.2031	43.8736
Rro02G003190	214.934	217.31	294.649	105.437	124.977	127.73	18.9491	35.588	36.9667
Rro04G035990	214.574	134.122	136.706	1007.51	774.644	624.695	1154.38	1324.53	1516.34
Rro06G026650	214.459	180.702	272.844	102.789	112.605	117.606	23.2761	21.0723	22.8127
Rro07G005840	214.256	168.424	157.49	283.784	273.706	211.475	408.629	387.069	431.283
Rro07G006380	214.196	91.275	97.6097	53.6974	45.9024	45.8837	111.992	87.9389	126.542
Rro02G001970	212.823	194.694	170.225	130.83	155.035	123.892	34.1185	35.9578	32.8866
Rro05G015010	212.491	179.508	155.561	100.582	102.741	99.3734	42.1908	61.4782	59.7507
Rro02G007940	212.311	290.366	286.677	125.302	156.275	172.433	154.832	148.848	156.932
Rro07G030660	212.305	177.397	134.886	263.252	302.933	328.474	159.104	180.644	197.205
Rro07G032760	212.255	250.631	234.706	150.5	197.533	186.556	202.766	205.219	224.932
Rro04G015730	212.079	157.867	238.038	170.174	155.839	118.998	88.9391	117.381	135.417
Rro02G039750	211.904	181.404	226.936	227.34	201.96	184.942	111.062	126.569	117.815
Rro07G002430	211.16	163.198	176.973	191.237	201.587	202.593	165.765	195.692	201.761
Rro02G018820	210.848	136.43	164.853	186.516	199.159	191.792	59.7335	56.0623	55.8084
Rubus_rosaefolius_newGene_482	210.459	181.823	198.952	163.626	166.483	152.109	115.716	116.029	115.096
Rro03G038650	209.937	127.019	142.261	126.777	134.13	135.294	103.453	131.692	129.68
Rro05G018000	209.571	177.046	233.253	310.456	274.245	236.466	185.567	193.075	204.35
Rro05G029170	209.533	146.982	127.203	206.122	186.734	159.532	189.854	207.119	235.934
Rro05G010970	209.239	289.017	230.264	503.811	725.61	931.424	110.318	112.298	133.366
Rro04G009500	208.875	206.619	196.994	153.188	151.502	161.738	244.588	212.829	260.23
Rro01G015540	208.783	136.239	99.0264	289.451	288.018	296.38	228.668	286.873	330.425
Rro02G014970	208.777	170.792	159.236	140.034	143.432	135.922	44.8071	41.221	41.2956
Rro03G012880	208.718	218.188	210.176	160.397	179.366	181.743	133.921	150.294	147.683
Rro06G045710	208.692	146.961	145.852	201.581	182.44	156.586	215.996	225.364	218.004
Rro02G024520	208.594	88.9379	118.006	29.8877	33.2904	27.0784	18.3873	28.4073	33.4081
Rro02G018880	208.578	167.426	248.146	141.465	145.07	128.149	38.4835	48.6539	60.6179
Rro02G037130	208.463	176.21	159.236	158.075	159.042	155.076	66.9226	72.0251	72.0997
Rro01G005050	208.318	121.062	108.156	250.615	286.794	307.887	693.037	750.384	762.906
Rro06G017170	208.201	187.609	216.713	94.4327	128.449	142.525	31.0083	38.44	42.3691
Rro04G004760	207.91	167.487	162.471	341.887	351.705	366.756	464.077	469.93	464.771
Rro04G007910	207.516	157.456	217.005	224.42	222.664	206.291	441.159	467.721	434.769
Rro03G041330	207.491	149.365	161.559	197.03	179.841	159.145	310.304	350.558	320.339
Rro07G000910	206.368	140.524	152.211	183.915	186.888	144.17	75.1681	79.1765	77.5221
Rro01G008920	206.131	210.928	210.791	112.879	143.907	156.56	76.9185	88.6112	87.5928
Rro06G016270	205.851	167.926	138.978	202.798	227.522	250.353	504.908	636.031	642.74
Rro03G006850	205.702	157.923	165.688	194.279	202.242	169.954	67.7585	75.2823	68.3613
Rro05G029380	205.471	196.909	212.75	286.355	238.032	220.884	252.585	268.821	248.189
Rro06G008570	205.425	243.94	268.014	169.253	151.873	109.484	41.8229	52.1804	54.5159
Rro03G017700	205.361	238.748	295.49	156.899	194.555	201.895	37.2185	45.531	45.5662
Rro04G028160	204.511	198.268	143.915	165.12	162.978	150.944	86.8414	86.0253	90.1577
Rro01G016160	203.916	140.784	98.5042	260.643	183.825	160.368	275.379	293.739	327.203
Rro04G030760	203.847	171.306	188.078	185.963	196.323	163.701	144.953	148.555	164.095
Rro05G011810	203.774	113.951	230.356	20.338	14.5518	11.5244	0.15386	0	0.156641
Rro05G004330	202.31	161.411	175.465	142.035	166.99	184.847	85.645	90.6502	87.1374
Rro07G011700	201.958	220.672	281.695	243.204	277.48	271.264	48.8626	53.3616	54.682
Rro06G031850	201.671	248.665	244.396	137.477	152.995	168.035	160.849	161.162	167.664
Rro06G037960	200.802	143.22	119.367	129.177	127.609	150.605	249.284	245.899	239.145
Rro02G010560	200.727	175.638	227.53	103.72	97.6902	96.4343	25.1738	24.2819	26.8514
Rro01G012270	200.585	132.672	137.914	128.599	125.281	121.213	81.0513	89.2584	91.3196
Rro06G037660	200.533	166.232	200.246	186.171	211.376	206.494	108.254	109.672	127.793
Rubus_rosaefolius_newGene_1557	199.612	170.578	169.693	142.473	181.717	162.304	147.962	169.222	171.91
Rro07G003210	199.269	120.324	132.286	89.1413	94.5323	104.273	218.507	196.676	221.802
Rro02G003010	199.171	169.145	140.948	158.113	280.395	444.443	56.4435	60.0307	52.1891
Rro01G021400	198.869	108.604	114.165	761.837	682.833	527.657	354.006	407.422	455.492
Rro06G048710	198.466	204.947	190.046	143.625	159.505	166.105	175.708	187.428	185.711
Rro03G017540	198.277	164.889	187.472	221.031	197.352	198.198	110.424	139.812	126.205
Rro01G025770	198.135	142.39	156.733	211.533	193.386	153.49	67.4814	75.3308	77.711
Rro06G031330	198.133	133.115	158.969	108.313	113.801	135.147	126.446	153.985	137.953
Rro06G043280	197.824	190.705	160.365	174.129	184.407	213.166	155.242	154.612	152.722
Rubus_rosaefolius_newGene_1777	196.837	143.976	163.987	124.418	119.724	104.814	15.3021	18.4873	17.044
Rro05G022820	196.553	109.951	129.194	75.3564	87.956	93.4286	50.2351	56.4501	57.1999
Rro04G032790	196.262	153.094	156.878	184.171	168.49	152.54	196.993	193.699	206.459
Rro02G039370	195.584	66.595	100.29	32.1037	37.7839	36.58	42.733	38.531	43.2376
Rro02G011740	195.298	206.023	230.422	118.279	143.417	154.564	54.422	52.6061	59.6356
Rro01G004890	194.025	107.516	141.025	40.1654	39.7956	38.3956	5.54256	11.7116	9.57342
Rro01G026260	193.933	176.092	264.341	172.111	186.564	176.562	98.9536	98.4872	127.83
Rro05G030760	193.794	144.882	147.674	165.359	161.401	140.013	59.798	63.8526	63.3523
Rro06G042530	193.705	200.218	182.873	117.617	137.192	150.583	103.932	110.782	102.908
Rro02G004030	193.522	187.101	206.746	208.395	196.087	173.641	107.626	123.159	130.004
Rro05G016420	192.935	113.122	178.331	21.6435	21.6382	18.351	1.19095	1.03671	0.941565
Rro04G015270	192.889	173.727	191.34	184.799	206.073	193.525	91.8852	81.0161	95.8282
Rro06G007630	192.581	153.017	172.684	192.211	183.306	176.01	178.873	181.745	183.935
Rro05G022880	192.063	217.351	228.89	138.642	135.226	133.36	152.181	151.09	172.436
Rro07G009240	192.048	142.375	178.559	103.115	108.761	108.385	90.1129	104.736	119.946
Rro07G005810	191.47	190.542	191.366	170.515	178.949	184.165	176.139	195.062	197.545
Rro04G014740	191.415	63.3406	70.3468	25.845	24.3978	28.8734	20.272	28.8105	26.7392
Rro02G024960	190.885	168.888	143.589	142.765	144.525	148.352	68.4771	67.7904	64.3135
Rro06G040440	190.818	126.149	139.501	115.404	137.179	135.645	90.0797	90.9028	108.508
Rro03G039140	190.686	179.637	144.75	164.41	170.784	195.704	435.276	481.256	428.569
Rubus_rosaefolius_newGene_1918	190.504	176.333	179.442	251.888	214.175	179.528	113.068	122.51	123.167
Rro02G034360	190.171	163.699	203.41	119.804	117.459	92.8174	68.5337	84.3636	72.8943
Rro04G027910	188.838	190.623	195.937	125.143	138.628	145.94	93.3579	103.295	113.783
Rro07G001470	188.316	119.336	125.802	125.001	138.244	148.004	31.8805	49.8006	41.5675
Rro06G031910	187.877	91.7582	111.548	102.267	91.0796	86.7236	98.6737	105.178	123.994
Rro04G012300	187.545	159.112	192.354	210.186	218.527	160.065	68.6392	64.8336	66.6148
Rro03G015160	186.599	142.749	152.368	163.555	198.112	214.881	145.449	152.697	151.902
Rro06G035740	186.294	162.516	174.961	124.696	124.208	103.157	43.0435	46.9714	49.206
Rro05G015780	186.077	165.664	189.714	148.861	173.97	169.292	188.126	177.576	209.656
Rro03G032970	185.74	154.46	159.802	128.911	127.758	116.478	33.7036	28.5176	32.1325
Rro03G007070	185.243	175.87	143.9	211.08	199.602	210.284	113.975	119.904	133.935
Rro05G023430	185.228	145.484	147.188	93.9286	104.247	117.052	125.762	152.249	133.059
Rro06G037470	185.096	200.244	190.192	77.6358	108.196	119.495	12.3129	13.2076	12.0979
Rro05G034640	184.277	88.3644	109.113	50.5722	52.1161	53.8652	23.5869	31.9695	31.1887
Rro06G036130	184.054	217.555	258.392	119.937	152.546	156.433	185.02	159.873	160.035
Rro01G024920	183.689	167.933	128.342	111.648	114.743	128.436	107.771	104.869	101.863
Rro04G011590	183.579	131.679	123.663	352.312	250.919	212.351	38.6322	40.6275	58.0964
Rro03G015610	183.539	176.614	186.364	158.633	175.414	170.037	111.283	119.291	114.888
Rro03G009970	183.474	164.971	161.353	178.527	178.539	171.276	131.832	143.311	145.324
Rro02G014990	183.331	137.287	145.982	158.614	153.838	123.832	41.0002	48.0054	48.2224
Rro03G020390	183.046	174.546	202.115	98.3144	107.59	106.357	58.2425	53.5553	64.6447
Rro05G034590	183.02	153.965	161.832	138.569	137.359	143.745	145.963	152.942	136.84
Rro03G009310	182.988	117.698	81.3015	106.724	97.9794	82.4392	210.182	223.32	176.886
Rro05G009080	182.492	125.84	146.188	52.6251	61.5858	64.6076	66.6633	65.0484	68.4029
Rro06G007370	182.154	180.123	205.053	122.906	131.138	134.381	88.6778	97.9662	92.6795
Rro02G003400	182.077	148.728	208.62	99.931	106.751	94.1798	23.9811	29.3234	33.5382
Rro02G024590	181.735	160.484	176.593	189.319	177.103	152.749	63.9129	70.7866	75.4718
Rro07G030990	181.417	172.307	173.899	126.168	133.424	133.342	170.427	158.957	150.845
Rro06G009050	181.374	192.619	131.221	236.291	229.978	201.765	303.878	352.264	377.303
Rro06G014240	180.702	157.04	132.872	110.934	124.791	130.051	40.6639	55.9942	55.7954
Rro07G032700	180.532	156.652	160.276	207.965	207.557	187.735	164.401	173.352	180.979
Rro04G007970	180.383	222.598	255.052	157.104	209.034	249.805	221.848	274.538	315.269
Rro03G033330	180.055	197.861	265.049	150.516	182.977	178.091	39.759	38.5045	48.5242
Rro02G030750	179.995	162.739	182.043	192.851	177.072	179.005	133.457	144.332	140.004
Rro02G018110	179.808	157.958	165.138	143.859	169.876	169.887	158.623	157.648	159.972
Rro05G021720	179.805	166.139	162.648	153.578	161.869	163.608	66.0263	73.6475	82.5765
Rro02G035560	179.782	196.138	153.345	135.257	173.561	178.398	128.123	146.255	156.293
Rro06G002910	179.571	153.563	152.708	184.798	185.611	159.286	306.855	314.086	324.532
Rro05G016600	179.486	139.684	186.268	110.762	130.186	139.394	161.128	158.16	148.557
Rro07G003030	179.277	99.8137	125.178	154.284	190.898	215.614	137.365	112.817	123.752
Rro05G003970	179.047	150.76	142.107	143.423	150.933	162.94	199.924	203.021	186.453
Rro04G027710	178.825	267.198	320.355	139.779	256.481	373.119	110.469	34.9611	62.0201
Rro03G011340	178.82	201.25	160.12	295.893	252.608	246.057	202.988	240.654	251.572
Rro03G006560	178.542	173.464	164.94	138.714	124.257	107.935	158.535	194.422	187.931
Rro07G001170	178.157	123.234	136.677	196.77	168.262	140.108	79.5233	86.4824	91.9467
Rro02G002320	177.382	174.362	186.05	136.71	151.576	160.434	88.8907	95.7679	100.34
Rro07G029610	177.356	138.635	121.882	173.996	180.116	155.889	117.998	142.632	155.367
Rro02G000350	177.071	176.79	159.121	122.305	138.041	164.372	73.4856	91.2364	87.3426
Rro04G014770	176.479	137.647	166.65	97.7876	107.289	96.2631	55.3673	53.2909	59.3018
Rro07G016030	176.343	147.358	174.147	169.708	176.628	156.163	104.368	105.209	108.017
Rro06G019710	176.252	134.007	158.644	120.034	123.948	110.526	240.061	202.964	242.15
Rro06G033310	176.153	146.462	150.933	113.952	126.342	114.883	20.3595	23.061	22.4828
Rro04G031990	176.004	142.157	152.665	177.574	175.676	150.292	130.636	133.375	140.561
Rro02G000460	175.902	123.312	136.852	123.627	176.701	206.937	44.7617	55.9977	55.0047
Rro07G029540	175.896	129.811	100.155	379.881	360.672	313.488	844.509	908.161	959.072
Rro06G036270	175.463	153.741	167.016	210.299	204.997	198.891	112.813	114.299	115.219
Rro06G043350	175.369	155.617	208.528	166.728	187.282	177.777	74.8612	71.5774	76.5255
Rro04G035710	175.241	151.83	183.125	170.612	165.973	145.689	93.5903	99.0503	102.729
Rro07G009020	175.11	148.623	140.88	210.128	194.371	165.213	348.297	345.056	353.612
Rro04G004590	174.978	159.549	171.972	155.959	174.847	157.027	109.171	109.58	109.526
Rro02G016520	174.581	156.165	175.124	208.515	209.957	189.495	231.536	247.375	258.04
Rro02G004440	174.266	125.722	179.184	37.9616	43.204	45.9536	13.8444	16.7307	18.3949
Rro07G005850	174.219	123.643	109.399	223.27	202.964	152.545	166.288	212.083	209.891
Rro06G041540	173.474	153.731	217.854	215.957	194.374	172.471	150.845	150.01	159.577
Rro05G003870	173.285	163.94	179.727	156.796	162.875	138.51	55.4725	72.4315	72.4332
Rro05G011850	173.257	81.5347	141.186	43.7752	62.954	84.673	8.35565	7.03877	7.64663
Rro05G012990	173.097	156.101	177.529	126.225	139.689	123.059	74.7532	77.7123	77.6747
Rro05G034580	172.992	174.524	191.732	196.812	210.324	193.722	180.963	174.625	196.954
Rro07G001290	172.595	96.5854	100.739	118.147	85.7091	74.4081	377.149	316.049	365.586
Rro07G025250	172.435	147.158	156.447	167.891	176.328	173.21	191.026	189.099	205.567
Rro06G003650	172.366	67.4228	116	29.7967	34.3127	38.1149	14.0588	14.8908	13.2995
Rro04G000620	172.049	51.5196	66.9531	58.7737	62.2924	69.8795	84.1867	79.4888	78.2829
Rro03G015800	171.857	143.11	140.042	199.705	198.485	195.201	452.335	428.425	406.236
Rro02G023800	171.722	164.608	150.219	132.301	141.345	131.085	86.7017	90.3417	87.3251
Rubus_rosaefolius_newGene_626	171.703	221.279	318.864	89.3425	78.418	91.3157	21.8756	28.0919	29.4019
Rro05G015290	171.689	135.28	169.966	133.959	114.809	110.745	192.753	280.963	367.761
Rro02G039230	171.526	188.251	174.337	141.23	126.06	140.304	41.0508	50.1331	58.9636
Rro02G011720	171.146	162.927	151.671	159.531	160.402	156.999	173.269	178.289	190.185
Rro02G002290	170.914	191.65	223.291	111.369	148.307	161.102	141.089	120.219	115.76
Rro07G011090	170.68	116.33	79.7358	149.735	134.695	113.077	105.048	133.427	136.744
Rro04G013510	170.555	147.591	149.73	164.33	138.057	128.996	75.6455	80.2118	100.822
Rro03G025680	170.417	167.313	193.223	126.66	132.371	137.988	69.3291	76.8841	78.6903
Rro06G037740	170.393	143.934	138.954	130.372	144.374	153.271	92.06	105.072	110.975
Rro01G020380	170.358	167.545	134.542	90.4622	106.246	95.7407	24.7977	31.9178	34.5751
Rro04G035070	170.096	160.135	138.529	146.975	148.43	160.074	384.199	385.146	417.659
Rro02G037010	170.023	148.553	193.171	42.3768	49.6876	59.4818	20.2724	11.3	23.3116
Rubus_rosaefolius_newGene_2511	169.97	276.775	349.211	172.624	240.593	222.17	108.767	96.5075	104.594
Rro02G033640	169.844	152.977	157.107	100.615	106.455	120.338	85.6814	86.1261	95.1467
Rro01G025010	169.454	110.424	95.5178	99.4011	108.699	113.577	303.667	253.522	272.818
Rro03G015910	169.381	97.2746	91.4972	114.518	104.56	119.874	143.551	150.39	166.141
Rro01G006660	169.299	147.384	143.414	151.933	165.863	171.357	206.035	245.085	209.596
Rro06G008920	169.151	168.511	157.823	204.17	223.867	206.228	246.866	292.495	267.899
Rro02G002980	169.041	67.4737	74.0239	20.5036	17.1335	15.1571	9.15124	9.44179	14.6858
Rro04G008180	168.853	97.6827	130.994	69.5478	73.68	72.0882	101.659	104.04	113.511
Rro05G025140	168.747	166.74	166.608	125.215	138.099	141.242	90.2608	101.495	97.3644
Rro02G038460	168.095	95.2592	109.748	62.2836	77.6989	85.2495	33.6575	35.7103	40.6079
Rro06G025420	167.893	149.454	129.883	47.4591	60.8508	54.5181	5.56374	4.97345	4.95368
Rro04G014230	167.743	159.011	167.451	127.485	128.65	112.642	43.5028	51.682	62.9767
Rro05G036310	167.702	140.368	171.65	228.149	202.521	174.297	124.496	137.82	142.504
Rro06G009120	166.837	185.12	160.846	198.843	221.54	233.856	220.777	232.317	217.212
Rro05G012970	166.332	161.764	176.138	107.406	117.117	123.253	30.0369	37.2762	35.984
Rro01G028280	166.202	143.341	155.54	121.089	113.596	92.8686	32.8541	35.0674	35.8014
Rro05G009110	165.978	148.729	140.197	148.37	157.848	129.98	76.31	85.2169	92.4352
Rro05G000750	165.922	147.188	160.42	161.98	160.911	148.117	105.942	123.739	118.16
Rro07G012790	165.916	142.337	128.385	136.114	143.864	148.497	199.729	201.72	200.858
Rro07G007040	165.914	195.216	208.473	121.002	114.804	105.525	324.831	288.129	338.631
Rro06G005930	165.787	161.472	175.644	101.987	93.1864	98.765	25.6899	36.6116	37.5931
Rro04G003590	165.734	185.329	155.51	170.881	183.218	195.139	310.108	334.104	344.398
Rro06G043230	165.615	137.082	161.684	247.413	160.888	165.057	188.233	204.197	249.854
Rro03G018670	165.506	157.502	217.251	147.784	177.495	160.738	93.6237	93.9515	104.62
Rro07G005020	165.432	175.168	293.687	238.361	316.8	492.547	32.7499	37.841	40.5443
Rro03G025310	165.029	138.242	189.903	94.4532	108.452	103.545	30.7843	41.9157	41.886
Rro04G028150	164.982	150.011	111.559	137.377	123.319	111.042	153.739	143.008	176.562
Rro05G013520	164.858	68.9111	83.7074	50.7209	56.9217	54.3207	71.6681	74.5425	78.4271
Rro02G033940	164.409	202.922	191.387	85.1203	107.932	151.267	35.6938	42.3404	42.3878
Rro06G041790	164.397	159.972	138.743	179.545	197.423	211.695	282.883	293.614	285.856
Rro06G023200	164.185	153.773	161.922	146.257	157.741	133.172	102.821	107.861	117.533
Rro04G022290	164.141	157.679	105.132	481.528	600.961	867.24	824.574	472.001	589.645
Rro02G035890	164.084	159.054	155.451	127.305	138.332	135.531	117.564	112.035	124.649
Rro02G004160	163.79	179.779	181.349	115.445	151.867	167.131	93.3474	125.452	128.377
Rubus_rosaefolius_newGene_434	163.764	113.905	142.056	154.496	159.773	122.049	51.5236	56.4074	54.5138
Rro04G003430	163.762	51.6338	77.4702	20.2585	24.1955	22.8126	23.8633	24.6313	34.7031
Rro03G029600	163.759	216.076	195.436	80.5522	95.508	104.453	56.5004	49.3282	54.9726
Rro04G035460	163.196	228.355	197.829	103.937	128.407	136.579	257.647	203.582	236.192
Rro05G016760	162.544	144.526	186.728	249.269	238.125	237.189	164.272	190.957	228.223
Rro06G035430	162.385	159.872	167.738	188.073	143.045	133.285	68.4292	75.9651	77.7335
Rro06G008690	162.239	150.783	172.834	198.627	190.857	151.03	138.771	165.776	179.622
Rro05G019150	162.182	123.453	121.163	140.662	153.583	164.8	116.215	118.882	122.39
Rro03G000680	162.121	62.3722	96.3017	15.3635	24.4749	25.7656	7.72885	7.24924	6.46174
Rro07G002930	161.876	115.949	115.394	45.0858	44.1861	49.7927	8.00212	10.6476	10.3455
Rro01G016370	161.778	130.796	134.966	127.274	147.745	130.533	56.1426	72.5623	71.327
Rro02G006490	161.554	170.287	161.739	212.361	181.313	151.335	325.244	316.972	338.193
Rro03G038850	161.551	213.118	155.778	176.969	206.491	214.36	155.542	150.342	168.101
Rro02G033160	161.547	139.602	139.166	153.202	159.478	157.571	188.936	196.978	195.156
Rro02G018420	161.334	149.256	158.064	131.627	136.36	139.771	167.849	167.922	168.111
Rro03G000880	161.238	135.482	158.35	109.42	123.35	109.964	25.5357	37.5327	34.9887
Rro06G004830	160.853	149.563	157.746	146.266	162.771	146.975	128.714	143.218	147.44
Rro05G032550	160.088	166.535	167.481	110.749	129.878	132.719	49.6936	51.8329	46.9419
Rro04G007550	159.6	99.529	131.682	37.9751	40.7525	51.7793	4.94647	7.31979	5.30622
Rro04G008780	159.565	158.365	137.671	176.953	186.052	216.997	485.693	520.872	492.582
Rro02G035110	159.061	141.384	158.112	70.3466	71.3847	78.2251	39.5972	44.2195	45.9033
Rro06G043180	158.981	181.611	170.876	108.284	122.511	130.32	166.247	179.798	202.546
Rro06G038840	158.556	82.6464	88.8955	94.9469	92.2963	90.7171	153.177	155.659	160.426
Rro06G036280	158.523	126.885	157.151	107.502	111.848	103.555	111.961	108.423	118.003
Rro06G001720	158.457	132.12	126.25	195.463	187.069	167.747	329.418	299.061	308.472
Rro05G023100	158.035	35.4451	62.7037	5.53549	3.3731	4.56836	4.45401	5.0974	5.74636
Rro04G011650	157.827	119.343	139.55	164.048	151.683	116.964	47.4979	55.6886	56.697
Rro04G020290	157.53	138.031	168.151	105.76	103.376	79.5613	20.8504	16.6985	16.2225
Rro02G030190	157.284	121.141	130.197	70.9407	81.2302	91.2121	51.7071	58.1902	58.1919
Rro01G004790	156.765	146.79	150.255	141.347	149.726	139.574	110.516	115.348	114.93
Rro06G037000	156.201	131.027	165.495	152.092	157.188	164.712	138.136	149.917	158.206
Rro03G018160	156.08	161.851	159.716	114.275	119.79	116.334	58.6453	57.1227	70.6649
Rro06G046450	155.932	151.29	191.878	46.9739	73.3471	67.6245	91.6363	61.5795	66.7242
Rro05G010070	155.85	154.558	173.772	178.425	200.921	161.373	185.71	174.145	181.068
Rro02G008020	155.812	118.597	146.051	166.677	170.219	147.958	219.257	219.452	233.35
Rro02G016500	155.652	101.909	116.054	81.8113	98.2831	108.435	86.9283	71.9584	83.9436
Rro03G007390	155.528	141.617	130.481	129.25	133.931	115.438	39.268	39.7912	42.1409
Rro07G006400	155.384	155.642	173.711	200.507	183.556	165.077	89.0786	93.6579	95.6814
Rro05G021330	155.365	142.768	172.043	112.312	138.732	138.179	210.714	165.068	140.385
Rro01G024760	155.261	143.483	142.499	165.87	162.044	168.861	259.932	265.918	281.778
Rro04G003510	155.244	127.444	140.876	147.39	156.529	171.591	168.72	185.67	185.437
Rro07G003250	155.053	132.06	141.111	126.825	135.294	106.368	91.242	92.2066	95.5814
Rro06G048870	155.025	124.371	156.304	159.056	146.005	119.7	85.3757	96.3547	99.9266
Rro01G017070	154.984	129.995	155.652	117.332	132.275	122.557	24.8766	25.758	27.5257
Rro07G007810	154.833	186.732	170.141	90.5666	102.67	112.473	58.2932	62.1329	63.1678
Rro02G010620	154.568	110.974	110.232	154.195	148.599	119.781	184.104	201.617	199.458
Rro04G012030	154.473	153.679	151.997	143.395	157.422	151.721	318.411	316.593	316.806
Rro04G017260	154.214	147.308	170.028	143.646	146.282	146.885	137.491	141.793	154.342
Rro02G020190	153.709	108.628	143.482	152.5	158.785	131.686	111.864	125.484	133.032
Rro03G000580	152.934	76.8249	88.1403	44.0194	41.1647	43.7992	40.5351	47.1982	46.6713
Rro01G026430	152.887	116.567	127.765	187.174	171.183	99.0051	86.5031	65.3395	83.8936
Rro02G012250	152.764	122.235	157.232	153.891	182.863	192.402	125.766	131.478	130.878
Rro06G015830	152.754	149.174	154.471	123.479	138.252	128.017	122.101	124	125.023
Rro06G048680	152.754	113.013	138.806	111.699	102.393	103.089	49.0938	57.4513	68.281
Rro06G047360	152.596	131.568	106.753	200.519	198.819	193.873	760.816	573.314	609.043
Rro03G009420	151.781	129.051	122.415	120.208	134.896	139.269	118.476	123.815	121.653
Rro06G037350	151.423	135.819	190.764	137.417	143.201	125.53	61.7882	68.9906	80.7484
Rro04G015060	151.351	112.599	110.006	109.12	117.611	112.828	39.9157	42.6095	41.2788
Rro04G032780	151.199	111.261	110.417	159.564	146.087	113.999	338.209	325.763	333.04
Rro02G020840	151.14	105.793	135.198	25.1144	30.5945	30.0396	9.88374	6.94578	8.76552
Rro04G001440	151.05	58.9171	77.2242	28.4864	32.3618	34.726	30.0395	31.3153	33.452
Rro04G014500	150.936	101.878	133.654	116.417	139.044	143.64	184.544	177.85	170.251
Rro04G004770	150.413	145.392	123.283	179.182	166.915	180.291	345.08	292.943	310.601
Rro02G004600	149.849	144.306	160.228	164.244	173.025	151.501	187.739	177.75	191.155
Rro03G015440	149.734	90.6263	111.085	29.7611	34.3	40.4328	0.594906	0.848393	1.11445
Rro06G029920	149.693	115.417	101.063	173.498	181.038	201.329	64.4831	84.7495	85.1175
Rro05G004130	149.625	155.649	177.137	160.915	148.383	111.612	42.2147	37.0285	40.3163
Rro07G025040	149.143	62.9949	71.199	61.0079	63.8081	56.9279	51.968	59.2074	54.9148
Rro07G027760	149.134	106.137	108.852	136.619	118.159	103.125	37.389	43.2538	41.6323
Rro06G001040	149.016	122.763	136.052	115.847	122.213	93.7617	18.5572	22.8205	21.3611
Rro02G009790	148.91	119.889	142.406	128.438	134.914	117.085	92.2381	91.6359	97.0053
Rro05G034090	148.601	111.81	124.357	93.307	100.469	100.947	90.615	89.5559	93.0828
Rro07G013150	148.37	162.496	140.963	105.02	117.626	128.331	41.3585	47.5235	52.2169
Rro01G029050	148.363	157.62	121.102	142.493	147.076	178.108	299.067	277.186	268.915
Rro04G023880	148.171	146.846	124.699	181.27	158.463	153.174	100.24	115.533	138.97
Rro02G013060	148.101	142.09	133.411	111.164	111.46	122.751	93.3237	96.5535	98.9441
Rro05G011110	148.023	49.5701	59.6335	8.14761	9.65081	11.4058	5.05814	3.41414	8.48744
Rro02G003290	147.783	134.155	130.248	104.262	97.3196	97.8513	33.6841	35.9013	39.0241
Rro03G041130	147.636	163.245	167.858	87.171	99.3847	113.046	38.4839	41.8988	44.8652
Rro07G012570	147.55	104.226	123.798	143.42	137.588	122.369	32.4368	38.1494	36.0924
Rro02G007110	147.32	126.662	145.159	137.837	139.049	126.654	138.15	144.577	164.863
Rro03G009830	147.273	149.323	141.027	114.684	126.126	123.531	146.856	145.865	149.52
Rro03G020030	147.265	174.047	197.546	120.463	134.903	123.306	101.863	101.866	105.779
Rro06G048900	147.048	103.649	108.206	162.563	136.405	110.768	45.9007	48.7045	50.9372
Rro05G036360	146.978	82.0193	104.663	65.1136	67.048	62.6903	38.7586	39.9319	47.5146
Rro07G000940	146.751	51.0133	61.7449	24.2549	20.1238	20.9756	35.6194	44.4731	41.1123
Rro02G035880	146.66	141.756	128.644	140.965	139.545	137.427	166.322	157.045	157.842
Rro01G022780	146.487	112.841	104.876	179.188	168.74	156.855	348.941	335.533	314.717
Rro03G018150	146.247	137.227	143.178	168.249	182.498	180.682	212.739	219.836	240.489
Rro01G025110	145.996	135.76	167.428	179.305	163.642	157.884	71.6088	70.3589	78.8197
Rro01G022880	145.68	146.777	147.686	113.701	117.052	124.426	91.3392	90.5257	91.0618
Rro01G020300	145.265	133.6	139.683	134.962	156.413	149.01	87.9382	95.9248	98.7567
Rro06G027370	144.672	137.731	128.88	132.51	135.015	123.649	84.3032	89.1893	101.693
Rro03G013850	144.456	117.508	106.097	133.829	137.457	118.087	125.056	122.176	134.089
Rro07G011670	144.396	139.699	201.412	127.98	165.147	149.92	52.5446	59.1008	76.0671
Rro06G009010	144.248	150.117	153.41	111.233	115.84	114.028	276.793	302.186	297.439
Rro07G016010	143.988	91.4984	121.936	30.7579	31.2644	29.8643	6.88429	5.06011	9.02974
Rro02G006780	143.61	134.278	187.371	129.599	150.143	139.758	29.0262	31.9731	39.2778
Rro04G018580	143.45	199.322	207.712	89.532	112.8	127.258	77.227	72.2052	81.6244
Rro06G044970	143.347	78.4575	123.518	29.2001	29.5462	26.1699	19.3849	26.3797	28.0413
Rro05G008150	143.254	127.578	144.744	153.403	163.275	137.255	133.098	145.104	183.817
Rro03G030410	142.985	121.616	118.94	117.515	113.242	104.061	65.9257	75.3875	82.2451
Rro07G003070	142.826	161.078	136.967	108.014	122.249	136.363	110.109	104.662	100.23
Rro05G018650	142.798	87.7441	132.353	30.1002	37.792	36.7711	12.578	8.7583	11.5159
Rro01G020410	142.28	129.091	141.456	88.8008	116.86	127.813	5.65207	6.19463	7.22753
Rro02G007660	142.171	57.165	70.1876	24.7472	24.276	24.3085	11.8602	18.8126	13.9643
Rro06G012930	141.93	136.857	114.168	96.9372	116.918	130.789	135.407	133.41	131.206
Rro04G005900	141.751	139.649	137.43	106.116	122.208	148.891	64.7931	74.3341	66.5271
Rro01G015940	141.546	88.5543	92.3781	92.3509	100.038	114.255	57.4403	70.5304	62.68
Rro05G013890	141.483	116.323	127.654	91.4432	105.208	94.1566	42.5467	45.5624	44.5992
Rro06G006430	141.424	142.758	114.811	145.882	148.278	153.523	301.85	315.743	315.756
Rro01G031090	141.42	159.58	140.732	103.975	119.231	136.002	117.12	121.301	115.372
Rro06G040510	141.4	60.0662	73.1782	56.5161	51.727	53.6746	92.1339	109.208	106.868
Rro03G032960	141.257	77.0343	89.8489	59.5652	62.0749	72.644	63.3832	75.053	72.0802
Rro01G005270	141.197	74.5862	91.6469	21.6854	24.4862	22.6641	6.9107	7.80093	11.3476
Rro03G001780	141.175	121.544	154.717	142.777	133.622	130.624	222.898	208.912	228.131
Rro06G046260	140.915	130.502	159.705	115.603	139.719	121.699	82.1094	82.0226	90.5175
Rro06G029850	140.647	129.07	155.498	108.775	130.021	142.931	32.2693	31.3325	31.1689
Rro05G006530	140.54	51.5185	95.4725	7.01364	5.68234	9.88669	0.855588	0.481405	2.29845
Rro04G002560	140.254	117.232	109.104	78.228	93.8656	105.681	158.125	156.084	163.795
Rro04G035780	140.05	143.022	105.028	99.7943	113.003	128.773	231.329	174.373	178.457
Rro06G019970	140.024	177.418	152.91	103.064	112.93	127.178	136.651	142.391	138.812
Rro04G019320	139.896	135.855	153.971	198.891	172.34	147.787	253.836	255.597	276.038
Rro07G031780	139.673	138.158	161.923	194.407	177.634	155.027	144.855	148.418	137.654
Rro05G021520	139.642	165.111	147.91	151.281	172.438	163.133	228.274	230.054	239.651
Rro04G020760	139.558	111.384	149.861	121.976	134.445	114.887	120.521	114.954	123.808
Rro05G017910	139.532	100.236	102.753	122.911	112.98	106.203	155.915	175.139	173.4
Rro07G031240	139.527	68.1888	60.5645	312.317	308.704	259.195	257.872	360.184	399.453
Rro05G004040	139.238	142.034	119.118	89.1561	102.848	104.165	76.0898	71.8775	70.5853
Rro03G035690	139.202	74.8345	95.9034	30.9028	39.1914	47.3783	11.3284	10.6012	11.3061
Rro06G035130	139.117	174.905	161.81	121.024	177.024	188.05	87.8153	77.3262	81.489
Rro01G028330	139.111	106.678	120.308	92.7256	106.419	102.818	84.4606	84.4112	93.2063
Rro07G000470	139.09	124.279	118.427	136.472	129.646	128.89	135.388	144.609	139.974
Rro05G035990	139.061	130.733	104.805	116.615	134.567	133.9	215.231	193.753	183.336
Rro03G017450	138.945	51.8549	87.567	10.6008	9.64481	11.5341	8.04093	8.09744	6.75851
Rro03G003500	138.851	147.344	152.586	107.339	116.103	119.514	93.7189	109.383	100.554
Rro04G000260	138.818	54.8038	51.8689	64.7329	66.5956	62.2409	75.5176	76.1323	86.6524
Rro03G010250	138.776	125.665	128.28	115.852	133.576	128.208	89.818	94.4732	87.2816
Rro03G016610	138.323	95.5881	101.802	44.4022	52.9938	65.1441	25.0318	28.6827	27.2111
Rro05G006380	138.29	117.035	128.412	108.161	116.177	122.305	168.446	180.785	177.378
Rro06G019370	138.14	120.403	120.052	127.235	136.615	135.45	138.806	147.077	144.487
Rro07G034060	138.11	120.005	121.555	126.338	127.829	87.5185	59.2359	53.8508	59.5202
Rro04G030420	137.964	118.91	164.885	123.897	131.406	118.339	57.4325	58.2577	62.9241
Rro01G021180	137.577	49.9082	64.3563	34.5048	32.7922	34.2413	0.731328	0.6982	0.869352
Rro03G005500	137.251	104.439	72.5772	135.788	106.512	78.8715	126.058	152.533	179.725
Rro07G014980	137.157	106.489	138.053	165.056	148.034	113.257	21.7264	23.7184	25.1943
Rro02G011570	137.122	106.024	145.918	50.7175	56.2119	51.2183	93.507	70.0172	76.6232
Rro06G011940	137.068	125.144	134.998	136.572	140.116	130.978	175.146	192.847	194.125
Rro06G017550	137.01	134.844	121.343	143.578	165.49	206.992	101.403	101.66	106.017
Rro03G019830	136.979	111.442	121.09	92.1376	112.674	90.3483	30.7982	34.4179	36.2464
Rubus_rosaefolius_newGene_343	136.913	176.626	130.518	88.6306	103.013	127.378	45.6863	55.916	65.5834
Rro01G030000	136.802	93.2072	117.456	106.599	114.244	114.256	87.021	91.2589	89.4768
Rubus_rosaefolius_newGene_1287	136.787	128.749	177.256	104.497	131.93	120.031	15.1658	16.4345	17.7664
Rro06G022900	136.491	132.019	143.568	138.232	148.843	148.776	108.502	118.839	124.011
Rro06G032430	136.482	132.982	151.637	124.961	129.959	134.331	88.6891	103.813	114.316
Rro01G023580	136.156	58.6486	109.407	15.5387	16.6305	10.2564	2.12236	3.43964	3.77769
Rro05G004160	135.686	122.18	144.472	165.139	159.983	137.522	216.09	208.763	230.781
Rro06G000400	135.478	103.756	105.611	110.306	117.969	121.097	133.709	134.056	117.226
Rro06G022330	135.339	138.418	157.054	121.293	131.324	127.292	220.447	225.972	221.456
Rro06G039300	135.174	144.069	128.549	79.7216	85.2313	86.5129	128.903	115.367	127.952
Rro04G013630	135.107	55.3167	60.8228	78.0778	75.4013	92.0455	164.454	149.809	144.891
Rro03G011560	135.014	145.521	121.16	145.307	147.067	150.725	213.116	253.563	272.438
Rro02G017760	134.712	128.615	127.912	87.8267	100.089	93.2552	53.1228	52.8489	57.4934
Rro02G038930	134.617	110.744	108.184	109.501	117.747	123.868	59.8143	57.8527	59.2298
Rro06G039710	134.59	133.268	149.216	110.211	126.755	123.977	71.2408	74.6818	80.1576
Rro07G013540	134.397	77.2529	78.4227	30.1585	34.2778	29.0711	57.1977	56.633	56.6719
Rro06G035450	134.336	115.822	136.471	131.45	124.093	118.745	60.9275	59.3617	68.0382
Rro03G012010	134.289	5.7175	50.6888	56.3136	66.8035	1.39903	0.256855	5.95737	0.543178
Rro04G002950	134.221	139.533	141.211	105.597	135.231	157.251	123.279	105.02	120.527
Rro07G022760	134.176	161.733	134.215	151.106	134.661	136.283	163.646	174.349	173.629
Rro03G012060	134.137	118.61	102.544	194.335	174.091	164.918	766.054	638.71	647.571
Rro05G033930	134.114	123.187	132.309	125.452	132.485	113.229	90.2071	100.735	101.353
Rro03G029820	134.076	105.78	113.113	76.8057	87.9924	87.4232	45.9021	54.5808	48.6431
Rro01G030740	134.024	115.199	114.537	122.174	122.246	107.886	70.0102	70.4659	72.559
Rro05G003730	133.619	66.6647	71.9083	39.6916	48.2609	45.4586	38.919	38.1921	40.7527
Rro06G008150	133.493	35.1413	60.578	14.2428	13.2352	13.5	3.43241	3.79782	3.24473
Rro03G002110	133.234	111.945	124.79	136.946	158.535	174.067	119.62	129.212	129.571
Rro04G016790	133.204	98.403	113.076	137.048	138.935	124.038	107.7	118.483	121.007
Rro03G005800	133.173	139.666	107.654	66.9185	78.727	87.3443	21.0655	31.7597	34.8109
Rro06G038660	133.092	81.5441	106.051	50.8343	38.2599	47.7081	20.3027	22.7574	19.4359
Rro01G017960	133.03	121.42	113.06	110.87	120.911	132.769	112.46	120.002	124.407
Rro02G022360	132.923	130.505	114.563	109.07	118.373	125.538	176.822	184.994	183.237
Rro07G009680	132.788	104.752	106.765	88.333	101.268	110.533	84.3131	117.973	112.51
Rro05G015540	132.565	128.487	138.592	99.1635	109.209	97.5799	29.2652	28.599	29.2747
Rro05G010430	132.304	117.067	145.389	111.885	121.376	122.725	57.7116	73.8492	73.5166
Rro05G010440	132.25	108.132	130.451	100.03	88.4551	83.7733	163.323	173.086	197.292
Rro01G005160	132.03	124.667	148.999	160.784	162.736	146.554	111.731	102.343	124.278
Rro07G006720	132.024	132.751	128.148	163.64	149.706	144.836	708.457	754.639	830.838
Rro07G009560	131.911	49.606	61.4369	39.5992	42.313	47.0535	90.5636	60.1507	62.9605
Rro03G040980	131.786	113.088	119.072	118.691	119.535	119.1	125.602	144.519	142.093
Rro01G011870	131.535	123.183	98.459	94.0346	101.595	113.614	155.773	147.41	146.993
Rro02G036830	131.456	49.9162	89.2691	22.5367	19.4938	19.38	17.9062	17.3421	16.6996
Rro06G044890	131.332	5.95626	2.91317	19.8416	1.9189	0.707458	0	3.62749	0
Rro03G034800	131.191	48.2194	64.5426	93.7895	76.8551	69.8407	330.932	266.866	350.208
Rro07G010440	131.081	138.669	172.386	86.9156	100.903	97.6641	9.11606	14.227	16.9834
Rro04G034140	131.035	143.59	161.955	119.197	125.722	114.022	93.0549	89.079	95.6613
Rro04G014930	131.009	92.5913	104.877	57.2053	60.8553	67.5581	16.3863	21.4261	20.6906
Rro06G019200	130.631	116.352	116.941	131.175	141.036	141.393	102.232	106.63	113.201
Rro06G037310	130.523	129.415	124.072	98.7344	98.6779	112.145	87.6222	92.833	93.1538
Rro06G040340	130.467	123.658	130.627	94.3424	103.026	109.469	56.8662	58.3685	66.3006
Rro06G005370	130.43	116.354	112.231	106.313	116.941	127.677	190.845	192.667	185.974
Rro07G006980	130.014	109.035	105.037	107.344	111.454	109.284	247.934	239.188	216.526
Rro03G001710	129.846	86.9025	100.1	117.473	111.099	89.1035	17.8564	19.0648	19.1158
Rro07G016810	129.728	181.171	217.107	68.4225	112.948	145.239	73.5718	78.0566	70.1724
Rro01G016130	129.663	130.979	113.025	114.632	96.1436	79.4416	31.5066	44.4326	45.3322
Rro03G020490	129.41	131.172	150.975	106.93	114.351	106.215	66.9227	66.8371	71.4804
Rro07G002790	129.102	123.574	109.876	103.04	109.14	115.438	131.132	133.893	137.868
Rro06G024500	128.905	108.976	133.082	106.015	116.824	98.9734	54.1309	59.2584	55.5802
Rro04G007230	128.87	154.233	194.875	172.55	125.003	146.639	33.2877	47.7765	36.8389
Rro06G004040	128.652	96.9234	97.3265	106.177	110.99	98.3802	91.9077	97.1944	89.5353
Rro05G014840	128.571	124.405	116.514	100.762	111.679	123.482	126.743	140.342	141.048
Rro01G021250	128.57	89.7085	107.102	77.0272	85.4859	82.1279	36.0298	41.9252	45.9608
Rro03G033370	128.557	88.1279	136.796	110.432	124.11	123.955	33.4323	33.4798	43.7935
Rro06G022960	128.515	97.6633	112.38	113.363	107.706	88.5366	25.654	29.937	29.0414
Rro05G005350	128.469	78.8588	97.812	64.5191	63.1638	46.3334	42.6802	44.5494	50.0168
Rro04G035130	128.097	120.691	117.235	128.608	146.541	161.111	84.5386	86.1691	83.2658
Rro03G036380	128.006	124.62	147.475	203.837	165.085	130.959	45.402	52.2204	49.1162
Rro04G034880	127.987	118.937	142.792	125.452	128.515	110.308	105.599	93.1184	104.586
Rro06G029050	127.813	109.448	112.221	122.059	113.254	110.257	130.981	136.647	144.048
Rro06G001350	127.782	100.122	109.12	128.966	125.644	115.554	207.384	200.035	193.651
Rro06G034370	127.691	123.266	124.612	142.473	153.307	158.182	193.815	199.518	199.926
Rubus_rosaefolius_newGene_1250	127.163	141.351	116.72	365.734	288.223	205.79	1229.09	1032.54	1106.64
Rro02G016850	127.104	110.582	123.129	103.991	100.593	78.8081	12.2038	14.5028	12.1478
Rro06G007020	127.08	120.849	118.26	131.163	130.773	118.42	110.317	116.488	115.937
Rro06G041380	126.953	97.9006	84.4436	64.3099	65.615	74.6081	58.9513	71.9768	72.0925
Rro02G017420	126.934	107.266	108.939	161.351	159.507	126.785	102.271	93.2032	103.433
Rro05G001870	126.687	117.214	125.699	108.158	112.747	107.603	84.5501	91.795	87.9502
Rro07G002810	126.652	104.079	122.488	132.354	137.124	101.045	115.355	120.208	135.025
Rro01G024330	126.651	90.6788	77.9006	64.0407	67.4363	77.737	93.861	83.4129	82.6732
Rro04G005440	126.379	92.6431	117.801	126.298	142.158	143.559	95.313	104.221	95.1433
Rro04G017410	126.31	112.721	138.534	57.2772	61.4202	53.8749	15.816	17.6039	18.5182
Rro04G016490	126.269	149.411	139.769	73.1198	85.1496	87.8304	81.0448	75.5181	83.4862
Rro01G021640	126.077	118.061	111.508	103.973	119.978	109.831	85.188	88.375	83.1677
Rro04G013820	125.737	110.605	95.3761	132.078	128.119	136.553	204.403	201.044	223.73
Rro06G033170	125.711	93.5099	134.834	53.3819	56.587	60.6931	43.1355	37.7367	48.8673
Rro01G026910	125.632	99.3742	107.932	101.452	116.46	116.58	77.1419	76.1677	88.6985
Rro03G007010	125.561	109.962	128.74	95.607	102.729	93.1691	36.3018	44.7701	39.0501
Rro06G028410	125.465	134.576	157.788	113.488	114.354	110.047	41.1512	41.6712	46.7832
Rro03G019910	125.139	121.976	139.478	113.963	104.244	91.7633	78.1077	75.4528	77.0766
Rro01G019420	125.026	87.2374	113.082	128.488	134.377	105.026	190.435	194.406	186.088
Rro05G022990	124.973	73.7594	118.93	23.6497	23.2939	19.0751	3.02104	2.82579	2.38692
Rro01G006550	124.61	106.503	122.59	72.113	66.1413	63.0769	21.0215	18.6744	16.1232
Rro06G036800	124.516	131.416	126.557	111.285	106.826	117.288	68.0678	70.321	70.532
Rro05G021090	124.487	95.0164	105.069	117.439	117.393	92.9718	18.0685	25.4683	25.7133
Rro06G030210	124.155	101.148	134.28	135.698	125.656	125.264	93.7322	93.3137	105.581
Rro06G015740	124.137	69.9627	90.1107	123.481	125.207	103.587	164.139	142.753	145.047
Rro02G011550	124.083	115.738	122.996	105.486	120.472	105.858	79.4148	83.4466	77.1434
Rro01G007920	124.011	54.6313	61.8505	36.1326	36.1019	37.4116	22.6397	35.8942	35.6491
Rro05G032070	123.954	121.16	147.691	142.573	119.846	116.82	102.012	93.7325	122.666
Rro06G006110	123.787	129.055	139.213	126	146.288	158.118	158.66	140.778	136.927
Rro02G003690	123.717	117.305	127.23	151.237	129.849	126.108	114.582	128.388	118.908
Rro06G012920	123.715	146.148	115.849	109.375	117.538	129.536	156.44	146.6	156.764
Rro04G012000	123.627	97.2301	96.0092	142.83	143.294	125.96	223.771	244.104	228.531
Rro01G014050	123.621	90.2092	93.0072	91.2039	93.6186	91.3851	59.5902	79.4575	83.3184
Rro02G038140	123.313	79.6225	107.684	101.983	104.237	95.0745	53.4157	66.0089	61.8528
Rro06G009580	123.282	107.343	94.349	87.6601	124.822	181.289	60.6621	77.1075	68.2003
Rro03G026580	123.232	176.99	198.895	39.2928	84.5691	78.1772	45.8708	23.4945	39.4535
Rro07G000610	123.229	95.3477	98.0063	190.591	177.815	151.587	206.465	202.03	210.386
Rro02G017160	123.083	127.521	145.604	303.682	292.013	233.106	154.107	147.32	189.299
Rro06G017280	123.036	98.304	119.542	111.301	118.355	96.4161	52.9618	61.201	64.6158
Rro05G014010	122.883	65.1604	64.247	539.094	418.624	320.165	634.732	839.731	959.468
Rro01G017750	122.803	96.832	138.043	71.3553	66.1354	61.1071	6.17317	10.6086	12.051
Rro03G018070	122.634	128.039	140.067	82.9464	101.748	113.437	35.5236	40.7093	46.1882
Rro06G025590	122.485	110.845	111.398	100.403	106.937	110.879	77.0495	77.7407	81.6877
Rro02G036700	122.464	97.956	77.6833	54.9539	63.8511	53.3457	1.89835	1.81698	1.87434
Rro06G028980	122.461	42.4997	39.9527	117.023	92.2466	69.8643	543.799	382.92	342.035
Rro03G001130	122.426	125.469	139.941	150.766	164.849	164.51	219.095	207.024	248.931
Rro07G009040	122.193	117.694	123.149	90.0474	104.769	95.5025	62.4447	70.6853	73.7345
Rro06G006630	122.125	110.456	104.373	138.751	128.95	77.1693	8.73053	2.61435	6.18449
Rro01G006630	122.062	100.763	100.908	93.2587	96.2338	86.3267	64.8753	76.5675	72.6379
Rro04G010640	121.982	123.238	117.377	133.45	127.288	125.792	100.298	98.2533	97.3882
Rro07G008080	121.943	126.794	115.936	127.873	144.84	147.373	244.795	224.535	268.047
Rro03G033310	121.753	111.956	99.5077	105.664	110.858	116.307	111.476	118.221	107.015
Rro06G024250	121.669	182.26	212.648	354.327	497.925	725.999	198.573	160.846	161.813
Rro02G036430	121.624	106.696	98.8339	83.0213	83.9154	76.2135	76.6677	78.2637	89.071
Rro04G014100	121.597	120.496	89.9894	104.461	123.276	148.145	137.434	125.038	134.159
Rro02G022860	121.569	91.1516	91.6354	77.0439	87.4663	83.1454	80.1212	88.2639	91.3768
Rro04G019070	121.56	109.2	112.376	116.518	140.897	124.239	135.044	125.388	132.875
Rro05G006490	121.363	146.422	153.91	89.1045	109.358	112.801	6.17075	6.48548	8.30319
Rro04G033050	121.304	91.1153	101.763	107.838	92.6975	85.8727	26.2489	31.3304	28.0062
Rro06G038730	121.21	196.361	207.88	55.128	108.632	137.993	12.4862	9.1943	8.44757
Rro01G021740	121.199	106.191	110.348	105.641	106.006	108.655	60.4057	74.0575	82.8477
Rro06G040070	121.133	106.513	106.458	141.143	142.992	137.541	104.508	105.099	120.076
Rro07G000520	121.066	77.8468	60.3373	317.986	299.356	278.726	151.864	170.036	212.535
Rro04G013470	121.063	46.0258	48.2293	39.2588	36.118	30.8035	39.1156	39.8339	38.0132
Rro05G017040	121.054	111.204	117.968	139.373	144.158	127.442	140.296	126.532	139.219
Rro07G008900	121.024	100.952	102.145	68.5935	81.5365	87.3546	94.5852	95.4411	94.9575
Rro02G020710	120.967	91.7204	95.6262	100.453	91.3383	88.0543	56.0643	65.465	59.8502
Rro01G027990	120.906	108.611	113.123	107.978	107.109	91.5975	89.6576	91.664	97.8995
Rro06G018920	120.882	112.296	103.396	186.33	179.879	182.339	237.965	248.823	249.707
Rro05G034410	120.64	87.2332	106.78	154.549	148.37	118.564	75.9625	88.6185	97.8655
Rro07G008010	120.545	90.0692	92.0132	99.1252	103.43	98.2514	66.561	75.0887	70.0201
Rro06G040530	120.26	44.2207	53.0236	7.76235	7.13851	7.8516	5.39635	3.05197	4.50538
Rro05G020350	120.084	132.453	122.985	149.374	139.878	139.083	222.261	227.391	217.432
Rro01G023800	119.971	109.765	96.6537	75.924	83.48	93.6473	98.57	107.975	114.521
Rro04G005350	119.895	108.485	124.617	110.49	111.716	107.844	46.9797	50.0938	59.9414
Rro06G046580	119.72	111.571	121.073	71.7757	80.294	81.0292	50.6157	50.1064	56.0222
Rro06G038010	119.65	110.1	101.9	60.8487	75.8289	71.2219	20.2875	19.7372	16.81
Rro03G033910	119.646	130.029	263.633	128.585	114.705	132.576	570.088	283.637	342.884
Rro06G020790	119.614	101.653	130.583	79.0519	94.1353	92.9447	16.9017	22.9211	19.4297
Rro07G030950	119.572	103.924	75.5643	305.988	239.864	205.608	672.981	723.725	811.935
Rro06G003620	119.105	110.659	125.445	105.531	117.079	111.219	121.864	126.276	122.882
Rro05G036490	119.09	103.993	128.278	111.382	110.612	101.673	59.5752	72.81	75.2514
Rro01G010370	119.022	108.06	145.487	102.923	102.567	88.1214	40.6304	42.7594	39.1203
Rro02G003970	118.812	109.259	118.489	91.822	102.895	82.8655	34.5872	35.5072	35.4519
Rro07G024150	118.754	47.6099	74.0871	11.0093	13.7777	17.1487	3.51658	4.21678	6.53322
Rro03G037650	118.669	123.078	102.857	106.901	101.519	90.1291	136.048	124.185	157.729
Rro02G012970	118.494	109.268	131.526	127.551	119.134	97.0443	94.0489	81.3483	92.0869
Rro02G023620	118.198	77.4127	68.8707	142.011	162.086	165.204	149.998	170.438	184.258
Rro03G021550	118.197	94.5295	112.879	113.362	102.309	92.3203	36.8245	38.1827	38.605
Rro05G004820	118.189	82.3969	100.773	49.8186	59.3885	53.7907	27.0016	31.3829	32.3496
Rro07G019860	118.055	119.414	118.887	64.988	68.4387	79.8809	43.6389	50.8781	50.6805
Rro03G000560	117.656	101.669	120.242	141.484	131.41	104.14	72.2478	81.5018	83.9547
Rro02G004590	117.602	59.8721	59.8817	35.8016	36.1899	36.0037	18.8571	18.8175	22.7224
Rro03G003580	117.581	113.074	101.031	95.6585	100.405	111.75	186.829	189.626	178.752
Rro03G028340	117.55	109.853	102.013	98.5332	97.1971	105.109	148.576	138.849	158.7
Rro04G032130	117.52	65.269	68.8431	55.0756	59.1318	60.0591	90.0149	74.8014	92.9734
Rro02G022940	117.472	88.8419	115.837	39.0452	49.5236	53.5875	69.2177	49.5246	55.8942
Rro04G005060	117.414	65.6051	52.1185	116.539	161.254	204.059	172.107	147.411	129.952
Rro06G000500	117.404	110.861	142.201	74.5403	96.5405	92.315	32.8057	40.9294	40.968
Rro01G027490	117.4	84.7457	82.2103	67.3384	71.5437	64.8146	61.3151	81.7166	75.0104
Rro07G012280	117.348	121.883	132.274	81.8101	98.801	95.564	114.176	118.768	121.385
Rro05G036570	117.325	98.1084	114.709	90.0081	100.896	86.0566	48.8917	60.3048	64.5192
Rro04G014490	116.844	85.812	94.6472	122.662	116.417	100.34	93.5395	110.273	100.926
Rro03G032470	116.663	56.8146	75.6159	16.5665	17.3512	24.1802	2.66089	4.20009	3.75411
Rro04G035760	116.615	102.731	106.743	84.7682	96.9492	105.058	112.203	111.378	113.52
Rro03G003930	116.6	122.689	97.6964	101.445	104.1	120.197	166.905	171.811	164.851
Rro06G033330	116.576	98.9096	105.739	161.273	130.633	115.075	128.053	115.297	117.998
Rro02G003220	116.567	111.487	114.75	88.5812	101.392	89.3902	29.8131	37.8361	43.633
Rro03G022820	116.563	114.937	119.508	129.998	129.145	130.857	177.54	164.991	158.622
Rro03G034920	116.532	105.546	121.081	102.148	105.248	113.668	71.8313	79.3206	86.0479
Rro06G034140	116.473	126.629	104.088	79.9944	81.2783	85.3542	59.0515	56.0335	62.0613
Rro05G018890	116.37	38.725	49.6983	25.8554	27.236	23.622	19.5935	20.7974	23.9437
Rro04G015720	116.281	92.2957	108.808	108.608	99.0002	98.9663	48.8315	54.8653	56.4106
Rro05G033290	116.274	128.46	121.916	76.4559	82.5857	90.7037	93.4735	90.673	93.2351
Rro04G012370	116.258	114.103	93.6051	133.209	123.612	116.661	164.005	137.746	153.947
Rro02G028330	116.241	31.8391	42.7387	9.34402	6.11157	5.43542	72.0402	91.6559	89.1625
Rro02G006020	116.135	104.685	117.491	121.774	115.768	98.6845	99.2584	110.873	116.981
Rro05G001480	115.935	103.19	104.247	109.238	129.612	131.928	130.963	141.004	144.43
Rro01G019390	115.93	72.2825	52.4003	73.5677	45.5847	39.4746	50.177	54.6227	63.8583
Rro03G027240	115.876	102.479	126.851	108.715	108.639	100.115	89.3385	97.0401	99.9815
Rro01G027350	115.846	117.093	103.295	71.6485	78.1354	79.4286	99.3561	97.2833	112.925
Rro06G035010	115.762	119.508	114.819	89.1206	90.0176	86.5841	38.5159	43.4772	48.6038
Rro05G013840	115.701	160.294	152.688	72.6474	86.4034	89.8116	217.086	185.704	192.192
Rro05G023800	115.635	96.5577	117.937	131.135	123.081	98.2677	82.9631	86.1244	87.5304
Rro04G027610	115.6	129.901	130.862	69.3526	94.3013	110.445	86.4423	98.6985	98.4391
Rro03G021920	115.526	75.2693	81.4474	57.6698	61.9243	65.6742	68.5878	72.7865	75.9466
Rro06G032420	115.474	113.347	118.214	104.221	117.041	110.803	78.5606	100.2	112.943
Rro05G018590	115.395	98.073	92.4146	88.8688	93.1597	100.167	74.7811	72.7192	73.4347
Rro06G003440	115.062	96.8373	104.711	56.9934	73.2422	71.025	3.81901	7.10353	7.64345
Rro01G026380	114.988	129.518	128.226	48.9012	54.6196	55.4809	8.50338	11.1857	9.79248
Rro01G017460	114.956	93.5239	120.202	78.9314	85.8394	79.1757	58.0684	49.9711	69.8087
Rro07G031000	114.876	80.518	72.7147	47.2539	47.1398	44.8775	29.9445	33.6695	35.8213
Rro05G017180	114.801	105.378	95.6774	90.9933	97.9362	95.1587	82.1708	80.3523	86.8495
Rro07G024100	114.719	33.5479	51.7758	6.68466	7.36212	6.86337	1.56989	0.998052	1.69725
Rro06G002140	114.648	120.946	100.638	109.008	118.589	124.536	187.857	167.337	173.104
Rro03G005750	114.594	149.324	245.422	78.9668	93.405	86.3957	7.59696	6.19607	4.83354
Rro06G015290	114.58	114.266	101.542	86.6486	98.8906	103.057	98.2681	96.6804	106.261
Rro04G002490	114.567	90.59	127.093	28.695	29.6093	25.0967	15.8628	15.0305	15.5468
Rro04G032670	114.546	111.458	136.278	90.6306	87.7913	70.0001	16.499	16.1745	15.0098
Rro06G001490	114.413	97.3207	117.754	79.8898	87.9944	72.6593	20.7489	21.0612	21.123
Rro05G031700	114.403	121.563	105.271	78.283	78.1925	73.7928	30.3609	28.0908	28.2448
Rro06G003980	114.367	94.199	133.623	113.548	118.282	115.107	51.9166	63.4698	59.307
Rro03G006550	114.361	38.171	47.7742	20.3913	23.0388	23.7279	24.2778	23.3092	22.0053
Rro06G000430	114.194	113.791	113.584	92.6515	95.7183	103.562	76.3141	84.4155	83.9868
Rro05G023080	114.023	99.6815	110.387	101.176	102.018	77.7325	30.0384	34.1863	33.6152
Rro02G019270	113.877	103.064	88.6567	76.6752	76.9114	86.7259	97.7267	93.5214	88.6187
Rubus_rosaefolius_newGene_2543	113.837	78.4894	102.097	119.781	127.872	115.404	49.4001	51.3751	60.479
Rro03G033440	113.468	116.143	127.586	85.3369	93.6546	98.7813	86.0103	75.6531	93.104
Rro05G010730	113.447	115.068	87.0499	280.284	297.063	297.818	514.424	404.995	452.407
Rro02G009080	113.134	126.094	164.601	116.719	128.951	109.04	73.0536	76.4357	94.4621
Rro04G015820	113.055	95.7927	88.6773	98.8291	106.38	99.0189	110.436	111.22	119.832
Rro03G032000	113.027	96.5698	107.325	100.841	104.368	96.5793	89.0406	85.857	84.5768
Rro03G017140	112.959	108.14	124.125	89.221	97.4912	85.1437	58.3549	58.6324	66.9601
Rro07G008140	112.534	98.2839	110.954	67.3745	83.7732	90.0069	23.4711	27.6125	26.3483
Rro01G023170	112.524	115.581	95.7936	208.937	197.928	210.715	409.816	373.851	385.5
Rro03G016510	112.491	81.9226	130.337	31.6102	35.986	35.6018	14.7653	10.9469	12.1424
Rro02G000270	112.32	117.607	111.216	72.0937	82.5267	89.5953	68.9735	72.5618	72.4862
Rro07G003080	112.236	126.375	94.5664	80.9933	86.815	109.676	91.4066	76.4851	81.5831
Rro03G000750	112.196	91.9098	95.7644	123.13	130.39	118.833	94.3083	109.205	110.031
Rro06G046590	112.185	97.0602	88.7992	110.961	104.517	94.7685	113.848	128.908	114.746
Rro07G029690	112.182	90.0743	96.3237	125.012	110.886	91.6429	65.2583	75.2458	73.5113
Rro06G032300	112.108	96.5178	116.945	118.313	125.411	108.213	87.538	95.9027	102.874
Rro01G027860	112.107	109.115	104.615	74.2221	87.893	91.3246	79.2551	76.4885	75.7205
Rro04G011170	111.849	120.899	126.116	86.3645	88.4844	74.6762	62.9508	61.8947	78.8624
Rro03G013500	111.811	97.5492	125.58	40.2915	52.9689	58.9879	19.3766	15.0244	18.5761
Rro01G016410	111.708	95.5798	106.007	124.38	124.74	110.534	119.305	117.047	118.356
Rro03G020770	111.582	95.0475	100.451	130.338	118.084	113.657	146.321	155.461	153.921
Rro06G002670	111.48	95.8337	121.95	85.2565	96.394	76.8389	35.185	44.0833	50.5894
Rro07G025060	111.448	89.3977	107.94	115.547	114.214	92.0589	82.3332	89.0738	86.3534
Rro06G037360	111.247	130.414	119.168	85.9818	83.3945	90.5925	108.699	106.283	112.859
Rro05G016060	111.203	193.564	220.781	127.551	144.783	144.844	90.8575	95.9093	107.821
Rro07G032400	111.049	104.656	114.778	131.808	119.548	104.53	94.1614	105.479	97.697
Rro03G017030	110.999	66.875	67.0974	124.781	105.621	96.2763	141.731	130.753	125.213
Rro05G006540	110.75	67.9806	80.8221	35.9871	37.7539	42.1204	28.4267	26.9464	34.4533
Rroptg000012lG002180	110.7	103.86	95.1045	138.365	114.554	114.911	79.6516	90.0279	101.038
Rro03G000670	110.619	40.0964	62.2013	17.5409	17.0477	18.579	18.1211	18.5411	20.1361
Rro02G007760	110.57	125.295	119.413	121.506	139.137	174.599	56.8677	46.4218	53.8588
Rro02G010710	110.331	102.907	99.3893	95.3183	94.2867	100.023	49.2328	51.2085	59.6968
Rro06G031700	110.196	40.5678	64.2038	15.5692	15.029	16.7268	7.49293	9.70374	10.3964
Rro07G012930	110.191	96.3916	112.017	112.265	101.651	91.2104	41.9679	43.375	48.9024
Rro02G009650	109.951	91.0584	85.4966	136.872	129.385	111.42	319.713	363.437	378.763
Rro05G022630	109.933	60.1503	53.0236	141.453	123.078	107.259	764.289	614.246	657.919
Rro05G001150	109.912	90.9535	123.494	52.0583	70.4407	87.269	17.9729	21.9598	17.1346
Rro01G016110	109.912	95.8563	93.536	182.919	139.925	112.463	480.54	407.716	487.169
Rro02G016780	109.795	95.0125	104.521	81.9077	91.8952	84.7232	54.5894	52.7962	64.9976
Rro06G009540	109.649	111.419	140.316	97.304	108.882	111.771	99.2965	83.6996	109.179
Rro06G031630	109.629	85.2835	108.942	103.402	105.712	94.8825	82.7058	85.1433	95.8391
Rro03G028160	109.478	99.9701	96.7013	139.168	125.03	106.532	140.614	143.558	147.543
Rro05G020000	109.47	94.2089	107.145	88.3599	99.1522	92.904	85.4358	90.8011	89.3594
Rro05G008450	109.383	82.3618	107.706	104.165	103.26	85.1077	54.5314	54.4873	59.0408
Rro02G036670	109.245	115.194	107.584	90.0622	94.9169	98.547	128.601	128.398	137.536
Rro04G036060	109.241	163.759	165.436	34.6337	54.0782	56.3981	32.7642	17.9296	28.2391
Rro04G018620	109.224	102.321	100.228	88.1394	86.322	82.5366	58.9144	59.3156	60.2067
Rro03G036410	109.112	64.792	91.3386	51.901	58.192	54.6796	58.1519	57.273	66.5768
Rro01G017920	109.087	99.5874	90.8461	67.2584	72.4023	63.4488	6.68966	7.16805	7.52811
Rro05G036580	108.946	35.9031	39.4766	23.3799	22.4928	25.9709	56.2355	54.7933	59.9214
Rro02G004490	108.876	107.128	122.733	108.265	97.2333	98.8831	44.1999	37.3349	43.6228
Rro05G027780	108.849	101.796	122.125	118.254	131.634	124.499	55.0197	56.0911	62.6858
Rubus_rosaefolius_newGene_483	108.837	94.2197	94.8843	76.9739	90.7292	76.4899	148.818	130.352	116.231
Rro06G046480	108.763	91.5675	81.1737	92.7728	97.1048	94.7785	90.7643	99.3203	95.7775
Rro04G034110	108.451	93.5729	106.344	112.319	134.637	135.762	202.818	236.318	250.059
Rro05G034330	108.43	59.1175	74.1455	25.1753	30.9728	36.5946	7.27717	7.22254	8.07837
Rro02G002550	108.315	100.922	91.1466	91.71	97.7488	84.9345	27.8737	27.8587	32.0094
Rro06G008490	108.097	97.5924	93.8862	90.4941	97.8402	96.3277	74.4619	73.3998	74.6476
Rro06G001920	108.087	96.0338	105.881	75.3692	82.1249	77.9951	61.3267	65.8213	64.8357
Rro05G000230	108.061	101.567	95.2789	91.4055	100.599	104.442	94.5022	100.079	99.8834
Rro07G001380	108.035	105.501	105.339	104.115	117.412	134.389	64.9031	74.7659	67.6398
Rro03G003440	108.029	41.6868	48.0959	17.3266	15.8903	19.5743	1.48669	0.8019	1.50195
Rro03G027480	107.716	105.737	129.949	27.6009	39.7509	57.7268	8.13565	8.32227	10.6546
Rro02G001750	107.529	99.4411	99.8706	104.113	113.565	104.617	113.573	113.239	119.935
Rro02G013990	107.323	92.609	100.844	90.8319	97.9511	96.3175	51.4196	53.0346	60.67
Rro03G015410	107.272	107.505	122.839	54.2135	56.8762	53.3582	8.42171	8.4398	10.6404
Rro05G035730	107.209	91.0261	71.6498	74.8259	97.9118	107.446	23.2637	30.9193	33.9157
Rro02G002840	107.191	91.3948	86.1903	98.2393	93.1297	82.2892	59.305	61.0159	63.9524
Rro04G011600	107.153	87.2674	72.7448	88.497	106.828	94.0459	75.5488	71.9055	94.3121
Rro02G008450	107.102	94.6755	97.3753	101.051	112.415	98.8919	80.098	90.4102	84.1518
Rro07G033780	106.897	107.699	126.095	73.5471	71.5321	75.8209	26.2053	21.7	20.4571
Rro05G020150	106.792	102.135	104.805	78.6531	98.7642	107.877	116.7	109.536	106.165
Rro03G023190	106.765	121.248	129.927	64.9482	91.6621	118.765	43.0709	35.1662	36.9156
Rro07G012900	106.446	101.889	94.9333	60.4565	62.618	67.7511	40.587	50.1428	40.7727
Rro07G008780	106.398	114.93	90.5976	140.31	137.152	153.457	142.896	131.026	149.414
Rro03G022300	106.382	78.9168	80.4715	123.377	139.553	137.714	131.875	124.074	116.279
Rro06G002290	106.358	2.32547	16.4423	24.1697	28.8056	1.00194	0.068456	7.47297	0.133761
Rro06G041960	105.883	89.8645	92.3171	78.1999	89.3472	86.2125	165.744	175.546	166.241
Rro01G009510	105.879	94.4526	76.1733	157.772	151.332	148.673	231.581	229.589	232.51
Rro04G035650	105.758	87.4088	102.971	98.498	101.286	85.8882	74.7833	86.0397	87.7105
Rro05G002520	105.732	124.646	114.857	83.2506	90.0011	112.272	113.705	111.371	100.32
Rro06G007290	105.718	38.2212	39.2088	79.8616	73.0651	81.6487	63.5132	78.635	82.3122
Rro06G033970	105.494	66.7834	63.2885	163.835	140.435	122.206	202.883	197.742	224.442
Rro05G027130	105.485	99.3363	93.7683	92.7139	104.02	94.8269	119.909	127.999	114.914
Rro06G007190	105.439	97.8952	93.4592	87.3457	87.6872	78.2751	27.646	26.1054	28.267
Rro02G012830	105.294	97.8175	104.106	107.15	111.428	108.295	58.9452	63.8157	78.2322
Rro04G031600	105.286	96.5118	104.721	95.5994	107.621	102.981	85.3913	82.9661	90.8848
Rro06G043970	105.165	117.62	95.9154	79.6044	91.9889	96.6131	123.228	117.426	107.851
Rro02G023230	105.098	86.9308	89.3473	35.2619	32.7362	39.1963	8.61747	8.94567	13.8076
Rro06G014300	104.967	114.043	96.0298	76.3384	89.9986	92.3115	99.3091	89.8586	92.4772
Rro01G029640	104.88	109.279	113.314	84.9386	86.079	93.8958	39.8394	45.3292	44.5828
Rro01G023350	104.766	85.0397	82.5138	93.1231	94.365	84.1631	63.5285	68.3868	62.8792
Rro06G013900	104.751	117.392	121.415	22.8993	38.1907	43.2344	15.9554	10.2029	16.8293
Rro03G016150	104.669	112.954	91.5039	96.7983	101.997	116.609	131.84	120.245	114.496
Rro07G007090	104.573	84.9484	94.6991	100.768	107.016	107.037	77.001	80.1181	90.4072
Rro01G021090	104.561	104.083	88.7103	95.3784	108.445	106.938	89.4964	83.1658	86.1579
Rro01G008110	104.488	89.6665	110.464	82.9894	89.2455	81.4703	32.2423	40.3379	45.4818
Rro01G027460	104.387	104.593	112.917	80.602	67.9287	53.8799	96.2389	97.0593	100.92
Rro04G001430	104.387	62.5611	66.9326	46.6685	50.0901	50.8767	59.7753	62.6291	67.7572
Rro06G012070	104.357	117.269	112.17	83.0416	94.5153	97.3256	91.4154	89.3315	96.9306
Rro06G012180	104.255	103.685	94.7527	120.936	130.14	123.585	421.923	347.145	453.411
Rro04G004240	104.191	30.4811	45.076	7.75547	10.1141	6.94059	1.94236	3.59156	4.48197
Rro04G001310	104.083	115.228	109.567	96.5914	126.262	128.484	110.837	92.0546	121.725
Rro04G000120	103.934	100.724	94.371	85.3601	79.623	82.0672	110.772	103.022	135.549
Rro06G046620	103.764	80.9036	75.1914	93.1472	77.1592	66.736	42.2895	42.9188	43.6719
Rro06G014860	103.711	145.481	180.4	26.0215	33.4242	35.9342	0.975875	1.65194	1.12481
Rro03G005290	103.704	96.1106	97.1162	89.9991	90.7315	82.8477	32.5135	41.8298	42.979
Rro05G033260	103.698	108.703	112.449	102.254	104.918	108.352	51.1296	59.2125	71.3247
Rro04G034420	103.592	96.2473	90.1032	87.4477	92.3688	96.5864	82.3092	77.8466	82.5446
Rro06G010590	103.494	118.959	93.5468	113.271	110.62	115.495	166.42	159.942	164.813
Rro07G015550	103.365	99.077	107.137	78.1758	92.5675	102.812	69.542	69.3357	74.5208
Rro07G005740	103.335	82.5043	107.002	45.6517	46.4837	42.8196	26.7677	28.1768	29.7969
Rro02G007050	103.309	112.2	119.75	100.089	98.2064	79.7898	20.5504	21.5094	19.5418
Rro01G022300	103.3	94.6091	119.709	26.5898	39.2381	50.2094	33.3553	17.5944	29.7205
Rro07G023720	103.041	34.9563	47.8897	21.6472	21.1113	20.2799	21.7576	19.4364	20.9842
Rro05G032580	102.95	86.8759	85.666	90.9395	96.8841	98.3044	101.601	96.0063	111.655
Rro06G040230	102.869	26.7431	57.0554	3.04453	3.62017	5.91014	1.00691	0.350752	0.477921
Rro06G028550	102.852	63.9758	78.2702	19.7694	23.2019	28.8076	28.6375	30.1477	21.5602
Rro03G032100	102.761	93.9657	91.3062	93.8194	102.242	92.509	133.209	137.979	143.084
Rro05G019140	102.723	89.6371	83.2188	95.1321	96.2717	104.055	210.923	186.211	192.95
Rro06G020260	102.689	95.2547	85.4941	80.5937	88.901	80.697	51.6208	54.0638	50.4818
Rro07G027970	102.602	96.5445	93.1663	100.805	101.183	94.3903	85.9968	85.3123	86.7912
Rro07G000800	102.517	83.18	92.5519	89.0995	98.7057	89.6097	58.0717	57.3299	57.3335
Rro05G002820	102.429	87.8835	104.828	94.7872	95.0678	84.7275	64.2613	66.3765	68.7077
Rro02G020400	102.336	112.919	111.005	67.2912	74.5434	75.9704	42.05	45.1482	46.3848
Rro03G000110	102.32	98.972	92.8581	103.218	102.66	96.3917	166.982	170.091	162.499
Rro02G016820	102.119	54.3078	56.2262	36.198	41.1011	54.9974	13.5977	15.4862	12.4055
Rro01G020320	102.093	82.7656	83.2367	86.5724	95.6031	86.0671	56.4915	66.8403	65.8795
Rro02G000240	101.899	103.075	117.104	72.6674	72.6711	71.4019	36.2105	42.551	40.9698
Rro07G026580	101.812	106.033	91.207	50.3377	54.5338	65.9089	22.4609	24.6133	24.5589
Rro02G013070	101.789	98.2253	84.1069	64.279	60.9476	62.4873	30.2605	31.9502	29.7206
Rro07G000390	101.725	88.1223	117.307	137.346	122.618	108.007	62.3017	64.5895	68.2682
Rro01G027020	101.529	85.4539	104.136	73.4199	70.2465	62.1737	355.736	388.565	363.961
Rro06G046500	101.406	116.949	123.097	100.322	121.808	132.514	112.533	127.825	130.637
Rro04G036130	101.311	82.2209	86.0055	431.92	299.307	235.368	719.939	779.565	859.489
Rro06G015180	101.303	130.956	106.923	112.121	115.727	126.236	99.6394	110.948	109.608
Rro07G019850	101.14	83.11	76.9984	69.3448	75.2166	79.4531	61.4178	58.3871	59.8648
Rro02G012700	100.964	51.8022	43.571	34.5914	42.6541	50.8802	14.951	18.6122	23.5115
Rro05G003190	100.888	77.0699	92.0043	90.2589	87.3823	81.4428	82.4277	74.9831	74.6802
Rro02G017180	100.874	118.902	78.1177	607.676	522.335	771.637	2645.81	2312.11	2193.43
Rro01G012160	100.858	104.133	102.887	100.267	102.938	108.039	103.126	91.9796	110.066
Rro03G012590	100.79	100.495	93.1457	87.4563	99.6114	95.0244	95.6699	90.1909	91.3032
Rro05G004310	100.688	94.9167	95.2319	45.4948	54.5884	59.7913	4.69537	7.50071	7.99986
Rro02G036620	100.309	93.0475	99.2352	73.5478	75.474	67.0453	15.9014	16.3517	14.9224
Rro04G012410	100.297	81.1458	84.6594	81.3868	86.9203	73.9425	44.6303	47.3654	52.4574
Rro01G011730	100.196	84.8787	97.4561	93.6624	92.9824	90.6972	122.828	127.842	124.591
Rro06G036730	100.181	119.668	102.946	82.7286	85.2258	94.5215	43.0767	41.9164	38.3601
Rro07G025180	100.178	79.6472	94.0266	84.0657	84.5539	67.0545	19.6081	19.1576	18.0015
Rro04G027560	100.175	87.9743	97.636	150.337	130.59	116.855	155.131	175.008	156.058
Rubus_rosaefolius_newGene_1701	100.147	371.131	465.827	2193.57	1596.91	1162.72	545.218	664.794	495.417
Rro04G028760	100.135	80.9654	77.0786	85.5678	85.6946	77.875	31.4351	35.0071	32.0919
Rro07G028930	100.116	81.4753	108.109	101.65	103.764	82.87	70.7394	72.3593	78.7285
Rro07G010640	100.07	50.0876	50.9492	148.289	167.422	154.508	50.0846	70.1509	74.4155
Rro05G017790	100.047	99.228	132.348	147.283	138.865	114.518	55.111	53.1416	68.3294
Rro05G001820	100.03	107.506	118.18	68.8562	77.7249	72.0082	8.24147	11.1796	12.0425
Rro05G004740	100.027	100.733	100.678	82.2376	82.3851	76.7906	66.3929	67.4011	75.0391
Rro06G048850	99.9109	83.76	105.173	98.2289	101.047	84.0014	86.8048	91.5514	83.7821
Rro04G002830	99.8697	73.4895	80.2363	57.7203	67.5983	78.8788	52.4672	39.369	50.3712
Rro05G003150	99.7868	93.0046	104.789	90.6988	98.1366	88.378	77.9218	83.0995	84.5518
Rro05G022090	99.7779	92.3188	92.7123	83.1001	84.7703	76.37	62.9728	70.3758	63.0149
Rro01G028110	99.7288	99.031	87.7836	81.0438	89.8774	99.5597	80.8737	81.4437	78.683
Rro05G009470	99.6507	76.017	98.0915	82.8624	76.4569	81.6867	144.473	121.936	144.818
Rro04G001200	99.6264	84.2924	89.9492	93.5189	99.0164	92.3598	70.5671	75.6689	74.6175
Rro06G029600	99.5941	97.9806	84.6881	95.0914	100.246	86.742	72.3172	82.5396	82.7519
Rro07G008280	99.5426	89.3838	97.5948	79.9688	76.5866	76.039	37.03	44.6847	49.5646
Rro02G021380	99.448	85.0303	89.8805	94.6512	103.074	89.2604	47.3241	49.8321	49.799
Rro04G034940	99.2823	94.0883	103.399	97.8404	104.463	97.2973	67.1296	67.3219	74.8199
Rro05G000210	99.2285	116.112	109.398	81.8974	91.5688	91.173	116.269	132.916	121.794
Rro06G009030	99.1904	90.9918	92.0748	111.142	121.701	93.5483	20.7792	24.6183	29.3116
Rro05G010370	99.1352	110.72	103.769	55.4607	64.5326	63.6992	31.8586	33.7451	36.5186
Rro02G035840	99.1326	101.89	84.108	269.724	324.455	404.908	773.417	763.027	827.595
Rro04G030470	99.0284	52.4841	74.6411	14.5895	16.055	19.504	15.0101	12.9874	16.7596
Rro07G009440	98.9625	99.7842	100.066	91.9384	88.6894	89.0977	70.4589	70.0188	75.1573
Rro02G039730	98.8859	81.149	84.6498	96.8515	91.9688	80.4858	87.2833	87.4428	92.8659
Rro04G033270	98.832	72.3497	84.9466	75.4561	82.235	75.7652	37.0953	48.4963	43.6361
Rro06G035160	98.8303	97.8506	100.107	80.4894	88.4053	73.3625	45.1753	50.6219	46.5015
Rro01G023100	98.7862	100.214	94.6651	95.7328	91.884	90.7578	44.4419	44.554	54.7524
Rro06G023520	98.7727	92.8955	101.751	90.8608	96.1948	84.3122	66.775	71.7421	75.4975
Rro01G027840	98.6904	90.051	96.3355	75.1019	82.9515	74.2461	31.9075	32.895	35.5648
Rro03G023650	98.6522	96.8316	98.1988	90.1367	86.919	90.4155	47.4879	49.456	47.9362
Rro07G007830	98.6394	105.917	111.999	87.2622	88.9472	82.1089	50.0804	48.1974	51.9709
Rro02G000960	98.5943	47.6694	47.7266	141.971	178.741	135.091	15.5931	22.3856	24.9141
Rro05G011690	98.5467	113.432	107.291	75.441	78.4639	85.6837	43.6831	44.005	48.9823
Rro01G008080	98.4909	90.5735	67.4443	114.448	105.591	117.78	149.086	177.056	197.719
Rro06G033210	98.488	89.6529	64.6287	265.55	263.714	226.359	466.76	456.952	522.563
Rro03G001770	98.4628	75.1667	71.8791	88.225	80.5114	79.2933	72.7834	88.0436	88.7649
Rro07G007240	98.4497	71.4747	75.0396	126.985	145.967	144.968	123.366	136.534	155.076
Rro02G030800	98.3868	52.853	50.1733	32.0157	37.9193	46.7449	37.3783	33.1254	36.8444
Rro02G001730	98.3657	80.263	81.8055	77.8996	79.8092	80.3569	68.2476	75.9563	72.2481
Rro04G001610	98.3611	79.0804	97.0787	88.2807	82.4388	81.4669	78.553	80.752	85.5958
Rro03G010980	98.3255	91.2541	91.0169	108.841	100.495	91.2726	32.8236	32.8313	37.1598
Rro07G001530	98.2746	115.327	142.66	78.616	80.9251	81.4773	60.1538	55.2117	65.5506
Rro05G009450	98.2642	118.907	120.003	85.1208	94.7308	100.774	100.433	95.0526	89.7864
Rro02G011730	98.179	95.2227	106.326	65.9307	78.7334	74.8167	113.959	117.425	138.6
Rro02G011620	98.0968	50.2181	58.8711	26.0575	28.2784	31.3863	24.7564	26.3748	25.3272
Rro04G002760	97.8514	90.7175	77.3804	87.5382	97.6947	96.0134	196.276	220.306	196.049
Rro04G035280	97.7529	128	156.71	86.6733	115.925	118.18	95.1783	113.83	106.695
Rro02G004970	97.69	97.0839	97.0333	80.2583	85.896	102.455	217.793	245.499	285.977
Rro02G006720	97.5275	92.3458	96.5805	82.4625	88.2509	97.9551	79.0258	73.3007	75.508
Rro02G029430	97.5103	93.2408	92.6651	101.731	91.3204	84.3791	50.1902	54.3032	57.6111
Rro01G025720	97.4385	83.9058	98.2603	73.0081	83.6261	83.0787	46.2353	51.4421	56.071
Rro01G024060	97.2675	84.2031	97.6218	73.5443	83.3315	75.3348	20.2207	22.5698	24.6451
Rro02G015620	97.1622	93.4146	118.536	72.6367	76.0957	73.4545	14.7453	16.1657	19.9239
Rro01G007900	97.0735	92.1886	79.8575	50.0436	67.1393	72.5561	64.5779	56.0261	55.0662
Rro07G004600	97.0171	97.3046	89.6001	58.2025	60.9698	62.7804	42.2352	40.6346	40.1844
Rro02G019230	96.9931	83.1965	82.7793	56.1702	65.1268	82.048	33.6306	40.7878	36.1131
Rro06G015780	96.9377	83.5658	74.7826	126.978	120.155	109.545	115.994	120.465	118.925
Rro04G010910	96.8925	79.4895	92.7638	115.014	110.83	85.656	321.119	292.822	264.449
Rro05G034610	96.801	69.1033	78.5548	86.2615	82.3896	81.4521	109.299	134.044	143.104
Rro02G025390	96.7839	149.301	185.171	153.103	193.367	209.322	114.673	114.251	121.702
Rro05G026080	96.7342	93.3749	77.2089	76.9083	84.0827	101.782	90.1457	94.4096	91.6376
Rro02G000190	96.6891	73.6318	83.5332	86.4099	87.6617	75.8235	55.598	63.1656	65.8544
Rro03G011070	96.553	86.4363	104.607	114.074	100.344	94.3383	85.2611	84.8764	86.5806
Rro06G020850	96.4878	92.4431	77.3958	85.0366	93.6462	89.5867	69.1437	75.3826	76.3068
Rro06G039950	96.4709	88.1836	77.1246	71.3141	85.9885	81.0175	31.3105	36.0034	36.3999
Rro05G022440	96.2704	89.7546	73.7	73.5081	72.0585	87.5101	43.2755	44.6857	46.8909
Rro01G016570	96.1558	72.2965	65.5527	97.1751	100.093	92.6059	136.412	143.628	132.648
Rro03G016310	96.0405	85.9362	93.0131	89.8938	98.3911	92.8393	82.2407	85.623	89.3713
Rro02G031910	95.9443	104.393	99.4341	69.5911	81.146	87.2885	77.5533	76.6898	79.3968
Rro05G019280	95.8888	105.098	100.171	86.66	89.4152	93.0944	66.2621	70.6418	64.4166
Rro01G021750	95.8082	74.259	93.067	89.5175	85.051	85.6953	63.865	69.051	77.1495
Rro02G004940	95.734	91.9206	72.1229	76.9231	83.2795	87.3942	58.3921	59.0518	63.3679
Rro01G005970	95.6638	67.4946	74.8193	9.26679	6.10021	7.22339	0.79791	0.684688	0.98656
Rro02G015900	95.5871	143.53	172.615	123.4	135.095	134.637	53.5671	65.6981	83.0178
Rro03G019140	95.5124	88.4725	83.7902	88.5353	105.301	104.431	152.993	146.248	143.533
Rro06G021460	95.4943	92.1109	98.2227	71.5304	77.5764	86.057	83.0653	84.9867	87.9879
Rro03G041710	95.4687	80.2622	86.8295	105.64	127.556	127.447	28.1816	26.6709	31.7326
Rro06G016300	95.4417	106.815	81.0652	98.9059	102.189	110.037	136.59	141.904	138.395
Rro03G010820	95.3746	80.4039	94.6854	105.304	97.7573	96.3939	156.721	157.139	160.852
Rro01G023180	95.3069	65.5712	57.9438	112.788	124.299	151.574	65.8368	68.0611	80.4402
Rro03G006730	95.287	80.6617	81.2432	69.5997	77.4494	72.4055	55.0695	53.1968	55.7548
Rro02G019460	95.2757	99.7108	106.528	70.4548	89.8469	83.4091	42.8197	45.3194	51.1626
Rro04G016820	95.0786	86.7928	70.3013	47.2902	48.1343	37.3754	59.4251	67.6039	54.9157
Rro02G004920	95.0482	91.7557	83.0345	74.7127	85.461	104.951	34.4502	41.258	38.9753
Rro04G005820	94.997	81.1937	82.6014	75.773	82.3985	88.7386	42.8333	47.6308	43.7964
Rro06G008750	94.9752	74.0313	48.3975	102.771	83.6591	65.0268	659.472	544.51	496.627
Rro05G022800	94.8543	83.1566	67.9408	105.973	103.959	110.968	319.646	340.063	313.821
Rro06G015160	94.7938	99.5353	88.7852	82.847	90.6345	96.1045	74.6099	74.3595	75.41
Rro05G030260	94.7578	81.3635	94.8484	74.6923	78.6812	62.8785	46.1967	43.7687	41.9363
Rro02G034060	94.7209	89.0988	111.694	85.3359	82.4525	69.2167	68.5451	86.7775	91.07
Rro07G006120	94.6875	105.033	95.9867	48.3333	43.3547	38.7905	12.2599	17.321	17.4955
Rro04G033020	94.6332	93.3419	92.1773	76.604	76.2084	84.8617	43.8455	49.3034	48.0991
Rro01G006230	94.6091	78.2766	79.0947	84.6305	92.3214	93.6316	48.4114	53.0884	54.5404
Rro02G035230	94.5821	110.536	142.041	60.56	75.0301	72.6448	24.2671	30.1982	31.8018
Rro02G014470	94.5633	89.1804	93.167	87.4429	91.7786	86.092	72.0933	77.1073	76.2619
Rro04G034830	94.5403	81.4124	107.395	91.5678	86.1772	86.6703	48.5194	44.5505	53.0535
Rro05G008070	94.4291	94.6685	120.323	99.8547	99.8245	92.6631	30.9706	28.1096	29.5244
Rro03G019750	94.4147	98.0349	85.1012	49.8217	53.0955	60.829	33.5771	34.6291	33.1742
Rro05G019790	94.4082	75.3823	76.7619	80.5076	80.8121	72.3131	57.5124	65.6509	64.225
Rro05G010720	94.3072	72.9464	71.3865	72.9397	80.3448	86.7331	72.1232	77.7096	77.8401
Rro04G019000	94.2644	159.868	176.895	109.407	139.524	160.692	18.0066	19.2797	19.6877
Rro02G007360	94.2013	78.7199	90.3303	103.275	104.559	85.8701	94.5023	89.2904	98.3274
Rro04G012360	94.1943	111.922	90.5071	102.617	104.903	112.407	169.927	141.895	158.367
Rro04G000490	94.1616	100.305	83.086	53.8507	56.4322	56.9023	31.9112	24.7763	21.8553
Rro03G024860	94.0787	75.7025	81.4099	94.9631	93.9553	84.2114	59.6105	69.9296	64.7141
Rro02G034160	94.0645	89.3001	98.4867	82.1974	88.6558	75.7614	34.8955	43.8733	42.499
Rro07G010430	94.0286	122.667	149.736	82.142	99.6178	92.8028	45.1014	53.1846	54.7719
Rro04G009840	93.9666	93.7911	75.399	60.6133	63.8109	67.3904	40.3402	38.2834	37.8586
Rro07G023830	93.9161	108.657	129.563	109.582	116.166	102.77	62.0281	66.2929	70.1766
Rro03G000850	93.836	97.8126	93.0246	56.7281	69.8499	66.3122	28.8621	34.305	35.7335
Rro04G002300	93.8271	78.3359	86.7942	74.6763	85.1966	74.9158	48.4999	43.9788	48.2187
Rro05G008840	93.8127	114.637	124.91	51.0554	64.9461	73.0478	2.13528	3.12116	3.75967
Rro06G008970	93.7388	90.7735	79.154	96.2447	107.693	115.791	220.1	202.262	189.798
Rro05G026120	93.6203	93.9045	101.594	87.2881	84.589	89.9546	59.1615	58.9655	57.4052
Rro03G004960	93.5503	106.789	159.477	80.0768	106.37	103.453	1.64345	2.31713	2.64021
Rro02G031230	93.5469	107.252	97.1053	55.0517	65.0522	78.0278	147.377	124.981	112.769
Rro03G010370	93.501	66.8528	93.7115	86.6987	88.0063	81.884	107.978	119.457	129.21
Rro03G040950	93.441	86.6819	86.7196	60.7494	67.2439	69.3192	22.0037	24.8204	21.8554
Rro07G007780	93.3704	27.2533	34.3861	23.2641	19.0486	17.3197	96.5834	81.3025	95.6474
Rro06G004440	93.331	85.8843	79.9358	49.2531	62.3036	72.9518	36.1247	36.0534	39.3489
Rro05G030350	93.3207	71.2053	86.2626	96.2087	95.7708	85.1851	68.5494	66.3586	73.557
Rro06G046670	93.1662	119.124	146.926	31.2493	25.0491	32.5746	0.980907	1.39245	1.16952
Rro07G030470	93.1268	109.512	127.127	39.6694	45.052	54.1775	3.51885	3.66568	4.49329
Rro04G000540	93.0057	96.8714	84.9932	67.056	74.743	79.789	87.2339	80.2207	78.2162
Rro03G008950	92.9698	78.6321	110.709	65.446	69.0597	63.3657	10.8043	14.088	17.473
Rro04G021820	92.8082	94.5627	90.2408	83.2206	86.7177	95.137	75.7295	64.8493	75.6075
Rro01G002990	92.7865	92.4616	101.669	75.3633	86.3402	86.3631	99.7804	100.143	103.131
Rro07G008290	92.7341	47.4277	55.0192	46.7926	58.5938	73.0203	41.2365	41.2356	39.1456
Rro02G039660	92.7234	92.7594	90.795	77.262	79.599	79.2709	117.016	117.316	133.376
Rro06G012770	92.6567	94.0681	89.7025	68.2652	71.616	81.2579	44.5432	48.5911	42.6863
Rro01G030030	92.6445	88.265	86.5303	83.5664	85.92	78.8082	104.545	113.416	96.7147
Rro03G014070	92.6259	99.1212	124.18	75.3913	78.7429	78.9545	42.1462	43.5023	49.0628
Rro03G000370	92.4237	84.5732	87.3494	39.3693	40.1231	35.6177	6.56397	7.19178	9.31835
Rro04G035950	92.3949	103.667	111.685	48.7424	64.0097	68.3778	8.74232	9.63722	11.615
Rro03G003300	92.3939	28.937	33.0219	13.1953	15.2186	14.7402	21.2766	19.8043	17.9878
Rro06G006910	92.3379	80.8201	84.8378	71.4191	78.2779	81.0262	49.5193	59.6527	63.1602
Rro01G016290	92.2465	84.0504	82.8414	111.286	107.102	96.7841	82.1336	87.535	97.2272
Rro01G019510	92.2392	69.3602	88.1153	54.3525	60.0026	66.7701	34.7504	36.8663	42.6236
Rro02G000660	92.2005	92.4499	76.6131	81.1402	82.6792	95.1915	223.27	225.773	201.156
Rro05G025050	92.1935	71.3058	72.5761	66.5708	61.9998	60.7358	82.4769	90.7472	82.5183
Rro05G012490	92.1906	37.4703	48.2783	11.05	9.55199	10.1994	15.3912	15.9896	18.3029
Rro04G008760	92.1739	111.725	118.746	83.5066	91.5534	86.2995	178.692	145.215	191.933
Rro07G006730	92.0398	75.0323	70.8277	83.2406	87.5562	91.0381	57.0518	66.175	58.3133
Rro06G046050	91.9654	87.4941	98.3047	61.9365	66.5098	70.979	13.8959	16.5183	17.9451
Rro03G034890	91.8284	76.7359	72.4343	74.7162	79.4002	76.4418	75.8876	83.1052	75.8328
Rro01G010430	91.782	98.4191	82.3436	71.3803	81.5935	79.5874	38.4391	39.7827	41.9212
Rro06G007240	91.6594	97.1351	100.065	75.0411	80.5617	80.0212	56.873	60.8099	66.249
Rro04G001710	91.5699	88.3912	90.536	76.8782	94.106	98.3866	104.108	105.5	105.063
Rro01G015350	91.5632	74.6828	66.0132	84.9267	85.287	80.0687	82.1881	77.8297	77.4982
Rro02G021050	91.5029	79.862	71.9461	58.5351	54.7308	66.8528	94.5752	101.878	96.5866
Rro05G004350	91.3618	96.1938	88.3695	54.196	53.7825	50.646	24.8496	27.715	28.8983
Rro06G008560	91.216	88.0962	94.9875	90.2235	91.8281	72.0931	86.6592	86.2962	87.5691
Rro02G037330	91.1669	98.0895	110.032	71.8265	86.7125	84.0275	41.4582	37.4199	42.5511
Rro06G028800	91.1066	75.3875	77.6347	76.8743	84.5957	89.9279	94.2688	103.1	107.532
Rro01G017890	90.965	84.047	87.7225	67.4049	75.2823	83.2198	116.351	99.7751	104.48
Rro03G028380	90.9378	74.6382	81.4602	72.7587	83.3156	80.0703	48.6684	54.4812	53.133
Rro06G013540	90.8811	89.5138	81.9138	75.4793	80.2075	89.6619	127.664	129.671	124.934
Rro01G008130	90.8334	84.9664	87.5585	72.7833	88.8341	77.3128	19.3701	20.9152	22.6042
Rro07G010600	90.8059	76.6432	69.285	49.8384	55.3152	64.2543	80.3831	78.0104	86.4416
Rro04G001730	90.7455	49.5424	73.3204	45.2258	44.6872	40.6175	42.4255	49.4389	55.1901
Rro02G024250	90.7261	99.6709	102.382	100.957	87.9807	90.1698	42.4314	38.9342	49.6583
Rro06G018210	90.71	71.4152	97.6293	56.0771	61.3753	52.5959	16.8549	24.342	25.3939
Rro01G027610	90.7029	73.9767	62.0036	123.13	114.658	100.817	222.128	203.773	211.65
Rro01G026560	90.696	97.5803	81.471	97.2005	95.6354	92.2243	113.213	115.809	128.419
Rro02G001580	90.6548	67.5111	66.3528	72.9233	76.2166	66.9797	69.2076	83.6845	92.4887
Rro06G027450	90.6301	87.2424	100.903	100.436	106.08	107.316	49.364	64.8765	59.8396
Rro05G036000	90.6275	85.4028	77.1097	95.8399	88.4639	77.729	71.7364	76.0047	77.3112
Rro05G030170	90.5973	99.0744	108.938	62.6019	83.522	80.4055	11.8597	13.118	10.658
Rro04G002470	90.4071	99.7375	112.508	74.5624	79.0845	80.3138	99.3058	110.696	96.8441
Rro06G001690	90.3109	100.238	103.4	61.7718	67.8904	70.4636	37.6571	39.3508	38.8958
Rro06G011770	90.2346	83.6297	83.4085	96.3	87.0576	91.684	287.781	297.489	321.97
Rro05G030640	90.1641	127.436	126.139	77.2058	86.9394	102.674	89.3295	85.684	87.9972
Rro06G000450	90.1498	65.8676	71.1857	64.7615	57.5713	64.27	65.6825	64.2062	71.9475
Rro03G035400	90.1197	86.9587	95.5245	31.9499	42.2346	42.7626	8.70419	8.39247	8.06766
Rro02G035140	90.0543	87.5231	116.974	95.308	95.7922	84.1292	60.131	69.7051	96.1153
Rro07G020560	90.0244	89.5056	89.0981	50.8596	66.5488	66.6869	17.7718	22.9843	23.069
Rro06G002690	89.9266	84.8725	92.1012	90.5036	97.8279	78.8663	48.6147	52.7967	56.8113
Rro01G021810	89.8967	66.2824	51.6693	72.9808	99.1714	110.917	88.6249	104.883	102.897
Rro01G029000	89.8215	72.1723	74.0793	85.8869	109.894	107.755	52.1642	64.2369	65.4133
Rro04G007640	89.8052	72.1398	73.3331	71.3249	80.6015	70.3357	44.8352	49.036	48.8133
Rro03G030670	89.743	72.5845	78.6038	80.4433	83.3858	70.9374	64.3936	68.4541	64.8545
Rro01G024100	89.5636	52.7119	79.4697	25.4752	34.7548	33.2593	9.32826	8.03173	10.0678
Rro03G029190	89.2651	80.9597	96.9894	85.2763	98.4072	82.6451	77.673	79.526	86.7119
Rro07G003270	89.2542	78.4082	98.2711	43.72	59.8171	60.7769	3.83501	4.95358	5.71086
Rro01G007890	89.1252	27.2262	47.7071	9.71556	12.3921	9.63435	15.8839	15.7909	17.061
Rro07G016970	89.1178	59.8528	63.8908	88.0936	80.3289	75.0885	162.213	150.576	173.935
Rro02G037930	89.1075	47.0892	68.2597	11.6339	13.0342	11.9477	34.5317	16.6304	23.2248
Rro03G039510	88.9146	83.9344	95.7276	96.3923	101.413	83.8983	83.0899	90.0248	94.4853
Rro05G009230	88.8782	96.3357	91.476	89.7345	88.2633	96.4626	53.082	54.776	55.8126
Rro02G038590	88.8691	62.7164	67.5923	39.0445	37.1812	39.5813	85.8447	95.7155	83.1888
Rro03G004790	88.8006	87.4524	101.812	31.4968	36.7807	31.8159	3.29604	3.96124	5.06804
Rro06G001160	88.7792	84.474	91.7089	72.9751	71.9135	60.0522	49.6932	59.1251	57.0368
Rro03G030980	88.7189	75.3887	65.7994	55.0267	65.7196	65.3748	26.1136	29.6454	30.5527
Rro05G010410	88.7161	74.4152	75.2183	98.7079	92.3761	88.6655	93.8843	82.3822	98.3638
Rro07G031510	88.6298	89.4806	85.4822	62.6062	58.1651	56.494	27.1083	35.7656	32.4097
Rro02G030170	88.6083	104.859	130.497	32.5165	44.0269	52.9177	7.24786	8.53021	10.1712
Rro03G033210	88.6066	42.3339	68.336	8.81269	8.90811	7.71465	2.82939	2.61269	3.70461
Rro06G019360	88.5842	49.7709	47.3425	24.08	28.888	37.9366	20.7025	14.7532	18.556
Rro04G030560	88.4618	138.931	126.801	15.8551	40.6209	38.5325	4.6889	4.08374	3.31967
Rro02G016180	88.4373	80.6205	88.6765	85.2575	82.2773	82.3209	69.4256	70.976	72.0998
Rro03G031550	88.4278	88.7851	79.3871	55.7519	68.1338	85.2026	41.9057	45.9418	41.1604
Rro03G034950	88.4106	84.2511	107.226	56.2666	64.7183	58.8703	8.76335	15.2843	13.2603
Rro04G017420	88.4069	91.5172	104.264	74.2689	87.908	90.571	15.9918	17.2496	18.4129
Rro05G007640	88.3218	90.1219	104.601	80.5786	67.9673	51.9249	25.9615	20.7464	23.1423
Rro06G000410	88.2986	82.0467	74.5541	71.8959	74.1316	79.72	73.8947	84.1115	75.0571
Rro05G001440	88.2826	94.3291	68.3191	93.578	91.4928	101.316	168.638	157.128	152.582
Rro01G017350	88.2406	62.3392	79.5062	31.458	32.8907	32.6897	25.1571	26.3391	31.3996
Rro01G017390	88.2247	72.571	76.2556	76.133	80.5555	75.7694	41.3418	45.6573	55.3918
Rro01G016840	88.2108	89.6171	88.8646	66.7745	66.9061	70.4027	62.8554	67.0494	69.6741
Rro01G014510	88.008	78.6735	78.2179	62.8451	59.7305	57.0179	19.0543	16.6818	19.9157
Rro01G026950	87.8692	73.6655	72.7576	58.4032	60.0408	66.5175	108.97	127.916	127.166
Rro03G012160	87.7453	87.0046	102.016	53.8221	68.9532	76.6336	44.1996	41.4122	42.3777
Rro02G006670	87.3605	101.228	103.522	79.5666	80.252	70.5961	34.269	33.9987	39.8178
Rro02G030480	87.3312	75.9479	73.4345	65.0079	72.7549	62.8702	23.5139	25.9162	25.833
Rro02G019830	87.2985	48.4103	59.6833	36.8493	43.7131	37.612	8.48085	14.1042	12.704
Rro05G003500	87.2895	69.1392	63.9953	70.5635	80.5442	83.1092	69.3019	74.3401	82.2959
Rro02G028850	87.2761	89.8903	90.605	73.1128	82.3356	77.4633	98.7052	114.211	98.7677
Rro03G037070	87.2217	45.5059	64.6649	21.2432	24.9146	23.7277	10.4894	13.7568	11.368
Rro04G013770	87.1731	78.9619	73.5496	54.7067	56.3797	62.3909	89.8078	82.0789	77.9428
Rro06G016250	87.1048	100.127	93.8243	52.143	63.6494	72.9914	23.5654	28.737	31.1934
Rro04G028770	87.0958	78.773	77.3344	58.0608	70.2702	69.843	35.7645	40.2225	40.157
Rro06G043240	87.0773	76.1678	90.52	79.0881	83.5617	78.9817	49.782	53.0129	57.1367
Rro05G028830	87.0125	92.7508	102.075	70.8201	63.08	55.5637	9.56147	12.4584	13.4387
Rro07G009950	86.9996	70.4902	57.1044	79.0701	77.539	80.2753	255.819	226.477	223.511
Rro06G010550	86.8955	72.9627	68.5249	41.4762	43.3985	33.6352	6.87537	12.2056	12.469
Rro04G015540	86.8491	78.1823	90.6375	41.0926	37.8509	27.7667	2.32768	1.44397	1.03102
Rro05G014220	86.766	79.332	73.5492	94.714	76.874	70.1246	115.868	121.424	154.438
Rro03G020820	86.5537	75.9025	81.0411	94.6695	97.7342	79.7144	78.9051	73.8825	74.6062
Rro01G001480	86.5398	45.2883	51.9971	18.0105	19.2294	17.1014	21.185	28.1576	23.958
Rro05G019350	86.5245	26.3226	28.9653	13.6472	12.7012	11.4559	20.6283	27.3451	25.1183
Rro05G022030	86.5191	82.5904	72.1246	67.3585	75.8728	88.6151	87.0225	87.3464	77.261
Rro06G014420	86.512	88.9176	97.9482	44.0832	47.6189	56.9583	2.12834	2.13555	2.93659
Rro06G015240	86.4269	21.3271	39.5563	1.89358	2.11683	1.87988	0.962277	0.244947	0.456778
Rro06G046850	86.4245	99.7761	120.284	95.4243	113.304	109.522	154.289	129.06	189.621
Rro04G014840	86.3938	174.798	76.9453	60.9515	66.0345	83.9489	142.938	109.52	155.976
Rro04G000600	86.3679	63.2334	56.1817	94.647	92.4429	85.2118	102.468	102.733	105.53
Rro03G003410	86.3255	65.3835	73.2655	67.7811	74.8499	65.5266	95.2528	101.212	103.2
Rro02G036510	86.3066	95.0909	75.1573	77.1571	93.0089	109.413	108.38	109.376	107
Rro01G028340	86.1448	67.4805	70.824	44.9935	52.2683	53.2489	9.50157	12.3935	15.711
Rro06G034880	86.0945	117.45	111.221	53.0356	63.8088	62.2291	1532.1	440.589	593.582
Rro01G029300	86.0866	78.5057	74.6384	41.4341	47.2252	44.3389	4.94994	6.56828	8.24189
Rro02G023810	86.0247	65.2853	56.6834	62.8923	80.4257	90.1457	57.6905	61.6707	64.5384
Rro04G003720	85.9927	88.8522	105.396	137.313	130.592	123.413	148.182	107.656	120.524
Rro04G008070	85.9643	70.4237	74.0739	66.4566	72.0861	79.7925	86.3406	77.2472	84.2216
Rro03G026810	85.8715	80.2552	81.5842	67.6061	65.1384	64.4588	54.2373	55.5843	55.2166
Rro04G004530	85.8455	84.0888	77.9383	65.6571	71.5614	70.2166	50.4681	52.1538	50.0834
Rro06G036630	85.8134	73.5107	78.3223	68.6242	71.7095	66.436	35.0183	38.8158	41.0741
Rro03G022780	85.7315	81.9146	66.2448	71.2972	64.152	61.0215	32.6519	43.164	44.1775
Rro01G030380	85.7258	84.6715	68.256	59.5061	63.0368	75.5362	81.8065	67.5604	66.7931
Rro07G013210	85.6052	112.361	112.082	61.1797	74.4824	84.4525	73.9193	78.8103	84.7125
Rro07G016310	85.517	91.4907	94.897	67.6979	77.9141	83.114	83.5263	78.2133	90.7139
Rro01G017910	85.3603	79.8132	78.9892	52.9297	55.8853	40.2304	18.0913	18.9988	25.0522
Rro05G036070	85.2883	66.1263	71.4527	70.8637	73.4042	73.0207	57.0908	66.705	67.3475
Rro06G031130	85.1502	38.9217	38.5779	29.5699	27.6349	28.5054	21.3181	22.94	22.5779
Rro03G012340	85.1085	78.9532	77.2707	57.318	68.6554	67.5552	48.528	50.892	57.2019
Rro05G001350	85.1028	52.3606	42.8309	68.1503	67.4601	69.8427	143.873	144.828	145.71
Rro07G003800	85.0632	61.1358	78.9573	34.6765	27.205	26.4677	0.320657	0	0
Rro05G012080	84.965	76.6838	80.3562	80.6275	78.8591	71.1928	61.1461	68.7749	82.2598
Rro03G039070	84.8429	79.3821	63.9012	96.8841	91.8665	88.0646	124.151	130.253	135.138
Rro01G019960	84.8009	86.6936	83.424	64.2333	75.183	88.2467	52.5286	50.1863	53.1044
Rro02G026800	84.7927	131.779	117.478	28.3189	46.6804	61.3537	6.81025	6.12055	6.36933
Rro02G009090	84.6438	86.0053	78.4417	66.8142	71.7527	79.8553	46.9777	47.6988	49.5644
Rro04G013190	84.6296	91.0984	84.7021	64.3643	74.785	80.1932	184.857	191.65	173.689
Rro01G020290	84.6189	74.0872	80.3581	65.8697	70.6141	68.8944	39.3964	41.2112	47.1682
Rro06G035510	84.5567	103.475	82.6945	81.6171	92.8587	107.691	233.293	231.693	217.647
Rro02G009540	84.5464	82.6643	87.8419	72.0722	77.6533	71.953	134.278	132.453	129.288
Rro01G026280	84.5451	73.4338	67.8271	68.211	58.4588	64.2013	127.212	145.26	152.321
Rro03G002580	84.5293	82.5379	90.8502	78.114	76.1388	81.7277	30.36	34.1849	37.2057
Rro01G014120	84.5071	79.5975	86.4051	52.1372	57.7912	49.1431	35.7616	30.1	35.0578
Rro04G020850	84.4917	68.4026	74.6584	20.9146	27.7675	37.3411	3.77251	3.4327	3.33887
Rro05G031050	84.399	84.972	82.6665	75.4996	77.5258	77.8175	135.047	139.262	137.4
Rro03G018940	84.3987	101.084	105.292	86.3897	96.4934	93.3372	104.18	96.5727	98.926
Rro07G023570	84.3066	72.0795	63.2608	62.5574	64.3379	65.1738	60.8938	61.5795	62.3085
Rro02G024240	84.0751	76.2804	65.1801	81.0715	82.6348	78.0496	143.623	149.168	135.65
Rro07G013620	84.0514	75.0856	82.1316	80.1322	95.0193	78.7526	58.7848	59.4366	65.2114
Rro02G007990	83.9428	60.408	49.5729	88.2512	87.8802	88.551	213.687	205.622	217.948
Rro07G027180	83.8954	90.2026	94.6779	86.8538	79.5883	80.4392	128.378	116.357	116.327
Rro02G006230	83.7697	78.827	62.8338	69.2541	75.796	81.5094	55.0146	59.7732	57.1559
Rro06G008780	83.7399	92.4178	76.864	89.3755	100.143	118.207	251.154	228.102	221.746
Rro01G029680	83.6927	77.2872	71.6309	53.9465	59.9704	65.9918	38.8949	44.4851	50.707
Rro04G013740	83.6849	79.4353	96.5174	82.6401	77.7836	73.5707	40.2731	50.4621	45.1516
Rro07G030550	83.682	107.761	118.896	49.3206	60.7185	71.6911	27.3538	38.5234	40.5027
Rro01G029760	83.6198	72.1107	73.4635	68.4757	77.9232	79.8936	37.9503	47.347	50.3562
Rro05G032920	83.6019	67.6876	76.3584	61.7321	62.3711	56.9868	50.0107	52.2292	46.3184
Rro06G003110	83.5984	79.0565	85.0925	75.3782	76.6311	70.8406	32.7842	41.6642	37.3735
Rro03G010650	83.5634	71.8891	75.4299	66.9734	76.3732	61.9639	31.9364	33.5923	35.088
Rro06G026250	83.5014	63.7509	57.8584	86.1638	101.375	108.269	164.505	142.088	150.573
Rro02G004710	83.4938	80.4717	60.2338	64.7944	69.2226	79.1589	129.202	109.556	109.385
Rro05G014900	83.4742	72.1956	58.6743	80.9707	87.6877	98.4187	175.101	180.6	174.82
Rro05G010030	83.4105	74.5237	70.4925	75.9459	79.2804	70.8941	101.954	119.682	108.109
Rro03G015740	83.4032	113.793	100.205	64.0494	71.2535	78.3628	61.0896	48.7314	54.0097
Rro05G018670	83.3958	95.2778	95.9487	50.4571	57.7909	60.6943	74.5042	72.439	78.4679
Rro04G004900	83.3268	56.368	59.2113	54.3751	55.5316	53.0385	64.8175	71.5406	70.9871
Rro02G023140	83.2618	73.212	95.5725	62.7342	69.0087	59.8861	67.1637	63.1488	68.9418
Rro02G007860	83.1895	73.0448	93.3366	65.8409	67.776	64.0836	47.616	48.5287	50.9956
Rro04G028130	83.0436	66.6734	70.4141	65.8263	76.2383	66.6453	57.3051	59.697	56.0092
Rro07G007250	82.9784	57.1577	67.3776	61.4892	60.19	54.4504	12.8889	14.8596	13.3612
Rro03G033950	82.9519	66.5149	73.3955	85.7775	97.3787	76.834	37.364	35.8416	44.1715
Rro04G010520	82.8879	83.3613	70.4146	72.3983	74.9923	82.8599	119.031	116.72	122.752
Rro04G013760	82.8163	58.0338	51.6523	60.5535	60.5722	60.669	66.0779	84.0807	79.992
Rro06G012280	82.7803	56.2464	44.968	110.532	109.604	120.441	198.221	215.291	240.448
Rro02G015800	82.7473	84.968	119.643	18.5618	22.4189	20.5643	2.93922	1.82717	1.45444
Rro02G011380	82.7163	62.2044	76.2871	78.4841	73.776	60.0201	38.2756	42.0972	36.1265
Rro07G000170	82.7119	75.9422	67.5148	66.2833	68.7084	73.1473	64.9744	68.5009	70.4098
Rro02G032100	82.7062	81.8685	63.2582	72.0007	70.9325	80.4356	82.7351	82.5099	85.9111
Rro06G004110	82.6605	82.8335	82.7291	65.6884	69.916	77.8185	89.0497	95.5773	91.0533
Rro02G036140	82.6595	37.3966	45.9701	22.8448	25.0692	21.3615	33.0603	29.9954	34.9627
Rro03G008110	82.6544	80.7135	72.1275	58.3123	58.8269	62.3039	19.0002	26.9059	23.8574
Rro06G014430	82.5233	91.9438	78.4189	87.344	103.466	119.633	249.8	251.314	272.308
Rro07G001000	82.4044	75.2899	73.003	72.2721	74.7907	69.655	43.0019	46.9638	53.1352
Rro02G005290	82.395	62.84	56.4597	60.9614	69.5101	72.1601	47.0682	48.9912	51.4112
Rro05G008160	82.3592	73.996	55.9413	85.6494	89.1241	86.7464	80.33	96.8419	92.8673
Rro03G038720	82.2923	108.618	113.161	51.236	64.6524	71.2569	27.0598	20.9684	24.8082
Rro03G041160	82.2606	72.3395	58.7176	51.2185	57.3533	59.8628	30.543	31.0217	28.4182
Rro02G018840	82.244	80.6365	64.7523	99.1067	112.712	121.738	93.9848	91.7435	94.1001
Rro06G045340	82.1473	71.5946	113.493	81.8139	104.005	103.114	15.5519	16.6693	19.4689
Rro04G000340	82.0564	71.2106	74.3096	72.2679	74.4413	72.8382	39.2107	47.7193	50.3172
Rro03G036140	82.0444	71.2479	81.764	85.8337	89.9365	80.7266	76.8943	80.3111	77.8729
Rro06G024980	81.9031	86.4329	82.775	64.951	67.0416	71.8861	44.6218	44.5159	42.5057
Rro03G030790	81.8501	70.27	61.1717	72.7671	71.6615	74.1029	114.406	95.6933	101.54
Rro06G000090	81.7851	62.7468	56.6715	64.7893	64.4633	61.7056	62.8819	77.6588	70.5191
Rro06G044050	81.7825	63.0432	79.1397	45.0865	58.4894	52.4134	44.0946	54.5347	48.6137
Rro03G016930	81.7533	90.3475	63.1133	52.1855	53.6319	68.6013	43.2863	44.4657	44.8298
Rro06G015200	81.6026	104.699	101.104	105.835	113.812	129.974	173.382	182.441	226.977
Rro05G000590	81.4789	73.3142	66.2489	60.8767	65.1683	69.4024	51.7949	55.7529	56.4163
Rro03G002330	81.456	75.5299	85.4819	62.7672	75.6275	77.8425	26.7167	34.1836	37.0237
Rro04G033200	81.4079	63.1252	61.9172	101.746	95.0557	86.34	181.461	190.051	220.038
Rro07G021160	81.3484	72.5287	76.8854	106.441	118.812	139.252	156.839	193.765	206.897
Rro06G019720	81.2997	71.9904	66.2015	60.7495	59.9534	57.9279	39.6963	40.2397	40.6304
Rro02G022470	81.2362	77.927	78.2917	64.9622	70.2978	70.9966	69.4982	75.0745	70.4786
Rro06G017660	81.1006	64.0107	67.7685	82.5958	86.4155	78.2778	92.7711	100.582	102.888
Rro02G025490	81.083	90.2491	89.4417	70.5862	84.1887	91.6739	50.7905	49.0637	48.736
Rro03G006090	81.0222	67.7563	69.7776	75.8534	79.6105	75.3017	45.4028	50.0877	55.2216
Rro03G035750	80.9331	60.742	74.7641	88.2661	78.1196	63.3098	59.8057	75.7246	77.0787
Rro05G000540	80.9157	79.9211	67.9827	62.1667	68.0727	71.7136	47.8162	59.1692	63.982
Rro05G010350	80.8132	74.3797	72.8812	68.0448	63.596	63.4219	51.6418	41.9373	42.5905
Rro01G016260	80.795	80.4026	103.732	36.1764	41.8394	42.4519	6.41582	7.06055	8.00747
Rro03G017720	80.7839	54.2357	59.0702	49.4228	51.8147	63.8482	30.2484	42.8908	33.3619
Rro06G042260	80.6842	84.0793	77.8815	33.3471	43.9722	41.0243	4.83348	4.09639	3.46873
Rro04G020680	80.6536	109.662	94.5604	65.5506	80.9018	92.0795	63.9295	62.0015	70.9576
Rro03G033970	80.6338	64.8465	77.9626	82.19	73.8524	58.51	43.3698	52.6201	48.3485
Rro04G007450	80.6058	40.3284	47.6736	28.3611	31.4421	19.4241	1.34504	1.96124	3.58521
Rro05G004680	80.5631	80.5908	66.5453	60.2812	63.2062	67.3094	46.3872	46.283	39.6731
Rro02G020660	80.5592	54.7541	54.8432	37.8136	50.255	53.1535	22.4324	24.1956	25.1731
Rro01G011670	80.5296	62.8928	61.9209	84.7168	102.886	102.888	118.509	138.093	130.056
Rro01G006160	80.4982	79.762	89.6966	70.4678	78.9422	72.8707	68.6572	69.264	69.4028
Rro02G030790	80.4692	73.6306	74.8356	83.1555	79.5175	66.7434	29.698	28.6206	30.8081
Rro07G002090	80.4683	69.3605	80.8801	69.7375	66.5514	65.9582	83.3626	82.1036	83.8905
Rro05G021770	80.4587	48.141	30.1204	87.5695	83.219	66.3573	68.8629	84.6775	79.2571
Rro05G027790	80.4585	66.2327	75.9437	58.3673	70.4365	71.8322	46.5765	46.2264	47.5339
Rro02G021190	80.4404	77.6876	125.062	43.6491	71.3575	92.1139	5.02141	7.42213	4.39464
Rro05G010770	80.4224	75.7059	81.5676	67.2658	66.0007	70.994	46.1034	43.4098	47.8062
Rro06G009310	80.4117	48.7051	36.2425	31.2967	42.9559	36.9704	10.8003	8.91211	13.4114
Rro01G009910	80.3618	80.0279	88.3794	61.7556	68.3264	72.2739	39.4945	46.8697	43.4797
Rro02G017750	80.3578	32.9637	24.9604	73.0928	64.7894	43.133	30.3696	48.648	43.2339
Rro01G025700	80.2958	104.072	122.376	85.6024	90.5246	124.514	64.5119	63.9669	57.9252
Rro04G021930	80.286	67.171	65.3596	55.8167	60.9085	59.3087	29.4665	31.3367	30.9161
Rro06G049030	80.228	68.3285	52.8939	109.033	103.094	108.18	212.142	217.724	214.894
Rro01G021650	80.2037	78.6126	95.0239	93.6285	90.677	72.1637	61.1232	63.7479	69.3879
Rro04G034970	80.1678	85.5671	73.1037	41.6613	48.1137	56.8198	37.1182	34.3006	35.4442
Rro01G010160	80.1673	72.5014	53.2421	71.5134	71.3073	80.6544	92.0405	87.7636	84.4822
Rro01G022010	80.0647	54.5008	48.3424	47.3568	58.1794	70.704	86.0178	60.7118	61.972
Rro06G000970	80.058	67.4388	76.993	58.8309	64.2564	72.2172	62.0334	58.5327	64.6401
Rro02G018670	80.0092	57.8127	83.2796	67.9246	74.8161	58.1367	12.2851	12.171	15.4531
Rro04G011500	79.9741	95.5849	116.386	70.4918	81.7575	83.5043	66.1972	52.7786	55.6712
Rro07G029730	79.9677	58.8837	62.1677	54.9387	84.6118	99.2444	23.4734	26.0955	24.4228
Rro05G013920	79.6559	95.2256	83.4788	58.9775	67.8832	62.809	73.8111	74.1965	75.4715
Rro04G005180	79.6471	102.496	120.628	227.295	334.67	432.537	9.10697	9.67603	12.0341
Rro04G015700	79.6444	59.5927	81.7312	37.0966	45.0414	41.2007	8.29202	11.848	12.817
Rro06G019840	79.5206	72.1238	79.5309	66.5263	72.3528	81.2407	18.3896	21.5421	18.6296
Rro06G023500	79.5099	79.3575	97.6046	91.9453	94.1895	88.1264	76.9671	84.6453	84.4872
Rro01G030220	79.5007	87.066	78.8056	50.5732	51.3354	52.0566	32.7299	31.1645	27.9306
Rro02G014190	79.4952	66.6196	80.3304	62.7871	71.8659	64.639	20.9246	23.1943	22.2058
Rro06G021010	79.4599	80.0123	68.2178	61.055	64.9932	64.7124	44.8492	50.5871	55.549
Rro04G002930	79.4514	68.9397	81.4812	68.492	79.0093	87.5561	42.5487	46.5928	43.8895
Rro02G020080	79.3223	56.7178	81.0135	35.3785	30.3181	22.7861	22.7106	31.5989	29.9725
Rro02G033670	79.1023	78.7896	73.6027	59.3463	71.5756	81.5809	37.8367	41.9161	41.8875
Rro05G001840	79.0158	101.446	86.9656	38.5318	50.4583	51.9437	103.92	79.3427	84.6479
Rro02G016260	78.9841	98.2258	89.1537	60.5104	73.4505	81.1635	15.2652	19.1276	16.4795
Rro06G037230	78.9746	63.799	61.9986	65.999	67.2017	63.5727	50.4927	56.9535	59.6974
Rro03G029640	78.9403	30.1697	45.2043	46.4853	53.0998	39.4099	28.3704	33.9232	42.8729
Rro06G031800	78.9309	24.6214	41.8179	2.75994	4.06029	3.69471	2.00684	0.446784	2.94578
Rro06G032180	78.9263	67.6504	64.0428	51.4587	53.6604	49.3625	16.484	18.6943	19.7207
Rro05G004110	78.9256	80.2654	64.0162	46.2654	57.6632	61.7017	73.4613	74.599	70.1624
Rro03G011890	78.9054	67.5708	78.1417	55.8316	58.9012	62.6565	60.5084	57.2399	58.5119
Rro01G022790	78.8736	64.5322	51.6357	93.4911	101.015	114.872	129.663	121.176	102.182
Rro06G030110	78.8712	65.8293	66.2023	79.8878	91.6754	99.2004	99.1515	100.609	95.6655
Rro07G011760	78.8087	51.7167	71.6692	26.9407	25.2351	28.0263	13.911	23.4458	21.2568
Rro05G000900	78.8037	70.6778	69.2263	39.1963	40.848	38.8602	2.7724	3.695	4.23075
Rro05G036600	78.7739	63.7569	50.5366	53.3823	79.8775	137.579	28.0717	29.2645	27.9356
Rro02G022090	78.7656	84.4833	93.8294	63.5175	67.9445	60.8145	24.9169	30.7905	32.0451
Rro03G001440	78.7512	61.5535	60.1032	24.0543	31.6933	34.5716	28.3073	21.5158	24.3501
Rro06G018160	78.6749	88.2199	90.9744	69.8655	64.7356	59.3043	18.0515	20.8512	26.9796
Rro03G033420	78.6123	90.2803	110.84	62.0164	80.3184	77.1701	18.507	17.638	19.0814
Rro05G002900	78.5551	76.0095	73.1371	60.989	71.0266	76.4024	60.5929	63.8249	60.674
Rro05G032120	78.5014	78.1176	97.3635	72.0232	79.616	88.6563	68.4494	57.6175	66.2213
Rro07G002060	78.4585	70.2263	63.9296	73.3025	73.4255	67.1106	48.3853	45.7723	46.7496
Rro06G015040	78.435	74.3536	78.3926	52.2183	55.6211	57.9994	98.0365	87.9933	96.6653
Rro02G003300	78.3963	82.8649	75.5272	55.4863	67.1419	60.6315	50.9394	54.2808	60.1947
Rro06G006550	78.3899	76.2148	63.039	73.5496	84.4203	95.5011	190.211	176.224	178.57
Rro07G000960	78.3389	89.2555	47.2469	255.874	215.257	244.087	837.313	725.313	800.182
Rro07G024130	78.3172	25.9263	39.9726	3.99884	5.06081	4.08487	0.608005	1.18349	0.678271
Rro03G036300	78.293	71.1814	71.1417	84.2795	78.9708	67.0429	69.8913	75.3176	72.698
Rro02G034480	78.2919	43.6294	50.5573	265.831	136.049	104.825	991.747	983.177	1055.73
Rro01G019850	78.2689	86.6956	80.7803	81.4849	71.6692	82.1606	71.1981	65.9748	67.4475
Rro01G020310	78.2047	69.1995	70.8788	57.9418	62.1758	57.0427	36.1165	39.8897	42.166
Rro05G009460	78.2015	76.9586	83.1889	69.4278	77.6782	62.2963	22.0055	20.9952	27.3348
Rro02G012730	78.1599	92.8271	119.19	30.0153	38.0744	44.5792	1.23116	0.569907	1.28362
Rro06G024740	78.1099	75.2532	73.1044	66.4278	70.3278	73.1622	50.2759	52.0341	46.8958
Rro02G016220	77.9868	73.9178	89.5196	51.6298	53.6212	61.5852	25.9488	31.1024	27.4823
Rro01G030420	77.9225	65.3698	77.6234	88.5942	72.8643	60.949	70.7864	78.7957	83.6714
Rro03G018530	77.915	60.669	76.3878	55.4013	54.619	45.2174	18.4507	17.9431	18.003
Rro01G022930	77.9088	61.6557	74.5455	46.7202	54.7551	58.118	47.996	46.0503	51.1748
Rro01G020840	77.8901	70.6699	79.0081	72.6701	75.9617	69.63	41.2601	38.7638	42.121
Rro03G028390	77.8712	61.3129	57.7978	67.734	67.6226	68.0777	70.8771	65.0014	72.9755
Rro01G016230	77.8428	90.77	96.5773	63.2914	72.6738	66.787	63.9195	69.8469	68.0425
Rro03G001550	77.7581	75.1456	86.8887	64.1051	72.8303	63.4814	26.2547	25.606	25.5441
Rro07G006180	77.7464	76.9644	81.3821	72.0766	78.8387	83.3673	61.3406	68.3744	75.864
Rro05G020110	77.6891	57.9371	66.1197	32.8878	41.3054	40.6397	21.1695	23.3027	26.6654
Rro05G010780	77.6836	63.5206	72.2428	47.7623	52.8119	47.2958	30.7729	32.5495	30.4406
Rro03G002050	77.5772	86.9216	79.9861	60.0865	67.8762	70.4006	67.3952	63.5288	69.29
Rro02G010910	77.5371	102.187	136.504	102.935	84.5961	80.4147	107.763	107.025	142.042
Rro01G025050	77.5208	64.1501	63.0623	83.1486	72.8778	71.3125	59.5944	69.1258	73.0731
Rro02G005460	77.4676	82.2053	107.346	25.4712	37.2741	34.1397	18.3908	14.4148	19.8239
Rro03G015430	77.4666	44.3158	39.7244	16.7019	19.5374	24.0717	2.97104	3.60229	3.78139
Rro04G027980	77.4089	69.5983	70.0163	45.9764	52.3211	45.3488	18.023	16.4742	17.2724
Rro07G033030	77.4043	74.7248	68.5992	69.7871	72.7568	75.9262	131.257	143.977	145.022
Rro03G041110	77.3655	76.5022	68.0912	63.5722	70.1292	63.0339	43.7419	51.2286	58.1973
Rro06G005850	77.3528	69.9967	54.5616	57.1727	58.6382	60.9972	36.4731	37.4582	36.4108
Rro02G034310	77.3397	95.6785	97.6095	40.3335	45.4556	51.625	8.9542	10.7085	12.2148
Rro03G009440	77.332	69.0446	73.0671	60.9091	74.6244	72.9779	54.7115	56.1967	53.0783
Rro01G005140	77.325	73.313	87.4015	91.2186	97.1239	83.8541	56.4368	48.0711	62.5613
Rro06G036470	77.2997	88.6283	62.4416	90.4101	88.3018	112.587	85.0244	91.456	77.2377
Rro03G010260	77.1776	73.1373	76.6643	68.5535	70.9117	62.0794	43.777	45.8503	44.9021
Rro02G024390	77.1328	68.9151	84.3089	69.4668	73.8368	60.5306	11.4078	13.1776	17.183
Rro02G017190	77.126	71.0413	59.7546	115.211	121.115	113.108	149.082	141.1	137.544
Rro02G011990	77.107	58.1044	57.3789	91.3667	89.0056	86.0274	57.7009	66.7455	63.687
Rro06G015720	77.057	83.8779	76.3253	54.5653	56.1193	62.3641	88.13	74.4041	77.2064
Rro03G004350	77.0112	73.1993	96.3754	51.0688	54.1738	42.2139	25.7601	28.725	33.9876
Rro02G013090	76.859	68.8094	71.5578	71.5838	69.2211	64.0588	62.0886	66.7751	68.2548
Rro05G000780	76.8564	90.6361	82.2895	74.0411	81.7534	88.0324	86.8221	89.471	88.5078
Rro04G016460	76.8427	77.7365	96.2758	49.4554	51.6589	49.2714	36.4	38.1251	41.1151
Rro04G003440	76.8139	56.7001	39.9574	76.9618	69.8616	67.6559	215.096	206.77	205.828
Rro07G011450	76.7993	57.9467	65.3695	68.4862	77.1664	80.0991	228.877	180.406	168.919
Rro01G022100	76.7535	93.1596	74.4877	71.2106	90.1439	96.1184	83.1255	89.6248	84.6021
Rro03G001010	76.7343	72.0136	70.0193	76.1766	83.963	75.4916	97.8771	108.814	108.332
Rubus_rosaefolius_newGene_2597	76.6723	81.6062	83.808	79.3903	77.7104	71.9131	48.7466	49.6128	59.0225
Rro06G001540	76.5557	90.0217	73.6872	54.8869	62.4709	66.5278	79.2472	89.1157	78.382
Rro06G010320	76.5058	99.0928	106.367	87.6408	89.8363	94.8524	57.0864	68.9389	69.4763
Rro04G007880	76.4276	112.268	98.3662	65.7043	88.0737	100.525	26.7926	34.0115	41.1894
Rro06G038490	76.3659	54.0374	44.2833	60.0918	61.5233	56.787	23.5953	25.751	30.7424
Rro01G006520	76.3655	95.418	112.555	45.3968	59.6757	67.7146	32.2034	23.6961	27.087
Rro03G027870	76.3222	72.3879	73.9721	58.996	60.772	56.6753	41.5747	45.0707	43.9998
Rro07G000130	76.2952	69.5635	64.672	71.1076	66.0443	56.4278	54.138	66.2031	65.8617
Rro01G028130	76.281	70.6672	96.466	44.2507	47.6017	47.8033	30.6695	30.5387	33.8379
Rro03G022280	76.2407	75.2914	94.3854	73.9365	74.2977	69.9291	49.2235	59.2325	59.7547
Rro01G028910	76.1655	30.7793	28.7932	71.0665	64.401	53.7513	290.374	250.897	288.133
Rro06G026240	76.1602	51.7181	58.328	52.2041	50.591	43.5195	4.74624	4.62261	5.45291
Rro04G032530	76.1379	72.9322	62.8367	63.5571	66.3388	73.4643	107.123	101.85	95.3376
Rro02G031590	76.0608	78.8457	69.6956	64.3743	66.5042	72.4936	132.218	131.942	120.583
Rro07G026620	76.0321	55.6422	67.4209	78.4657	72.058	56.9665	62.9136	56.6939	62.8913
Rro01G014190	76.0221	105.122	114.846	23.276	23.6654	25.6878	0.666561	1.08644	1.35298
Rro02G010230	75.9834	62.9554	64.7883	56.0915	61.5565	46.6149	36.897	35.395	37.9094
Rubus_rosaefolius_newGene_2151	75.9811	64.0603	67.387	37.638	43.4307	37.3324	37.1026	32.0117	37.9494
Rro04G018140	75.9578	66.0789	65.7733	107.771	112.035	122.437	120.633	110.503	132.953
Rro03G010240	75.8553	61.0038	65.564	64.7561	64.8496	57.0186	39.5414	50.6178	52.4967
Rro02G009900	75.8053	79.7277	81.7003	94.4058	89.3243	103.499	82.3633	73.3875	87.4009
Rro06G033590	75.6682	33.769	34.8071	163.175	171.343	140.764	59.1038	85.5673	86.2044
Rro06G040840	75.6188	38.9435	28.5452	64.2261	52.9907	51.5663	207.854	172.939	193.017
Rro07G031900	75.5886	81.1321	82.6568	68.4404	71.4525	69.1541	94.5991	83.6709	86.8336
Rro05G036300	75.5593	82.6814	102.666	37.5422	41.8602	41.9425	11.1396	15.3639	14.6481
Rro02G014630	75.5553	66.8072	69.8823	68.0416	66.2694	66.0229	30.093	32.823	29.4659
Rro06G029840	75.5351	5.83866	19.4401	17.6022	15.7237	7.19192	19.5969	11.3153	11.9198
Rro07G009920	75.5066	62.7608	65.376	63.7848	64.2672	54.8566	59.3458	54.6833	57.3023
Rro01G027570	75.3602	95.7051	80.0962	73.4097	79.7361	93.0903	125.728	128.018	124.341
Rro01G009720	75.2609	80.6759	68.9449	61.2977	66.8224	72.0388	46.5987	50.1609	57.3505
Rro03G008940	75.2028	62.2389	97.9346	52.714	53.3958	49.457	10.6049	11.1836	13.4432
Rro06G030630	75.0197	70.1946	69.7082	64.5367	63.2421	69.9622	70.5545	69.531	78.2749
Rro03G017660	74.9604	67.5359	72.1181	65.0253	61.5353	65.4518	104.498	103.586	113.671
Rro06G035690	74.821	66.2173	62.8924	68.3035	74.6	74.8011	94.424	93.7306	91.5788
Rro03G024850	74.8126	65.0755	74.5249	55.7695	63.644	58.1422	28.3276	33.5536	37.0969
Rro05G023870	74.7489	63.9007	65.3243	41.6587	54.8665	51.428	7.89406	11.4708	11.6229
Rro03G018750	74.7324	62.9446	65.4031	71.4051	76.9448	72.0495	62.3541	69.5049	77.4509
Rro07G007070	74.7228	67.3185	61.1097	57.3529	61.4315	63.6104	90.7991	101.869	93.617
Rro01G000040	74.68	67.9956	67.6408	52.4797	59.2263	57.5592	33.1254	30.8497	25.8777
Rro05G025090	74.5258	70.0406	59.9101	72.8282	73.1484	71.7642	92.789	97.1669	95.8681
Rro04G008610	74.4853	67.1118	72.041	47.1141	46.0794	49.8315	137.797	131.524	132.025
Rro03G033100	74.4814	57.6958	53.3404	63.4116	62.4893	55.2751	21.5885	27.3542	28.1568
Rro01G010400	74.4664	22.5502	25.7231	20.5161	20.4512	19.4573	51.893	50.4952	55.1384
Rro01G011060	74.4514	75.9683	76.1359	57.2644	62.7015	72.6831	37.0467	41.1429	43.4126
Rro05G030990	74.3677	66.4991	82.96	57.3932	65.1971	60.452	27.3273	29.6679	30.3508
Rro02G009040	74.3662	73.9205	81.111	56.1227	61.9317	67.6912	66.0906	65.493	68.1129
Rro01G027210	74.3584	53.666	56.9476	76.4297	69.6522	47.8695	55.7485	53.5984	61.4295
Rro04G007900	74.3286	82.4797	83.8591	71.2152	72.6585	78.1172	75.1084	76.4291	78.7027
Rro05G035010	74.319	69.7975	58.6172	38.3421	41.9998	44.9613	37.938	40.419	40.5429
Rro04G004660	74.2923	40.7733	41.6595	34.4229	38.3095	39.1	69.9857	71.9555	70.2675
Rro01G019890	74.2839	80.3872	66.4234	70.9806	74.7305	80.7407	218.803	194.04	164.533
Rro04G026820	74.1946	74.2326	53.2368	74.4742	72.8685	84.4559	165.81	129.789	147.896
Rro04G003050	74.1287	59.8449	71.5367	56.61	61.9261	53.7302	34.542	41.9564	37.388
Rro04G007070	74.1091	65.1344	75.5242	67.7255	67.6589	61.1034	34.1396	47.55	47.4903
Rro04G019130	74.0873	2.17565	10.3825	14.9004	15.2779	0.705187	0.033834	5.30962	0
Rro06G007830	74.0558	70.341	68.5003	53.4472	57.3203	53.9472	38.1811	35.721	42.9663
Rro03G022310	74.035	14.768	23.7239	5.7389	5.96046	6.33942	6.3682	7.90595	7.28432
Rro06G046550	73.9688	63.9268	89.9766	49.2891	54.6586	46.0436	30.2416	25.8316	27.2111
Rro03G037060	73.9093	37.705	57.5983	32.9141	40.1383	36.0893	14.0744	15.596	18.8256
Rro06G009110	73.8539	61.6287	69.7475	56.7443	67.6051	78.2873	37.613	43.0838	43.9037
Rro04G022240	73.8122	45.3439	60.4275	39.8616	45.2193	44.7426	57.6173	56.5611	67.4255
Rro04G026320	73.7641	119.919	111.883	31.2119	51.1544	44.9773	62.8628	32.2187	34.5865
Rro03G018500	73.7141	66.1164	81.3915	61.5771	67.0349	63.2262	60.5973	56.9282	63.8679
Rro04G009910	73.6597	60.9927	81.72	42.0651	46.9248	59.1779	10.587	13.3015	16.5502
Rro03G024660	73.6531	74.2917	94.5479	56.7279	61.5884	52.0916	39.6957	35.9421	38.9353
Rro04G018540	73.6511	70.2973	78.6664	80.1101	82.2059	64.8082	44.8637	46.0187	50.3663
Rro06G036090	73.6379	61.6336	61.7635	46.7095	49.8192	50.498	39.743	42.3827	41.436
Rro05G030390	73.6255	90.6852	82.8585	52.4334	59.9969	73.3522	117.891	136.762	140.154
Rro04G021880	73.6001	70.8473	75.7655	53.7685	54.2601	60.2189	41.309	39.1661	40.6859
Rro02G005000	73.599	62.0232	59.1964	55.4832	58.1304	56.8585	49.1408	57.6342	50.1789
Rro04G007570	73.5886	20.9572	41.3174	3.95605	2.76043	2.77396	1.00284	0.769806	1.04216
Rro06G008940	73.5606	88.1681	102.833	68.8133	79.9633	83.4961	38.8427	33.3562	40.3087
Rro01G021270	73.5501	100.984	111.14	202.018	186.498	184.195	194.076	201.307	247.442
Rro04G004220	73.4801	56.3563	57.8617	71.5222	73.631	68.7123	50.5281	51.8273	57.0203
Rro02G027360	73.4661	69.4611	78.5116	50.0981	54.8214	52.9641	28.9523	28.3829	30.783
Rro01G022180	73.4433	63.7457	80.1934	59.4182	59.2773	60.759	35.8973	37.8115	41.1798
Rro04G007720	73.4322	69.4703	68.1164	70.818	76.9963	77.2162	112.168	111.624	113.77
Rro05G017420	73.4041	58.0004	55.1316	43.7398	47.6539	48.8002	30.6155	30.7518	33.6725
Rro06G010980	73.3814	74.5229	65.9643	66.596	70.2737	79.8734	73.9388	85.2268	83.0134
Rro03G001160	73.3147	79.0472	61.7556	52.2728	58.3029	69.784	84.6727	89.551	80.6716
Rro02G033980	73.2922	82.0586	80.9158	60.0367	70.5869	81.4749	86.2784	87.6418	87.6921
Rro07G010590	73.2719	117.717	114.58	26.4215	43.0539	54.2984	0.605993	0.618515	0.34554
Rro02G021950	73.2681	68.0624	69.0177	81.6862	87.4543	83.8949	99.6326	98.4231	105.134
Rro06G020130	73.2452	72.1039	105.587	76.9843	102.229	109.005	26.6564	16.8562	19.029
Rro04G004920	73.2163	67.246	56.867	47.0907	55.8293	65.3742	48.5119	48.9519	48.1358
Rro05G032500	73.2146	61.5894	50.2054	34.5059	38.7087	46.8193	25.3796	32.5074	30.8044
Rro01G019930	73.1895	78.9917	86.0081	65.1311	57.9305	59.6299	37.438	39.0492	38.2551
Rro04G014720	73.0283	70.5442	61.328	59.462	63.0324	70.6742	65.7951	66.7445	68.2524
Rro04G004040	73.004	83.4322	97.5684	25.2096	25.4672	24.118	12.9261	14.6714	13.0595
Rro01G030960	72.9754	67.631	70.2834	58.8903	59.0322	60.2116	58.0886	60.1128	62.4292
Rro03G035090	72.9608	56.5806	69.2142	57.9353	55.8427	42.3067	18.4727	17.0063	16.3911
Rro02G038910	72.9534	67.8132	58.3748	61.3109	64.2792	64.7606	42.9035	48.9654	56.8264
Rro06G024800	72.8298	63.5357	54.2363	53.2167	54.1247	51.1398	40.7206	47.4591	46.7338
Rro02G010990	72.7237	74.9105	64.216	61.1655	65.8529	74.276	54.8517	58.3321	59.6664
Rro02G001720	72.7139	60.8051	72.5367	51.5055	53.3592	53.5529	25.6385	32.0313	33.4664
Rro03G010500	72.6714	78.8128	71.1884	59.8266	60.5242	62.7442	69.44	68.6534	63.0991
Rro06G001970	72.6064	62.5913	51.821	83.5159	72.0616	68.7011	121.16	115.986	109.755
Rro02G034110	72.5957	58.798	65.6224	41.0666	44.8476	39.8415	15.0823	14.5445	14.4317
Rro04G009090	72.5711	62.6329	56.42	54.4923	53.6371	53.4933	33.2539	32.7391	30.6294
Rro03G040910	72.5687	88.8339	103.663	62.7573	70.0736	60.8621	50.4069	56.9885	52.8819
Rro03G004140	72.4553	67.2991	89.0295	65.6518	75.6865	85.3426	35.4378	34.4926	37.846
Rro02G016930	72.4517	59.055	47.2331	64.6	57.4593	64.3199	113.223	114.061	108.823
Rro05G033150	72.4488	63.2204	71.8761	57.9369	66.9506	62.4425	22.3422	24.5977	30.5343
Rro05G009120	72.4442	69.175	59.4601	79.2108	76.3151	70.6975	118.174	124.992	130.124
Rro01G021480	72.4213	51.7531	68.3407	68.9856	67.9251	67.879	64.2002	53.4564	67.3158
Rro06G005270	72.4013	70.0429	97.7826	95.8783	92.1679	78.7748	45.7273	39.6481	44.9828
Rro05G034140	72.3699	59.8986	64.615	13.686	18.7839	16.6699	13.848	8.24798	10.4089
Rro05G023160	72.2242	74.1389	72.8728	41.9478	45.7635	50.3548	47.3409	49.0075	44.5143
Rro05G034660	72.2204	50.6485	59.7585	21.9397	23.4183	23.6774	9.82126	10.5231	14.6582
Rro07G027340	72.1729	40.287	58.8426	11.6962	13.751	12.9103	22.841	23.1908	18.2294
Rro07G004080	72.1685	24.5346	32.8216	10.2259	9.95752	11.9452	10.5245	11.1237	9.11598
Rro05G015330	72.1652	79.7953	90.7131	54.5393	56.1046	57.4453	67.4843	63.326	67.4557
Rro03G007210	72.1521	69.102	72.1649	49.2554	50.2842	54.3661	22.2584	25.716	26.1602
Rro06G031000	72.1448	65.0917	74.1746	80.2819	72.3943	54.9262	11.7916	11.8403	11.7075
Rro02G012490	72.0597	59.1971	51.9757	85.7758	78.5099	64.2581	65.7013	72.3588	79.4336
Rro07G023970	72.0505	73.8571	65.6962	69.2616	67.9496	78.4551	56.2604	58.8798	58.2985
Rro07G014060	72.0439	66.52	78.8549	46.0162	54.1292	45.7588	12.6666	11.303	9.64026
Rro04G010820	72.0353	69.1225	63.6381	65.3341	66.9944	59.2896	50.9402	47.637	51.7916
Rro02G019590	72.0157	81.3454	64.0424	47.3988	60.8541	77.9455	36.2977	39.8273	38.547
Rro04G006360	72.0105	58.283	55.5113	82.1568	81.7242	68.3808	49.5472	48.4894	52.2726
Rro05G009010	71.9722	65.5228	78.1399	100.559	90.4332	78.8584	59.4391	65.8049	65.3202
Rro01G010470	71.9718	41.8117	41.2165	29.358	27.5738	30.5348	39.9104	41.4871	39.9207
Rro07G015540	71.9167	68.0593	75.1965	61.6509	71.7876	75.4433	72.76	73.7489	70.2803
Rro02G011030	71.9129	75.5143	66.6841	37.6364	43.2583	46.8712	40.5236	43.2264	52.7716
Rro03G024820	71.8585	69.213	67.1924	47.1798	51.2647	44.0898	18.766	22.2109	21.899
Rro04G018870	71.7092	67.4239	76.9847	65.0581	69.4661	74.5477	26.67	28.2193	28.3148
Rro06G033780	71.6687	85.5043	81.4203	48.0969	58.4131	66.3458	74.6516	59.4762	54.6718
Rro04G004750	71.6278	92.6917	125.008	97.1295	130.196	165.22	111.955	96.7903	95.232
Rro06G041510	71.5817	75.3083	82.1128	60.1403	74.2427	66.2081	37.8494	36.2958	41.3248
Rro06G013160	71.5589	67.4214	80.7554	93.8642	91.1842	71.6086	61.0674	55.4192	60.1652
Rro05G012760	71.5304	74.2527	61.1589	56.0634	66.5919	68.4106	33.1673	35.0882	35.6377
Rro03G008970	71.527	47.3344	54.0708	50.7781	49.0772	49.4912	35.7667	42.4715	38.2353
Rro05G026180	71.4824	80.725	59.7104	68.7692	71.814	96.1166	127.041	117.489	115.218
Rro02G006960	71.4776	78.5924	82.9178	63.7282	71.2348	75.4982	95.9834	108.85	119.527
Rro05G011760	71.4732	68.2078	81.7541	44.8696	67.2098	62.0727	19.5085	19.3379	24.3634
Rro02G021090	71.3216	79.3954	67.0186	85.7929	89.9904	80.6225	158.712	206.733	192.049
Rro05G012450	71.3205	81.119	78.9819	61.1476	63.8132	70.9631	61.0631	61.9255	58.3824
Rro02G010590	71.3096	53.4104	57.5454	41.2142	36.9727	34.6499	12.9518	18.1171	17.9488
Rro07G011630	71.2946	90.5419	78.5705	77.6498	77.0379	74.3525	110.817	106.059	120.512
Rro04G019700	71.2572	58.5981	109.074	64.4929	84.3623	75.0091	3.5235	4.14073	2.76677
Rro04G010730	71.257	67.655	95.4621	99.5366	99.0232	100.384	33.7189	33.6323	38.7175
Rro04G007240	71.1947	111.463	130.257	133.518	100.974	110.247	30.2986	33.1646	36.6236
Rro02G039550	71.1913	81.0029	98.7102	59.2173	67.0377	63.4906	9.80327	7.45237	9.57812
Rro05G003200	71.1223	70.8599	72.524	43.4557	52.7832	51.2683	12.9266	15.7446	16.8859
Rro01G009780	71.0933	21.3332	31.1981	5.50842	6.61461	8.07186	16.8272	12.7309	13.2538
Rro03G007610	71.087	60.7402	56.7459	60.0211	67.9502	64.732	29.9771	32.5811	32.1612
Rro02G000370	71.0557	46.9763	49.0807	35.3698	37.8596	41.4021	20.6517	21.6133	20.0639
Rro01G000070	71.0524	55.163	52.7563	65.1631	66.0291	69.6823	80.9433	93.621	92.9906
Rro03G007470	71.0394	57.7886	66.4494	73.3734	65.6913	60.9209	46.8362	44.4847	44.2657
Rro03G009620	71.002	63.6295	72.4758	63.6229	60.4325	58.1886	50.3766	58.5879	61.7575
Rro01G023120	70.9869	68.2262	62.5045	53.6128	59.4062	63.3448	46.4681	44.8194	48.1118
Rro01G026470	70.93	67.649	57.8298	52.953	61.7075	76.0779	36.0893	40.5142	37.2083
Rro07G011990	70.8634	56.1438	63.6629	55.2824	55.6224	50.9543	33.889	38.2873	39.1597
Rro01G027850	70.8632	63.2016	55.2907	61.3683	62.384	65.6319	41.179	45.5736	44.3299
Rro03G007710	70.8449	8.08725	18.8143	1.13708	0.722649	0.905214	0.061362	0.189838	0.074148
Rro04G018650	70.7212	72.8145	72.2993	53.9245	64.8112	53.8952	36.9726	34.3036	45.5411
Rro05G032490	70.7183	60.3276	70.874	69.5174	72.5828	62.0048	49.4656	47.5383	47.0402
Rro02G022830	70.5918	73.3828	75.3702	79.1363	86.1625	89.0231	117.016	103.899	110.923
Rro03G000270	70.5215	61.7244	53.1949	64.5957	64.2247	60.9291	46.4334	54.4374	55.7188
Rro02G010340	70.4975	83.5612	73.1212	51.9565	57.6293	57.7969	39.8952	38.5658	37.5317
Rro01G004410	70.4913	61.9189	51.1277	43.4999	50.3824	50.4113	44.3989	42.2188	41.3716
Rro04G011610	70.4881	59.5038	56.4491	74.7795	74.0926	66.9675	49.4715	47.5244	58.5987
Rro02G002580	70.4219	55.2616	58.2955	41.9009	50.6095	55.3813	22.4167	25.586	29.5779
Rro05G005300	70.408	71.5578	75.9914	46.0795	51.4573	55.9611	65.2067	65.0759	68.1396
Rro06G022310	70.2542	43.7992	48.3583	61.6464	65.5223	56.4279	35.8227	38.7277	35.718
Rro07G023250	70.2385	74.1219	65.5911	47.0628	50.3617	55.0404	46.9438	45.5826	44.0936
Rro06G010620	70.1632	57.623	58.7497	54.7668	74.0524	80.2711	22.7769	25.889	25.406
Rro02G038770	70.1281	79.5336	61.7862	75.0838	96.6349	99.99	24.7501	24.567	23.7823
Rro03G002470	70.0772	86.7805	99.7197	87.2756	97.2005	99.1334	76.8706	67.2732	72.0739
Rro07G007510	70.0726	76.8344	71.3631	72.4945	72.2096	78.0163	132.677	118.543	106.538
Rro03G034810	70.0267	60.8156	57.5693	52.7235	53.2292	44.6825	24.7217	34.344	32.3786
Rro06G025280	70.0063	70.8253	88.0078	24.1294	32.2749	24.7514	24.7004	22.2572	27.4322
Rro03G001240	70.0043	55.5542	54.8308	43.1943	53.0753	51.961	28.4598	31.5895	29.4575
Rro01G025860	69.9014	66.8205	71.3643	79.0726	78.7561	61.5432	64.8097	69.753	73.2345
Rro05G030670	69.8843	126.114	148.923	24.437	38.5397	32.213	2.44794	1.76294	4.87249
Rro01G016720	69.8553	67.8034	53.2976	64.5035	64.9774	65.8688	83.842	82.823	89.049
Rro01G030800	69.8508	56.6209	52.8284	53.6752	59.77	53.9	16.1651	20.4547	17.1711
Rro05G013480	69.8246	58.9026	63.3289	58.8086	65.6338	58.699	60.7838	61.9953	70.5638
Rro03G030400	69.8168	109.822	88.2707	122.944	121.887	142.522	309.92	289.445	340.252
Rro06G029700	69.787	77.5393	60.6499	50.6582	54.3294	61.1406	67.601	60.8295	68.2881
Rro02G039050	69.7698	65.5386	47.137	65.1002	64.9631	81.1891	93.4069	87.0329	98.1646
Rro06G003010	69.754	78.0608	91.7248	132.001	123.074	140.326	196.191	182.939	174.505
Rro03G038260	69.7217	17.6218	21.5512	6.7743	7.77352	7.30137	2.96681	3.27144	3.50664
Rro05G017190	69.6764	60.0555	68.6233	70.6853	79.3372	58.2572	26.2962	33.3935	34.4763
Rro02G000040	69.6678	74.674	83.2724	51.1014	58.5158	55.7129	59.7441	58.5919	60.4774
Rro05G031620	69.6673	70.6506	67.1285	52.1398	57.8944	67.1376	62.742	60.6598	71.0172
Rro04G028570	69.6338	26.8503	30.474	11.2276	15.5942	13.2536	27.737	14.9443	13.2018
Rro02G008200	69.6131	48.9322	46.7992	24.4885	32.9553	25.0634	9.152	10.6929	11.624
Rro02G009760	69.6129	40.4037	41.5794	50.2076	49.8059	53.4065	162.141	123.348	123.309
Rro07G006580	69.605	219.162	198.619	332.526	567.295	734.692	61.8103	52.3647	55.0039
Rro05G010810	69.5759	50.2469	61.8751	74.2165	74.3438	61.3308	53.8612	54.3449	58.2031
Rro03G037510	69.5211	60.6627	82.2936	60.6463	59.408	61.3334	33.6317	35.0115	34.5309
Rro01G019430	69.4946	49.1033	57.53	51.8418	50.8906	67.8976	69.6595	36.3606	40.1225
Rro06G048600	69.4772	70.7979	75.5448	62.087	68.2172	67.1278	30.6034	34.3791	35.8666
Rro05G021230	69.4708	64.1622	73.9562	76.0689	82.4474	68.9765	53.109	58.5719	69.1122
Rro01G028000	69.4609	58.1068	65.8635	64.6285	62.869	57.7764	70.2022	75.1195	70.1073
Rro01G025730	69.4387	56.0646	52.6846	63.3194	77.1454	67.1777	61.5637	76.5077	74.8448
Rro03G008000	69.4187	82.6444	71.7093	75.4861	74.3599	83.3294	89.7253	92.0523	87.8956
Rro07G008030	69.411	66.0989	61.3455	58.2782	64.3488	67.9889	72.6097	71.9635	72.8938
Rro04G032890	69.3396	70.6345	74.2257	52.087	54.2937	60.9035	60.524	51.8797	60.6937
Rro07G029280	69.3055	72.062	76.4358	49.5718	55.4824	54.5979	42.7691	41.9835	50.8977
Rro04G002030	69.2763	53.3573	66.052	55.0103	62.191	55.522	20.5998	22.3211	28.4597
Rro04G019510	69.1764	57.6351	58.9662	63.9581	63.4509	54.3776	27.2795	26.5848	32.4366
Rro02G039360	69.1557	65.9219	93.5096	28.2595	29.4055	27.2073	4.22478	5.3712	6.06636
Rro07G028120	69.1446	70.4081	67.6729	71.4636	67.7087	77.0472	51.0569	52.5699	58.544
Rro02G000650	69.0916	66.2602	63.6166	89.9851	83.6671	76.1331	26.3401	29.239	28.4827
Rro06G033510	69.0635	58.0467	70.165	80.6258	76.2031	69.8863	80.1212	79.4185	88.615
Rro04G032200	69.0363	65.8856	80.7745	87.1171	78.1996	64.0849	38.0021	33.9844	39.8053
Rro04G011340	68.8817	55.3085	54.9786	58.0136	56.75	46.2377	26.7042	29.3754	33.6759
Rro02G023570	68.7346	69.0437	62.134	57.9695	60.3882	68.6375	45.8009	46.2078	47.9422
Rro06G032810	68.723	62.839	60.0706	51.9564	59.093	58.8378	32.0456	33.7254	33.0253
Rro02G036690	68.7182	47.7401	49.927	51.8547	59.9451	56.7422	34.5631	37.7193	35.0808
Rro06G034100	68.7023	82.7468	97.3574	39.6877	49.6493	56.8433	16.2132	15.5527	15.4171
Rro05G009100	68.671	59.7315	57.5994	62.7542	70.1468	60.4567	84.5303	101.145	102.83
Rro05G029710	68.6048	49.0653	57.7192	203.146	140.139	106.876	916.88	1012.72	952.569
Rro07G006550	68.5996	47.3986	41.6236	192.299	161.712	115.013	78.1149	100.429	106.16
Rro06G018580	68.5902	63.7967	57.8609	53.2554	60.9159	69.2972	114.836	114.833	100.568
Rro04G003100	68.5448	51.1563	56.4559	63.5335	66.5707	54.6672	49.8107	55.3798	57.1768
Rro04G011160	68.5197	76.8971	85.8849	97.0222	66.9536	49.9636	62.4582	63.5091	82.0176
Rro06G015900	68.4767	62.5833	71.8793	66.7609	66.6604	59.4134	28.3343	31.2632	31.0483
Rro05G020700	68.3785	65.1545	70.1223	81.5163	75.7822	70.101	92.7043	90.3626	94.8468
Rro04G029310	68.3684	61.2589	71.8473	47.8058	51.9221	45.8478	23.722	27.5965	26.7665
Rro03G002650	68.3414	66.5675	71.5717	55.0812	68.7133	64.975	46.508	48.9363	48.3896
Rro03G000570	68.2826	36.5373	40.4642	22.8117	20.7212	23.7907	23.0098	25.7699	24.2742
Rro01G025210	68.195	46.5567	29.6804	63.3689	65.9804	96.3254	32.1745	27.8723	32.7783
Rro05G010190	68.1608	74.0761	58.2878	54.3117	55.5175	60.3543	72.5722	73.9571	73.517
Rro04G008030	68.1426	42.8873	63.4769	32.4658	35.343	28.0215	1.17934	1.23897	2.24952
Rro02G005910	68.1309	52.9939	51.5718	53.1882	50.2902	54.7277	18.5725	18.8953	20.3568
Rro04G015340	68.1153	70.6517	96.0762	58.85	70.9641	66.8304	20.8664	26.2277	23.7504
Rro02G017250	68.1084	70.1511	57.9068	57.5288	56.7439	59.4465	36.8966	47.0498	52.0541
Rro01G009000	68.0866	69.0395	66.5025	76.9389	69.7444	67.0365	191.636	186.822	175.731
Rro04G028970	68.0726	54.2075	47.8028	42.1185	46.0935	53.3273	68.6017	68.9578	75.6936
Rubus_rosaefolius_newGene_1334	68.0141	65.7201	65.1981	67.8337	70.8187	65.3787	69.0431	67.6603	69.8072
Rro03G000210	68.0139	73.0943	72.2855	34.4562	45.2235	52.7919	54.2294	41.7951	47.2652
Rro05G017110	67.9843	77.9425	88.0891	66.4478	70.801	76.6695	43.9803	45.5669	43.0473
Rro04G009490	67.963	37.9511	40.937	32.4353	29.4095	30.5649	32.4163	33.0892	34.5428
Rro07G019350	67.959	60.132	58.5358	57.8174	61.7955	50.9474	42.0242	54.1847	47.8227
Rro03G031500	67.9211	66.5569	65.0637	92.0165	80.2699	68.0843	43.163	44.008	51.4845
Rro01G016280	67.8035	63.0092	68.2712	123.294	113.2	117.262	459.814	305.426	313.395
Rro02G000510	67.7911	67.2347	80.5092	50.9616	50.6033	54.7418	31.9057	34.902	35.9627
Rro05G018990	67.7871	72.003	71.9244	70.2831	75.6469	67.8331	52.768	47.2344	49.4537
Rro05G010090	67.7083	61.8658	49.0108	115.668	104.405	102.227	144.197	135.311	127.252
Rro06G046090	67.6694	63.1603	66.1312	66.0032	72.3492	68.3814	117.006	102.149	120.399
Rro06G035570	67.6455	73.6825	61.3982	92.7869	93.6624	109.675	91.4725	85.2547	87.812
Rro07G002710	67.6234	61.6398	59.2502	56.3133	60.8398	53.9571	27.1492	33.9567	30.3362
Rro07G008130	67.6047	69.9918	61.892	72.3112	72.4662	84.0922	103.728	90.4333	94.8833
Rro05G020810	67.6005	72.5549	84.4728	88.2644	75.8015	73.1224	48.6606	50.69	55.1566
Rro06G042430	67.4904	65.8896	56.352	45.5678	46.8703	49.2374	43.222	56.9762	50.8191
Rro06G027310	67.4357	56.92	54.0831	54.9135	58.0564	61.1002	43.3645	52.7335	45.8701
Rro06G012640	67.4336	50.6894	41.43	59.2544	62.7667	65.8234	57.0894	66.0783	73.7724
Rro05G035160	67.4102	61.5069	67.3206	67.9547	69.8442	64.4507	37.8298	38.4207	41.5405
Rro02G006000	67.3832	61.6931	67.2407	50.0338	60.1444	58.9194	45.8026	43.6898	45.0504
Rro04G021390	67.3714	95.5313	89.8935	58.93	58.4442	55.9423	37.3321	40.9215	40.4077
Rro06G004950	67.3499	51.2446	41.7751	59.3892	56.9835	57.7844	80.2607	87.859	79.0905
Rro01G023710	67.3395	63.198	59.3932	57.3138	68.6791	54.9289	7.71771	10.5418	10.3484
Rro05G013000	67.2979	29.487	26.2369	34.9872	19.6924	15.1676	14.5133	29.351	41.5004
Rro04G011470	67.2942	64.8428	87.0554	85.6139	88.1404	83.543	143.713	143.363	164.692
Rro07G010760	67.2836	61.06	70.4211	55.2578	56.3376	55.5537	33.1344	35.6962	35.9459
Rro04G028640	67.2616	99.496	137.024	53.5361	63.9625	65.5818	1.79969	3.70307	3.63268
Rro03G016750	67.2374	70.3981	91.4562	70.0913	95.309	142.699	129.133	128.186	108.613
Rro07G026010	67.1774	48.3857	40.0556	57.6387	52.624	51.693	43.6943	44.1668	40.9455
Rro07G012480	67.1691	60.4587	62.4655	52.5778	52.711	55.6971	41.313	40.6886	39.2108
Rro04G033860	67.125	47.8924	48.1629	43.2375	39.1865	26.1476	3.50932	4.5004	6.69333
Rro03G004380	67.1204	58.7472	41.0844	38.0039	27.1465	37.0271	64.8668	53.7312	65.3358
Rro05G002000	67.0775	69.4716	60.2061	53.0199	61.716	67.4426	44.8385	45.1417	50.2406
Rro03G004420	67.0316	64.2058	59.868	60.8716	66.5186	68.5523	45.1868	45.7891	46.6834
Rro03G014050	67.0037	73.4276	65.0318	37.694	38.3165	50.7777	26.4452	28.8073	27.1168
Rro07G031360	66.9264	37.9326	39.7189	28.1899	26.4051	26.0216	12.0026	19.7997	16.8539
Rro04G013480	66.9226	71.4226	57.9229	50.4077	58.7872	60.6871	96.3422	94.8969	86.7402
Rro05G027880	66.8846	64.1436	59.8907	41.5863	44.7695	47.9745	48.7187	45.4281	48.693
Rro03G014770	66.8528	69.8243	56.7465	40.9027	47.9635	62.4982	47.1271	51.095	46.1884
Rro04G013130	66.7843	49.0153	50.1938	48.1548	44.6993	43.5333	84.3805	81.6175	80.3792
Rro06G020440	66.7122	58.2701	57.781	49.2181	51.7622	56.7961	65.4399	60.8734	61.1329
Rro01G011130	66.6766	65.7527	65.8656	58.26	64.554	54.7272	29.0385	23.6715	31.4882
Rro07G025470	66.6693	38.6791	37.6071	60.7302	54.8931	45.4242	34.956	41.1162	40.9368
Rro01G012370	66.6365	50.0801	53.014	43.7778	47.7484	37.7004	21.8401	21.5375	22.8451
Rro02G019780	66.6081	57.3343	79.0691	59.5398	74.674	72.9216	34.4268	39.4195	48.0347
Rro04G004170	66.6074	78.4252	95.5566	22.8351	26.4068	21.5474	0.220764	0.473505	0.168841
Rro02G010210	66.5926	60.3553	48.6925	55.2512	59.6843	53.7014	48.9652	56.4284	55.321
Rro02G015850	66.5776	52.1563	47.4063	64.2873	65.177	48.5271	35.4201	41.1199	39.2407
Rro05G022220	66.5768	69.0957	71.4753	49.3382	54.6854	53.7567	23.6341	25.9194	26.8225
Rro04G010380	66.5464	53.82	49.774	42.6994	48.6258	48.7051	73.7703	75.048	63.9115
Rro04G008520	66.5407	59.5503	82.6091	33.807	36.706	23.17	0.640308	0.81865	1.14153
Rro04G027320	66.5212	59.176	68.539	60.5587	67.1076	63.9973	48.0675	54.3578	62.2695
Rro06G035680	66.5195	56.16	53.0046	37.836	44.5226	41.8601	23.5816	26.9881	22.631
Rro02G021450	66.5009	66.9854	73.3038	51.6385	60.8565	58.7236	50.0402	52.6909	54.0181
Rro04G026830	66.4393	58.6298	63.0209	46.5631	49.0408	49.819	63.97	63.959	61.5071
[truncated: 21,998 more rows]
