# Supplementary material for: Chromosome-scale genome, together with transcriptome and metabolome, provides insights into the evolution and anthocyanin biosynthesis of Rubus rosaefolius Sm. (Rosaceae)
Source: Hortic Res. 2024 Mar 2;11(4):uhae064. doi: 10.1093/hr/uhae064 (PMC11060340; doi:10.1093/hr/uhae064)
Supplement: Web_Material_uhae064 [file web_material_uhae064.zip › Dataset 10 The genes related to anthocyanidin and its expression, family members, and location..xlsx]

## Sheet: Genes related to anthocyanin
Pathway	Code	Gene ID	Families Clustered and its homologous	Gene location			Coding protein	Annotation										Enzyme name	Gene ID	Expression (fpkm)									Read count									N1 vs N2			N2 vs N3			N1 vs N3
				Chromosome code	Start site	End site		GO_annotation	KEGG_annotation	KOG_class	KOG_class_annotation	Pfam_annotation	Swissprot_annotation	TrEMBL_annotation	eggNOG_class	eggNOG_class_annotation	nr_annotation			Young berry1 (N1-1)	Young berry2 (N1-2)	Young berry3 (N1-3)	Coloring berry1 (N2-1)	Coloring berry2 (N2-2)	Coloring berry (N2-3)	Mature berry1 (N3-1)	Mature berry2 (N3-2)	Mature berry3 (N3-3)	N1-1_Count	N1-2_Count	N1-3_Count	N2-1_Count	N2-2_Count	N2-3_Count	N3-1_Count	N3-2_Count	N3-3_Count	FDR	log2FC	Regulated	FDR	Log2FC	Regulated	FDR	log2FC	Regulated
Anthocyanin biosynthesis	1	Rro02G024760.1	OG0021950 RcHm_v2.0_Chr6g0302721.gene LG02.2782-gene maker-Ro02-exonerate_est2genome-gene-178.7 Rro02G024760	Chr02	14871414	14872814	BZ1: anthocyanidin 3-O-glucosyltransferase [EC:2.4.1.115])	Molecular Function: UDP-glycosyltransferase activity (GO:0008194);;	K12930|6.6e-161|mdm:103443954|K12930 anthocyanidin 3-O-glucosyltransferase [EC:2.4.1.115] | (RefSeq) anthocyanidin 3-O-glucosyltransferase 7-like	[GC]	--	UDP-glucoronosyl and UDP-glucosyl transferase	Flavonol 3-O-glucosyltransferase F3GT2 OS=Actinidia chinensis var. chinensis OX=1590841 GN=F3GT2 PE=1 SV=1	Glycosyltransferase OS=Rosa chinensis OX=74649 GN=RchiOBHm_Chr6g0302721 PE=3 SV=1	G	Carbohydrate transport and metabolism	PREDICTED: anthocyanidin 3-O-glucosyltransferase 2-like [Fragaria vesca subsp. vesca]	BZ1: anthocyanidin 3-O-glucosyltransferase [EC:2.4.1.115])	Rro02G024760.1	1.7547	1.51435	3.09321	1.16609	0.888264	0.947535	0.126958	0.064036	0.134479	91	60	130	70	38	41	7	3	9	0.0813823	-0.810683	unchanged	9.78146e-05	-2.38378	down	6.21389e-08	-3.22683	down
	2	Rro04G028200.1	OG0002135 gene-IFM89_027163,gene-IFM89_035544,gene-IFM89_035545 FvH4_1g04190,FvH4_4g09980 gene_Lchi03220,gene_Lchi03221 Prupe.1G090500_v2.0.a1,Prupe.1G091000_v2.0.a1,Prupe.1G091100_v2.0.a1 RcHm_v2.0_Chr4g0403471.gene LG04.3361-gene maker-Ro04-snap-gene-327.63 Rro04G028200	Chr04	22955002	22957065	BZ1: anthocyanidin 3-O-glucosyltransferase [EC:2.4.1.115])	Molecular Function: UDP-glycosyltransferase activity (GO:0008194);;	K12930|8.7e-172|pavi:110752521|K12930 anthocyanidin 3-O-glucosyltransferase [EC:2.4.1.115] | (RefSeq) flavonoid 3-O-glucosyltransferase-like	[GC]	--	UDP-glucoronosyl and UDP-glucosyl transferase	Flavonoid 3-O-glucosyltransferase OS=Medicago truncatula OX=3880 GN=UGT78G1 PE=1 SV=1	Glycosyltransferase OS=Rosa chinensis OX=74649 GN=RchiOBHm_Chr4g0403471 PE=3 SV=1	--	--	UDP-glucose: flavonol 3-O-glucosyltransferase [Rosa hybrid cultivar]	BZ1: anthocyanidin 3-O-glucosyltransferase [EC:2.4.1.115])	Rro04G028200.1	0.393061	0.412012	0.386036	0.318749	0.112124	0	0.309706	0.040576	0.291124	NA	NA	NA	NA	NA	NA	NA	NA	NA	NA	NA	NA	NA	NA	NA	NA	NA	NA
	3	Rro04G033610.1	OG0001492 FvH4_2g02610,FvH4_3g13000,FvH4_4g03650,FvH4_4g03660 Prupe.1G090400_v2.0.a1 RcHm_v2.0_Chr4g0393031.gene,RcHm_v2.0_Chr4g0393051.gene,RcHm_v2.0_Chr4g0393101.gene,RcHm_v2.0_Chr4g0393121.gene,RcHm_v2.0_Chr4g0393271.gene LG04.3957-gene,LG04.3958-gene maker-Ro04-snap-gene-247.46,maker-Ro04-snap-gene-247.47 Rro04G033610,Rro04G033620	Chr04	27477607	27479073	BZ1: anthocyanidin 3-O-glucosyltransferase [EC:2.4.1.115])	Molecular Function: UDP-glycosyltransferase activity (GO:0008194);;	K12930|1.1e-120|pavi:110752521|K12930 anthocyanidin 3-O-glucosyltransferase [EC:2.4.1.115] | (RefSeq) flavonoid 3-O-glucosyltransferase-like	[GC]	--	UDP-glucoronosyl and UDP-glucosyl transferase	Anthocyanidin 3-O-galactosyltransferase F3GT1 OS=Actinidia chinensis var. chinensis OX=1590841 GN=F3GT1 PE=1 SV=1	Glycosyltransferase OS=Rubus hybrid cultivar OX=564016 GN=UGT78H2 PE=2 SV=1	--	--	flavonoid 3-glucosyltransferase [Rosa hybrid cultivar]	BZ1: anthocyanidin 3-O-glucosyltransferase [EC:2.4.1.115])	Rro04G033610.1	0.484897	0.304495	0.40949	0.03364	0.168695	0.31182	0	0	0.018164	NA	NA	NA	NA	NA	NA	NA	NA	NA	NA	NA	NA	NA	NA	NA	NA	NA	NA
	4	Rro04G033620.1	OG0001492 FvH4_2g02610,FvH4_3g13000,FvH4_4g03650,FvH4_4g03660 Prupe.1G090400_v2.0.a1 RcHm_v2.0_Chr4g0393031.gene,RcHm_v2.0_Chr4g0393051.gene,RcHm_v2.0_Chr4g0393101.gene,RcHm_v2.0_Chr4g0393121.gene,RcHm_v2.0_Chr4g0393271.gene LG04.3957-gene,LG04.3958-gene maker-Ro04-snap-gene-247.46,maker-Ro04-snap-gene-247.47 Rro04G033610,Rro04G033620	Chr04	27482110	27483576	BZ1: anthocyanidin 3-O-glucosyltransferase [EC:2.4.1.115])	Molecular Function: UDP-glycosyltransferase activity (GO:0008194);;	K12930|1.1e-129|pavi:110752521|K12930 anthocyanidin 3-O-glucosyltransferase [EC:2.4.1.115] | (RefSeq) flavonoid 3-O-glucosyltransferase-like	[GC]	--	UDP-glucoronosyl and UDP-glucosyl transferase	Anthocyanidin 3-O-galactosyltransferase F3GT1 OS=Actinidia chinensis var. chinensis OX=1590841 GN=F3GT1 PE=1 SV=1	Glycosyltransferase OS=Rubus hybrid cultivar OX=564016 GN=UGT78H2 PE=2 SV=1	--	--	UDP-glucose:flavonol 3-glucosyltransferase [Rosa hybrid cultivar]	BZ1: anthocyanidin 3-O-glucosyltransferase [EC:2.4.1.115])	Rro04G033620.1	0.900907	1.68927	1.20906	0.582375	0.928874	0.812118	0	0	0	48	69	53	36	41	37	NA	NA	NA	0.401583	-0.444934	unchanged	NA	NA	NA	2.60172e-08	-7.59195	down
	5	Rro05G019240.1	OG0018906 FvH4_5g22960 RcHm_v2.0_Chr7g0211711.gene LG05.2064-gene maker-Ro05-snap-gene-130.53 Rro05G019240	Chr05	11621748	11623115	BZ1: anthocyanidin 3-O-glucosyltransferase [EC:2.4.1.115])	Molecular Function: UDP-glycosyltransferase activity (GO:0008194);;	K12930|4.7e-170|mdm:103443954|K12930 anthocyanidin 3-O-glucosyltransferase [EC:2.4.1.115] | (RefSeq) anthocyanidin 3-O-glucosyltransferase 7-like	[GC]	--	UDP-glucoronosyl and UDP-glucosyl transferase	Anthocyanidin 3-O-glucosyltransferase 2 OS=Fragaria ananassa OX=3747 GN=FGT PE=1 SV=1	Glycosyltransferase OS=Rosa chinensis OX=74649 GN=RchiOBHm_Chr7g0211711 PE=3 SV=1	G	Carbohydrate transport and metabolism	PREDICTED: anthocyanidin 3-O-glucosyltransferase 2-like [Fragaria vesca subsp. vesca]	BZ1: anthocyanidin 3-O-glucosyltransferase [EC:2.4.1.115])	Rro05G019240.1	0	0	0	0	0	0	0	0	0	NA	NA	NA	NA	NA	NA	NA	NA	NA	NA	NA	NA	NA	NA	NA	NA	NA	NA
	6	Rro07G000520.1	OG0005425 AT1G30530,AT5G17030,AT5G17040,AT5G17050 FvH4_7g33840 Prupe.2G324700_v2.0.a1 RcHm_v2.0_Chr1g0383951.gene LG07.63-gene maker-Ro07-snap-gene-409.70 Rro07G000520	Chr07	282587	284500	BZ1: anthocyanidin 3-O-glucosyltransferase [EC:2.4.1.115])	Molecular Function: UDP-glycosyltransferase activity (GO:0008194);;	K12930|6.4e-215|fve:101300000|K12930 anthocyanidin 3-O-glucosyltransferase [EC:2.4.1.115] | (RefSeq) anthocyanidin 3-O-glucosyltransferase 2	[GC]	--	UDP-glucoronosyl and UDP-glucosyl transferase	Anthocyanidin 3-O-glucosyltransferase 2 OS=Fragaria ananassa OX=3747 GN=FGT PE=1 SV=1	Glycosyltransferase OS=Rosa chinensis OX=74649 GN=RchiOBHm_Chr1g0383951 PE=3 SV=1	--	--	UDP-glucose: anthocyanin 3-glucosylltransferase [Rosa hybrid cultivar]	BZ1: anthocyanidin 3-O-glucosyltransferase [EC:2.4.1.115])	Rro07G000520.1	121.066	77.8468	60.3373	317.986	299.356	278.726	151.864	170.036	212.535	7846	3851	3170	23699	15913	15081	9067	9364	17213	1.37188e-16	2.0437	up	0.712561	-0.0570547	unchanged	1.40814e-15	1.95728	up
	7	Rro03G016260.1	OG0001588 AT4G27570,AT5G54060 gene-IFM89_010833,gene-IFM89_016516,gene-IFM89_022426,gene-IFM89_028249,gene-IFM89_037062 FvH4_3g19220 Prupe.4G173600_v2.0.a1 RcHm_v2.0_Chr5g0032301.gene LG03.1998-gene maker-Ro03-exonerate_est2genome-gene-319.4,maker-Ro04-snap-gene-154.37 Rro03G016260,Rro04G021540	Chr03	10122740	10124119	UGT79B1: anthocyanidin 3-O-glucoside 2'''-O-xylosyltransferase [EC:2.4.2.51])	Molecular Function: UDP-glycosyltransferase activity (GO:0008194);; Molecular Function: cyanidin 3-O-glucoside 2-O''-xylosyltransferase activity (GO:0102580);;	K17193|1.1e-203|pxb:103931528|K17193 anthocyanidin 3-O-glucoside 2'''-O-xylosyltransferase [EC:2.4.2.51] | (RefSeq) UDP-glycosyltransferase 79B6-like	[GC]	--	UDP-glucoronosyl and UDP-glucosyl transferase	UDP-glycosyltransferase 79B6 OS=Arabidopsis thaliana OX=3702 GN=UGT79B6 PE=2 SV=1	Putative anthocyanidin 3-O-glucoside 2'''-O-xylosyltransferase OS=Rosa chinensis OX=74649 GN=RchiOBHm_Chr5g0032301 PE=4 SV=1	--	--	hypothetical protein PRUPE_ppa005654mg [Prunus persica]	UGT79B1: anthocyanidin 3-O-glucoside 2'''-O-xylosyltransferase [EC:2.4.2.51])	Rro03G016260.1	0	0	0	0	0	0	0	0	0	NA	NA	NA	NA	NA	NA	NA	NA	NA	NA	NA	NA	NA	NA	NA	NA	NA	NA
	8	Rro04G021540.1	OG0001588 AT4G27570,AT5G54060 gene-IFM89_010833,gene-IFM89_016516,gene-IFM89_022426,gene-IFM89_028249,gene-IFM89_037062 FvH4_3g19220 Prupe.4G173600_v2.0.a1 RcHm_v2.0_Chr5g0032301.gene LG03.1998-gene maker-Ro03-exonerate_est2genome-gene-319.4,maker-Ro04-snap-gene-154.37 Rro03G016260,Rro04G021540	Chr04	13301776	13303152	UGT79B1: anthocyanidin 3-O-glucoside 2'''-O-xylosyltransferase [EC:2.4.2.51])	Molecular Function: UDP-glycosyltransferase activity (GO:0008194);; Molecular Function: cyanidin 3-O-glucoside 2-O''-xylosyltransferase activity (GO:0102580);;	K17193|2.5e-195|pxb:103931528|K17193 anthocyanidin 3-O-glucoside 2'''-O-xylosyltransferase [EC:2.4.2.51] | (RefSeq) UDP-glycosyltransferase 79B6-like	[GC]	--	UDP-glucoronosyl and UDP-glucosyl transferase	UDP-glycosyltransferase 79B6 OS=Arabidopsis thaliana OX=3702 GN=UGT79B6 PE=2 SV=1	Putative anthocyanidin 3-O-glucoside 2'''-O-xylosyltransferase OS=Rosa chinensis OX=74649 GN=RchiOBHm_Chr5g0032301 PE=4 SV=1	--	--	PREDICTED: UDP-glycosyltransferase 79B6-like [Prunus mume]	UGT79B1: anthocyanidin 3-O-glucoside 2'''-O-xylosyltransferase [EC:2.4.2.51])	Rro04G021540.1	20.9707	33.3265	34.1504	12.4858	13.3298	12.0031	2.11325	2.42725	2.92766	1114	1351	1470	763	581	532	104	110	195	1.21923e-05	-0.963895	unchanged	1.81224e-19	-1.63682	down	2.86394e-29	-2.6332	down
	9	Rro07G012640.1	OG0000397 gene-IFM89_017631,gene-IFM89_017632,gene-IFM89_017633,gene-IFM89_019371,gene-IFM89_019707,gene-IFM89_021183,gene-IFM89_021184,gene-IFM89_036761,gene-IFM89_038491 FvH4_7g00870 gene_Lchi02991,gene_Lchi02992,gene_Lchi02993,gene_Lchi02994,gene_Lchi02995,gene_Lchi02996,gene_Lchi02997,gene_Lchi02998,gene_Lchi02999,gene_Lchi03001,gene_Lchi14039 Prupe.2G010800_v2.0.a1 RcHm_v2.0_Chr1g0315741.gen…	Chr07	7212524	7213942	3AT: anthocyanidin 3-O-glucoside 6''-O-acyltransferase [EC:2.3.1.215]）	Molecular Function: anthocyanin 5-aromatic acyltransferase activity (GO:0047183);; Molecular Function: caffeoyl-CoA:pelargonidin-3,5-diglucoside 5-O-glucoside-6-O-hydroxycinnamoyltransferase activity (GO:0102777);; Molecular Function: caffeoyl-CoA:delphinidin-3,5-diglucoside 5-O-glucoside-6-O-hydroxycinnamoyltransferase activity (GO:0102815);;	K21383|4.5e-67|sind:105162663|K21383 anthocyanidin 3-O-glucoside 6''-O-acyltransferase [EC:2.3.1.215] | (RefSeq) anthocyanidin 3-O-glucoside 6''-O-acyltransferase-like	--	--	Transferase family	Anthocyanin 5-aromatic acyltransferase OS=Gentiana triflora OX=55190 PE=1 SV=1	Putative anthocyanin 5-(6'''-hydroxycinnamoyltransferase) OS=Rosa chinensis OX=74649 GN=RchiOBHm_Chr1g0315741 PE=3 SV=1	S	Function unknown	hypothetical protein PRUPE_ppa022332mg [Prunus persica]	3AT: anthocyanidin 3-O-glucoside 6''-O-acyltransferase [EC:2.3.1.215]）	Rro07G012640.1	0	0	0	0	0	0	0	0	0	NA	NA	NA	NA	NA	NA	NA	NA	NA	NA	NA	NA	NA	NA	NA	NA	NA	NA
	10	Rro07G031550.1	OG0011002 AT1G03940 FvH4_6g44510 RcHm_v2.0_Chr1g0358611.gene LG06.840-gene snap_masked-Ro06-processed-gene-222.24,snap_masked-Ro07-processed-gene-18.38 Rro06G007750,Rro07G031550	Chr07	25392604	25393176	3AT: anthocyanidin 3-O-glucoside 6''-O-acyltransferase [EC:2.3.1.215]）	Molecular Function: molecular_function (GO:0003674);; Molecular Function: catalytic activity (GO:0003824);; Molecular Function: transferase activity (GO:0016740);; Molecular Function: transferase activity, transferring acyl groups (GO:0016746);; Molecular Function: transferase activity, transferring acyl groups other than amino-acyl groups (GO:0016747);; Molecular Function: anthocyanin 6''-O-malo…	K21383|3.5e-11|sind:105162663|K21383 anthocyanidin 3-O-glucoside 6''-O-acyltransferase [EC:2.3.1.215] | (RefSeq) anthocyanidin 3-O-glucoside 6''-O-acyltransferase-like	--	--	Transferase family	Coumaroyl-CoA:anthocyanidin 3-O-glucoside-6&apos;&apos;-O-coumaroyltransferase 2 OS=Arabidopsis thaliana OX=3702 GN=3AT2 PE=1 SV=1	Putative transferase OS=Rosa chinensis OX=74649 GN=RchiOBHm_Chr1g0358611 PE=3 SV=1	H	Coenzyme transport and metabolism	PREDICTED: coumaroyl-CoA:anthocyanidin 3-O-glucoside-6&quot;-O-coumaroyltransferase 1-like [Fragaria vesca subsp. vesca]	3AT: anthocyanidin 3-O-glucoside 6''-O-acyltransferase [EC:2.3.1.215]）	Rro07G031550.1	0	0	0	0.073638	0	0	0	0	0.095666	NA	NA	NA	NA	NA	NA	NA	NA	NA	NA	NA	NA	NA	NA	NA	NA	NA	NA
	11	Rro07G009270.1	OG0021202 FvH4_7g22821 Prupe.1G552100_v2.0.a1 RcHm_v2.0_Chr1g0367971.gene Rro07G009270	Chr07	5117440	5118810	UGT75C1: anthocyanidin 3-O-glucoside 5-O-glucosyltransferase [EC:2.4.1.298]）	Molecular Function: UDP-glycosyltransferase activity (GO:0008194);;	K12338|1.8e-97|brp:103833789|K12338 anthocyanidin 3-O-glucoside 5-O-glucosyltransferase [EC:2.4.1.298] | (RefSeq) UDP-glycosyltransferase 75C1	[GC]	--	UDP-glucoronosyl and UDP-glucosyl transferase	UDP-glycosyltransferase 75C1 OS=Solanum lycopersicum OX=4081 GN=UGT75C1 PE=1 SV=1	Glycosyltransferase OS=Rubus chingii var. suavissimus OX=2066563 PE=2 SV=1	--	--	PREDICTED: UDP-glycosyltransferase 75C1-like [Fragaria vesca subsp. vesca]	UGT75C1: anthocyanidin 3-O-glucoside 5-O-glucosyltransferase [EC:2.4.1.298]）	Rro07G009270.1	8.9586	11.4431	13.7951	2.67321	4.30087	4.21209	1.02106	0.666061	0.798857	474	462	592	163	187	186	50	30	53	1.10048e-07	-1.36453	down	6.72837e-06	-1.46286	down	2.3528e-24	-2.85179	down
Flavonoids biosynthesis	12	Rro02G038820.1	OG0020139 AT4G34850 LG02.4555-gene maker-Ro02-snap-gene-396.87 Rro02G038820	Chr02	29090398	29091920	CHS: chalcone synthase [EC:2.3.1.74])	Biological Process: biosynthetic process (GO:0009058);; Molecular Function: transferase activity, transferring acyl groups other than amino-acyl groups (GO:0016747);;	K00660|7.1e-90|mus:103972472|K00660 chalcone synthase [EC:2.3.1.74] | (RefSeq) chalcone synthase 2-like	--	--	Chalcone and stilbene synthases, N-terminal domain	Type III polyketide synthase B OS=Arabidopsis thaliana OX=3702 GN=PKSB PE=1 SV=1	Putative polyketide synthase, type III, thiolase OS=Rosa chinensis OX=74649 GN=RchiOBHm_Chr6g0245621 PE=3 SV=1	I	Lipid transport and metabolism	PREDICTED: chalcone synthase-like [Fragaria vesca subsp. vesca]	CHS: chalcone synthase [EC:2.3.1.74])	Rro02G038820.1	0.113239	0.0531	0.099159	0.132132	0.191748	0.139199	0.047784	0.181127	0.03521	NA	NA	NA	NA	NA	NA	NA	NA	NA	NA	NA	NA	NA	NA	NA	NA	NA	NA
	13	Rro03G030750.1	OG0004896 FvH4_7g01160 gene_Lchi02331,gene_Lchi02342,gene_Lchi24143,gene_Lchi32749 RcHm_v2.0_Chr1g0316451.gene,RcHm_v2.0_Chr1g0316461.gene,RcHm_v2.0_Chr4g0399981.gene LG04.4244-gene maker-Ro04-snap-gene-219.58 Rro03G03075	Chr03	25438961	25440759	CHS: chalcone synthase [EC:2.3.1.74])	Biological Process: biosynthetic process (GO:0009058);; Molecular Function: transferase activity, transferring acyl groups other than amino-acyl groups (GO:0016747);;	K00660|4.1e-207|fve:101298162|K00660 chalcone synthase [EC:2.3.1.74] | (RefSeq) polyketide synthase 1	--	--	Chalcone and stilbene synthases, N-terminal domain	Polyketide synthase 1 OS=Rubus idaeus OX=32247 GN=PKS1 PE=1 SV=1	Chalcone synthase 6 OS=Rubus idaeus OX=32247 GN=CHS6 PE=2 SV=1	H	Coenzyme transport and metabolism	chalcone synthase 6 [Rubus idaeus]	CHS: chalcone synthase [EC:2.3.1.74])	Rro03G030750.1	0.044117	0	0	0	0	0.110284	0	0	0	NA	NA	NA	NA	NA	NA	NA	NA	NA	NA	NA	NA	NA	NA	NA	NA	NA	NA
	14	Rro04G035990.1	OG0004740 gene-IFM89_024985 gene_Lchi25700,gene_Lchi25701,gene_Lchi25702 Prupe.1G002900_v2.0.a1,Prupe.1G003000_v2.0.a1 RcHm_v2.0_Chr1g0316441.gene LG04.4245-gene maker-Ro04-snap-gene-219.59 Rro04G035990,Rro04G036130	Chr04	29345320	29347381	CHS: chalcone synthase [EC:2.3.1.74])	Biological Process: biosynthetic process (GO:0009058);; Molecular Function: transferase activity, transferring acyl groups other than amino-acyl groups (GO:0016747);;	K00660|2.6e-217|fve:101298162|K00660 chalcone synthase [EC:2.3.1.74] | (RefSeq) polyketide synthase 1	--	--	Chalcone and stilbene synthases, N-terminal domain	Polyketide synthase 1 OS=Rubus idaeus OX=32247 GN=PKS1 PE=1 SV=1	Chalcone synthase 6 OS=Rubus idaeus OX=32247 GN=CHS6 PE=2 SV=1	H	Coenzyme transport and metabolism	chalcone synthase 6 [Rubus idaeus]	CHS: chalcone synthase [EC:2.3.1.74])	Rro04G035990.1	214.574	134.122	136.706	1007.51	774.644	624.695	1154.38	1324.53	1516.34	13500	6440	6972	72899	39976	32814	66913	70810	119226	1.82605e-24	2.57158	up	1.04786e-15	1.41575	up	3.47922e-84	3.95554	up
	15	Rro04G036130.1	OG0004740 gene-IFM89_024985 gene_Lchi25700,gene_Lchi25701,gene_Lchi25702 Prupe.1G002900_v2.0.a1,Prupe.1G003000_v2.0.a1 RcHm_v2.0_Chr1g0316441.gene LG04.4245-gene maker-Ro04-snap-gene-219.59 Rro04G035990,Rro04G036130	Chr04	29514238	29516399	CHS: chalcone synthase [EC:2.3.1.74])	Biological Process: biosynthetic process (GO:0009058);; Molecular Function: naringenin-chalcone synthase activity (GO:0016210);;	K00660|3.0e-218|fve:101298162|K00660 chalcone synthase [EC:2.3.1.74] | (RefSeq) polyketide synthase 1	--	--	Chalcone and stilbene synthases, N-terminal domain	Polyketide synthase 1 OS=Rubus idaeus OX=32247 GN=PKS1 PE=1 SV=1	Polyketide synthase 4 OS=Rosa chinensis OX=74649 GN=RchiOBHm_Chr1g0316451 PE=3 SV=1	H	Coenzyme transport and metabolism	chalcone synthase 6 [Rubus idaeus]	CHS: chalcone synthase [EC:2.3.1.74])	Rro04G036130.1	101.311	82.2209	86.0055	431.92	299.307	235.368	719.939	779.565	859.489	6218	3852	4279	30486	15068	12061	40708	40655	65924	2.82378e-18	2.10943	up	4.89845e-24	1.97082	up	1.50555e-201	4.04679	up
	16	Rro07G025750.1	OG0019344 gene26058 RcHm_v2.0_Chr1g0346291.gene LG07.3243-gene maker-Ro07-snap-gene-77.40 Rro07G025750	Chr07	21265649	21267163	CHS: chalcone synthase [EC:2.3.1.74])	Biological Process: biosynthetic process (GO:0009058);; Molecular Function: transferase activity, transferring acyl groups other than amino-acyl groups (GO:0016747);;	K00660|9.7e-84|mus:103972472|K00660 chalcone synthase [EC:2.3.1.74] | (RefSeq) chalcone synthase 2-like	--	--	Chalcone and stilbene synthases, N-terminal domain	Type III polyketide synthase A OS=Arabidopsis thaliana OX=3702 GN=PKSA PE=1 SV=1	Putative polyketide synthase, type III, thiolase OS=Rosa chinensis OX=74649 GN=RchiOBHm_Chr1g0346291 PE=3 SV=1	S	Function unknown	PREDICTED: pentatricopeptide repeat-containing protein At1g02060, chloroplastic-like [Fragaria vesca subsp. vesca]	CHS: chalcone synthase [EC:2.3.1.74])	Rro07G025750.1	0.147467	0.088998	0	0.070846	0	0	0	0	0.037322	NA	NA	NA	NA	NA	NA	NA	NA	NA	NA	NA	NA	NA	NA	NA	NA	NA	NA
	17	Rro02G037050.1	OG0014649 FvH4_2g04230 gene_Lchi14938 Prupe.8G143700_v2.0.a1 RcHm_v2.0_Chr6g0253651.gene LG02.4344-gene maker-Ro02-snap-gene-382.77 Rro02G037050	Chr02	27894058	27900177	chalcone isomerase [EC:5.5.1.6]	Molecular Function: calcium ion binding (GO:0005509);; Cellular Component: integral component of membrane (GO:0016021);;	K01859|9.8e-283|sita:101771169|K01859 chalcone isomerase [EC:5.5.1.6] | (RefSeq) vacuolar-sorting receptor 1	--	--	PA domain	Vacuolar-sorting receptor 3 OS=Arabidopsis thaliana OX=3702 GN=VSR3 PE=2 SV=1	Putative EGF-like calcium-binding domain, PA domain, peptidase S1A, coagulation factor VII/IX/X/C/Z OS=Rosa chinensis OX=74649 GN=RchiOBHm_Chr6g0253651 PE=3 SV=1	T	Signal transduction mechanisms	PREDICTED: vacuolar-sorting receptor 3-like [Fragaria vesca subsp. vesca]	chalcone isomerase [EC:5.5.1.6]	Rro02G037050.1	39.4503	43.9972	37.8782	36.4316	43.174	54.3281	48.1154	42.8233	42.6199	4315	3673	3359	4583	3874	4961	4849	3980	5826	0.0315744	0.39275	unchanged	2.65924e-06	0.693442	unchanged	3.88935e-17	1.06041	up
	18	Rro03G010970.1	OG0016266 FvH4_3g13190 Prupe.4G119200_v2.0.a1 RcHm_v2.0_Chr5g0021401.gene LG03.1253-gene maker-Ro03-snap-gene-362.80 Rro03G010970	Chr03	6443259	6447731	chalcone isomerase [EC:5.5.1.6]	Molecular Function: calcium ion binding (GO:0005509);; Cellular Component: integral component of membrane (GO:0016021);;	K01859|1.1e-238|sita:101771169|K01859 chalcone isomerase [EC:5.5.1.6] | (RefSeq) vacuolar-sorting receptor 1	--	--	PA domain	Vacuolar-sorting receptor 6 OS=Arabidopsis thaliana OX=3702 GN=VSR6 PE=2 SV=3	Putative EGF-like calcium-binding domain, PA domain-containing protein OS=Rosa chinensis OX=74649 GN=RchiOBHm_Chr5g0021401 PE=3 SV=1	T	Signal transduction mechanisms	PREDICTED: vacuolar-sorting receptor 6-like [Fragaria vesca subsp. vesca]	chalcone isomerase [EC:5.5.1.6]	Rro03G010970.1	13.2093	13.604	12.9293	5.88113	8.18234	8.1396	10.4654	10.3811	8.37001	1273	1001	1010	652	647	655	929	850	1008	0.000725871	-0.59146	unchanged	9.77378e-11	1.093	up	0.00218441	0.475633	unchanged
	19	Rro06G041230.1	OG0007943 AT3G52850 gene-IFM89_031982 FvH4_6g09810 gene_Lchi07342 Prupe.6G294400_v2.0.a1 RcHm_v2.0_Chr3g0460421.gene LG06.4715-gene maker-Ro06-snap-gene-291.106 Rro06G041230	Chr06	31846827	31852659	chalcone isomerase [EC:5.5.1.6]	Molecular Function: calcium ion binding (GO:0005509);; Cellular Component: integral component of membrane (GO:0016021);;	K01859|1.7e-311|sita:101771169|K01859 chalcone isomerase [EC:5.5.1.6] | (RefSeq) vacuolar-sorting receptor 1	--	--	PA domain	Vacuolar-sorting receptor 1 OS=Arabidopsis thaliana OX=3702 GN=VSR1 PE=1 SV=2	Putative EGF-like calcium-binding domain, PA domain, thioredoxin-like protein OS=Rosa chinensis OX=74649 GN=RchiOBHm_Chr3g0460421 PE=3 SV=1	T	Signal transduction mechanisms	PREDICTED: vacuolar-sorting receptor 1-like [Fragaria vesca subsp. vesca]	chalcone isomerase [EC:5.5.1.6]	Rro06G041230.1	37.7257	43.6935	38.1274	28.3518	33.7022	38.6173	38.1803	33.6951	33.8855	3939	3482	3227	3404	2886	3366	3673	2990	4421	0.985917	0.00381977	unchanged	6.23466e-09	0.768249	unchanged	6.93866e-09	0.74553	unchanged
	20	Rro07G006550.1	OG0009000 AT5G05270 gene-IFM89_003481 FvH4_7g25890 gene_Lchi07717 gene26774,gene28614 Prupe.2G263900_v2.0.a1 LG07.718-gene Rro07G006550	Chr07	3571215	3572657	chalcone isomerase [EC:5.5.1.6]	Molecular Function: intramolecular lyase activity (GO:0016872);;	K01859|9.4e-105|fve:101305307|K01859 chalcone isomerase [EC:5.5.1.6] | (RefSeq) probable chalcone--flavonone isomerase 3	--	--	Chalcone-flavanone isomerase	Probable chalcone--flavonone isomerase 3 OS=Arabidopsis thaliana OX=3702 GN=CHI3 PE=1 SV=1	Chalcone-flavonone isomerase family protein OS=Prunus yedoensis var. nudiflora OX=2094558 GN=Pyn_21556 PE=3 SV=1	S	Function unknown	PREDICTED: chalcone--flavonone isomerase-like [Fragaria vesca subsp. vesca]	chalcone isomerase [EC:5.5.1.6]	Rro07G006550.1	68.5996	47.3986	41.6236	192.299	161.712	115.013	78.1149	100.429	106.16	2354	1242	1158	7588	4552	3295	2470	2928	4553	2.52706e-12	1.83477	up	0.872714	-0.0360219	unchanged	1.01475e-16	1.76677	up
	21	Rro07G010640.1	OG0000992 AT5G66220 gene-IFM89_008902,gene-IFM89_035037,gene-IFM89_035040 FvH4_7g20870 gene_Lchi23460,gene_Lchi30763,gene_Lchi33204,gene_Lchi33565,gene_Lchi33866,gene_Lchi34914 gene11097 Prupe.2G225200_v2.0.a1 RcHm_v2.0_Chr1g0365111.gene,RcHm_v2.0_Chr7g0221421.gene LG07.1189-gene maker-Ro07-snap-gene-342.90 Rro07G010640	Chr07	5945858	5946948	chalcone isomerase [EC:5.5.1.6]	Molecular Function: intramolecular lyase activity (GO:0016872);;	K01859|8.8e-103|fve:101292744|K01859 chalcone isomerase [EC:5.5.1.6] | (RefSeq) chalcone--flavonone isomerase 1	--	--	Chalcone-flavanone isomerase	Chalcone--flavonone isomerase 2 OS=Fragaria ananassa OX=3747 GN=CHI2 PE=2 SV=1	Chalcone-flavonone isomerase family protein OS=Rosa rugosa OX=74645 GN=chi PE=2 SV=1	G	Carbohydrate transport and metabolism	RecName: Full=Chalcone--flavonone isomerase 2; Short=Chalcone isomerase 2 [Fragaria x ananassa]	chalcone isomerase [EC:5.5.1.6]	Rro07G010640.1	100.07	50.0876	50.9492	148.289	167.422	154.508	50.0846	70.1509	74.4155	2489	951	1027	4241	3415	3208	1148	1483	2313	1.10048e-07	1.47316	up	0.000108017	-0.581863	unchanged	0.00250766	0.864166	unchanged
	22	Rroptg000156lG000350.1	OG0002772 maker-Ro01-exonerate_protein2genome-gene-341.40,maker-Ro01-exonerate_protein2genome-gene-341.43,maker-Ro04-exonerate_protein2genome-gene-299.15,maker-Ro04-exonerate_protein2genome-gene-301.45,maker-Ro04-exonerate_protein2genome-gene-301.67,maker-Ro04-exonerate_protein2genome-gene-302.50,maker-Ro04-exonerate_protein2genome-gene-302.52,maker-Ro04-exonerate_protein2genome-gene-303.84 Rropt…	ptg000156l	93680	94451	chalcone isomerase [EC:5.5.1.6]		K01859|1.1e-14|rcu:8264259|K01859 chalcone isomerase [EC:5.5.1.6] | (RefSeq) chalcone--flavonone isomerase	--	--	--	--	Uncharacterized protein OS=Mikania micrantha OX=192012 GN=E3N88_30142 PE=4 SV=1	--	--	hypothetical protein MTR_4g129340 [Medicago truncatula]	chalcone isomerase [EC:5.5.1.6]	Rroptg000156lG000350.1	0.808443	11.6123	3.82212	31.2081	19.802	19.188	10.5017	39.7378	11.0182	15	154	54	623	282	278	168	586	239	0.0366457	2.39123	unchanged	0.529684	0.479033	unchanged	0.0126838	2.83511	unchanged
	23	Rroptg000220lG000160.1	OG0002772 maker-Ro01-exonerate_protein2genome-gene-341.40,maker-Ro01-exonerate_protein2genome-gene-341.43,maker-Ro04-exonerate_protein2genome-gene-299.15,maker-Ro04-exonerate_protein2genome-gene-301.45,maker-Ro04-exonerate_protein2genome-gene-301.67,maker-Ro04-exonerate_protein2genome-gene-302.50,maker-Ro04-exonerate_protein2genome-gene-302.52,maker-Ro04-exonerate_protein2genome-gene-303.84 Rropt…	ptg000220l	47437	48208	chalcone isomerase [EC:5.5.1.6]		K01859|1.1e-14|rcu:8264259|K01859 chalcone isomerase [EC:5.5.1.6] | (RefSeq) chalcone--flavonone isomerase	--	--	--	--	Uncharacterized protein OS=Mikania micrantha OX=192012 GN=E3N88_30142 PE=4 SV=1	--	--	hypothetical protein MTR_4g129340 [Medicago truncatula]	chalcone isomerase [EC:5.5.1.6]	Rroptg000220lG000160.1	0.500331	10.4657	3.10332	25.0157	17.965	17.3678	9.24188	27.642	9.42679	9	139	44	500	256	252	148	408	205	0.0601899	2.38064	unchanged	0.474665	0.293937	unchanged	0.02554	2.64306	unchanged
	24	Rroptg000376lG000040.1	OG0002772 maker-Ro01-exonerate_protein2genome-gene-341.40,maker-Ro01-exonerate_protein2genome-gene-341.43,maker-Ro04-exonerate_protein2genome-gene-299.15,maker-Ro04-exonerate_protein2genome-gene-301.45,maker-Ro04-exonerate_protein2genome-gene-301.67,maker-Ro04-exonerate_protein2genome-gene-302.50,maker-Ro04-exonerate_protein2genome-gene-302.52,maker-Ro04-exonerate_protein2genome-gene-303.84 Rropt…	ptg000376l	14190	14961	chalcone isomerase [EC:5.5.1.6]		K01859|1.1e-14|rcu:8264259|K01859 chalcone isomerase [EC:5.5.1.6] | (RefSeq) chalcone--flavonone isomerase	--	--	--	--	Uncharacterized protein OS=Mikania micrantha OX=192012 GN=E3N88_30142 PE=4 SV=1	--	--	hypothetical protein MTR_4g129340 [Medicago truncatula]	chalcone isomerase [EC:5.5.1.6]	Rroptg000376lG000040.1	0.488819	10.6558	2.96005	25.3009	18.1809	17.6794	9.97652	28.305	9.48201	9	142	42	505	259	257	160	418	206	0.0617898	2.39126	unchanged	0.427329	0.320464	unchanged	0.427028	0.367793	unchanged
	25	Rroptg000393lG000030.1	OG0002772 maker-Ro01-exonerate_protein2genome-gene-341.40,maker-Ro01-exonerate_protein2genome-gene-341.43,maker-Ro04-exonerate_protein2genome-gene-299.15,maker-Ro04-exonerate_protein2genome-gene-301.45,maker-Ro04-exonerate_protein2genome-gene-301.67,maker-Ro04-exonerate_protein2genome-gene-302.50,maker-Ro04-exonerate_protein2genome-gene-302.52,maker-Ro04-exonerate_protein2genome-gene-303.84 Rropt…	ptg000393l	11139	11910	chalcone isomerase [EC:5.5.1.6]	--	K01859|1.1e-14|rcu:8264259|K01859 chalcone isomerase [EC:5.5.1.6] | (RefSeq) chalcone--flavonone isomerase	--	--	--	--	Uncharacterized protein OS=Mikania micrantha OX=192012 GN=E3N88_30142 PE=4 SV=1	--	--	hypothetical protein MTR_4g129340 [Medicago truncatula]	chalcone isomerase [EC:5.5.1.6]	Rroptg000393lG000030.1	0.470752	10.5176	3.14817	25.4797	18.0919	17.8925	9.47724	28.4952	9.94098	9	140	45	509	258	260	152	421	216	0.0587542	2.3926	unchanged	0.434596	0.317124	unchanged	0.0234141	2.6782	unchanged
	26	Rroptg000436lG000040.1	OG0002772 maker-Ro01-exonerate_protein2genome-gene-341.40,maker-Ro01-exonerate_protein2genome-gene-341.43,maker-Ro04-exonerate_protein2genome-gene-299.15,maker-Ro04-exonerate_protein2genome-gene-301.45,maker-Ro04-exonerate_protein2genome-gene-301.67,maker-Ro04-exonerate_protein2genome-gene-302.50,maker-Ro04-exonerate_protein2genome-gene-302.52,maker-Ro04-exonerate_protein2genome-gene-303.84 Rropt…	ptg000436l	14034	14805	chalcone isomerase [EC:5.5.1.6]	--	K01859|1.1e-14|rcu:8264259|K01859 chalcone isomerase [EC:5.5.1.6] | (RefSeq) chalcone--flavonone isomerase	--	--	--	--	Uncharacterized protein OS=Mikania micrantha OX=192012 GN=E3N88_30142 PE=4 SV=1	--	--	hypothetical protein MTR_4g129340 [Medicago truncatula]	chalcone isomerase [EC:5.5.1.6]	Rroptg000436lG000040.1	0.496504	10.4346	2.97606	25.7026	18.5203	17.7316	9.8377	27.7971	9.59438	9	139	42	513	264	257	158	410	209	0.0554439	2.43219	unchanged	0.475597	0.286671	unchanged	0.0227343	2.68723	unchanged
	27	Rro01G021400.1	OG0015559 AT3G51240 gene-IFM89_005742 FvH4_1g11810 gene_Lchi30447 RcHm_v2.0_Chr2g0099421.gene Rro01G021400	Chr01	19568328	19570276	F3H: naringenin 3-dioxygenase [EC:1.14.11.9])	Molecular Function: oxidoreductase activity (GO:0016491);; Molecular Function: metal ion binding (GO:0046872);;	K00475|2.7e-200|fve:101300182|K00475 naringenin 3-dioxygenase [EC:1.14.11.9] | (RefSeq) naringenin,2-oxoglutarate 3-dioxygenase	[QR]	--	2OG-Fe(II) oxygenase superfamily	Naringenin,2-oxoglutarate 3-dioxygenase OS=Malus domestica OX=3750 PE=2 SV=1	Flavanone-3-hydroxylase OS=Rubus sp. SSL-2007 OX=481986 PE=2 SV=1	Q	Secondary metabolites biosynthesis, transport and catabolism	flavanone-3-hydroxylase [Rubus sp. SSL-2007]	F3H: naringenin 3-dioxygenase [EC:1.14.11.9])	Rro01G021400.1	198.869	108.604	114.165	761.837	682.833	527.657	354.006	407.422	455.492	11124	4637	5177	49010	31330	24643	18244	19366	31843	2.64675e-21	2.48319	up	0.955431	-0.0101625	unchanged	8.35087e-26	2.44268	up
	28	Rro05G003920.1	OG0007172 gene-IFM89_008125,gene-IFM89_008137 FvH4_5g14010 gene_Lchi10923 gene25376,gene25383 Prupe.5G203600_v2.0.a1 LG05.396-gene maker-Ro05-snap-gene-22.72 Rro05G003920	Chr05	2106630	2109230	CYP75B1: flavonoid 3'-monooxygenase [EC:1.14.14.82]	Molecular Function: monooxygenase activity (GO:0004497);; Molecular Function: iron ion binding (GO:0005506);; Molecular Function: oxidoreductase activity, acting on paired donors, with incorporation or reduction of molecular oxygen (GO:0016705);; Molecular Function: heme binding (GO:0020037);;	K05280|1.8e-255|mdm:103455413|K05280 flavonoid 3'-monooxygenase [EC:1.14.14.82] | (RefSeq) flavonoid 3'-monooxygenase	[Q]	Secondary metabolites biosynthesis, transport and catabolism	Cytochrome P450	Flavonoid 3&apos;-monooxygenase OS=Petunia hybrida OX=4102 GN=CYP75B2 PE=2 SV=1	Flavonoid 3'-hydroxylase OS=Rosa hybrid cultivar OX=128735 PE=2 SV=1	Q	Secondary metabolites biosynthesis, transport and catabolism	flavonoid 3&apos;-hydroxylase [Fragaria chiloensis]	CYP75B1: flavonoid 3'-monooxygenase [EC:1.14.14.82]	Rro05G003920.1	2.20076	3.09062	3.50407	1.21386	1.19971	0.935288	0.586819	0.338157	0.187383	162	174	209	103	73	58	40	22	18	0.000385465	-1.11633	down	0.0701774	-0.886903	unchanged	4.2482e-06	-2.03854	down
	29	Rro02G001780.1	OG0015738 gene-IFM89_021150 Prupe.1G376400_v2.0.a1 LG07.3952-gene snap_masked-Ro02-processed-gene-9.26 Rro02G001780,Rro07G031240	Chr02	890330	892759	DFR: bifunctional dihydroflavonol 4-reductase/flavanone 4-reductase [EC:1.1.1.219 1.1.1.234]	Molecular Function: dihydrokaempferol 4-reductase activity (GO:0045552);;	K13082|2.5e-151|mdm:103450464|K13082 bifunctional dihydroflavonol 4-reductase/flavanone 4-reductase [EC:1.1.1.219 1.1.1.234] | (RefSeq) bifunctional dihydroflavonol 4-reductase/flavanone 4-reductase	[V]	Defense mechanisms	NAD dependent epimerase/dehydratase family	Bifunctional dihydroflavonol 4-reductase/flavanone 4-reductase OS=Malus domestica OX=3750 GN=DFR PE=1 SV=1	Dihydroflavonol 4-reductase (Fragment) OS=Rubus idaeus OX=32247 GN=dfr PE=2 SV=1	V	Defense mechanisms	dihydroflavonol 4-reductase [Rosa chinensis]	DFR: bifunctional dihydroflavonol 4-reductase/flavanone 4-reductase [EC:1.1.1.219 1.1.1.234]	Rro02G001780.1	0.527188	0.186507	0.171622	0.320621	0.520795	0	0	0	0	NA	NA	NA	NA	NA	NA	NA	NA	NA	NA	NA	NA	NA	NA	NA	NA	NA	NA
	30	Rro02G020690.1	OG0006482 AT4G35420 gene-IFM89_039552,gene-IFM89_039631 FvH4_2g17230 gene24487 Prupe.8G183600_v2.0.a1 RcHm_v2.0_Chr6g0281711.gene LG02.2223-gene maker-Ro02-snap-gene-129.85 Rro02G020690	Chr02	11808487	11810148	DFR: bifunctional dihydroflavonol 4-reductase/flavanone 4-reductase [EC:1.1.1.219 1.1.1.234]	Molecular Function: catalytic activity (GO:0003824);; Biological Process: sporopollenin biosynthetic process (GO:0080110);;	K13082|1.1e-72|mus:103982813|K13082 bifunctional dihydroflavonol 4-reductase/flavanone 4-reductase [EC:1.1.1.219 1.1.1.234] | (RefSeq) dihydroflavonol-4-reductase-like	[V]	Defense mechanisms	NAD dependent epimerase/dehydratase family	Tetraketide alpha-pyrone reductase 1 OS=Arabidopsis thaliana OX=3702 GN=TKPR1 PE=1 SV=1	Putative NAD(P)-binding domain, tetraketide alpha-pyrone reductase 1 OS=Rosa chinensis OX=74649 GN=RchiOBHm_Chr6g0281711 PE=4 SV=1	V	Defense mechanisms	PREDICTED: tetraketide alpha-pyrone reductase 1-like [Fragaria vesca subsp. vesca]	DFR: bifunctional dihydroflavonol 4-reductase/flavanone 4-reductase [EC:1.1.1.219 1.1.1.234]	Rro02G020690.1	0	0	0	0	0	0	0	0	0	0	NA	NA	NA	NA	NA	NA	NA	NA	NA	NA	NA	NA	NA	NA	NA	NA	NA
	31	Rro03G018630.1	OG0007878 AT4G27250 gene-IFM89_008696 FvH4_3g21610 gene18622 Prupe.4G200500_v2.0.a1 RcHm_v2.0_Chr5g0037071.gene LG03.2320-gene maker-Ro03-snap-gene-294.66 Rro03G01863	Chr03	11937732	11942980	DFR: bifunctional dihydroflavonol 4-reductase/flavanone 4-reductase [EC:1.1.1.219 1.1.1.234]	Molecular Function: catalytic activity (GO:0003824);;	K13082|5.5e-50|mesc:110605890|K13082 bifunctional dihydroflavonol 4-reductase/flavanone 4-reductase [EC:1.1.1.219 1.1.1.234] | (RefSeq) dihydroflavonol 4-reductase-like	[V]	Defense mechanisms	NAD dependent epimerase/dehydratase family	Putative anthocyanidin reductase OS=Ginkgo biloba OX=3311 PE=2 SV=1	Dihydroflavonol-4-reductase OS=Fragaria ananassa OX=3747 PE=2 SV=1	V	Defense mechanisms	PREDICTED: dihydroflavonol-4-reductase-like [Fragaria vesca subsp. vesca]	DFR: bifunctional dihydroflavonol 4-reductase/flavanone 4-reductase [EC:1.1.1.219 1.1.1.234]	Rro03G018630.1	0.710329	1.24237	2.43458	0.603447	0.865734	0.697798	0	0	0	NA	NA	NA	NA	NA	NA	NA	NA	NA	NA	NA	NA	NA	NA	NA	NA	NA	NA
	32	Rro07G031240.1	OG0015738 gene-IFM89_021150 Prupe.1G376400_v2.0.a1 LG07.3952-gene snap_masked-Ro02-processed-gene-9.26 Rro02G001780,Rro07G031240	Chr07	25212274	25214612	DFR: bifunctional dihydroflavonol 4-reductase/flavanone 4-reductase [EC:1.1.1.219 1.1.1.234]	Molecular Function: dihydrokaempferol 4-reductase activity (GO:0045552);;	K13082|2.4e-182|pavi:110771557|K13082 bifunctional dihydroflavonol 4-reductase/flavanone 4-reductase [EC:1.1.1.219 1.1.1.234] | (RefSeq) bifunctional dihydroflavonol 4-reductase/flavanone 4-reductase	[V]	Defense mechanisms	NAD dependent epimerase/dehydratase family	Bifunctional dihydroflavonol 4-reductase/flavanone 4-reductase OS=Pyrus communis OX=23211 GN=DFR PE=1 SV=1	Dihydroflavonol 4-reductase (Fragment) OS=Rubus idaeus OX=32247 GN=dfr PE=2 SV=1	V	Defense mechanisms	dihydroflavonol 4-reductase 1 [Rosa rugosa]	DFR: bifunctional dihydroflavonol 4-reductase/flavanone 4-reductase [EC:1.1.1.219 1.1.1.234]	Rro07G031240.1	139.527	68.1888	60.5645	312.317	308.704	259.195	257.872	360.184	399.453	8128	3032	2860	20923	14750	12606	13840	17829	29080	5.57415e-11	1.96649	up	1.88334e-08	0.895803	unchanged	9.90834e-10	2.83378	up
	34	Rro05G014010.1	OG0004064 AT4G22880 gene-IFM89_020951 FvH4_5g01170 gene_Lchi25981 gene1463,gene18328 Prupe.5G086700_v2.0.a1 RcHm_v2.0_Chr7g0199941.gene LG05.1459-gene maker-Ro05-snap-gene-87.62 Rro05G014010	Chr05	7960829	7963121	ANS: anthocyanidin synthase [EC:1.14.20.4]	Molecular Function: metal ion binding (GO:0046872);; Molecular Function: leucocyanidin oxygenase activity (GO:0050589);;	K05277|1.7e-200|fve:101308284|K05277 anthocyanidin synthase [EC:1.14.20.4] | (RefSeq) leucoanthocyanidin dioxygenase	[QR]	--	non-haem dioxygenase in morphine synthesis N-terminal	Leucoanthocyanidin dioxygenase OS=Malus domestica OX=3750 GN=ANS PE=2 SV=1	Anthocyanidin synthase OS=Rubus idaeus OX=32247 GN=Ans PE=3 SV=1	Q	Secondary metabolites biosynthesis, transport and catabolism	PREDICTED: leucoanthocyanidin dioxygenase-like [Fragaria vesca subsp. vesca]	ANS: anthocyanidin synthase [EC:1.14.20.4]	Rro05G014010.1	122.883	65.1604	64.247	539.094	418.624	320.165	634.732	839.731	959.468	7632	3089	3235	38505	21326	16602	36319	44315	74470	7.41208e-19	2.60096	up	2.08949e-16	1.61249	up	7.12203e-60	4.18174	up
